# Supplementary material for: Cyclohumulanoid Sesquiterpenes from the Culture Broth of the Basidiomycetous Fungus Daedaleopsis tricolor
Source: Molecules. 2021 Jul 19;26(14):4364. doi: 10.3390/molecules26144364 (PMC8303491; doi:10.3390/molecules26144364)
Supplement: Supplementary file 1 [file molecules-26-04364-s001.zip]

Archive with 12 entries (12 files):
- NMR Statistical analysis of 1c.xlsx
- NMR Statistical analysis of 2a.xlsx
- NMR Statistical analysis of 2b.xlsx
- NMR Statistical analysis of 3.xlsx
- NMR Statistical analysis of 6.xlsx
- NMR Statistical analysis of 7.xlsx
- NMR Statistical analysis of 8.xlsx
- NMR Statistical analysis of ent-1a.xlsx
- NMR Statistical analysis of ent-1b.xlsx
- NMR Statistical analysis of ent-4.xlsx
- NMR Statistical analysis of ent-5.xlsx
- Supporting Informatiomolecules-126864.pdf
