# Supplementary material for: Cyclohumulanoid Sesquiterpenes from the Culture Broth of the Basidiomycetous Fungus Daedaleopsis tricolor
Source: Molecules. 2021 Jul 19;26(14):4364. doi: 10.3390/molecules26144364 (PMC8303491; doi:10.3390/molecules26144364)
Supplement: Supplementary file 1 [file molecules-26-04364-s001.zip › NMR Statistical analysis of 1c.xlsx]

## Sheet: Index
	summary
			13C			1H			1H +13C
			RMSD	max dev	DP4	RMSD	max dev	DP4	DP4
	(2R,3R,7S,9R,11R)		4.10422	8.90021	1.14126e-07	0.342489	0.76023	1.23881e-10	2.03592e-17
	(2R,3R,7S,9R,11S)		3.84911	8.59644	2.56798e-07	0.279637	0.78757	4.45412e-06	1.64712e-12
	(2R,3R,7S,9S,11R)		3.33132	6.74397	2.66889e-05	0.235949	0.397223	0.000151225	5.81202e-09
	(2R,3R,7S,9S,11S)		3.218	6.69459	8.80329e-05	0.252484	0.513678	3.30677e-05	4.192e-09
	(2S,3R,7S,9R,11R)		3.0757	7.49686	0.000113867	0.404034	0.812576	1.10023e-14	1.80407e-18
	(2S,3R,7S,9R,11S)		3.3755	7.1	2.5619e-06	0.344327	0.75	4.93585e-11	1.82094e-16
	(2S,3R,7S,9S,11R) bingo	1c	2.012	5.87184	0.694559	0.161133	0.377847	0.999811	1
	(2S,3R,7S,9S,11S) 11-epi	11-epi	2.22091	6.1387	0.305209	0.312051	0.612278	4.32994e-08	1.90306e-08
			Raw data from Spartan'18
			SDF data	(2R,3R,7S,9R,11R)
				(2R,3R,7S,9R,11S)
				(2R,3R,7S,9S,11R)
				(2R,3R,7S,9S,11S)
				(2S,3R,7S,9R,11R)
				(2S,3R,7S,9R,11S)
				(2S,3R,7S,9S,11R) bingo
				(2S,3R,7S,9S,11S) 11-epi

## Sheet: analysis
			C-1	C-2	C-3	C-4	C-5	C-6	C-7	C-8	C-9	C-10	C-11	C-12	C-13	C-14	C-15	H-1A	H-1B	H-2	H-4A	H-4B	H-5A	H-5B	H-8A	H-8B	H-9	H-10A	H-10B	H-12A	H-12B	H-13	H-14A	H-14B	H-15
			36.5	55.5	54.6	27.7	29.7	220.9	47.3	49.9	36.5	41.1	45.1	71.7	28.4	63.3	19.9	0.96	1.71	2.52	2.06	1.88	1.55	2	1.58	1.75	2.56	1.03	1.78	3.13	3.19	1.03	3.37	3.59	0.87
	calculated	(2R,3R,7S,9R,11R)	37.0442	48.2443	55.5427	20.1239	30.3122	229.8	46.2592	43.9448	34.2474	41.5285	43.4916	70.3319	25.1856	65.2632	21.0847	1.52359	2.01676	2.98406	2.48026	1.41009	1.63191	1.98926	1.90961	1.84912	2.34114	1.20162	2.54023	3.53163	3.52602	0.923566	3.38688	3.46468	0.938712
		(2R,3R,7S,9R,11S)	38.6457	49.4122	55.1915	21.9016	30.2684	229.496	46.2162	43.6697	34.2166	43.3278	43.489	71.1174	24.5419	65.1037	20.9654	1.36283	1.77862	2.92948	1.83799	1.57935	1.67107	1.99456	1.87912	1.82487	2.33298	1.81757	1.87101	3.32711	3.45744	1.11461	3.37634	3.44438	0.9377
		(2R,3R,7S,9S,11R)	34.0753	51.5176	54.2147	21.4084	30.9271	227.644	46.4108	43.2732	37.9328	40.4744	43.3628	72.7847	26.2351	64.6614	20.249	1.35722	1.6206	2.13647	1.75036	1.49424	1.54588	1.80673	1.31819	1.62208	2.20777	1.00112	1.80109	3.43985	3.46381	0.998158	3.50544	3.55155	0.941361
		(2R,3R,7S,9S,11S)	35.9188	52.2479	53.8319	21.3646	30.9898	227.595	46.5419	43.5191	37.0266	38.7286	43.4004	72.5832	26.2893	64.635	20.2349	1.12462	1.64244	2.26046	1.64708	1.38441	1.57171	1.81702	1.42636	1.64989	2.04632	1.39153	1.55833	3.36428	3.43019	1.02428	3.40908	3.59916	0.95259
		(2S,3R,7S,9R,11R)	36.6911	55.412	52.0971	29.4416	35.0881	228.397	42.8104	47.4542	38.8198	40.3049	43.2916	72.6029	26.3551	65.3506	21.5427	1.77258	2.30259	2.35966	1.48599	1.40808	1.81496	1.97465	1.87738	1.58136	1.75304	1.38788	1.40041	3.36242	3.40561	0.97681	3.66418	3.75033	1.01959
		(2S,3R,7S,9R,11S)	35.5	53.9	53.6	28.7	35.3	228	42.8	47.1	40.2	43.9	45	75.6	26.1	66.6	21.5	1.59	2.11	2.33	1.47	1.13	1.8	1.98	1.87	1.4	2.73	1.16	1.85	3.37	3.45	0.88	3.66	3.82	1.03
		(2S,3R,7S,9S,11R) bingo	37.8057	55.6271	54.1719	26.6909	29.0131	226.772	46.6758	46.8484	36.6816	38.9708	43.6158	73.1003	27.6794	65.258	20.1528	1.33785	1.89913	2.30075	2.06712	1.64333	1.5619	1.89821	1.78394	1.65722	2.47368	1.14996	1.97059	3.28862	3.30679	1.00409	3.31985	3.72671	0.941647
		(2S,3R,7S,9S,11S) 11-epi	36.0118	55.0191	53.6494	26.8218	29.1744	227.039	46.7298	45.2372	36.2674	39.2053	44.3645	71.0581	27.0998	65.6474	20.0314	1.57228	2.30915	2.30915	2.03273	1.65169	1.55768	1.89122	2.11659	1.49954	2.46079	1.63444	1.47423	3.31714	3.35236	0.922196	3.35812	3.71213	0.917697
	deviation^2	(2R,3R,7S,9R,11R)	0.296185	52.6449	0.888719	57.3976	0.37475	79.2137	1.08317	35.4639	5.07409	0.183629	2.58685	1.87179	10.3323	3.85411	1.40352	0.317628	0.0941023	0.215356	0.176617	0.220819	0.00670916	0.000115255	0.108642	0.00982381	0.0478979	0.0294544	0.57795	0.161306	0.11291	0.0113283	0.000285043	0.0157048	0.00472138
		(2R,3R,7S,9R,11S)	4.60384	37.0616	0.349813	33.6214	0.323071	73.8988	1.17472	38.8165	5.21397	4.96326	2.59521	0.339372	14.8847	3.25321	1.13512	0.162275	0.00470891	0.167673	0.0492873	0.0903888	0.0146572	2.96415e-05	0.0894728	0.00560509	0.0515386	0.620266	0.00828329	0.0388509	0.0715222	0.00715802	4.02225e-05	0.0212044	0.00458331
		(2R,3R,7S,9S,11R)	5.87937	15.8595	0.148422	39.5846	1.5058	45.4811	0.790626	43.915	2.05282	0.391422	3.01786	1.17668	4.68681	1.85346	0.121834	0.157786	0.00799212	0.147092	0.0958788	0.148811	1.69576e-05	0.0373519	0.0685456	0.0163623	0.124066	0.000833798	0.000444702	0.0960054	0.0749736	0.00101391	0.0183453	0.0014781	0.00509234
		(2R,3R,7S,9S,11S)	0.337843	10.5763	0.590051	40.1375	1.66348	44.8176	0.57475	40.716	0.277306	5.62349	2.88864	0.780084	4.4551	1.78223	0.112172	0.0271008	0.00456429	0.0673607	0.170504	0.245606	0.000471519	0.0334823	0.0236046	0.0100222	0.263865	0.130707	0.0491364	0.0548875	0.0576893	3.27209e-05	0.00152715	8.39164e-05	0.00682103
		(2S,3R,7S,9R,11R)	0.0365129	0.0077427	6.26467	3.03308	29.0312	56.2029	20.1569	5.9817	5.38152	0.632202	3.27032	0.815303	4.18147	4.20483	2.69857	0.66028	0.351169	0.0257089	0.329483	0.222704	0.0702015	0.000642828	0.0884355	0.0284406	0.651189	0.128076	0.144086	0.0540171	0.0464875	0.00282922	0.0865428	0.0257055	0.0223779
		(2S,3R,7S,9R,11S)	1	2.56	1	1	31.36	50.41	20.25	7.84	13.69	7.84	0.01	15.21	5.29	10.89	2.56	0.3969	0.16	0.0361	0.3481	0.5625	0.0625	0.0004	0.0841	0.1225	0.0289	0.0169	0.0049	0.0576	0.0676	0.0225	0.0841	0.0529	0.0256
		(2S,3R,7S,9S,11R) bingo	1.7048	0.0161452	0.183281	1.0183	0.471775	34.4785	0.38964	9.31209	0.0329613	4.53364	2.20298	1.96081	0.51924	3.83393	0.0639022	0.142768	0.0357694	0.048072	5.06506e-05	0.0560138	0.000141699	0.0103608	0.0415905	0.00860806	0.00745103	0.0143902	0.0363234	0.0251616	0.0136392	0.00067138	0.0025152	0.0186901	0.00513323
		(2S,3R,7S,9S,11S) 11-epi	0.23832	0.231252	0.903556	0.771311	0.276241	37.6836	0.325127	21.7419	0.0541041	3.58996	0.54091	0.412009	1.69055	5.51041	0.0172732	0.374885	0.358983	0.044457	0.00074365	0.052127	5.89309e-05	0.0118341	0.287931	0.0627289	0.0098421	0.365345	0.093493	0.0350211	0.0263608	0.0116217	0.000141071	0.0149165	0.002275
	probability	(2R,3R,7S,9R,11R)	0.408883	0.00465054	0.345262	0.00363193	0.397779	0.0013276	0.330262	0.0127391	0.174823	0.427981	0.249992	0.282492	0.0954293	0.206365	0.308795	0.00435584	0.059756	0.0125269	0.0197043	0.0117833	0.332354	0.477272	0.0482492	0.300267	0.128254	0.184643	0.000531274	0.023809	0.045394	0.287103	0.464289	0.254597	0.357943
		(2R,3R,7S,9R,11S)	0.18605	0.0114968	0.401156	0.0143781	0.404923	0.00166793	0.323764	0.0102957	0.171678	0.177376	0.249653	0.402608	0.0612418	0.225314	0.326535	0.0235211	0.358122	0.0219904	0.125019	0.0632144	0.261725	0.488469	0.064105	0.345911	0.120003	0.000398521	0.315186	0.152354	0.0851507	0.327227	0.486568	0.222166	0.359938
		(2R,3R,7S,9S,11R)	0.157792	0.0560543	0.435174	0.00981769	0.302606	0.00691249	0.353576	0.00756998	0.273524	0.395589	0.233532	0.323629	0.183992	0.283433	0.441214	0.0248901	0.318199	0.0285493	0.0581834	0.0279202	0.491278	0.156936	0.0894338	0.2503	0.0388382	0.439098	0.455433	0.0580733	0.080502	0.432904	0.238083	0.419183	0.352746
		(2R,3R,7S,9S,11S)	0.402822	0.0930499	0.372658	0.00949001	0.29358	0.00718237	0.374255	0.00916106	0.411778	0.162932	0.238264	0.354505	0.189828	0.287151	0.443575	0.19429	0.360215	0.0912144	0.0212347	0.00899308	0.454115	0.169703	0.210104	0.298458	0.0074236	0.0354734	0.125365	0.113021	0.107582	0.487885	0.417873	0.480604	0.331057
		(2S,3R,7S,9R,11R)	0.467724	0.485123	0.150479	0.232985	0.019706	0.00386059	0.0387601	0.155801	0.168019	0.368373	0.224736	0.35143	0.197092	0.196455	0.245534	0.000306921	0.00318981	0.200358	0.00389497	0.0115386	0.0870184	0.446472	0.0651321	0.188708	0.000325402	0.0367628	0.0296901	0.114783	0.131653	0.388965	0.0670588	0.200373	0.216134
		(2S,3R,7S,9R,11S)	0.336462	0.251085	0.336462	0.336462	0.0167509	0.00524571	0.0384649	0.125043	0.0684522	0.125043	0.483094	0.0594464	0.170003	0.0901034	0.251085	0.00213338	0.0242035	0.160913	0.00328004	0.000591912	0.0990084	0.457722	0.0696506	0.0396865	0.18685	0.24688	0.355413	0.10775	0.0908512	0.215521	0.0696506	0.117098	0.200845
		(2S,3R,7S,9S,11R) bingo	0.291309	0.478523	0.428048	0.335072	0.385681	0.013586	0.395821	0.106288	0.46933	0.187818	0.266498	0.27801	0.380259	0.20696	0.457342	0.0302074	0.161987	0.127843	0.484928	0.110792	0.474803	0.295424	0.144447	0.311902	0.323985	0.263601	0.160193	0.202824	0.269014	0.445304	0.395139	0.236063	0.352187
		(2S,3R,7S,9S,11S) 11-epi	0.418106	0.41931	0.344052	0.355283	0.411944	0.0110527	0.404628	0.0340887	0.460735	0.214363	0.377875	0.392953	0.292088	0.165281	0.477786	0.0025813	0.00297267	0.136764	0.442457	0.118736	0.483743	0.282941	0.00581533	0.0986226	0.3001	0.00280841	0.0603072	0.164456	0.19748	0.284673	0.474859	0.259927	0.400148
	product of probability		13C	1H	1H+13C
		(2R,3R,7S,9R,11R)	1.70232e-16	2.87373e-22	4.89201e-38
		(2R,3R,7S,9R,11S)	3.83044e-16	1.03324e-17	3.95778e-33
		(2R,3R,7S,9S,11R)	3.98097e-14	3.50804e-16	1.39654e-29
		(2R,3R,7S,9S,11S)	1.31312e-13	7.67087e-17	1.00727e-29
		(2S,3R,7S,9R,11R)	1.69846e-13	2.55226e-26	4.33491e-39
		(2S,3R,7S,9R,11S)	3.82138e-15	1.14499e-22	4.37545e-37
		(2S,3R,7S,9S,11R) bingo	1.03602e-09	2.31931e-12	2.40285e-21
		(2S,3R,7S,9S,11S) 11-epi	4.55256e-10	1.00444e-19	4.57277e-29
	summary	0	13C			1H			1H+13C
		0	RMSD	max dev	DP4	RMSD	max dev	DP4	DP4
		(2R,3R,7S,9R,11R)	4.10422	8.90021	1.14126e-07	0.342489	0.76023	1.23881e-10	2.03592e-17
		(2R,3R,7S,9R,11S)	3.84911	8.59644	2.56798e-07	0.279637	0.78757	4.45412e-06	1.64712e-12
		(2R,3R,7S,9S,11R)	3.33132	6.74397	2.66889e-05	0.235949	0.397223	0.000151225	5.81202e-09
		(2R,3R,7S,9S,11S)	3.218	6.69459	8.80329e-05	0.252484	0.513678	3.30677e-05	4.192e-09
		(2S,3R,7S,9R,11R)	3.0757	7.49686	0.000113867	0.404034	0.812576	1.10023e-14	1.80407e-18
		(2S,3R,7S,9R,11S)	3.3755	7.1	2.5619e-06	0.344327	0.75	4.93585e-11	1.82094e-16
		(2S,3R,7S,9S,11R) bingo	2.012	5.87184	0.694559	0.161133	0.377847	0.999811	1
		(2S,3R,7S,9S,11S) 11-epi	2.22091	6.1387	0.305209	0.312051	0.612278	4.32994e-08	1.90306e-08

## Sheet: individual conformer
	(2R,3R,7S,9R,11R)
	Conformer	MMFF94	HF	ωB97X-D	ωB97X-D	ωB97X-D	ωB97X-V	ωB97X-D
	#		3-21G(*)	6-31G*	6-31G*	6-31G*	6-311+G(2DF,2P)	6-31G*
				(Energy)		(Part 2)	[6-311G*	(Energy)	3.24169
							(Energy)			Boltzmann dist		Label	ChemShift(C-1)	ChemShift(C-2)	ChemShift(C-3)	ChemShift(C-4)	ChemShift(C-5)	ChemShift(C-6)	ChemShift(C-7)	ChemShift(C-8)	ChemShift(C-9)	ChemShift(C-10)	ChemShift(C-11)	ChemShift(C-15)	ChemShift(C-14)	ChemShift(C-12)	ChemShift(C-13)	ChemShift(H-1b)	ChemShift(H-1a)	ChemShift(H-2)	ChemShift(H-4b)	ChemShift(H-4a)	ChemShift(H-5b)	ChemShift(H-5a)	ChemShift(H-8b)	ChemShift(H-8a)	ChemShift(H-9)	ChemShift(H-10b)	ChemShift(H-10a)	ChemShift(H-15a)	ChemShift(H-15b)	ChemShift(H-14a)	ChemShift(H-12a)	ChemShift(H-12c)	ChemShift(H-13a)
	* 1	0	0	0	0	0	0	0	1	0.308481		M0001	36.7	47.6	55.1	20.4	30.6	231.3	46.7	44.6	34	40.9	43	69.4	25.5	65.9	21	1.59	2.35	3.36	0.98	2.8	1.63	2.03	1.91	1.85	2.37	1.14	2.87	3.56	3.56	0.91	3.29	3.61	0.93
	3	4.5	6.33	4.48	4.6	4.6	2.63	4.6	0.344989	0.106422		M0002	36.3	49.6	56.8	18	29.9	227.8	45.5	43.1	34.8	40.4	43.6	69.2	25.6	64.5	21.5	1.27	2.33	2.22	2.1	2.81	1.6	2.02	1.89	1.86	2.31	1.12	2.94	3.56	3.53	0.86	3.61	3.21	0.95
	69	21.91	4.94	0.49	-0.68	-0.68	2.67	-0.68	0.33945	0.104714		M0003	36.8	47.5	55.3	21.1	30.8	230.8	46.7	44.6	34.3	40.9	43.6	69.6	25.2	65.6	20.8	1.64	2.37	3.4	1.09	2.52	1.65	1.86	1.94	1.83	2.41	1.09	1.98	3.42	3.51	0.87	3.35	3.63	0.92
	26	13.53	6.45	5.13	4.73	4.73	2.73	4.73	0.331307	0.102202		M0004	36.4	49.4	56.6	17.6	29.8	227.5	45.4	42.7	34.9	40.3	43.5	69.3	25.6	64.4	21.5	1.26	2.33	2.19	2.09	2.82	1.58	2.01	1.87	1.84	2.31	1.12	2.95	3.56	3.53	0.86	3.62	3.22	0.95
	64	21.37	5.3	1.47	-0.5	-0.5	2.91	-0.5	0.308034	0.0950225		M0005	36.4	47.5	54.9	20.8	30.4	231	46.8	44.5	33.9	41.4	43.6	69.7	25.4	65.7	20.9	1.59	1.39	3.38	0.97	2.36	1.66	2.09	1.93	1.9	2.37	1.19	2.83	3.49	3.44	0.87	3.2	3.61	0.95
	21	11.02	11.27	4.76	3.74	3.74	4.93	3.74	0.13602	0.0419597		M0006	36.2	49.3	57	18.5	30	227.2	45.5	43	35	40.4	44.1	69.4	25.2	64.2	21.5	1.29	2.35	2.23	2.19	2.44	1.63	1.83	1.91	1.83	2.33	1.06	2.03	3.41	3.45	0.83	3.62	3.25	0.96
	47	19.5	11.65	4.82	4.05	4.05	5.12	4.05	0.125955	0.0388546		M0007	36.1	49.3	56.6	18.3	29.6	227	45.4	42.7	34.5	41	44.1	69.6	25.3	64.4	21.4	1.26	1.36	2.23	2.11	2.35	1.61	2.05	1.88	1.89	2.31	1.17	2.92	3.51	3.43	0.8	3.65	3.1	0.97
	46	19.38	15.38	6.34	6.14	6.14	5.79	6.14	0.0960436	0.0296276		M0008	39.3	47.6	54.5	22.6	30.4	230.9	46.6	44.4	33.9	45.3	43.2	73.9	24.5	65.5	20.8	1.69	1.15	3.38	1.11	1.71	1.66	2.01	1.93	1.88	2.27	1.89	2	3.67	3.61	1.19	3.16	3.57	0.94
	73	22.17	15.97	3.64	3.56	3.56	5.95	3.56	0.0900223	0.0277702		M0009	39	47.7	54.4	22.5	30.4	230.5	46.6	44.2	33.5	44.1	44	73.8	23.9	65.5	20.8	1.83	1.26	3.44	1.14	1.68	1.66	1.91	1.92	1.81	2.35	1.25	1.63	3.51	3.49	1.15	3.16	3.59	0.94
	74	22.3	16.31	3.79	3.74	3.74	6.08	3.74	0.085409	0.0263471		M0010	38.8	47.7	54.5	22.4	30.5	230.4	46.5	44.2	34	44	44.1	74.3	24.3	65.4	20.6	1.69	1.16	3.4	1.14	1.67	1.67	1.9	1.94	1.82	2.31	1.48	1.68	3.54	3.53	1.19	3.19	3.57	0.91
	65	21.38	17.3	4.41	4.58	4.57	6.09	4.57	0.0850641	0.0262407		M0011	38.5	47.7	54.5	22.6	30.4	230.8	46.6	44.3	33.9	45.5	43.7	74.2	23.6	65.5	20.7	1.58	1.14	3.39	1.15	1.74	1.69	2.04	1.93	1.88	2.25	1.78	2.09	3.59	3.51	0.99	3.17	3.58	0.94
	102	35.74	16.01	7.13	6.88	6.88	6.56	6.88	0.0703313	0.0216959		M0012	40.1	48.2	54.6	22.7	30.5	230.8	46.6	44.4	33.5	44.7	43.2	73.4	24.7	65.6	20.8	2.09	1.83	3.42	1.16	1.74	1.65	1.9	1.94	1.8	2.35	1.28	1.66	3.61	3.65	1.22	3.29	3.59	0.91
	76	22.52	17.9	5.36	5.38	5.38	6.82	5.38	0.0633077	0.0195292		M0013	40.1	48.2	54.5	22.7	30.5	230.7	46.5	44.3	33.5	44	43.7	73.8	24	65.5	20.8	1.94	1.93	3.43	1.21	1.76	1.67	1.92	1.93	1.79	2.31	1.2	1.64	3.51	3.56	0.99	3.32	3.6	0.93
	20	10.86	20.85	7.67	7.48	7.48	7.48	7.48	0.0484695	0.0149519		M0014	38.2	49.4	56.3	20.1	29.8	226.7	45.3	42.5	34.8	43.5	44.5	74	24.3	64	21.2	1.36	1.13	2.23	2.27	1.7	1.64	1.87	1.89	1.81	2.24	1.46	1.78	3.49	3.58	1.11	3.59	3.08	0.95
	22	11.09	20.75	7.64	7.6	7.58	7.65	7.58	0.0452473	0.0139579		M0015	38.6	49.4	56.2	20.1	29.6	227	45.4	42.5	34.2	43.5	44.5	73.5	24.2	64.1	21.2	1.51	1.23	2.27	2.27	1.69	1.63	1.89	1.88	1.8	2.28	1.22	1.7	3.56	3.48	1.15	3.62	3.07	0.94
	40	18.36	22.59	8.78	8.84	8.84	8.13	8.84	0.0372596	0.0114939		M0016	38.1	49.3	56.2	20	29.6	226.9	45.3	42.5	34.7	45	44.1	74	23.7	64.1	21.3	1.25	1.11	2.21	2.29	1.76	1.64	2.02	1.88	1.87	2.19	1.75	2.18	3.54	3.58	0.93	3.6	3.07	0.96
	17	10.69	22.64	9.27	9.16	9.15	8.3	9.15	0.0347826	0.0107298		M0017	39.6	50	56.4	20.4	29.8	227	45.4	42.7	34.4	43.3	44.2	73.5	24.1	64.1	21.3	1.62	1.89	2.26	2.33	1.78	1.65	1.9	1.89	1.78	2.24	1.17	1.73	3.58	3.54	0.94	3.62	3.22	0.95
	2	4.3	15.28	---	---	---	---	---				Boltzmann averaged	37.0442	48.2443	55.5427	20.1239	30.3122	229.8	46.2592	43.9448	34.2474	41.5285	43.4916	70.3319	25.1856	65.2632	21.0847	1.52359	2.01676	2.98406	1.41009	2.48026	1.63191	1.98926	1.90961	1.84912	2.34114	1.20162	2.54023	3.53163	3.52602	0.923566	3.38688	3.46468	0.938712
	4	5.72	17.3	---	---	---	---	---
	5	6.31	5.47	1.04	-0.45	---	---	---
	6	6.54	16.02	---	---	---	---	---
	7	6.94	4.95	---	---	---	---	---
	8	7.22	19.73	10.26	9.84	---	---	---
	9	7.5	19.47	---	---	---	---	---
	10	7.78	17.92	---	---	---	---	---
	11	7.84	15.98	---	---	---	---	---
	12	8	16.32	---	---	---	---	---
	13	8.86	34.92	27.9	---	---	---	---
	14	9.86	22.6	---	---	---	---	---
	15	10.57	11.65	---	---	---	---	---
	16	10.68	22.06	18.96	---	---	---	---
	18	10.71	24.52	24.36	---	---	---	---
	19	10.78	33.92	23.41	---	---	---	---
	23	11.3	37.18	26.07	---	---	---	---
	24	12.09	35.43	24.87	---	---	---	---
	25	12.69	37.09	29.67	---	---	---	---
	27	14.78	23.14	20.75	---	---	---	---
	28	15.24	19.47	10.1	9.9	---	---	---
	29	15.83	19.73	---	---	---	---	---
	30	15.94	39.98	28.24	---	---	---	---
	31	15.97	0.04	---	---	---	---	---
	32	16.74	27.4	22.75	---	---	---	---
	33	17.02	39.07	---	---	---	---	---
	34	17.05	38.72	26.52	---	---	---	---
	35	17.08	30	24.71	---	---	---	---
	36	17.42	39.06	27.32	---	---	---	---
	37	17.71	38.56	27.65	---	---	---	---
	38	18.24	38.34	27.89	---	---	---	---
	39	18.27	37.38	25.57	---	---	---	---
	41	18.72	20.85	---	---	---	---	---
	42	18.98	26.96	21.34	---	---	---	---
	43	19.16	20.78	---	---	---	---	---
	44	19.19	25.81	20.06	---	---	---	---
	45	19.28	40.12	---	---	---	---	---
	48	19.68	40.1	---	---	---	---	---
	49	19.78	25.85	---	---	---	---	---
	50	19.88	28.62	22.06	---	---	---	---
	51	20.04	42.03	---	---	---	---	---
	52	20.08	37.68	23.81	---	---	---	---
	53	20.09	39.58	25.31	---	---	---	---
	54	20.36	40.05	---	---	---	---	---
	55	20.36	15.28	6.46	6.17	---	---	---
	56	20.4	17.33	---	---	---	---	---
	57	20.45	42.03	---	---	---	---	---
	58	20.45	28.67	---	---	---	---	---
	59	20.81	39.59	---	---	---	---	---
	60	20.82	40.08	---	---	---	---	---
	61	20.83	37.7	---	---	---	---	---
	62	21.15	42.66	---	---	---	---	---
	63	21.29	16.07	---	---	---	---	---
	66	21.39	39.59	24.83	---	---	---	---
	67	21.7	16.03	---	---	---	---	---
	68	21.76	27.91	21.11	---	---	---	---
	70	21.97	39.35	25.14	---	---	---	---
	71	22.04	17.93	---	---	---	---	---
	72	22.09	41.75	---	---	---	---	---
	75	22.43	5.37	---	---	---	---	---
	77	22.95	33.18	23.19	---	---	---	---
	78	23.16	16.45	3.88	3.76	---	---	---
	79	23.25	15.99	---	---	---	---	---
	80	23.43	42.95	---	---	---	---	---
	81	24.27	31.65	24.46	---	---	---	---
	82	28.31	45.02	---	---	---	---	---
	83	28.67	45.04	---	---	---	---	---
	84	29.18	50.07	---	---	---	---	---
	85	29.65	46.09	---	---	---	---	---
	86	30.05	35.44	---	---	---	---	---
	87	30.42	47.25	---	---	---	---	---
	88	30.51	0.01	---	---	---	---	---
	89	30.93	51.58	---	---	---	---	---
	90	31.34	40.48	---	---	---	---	---
	91	31.5	48.48	---	---	---	---	---
	92	31.51	52.55	---	---	---	---	---
	93	31.54	35.44	23.83	---	---	---	---
	94	32.54	46.51	---	---	---	---	---
	95	32.78	54.02	---	---	---	---	---
	96	32.86	38.37	26.18	---	---	---	---
	97	33.32	46.91	---	---	---	---	---
	98	33.89	42.8	---	---	---	---	---
	99	34.12	52.14	---	---	---	---	---
	100	35	52.67	---	---	---	---	---
	101	35.3	15.28	---	---	---	---	---
	103	37.43	17.33	---	---	---	---	---
	104	37.49	0.04	---	---	---	---	---
	105	38.03	5.33	---	---	---	---	---
	106	38.17	17.92	---	---	---	---	---
	107	39.18	16.34	---	---	---	---	---
	108	39.39	15.98	---	---	---	---	---
	#	164	108	50	22	17	17	17
	%Low	0.48	0.204	0.202	0.193	0.249	0.307	0.249
	Conformer
	ΔE (kJ/mol)	3.63	1.18	2.31	1.83	1.94	2.86	1.94
	Time	1.38	02:54:29.270000	02:07:47.800000	07:55:30.660000	00:24:35.440000	04:19:39.450000	03:28:46.930000
	(2R,3R,7S,9R,11S)
	Conformer	MMFF94	HF	ωB97X-D	ωB97X-D	ωB97X-D	ωB97X-V	ωB97X-D
	#		3-21G(*)	6-31G*	6-31G*	6-31G*	6-311+G(2DF,2P)	6-31G*
				(Energy)		(Part 2)	[6-311G*	(Energy)	6.34228
							(Energy)			Boltzmann dist		Label	ChemShift(C-1)	ChemShift(C-2)	ChemShift(C-3)	ChemShift(C-4)	ChemShift(C-5)	ChemShift(C-6)	ChemShift(C-7)	ChemShift(C-8)	ChemShift(C-9)	ChemShift(C-10)	ChemShift(C-11)	ChemShift(C-15)	ChemShift(C-14)	ChemShift(C-12)	ChemShift(C-13)	ChemShift(H-1b)	ChemShift(H-1a)	ChemShift(H-2)	ChemShift(H-4b)	ChemShift(H-4a)	ChemShift(H-5b)	ChemShift(H-5a)	ChemShift(H-8b)	ChemShift(H-8a)	ChemShift(H-9)	ChemShift(H-10b)	ChemShift(H-10a)	ChemShift(H-15a)	ChemShift(H-15b)	ChemShift(H-14b)	ChemShift(H-12a)	ChemShift(H-12c)	ChemShift(H-13a)
	* 1	0	0	0	0	0	0	0	1	0.157672		M0001	39.6	48.2	54.6	22.6	30.5	231	46.7	44.4	33.4	41.2	43.5	69	24.9	65.6	20.8	1.5	1.39	3.25	1.16	1.85	1.68	2.03	1.9	1.87	2.25	2.36	1.64	3.62	3.23	1.24	3.21	3.59	0.93
	48	19.41	1.64	-2.53	-2.31	-2.31	0.12	-2.31	0.952601	0.150199		M0002	39	48.6	54.5	22.9	30.6	230.7	46.7	44.2	33.3	41.3	43.5	69.9	23.8	65.6	20.8	1.52	1.3	3.31	1.2	1.82	1.69	2.03	1.94	1.87	2.3	2.3	1.63	3.52	3.16	1.01	3.21	3.59	0.94
	35	16.06	6.68	1.27	1.58	1.58	1.73	1.58	0.496559	0.0782934		M0003	38.6	50.2	56.2	20.3	29.7	226.7	45.4	42.4	34.1	40.7	44	70	23.6	64.1	21.3	1.18	1.27	2.13	2.31	1.82	1.65	2.01	1.89	1.87	2.23	2.27	1.72	3.43	3.09	1.02	3.61	3.09	0.97
	28	13.13	5.43	3.98	4.19	4.19	2.03	4.19	0.439793	0.0693431		M0004	39.1	49.8	56.2	20.1	29.6	227.2	45.3	42.4	34.2	40.6	43.9	69	24.8	64.2	21.4	1.16	1.35	2.08	2.28	1.86	1.63	1.99	1.85	1.85	2.18	2.32	1.72	3.53	3.16	1.25	3.6	3.11	0.97
	6	5.01	4.77	-0.05	0.13	0.13	2.06	0.13	0.434487	0.0685064		M0005	38.8	47.7	54.6	22.4	30.4	230.5	46.5	44.1	33.2	41.6	43.7	69.1	24.6	65.5	20.8	1.52	1.41	3.25	1.18	1.82	1.69	1.98	1.88	1.8	2.09	1.42	1.75	3.55	3.18	1.23	3.21	3.59	0.93
	10	6.14	1.37	-1.34	-1.33	-1.33	2.41	-1.33	0.37711	0.0594596		M0006	39.6	50	54.7	22.7	30.5	230.9	46.7	44.4	34.7	47.5	43	76.2	25.1	65.6	20.7	1.77	1.62	3.32	1.19	1.8	1.69	1.99	1.88	1.83	3.01	1.87	2.02	3.44	3.5	0.94	3.26	3.64	0.93
	12	7.23	4.68	0.25	0.33	0.33	2.58	0.33	0.35204	0.0555068		M0007	36.9	48.5	54.7	22.8	30.5	230.6	46.6	44.3	34.5	44.9	43.3	71.4	23.8	65.6	20.8	2.76	1.23	3.4	1.2	1.83	1.68	1.96	1.89	1.78	2.18	1.29	1.85	3.25	3.51	1.02	3.3	3.62	0.93
	2	3.07	2.5	2.45	2.45	2.45	2.61	2.45	0.347792	0.0548371		M0008	37.1	48.7	54.7	22.7	30.5	230.9	46.6	44.3	34.6	45.5	43.4	70.7	25	65.6	20.8	2.78	1.31	3.36	1.19	1.87	1.67	1.96	1.86	1.78	2.11	1.3	1.91	3.36	3.6	1.27	3.3	3.6	0.91
	61	22.85	2.18	1.85	2.51	2.51	2.65	2.51	0.342208	0.0539566		M0009	40.2	51.1	54.5	23.1	30.8	231.2	46.8	44.5	34.8	47.9	42.3	75.9	25.7	65.7	20.8	2.42	1.51	3.53	1.21	1.81	1.68	2.01	1.87	1.79	3.04	1.84	2.02	3.52	3.6	1	3.31	3.63	0.92
	14	8.14	7.74	3	3.05	3.05	3.2	3.05	0.273926	0.0431905		M0010	36.2	50.1	56.5	20.4	29.8	227	45.4	42.6	35.3	44.3	43.8	71.4	23.6	64.1	21.3	2.44	1.18	2.25	2.33	1.86	1.65	1.93	1.85	1.77	2.11	1.26	1.94	3.23	3.42	1.02	3.65	3.18	0.95
	9	6.05	5.44	4.88	5.3	5.3	3.3	5.3	0.263063	0.0414776		M0011	39.5	52.7	56.4	20.8	30	227.5	45.5	42.8	35.5	47.5	42.8	75.9	25.4	64.4	21.4	2.12	1.43	2.41	2.34	1.84	1.64	1.99	1.83	1.78	2.98	1.78	2.1	3.47	3.59	1.01	3.68	3.19	0.94
	49	19.42	5.56	0.77	1.3	1.3	3.42	1.3	0.250594	0.0395117		M0012	37.3	48.7	54.6	22.6	30.5	230.4	46.6	44.1	34.2	45.3	43.6	70.6	24.7	65.5	20.7	1.74	1.33	3.33	1.21	1.86	1.68	1.98	1.85	1.78	2.1	1.32	1.95	3.22	3.52	1.23	3.26	3.62	0.92
	7	5.08	6.79	5.26	5.69	5.69	3.77	5.69	0.217501	0.0342939		M0013	36.4	50.5	56.6	20.4	29.8	227.3	45.4	42.6	35.4	44.9	43.8	70.7	24.8	64.2	21.3	2.48	1.26	2.21	2.32	1.91	1.65	1.95	1.83	1.77	2.06	1.27	2	3.34	3.53	1.26	3.63	3.2	0.94
	38	16.98	9.96	3.69	4.12	4.12	3.92	4.12	0.204692	0.0322742		M0014	38.4	49.4	56.2	20	29.7	226.5	45.2	42.4	34.1	41.1	44.1	69.2	24.5	64.1	21.1	1.19	1.38	2.07	2.31	1.85	1.67	1.97	1.85	1.8	2.04	1.37	1.84	3.46	3.11	1.25	3.6	3.12	0.93
	22	11.12	7.47	3.42	3.48	3.47	4.92	3.47	0.136572	0.0215336		M0015	39	51.9	56.4	20.5	29.8	227.5	45.4	42.5	35.6	46.8	43.4	76	24.8	64.3	21.2	1.43	1.56	2.15	2.32	1.82	1.65	1.97	1.83	1.82	2.92	1.83	2.08	3.36	3.47	0.94	3.63	3.17	0.94
	17	9.72	11.56	5.47	5.88	5.88	5.74	5.88	0.0980066	0.0154529		M0016	36.9	50.5	56.4	20.3	29.8	226.8	45.4	42.5	35.1	44.8	44.2	70.8	24.4	64.1	21.2	1.41	1.3	2.17	2.33	1.87	1.66	1.95	1.82	1.78	2.02	1.3	2.04	3.22	3.46	1.23	3.61	3.16	0.95
	66	28.02	8.83	3.29	3.18	3.18	6.1	3.18	0.0847206	0.0133581		M0017	40	51.1	54.4	22.9	30.6	230.8	46.6	44.1	36.7	46.9	43	76.1	25.3	65.7	20.7	2.48	1.54	3.55	1.23	1.8	1.69	1.98	1.84	1.77	2.32	1.51	2.07	3.43	3.45	0.94	3.35	3.66	0.91
	53	20.34	11.54	6.91	5.72	5.72	6.55	5.72	0.0706165	0.0111342		M0018	39.4	52.8	56.2	20.8	30	227	45.5	42.4	37.5	46.2	43.5	76.1	25	64.2	21.5	2.17	1.44	2.41	2.38	1.84	1.66	1.97	1.8	1.76	2.23	1.47	2.15	3.37	3.44	0.95	3.67	3.22	0.97
	3	3.57	1.65	---	---	---	---	---				Boltzmann averaged	38.6457	49.4122	55.1915	21.9016	30.2684	229.496	46.2162	43.6697	34.2166	43.3278	43.489	71.1174	24.5419	65.1037	20.9654	1.77862	1.36283	2.92948	1.57935	1.83799	1.67107	1.99456	1.87912	1.82487	2.33298	1.87101	1.81757	3.45744	3.32711	1.11461	3.37634	3.44438	0.9377
	4	4.54	5.56	---	---	---	---	---
	5	4.67	5.44	---	---	---	---	---
	8	5.43	2.19	---	---	---	---	---
	11	7.02	21.2	22.21	---	---	---	---
	13	7.51	6.7	---	---	---	---	---
	15	9.22	9.96	---	---	---	---	---
	16	9.24	21.59	18.8	---	---	---	---
	18	9.93	23.94	24.75	---	---	---	---
	19	10.93	26.31	22.57	---	---	---	---
	20	10.94	21.5	23.49	---	---	---	---
	21	10.98	25.13	21.39	---	---	---	---
	23	11.89	23.94	21.2	---	---	---	---
	24	11.9	8.83	---	---	---	---	---
	25	12.18	11.56	---	---	---	---	---
	26	12.68	6.53	5.82	5.72	---	---	---
	27	13.1	21.87	20.46	---	---	---	---
	29	14.54	23.59	21.5	---	---	---	---
	30	14.75	25.86	22.06	---	---	---	---
	31	15.1	5.46	---	---	---	---	---
	32	15.42	25.43	21.75	---	---	---	---
	33	15.51	0.01	---	---	---	---	---
	34	15.87	7.76	---	---	---	---	---
	36	16.61	26.5	23.82	---	---	---	---
	37	16.77	25.23	22.34	---	---	---	---
	39	17.42	26.59	19.38	---	---	---	---
	40	17.68	11.61	---	---	---	---	---
	41	17.69	24.53	18.94	---	---	---	---
	42	17.83	26.23	19.05	---	---	---	---
	43	17.89	2.52	---	---	---	---	---
	44	18.48	27.38	24.29	---	---	---	---
	45	18.94	28.98	22.44	---	---	---	---
	46	19.31	29.7	22.02	---	---	---	---
	47	19.36	28.21	21.22	---	---	---	---
	50	19.69	24.02	22.63	---	---	---	---
	51	19.74	4.82	---	---	---	---	---
	52	19.98	7.48	---	---	---	---	---
	54	20.38	31.59	23.57	---	---	---	---
	55	20.85	24.77	20.06	---	---	---	---
	56	21.7	28.06	21.48	---	---	---	---
	57	22	1.38	---	---	---	---	---
	58	22.41	27.41	21.42	---	---	---	---
	59	22.44	4.69	---	---	---	---	---
	60	22.53	30.8	23.82	---	---	---	---
	62	25.25	31.94	26	---	---	---	---
	63	25.85	31.18	24.84	---	---	---	---
	64	26.02	29.71	24.08	---	---	---	---
	65	27.33	8.86	---	---	---	---	---
	67	28.5	32.07	26.32	---	---	---	---
	68	29.27	33.42	24.04	---	---	---	---
	69	29.47	32.85	22.54	---	---	---	---
	70	30	35.32	24.49	---	---	---	---
	71	30.38	38.23	25.98	---	---	---	---
	72	30.61	37.34	26.24	---	---	---	---
	73	32.22	0	---	---	---	---	---
	74	32.88	2.54	---	---	---	---	---
	75	33.35	33.99	24.61	---	---	---	---
	76	33.35	2.18	---	---	---	---	---
	77	33.84	23.5	22.41	---	---	---	---
	78	33.94	37.8	27.43	---	---	---	---
	79	33.98	23	22.25	---	---	---	---
	80	34.94	42.9	---	---	---	---	---
	81	35.48	1.65	---	---	---	---	---
	82	35.74	32.22	27.93	---	---	---	---
	83	36.14	44.37	---	---	---	---	---
	84	36.16	23.6	18.7	---	---	---	---
	85	36.41	32.07	27.81	---	---	---	---
	86	36.72	28.2	25.27	---	---	---	---
	87	37.13	4.77	---	---	---	---	---
	88	37.5	5.62	---	---	---	---	---
	89	37.83	21.34	21.2	---	---	---	---
	90	37.84	43.74	---	---	---	---	---
	91	38.9	14.23	15.44	---	---	---	---
	92	39.03	42.15	---	---	---	---	---
	93	39.05	46.3	---	---	---	---	---
	94	39.16	1.4	---	---	---	---	---
	95	39.19	33.61	24.73	---	---	---	---
	96	39.4	33.29	24.82	---	---	---	---
	97	39.56	21.2	21.37	---	---	---	---
	98	39.92	8.86	---	---	---	---	---
	#	164	98	67	19	18	18	18
	%Low	0.359	0.093	0.244	0.239	0.241	0.157	0.241
	Conformer
	ΔE (kJ/mol)	3.56	2.16	2.64	2.57	2.52	2.03	2.52
	Time	1.98	01:27:35.810000	01:13:53.640000	02:24:53.540000	00:07:35.560000	02:14:01.130000	01:55:37.040000
	(2R,3R,7S,9S,11R)
	Conformer	MMFF94	HF	ωB97X-D	ωB97X-D	ωB97X-D	ωB97X-V	ωB97X-D
	#		3-21G(*)	6-31G*	6-31G*	6-31G*	6-311+G(2DF,2P)	6-31G*
				(Energy)		(Part 2)	[6-311G*	(Energy)	4.25002
							(Energy)			Boltzmann dist		Label	ChemShift(C-1)	ChemShift(C-2)	ChemShift(C-3)	ChemShift(C-4)	ChemShift(C-5)	ChemShift(C-6)	ChemShift(C-7)	ChemShift(C-8)	ChemShift(C-9)	ChemShift(C-10)	ChemShift(C-11)	ChemShift(C-15)	ChemShift(C-14)	ChemShift(C-12)	ChemShift(C-13)	ChemShift(H-1b)	ChemShift(H-1a)	ChemShift(H-2)	ChemShift(H-4b)	ChemShift(H-4a)	ChemShift(H-5b)	ChemShift(H-5a)	ChemShift(H-8b)	ChemShift(H-8a)	ChemShift(H-9)	ChemShift(H-10b)	ChemShift(H-10a)	ChemShift(H-15a)	ChemShift(H-15b)	ChemShift(H-14c)	ChemShift(H-12a)	ChemShift(H-12c)	ChemShift(H-13b)
	* 31	0	0	0	0	0	0	0	1	0.235293		M0001	33.5	51.7	53.9	22.1	31.2	229.2	46.9	43.8	37.8	41.5	42.8	73	26.6	65.7	20.2	1.5	2.05	2.45	1.09	1.86	1.53	1.84	1.3	1.63	2.51	1.07	1.98	3.55	3.51	0.98	3.36	3.75	0.93
	3	-10.73	3.82	-0.84	-1.4	-1.39	1.54	-1.39	0.536242	0.126174		M0002	33.4	51.8	53.9	22	31.3	228.8	46.7	43.7	38.5	41.1	43.3	73.1	26.2	65.5	20.1	1.53	2.07	2.45	1.14	1.89	1.57	1.77	1.31	1.57	2.09	1.17	1.38	3.42	3.37	0.94	3.4	3.76	0.93
	27	-2	3.02	3.09	2.79	2.8	1.54	2.8	0.536242	0.126174		M0003	33.4	52.1	55.2	20	30.5	225.5	45.8	42.9	38.5	41	43.1	72.6	26.7	63.3	20.6	0.94	2.06	1.57	2.17	1.9	1.51	1.84	1.27	1.64	2.56	0.96	1.99	3.54	3.48	0.89	3.81	3.22	0.95
	80	20.84	6.89	0.94	0.4	0.41	2.96	0.41	0.301864	0.0710264		M0004	34.6	50.8	53.5	22.2	31.1	228.8	46.8	43.3	36.3	38.4	43.7	72.1	25.1	65.3	20	1.51	0.78	2.41	1.11	1.57	1.57	1.82	1.39	1.67	1.93	0.85	2.29	3.33	3.38	1.05	3.27	3.72	0.94
	60	6.36	6.45	1	0.27	0.28	3.25	0.28	0.26844	0.0631619		M0005	34.1	51.2	53.7	22.5	31.1	228.7	46.8	43.6	38.9	41	43.4	72.9	26.4	65.4	20.1	1.59	1.05	2.49	1.14	1.51	1.56	1.84	1.33	1.69	2.16	1.07	2.09	3.44	3.39	0.95	3.31	3.73	0.96
	36	2.4	7.21	2.45	1.77	1.76	3.31	1.76	0.262001	0.0616469		M0006	33.1	52.2	55.2	19.8	30.5	225.1	45.6	42.7	39	40.8	43.4	72.9	26.1	63.1	20.4	0.97	2.07	1.56	2.21	1.91	1.54	1.75	1.26	1.56	2.17	1.07	1.35	3.4	3.32	0.84	3.8	3.24	0.94
	56	5.43	7.09	4.38	4.08	4.09	4.52	4.09	0.160567	0.0377804		M0007	35.4	50.6	53.5	22.2	31.2	228.6	46.8	43.3	36.6	38.3	43.3	71.5	26.4	65.3	20.1	1.61	0.77	2.42	1.09	1.53	1.55	1.79	1.4	1.63	1.91	0.9	2.3	3.4	3.52	1.25	3.28	3.71	0.94
	19	-4.84	9.51	4.21	3.06	3.07	4.61	3.07	0.154825	0.0364292		M0008	33.8	51.7	55.2	20.5	30.3	225.5	45.8	42.7	39.5	40.6	43.8	72.5	26.5	63	20.5	1.01	1.04	1.6	2.2	1.55	1.54	1.82	1.29	1.68	2.22	0.95	2.08	3.42	3.35	0.85	3.79	3.17	0.98
	53	5.02	9.6	2.47	2.53	2.53	4.75	2.53	0.146298	0.0344228		M0009	35.1	51.5	53.6	22.2	31.1	228.8	46.7	43.3	37.1	40.5	43.6	73.7	25.3	65.4	20	1.63	1.86	2.48	1.16	1.71	1.58	1.8	1.36	1.6	1.97	0.95	1.28	3.47	3.46	1.03	3.4	3.75	0.92
	47	4.44	10.31	4.04	3.59	3.6	4.76	3.6	0.145707	0.0342838		M0010	34.3	51.3	54.9	20.2	30.4	225.1	45.7	42.2	36.8	38.2	43.9	71.9	25.1	63	20.5	0.95	0.76	1.53	2.18	1.6	1.54	1.81	1.35	1.66	2	0.75	2.27	3.28	3.39	0.96	3.75	3.13	0.97
	10	-7.83	9.94	1.92	2.04	2.04	4.92	2.04	0.136572	0.0321344		M0011	35.7	50.8	53.3	22	31.1	228.5	46.6	43.5	37.6	40	44.4	73.7	25.9	65.2	19.9	1.64	0.99	2.46	1.13	1.57	1.57	1.77	1.34	1.6	1.85	1.01	1.3	3.49	3.39	1.23	3.3	3.74	0.92
	51	4.78	9.15	5.41	5.26	5.26	5.43	5.26	0.111105	0.0261423		M0012	35.8	51.3	53.6	22.2	31.2	228.9	46.7	43.5	37.4	40.8	43.4	73.5	26.3	65.4	20.1	1.81	1.73	2.46	1.14	1.67	1.57	1.77	1.37	1.58	1.9	1.02	1.26	3.59	3.55	1.28	3.41	3.73	0.93
	34	2.14	9.52	7.24	6.48	6.48	5.64	6.48	0.102054	0.0240125		M0013	35.2	51	54.8	20.2	30.4	225.5	45.7	42.3	37.1	38.3	43.7	71.4	26.5	63	20.5	1.05	0.76	1.54	2.16	1.57	1.53	1.77	1.36	1.63	1.97	0.82	2.29	3.39	3.51	1.17	3.77	3.13	0.96
	9	-8	10.77	7.55	7.08	7.08	5.99	7.09	0.0885769	0.0208415		M0014	35.4	49.9	53.4	22	31.1	228.5	46.6	43.4	37.2	38.9	44	71.9	26.6	65.4	20	1.59	0.84	2.41	1.11	1.55	1.57	1.76	1.38	1.6	1.85	0.92	1.36	3.35	3.42	1.22	3.32	3.73	0.94
	14	-6.37	10.64	3.23	3.26	3.26	5.99	3.26	0.0885769	0.0208415		M0015	36	51.6	55	20.2	30.5	225.6	45.6	42.7	38	40.4	43.7	73.4	26.5	63	20.5	1.29	1.67	1.56	2.21	1.7	1.55	1.76	1.32	1.58	1.97	0.9	1.25	3.58	3.54	1.18	3.8	3.25	0.95
	38	2.79	12.91	5.77	5.55	5.56	6.25	5.56	0.0797312	0.0187602		M0016	34.9	51.9	55	20.1	30.4	225.1	45.6	42.3	37.7	40.2	43.9	73.6	25.3	63	20.5	1.09	1.85	1.57	2.23	1.75	1.56	1.79	1.32	1.59	2.05	0.85	1.25	3.47	3.44	0.94	3.79	3.25	0.96
	23	-3.92	12.7	4.98	4.72	4.73	6.29	4.73	0.078451	0.018459		M0017	35.5	51.2	54.8	20.1	30.5	225.2	45.7	42.6	38.2	39.6	44.6	73.6	26.1	63	20.4	1.09	0.99	1.59	2.22	1.62	1.56	1.77	1.31	1.6	1.92	0.91	1.28	3.48	3.38	1.13	3.79	3.17	0.96
	57	5.62	13.32	6.21	6.02	6.03	7.27	6.03	0.0527684	0.012416		M0018	34.9	50.3	54.8	20	30.4	224.8	45.6	42.3	37.6	38.6	44.1	71.6	26.5	62.9	20.4	1.05	0.82	1.51	2.18	1.58	1.54	1.75	1.34	1.59	1.92	0.82	1.32	3.29	3.42	1.14	3.77	3.15	0.95
	1	-15.82	0.02	---	---	---	---	---				Boltzmann averaged	34.0753	51.5176	54.2147	21.4084	30.9271	227.644	46.4108	43.2732	37.9328	40.4744	43.3628	72.7847	26.2351	64.6614	20.249	1.35722	1.6206	2.13647	1.49424	1.75036	1.54588	1.80673	1.31819	1.62208	2.20777	1.00112	1.80109	3.46381	3.43985	0.998158	3.50544	3.55155	0.941361
	2	-11.5	3.03	---	---	---	---	---
	4	-10.14	7.18	---	---	---	---	---
	5	-9.69	9.18	---	---	---	---	---
	6	-9.44	9.69	---	---	---	---	---
	7	-9.34	6.49	---	---	---	---	---
	8	-9.24	6.92	---	---	---	---	---
	11	-7.7	20.08	20.05	---	---	---	---
	12	-6.8	9.52	---	---	---	---	---
	13	-6.49	24.8	22.59	---	---	---	---
	15	-6.2	7.22	---	---	---	---	---
	16	-5.48	12.95	---	---	---	---	---
	17	-5.39	23.46	18.25	---	---	---	---
	18	-5.3	25.86	18.84	---	---	---	---
	20	-4.52	10.33	---	---	---	---	---
	21	-4.41	25.05	19.25	---	---	---	---
	22	-4.28	28.24	24.56	---	---	---	---
	24	-2.65	13.33	---	---	---	---	---
	25	-2.64	23.97	18.75	---	---	---	---
	26	-2.62	27.83	21.1	---	---	---	---
	28	-1.98	30.01	22.36	---	---	---	---
	29	-1.79	19.78	17.87	---	---	---	---
	30	-0.45	23.89	17.52	---	---	---	---
	32	0.13	26.43	24.84	---	---	---	---
	33	0.76	30.22	20.99	---	---	---	---
	35	2.37	30.21	21.71	---	---	---	---
	37	2.74	26.75	22.02	---	---	---	---
	39	3.54	25.9	18.5	---	---	---	---
	40	3.55	23.37	16.86	---	---	---	---
	41	3.91	26.53	18.41	---	---	---	---
	42	4.01	3.82	---	---	---	---	---
	43	4.22	33.24	19.77	---	---	---	---
	44	4.39	9.58	---	---	---	---	---
	45	4.4	30.21	20.11	---	---	---	---
	46	4.43	28.51	18.87	---	---	---	---
	48	4.49	12.7	---	---	---	---	---
	49	4.51	28.2	16.71	---	---	---	---
	50	4.63	25.93	---	---	---	---	---
	52	5.01	30.01	24.01	---	---	---	---
	54	5.08	31.3	19.1	---	---	---	---
	55	5.35	29.99	20.86	---	---	---	---
	58	6.08	6.91	---	---	---	---	---
	59	6.29	34.11	21.15	---	---	---	---
	61	6.8	29.91	20.81	---	---	---	---
	62	7	9.95	---	---	---	---	---
	63	8.2	10.64	---	---	---	---	---
	64	9.67	29.9	24.6	---	---	---	---
	65	11.35	34.36	26.82	---	---	---	---
	66	12.85	37.02	29.29	---	---	---	---
	67	14.07	33.14	23.22	---	---	---	---
	68	14.85	38.73	26.93	---	---	---	---
	69	15.77	36.65	29.15	---	---	---	---
	70	16.04	37.73	25.73	---	---	---	---
	71	17.57	37.17	25.91	---	---	---	---
	72	17.71	9.16	---	---	---	---	---
	73	17.79	36.97	26.21	---	---	---	---
	74	18.34	39.58	27.28	---	---	---	---
	75	18.88	7.18	---	---	---	---	---
	76	19.05	39.8	27.92	---	---	---	---
	77	19.6	9.65	---	---	---	---	---
	78	19.66	41.86	---	---	---	---	---
	79	20.31	44.39	---	---	---	---	---
	81	21.1	44.64	---	---	---	---	---
	#	83	81	56	18	18	18	18
	%Low	0.487	0.251	0.212	0.228	0.228	0.235	0.228
	Conformer
	ΔE (kJ/mol)	3.6	2.84	2.39	2.49	2.49	2.69	2.49
	Time	1.74	03:05:29.830000	02:04:35.300000	05:32:13.140000	00:24:35.530000	04:31:32.880000	02:16:21.990000
	(2R,3R,7S,9S,11S)
	Conformer	MMFF94	HF	ωB97X-D	ωB97X-D	ωB97X-D	ωB97X-V	ωB97X-D
	#		3-21G(*)	6-31G*	6-31G*	6-31G*	6-311+G(2DF,2P)	6-31G*
				(Energy)		(Part 2)	[6-311G*	(Energy)	2.53306
							(Energy)			Boltzmann dist		Label	ChemShift(C-1)	ChemShift(C-2)	ChemShift(C-3)	ChemShift(C-4)	ChemShift(C-5)	ChemShift(C-6)	ChemShift(C-7)	ChemShift(C-8)	ChemShift(C-9)	ChemShift(C-10)	ChemShift(C-11)	ChemShift(C-15)	ChemShift(C-14)	ChemShift(C-12)	ChemShift(C-13)	ChemShift(H-1b)	ChemShift(H-1a)	ChemShift(H-2)	ChemShift(H-4b)	ChemShift(H-4a)	ChemShift(H-5b)	ChemShift(H-5a)	ChemShift(H-8b)	ChemShift(H-8a)	ChemShift(H-9)	ChemShift(H-10b)	ChemShift(H-10a)	ChemShift(H-15b)	ChemShift(H-15a)	ChemShift(H-14c)	ChemShift(H-12a)	ChemShift(H-12c)	ChemShift(H-13a)
	* 81	0	0	0	0	0	0	0	1	0.394779		M0001	36.6	52.4	53.4	21.4	31.1	228.2	46.8	44	37.2	37.9	42.9	73	26.2	65	20.1	1.54	1.23	2.49	1.11	1.62	1.58	1.83	1.51	1.67	2.02	1.96	1.38	3.29	3.45	0.94	3.25	3.74	0.95
	3	-33.15	5.14	6.36	8.6	8.61	3.53	8.61	0.239684	0.0946223		M0002	36.1	52.4	55.1	20.1	30.6	225.2	45.8	42.6	37.7	37.9	43.2	71.8	26.7	63.1	20.7	1.65	1.08	1.98	2.19	1.68	1.54	1.79	1.43	1.62	2.11	1.86	1.27	3.42	3.45	0.97	3.85	3.18	0.97
	61	-14.18	5.5	6.03	8.34	8.34	4.49	8.34	0.162529	0.0641628		M0003	37.2	52.2	53.7	22.3	31.3	228.5	46.9	43.6	37.4	37.5	43.2	71.7	26.8	65.7	20.2	2.16	1.13	2.84	1.11	1.65	1.56	1.81	1.48	1.63	2.06	2.02	1.28	3.5	3.49	0.98	3.34	3.74	0.95
	1	-36.08	7.81	6.18	8.67	8.67	4.86	8.67	0.139928	0.0552408		M0004	36.1	52	53.4	22.2	31.2	228.9	46.8	43.8	36.6	41.1	43.4	73.5	26.5	65.4	20.1	1.43	1.06	2.31	1.12	1.65	1.58	1.84	1.39	1.68	2.02	1.58	1.71	3.57	3.61	1.26	3.28	3.72	0.95
	51	-17.86	9.15	3.7	6.44	6.44	5	6.44	0.132222	0.0521983		M0005	34.2	51.5	53.4	22	31.1	228.5	46.8	43.7	35.7	39.9	44.2	71.7	26.6	65.1	20.1	1.53	0.98	2.22	1.13	1.64	1.57	1.81	1.29	1.62	1.99	0.73	1.43	3.42	3.27	1.23	3.28	3.73	0.94
	52	-17.26	9.61	5.33	7.25	7.25	5.07	7.25	0.128529	0.0507405		M0006	35.8	53	54.8	19.9	30.4	225	45.8	42.4	37.8	37.3	43.7	72.2	26.2	63.2	20.5	0.98	1.19	1.57	2.17	1.66	1.55	1.8	1.45	1.64	2.12	1.9	1.3	3.24	3.33	0.91	3.7	3.18	0.97
	4	-33.06	7.84	6.51	8.76	8.77	5.1	8.77	0.126978	0.0501282		M0007	34.7	51.4	53.5	22.2	31.2	229	46.7	43.7	36	40.5	43.5	71.6	26.7	65.4	20.1	2.41	1.03	2.3	1.15	1.69	1.58	1.82	1.3	1.62	2.01	0.71	1.43	3.51	3.42	1.26	3.39	3.73	0.93
	48	-18.28	9.61	3.7	6.52	6.53	5.14	6.53	0.124939	0.0493234		M0008	35.1	52.1	53.4	22.1	31.1	228.4	46.7	43.4	36.5	40.8	44.4	73.6	26.2	65.1	20.2	1.45	1.06	2.25	1.13	1.64	1.58	1.82	1.34	1.65	2.05	0.92	1.51	3.41	3.51	1.23	3.27	3.7	0.96
	39	-19.43	11.01	6.94	8.62	8.63	5.78	8.63	0.096433	0.0380697		M0009	35.7	53.7	55.3	20.2	30.5	225.1	45.8	42.7	37.5	38.9	44	71.8	26.5	62.9	20.6	1.74	1.09	1.61	2.23	1.7	1.57	1.8	1.29	1.65	2.15	0.83	1.37	3.29	3.34	0.93	3.86	3.2	0.96
	40	-19.29	11.43	6.61	8.76	8.76	5.86	8.76	0.0933612	0.036857		M0010	33.8	51.3	54.9	20.2	30.5	225.1	45.7	42.8	36.9	39.2	44.1	72.1	25.3	63	20.6	1.89	0.92	1.44	2.23	1.7	1.56	1.79	1.29	1.61	2.07	0.61	1.3	3.25	3.25	1.03	3.81	3.22	0.96
	13	-27.96	11.24	5.26	7.66	7.65	5.94	7.65	0.0903873	0.035683		M0011	34.5	51.1	53.5	22.2	31.2	228.5	46.7	43.5	36.2	39.6	43.8	72.2	25.5	65.2	20.2	2.41	0.95	2.33	1.15	1.66	1.58	1.8	1.33	1.61	2	0.72	1.31	3.44	3.29	1.05	3.37	3.73	0.95
	8	-31.89	11.12	5.27	7.92	7.92	6.02	7.92	0.0875081	0.0345463		M0012	35.6	51.7	53.4	22.2	31.2	228.4	46.8	43.7	36.8	40.7	43.8	73.7	25.6	65	20.1	1.45	0.99	2.36	1.13	1.63	1.58	1.82	1.43	1.67	2.04	1.7	1.56	3.47	3.54	1.03	3.26	3.72	0.96
	19	-26.91	13.25	7.01	9.52	9.53	6.86	9.53	0.0622912	0.0245913		M0013	34.9	52.6	54.9	20.2	30.5	225.2	45.7	42.5	37	40.5	44.7	73.7	26	62.8	20.4	0.89	1.06	1.37	2.21	1.69	1.57	1.81	1.3	1.66	2.12	0.82	1.48	3.33	3.35	1.22	3.71	3.14	0.95
	24	-25.78	13.9	6.56	9.17	9.17	7.49	9.17	0.0482738	0.0190575		M0014	35.5	53.5	53.8	22.4	31.2	228.5	46.8	43.4	37	39.1	43.9	71.3	26.9	65.5	20	2.36	1.09	2.4	1.15	1.66	1.59	1.81	1.34	1.65	2.1	0.92	1.37	3.33	3.42	0.96	3.39	3.75	0.93
	2	-34.86	0.09	---	---	---	---	---				Boltzmann averaged	35.9188	52.2479	53.8319	21.3646	30.9898	227.595	46.5419	43.5191	37.0266	38.7286	43.4004	72.5832	26.2893	64.635	20.2349	1.64244	1.12462	2.26046	1.38441	1.64708	1.57171	1.81702	1.42636	1.64989	2.04632	1.55833	1.39153	3.36428	3.43019	1.02428	3.40908	3.59916	0.95259
	5	-32.26	9.16	---	---	---	---	---
	6	-32.24	9.62	---	---	---	---	---
	7	-32.18	5.51	---	---	---	---	---
	9	-30.47	10.15	8.98	10.98	---	---	---
	10	-30.32	11.78	9.6	11.89	---	---	---
	11	-29.74	22.19	23.18	---	---	---	---
	12	-29.4	27.33	25.35	---	---	---	---
	14	-27.65	11.01	---	---	---	---	---
	15	-27.29	11.47	---	---	---	---	---
	16	-27.09	14.61	---	---	---	---	---
	17	-27.03	24.21	19.86	---	---	---	---
	18	-26.97	9.62	---	---	---	---	---
	20	-26.81	29.33	23.46	---	---	---	---
	21	-26.8	27.57	25.24	---	---	---	---
	22	-26.58	27.89	22.18	---	---	---	---
	23	-25.81	28.2	22.77	---	---	---	---
	25	-25.38	14.2	8.08	10.58	---	---	---
	26	-25.1	26.88	22.42	---	---	---	---
	27	-24.87	27.52	22.66	---	---	---	---
	28	-23.47	25.95	21.17	---	---	---	---
	29	-23.47	5.15	---	---	---	---	---
	30	-22.37	25.79	26.16	---	---	---	---
	31	-22.09	27.87	24.42	---	---	---	---
	32	-21.75	29.36	22.26	---	---	---	---
	33	-21.2	11.81	---	---	---	---	---
	34	-21.03	7.83	---	---	---	---	---
	35	-20.88	23.14	22.59	---	---	---	---
	36	-19.97	33.1	24.96	---	---	---	---
	37	-19.69	24.07	19.18	---	---	---	---
	38	-19.61	0.04	---	---	---	---	---
	41	-19.15	31.02	20.72	---	---	---	---
	42	-19.12	30.79	20.5	---	---	---	---
	43	-19.08	32.41	30.62	---	---	---	---
	44	-18.61	28.66	23.88	---	---	---	---
	45	-18.6	30.59	23.22	---	---	---	---
	46	-18.38	29.43	21.92	---	---	---	---
	47	-18.34	28.55	21.67	---	---	---	---
	49	-18.15	29.02	25.4	---	---	---	---
	50	-17.97	14.6	8.25	10.75	---	---	---
	53	-17.23	34.19	21.96	---	---	---	---
	54	-17.09	36.04	23.89	---	---	---	---
	55	-16.73	14.22	---	---	---	---	---
	56	-16.59	35.52	29.18	---	---	---	---
	57	-16.11	31.78	21.19	---	---	---	---
	58	-14.83	29.76	23.38	---	---	---	---
	59	-14.77	36.1	23.95	---	---	---	---
	60	-14.66	30.98	23.1	---	---	---	---
	62	-14.05	34.9	28.74	---	---	---	---
	63	-11.33	38.08	30.23	---	---	---	---
	64	-10.58	33.36	28.09	---	---	---	---
	65	-10.03	36.13	30.56	---	---	---	---
	66	-9.98	32.73	28.99	---	---	---	---
	67	-9.3	39.08	31.47	---	---	---	---
	68	-8.55	38.61	31.34	---	---	---	---
	69	-6.22	36.93	29.26	---	---	---	---
	70	-6.16	43.64	---	---	---	---	---
	71	-6.03	37.86	28.73	---	---	---	---
	72	-5.82	37.84	28.44	---	---	---	---
	73	-5.69	39.55	28.83	---	---	---	---
	74	-4.62	41.69	---	---	---	---	---
	75	-4.08	37.18	27.23	---	---	---	---
	76	-3.94	40.81	---	---	---	---	---
	77	-3.27	44.57	---	---	---	---	---
	78	-2.09	46.97	---	---	---	---	---
	79	-0.92	40.57	---	---	---	---	---
	80	-0.72	46.66	---	---	---	---	---
	#	83	81	61	18	14	14	14
	%Low	0.266	0.263	0.398	0.639	0.659	0.393	0.659
	Conformer
	ΔE (kJ/mol)	3.12	1.65	3.36	2.91	2.66	3.09	2.66
	Time	4.49	01:32:43.710000	02:00:29.800000	04:33:03.540000	00:19:05.700000	03:27:32.030000	04:03:23.940000
	(2S,3R,7S,9R,11R)
	Conformer	MMFF94	HF	ωB97X-D	ωB97X-D	ωB97X-D	ωB97X-V	ωB97X-D
	#		3-21G(*)	6-31G*	6-31G*	6-31G*	6-311+G(2DF,2P)	6-31G*
				(Energy)		(Part 2)	[6-311G*	(Energy)	3.92926
							(Energy)			Boltzmann dist		Label	ChemShift(C-1)	ChemShift(C-2)	ChemShift(C-3)	ChemShift(C-4)	ChemShift(C-5)	ChemShift(C-6)	ChemShift(C-7)	ChemShift(C-8)	ChemShift(C-9)	ChemShift(C-10)	ChemShift(C-11)	ChemShift(C-15)	ChemShift(C-14)	ChemShift(C-12)	ChemShift(C-13)	ChemShift(H-1b)	ChemShift(H-1a)	ChemShift(H-2)	ChemShift(H-4b)	ChemShift(H-4a)	ChemShift(H-5b)	ChemShift(H-5a)	ChemShift(H-8b)	ChemShift(H-8a)	ChemShift(H-9)	ChemShift(H-10b)	ChemShift(H-10a)	ChemShift(H-15b)	ChemShift(H-15a)	ChemShift(H-14c)	ChemShift(H-12a)	ChemShift(H-12c)	ChemShift(H-13a)
	* 55	0	0	0	0	0	0	0	1	0.254501		M0001	37.3	55.8	52.1	30	35.3	229.4	43.1	47.5	39.1	39.5	42.9	72.3	26.8	66.8	21.5	2.61	2.02	2.67	1.16	1.54	1.8	2.03	1.87	1.63	1.81	1.31	1.86	3.5	3.43	0.95	3.69	3.77	1.02
	58	4.51	3.13	-1.98	-1.99	-1.99	1	-1.99	0.667207	0.169805		M0002	36.9	56.5	51.8	30.1	35.1	228.8	43	47.3	39.3	39.3	43.4	72.6	26.3	66.7	21.4	2.77	1.39	2.27	1.19	1.4	1.83	2.01	1.9	1.67	1.81	1.35	1.87	3.38	3.25	0.91	3.64	3.77	1.02
	60	5.25	6.14	1.02	0.36	0.36	2.76	0.36	0.32731	0.0833007		M0003	37.4	56.8	52.1	29.8	35.4	228.9	42.9	47.8	39	40.7	43.6	72.6	26.6	66.6	21.5	2.62	2.09	2.38	1.18	1.56	1.83	1.91	1.91	1.48	1.85	1.46	0.79	3.41	3.3	0.92	3.74	3.78	1.02
	25	-11.43	7.28	1	0.85	0.85	2.94	0.85	0.304317	0.077449		M0004	34.6	54.7	51.8	29.9	35.3	228.8	42.9	47.7	38.4	41.2	43.5	72.4	25.3	66.7	21.5	2.42	2.31	2.18	1.21	1.52	1.83	1.94	1.86	1.49	1.77	1.36	0.59	3.28	3.32	1	3.74	3.77	1.02
	29	-10.27	6.55	4.44	4.6	4.6	3.08	4.6	0.287556	0.0731833		M0005	38	53.8	53	27.3	34.5	226.8	42.1	47.1	38.8	39.2	42.7	72.3	26.8	60.8	21.9	1.23	1.88	2.65	2.18	1.52	1.78	2	1.83	1.64	1.58	1.28	1.82	3.45	3.4	0.87	4.04	3.31	1.01
	18	-13.36	8.64	1.83	1.92	1.92	4	1.92	0.198172	0.050435		M0006	36.4	55.4	51.6	30	35.2	228.8	43	47.5	38.9	42	43.5	74.1	25.5	66.7	21.4	2.53	1.3	2.21	1.2	1.47	1.84	1.98	1.91	1.6	1.8	1.55	1.61	3.42	3.45	0.99	3.63	3.76	1.03
	64	6.26	9	1.45	1.88	1.87	4.48	1.87	0.163188	0.0415314		M0007	35.8	55.7	51.7	29.9	35.2	228.6	42.9	47.4	38.5	42.4	44.3	74.4	26	66.5	21.4	2.61	1.27	2.09	1.19	1.44	1.83	1.91	1.9	1.5	1.81	1.53	0.81	3.43	3.39	1.18	3.62	3.75	1.03
	57	4.03	7.79	4.35	4.45	4.45	4.55	4.45	0.15863	0.0403715		M0008	36.7	55.8	51.6	30.1	35.2	228.8	43	47.6	38.6	42.7	43.2	74	26.5	66.6	21.5	2.6	1.27	2.14	1.19	1.44	1.82	1.94	1.92	1.57	1.78	1.73	1.47	3.53	3.54	1.22	3.61	3.75	1.04
	9	-15.14	10.73	3.75	3.25	3.25	4.74	3.25	0.146891	0.0373839		M0009	37.5	54.5	52.7	27.6	34.3	226.1	42.1	46.9	38.9	38.9	43.2	72.5	26.3	60.4	21.9	1.33	1.28	2.23	2.22	1.38	1.8	1.99	1.85	1.67	1.58	1.31	1.83	3.34	3.24	0.82	4	3.23	1.03
	75	16.87	8.45	5.33	4.98	4.98	5	4.98	0.132222	0.0336505		M0010	34.9	55.1	51.8	30.1	35.3	228.8	43	47.9	38.2	42	43.4	71.8	26.7	66.7	21.5	2.47	2.35	2.16	1.2	1.49	1.82	1.92	1.88	1.45	1.78	1.47	0.57	3.35	3.46	1.23	3.73	3.77	1.02
	30	-10.14	9.47	2.33	2.43	2.43	5.15	2.43	0.124435	0.0316688		M0011	34.9	55.3	51.6	29.9	35.2	228.5	42.9	47.4	37.5	41.8	43.7	72.2	26.6	66.4	21.3	2.51	1.36	2.09	1.19	1.44	1.82	1.9	1.87	1.48	1.74	1.45	0.65	3.27	3.37	1.16	3.61	3.76	1
	46	-4.83	13.29	4.94	4.94	4.94	5.43	4.94	0.111105	0.0282764		M0012	35.2	52.5	52.8	27.6	34.6	226	42.2	47.5	38.3	40.1	43.5	71.6	25.1	60.3	21.8	1.01	2.18	2.1	2.27	1.51	1.82	1.93	1.83	1.49	1.53	1.31	0.55	3.2	3.3	0.94	4.01	3.33	1
	47	-4.82	12.64	5.41	4.92	4.92	5.91	4.92	0.0914912	0.0232846		M0013	37.9	55	53.1	27.4	34.8	226	42.1	47.4	38.6	40.3	43.4	72.5	26.6	60.4	21.8	1.24	1.96	2.31	2.23	1.53	1.81	1.89	1.87	1.48	1.61	1.42	0.77	3.35	3.27	0.84	4.01	3.34	1.02
	36	-6.92	12.5	7.9	7.89	7.89	6.39	7.89	0.0753398	0.0191741		M0014	35.4	53.1	52.8	27.7	34.7	226.2	42.2	47.6	37.9	41.1	43.3	71.1	26.5	60.4	21.8	1.07	2.21	2.07	2.27	1.47	1.81	1.91	1.84	1.46	1.54	1.41	0.55	3.3	3.42	1.15	4.04	3.31	1
	50	-3.92	16.23	6.6	7.01	7	7.25	7	0.0531972	0.0135387		M0015	37.2	53.2	52.5	27.5	34.5	226.1	42.2	47.4	39	40.3	43.4	73.4	25.4	60.4	21.7	1.12	1.16	2.14	2.23	1.45	1.81	1.97	1.87	1.61	1.57	1.42	1.67	3.37	3.36	0.92	3.98	3.25	1.01
	19	-13.26	16.29	6.15	6.55	6.55	7.35	6.55	0.0510875	0.0130018		M0016	36.6	53.9	52.5	27.4	34.4	225.8	42	47.1	38.3	41.7	43.9	73.6	26	60.3	21.9	1.2	1.17	2.01	2.24	1.42	1.8	1.89	1.86	1.5	1.58	1.47	0.78	3.38	3.3	1.12	3.98	3.23	1.03
	23	-11.81	16.83	6.99	7.27	7.27	8.14	7.27	0.0371091	0.00944431		M0017	35.4	53.4	52.5	27.5	34.4	225.7	42	47.1	37.3	40.9	43.6	71.4	26.8	60.3	21.7	1.09	1.24	1.99	2.25	1.42	1.8	1.89	1.83	1.47	1.51	1.4	0.6	3.22	3.32	1.12	4.01	3.24	1
	26	-11.24	8.31	5.1	4.87	4.87	5	---				Boltzmann averaged	36.6911	55.412	52.0971	29.4416	35.0881	228.397	42.8104	47.4542	38.8198	40.3049	43.2916	72.6029	26.3551	65.3506	21.5427	2.30259	1.77258	2.35966	1.40808	1.48599	1.81496	1.97465	1.87738	1.58136	1.75304	1.38788	1.40041	3.40561	3.36242	0.97681	3.75033	3.66418	1.01959
	1	-21.33	6.55	---	---	---	---	---
	2	-18.62	0	---	---	---	---	---
	3	-17.76	27.52	20.98	---	---	---	---
	4	-17.39	21.78	---	---	---	---	---
	5	-17.2	22.41	18.85	---	---	---	---
	6	-16.75	12.54	---	---	---	---	---
	7	-16.74	14.39	8.67	8.76	---	---	---
	8	-15.44	29.12	18.88	---	---	---	---
	10	-14.96	27.59	21.3	---	---	---	---
	11	-14.94	12.65	---	---	---	---	---
	12	-14.65	16.31	---	---	---	---	---
	13	-14.64	13.31	---	---	---	---	---
	14	-14.63	28.75	---	---	---	---	---
	15	-14.39	27.84	---	---	---	---	---
	16	-14.2	7.79	---	---	---	---	---
	17	-13.85	3.13	---	---	---	---	---
	20	-12.19	28.78	18.45	---	---	---	---
	21	-12.17	6.16	---	---	---	---	---
	22	-11.83	26.99	18.35	---	---	---	---
	24	-11.6	23.14	17.69	---	---	---	---
	27	-11.06	28.7	19.34	---	---	---	---
	28	-10.9	9.1	1.64	1.89	---	---	---
	31	-9.51	24.74	14.65	---	---	---	---
	32	-9.42	31.47	20.57	---	---	---	---
	33	-9.31	30.29	21.18	---	---	---	---
	34	-7.96	35.63	23.5	---	---	---	---
	35	-7.87	31.35	18.76	---	---	---	---
	37	-6.47	32.63	18.01	---	---	---	---
	38	-6.13	21.76	13.87	---	---	---	---
	39	-6.04	32.82	19.07	---	---	---	---
	40	-5.9	14.45	---	---	---	---	---
	41	-5.79	30.67	17.96	---	---	---	---
	42	-5.7	31.86	18.52	---	---	---	---
	43	-5.45	37.91	21.75	---	---	---	---
	44	-4.96	28.68	18.04	---	---	---	---
	45	-4.88	31.76	22.34	---	---	---	---
	48	-4.58	29.14	18.98	---	---	---	---
	49	-4.11	10.74	---	---	---	---	---
	51	-3.78	31.51	18.74	---	---	---	---
	52	-3.2	16.3	---	---	---	---	---
	53	-3.13	27.83	17.89	---	---	---	---
	54	-1.46	16.84	---	---	---	---	---
	56	0.86	33.89	25.48	---	---	---	---
	59	4.51	8.66	---	---	---	---	---
	61	5.39	7.31	---	---	---	---	---
	62	5.71	8.36	---	---	---	---	---
	63	6.08	39.58	29.07	---	---	---	---
	65	6.58	39.1	25.82	---	---	---	---
	66	7.13	42.12	---	---	---	---	---
	67	7.24	39.72	25.71	---	---	---	---
	68	7.32	9.49	---	---	---	---	---
	69	8.35	38.61	25.04	---	---	---	---
	70	8.44	43.69	---	---	---	---	---
	71	9.84	43.52	---	---	---	---	---
	72	10.54	0.02	---	---	---	---	---
	73	11.76	44.25	---	---	---	---	---
	74	16.1	7.79	---	---	---	---	---
	76	17.19	3.14	---	---	---	---	---
	77	17.28	6.18	---	---	---	---	---
	78	17.78	8.65	---	---	---	---	---
	79	18.19	7.34	---	---	---	---	---
	#	83	79	49	20	18	18	17
	%Low	0.301	0.205	0.283	0.28	0.299	0.245	0.304
	Conformer
	ΔE (kJ/mol)	3.87	2.21	2.94	2.86	2.76	2.7	2.69
	Time	1.84	03:21:28.420000	01:50:57.740000	05:59:31.690000	00:18:23.770000	04:28:52.720000	02:01:57.580000
	(2S,3R,7S,9R,11S)
	Conformer	MMFF94	HF	ωB97X-D	ωB97X-D	ωB97X-D	ωB97X-D
	#		3-21G(*)	6-31G*	6-31G*	6-31G*	6-31G*
				(Energy)		(Part 2)	(Energy)					Label	ChemShift(C-1)	ChemShift(C-2)	ChemShift(C-3)	ChemShift(C-4)	ChemShift(C-5)	ChemShift(C-6)	ChemShift(C-7)	ChemShift(C-8)	ChemShift(C-9)	ChemShift(C-10)	ChemShift(C-11)	ChemShift(C-15)	ChemShift(C-14)	ChemShift(C-12)	ChemShift(C-13)	ChemShift(H-1b)	ChemShift(H-1a)	ChemShift(H-2)	ChemShift(H-4b)	ChemShift(H-4a)	ChemShift(H-5b)	ChemShift(H-5a)	ChemShift(H-8b)	ChemShift(H-8a)	ChemShift(H-9)	ChemShift(H-10b)	ChemShift(H-10a)	ChemShift(H-15b)	ChemShift(H-15a)	ChemShift(H-14b)	ChemShift(H-12a)	ChemShift(H-12c)	ChemShift(H-13a)
	* 11	0	0	0	0	0	0					M0001	35.5	53.9	53.6	28.7	35.3	228	42.8	47.1	40.2	43.9	45	75.6	26.1	66.6	21.5	2.11	1.59	2.33	1.13	1.47	1.8	1.98	1.87	1.4	2.73	1.85	1.16	3.37	3.45	0.88	3.66	3.82	1.03
	1	-4.36	23.55	---	---	---	---
	2	-3.85	29.12	21.56	---	---	---
	3	-2.77	38.67	32.01	---	---	---
	4	-2.57	28.12	21.03	---	---	---
	5	-2.26	42.02	---	---	---	---
	6	-2.03	19.13	---	---	---	---
	7	-1.73	43.88	---	---	---	---
	8	-0.78	20.78	12.29	12.42	---	---
	9	-0.38	43.67	---	---	---	---
	10	-0.09	32.3	---	---	---	---
	12	0.04	27.5	17.22	---	---	---
	13	0.35	30.97	19.01	---	---	---
	14	0.37	42.79	---	---	---	---
	15	0.5	45.58	---	---	---	---
	16	0.51	41.26	---	---	---	---
	17	0.84	42.92	---	---	---	---
	18	0.96	29.73	18.81	---	---	---
	19	1.14	44.69	---	---	---	---
	20	1.28	19.18	16.3	---	---	---
	21	1.29	29.6	18.46	---	---	---
	22	1.38	24.49	---	---	---	---
	23	1.53	31.86	---	---	---	---
	24	1.9	20.74	---	---	---	---
	25	2.5	24.03	15.75	---	---	---
	26	3.74	48.26	---	---	---	---
	27	4.79	43.99	---	---	---	---
	28	5.13	44.43	---	---	---	---
	29	5.44	40.79	---	---	---	---
	30	5.79	29.13	---	---	---	---
	31	6.21	29.36	18.4	---	---	---
	32	6.73	45.32	---	---	---	---
	33	6.88	26.03	---	---	---	---
	34	6.88	48.78	---	---	---	---
	35	7.5	23.54	18.39	---	---	---
	36	7.5	51.48	---	---	---	---
	37	7.67	47.93	---	---	---	---
	38	7.81	44.67	---	---	---	---
	39	7.99	45.32	---	---	---	---
	40	8.15	45.78	---	---	---	---
	41	8.42	48.34	---	---	---	---
	42	9.13	47.53	---	---	---	---
	43	9.69	32.24	20.73	---	---	---
	44	9.8	52.45	---	---	---	---
	45	10.11	44.82	---	---	---	---
	46	10.29	27.52	---	---	---	---
	47	10.32	50.69	---	---	---	---
	48	10.39	52.68	---	---	---	---
	49	10.54	50.23	---	---	---	---
	50	10.63	31.03	---	---	---	---
	51	11.07	50.96	---	---	---	---
	52	11.52	31.86	20.26	---	---	---
	53	11.84	29.81	---	---	---	---
	54	12.58	29.61	---	---	---	---
	55	15.48	19.12	15.99	---	---	---
	56	16.01	20.6	12.01	12.44	---	---
	57	17.65	0	---	---	---	---
	58	17.76	24.36	18.47	---	---	---
	59	18.29	55.78	---	---	---	---
	60	18.87	23.88	---	---	---	---
	61	19.69	20.72	13.82	13.75	---	---
	62	20.09	55.08	---	---	---	---
	63	20.67	51.93	---	---	---	---
	64	21.89	19.18	---	---	---	---
	65	22.65	57.98	---	---	---	---
	66	22.68	29.17	18.19	---	---	---
	67	23.14	59.51	---	---	---	---
	68	23.92	58.65	---	---	---	---
	69	24.01	55.32	---	---	---	---
	70	24.44	57.05	---	---	---	---
	71	24.55	25.99	---	---	---	---
	72	24.72	56.9	---	---	---	---
	73	27.23	19.18	---	---	---	---
	74	30.15	24.44	---	---	---	---
	75	30.42	19.16	---	---	---	---
	76	32.79	25.96	16.54	---	---	---
	77	33.28	20.64	---	---	---	---
	78	34.27	20.85	14.27	13.76	---	---
	79	34.35	29.2	---	---	---	---
	80	34.44	0.02	---	---	---	---
	81	35.01	23.86	15.71	---	---	---
	#	83	81	23	5	1	1
	%Low	0.15	0.334	0.966	0.979	1	1
	Conformer
	ΔE (kJ/mol)	2.9	0.04	0.49	0.27	0	0
	Time	3.82	03:06:12.070000	00:31:35.910000	01:05:34.230000	00:01:16.790000	00:10:45.660000
	(2S,3R,7S,9S,11R) bingo
	Conformer	MMFF94	HF	ωB97X-D	ωB97X-D	ωB97X-D	ωB97X-V	ωB97X-D
	#		3-21G(*)	6-31G*	6-31G*	6-31G*	6-311+G(2DF,2P)	6-31G*
				(Energy)		(Part 2)	[6-311G*	(Energy)	5.31379
							(Energy)			Boltzmann dist		Label	ChemShift(C-1)	ChemShift(C-2)	ChemShift(C-3)	ChemShift(C-4)	ChemShift(C-5)	ChemShift(C-6)	ChemShift(C-7)	ChemShift(C-8)	ChemShift(C-9)	ChemShift(C-10)	ChemShift(C-11)	ChemShift(C-15)	ChemShift(C-14)	ChemShift(C-12)	ChemShift(C-13)	ChemShift(H-1b)	ChemShift(H-1a)	ChemShift(H-2)	ChemShift(H-4b)	ChemShift(H-4a)	ChemShift(H-5b)	ChemShift(H-5a)	ChemShift(H-8b)	ChemShift(H-8a)	ChemShift(H-9)	ChemShift(H-10b)	ChemShift(H-10a)	ChemShift(H-15b)	ChemShift(H-15a)	ChemShift(H-14a)	ChemShift(H-12c)	ChemShift(H-12a)	ChemShift(H-13a)
	* 25	0	0	0	0	0	0	0	1	0.18819		M0001	38.4	54.7	55.5	25.7	28.9	226.3	46.2	46.9	37	38.7	43	73.5	28.2	63	20.5	1.31	1.82	2.52	2.44	1.65	1.54	1.92	1.78	1.67	2.55	1.12	2.39	3.38	3.36	0.94	3.05	3.93	0.95
	11	-3.87	-0.92	-3.92	-4.56	-4.55	1.28	-4.55	0.595735	0.112111		M0002	39.5	59.2	52.5	28.3	29.5	228.7	47.7	47	37.6	38	43.7	74	27.8	69.5	19.8	1.61	2.16	2.46	1.36	1.71	1.59	1.91	1.83	1.67	2.53	1.14	2.37	3.34	3.22	0.91	3.87	3.33	0.93
	17	-2.39	4.91	-0.73	-1.24	-1.23	1.55	-1.23	0.534077	0.100508		M0003	37.9	55.2	55.3	25.7	28.7	225.8	46.2	46.4	37	38.3	43.6	73.8	27.6	63	20.3	1.41	1.22	2.08	2.44	1.63	1.56	1.92	1.76	1.69	2.57	1.15	2.41	3.25	3.19	0.89	2.98	3.88	0.95
	15	-2.82	5.17	0.32	-0.11	-0.11	1.99	-0.11	0.44697	0.0841151		M0004	34.6	52.5	54.9	25.7	28.7	225.4	46.1	46.7	35.7	39.6	43.9	71.6	26.3	62.9	20.2	1.04	2.19	2.02	2.48	1.61	1.55	1.87	1.73	1.63	2.39	1.08	1.18	3.11	3.21	0.97	3.05	3.97	0.94
	3	-4.97	-2.27	-0.22	-0.62	-0.62	2.21	-0.62	0.408899	0.0769505		M0005	40.5	58.9	52.5	28.6	29.6	229.2	47.6	47.7	37.6	38.1	43.2	73.8	28.4	69.6	20	1.56	2.61	2.91	1.37	1.72	1.58	1.91	1.83	1.66	2.51	1.09	2.4	3.48	3.4	0.96	3.85	3.46	0.93
	13	-2.91	5.54	1.23	0.44	0.44	2.76	0.44	0.32731	0.0615963		M0006	38	55.3	55.4	25.7	28.7	225.5	46.1	46.8	36.8	39.7	43.8	73.9	27.8	62.9	20.3	1.32	1.89	2.25	2.47	1.59	1.56	1.88	1.76	1.67	2.47	1.25	1.44	3.26	3.22	0.9	3.08	3.97	0.95
	6	-4.51	4.69	3.75	2.91	2.91	3.05	2.91	0.291068	0.054776		M0007	34.9	52.8	54.8	25.8	28.7	225.3	46	46.3	35.5	40.4	43.5	71	28	62.8	20.3	1.1	2.22	1.97	2.46	1.59	1.54	1.87	1.78	1.62	2.35	1.18	1.16	3.21	3.31	1.21	3	3.96	0.95
	18	-2.3	7.37	1.38	1.36	1.37	3.38	1.37	0.254683	0.0479287		M0008	37.1	53.5	55	25.7	28.6	225.7	46.2	46.9	36	39.3	43.8	73.5	26.8	62.8	20.3	1.19	1.11	2.04	2.46	1.62	1.56	1.92	1.72	1.68	2.49	1.12	2.37	3.29	3.24	0.97	2.99	3.86	0.95
	7	-4.46	6.1	3.74	3.52	3.52	3.53	3.52	0.239684	0.0451061		M0009	37.5	53.6	55	25.8	28.7	225.6	46.1	46.2	36.1	39.6	43.5	73.2	27.9	63	20.2	1.25	1.1	1.98	2.44	1.6	1.54	1.9	1.77	1.65	2.45	1.3	2.28	3.4	3.34	1.22	2.97	3.86	0.94
	22	-0.25	3.12	-1.13	-1.16	-1.24	3.99	-1.24	0.198975	0.0374451		M0010	36.8	57	52.1	28.3	29.5	228.2	47.6	47.1	35.9	39.3	44.1	71	27.9	69.3	19.7	1.31	2.17	2.27	1.37	1.65	1.58	1.86	1.81	1.62	2.31	1.17	1.2	3.12	3.35	1.19	3.86	3.36	0.93
	19	-2.03	3.08	-0.4	-0.6	-0.6	4.28	-0.6	0.176944	0.0332989		M0011	38.8	57.7	52.1	28.5	29.4	228.6	47.7	47.9	36.5	38.5	44.1	73.3	26.8	69.3	19.8	1.4	2.07	2.38	1.39	1.69	1.59	1.91	1.79	1.68	2.44	1.06	2.39	3.42	3.33	1	3.84	3.36	0.93
	51	8.09	9.37	2.01	2.21	2.21	4.5	2.21	0.161872	0.0304627		M0012	37	53.6	55	25.6	28.6	225	46.1	45.5	36.7	39.9	44.2	73.9	27.4	62.8	20.2	1.27	1.13	1.94	2.46	1.57	1.56	1.88	1.79	1.62	2.47	1.24	1.42	3.31	3.21	1.16	2.97	3.86	0.95
	53	9.25	9.02	2.43	2.21	2.21	4.52	2.21	0.160567	0.0302171		M0013	35.3	53.1	54.9	25.7	28.6	225.2	46.1	46.2	35.3	39.9	44	71.3	27.8	62.9	20.2	1.13	1.18	1.94	2.45	1.58	1.55	1.87	1.74	1.63	2.35	1.2	1.2	3.11	3.22	1.17	3	3.88	0.95
	74	30.22	2.24	1.68	1.7	1.71	4.64	1.71	0.152957	0.0287849		M0014	39.2	57.9	52.1	28.6	29.5	228.4	47.7	47.3	36.7	38.7	43.8	73.1	28	69.4	19.8	1.46	2.06	2.32	1.37	1.67	1.58	1.9	1.84	1.65	2.42	1.23	2.32	3.54	3.42	1.23	3.85	3.34	0.93
	70	20.3	5.79	0.59	0.55	0.56	5.59	0.56	0.10414	0.019598		M0015	36.3	57	52.1	28.6	29.4	228.4	47.5	47.7	36.3	39.3	44.2	71.6	26.4	69.4	19.8	1.27	3.05	2.37	1.41	1.67	1.58	1.87	1.79	1.63	2.35	1.03	1.17	3.12	3.34	0.99	3.86	3.44	0.92
	33	2.42	4.12	1.7	0.56	0.56	5.82	0.56	0.0948847	0.0178563		M0016	40.1	59.4	52.4	28.6	29.5	228.5	47.5	47.7	37.3	39.1	44	74.2	28	69.5	19.8	1.55	2.71	2.67	1.4	1.65	1.59	1.87	1.82	1.67	2.44	1.22	1.45	3.39	3.25	0.92	3.87	3.51	0.93
	28	0.85	6.12	0.99	0.85	0.86	5.91	0.86	0.0914912	0.0172177		M0017	38.8	57.6	52.1	28.4	29.4	228	47.5	46.2	37.4	39.3	44.4	73.7	27.6	69.3	19.7	1.49	2.06	2.28	1.38	1.63	1.59	1.87	1.86	1.61	2.43	1.21	1.42	3.42	3.29	1.19	3.84	3.35	0.93
	32	1.76	5.01	3.91	3.56	3.56	6.45	3.56	0.0735326	0.0138381		M0018	36.5	57.1	52.1	28.6	29.5	228.1	47.6	47.4	36.2	40	44.1	70.9	27.8	69.2	20	1.29	3.09	2.32	1.37	1.64	1.57	1.85	1.83	1.61	2.3	1.14	1.17	3.22	3.43	1.21	3.84	3.37	0.95
	1	-8.83	0	---	---	---	---	---				Boltzmann averaged	37.8057	55.6271	54.1719	26.6909	29.0131	226.772	46.6758	46.8484	36.6816	38.9708	43.6158	73.1003	27.6794	65.258	20.1528	1.33785	1.89913	2.30075	2.06712	1.64333	1.5619	1.89821	1.78394	1.65722	2.47368	1.14996	1.97059	3.30679	3.28862	1.00409	3.31985	3.72671	0.941647
	2	-6.2	18.35	16.56	---	---	---	---
	4	-4.74	17.64	16.47	---	---	---	---
	5	-4.57	15.33	8.78	9.22	---	---	---
	8	-4.25	15.88	10.64	11.31	---	---	---
	9	-4.06	2.25	---	---	---	---	---
	10	-4.01	17.1	15.74	---	---	---	---
	12	-3.41	19.38	13.98	---	---	---	---
	14	-2.87	20.34	14.64	---	---	---	---
	16	-2.52	21.13	14.69	---	---	---	---
	20	-2.01	18.09	13.01	---	---	---	---
	21	-0.29	9.39	---	---	---	---	---
	23	-0.13	21.3	16.55	---	---	---	---
	24	-0.04	21.37	15.09	---	---	---	---
	26	0.64	9.1	---	---	---	---	---
	27	0.68	19.61	10.78	10.65	---	---	---
	29	0.99	20.68	12.57	---	---	---	---
	30	1.3	19.2	15.24	---	---	---	---
	31	1.38	13.69	7.23	7.1	---	---	---
	34	2.61	24.53	17.71	---	---	---	---
	35	2.66	17.04	14.18	---	---	---	---
	36	3.14	5.84	---	---	---	---	---
	37	3.75	4.86	3.35	2.96	---	---	---
	38	3.82	20.36	12.95	---	---	---	---
	39	4.52	25.6	15.1	---	---	---	---
	40	4.63	6.1	---	---	---	---	---
	41	4.74	19.09	15.71	---	---	---	---
	42	4.89	20.62	13.09	---	---	---	---
	43	4.97	5.57	---	---	---	---	---
	44	5.28	20.13	15.89	---	---	---	---
	45	6.04	25.65	15.64	---	---	---	---
	46	6.13	22.99	14.06	---	---	---	---
	47	6.13	27.41	16.47	---	---	---	---
	48	6.27	7.4	---	---	---	---	---
	49	6.66	4.94	---	---	---	---	---
	50	7.97	28.1	17	---	---	---	---
	52	8.26	22.13	13.25	---	---	---	---
	54	9.78	25.04	15.72	---	---	---	---
	55	11.66	24.76	19.67	---	---	---	---
	56	12.93	-0.91	---	---	---	---	---
	57	13.32	-2.24	---	---	---	---	---
	58	13.51	2.27	---	---	---	---	---
	59	14.83	3.08	---	---	---	---	---
	60	16.63	3.14	---	---	---	---	---
	61	17.42	31.21	23.61	---	---	---	---
	62	17.47	29.77	20.99	---	---	---	---
	63	17.5	30.37	24.55	---	---	---	---
	64	17.53	6.12	---	---	---	---	---
	65	17.68	29.83	20.43	---	---	---	---
	66	18.55	29.63	18.63	---	---	---	---
	67	18.62	31.8	20.88	---	---	---	---
	68	19.66	4.18	---	---	---	---	---
	69	20.11	5.07	---	---	---	---	---
	71	21.29	34.35	22.42	---	---	---	---
	72	22.23	33.98	22.45	---	---	---	---
	73	25.93	-2.25	---	---	---	---	---
	75	31.14	5.08	---	---	---	---	---
	#	81	75	56	23	18	18	18
	%Low	0.252	0.146	0.278	0.308	0.314	0.188	0.314
	Conformer
	ΔE (kJ/mol)	4	2.27	3.3	3.35	3.23	2.4	3.23
	Time	4.17	03:09:14.300000	02:07:04.900000	05:49:00.090000	00:24:26.590000	04:29:33.240000	02:17:16.650000
	(2S,3R,7S,9S,11S) 11-epi
	Conformer	MMFF94	HF	ωB97X-D	ωB97X-D	ωB97X-D	ωB97X-V	ωB97X-D
	#		3-21G(*)	6-31G*	6-31G*	6-31G*	6-311+G(2DF,2P)	6-31G*
				(Energy)		(Part 2)	[6-311G*	(Energy)	4.82549
							(Energy)			Boltzmann dist		Label	ChemShift(C-1)	ChemShift(C-2)	ChemShift(C-3)	ChemShift(C-4)	ChemShift(C-5)	ChemShift(C-6)	ChemShift(C-7)	ChemShift(C-8)	ChemShift(C-9)	ChemShift(C-10)	ChemShift(C-11)	ChemShift(C-15)	ChemShift(C-14)	ChemShift(C-12)	ChemShift(C-13)	ChemShift(H-1b)	ChemShift(H-2)	ChemShift(H-2)	ChemShift(H-4b)	ChemShift(H-4a)	ChemShift(H-5b)	ChemShift(H-5a)	ChemShift(H-8b)	ChemShift(H-8a)	ChemShift(H-9)	ChemShift(H-10b)	ChemShift(H-10a)	ChemShift(H-15a)	ChemShift(H-15b)	ChemShift(H-14c)	ChemShift(H-12a)	ChemShift(H-12c)	ChemShift(H-13b)
	* 1	0	0	0	0	0	0	0	1	0.207233		M0001	34.9	53.5	54.5	25.7	29	225.6	46.1	44	36.2	39.1	43.8	69.4	27.3	63.3	20.3	2.04	2.17	2.17	2.45	1.61	1.53	1.9	2.46	1.44	2.48	1.81	1.47	3.34	3.38	0.86	3.94	3.03	0.93
	46	11.23	3.18	-1.63	-2.34	-2.34	0.52	-2.34	0.810243	0.167909		M0002	34.7	53.8	55.1	25.7	28.9	226.9	46.3	44.8	35.9	39.7	44.7	69.8	27.3	63.2	20.1	1.1	2.24	2.24	2.47	1.65	1.56	1.91	2.14	1.53	2.48	1.81	1.52	3.22	3.29	0.83	3.89	3.03	0.9
	14	3.49	-1.12	-3.51	-4.76	-4.76	1.13	-4.76	0.633016	0.131182		M0003	36.2	58	52	28.4	29.7	230	47.8	45.7	36.4	39	44.9	69.9	27	69.4	19.7	1.26	2.57	2.57	1.39	1.71	1.59	1.9	2.16	1.53	2.44	1.79	1.48	3.29	3.29	0.89	3.41	3.85	0.91
	73	34.03	-3.41	-1.63	-1.82	-1.82	1.14	-1.82	0.630459	0.130652		M0004	36.4	57.8	51.8	28.6	29.8	228.5	47.6	44.9	36.8	38.4	44.1	69.6	27.4	69.6	19.9	2.19	2.5	2.5	1.37	1.69	1.57	1.89	2.55	1.43	2.43	1.81	1.43	3.4	3.41	0.94	3.4	3.86	0.92
	54	16.46	6.04	0.32	-0.23	-0.23	3.03	-0.23	0.293433	0.060809		M0005	34.8	53	54.4	25.6	28.7	224.4	45.8	44.3	36	39.7	44.5	69.9	27.1	63.1	20.1	2.01	2.15	2.15	2.47	1.59	1.53	1.86	1.96	1.35	2.46	0.96	1.55	3.25	3.23	0.84	3.98	3.03	0.92
	42	10.66	11.68	1.75	1.53	1.53	3.58	1.53	0.234884	0.0486756		M0006	37.1	53	55	25.8	28.7	225.7	46.2	46.5	35.7	40	44.8	75.2	26.4	62.9	20.1	1.12	2.14	2.14	2.49	1.64	1.56	1.88	1.53	1.57	2.46	0.97	1.49	3.36	3.35	1.09	3.9	3.04	0.91
	31	8.72	10.42	4.51	4.44	4.44	4.08	4.44	0.191859	0.0397595		M0007	37.3	52.5	55	25.8	28.7	225.7	46.1	46.5	36.2	39.2	43.7	74.1	27.7	62.9	20.3	1.01	2.13	2.13	2.46	1.63	1.54	1.89	1.65	1.63	2.49	2	1.48	3.39	3.48	1.12	3.87	3.01	0.92
	49	12.75	12.11	2.52	2.49	2.49	4.15	2.49	0.186501	0.0386491		M0008	36.5	52.7	55	25.8	28.7	225.7	46.1	45.9	36.2	38.9	44.1	74.4	26.5	62.9	20.2	0.99	2.11	2.11	2.46	1.62	1.55	1.9	1.69	1.65	2.49	2.05	1.37	3.27	3.39	0.9	3.86	3	0.94
	71	29.43	3.01	-0.5	-1.67	-1.67	4.39	-1.67	0.16924	0.0350721		M0009	36.4	57.1	51.8	28.4	29.5	227.3	47.3	44.9	36.7	39.1	44.6	70.1	27.1	69.3	19.7	2.16	2.49	2.49	1.38	1.67	1.57	1.86	2.1	1.33	2.42	0.95	1.52	3.35	3.25	0.9	3.41	3.87	0.91
	56	20	7.71	-0.45	-0.69	-0.69	4.44	-0.69	0.16585	0.0343696		M0010	38.7	57.4	52.1	28.5	29.4	228.5	47.6	47.4	36.2	39.6	45	75.6	26.3	69.2	19.7	1.3	2.47	2.47	1.4	1.69	1.58	1.87	1.61	1.56	2.41	0.92	1.47	3.38	3.36	1.16	3.41	3.87	0.92
	78	38.35	8.56	0.96	0.6	0.6	5.07	0.6	0.128529	0.0266354		M0011	38.1	56.8	52.1	28.6	29.5	228.6	47.6	46.7	36.8	38.6	44.4	74.8	26.3	69.4	19.8	1.19	2.45	2.45	1.39	1.69	1.58	1.89	1.75	1.64	2.46	2	1.38	3.26	3.46	0.97	3.39	3.86	0.92
	74	34.63	7.51	3.51	3.05	3.05	5.54	3.05	0.106268	0.0220222		M0012	38.8	56.7	52.1	28.6	29.5	228.6	47.6	47.4	36.7	38.9	44	74.6	27.5	69.3	19.9	1.2	2.47	2.47	1.39	1.7	1.57	1.89	1.71	1.63	2.45	1.94	1.51	3.4	3.57	1.18	3.4	3.84	0.92
	48	12.36	13.6	3.83	3.74	3.73	5.68	3.73	0.100415	0.0208093		M0013	36.8	52.1	54.8	25.6	28.6	225.1	46	46.5	36.1	39.4	44.5	74.3	27.3	62.8	20.2	1.01	2.11	2.11	2.47	1.6	1.54	1.85	1.57	1.57	2.5	1.08	1.43	3.27	3.36	1.08	3.88	3.01	0.92
	21	5.22	15.82	5.81	4.85	4.85	6.15	4.85	0.0830237	0.0172052		M0014	38.1	53	54.9	25.7	28.7	224.8	46	46.2	36.2	40.2	44.2	75.2	26	62.9	20.2	1.77	2.1	2.1	2.48	1.61	1.55	1.87	1.66	1.58	2.47	1	1.4	3.42	3.38	0.9	3.99	3.02	0.95
	64	23.34	10.25	2.5	2.32	2.31	7.13	2.31	0.0558441	0.0115727		M0015	38.2	56.4	51.9	28.4	29.4	228.2	47.6	47.7	36.5	39.4	45.2	74.8	26.8	69.3	19.7	1.19	2.45	2.45	1.39	1.67	1.58	1.85	1.63	1.58	2.47	1.04	1.47	3.29	3.46	1.15	3.4	3.85	0.9
	70	28.27	13.74	4.11	4.09	4.09	8.22	4.09	0.035927	0.00744525		M0016	39.4	57.2	52.2	28.5	29.6	227.4	47.5	46.9	36.7	39.7	44.3	75.6	25.8	69.2	19.8	1.94	2.44	2.44	1.39	1.68	1.59	1.86	1.75	1.56	2.42	0.96	1.36	3.47	3.38	0.95	3.4	3.89	0.93
	2	0.39	23.66	17.86	---	---	---	---				Boltzmann averaged	36.0118	55.0191	53.6494	26.8218	29.1744	227.039	46.7298	45.2372	36.2674	39.2053	44.3645	71.0581	27.0998	65.6474	20.0314	1.57228	2.30915	2.30915	2.03273	1.65169	1.55768	1.89122	2.11659	1.49954	2.46079	1.63444	1.47423	3.31714	3.35236	0.922196	3.71213	3.35812	0.917697
	3	0.43	13.96	13.55	---	---	---	---
	4	0.61	10.86	5.56	4.46	---	---	---
	5	1.07	11.89	6.39	5.41	---	---	---
	6	1.46	25.15	19.21	---	---	---	---
	7	1.97	15.64	10.7	9.9	---	---	---
	8	2.08	7.71	4.12	3.08	---	---	---
	9	2.17	23.62	14.11	---	---	---	---
	10	2.19	-3.41	---	---	---	---	---
	11	2.92	3.18	---	---	---	---	---
	12	3.14	24.81	15.39	---	---	---	---
	13	3.23	11.83	2.36	1.55	---	---	---
	15	3.57	25.68	16.71	---	---	---	---
	16	4.13	7.77	---	---	---	---	---
	17	4.18	12.16	---	---	---	---	---
	18	4.51	28.37	18	---	---	---	---
	19	4.72	13.65	---	---	---	---	---
	20	4.83	8.74	1.54	0.63	---	---	---
	22	6.22	29.16	19.53	---	---	---	---
	23	6.43	19.43	13.74	---	---	---	---
	24	6.57	10.34	---	---	---	---	---
	25	6.62	28.36	18.49	---	---	---	---
	26	6.84	18.55	13.85	---	---	---	---
	27	6.87	6.05	---	---	---	---	---
	28	7.01	11.67	---	---	---	---	---
	29	7.98	25.06	17.2	---	---	---	---
	30	8	14.56	12.07	---	---	---	---
	32	8.86	29.21	15.48	---	---	---	---
	33	8.99	11.74	5.91	5.36	---	---	---
	34	9.15	13.8	---	---	---	---	---
	35	9.19	21.04	11.87	---	---	---	---
	36	9.35	16.32	9.32	8.75	---	---	---
	37	9.7	3.02	---	---	---	---	---
	38	10.36	0.05	---	---	---	---	---
	39	10.4	25.56	13.62	---	---	---	---
	40	10.47	31.08	17.81	---	---	---	---
	41	10.58	30.46	16.86	---	---	---	---
	43	10.75	25.67	14.06	---	---	---	---
	44	11.07	27.61	18.82	---	---	---	---
	45	11.13	33.61	19.47	---	---	---	---
	47	12.06	27.77	16.29	---	---	---	---
	50	13.4	24.74	15	---	---	---	---
	51	13.65	30.46	17.63	---	---	---	---
	52	13.83	15.65	5.35	4.91	---	---	---
	53	15.11	20.81	13.01	---	---	---	---
	55	19.02	7.55	---	---	---	---	---
	57	20.16	-3.41	---	---	---	---	---
	58	20.97	35.3	24.99	---	---	---	---
	59	22.03	8.6	---	---	---	---	---
	60	22.15	-3.4	---	---	---	---	---
	61	22.25	36.91	---	---	---	---	---
	62	23.14	35.83	21.74	---	---	---	---
	63	23.16	25.89	20.46	---	---	---	---
	65	23.45	27.22	17.29	---	---	---	---
	66	25.13	38.05	---	---	---	---	---
	67	25.2	11.68	---	---	---	---	---
	68	25.28	37.06	---	---	---	---	---
	69	27.53	41.63	---	---	---	---	---
	72	30.08	32.54	21.32	---	---	---	---
	75	35.33	11.6	5.9	5.64	---	---	---
	76	37.24	-1.12	---	---	---	---	---
	77	37.95	7.77	---	---	---	---	---
	79	39.03	10.33	---	---	---	---	---
	80	39.4	13.85	---	---	---	---	---
	#	81	80	56	26	16	16	16
	%Low	0.104	0.174	0.245	0.307	0.342	0.207	0.342
	Conformer
	ΔE (kJ/mol)	2.31	1.32	3.03	3.24	2.77	2	2.77
	Time	4.31	01:56:56.470000	01:50:30.130000	09:06:53.060000	00:19:59.960000	04:09:52.530000	03:21:07.310000

## Sheet: (2S,3R,7S,9S,11S) 11-epi
M0001
Spartan	02262120413D
42 44 0	0 0 0 0	0 0 0	999	V2	0
-1.0977	1.5721	2.4806	H	0	0	0	0	0	0	0	0	0	0	0	0
-1.2889	0.8078	1.7186	C	0	0	0	0	0	0	0	0	0	0	0	0
0.0312	0.1374	1.2915	C	0	0	0	0	0	0	0	0	0	0	0	0
0.4441	0.9128	0.02	C	0	0	0	0	0	0	0	0	0	0	0	0
-0.895	1.1595	-0.6892	C	0	0	0	0	0	0	0	0	0	0	0	0
-1.8989	1.475	0.4458	C	0	0	0	0	0	0	0	0	0	0	0	0
-1.9772	0.0785	2.1575	H	0	0	0	0	0	0	0	0	0	0	0	0
0.7918	0.2581	2.0709	H	0	0	0	0	0	0	0	0	0	0	0	0
0.866	1.8817	0.3276	H	0	0	0	0	0	0	0	0	0	0	0	0
-0.8476	1.9743	-1.4196	H	0	0	0	0	0	0	0	0	0	0	0	0
-1.2096	0.2569	-1.2253	H	0	0	0	0	0	0	0	0	0	0	0	0
-0.1495	-1.3649	1.0105	C	0	0	0	0	0	0	0	0	0	0	0	0
-0.2161	-1.9053	1.9642	H	0	0	0	0	0	0	0	0	0	0	0	0
-1.1004	-1.529	0.489	H	0	0	0	0	0	0	0	0	0	0	0	0
1.5326	0.186	-0.8044	C	0	0	0	0	0	0	0	0	0	0	0	0
0.9937	-1.1991	-1.1318	C	0	0	0	0	0	0	0	0	0	0	0	0
0.9996	-1.9784	0.1717	C	0	0	0	0	0	0	0	0	0	0	0	0
2.7302	-0.1882	0.0972	C	0	0	0	0	0	0	0	0	0	0	0	0
3.6242	-0.2718	-0.5268	H	0	0	0	0	0	0	0	0	0	0	0	0
2.9171	0.5856	0.849	H	0	0	0	0	0	0	0	0	0	0	0	0
2.38	-1.5665	0.7394	C	0	0	0	0	0	0	0	0	0	0	0	0
3.1294	-2.3152	0.4632	H	0	0	0	0	0	0	0	0	0	0	0	0
2.3588	-1.5227	1.8333	H	0	0	0	0	0	0	0	0	0	0	0	0
-2.0214	2.9913	0.6448	C	0	0	0	0	0	0	0	0	0	0	0	0
-1.0363	3.4375	0.8197	H	0	0	0	0	0	0	0	0	0	0	0	0
-2.4554	3.4766	-0.2373	H	0	0	0	0	0	0	0	0	0	0	0	0
-2.6518	3.2294	1.5097	H	0	0	0	0	0	0	0	0	0	0	0	0
-3.2874	0.9249	0.1241	C	0	0	0	0	0	0	0	0	0	0	0	0
-3.6506	1.3893	-0.8067	H	0	0	0	0	0	0	0	0	0	0	0	0
-3.9833	1.2042	0.9317	H	0	0	0	0	0	0	0	0	0	0	0	0
-3.2189	-0.4827	-0.0125	O	0	0	0	0	0	0	0	0	0	0	0	0
-4.0807	-0.8036	-0.2979	H	0	0	0	0	0	0	0	0	0	0	0	0
1.9188	0.9633	-2.0627	C	0	0	0	0	0	0	0	0	0	0	0	0
1.0111	1.2237	-2.6264	H	0	0	0	0	0	0	0	0	0	0	0	0
2.4135	1.8993	-1.7783	H	0	0	0	0	0	0	0	0	0	0	0	0
0.8096	-3.4746	-0.0174	C	0	0	0	0	0	0	0	0	0	0	0	0
-0.1595	-3.6855	-0.4801	H	0	0	0	0	0	0	0	0	0	0	0	0
1.5865	-3.8894	-0.6674	H	0	0	0	0	0	0	0	0	0	0	0	0
0.853	-3.9925	0.947	H	0	0	0	0	0	0	0	0	0	0	0	0
0.6779	-1.606	-2.2313	O	0	0	0	0	0	0	0	0	0	0	0	0
2.8261	0.255	-2.8781	O	0	0	0	0	0	0	0	0	0	0	0	0
2.3309	-0.505	-3.2142	H	0	0	0	0	0	0	0	0	0	0	0	0
1 2 1	0 0 0 0
2 7 1	0 0 0 0
2 3 1	0 0 0 0
2 6 1	0 0 0 0
3 8 1	0 0 0 0
3 4 1	0 0 0 0
4 9 1	0 0 0 0
4 5 1	0 0 0 0
5 10 1	0 0 0 0
5 11 1	0 0 0 0
5 6 1	0 0 0 0
12 13 1	0 0 0 0
12 14 1	0 0 0 0
3 12 1	0 0 0 0
4 15 1	0 0 0 0
15 16 1	0 0 0 0
16 17 1	0 0 0 0
12 17 1	0 0 0 0
18 19 1	0 0 0 0
18 20 1	0 0 0 0
15 18 1	0 0 0 0
21 22 1	0 0 0 0
21 23 1	0 0 0 0
18 21 1	0 0 0 0
17 21 1	0 0 0 0
24 25 1	0 0 0 0
24 26 1	0 0 0 0
24 27 1	0 0 0 0
6 24 1	0 0 0 0
28 29 1	0 0 0 0
28 30 1	0 0 0 0
6 28 1	0 0 0 0
31 32 1	0 0 0 0
28 31 1	0 0 0 0
33 34 1	0 0 0 0
33 35 1	0 0 0 0
15 33 1	0 0 0 0
36 37 1	0 0 0 0
36 38 1	0 0 0 0
36 39 1	0 0 0 0
17 36 1	0 0 0 0
16 40 2	0 0 0 0
41 42 1	0 0 0 0
33 41 1	0 0 0 0
M END
$$$$
M0002
Spartan	02262120413D
42 44 0	0 0 0 0	0 0 0	999	V2	0
-1.1283	1.5248	2.5197	H	0	0	0	0	0	0	0	0	0	0	0	0
-1.3093	0.7686	1.7475	C	0	0	0	0	0	0	0	0	0	0	0	0
0.0187	0.1212	1.3128	C	0	0	0	0	0	0	0	0	0	0	0	0
0.4278	0.9239	0.0566	C	0	0	0	0	0	0	0	0	0	0	0	0
-0.9107	1.1865	-0.6486	C	0	0	0	0	0	0	0	0	0	0	0	0
-1.9315	1.4424	0.4862	C	0	0	0	0	0	0	0	0	0	0	0	0
-1.9877	0.0245	2.1771	H	0	0	0	0	0	0	0	0	0	0	0	0
0.7772	0.2364	2.0948	H	0	0	0	0	0	0	0	0	0	0	0	0
0.8479	1.8872	0.3825	H	0	0	0	0	0	0	0	0	0	0	0	0
-0.8662	2.0273	-1.3484	H	0	0	0	0	0	0	0	0	0	0	0	0
-1.1878	0.3023	-1.2373	H	0	0	0	0	0	0	0	0	0	0	0	0
-0.1484	-1.3784	1.0105	C	0	0	0	0	0	0	0	0	0	0	0	0
-0.1998	-1.934	1.9558	H	0	0	0	0	0	0	0	0	0	0	0	0
-1.1069	-1.5457	0.504	H	0	0	0	0	0	0	0	0	0	0	0	0
1.5143	0.2148	-0.7881	C	0	0	0	0	0	0	0	0	0	0	0	0
0.9644	-1.1605	-1.1359	C	0	0	0	0	0	0	0	0	0	0	0	0
0.9947	-1.9704	0.1478	C	0	0	0	0	0	0	0	0	0	0	0	0
2.7171	-0.173	0.0994	C	0	0	0	0	0	0	0	0	0	0	0	0
3.6087	-0.2384	-0.5296	H	0	0	0	0	0	0	0	0	0	0	0	0
2.9037	0.5853	0.8669	H	0	0	0	0	0	0	0	0	0	0	0	0
2.377	-1.5658	0.7134	C	0	0	0	0	0	0	0	0	0	0	0	0
3.127	-2.3055	0.4151	H	0	0	0	0	0	0	0	0	0	0	0	0
2.3641	-1.5462	1.8079	H	0	0	0	0	0	0	0	0	0	0	0	0
-2.0995	2.9503	0.714	C	0	0	0	0	0	0	0	0	0	0	0	0
-1.1304	3.4248	0.9053	H	0	0	0	0	0	0	0	0	0	0	0	0
-2.5449	3.4407	-0.16	H	0	0	0	0	0	0	0	0	0	0	0	0
-2.7433	3.149	1.5791	H	0	0	0	0	0	0	0	0	0	0	0	0
-3.3129	0.8569	0.1564	C	0	0	0	0	0	0	0	0	0	0	0	0
-3.7205	1.358	-0.7354	H	0	0	0	0	0	0	0	0	0	0	0	0
-3.9962	1.0652	0.9874	H	0	0	0	0	0	0	0	0	0	0	0	0
-3.3286	-0.5479	-0.0093	O	0	0	0	0	0	0	0	0	0	0	0	0
-3.0152	-0.7522	-0.8964	H	0	0	0	0	0	0	0	0	0	0	0	0
1.8903	1.0161	-2.0344	C	0	0	0	0	0	0	0	0	0	0	0	0
0.9788	1.2839	-2.5877	H	0	0	0	0	0	0	0	0	0	0	0	0
2.3841	1.9479	-1.7362	H	0	0	0	0	0	0	0	0	0	0	0	0
0.8069	-3.463	-0.0712	C	0	0	0	0	0	0	0	0	0	0	0	0
-0.1664	-3.6686	-0.5267	H	0	0	0	0	0	0	0	0	0	0	0	0
1.5777	-3.8615	-0.7384	H	0	0	0	0	0	0	0	0	0	0	0	0
0.8629	-4.0008	0.8811	H	0	0	0	0	0	0	0	0	0	0	0	0
0.5977	-1.5329	-2.2324	O	0	0	0	0	0	0	0	0	0	0	0	0
2.7946	0.3267	-2.8698	O	0	0	0	0	0	0	0	0	0	0	0	0
2.2988	-0.42	-3.2357	H	0	0	0	0	0	0	0	0	0	0	0	0
1 2 1	0 0 0 0
2 7 1	0 0 0 0
2 3 1	0 0 0 0
2 6 1	0 0 0 0
3 8 1	0 0 0 0
3 4 1	0 0 0 0
4 9 1	0 0 0 0
4 5 1	0 0 0 0
5 10 1	0 0 0 0
5 11 1	0 0 0 0
5 6 1	0 0 0 0
12 13 1	0 0 0 0
12 14 1	0 0 0 0
3 12 1	0 0 0 0
4 15 1	0 0 0 0
15 16 1	0 0 0 0
16 17 1	0 0 0 0
12 17 1	0 0 0 0
18 19 1	0 0 0 0
18 20 1	0 0 0 0
15 18 1	0 0 0 0
21 22 1	0 0 0 0
21 23 1	0 0 0 0
18 21 1	0 0 0 0
17 21 1	0 0 0 0
24 25 1	0 0 0 0
24 26 1	0 0 0 0
24 27 1	0 0 0 0
6 24 1	0 0 0 0
28 29 1	0 0 0 0
28 30 1	0 0 0 0
6 28 1	0 0 0 0
31 32 1	0 0 0 0
28 31 1	0 0 0 0
33 34 1	0 0 0 0
33 35 1	0 0 0 0
15 33 1	0 0 0 0
36 37 1	0 0 0 0
36 38 1	0 0 0 0
36 39 1	0 0 0 0
17 36 1	0 0 0 0
16 40 2	0 0 0 0
41 42 1	0 0 0 0
33 41 1	0 0 0 0
M END
$$$$
M0003
Spartan	02262120413D
42 44 0	0 0 0 0	0 0 0	999	V2	0
1.034	-2.4972	-1.5662	H	0	0	0	0	0	0	0	0	0	0	0	0
1.2327	-1.7403	-0.7996	C	0	0	0	0	0	0	0	0	0	0	0	0
-0.0828	-1.2945	-0.1337	C	0	0	0	0	0	0	0	0	0	0	0	0
-0.4675	-0.0048	-0.8962	C	0	0	0	0	0	0	0	0	0	0	0	0
0.8865	0.6749	-1.1397	C	0	0	0	0	0	0	0	0	0	0	0	0
1.8696	-0.4765	-1.4536	C	0	0	0	0	0	0	0	0	0	0	0	0
1.9094	-2.1926	-0.0674	H	0	0	0	0	0	0	0	0	0	0	0	0
-0.8579	-2.058	-0.265	H	0	0	0	0	0	0	0	0	0	0	0	0
-0.897	-0.2896	-1.868	H	0	0	0	0	0	0	0	0	0	0	0	0
0.8423	1.4242	-1.932	H	0	0	0	0	0	0	0	0	0	0	0	0
1.189	1.2082	-0.2303	H	0	0	0	0	0	0	0	0	0	0	0	0
0.0981	-1.0389	1.3728	C	0	0	0	0	0	0	0	0	0	0	0	0
0.1396	-1.9993	1.9027	H	0	0	0	0	0	0	0	0	0	0	0	0
1.0639	-0.5498	1.5486	H	0	0	0	0	0	0	0	0	0	0	0	0
-1.5509	0.8279	-0.1582	C	0	0	0	0	0	0	0	0	0	0	0	0
-0.9757	1.1229	1.2185	C	0	0	0	0	0	0	0	0	0	0	0	0
-1.0316	-0.1782	1.9975	C	0	0	0	0	0	0	0	0	0	0	0	0
-2.7476	-0.0834	0.201	C	0	0	0	0	0	0	0	0	0	0	0	0
-3.6648	0.5123	0.265	H	0	0	0	0	0	0	0	0	0	0	0	0
-2.9133	-0.8394	-0.5725	H	0	0	0	0	0	0	0	0	0	0	0	0
-2.4194	-0.718	1.5865	C	0	0	0	0	0	0	0	0	0	0	0	0
-3.166	-0.417	2.3285	H	0	0	0	0	0	0	0	0	0	0	0	0
-2.425	-1.8119	1.553	H	0	0	0	0	0	0	0	0	0	0	0	0
1.9969	-0.6634	-2.9709	C	0	0	0	0	0	0	0	0	0	0	0	0
1.0133	-0.8209	-3.4266	H	0	0	0	0	0	0	0	0	0	0	0	0
2.446	0.2165	-3.4455	H	0	0	0	0	0	0	0	0	0	0	0	0
2.6182	-1.5344	-3.2119	H	0	0	0	0	0	0	0	0	0	0	0	0
3.2712	-0.1985	-0.89	C	0	0	0	0	0	0	0	0	0	0	0	0
3.6908	0.6971	-1.3739	H	0	0	0	0	0	0	0	0	0	0	0	0
3.9293	-1.0393	-1.1347	H	0	0	0	0	0	0	0	0	0	0	0	0
3.3184	-0.0726	0.52	O	0	0	0	0	0	0	0	0	0	0	0	0
3.0125	0.8103	0.7541	H	0	0	0	0	0	0	0	0	0	0	0	0
-1.9703	2.095	-0.9105	C	0	0	0	0	0	0	0	0	0	0	0	0
-2.3094	1.8275	-1.9175	H	0	0	0	0	0	0	0	0	0	0	0	0
-2.8311	2.5409	-0.3854	H	0	0	0	0	0	0	0	0	0	0	0	0
-0.8313	-0.0028	3.4941	C	0	0	0	0	0	0	0	0	0	0	0	0
0.1484	0.4364	3.7048	H	0	0	0	0	0	0	0	0	0	0	0	0
-1.5926	0.661	3.9168	H	0	0	0	0	0	0	0	0	0	0	0	0
-0.8941	-0.9698	4.0052	H	0	0	0	0	0	0	0	0	0	0	0	0
-0.5318	2.1869	1.6068	O	0	0	0	0	0	0	0	0	0	0	0	0
-0.9365	3.0369	-1.0625	O	0	0	0	0	0	0	0	0	0	0	0	0
-0.6136	3.2123	-0.1644	H	0	0	0	0	0	0	0	0	0	0	0	0
1 2 1	0 0 0 0
2 7 1	0 0 0 0
2 3 1	0 0 0 0
2 6 1	0 0 0 0
3 8 1	0 0 0 0
3 4 1	0 0 0 0
4 9 1	0 0 0 0
4 5 1	0 0 0 0
5 10 1	0 0 0 0
5 11 1	0 0 0 0
5 6 1	0 0 0 0
12 13 1	0 0 0 0
12 14 1	0 0 0 0
3 12 1	0 0 0 0
4 15 1	0 0 0 0
15 16 1	0 0 0 0
16 17 1	0 0 0 0
12 17 1	0 0 0 0
18 19 1	0 0 0 0
18 20 1	0 0 0 0
15 18 1	0 0 0 0
21 22 1	0 0 0 0
21 23 1	0 0 0 0
18 21 1	0 0 0 0
17 21 1	0 0 0 0
24 25 1	0 0 0 0
24 26 1	0 0 0 0
24 27 1	0 0 0 0
6 24 1	0 0 0 0
28 29 1	0 0 0 0
28 30 1	0 0 0 0
6 28 1	0 0 0 0
31 32 1	0 0 0 0
28 31 1	0 0 0 0
33 34 1	0 0 0 0
33 35 1	0 0 0 0
15 33 1	0 0 0 0
36 37 1	0 0 0 0
36 38 1	0 0 0 0
36 39 1	0 0 0 0
17 36 1	0 0 0 0
16 40 2	0 0 0 0
41 42 1	0 0 0 0
33 41 1	0 0 0 0
M END
$$$$
M0004
Spartan	02262120413D
42 44 0	0 0 0 0	0 0 0	999	V2	0
0.9802	-2.5081	-1.5435	H	0	0	0	0	0	0	0	0	0	0	0	0
1.1965	-1.7502	-0.7818	C	0	0	0	0	0	0	0	0	0	0	0	0
-0.1094	-1.2802	-0.1123	C	0	0	0	0	0	0	0	0	0	0	0	0
-0.4818	0.0025	-0.8921	C	0	0	0	0	0	0	0	0	0	0	0	0
0.8795	0.6691	-1.1318	C	0	0	0	0	0	0	0	0	0	0	0	0
1.8431	-0.4974	-1.4517	C	0	0	0	0	0	0	0	0	0	0	0	0
1.8716	-2.2081	-0.0519	H	0	0	0	0	0	0	0	0	0	0	0	0
-0.8923	-2.0386	-0.2285	H	0	0	0	0	0	0	0	0	0	0	0	0
-0.9089	-0.292	-1.8626	H	0	0	0	0	0	0	0	0	0	0	0	0
0.8444	1.4169	-1.927	H	0	0	0	0	0	0	0	0	0	0	0	0
1.2119	1.1823	-0.2232	H	0	0	0	0	0	0	0	0	0	0	0	0
0.0796	-0.9983	1.389	C	0	0	0	0	0	0	0	0	0	0	0	0
0.1207	-1.9498	1.9356	H	0	0	0	0	0	0	0	0	0	0	0	0
1.043	-0.4999	1.5509	H	0	0	0	0	0	0	0	0	0	0	0	0
-1.5643	0.8483	-0.1701	C	0	0	0	0	0	0	0	0	0	0	0	0
-1.0002	1.1656	1.2065	C	0	0	0	0	0	0	0	0	0	0	0	0
-1.0507	-0.1279	1.9998	C	0	0	0	0	0	0	0	0	0	0	0	0
-2.7649	-0.0549	0.2	C	0	0	0	0	0	0	0	0	0	0	0	0
-3.6801	0.5448	0.2553	H	0	0	0	0	0	0	0	0	0	0	0	0
-2.9316	-0.8215	-0.563	H	0	0	0	0	0	0	0	0	0	0	0	0
-2.4397	-0.6712	1.5954	C	0	0	0	0	0	0	0	0	0	0	0	0
-3.1867	-0.3573	2.332	H	0	0	0	0	0	0	0	0	0	0	0	0
-2.4479	-1.7656	1.5769	H	0	0	0	0	0	0	0	0	0	0	0	0
1.9553	-0.698	-2.9685	C	0	0	0	0	0	0	0	0	0	0	0	0
0.9633	-0.8377	-3.4134	H	0	0	0	0	0	0	0	0	0	0	0	0
2.4168	0.1714	-3.4526	H	0	0	0	0	0	0	0	0	0	0	0	0
2.5564	-1.5833	-3.2098	H	0	0	0	0	0	0	0	0	0	0	0	0
3.243	-0.2218	-0.9048	C	0	0	0	0	0	0	0	0	0	0	0	0
3.6276	0.706	-1.3577	H	0	0	0	0	0	0	0	0	0	0	0	0
3.9168	-1.0434	-1.198	H	0	0	0	0	0	0	0	0	0	0	0	0
3.1862	-0.1041	0.5059	O	0	0	0	0	0	0	0	0	0	0	0	0
4.0507	0.1782	0.8231	H	0	0	0	0	0	0	0	0	0	0	0	0
-1.9786	2.1042	-0.943	C	0	0	0	0	0	0	0	0	0	0	0	0
-2.313	1.8219	-1.9476	H	0	0	0	0	0	0	0	0	0	0	0	0
-2.841	2.5596	-0.4282	H	0	0	0	0	0	0	0	0	0	0	0	0
-0.851	0.0686	3.494	C	0	0	0	0	0	0	0	0	0	0	0	0
0.1252	0.5199	3.6953	H	0	0	0	0	0	0	0	0	0	0	0	0
-1.617	0.7314	3.9094	H	0	0	0	0	0	0	0	0	0	0	0	0
-0.9039	-0.8918	4.0184	H	0	0	0	0	0	0	0	0	0	0	0	0
-0.5852	2.2419	1.59	O	0	0	0	0	0	0	0	0	0	0	0	0
-0.9426	3.0417	-1.1058	O	0	0	0	0	0	0	0	0	0	0	0	0
-0.6211	3.2268	-0.2084	H	0	0	0	0	0	0	0	0	0	0	0	0
1 2 1	0 0 0 0
2 7 1	0 0 0 0
2 3 1	0 0 0 0
2 6 1	0 0 0 0
3 8 1	0 0 0 0
3 4 1	0 0 0 0
4 9 1	0 0 0 0
4 5 1	0 0 0 0
5 10 1	0 0 0 0
5 11 1	0 0 0 0
5 6 1	0 0 0 0
12 13 1	0 0 0 0
12 14 1	0 0 0 0
3 12 1	0 0 0 0
4 15 1	0 0 0 0
15 16 1	0 0 0 0
16 17 1	0 0 0 0
12 17 1	0 0 0 0
18 19 1	0 0 0 0
18 20 1	0 0 0 0
15 18 1	0 0 0 0
21 22 1	0 0 0 0
21 23 1	0 0 0 0
18 21 1	0 0 0 0
17 21 1	0 0 0 0
24 25 1	0 0 0 0
24 26 1	0 0 0 0
24 27 1	0 0 0 0
6 24 1	0 0 0 0
28 29 1	0 0 0 0
28 30 1	0 0 0 0
6 28 1	0 0 0 0
31 32 1	0 0 0 0
28 31 1	0 0 0 0
33 34 1	0 0 0 0
33 35 1	0 0 0 0
15 33 1	0 0 0 0
36 37 1	0 0 0 0
36 38 1	0 0 0 0
36 39 1	0 0 0 0
17 36 1	0 0 0 0
16 40 2	0 0 0 0
41 42 1	0 0 0 0
33 41 1	0 0 0 0
M END
$$$$
M0005
Spartan	02262120413D
42 44 0	0 0 0 0	0 0 0	999	V2	0
1.0895	-2.4778	-1.5446	H	0	0	0	0	0	0	0	0	0	0	0	0
1.2926	-1.7196	-0.7805	C	0	0	0	0	0	0	0	0	0	0	0	0
-0.0223	-1.27	-0.1166	C	0	0	0	0	0	0	0	0	0	0	0	0
-0.4201	-0.0112	-0.9189	C	0	0	0	0	0	0	0	0	0	0	0	0
0.9271	0.6846	-1.1607	C	0	0	0	0	0	0	0	0	0	0	0	0
1.9294	-0.459	-1.446	C	0	0	0	0	0	0	0	0	0	0	0	0
1.9619	-2.1967	-0.0528	H	0	0	0	0	0	0	0	0	0	0	0	0
-0.7875	-2.0467	-0.221	H	0	0	0	0	0	0	0	0	0	0	0	0
-0.8315	-0.3348	-1.8869	H	0	0	0	0	0	0	0	0	0	0	0	0
0.894	1.4023	-1.9867	H	0	0	0	0	0	0	0	0	0	0	0	0
1.236	1.2345	-0.2641	H	0	0	0	0	0	0	0	0	0	0	0	0
0.1529	-0.9543	1.3785	C	0	0	0	0	0	0	0	0	0	0	0	0
0.2275	-1.8929	1.9438	H	0	0	0	0	0	0	0	0	0	0	0	0
1.0939	-0.4111	1.5328	H	0	0	0	0	0	0	0	0	0	0	0	0
-1.5142	0.8289	-0.2195	C	0	0	0	0	0	0	0	0	0	0	0	0
-0.9923	1.1843	1.165	C	0	0	0	0	0	0	0	0	0	0	0	0
-1.0019	-0.1065	1.9681	C	0	0	0	0	0	0	0	0	0	0	0	0
-2.7159	-0.0648	0.1607	C	0	0	0	0	0	0	0	0	0	0	0	0
-3.61	0.5608	0.2239	H	0	0	0	0	0	0	0	0	0	0	0	0
-2.8963	-0.8306	-0.6007	H	0	0	0	0	0	0	0	0	0	0	0	0
-2.3785	-0.6816	1.554	C	0	0	0	0	0	0	0	0	0	0	0	0
-3.1334	-0.3899	2.2909	H	0	0	0	0	0	0	0	0	0	0	0	0
-2.3596	-1.7759	1.532	H	0	0	0	0	0	0	0	0	0	0	0	0
2.0794	-0.6775	-2.9574	C	0	0	0	0	0	0	0	0	0	0	0	0
1.1023	-0.8441	-3.4257	H	0	0	0	0	0	0	0	0	0	0	0	0
2.537	0.1943	-3.441	H	0	0	0	0	0	0	0	0	0	0	0	0
2.7055	-1.5519	-3.1722	H	0	0	0	0	0	0	0	0	0	0	0	0
3.3171	-0.1292	-0.8769	C	0	0	0	0	0	0	0	0	0	0	0	0
3.6772	0.7998	-1.3315	H	0	0	0	0	0	0	0	0	0	0	0	0
4.0261	-0.9251	-1.1534	H	0	0	0	0	0	0	0	0	0	0	0	0
3.3389	0.0976	0.5203	O	0	0	0	0	0	0	0	0	0	0	0	0
3.3061	-0.7566	0.9636	H	0	0	0	0	0	0	0	0	0	0	0	0
-1.8912	2.0704	-1.0274	C	0	0	0	0	0	0	0	0	0	0	0	0
-0.9811	2.6332	-1.2816	H	0	0	0	0	0	0	0	0	0	0	0	0
-2.3657	1.7648	-1.9668	H	0	0	0	0	0	0	0	0	0	0	0	0
-0.8238	0.1092	3.4619	C	0	0	0	0	0	0	0	0	0	0	0	0
0.1443	0.5726	3.6733	H	0	0	0	0	0	0	0	0	0	0	0	0
-1.6011	0.7702	3.8571	H	0	0	0	0	0	0	0	0	0	0	0	0
-0.8769	-0.8446	3.9974	H	0	0	0	0	0	0	0	0	0	0	0	0
-0.6898	2.2915	1.5586	O	0	0	0	0	0	0	0	0	0	0	0	0
-2.8153	2.8936	-0.3513	O	0	0	0	0	0	0	0	0	0	0	0	0
-2.3298	3.2596	0.4023	H	0	0	0	0	0	0	0	0	0	0	0	0
1 2 1	0 0 0 0
2 7 1	0 0 0 0
2 3 1	0 0 0 0
2 6 1	0 0 0 0
3 8 1	0 0 0 0
3 4 1	0 0 0 0
4 9 1	0 0 0 0
4 5 1	0 0 0 0
5 10 1	0 0 0 0
5 11 1	0 0 0 0
5 6 1	0 0 0 0
12 13 1	0 0 0 0
12 14 1	0 0 0 0
3 12 1	0 0 0 0
4 15 1	0 0 0 0
15 16 1	0 0 0 0
16 17 1	0 0 0 0
12 17 1	0 0 0 0
18 19 1	0 0 0 0
18 20 1	0 0 0 0
15 18 1	0 0 0 0
21 22 1	0 0 0 0
21 23 1	0 0 0 0
18 21 1	0 0 0 0
17 21 1	0 0 0 0
24 25 1	0 0 0 0
24 26 1	0 0 0 0
24 27 1	0 0 0 0
6 24 1	0 0 0 0
28 29 1	0 0 0 0
28 30 1	0 0 0 0
6 28 1	0 0 0 0
31 32 1	0 0 0 0
28 31 1	0 0 0 0
33 34 1	0 0 0 0
33 35 1	0 0 0 0
15 33 1	0 0 0 0
36 37 1	0 0 0 0
36 38 1	0 0 0 0
36 39 1	0 0 0 0
17 36 1	0 0 0 0
16 40 2	0 0 0 0
41 42 1	0 0 0 0
33 41 1	0 0 0 0
M END
$$$$
M0006
Spartan	02262120413D
42 44 0	0 0 0 0	0 0 0	999	V2	0
-1.0771	1.5031	2.5399	H	0	0	0	0	0	0	0	0	0	0	0	0
-1.2836	0.7423	1.7796	C	0	0	0	0	0	0	0	0	0	0	0	0
0.0254	0.0666	1.3342	C	0	0	0	0	0	0	0	0	0	0	0	0
0.4436	0.8712	0.0845	C	0	0	0	0	0	0	0	0	0	0	0	0
-0.8937	1.1459	-0.6193	C	0	0	0	0	0	0	0	0	0	0	0	0
-1.9107	1.4138	0.5202	C	0	0	0	0	0	0	0	0	0	0	0	0
-1.9691	0.0196	2.2408	H	0	0	0	0	0	0	0	0	0	0	0	0
0.7879	0.1555	2.1156	H	0	0	0	0	0	0	0	0	0	0	0	0
0.8664	1.8311	0.4171	H	0	0	0	0	0	0	0	0	0	0	0	0
-0.8377	1.9863	-1.3187	H	0	0	0	0	0	0	0	0	0	0	0	0
-1.1843	0.2617	-1.2067	H	0	0	0	0	0	0	0	0	0	0	0	0
-0.1661	-1.4257	1.0144	C	0	0	0	0	0	0	0	0	0	0	0	0
-0.246	-1.9924	1.951	H	0	0	0	0	0	0	0	0	0	0	0	0
-1.114	-1.5789	0.4799	H	0	0	0	0	0	0	0	0	0	0	0	0
1.5286	0.1598	-0.7591	C	0	0	0	0	0	0	0	0	0	0	0	0
0.9738	-1.2098	-1.1225	C	0	0	0	0	0	0	0	0	0	0	0	0
0.9785	-2.0265	0.1595	C	0	0	0	0	0	0	0	0	0	0	0	0
2.7214	-0.2467	0.1343	C	0	0	0	0	0	0	0	0	0	0	0	0
3.6162	-0.3193	-0.4897	H	0	0	0	0	0	0	0	0	0	0	0	0
2.9123	0.5057	0.9066	H	0	0	0	0	0	0	0	0	0	0	0	0
2.3602	-1.6388	0.7393	C	0	0	0	0	0	0	0	0	0	0	0	0
3.1032	-2.3861	0.4425	H	0	0	0	0	0	0	0	0	0	0	0	0
2.3405	-1.6252	1.834	H	0	0	0	0	0	0	0	0	0	0	0	0
-2.0835	2.9213	0.7351	C	0	0	0	0	0	0	0	0	0	0	0	0
-1.1124	3.4101	0.8785	H	0	0	0	0	0	0	0	0	0	0	0	0
-2.5797	3.3788	-0.1256	H	0	0	0	0	0	0	0	0	0	0	0	0
-2.6939	3.121	1.6242	H	0	0	0	0	0	0	0	0	0	0	0	0
-3.2724	0.782	0.1987	C	0	0	0	0	0	0	0	0	0	0	0	0
-3.9766	0.9846	1.0133	H	0	0	0	0	0	0	0	0	0	0	0	0
-3.1576	-0.3136	0.1281	H	0	0	0	0	0	0	0	0	0	0	0	0
-3.8756	1.3018	-0.9664	O	0	0	0	0	0	0	0	0	0	0	0	0
-3.3276	1.0466	-1.7185	H	0	0	0	0	0	0	0	0	0	0	0	0
1.9211	0.9695	-1.9947	C	0	0	0	0	0	0	0	0	0	0	0	0
1.0164	1.25	-2.553	H	0	0	0	0	0	0	0	0	0	0	0	0
2.418	1.895	-1.6828	H	0	0	0	0	0	0	0	0	0	0	0	0
0.7776	-3.5158	-0.0692	C	0	0	0	0	0	0	0	0	0	0	0	0
-0.1923	-3.7095	-0.5373	H	0	0	0	0	0	0	0	0	0	0	0	0
1.551	-3.9181	-0.7306	H	0	0	0	0	0	0	0	0	0	0	0	0
0.8188	-4.06	0.8802	H	0	0	0	0	0	0	0	0	0	0	0	0
0.6327	-1.5798	-2.2275	O	0	0	0	0	0	0	0	0	0	0	0	0
2.8282	0.2811	-2.826	O	0	0	0	0	0	0	0	0	0	0	0	0
2.3319	-0.4581	-3.2043	H	0	0	0	0	0	0	0	0	0	0	0	0
1 2 1	0 0 0 0
2 7 1	0 0 0 0
2 3 1	0 0 0 0
2 6 1	0 0 0 0
3 8 1	0 0 0 0
3 4 1	0 0 0 0
4 9 1	0 0 0 0
4 5 1	0 0 0 0
5 10 1	0 0 0 0
5 11 1	0 0 0 0
5 6 1	0 0 0 0
12 13 1	0 0 0 0
12 14 1	0 0 0 0
3 12 1	0 0 0 0
4 15 1	0 0 0 0
15 16 1	0 0 0 0
16 17 1	0 0 0 0
12 17 1	0 0 0 0
18 19 1	0 0 0 0
18 20 1	0 0 0 0
15 18 1	0 0 0 0
21 22 1	0 0 0 0
21 23 1	0 0 0 0
18 21 1	0 0 0 0
17 21 1	0 0 0 0
24 25 1	0 0 0 0
24 26 1	0 0 0 0
24 27 1	0 0 0 0
6 24 1	0 0 0 0
28 29 1	0 0 0 0
28 30 1	0 0 0 0
6 28 1	0 0 0 0
31 32 1	0 0 0 0
28 31 1	0 0 0 0
33 34 1	0 0 0 0
33 35 1	0 0 0 0
15 33 1	0 0 0 0
36 37 1	0 0 0 0
36 38 1	0 0 0 0
36 39 1	0 0 0 0
17 36 1	0 0 0 0
16 40 2	0 0 0 0
41 42 1	0 0 0 0
33 41 1	0 0 0 0
M END
$$$$
M0007
Spartan	02262120413D
42 44 0	0 0 0 0	0 0 0	999	V2	0
-2.4442	0.9811	1.5834	H	0	0	0	0	0	0	0	0	0	0	0	0
-1.7195	1.2151	0.7962	C	0	0	0	0	0	0	0	0	0	0	0	0
-1.2679	-0.0792	0.0995	C	0	0	0	0	0	0	0	0	0	0	0	0
-0.0102	-0.4962	0.892	C	0	0	0	0	0	0	0	0	0	0	0	0
0.6898	0.8416	1.1799	C	0	0	0	0	0	0	0	0	0	0	0	0
-0.4498	1.8626	1.4298	C	0	0	0	0	0	0	0	0	0	0	0	0
-2.221	1.9047	0.1096	H	0	0	0	0	0	0	0	0	0	0	0	0
-2.0417	-0.8501	0.1841	H	0	0	0	0	0	0	0	0	0	0	0	0
-0.3359	-0.9339	1.8474	H	0	0	0	0	0	0	0	0	0	0	0	0
1.372	0.7852	2.0339	H	0	0	0	0	0	0	0	0	0	0	0	0
1.2978	1.1389	0.3141	H	0	0	0	0	0	0	0	0	0	0	0	0
-0.9596	0.13	-1.393	C	0	0	0	0	0	0	0	0	0	0	0	0
-1.9006	0.2098	-1.9523	H	0	0	0	0	0	0	0	0	0	0	0	0
-0.4315	1.0817	-1.5413	H	0	0	0	0	0	0	0	0	0	0	0	0
0.8387	-1.5665	0.1641	C	0	0	0	0	0	0	0	0	0	0	0	0
1.1865	-0.9977	-1.2035	C	0	0	0	0	0	0	0	0	0	0	0	0
-0.1018	-1.0039	-2.0098	C	0	0	0	0	0	0	0	0	0	0	0	0
-0.0459	-2.764	-0.2473	C	0	0	0	0	0	0	0	0	0	0	0	0
0.5865	-3.6513	-0.3367	H	0	0	0	0	0	0	0	0	0	0	0	0
-0.8085	-2.9713	0.5103	H	0	0	0	0	0	0	0	0	0	0	0	0
-0.6683	-2.3935	-1.6292	C	0	0	0	0	0	0	0	0	0	0	0	0
-0.3756	-3.1277	-2.3865	H	0	0	0	0	0	0	0	0	0	0	0	0
-1.7626	-2.3807	-1.6033	H	0	0	0	0	0	0	0	0	0	0	0	0
-0.6549	2.0886	2.9324	C	0	0	0	0	0	0	0	0	0	0	0	0
-0.8399	1.1359	3.4426	H	0	0	0	0	0	0	0	0	0	0	0	0
0.2319	2.5479	3.3855	H	0	0	0	0	0	0	0	0	0	0	0	0
-1.5082	2.7483	3.1113	H	0	0	0	0	0	0	0	0	0	0	0	0
-0.1045	3.1889	0.7542	C	0	0	0	0	0	0	0	0	0	0	0	0
0.0467	3.0193	-0.3247	H	0	0	0	0	0	0	0	0	0	0	0	0
0.8471	3.5658	1.1652	H	0	0	0	0	0	0	0	0	0	0	0	0
-1.1553	4.108	0.9761	O	0	0	0	0	0	0	0	0	0	0	0	0
-0.9123	4.9465	0.5705	H	0	0	0	0	0	0	0	0	0	0	0	0
2.084	-1.9542	0.961	C	0	0	0	0	0	0	0	0	0	0	0	0
2.6337	-1.0471	1.2473	H	0	0	0	0	0	0	0	0	0	0	0	0
1.7844	-2.4659	1.8819	H	0	0	0	0	0	0	0	0	0	0	0	0
0.1145	-0.7902	-3.4991	C	0	0	0	0	0	0	0	0	0	0	0	0
0.5759	0.1842	-3.689	H	0	0	0	0	0	0	0	0	0	0	0	0
0.7776	-1.5571	-3.912	H	0	0	0	0	0	0	0	0	0	0	0	0
-0.8395	-0.8326	-4.0365	H	0	0	0	0	0	0	0	0	0	0	0	0
2.286	-0.6482	-1.5812	O	0	0	0	0	0	0	0	0	0	0	0	0
2.9224	-2.8428	0.2556	O	0	0	0	0	0	0	0	0	0	0	0	0
3.284	-2.33	-0.4825	H	0	0	0	0	0	0	0	0	0	0	0	0
1 2 1	0 0 0 0
2 7 1	0 0 0 0
2 3 1	0 0 0 0
2 6 1	0 0 0 0
3 8 1	0 0 0 0
3 4 1	0 0 0 0
4 9 1	0 0 0 0
4 5 1	0 0 0 0
5 10 1	0 0 0 0
5 11 1	0 0 0 0
5 6 1	0 0 0 0
12 13 1	0 0 0 0
12 14 1	0 0 0 0
3 12 1	0 0 0 0
4 15 1	0 0 0 0
15 16 1	0 0 0 0
16 17 1	0 0 0 0
12 17 1	0 0 0 0
18 19 1	0 0 0 0
18 20 1	0 0 0 0
15 18 1	0 0 0 0
21 22 1	0 0 0 0
21 23 1	0 0 0 0
18 21 1	0 0 0 0
17 21 1	0 0 0 0
24 25 1	0 0 0 0
24 26 1	0 0 0 0
24 27 1	0 0 0 0
6 24 1	0 0 0 0
28 29 1	0 0 0 0
28 30 1	0 0 0 0
6 28 1	0 0 0 0
31 32 1	0 0 0 0
28 31 1	0 0 0 0
33 34 1	0 0 0 0
33 35 1	0 0 0 0
15 33 1	0 0 0 0
36 37 1	0 0 0 0
36 38 1	0 0 0 0
36 39 1	0 0 0 0
17 36 1	0 0 0 0
16 40 2	0 0 0 0
41 42 1	0 0 0 0
33 41 1	0 0 0 0
M END
$$$$
M0008
Spartan	02262120413D
42 44 0	0 0 0 0	0 0 0	999	V2	0
-0.9403	1.5882	2.4355	H	0	0	0	0	0	0	0	0	0	0	0	0
-1.1978	0.7923	1.7275	C	0	0	0	0	0	0	0	0	0	0	0	0
0.0831	0.0794	1.265	C	0	0	0	0	0	0	0	0	0	0	0	0
0.4977	0.871	0.0055	C	0	0	0	0	0	0	0	0	0	0	0	0
-0.8423	1.1728	-0.6857	C	0	0	0	0	0	0	0	0	0	0	0	0
-1.8603	1.4095	0.4594	C	0	0	0	0	0	0	0	0	0	0	0	0
-1.888	0.1224	2.2508	H	0	0	0	0	0	0	0	0	0	0	0	0
0.8613	0.1553	2.0323	H	0	0	0	0	0	0	0	0	0	0	0	0
0.9463	1.8217	0.3305	H	0	0	0	0	0	0	0	0	0	0	0	0
-0.7834	2.0336	-1.3592	H	0	0	0	0	0	0	0	0	0	0	0	0
-1.1471	0.3166	-1.3033	H	0	0	0	0	0	0	0	0	0	0	0	0
-0.1424	-1.4109	0.9564	C	0	0	0	0	0	0	0	0	0	0	0	0
-0.2196	-1.9707	1.8973	H	0	0	0	0	0	0	0	0	0	0	0	0
-1.0988	-1.5521	0.4355	H	0	0	0	0	0	0	0	0	0	0	0	0
1.5555	0.1355	-0.852	C	0	0	0	0	0	0	0	0	0	0	0	0
0.9715	-1.2266	-1.1977	C	0	0	0	0	0	0	0	0	0	0	0	0
0.9803	-2.0354	0.0889	C	0	0	0	0	0	0	0	0	0	0	0	0
2.7555	-0.2878	0.0237	C	0	0	0	0	0	0	0	0	0	0	0	0
3.638	-0.3832	-0.6144	H	0	0	0	0	0	0	0	0	0	0	0	0
2.9741	0.4662	0.7867	H	0	0	0	0	0	0	0	0	0	0	0	0
2.3775	-1.6682	0.6456	C	0	0	0	0	0	0	0	0	0	0	0	0
3.1025	-2.4312	0.3447	H	0	0	0	0	0	0	0	0	0	0	0	0
2.374	-1.6452	1.7401	H	0	0	0	0	0	0	0	0	0	0	0	0
-2.1045	2.9102	0.6619	C	0	0	0	0	0	0	0	0	0	0	0	0
-1.1564	3.4409	0.8061	H	0	0	0	0	0	0	0	0	0	0	0	0
-2.6074	3.3549	-0.2066	H	0	0	0	0	0	0	0	0	0	0	0	0
-2.7163	3.0974	1.5523	H	0	0	0	0	0	0	0	0	0	0	0	0
-3.1839	0.7064	0.1205	C	0	0	0	0	0	0	0	0	0	0	0	0
-3.0076	-0.3672	-0.0053	H	0	0	0	0	0	0	0	0	0	0	0	0
-3.5635	1.0882	-0.8423	H	0	0	0	0	0	0	0	0	0	0	0	0
-4.1634	0.812	1.1319	O	0	0	0	0	0	0	0	0	0	0	0	0
-4.4819	1.7213	1.1441	H	0	0	0	0	0	0	0	0	0	0	0	0
1.9397	0.9304	-2.0998	C	0	0	0	0	0	0	0	0	0	0	0	0
1.03	1.2221	-2.6433	H	0	0	0	0	0	0	0	0	0	0	0	0
2.4581	1.8489	-1.8039	H	0	0	0	0	0	0	0	0	0	0	0	0
0.7517	-3.5225	-0.1288	C	0	0	0	0	0	0	0	0	0	0	0	0
-0.2277	-3.7027	-0.5833	H	0	0	0	0	0	0	0	0	0	0	0	0
1.51	-3.9407	-0.7982	H	0	0	0	0	0	0	0	0	0	0	0	0
0.7962	-4.0622	0.8236	H	0	0	0	0	0	0	0	0	0	0	0	0
0.6105	-1.5982	-2.2958	O	0	0	0	0	0	0	0	0	0	0	0	0
2.8187	0.2207	-2.9437	O	0	0	0	0	0	0	0	0	0	0	0	0
2.3004	-0.5134	-3.3023	H	0	0	0	0	0	0	0	0	0	0	0	0
1 2 1	0 0 0 0
2 7 1	0 0 0 0
2 3 1	0 0 0 0
2 6 1	0 0 0 0
3 8 1	0 0 0 0
3 4 1	0 0 0 0
4 9 1	0 0 0 0
4 5 1	0 0 0 0
5 10 1	0 0 0 0
5 11 1	0 0 0 0
5 6 1	0 0 0 0
12 13 1	0 0 0 0
12 14 1	0 0 0 0
3 12 1	0 0 0 0
4 15 1	0 0 0 0
15 16 1	0 0 0 0
16 17 1	0 0 0 0
12 17 1	0 0 0 0
18 19 1	0 0 0 0
18 20 1	0 0 0 0
15 18 1	0 0 0 0
21 22 1	0 0 0 0
21 23 1	0 0 0 0
18 21 1	0 0 0 0
17 21 1	0 0 0 0
24 25 1	0 0 0 0
24 26 1	0 0 0 0
24 27 1	0 0 0 0
6 24 1	0 0 0 0
28 29 1	0 0 0 0
28 30 1	0 0 0 0
6 28 1	0 0 0 0
31 32 1	0 0 0 0
28 31 1	0 0 0 0
33 34 1	0 0 0 0
33 35 1	0 0 0 0
15 33 1	0 0 0 0
36 37 1	0 0 0 0
36 38 1	0 0 0 0
36 39 1	0 0 0 0
17 36 1	0 0 0 0
16 40 2	0 0 0 0
41 42 1	0 0 0 0
33 41 1	0 0 0 0
M END
$$$$
M0009
Spartan	02262120413D
42 44 0	0 0 0 0	0 0 0	999	V2	0
-0.9914	1.5519	2.4721	H	0	0	0	0	0	0	0	0	0	0	0	0
-1.218	0.782	1.7264	C	0	0	0	0	0	0	0	0	0	0	0	0
0.0822	0.1026	1.259	C	0	0	0	0	0	0	0	0	0	0	0	0
0.4668	0.8979	-0.01	C	0	0	0	0	0	0	0	0	0	0	0	0
-0.8895	1.14	-0.6868	C	0	0	0	0	0	0	0	0	0	0	0	0
-1.8705	1.4398	0.4701	C	0	0	0	0	0	0	0	0	0	0	0	0
-1.8841	0.0665	2.2266	H	0	0	0	0	0	0	0	0	0	0	0	0
0.8586	0.2	2.0263	H	0	0	0	0	0	0	0	0	0	0	0	0
0.8865	1.8665	0.3011	H	0	0	0	0	0	0	0	0	0	0	0	0
-0.8495	1.9455	-1.4229	H	0	0	0	0	0	0	0	0	0	0	0	0
-1.2136	0.2384	-1.219	H	0	0	0	0	0	0	0	0	0	0	0	0
-0.1104	-1.3921	0.9494	C	0	0	0	0	0	0	0	0	0	0	0	0
-0.179	-1.9563	1.8896	H	0	0	0	0	0	0	0	0	0	0	0	0
-1.0575	-1.5402	0.4149	H	0	0	0	0	0	0	0	0	0	0	0	0
1.5621	0.1877	-0.8491	C	0	0	0	0	0	0	0	0	0	0	0	0
1.0067	-1.1859	-1.1944	C	0	0	0	0	0	0	0	0	0	0	0	0
1.0334	-1.9949	0.092	C	0	0	0	0	0	0	0	0	0	0	0	0
2.7494	-0.1947	0.0667	C	0	0	0	0	0	0	0	0	0	0	0	0
3.673	-0.2441	-0.5206	H	0	0	0	0	0	0	0	0	0	0	0	0
2.907	0.559	0.8445	H	0	0	0	0	0	0	0	0	0	0	0	0
2.4139	-1.597	0.6614	C	0	0	0	0	0	0	0	0	0	0	0	0
3.1642	-2.3306	0.3491	H	0	0	0	0	0	0	0	0	0	0	0	0
2.4074	-1.593	1.7562	H	0	0	0	0	0	0	0	0	0	0	0	0
-2.0112	2.9532	0.6771	C	0	0	0	0	0	0	0	0	0	0	0	0
-1.0299	3.418	0.8252	H	0	0	0	0	0	0	0	0	0	0	0	0
-2.4763	3.43	-0.1936	H	0	0	0	0	0	0	0	0	0	0	0	0
-2.6243	3.181	1.5578	H	0	0	0	0	0	0	0	0	0	0	0	0
-3.2661	0.8737	0.1679	C	0	0	0	0	0	0	0	0	0	0	0	0
-3.6289	1.3034	-0.7725	H	0	0	0	0	0	0	0	0	0	0	0	0
-3.9678	1.1786	0.9607	H	0	0	0	0	0	0	0	0	0	0	0	0
-3.3031	-0.5293	-0.0183	O	0	0	0	0	0	0	0	0	0	0	0	0
-3.2562	-0.9455	0.8488	H	0	0	0	0	0	0	0	0	0	0	0	0
1.9939	0.9749	-2.0899	C	0	0	0	0	0	0	0	0	0	0	0	0
2.3352	1.973	-1.7913	H	0	0	0	0	0	0	0	0	0	0	0	0
2.8558	0.4578	-2.5439	H	0	0	0	0	0	0	0	0	0	0	0	0
0.8363	-3.4864	-0.1243	C	0	0	0	0	0	0	0	0	0	0	0	0
-0.1361	-3.6845	-0.5843	H	0	0	0	0	0	0	0	0	0	0	0	0
1.6065	-3.8918	-0.788	H	0	0	0	0	0	0	0	0	0	0	0	0
0.886	-4.0229	0.829	H	0	0	0	0	0	0	0	0	0	0	0	0
0.6206	-1.56	-2.2833	O	0	0	0	0	0	0	0	0	0	0	0	0
0.9683	1.1593	-3.0332	O	0	0	0	0	0	0	0	0	0	0	0	0
0.6496	0.2683	-3.2467	H	0	0	0	0	0	0	0	0	0	0	0	0
1 2 1	0 0 0 0
2 7 1	0 0 0 0
2 3 1	0 0 0 0
2 6 1	0 0 0 0
3 8 1	0 0 0 0
3 4 1	0 0 0 0
4 9 1	0 0 0 0
4 5 1	0 0 0 0
5 10 1	0 0 0 0
5 11 1	0 0 0 0
5 6 1	0 0 0 0
12 13 1	0 0 0 0
12 14 1	0 0 0 0
3 12 1	0 0 0 0
4 15 1	0 0 0 0
15 16 1	0 0 0 0
16 17 1	0 0 0 0
12 17 1	0 0 0 0
18 19 1	0 0 0 0
18 20 1	0 0 0 0
15 18 1	0 0 0 0
21 22 1	0 0 0 0
21 23 1	0 0 0 0
18 21 1	0 0 0 0
17 21 1	0 0 0 0
24 25 1	0 0 0 0
24 26 1	0 0 0 0
24 27 1	0 0 0 0
6 24 1	0 0 0 0
28 29 1	0 0 0 0
28 30 1	0 0 0 0
6 28 1	0 0 0 0
31 32 1	0 0 0 0
28 31 1	0 0 0 0
33 34 1	0 0 0 0
33 35 1	0 0 0 0
15 33 1	0 0 0 0
36 37 1	0 0 0 0
36 38 1	0 0 0 0
36 39 1	0 0 0 0
17 36 1	0 0 0 0
16 40 2	0 0 0 0
41 42 1	0 0 0 0
33 41 1	0 0 0 0
M END
$$$$
M0010
Spartan	02262120413D
42 44 0	0 0 0 0	0 0 0	999	V2	0
-1.0162	1.4628	2.5536	H	0	0	0	0	0	0	0	0	0	0	0	0
-1.2265	0.715	1.7817	C	0	0	0	0	0	0	0	0	0	0	0	0
0.0788	0.041	1.3194	C	0	0	0	0	0	0	0	0	0	0	0	0
0.4754	0.838	0.0562	C	0	0	0	0	0	0	0	0	0	0	0	0
-0.8748	1.1042	-0.6239	C	0	0	0	0	0	0	0	0	0	0	0	0
-1.8577	1.4052	0.5344	C	0	0	0	0	0	0	0	0	0	0	0	0
-1.9106	-0.0144	2.234	H	0	0	0	0	0	0	0	0	0	0	0	0
0.8513	0.135	2.0905	H	0	0	0	0	0	0	0	0	0	0	0	0
0.9021	1.801	0.373	H	0	0	0	0	0	0	0	0	0	0	0	0
-0.8162	1.9111	-1.3568	H	0	0	0	0	0	0	0	0	0	0	0	0
-1.1894	0.2048	-1.173	H	0	0	0	0	0	0	0	0	0	0	0	0
-0.1138	-1.4537	1.0102	C	0	0	0	0	0	0	0	0	0	0	0	0
-0.1854	-2.0167	1.9496	H	0	0	0	0	0	0	0	0	0	0	0	0
-1.0641	-1.6106	0.4821	H	0	0	0	0	0	0	0	0	0	0	0	0
1.565	0.1231	-0.7882	C	0	0	0	0	0	0	0	0	0	0	0	0
0.9972	-1.2454	-1.1313	C	0	0	0	0	0	0	0	0	0	0	0	0
1.0289	-2.0585	0.1517	C	0	0	0	0	0	0	0	0	0	0	0	0
2.7514	-0.2645	0.1263	C	0	0	0	0	0	0	0	0	0	0	0	0
3.6737	-0.32	-0.4622	H	0	0	0	0	0	0	0	0	0	0	0	0
2.9136	0.4894	0.9028	H	0	0	0	0	0	0	0	0	0	0	0	0
2.4087	-1.6638	0.724	C	0	0	0	0	0	0	0	0	0	0	0	0
3.157	-2.4013	0.4167	H	0	0	0	0	0	0	0	0	0	0	0	0
2.3988	-1.6559	1.8183	H	0	0	0	0	0	0	0	0	0	0	0	0
-1.9804	2.9178	0.7489	C	0	0	0	0	0	0	0	0	0	0	0	0
-0.9929	3.3789	0.8751	H	0	0	0	0	0	0	0	0	0	0	0	0
-2.4758	3.3874	-0.1066	H	0	0	0	0	0	0	0	0	0	0	0	0
-2.5716	3.1378	1.6464	H	0	0	0	0	0	0	0	0	0	0	0	0
-3.2431	0.8138	0.2406	C	0	0	0	0	0	0	0	0	0	0	0	0
-3.9244	1.0296	1.0708	H	0	0	0	0	0	0	0	0	0	0	0	0
-3.1579	-0.284	0.1614	H	0	0	0	0	0	0	0	0	0	0	0	0
-3.8574	1.3561	-0.9086	O	0	0	0	0	0	0	0	0	0	0	0	0
-3.2981	1.1473	-1.6659	H	0	0	0	0	0	0	0	0	0	0	0	0
1.996	0.9158	-2.0267	C	0	0	0	0	0	0	0	0	0	0	0	0
2.3291	1.9148	-1.7241	H	0	0	0	0	0	0	0	0	0	0	0	0
2.8617	0.4078	-2.4826	H	0	0	0	0	0	0	0	0	0	0	0	0
0.8284	-3.5492	-0.0678	C	0	0	0	0	0	0	0	0	0	0	0	0
-0.1387	-3.7434	-0.5419	H	0	0	0	0	0	0	0	0	0	0	0	0
1.6065	-3.9575	-0.7207	H	0	0	0	0	0	0	0	0	0	0	0	0
0.8614	-4.0867	0.8862	H	0	0	0	0	0	0	0	0	0	0	0	0
0.5811	-1.6099	-2.2135	O	0	0	0	0	0	0	0	0	0	0	0	0
0.9692	1.095	-2.9697	O	0	0	0	0	0	0	0	0	0	0	0	0
0.66	0.2029	-3.1907	H	0	0	0	0	0	0	0	0	0	0	0	0
1 2 1	0 0 0 0
2 7 1	0 0 0 0
2 3 1	0 0 0 0
2 6 1	0 0 0 0
3 8 1	0 0 0 0
3 4 1	0 0 0 0
4 9 1	0 0 0 0
4 5 1	0 0 0 0
5 10 1	0 0 0 0
5 11 1	0 0 0 0
5 6 1	0 0 0 0
12 13 1	0 0 0 0
12 14 1	0 0 0 0
3 12 1	0 0 0 0
4 15 1	0 0 0 0
15 16 1	0 0 0 0
16 17 1	0 0 0 0
12 17 1	0 0 0 0
18 19 1	0 0 0 0
18 20 1	0 0 0 0
15 18 1	0 0 0 0
21 22 1	0 0 0 0
21 23 1	0 0 0 0
18 21 1	0 0 0 0
17 21 1	0 0 0 0
24 25 1	0 0 0 0
24 26 1	0 0 0 0
24 27 1	0 0 0 0
6 24 1	0 0 0 0
28 29 1	0 0 0 0
28 30 1	0 0 0 0
6 28 1	0 0 0 0
31 32 1	0 0 0 0
28 31 1	0 0 0 0
33 34 1	0 0 0 0
33 35 1	0 0 0 0
15 33 1	0 0 0 0
36 37 1	0 0 0 0
36 38 1	0 0 0 0
36 39 1	0 0 0 0
17 36 1	0 0 0 0
16 40 2	0 0 0 0
41 42 1	0 0 0 0
33 41 1	0 0 0 0
M END
$$$$
M0011
Spartan	02262120413D
42 44 0	0 0 0 0	0 0 0	999	V2	0
0.8448	-1.5895	2.4321	H	0	0	0	0	0	0	0	0	0	0	0	0
1.1191	-0.7933	1.7309	C	0	0	0	0	0	0	0	0	0	0	0	0
-0.1494	-0.0725	1.2452	C	0	0	0	0	0	0	0	0	0	0	0	0
-0.5269	-0.8374	-0.0441	C	0	0	0	0	0	0	0	0	0	0	0	0
0.8348	-1.1151	-0.6998	C	0	0	0	0	0	0	0	0	0	0	0	0
1.803	-1.4075	0.4729	C	0	0	0	0	0	0	0	0	0	0	0	0
1.7999	-0.1269	2.271	H	0	0	0	0	0	0	0	0	0	0	0	0
-0.9476	-0.1616	1.9906	H	0	0	0	0	0	0	0	0	0	0	0	0
-0.9797	-1.7976	0.2444	H	0	0	0	0	0	0	0	0	0	0	0	0
0.7881	-1.9299	-1.4247	H	0	0	0	0	0	0	0	0	0	0	0	0
1.1694	-0.2306	-1.2579	H	0	0	0	0	0	0	0	0	0	0	0	0
0.0843	1.4234	0.9715	C	0	0	0	0	0	0	0	0	0	0	0	0
0.1414	1.9659	1.9237	H	0	0	0	0	0	0	0	0	0	0	0	0
1.0506	1.5734	0.4723	H	0	0	0	0	0	0	0	0	0	0	0	0
-1.5821	-0.0855	-0.8993	C	0	0	0	0	0	0	0	0	0	0	0	0
-0.9783	1.2771	-1.2025	C	0	0	0	0	0	0	0	0	0	0	0	0
-1.0227	2.0672	0.0945	C	0	0	0	0	0	0	0	0	0	0	0	0
-2.7819	0.3112	-0.0064	C	0	0	0	0	0	0	0	0	0	0	0	0
-3.6887	0.3955	-0.6153	H	0	0	0	0	0	0	0	0	0	0	0	0
-2.9781	-0.4522	0.7526	H	0	0	0	0	0	0	0	0	0	0	0	0
-2.4259	1.693	0.6234	C	0	0	0	0	0	0	0	0	0	0	0	0
-3.1497	2.4513	0.308	H	0	0	0	0	0	0	0	0	0	0	0	0
-2.4463	1.6677	1.7175	H	0	0	0	0	0	0	0	0	0	0	0	0
1.9905	-2.9193	0.6508	C	0	0	0	0	0	0	0	0	0	0	0	0
1.0218	-3.4205	0.7565	H	0	0	0	0	0	0	0	0	0	0	0	0
2.5013	-3.3623	-0.2135	H	0	0	0	0	0	0	0	0	0	0	0	0
2.5703	-3.1461	1.5537	H	0	0	0	0	0	0	0	0	0	0	0	0
3.1594	-0.7438	0.1936	C	0	0	0	0	0	0	0	0	0	0	0	0
3.0229	0.3374	0.0849	H	0	0	0	0	0	0	0	0	0	0	0	0
3.5573	-1.1187	-0.764	H	0	0	0	0	0	0	0	0	0	0	0	0
4.1027	-0.902	1.234	O	0	0	0	0	0	0	0	0	0	0	0	0
4.3848	-1.8231	1.2408	H	0	0	0	0	0	0	0	0	0	0	0	0
-2.0017	-0.8415	-2.1638	C	0	0	0	0	0	0	0	0	0	0	0	0
-2.3699	-1.8373	-1.8902	H	0	0	0	0	0	0	0	0	0	0	0	0
-2.8428	-0.2999	-2.6283	H	0	0	0	0	0	0	0	0	0	0	0	0
-0.7868	3.5573	-0.0931	C	0	0	0	0	0	0	0	0	0	0	0	0
0.1983	3.741	-0.5325	H	0	0	0	0	0	0	0	0	0	0	0	0
-1.5354	3.9915	-0.7633	H	0	0	0	0	0	0	0	0	0	0	0	0
-0.8407	4.079	0.8683	H	0	0	0	0	0	0	0	0	0	0	0	0
-0.5358	1.6542	-2.27	O	0	0	0	0	0	0	0	0	0	0	0	0
-0.9572	-1.0306	-3.0873	O	0	0	0	0	0	0	0	0	0	0	0	0
-0.6171	-0.1418	-3.2772	H	0	0	0	0	0	0	0	0	0	0	0	0
1 2 1	0 0 0 0
2 7 1	0 0 0 0
2 3 1	0 0 0 0
2 6 1	0 0 0 0
3 8 1	0 0 0 0
3 4 1	0 0 0 0
4 9 1	0 0 0 0
4 5 1	0 0 0 0
5 10 1	0 0 0 0
5 11 1	0 0 0 0
5 6 1	0 0 0 0
12 13 1	0 0 0 0
12 14 1	0 0 0 0
3 12 1	0 0 0 0
4 15 1	0 0 0 0
15 16 1	0 0 0 0
16 17 1	0 0 0 0
12 17 1	0 0 0 0
18 19 1	0 0 0 0
18 20 1	0 0 0 0
15 18 1	0 0 0 0
21 22 1	0 0 0 0
21 23 1	0 0 0 0
18 21 1	0 0 0 0
17 21 1	0 0 0 0
24 25 1	0 0 0 0
24 26 1	0 0 0 0
24 27 1	0 0 0 0
6 24 1	0 0 0 0
28 29 1	0 0 0 0
28 30 1	0 0 0 0
6 28 1	0 0 0 0
31 32 1	0 0 0 0
28 31 1	0 0 0 0
33 34 1	0 0 0 0
33 35 1	0 0 0 0
15 33 1	0 0 0 0
36 37 1	0 0 0 0
36 38 1	0 0 0 0
36 39 1	0 0 0 0
17 36 1	0 0 0 0
16 40 2	0 0 0 0
41 42 1	0 0 0 0
33 41 1	0 0 0 0
M END
$$$$
M0012
Spartan	02262120413D
42 44 0	0 0 0 0	0 0 0	999	V2	0
0.904	-2.4503	-1.5641	H	0	0	0	0	0	0	0	0	0	0	0	0
1.1463	-1.72	-0.7843	C	0	0	0	0	0	0	0	0	0	0	0	0
-0.1409	-1.2471	-0.0867	C	0	0	0	0	0	0	0	0	0	0	0	0
-0.5217	0.0389	-0.8553	C	0	0	0	0	0	0	0	0	0	0	0	0
0.8371	0.7048	-1.1175	C	0	0	0	0	0	0	0	0	0	0	0	0
1.8069	-0.4614	-1.4272	C	0	0	0	0	0	0	0	0	0	0	0	0
1.83	-2.2239	-0.0928	H	0	0	0	0	0	0	0	0	0	0	0	0
-0.9298	-2.0011	-0.1871	H	0	0	0	0	0	0	0	0	0	0	0	0
-0.961	-0.2525	-1.8207	H	0	0	0	0	0	0	0	0	0	0	0	0
0.7915	1.4406	-1.9224	H	0	0	0	0	0	0	0	0	0	0	0	0
1.1645	1.2495	-0.2218	H	0	0	0	0	0	0	0	0	0	0	0	0
0.0701	-0.9709	1.4122	C	0	0	0	0	0	0	0	0	0	0	0	0
0.1311	-1.9225	1.9558	H	0	0	0	0	0	0	0	0	0	0	0	0
1.0299	-0.4609	1.572	H	0	0	0	0	0	0	0	0	0	0	0	0
-1.5935	0.8844	-0.1157	C	0	0	0	0	0	0	0	0	0	0	0	0
-1.011	1.1922	1.255	C	0	0	0	0	0	0	0	0	0	0	0	0
-1.0535	-0.1059	2.043	C	0	0	0	0	0	0	0	0	0	0	0	0
-2.7904	-0.0198	0.2644	C	0	0	0	0	0	0	0	0	0	0	0	0
-3.7036	0.5808	0.3383	H	0	0	0	0	0	0	0	0	0	0	0	0
-2.9697	-0.7796	-0.5024	H	0	0	0	0	0	0	0	0	0	0	0	0
-2.4462	-0.6485	1.6497	C	0	0	0	0	0	0	0	0	0	0	0	0
-3.1832	-0.3423	2.3993	H	0	0	0	0	0	0	0	0	0	0	0	0
-2.4544	-1.7427	1.6218	H	0	0	0	0	0	0	0	0	0	0	0	0
1.9608	-0.6488	-2.9415	C	0	0	0	0	0	0	0	0	0	0	0	0
0.9824	-0.8015	-3.4124	H	0	0	0	0	0	0	0	0	0	0	0	0
2.4207	0.2344	-3.4005	H	0	0	0	0	0	0	0	0	0	0	0	0
2.5904	-1.5153	-3.1632	H	0	0	0	0	0	0	0	0	0	0	0	0
3.1713	-0.1716	-0.8049	C	0	0	0	0	0	0	0	0	0	0	0	0
3.0507	-0.0287	0.2823	H	0	0	0	0	0	0	0	0	0	0	0	0
3.564	0.7709	-1.2206	H	0	0	0	0	0	0	0	0	0	0	0	0
4.0446	-1.2508	-1.075	O	0	0	0	0	0	0	0	0	0	0	0	0
4.9087	-1.0377	-0.7056	H	0	0	0	0	0	0	0	0	0	0	0	0
-2.0141	2.1459	-0.8762	C	0	0	0	0	0	0	0	0	0	0	0	0
-2.36	1.8705	-1.8785	H	0	0	0	0	0	0	0	0	0	0	0	0
-2.8692	2.5996	-0.3488	H	0	0	0	0	0	0	0	0	0	0	0	0
-0.8388	0.082	3.5363	C	0	0	0	0	0	0	0	0	0	0	0	0
0.1393	0.5332	3.7328	H	0	0	0	0	0	0	0	0	0	0	0	0
-1.6012	0.7429	3.9618	H	0	0	0	0	0	0	0	0	0	0	0	0
-0.8875	-0.8815	4.0566	H	0	0	0	0	0	0	0	0	0	0	0	0
-0.5824	2.2626	1.6395	O	0	0	0	0	0	0	0	0	0	0	0	0
-0.9778	3.0814	-1.0451	O	0	0	0	0	0	0	0	0	0	0	0	0
-0.6543	3.2711	-0.1506	H	0	0	0	0	0	0	0	0	0	0	0	0
1 2 1	0 0 0 0
2 7 1	0 0 0 0
2 3 1	0 0 0 0
2 6 1	0 0 0 0
3 8 1	0 0 0 0
3 4 1	0 0 0 0
4 9 1	0 0 0 0
4 5 1	0 0 0 0
5 10 1	0 0 0 0
5 11 1	0 0 0 0
5 6 1	0 0 0 0
12 13 1	0 0 0 0
12 14 1	0 0 0 0
3 12 1	0 0 0 0
4 15 1	0 0 0 0
15 16 1	0 0 0 0
16 17 1	0 0 0 0
12 17 1	0 0 0 0
18 19 1	0 0 0 0
18 20 1	0 0 0 0
15 18 1	0 0 0 0
21 22 1	0 0 0 0
21 23 1	0 0 0 0
18 21 1	0 0 0 0
17 21 1	0 0 0 0
24 25 1	0 0 0 0
24 26 1	0 0 0 0
24 27 1	0 0 0 0
6 24 1	0 0 0 0
28 29 1	0 0 0 0
28 30 1	0 0 0 0
6 28 1	0 0 0 0
31 32 1	0 0 0 0
28 31 1	0 0 0 0
33 34 1	0 0 0 0
33 35 1	0 0 0 0
15 33 1	0 0 0 0
36 37 1	0 0 0 0
36 38 1	0 0 0 0
36 39 1	0 0 0 0
17 36 1	0 0 0 0
16 40 2	0 0 0 0
41 42 1	0 0 0 0
33 41 1	0 0 0 0
M END
$$$$
M0013
Spartan	02262120413D
42 44 0	0 0 0 0	0 0 0	999	V2	0
1.0318	-2.4486	-1.5376	H	0	0	0	0	0	0	0	0	0	0	0	0
1.2448	-1.6989	-0.7686	C	0	0	0	0	0	0	0	0	0	0	0	0
-0.0605	-1.2447	-0.0921	C	0	0	0	0	0	0	0	0	0	0	0	0
-0.4621	0.0166	-0.887	C	0	0	0	0	0	0	0	0	0	0	0	0
0.8835	0.7074	-1.1543	C	0	0	0	0	0	0	0	0	0	0	0	0
1.8936	-0.4361	-1.4199	C	0	0	0	0	0	0	0	0	0	0	0	0
1.9092	-2.1847	-0.0411	H	0	0	0	0	0	0	0	0	0	0	0	0
-0.8311	-2.017	-0.1888	H	0	0	0	0	0	0	0	0	0	0	0	0
-0.8894	-0.3039	-1.8486	H	0	0	0	0	0	0	0	0	0	0	0	0
0.8416	1.4058	-1.9956	H	0	0	0	0	0	0	0	0	0	0	0	0
1.1841	1.2944	-0.275	H	0	0	0	0	0	0	0	0	0	0	0	0
0.1333	-0.9398	1.4034	C	0	0	0	0	0	0	0	0	0	0	0	0
0.2036	-1.8821	1.9623	H	0	0	0	0	0	0	0	0	0	0	0	0
1.0855	-0.4146	1.5617	H	0	0	0	0	0	0	0	0	0	0	0	0
-1.5378	0.8672	-0.1696	C	0	0	0	0	0	0	0	0	0	0	0	0
-0.9843	1.2108	1.2053	C	0	0	0	0	0	0	0	0	0	0	0	0
-1.0039	-0.0794	2.0089	C	0	0	0	0	0	0	0	0	0	0	0	0
-2.7432	-0.0134	0.2269	C	0	0	0	0	0	0	0	0	0	0	0	0
-3.6286	0.6227	0.3082	H	0	0	0	0	0	0	0	0	0	0	0	0
-2.9461	-0.7733	-0.5345	H	0	0	0	0	0	0	0	0	0	0	0	0
-2.3908	-0.6403	1.6114	C	0	0	0	0	0	0	0	0	0	0	0	0
-3.1323	-0.3466	2.3609	H	0	0	0	0	0	0	0	0	0	0	0	0
-2.3818	-1.7346	1.5836	H	0	0	0	0	0	0	0	0	0	0	0	0
2.0862	-0.6518	-2.9249	C	0	0	0	0	0	0	0	0	0	0	0	0
1.1264	-0.8502	-3.4166	H	0	0	0	0	0	0	0	0	0	0	0	0
2.5303	0.2339	-3.3934	H	0	0	0	0	0	0	0	0	0	0	0	0
2.7533	-1.4977	-3.1128	H	0	0	0	0	0	0	0	0	0	0	0	0
3.244	-0.0906	-0.7752	C	0	0	0	0	0	0	0	0	0	0	0	0
3.1045	0.0522	0.3096	H	0	0	0	0	0	0	0	0	0	0	0	0
3.6093	0.858	-1.1826	H	0	0	0	0	0	0	0	0	0	0	0	0
4.2644	-1.0318	-1.0339	O	0	0	0	0	0	0	0	0	0	0	0	0
4.0096	-1.8655	-0.6187	H	0	0	0	0	0	0	0	0	0	0	0	0
-1.9117	2.1161	-0.9677	C	0	0	0	0	0	0	0	0	0	0	0	0
-0.9991	2.6655	-1.2384	H	0	0	0	0	0	0	0	0	0	0	0	0
-2.4095	1.8209	-1.8979	H	0	0	0	0	0	0	0	0	0	0	0	0
-0.806	0.1322	3.501	C	0	0	0	0	0	0	0	0	0	0	0	0
0.1704	0.5841	3.7039	H	0	0	0	0	0	0	0	0	0	0	0	0
-1.5717	0.8022	3.9049	H	0	0	0	0	0	0	0	0	0	0	0	0
-0.8645	-0.8222	4.0365	H	0	0	0	0	0	0	0	0	0	0	0	0
-0.6374	2.3082	1.5899	O	0	0	0	0	0	0	0	0	0	0	0	0
-2.8101	2.9517	-0.2723	O	0	0	0	0	0	0	0	0	0	0	0	0
-2.3073	3.3181	0.4685	H	0	0	0	0	0	0	0	0	0	0	0	0
1 2 1	0 0 0 0
2 7 1	0 0 0 0
2 3 1	0 0 0 0
2 6 1	0 0 0 0
3 8 1	0 0 0 0
3 4 1	0 0 0 0
4 9 1	0 0 0 0
4 5 1	0 0 0 0
5 10 1	0 0 0 0
5 11 1	0 0 0 0
5 6 1	0 0 0 0
12 13 1	0 0 0 0
12 14 1	0 0 0 0
3 12 1	0 0 0 0
4 15 1	0 0 0 0
15 16 1	0 0 0 0
16 17 1	0 0 0 0
12 17 1	0 0 0 0
18 19 1	0 0 0 0
18 20 1	0 0 0 0
15 18 1	0 0 0 0
21 22 1	0 0 0 0
21 23 1	0 0 0 0
18 21 1	0 0 0 0
17 21 1	0 0 0 0
24 25 1	0 0 0 0
24 26 1	0 0 0 0
24 27 1	0 0 0 0
6 24 1	0 0 0 0
28 29 1	0 0 0 0
28 30 1	0 0 0 0
6 28 1	0 0 0 0
31 32 1	0 0 0 0
28 31 1	0 0 0 0
33 34 1	0 0 0 0
33 35 1	0 0 0 0
15 33 1	0 0 0 0
36 37 1	0 0 0 0
36 38 1	0 0 0 0
36 39 1	0 0 0 0
17 36 1	0 0 0 0
16 40 2	0 0 0 0
41 42 1	0 0 0 0
33 41 1	0 0 0 0
M END
$$$$
M0014
Spartan	02262120413D
42 44 0	0 0 0 0	0 0 0	999	V2	0
-1.0093	1.5723	2.4819	H	0	0	0	0	0	0	0	0	0	0	0	0
-1.2434	0.7889	1.7524	C	0	0	0	0	0	0	0	0	0	0	0	0
0.0474	0.0739	1.3155	C	0	0	0	0	0	0	0	0	0	0	0	0
0.4783	0.8494	0.0515	C	0	0	0	0	0	0	0	0	0	0	0	0
-0.853	1.1389	-0.6595	C	0	0	0	0	0	0	0	0	0	0	0	0
-1.8708	1.4245	0.4738	C	0	0	0	0	0	0	0	0	0	0	0	0
-1.9376	0.099	2.2495	H	0	0	0	0	0	0	0	0	0	0	0	0
0.8125	0.1596	2.095	H	0	0	0	0	0	0	0	0	0	0	0	0
0.9234	1.8039	0.3706	H	0	0	0	0	0	0	0	0	0	0	0	0
-0.7845	1.9756	-1.3606	H	0	0	0	0	0	0	0	0	0	0	0	0
-1.171	0.2711	-1.2505	H	0	0	0	0	0	0	0	0	0	0	0	0
-0.176	-1.4198	1.021	C	0	0	0	0	0	0	0	0	0	0	0	0
-0.269	-1.969	1.9671	H	0	0	0	0	0	0	0	0	0	0	0	0
-1.1245	-1.5634	0.4854	H	0	0	0	0	0	0	0	0	0	0	0	0
1.5493	0.1034	-0.7796	C	0	0	0	0	0	0	0	0	0	0	0	0
0.9739	-1.2637	-1.119	C	0	0	0	0	0	0	0	0	0	0	0	0
0.9584	-2.0556	0.1789	C	0	0	0	0	0	0	0	0	0	0	0	0
2.7356	-0.3099	0.1197	C	0	0	0	0	0	0	0	0	0	0	0	0
3.6277	-0.4128	-0.5036	H	0	0	0	0	0	0	0	0	0	0	0	0
2.943	0.4528	0.8773	H	0	0	0	0	0	0	0	0	0	0	0	0
2.3476	-1.6828	0.7519	C	0	0	0	0	0	0	0	0	0	0	0	0
3.0762	-2.4497	0.4705	H	0	0	0	0	0	0	0	0	0	0	0	0
2.3282	-1.6475	1.846	H	0	0	0	0	0	0	0	0	0	0	0	0
-2.0476	2.9366	0.6648	C	0	0	0	0	0	0	0	0	0	0	0	0
-1.083	3.4204	0.8577	H	0	0	0	0	0	0	0	0	0	0	0	0
-2.4685	3.4094	-0.2311	H	0	0	0	0	0	0	0	0	0	0	0	0
-2.7066	3.1552	1.5145	H	0	0	0	0	0	0	0	0	0	0	0	0
-3.2275	0.7702	0.174	C	0	0	0	0	0	0	0	0	0	0	0	0
-3.9198	0.9597	1.0116	H	0	0	0	0	0	0	0	0	0	0	0	0
-3.0995	-0.3151	0.0983	H	0	0	0	0	0	0	0	0	0	0	0	0
-3.7947	1.1689	-1.0563	O	0	0	0	0	0	0	0	0	0	0	0	0
-4.0746	2.0868	-0.9722	H	0	0	0	0	0	0	0	0	0	0	0	0
1.9541	0.8832	-2.0305	C	0	0	0	0	0	0	0	0	0	0	0	0
1.0542	1.1661	-2.594	H	0	0	0	0	0	0	0	0	0	0	0	0
2.4664	1.8059	-1.737	H	0	0	0	0	0	0	0	0	0	0	0	0
0.7322	-3.5449	-0.0244	C	0	0	0	0	0	0	0	0	0	0	0	0
-0.2428	-3.7306	-0.4855	H	0	0	0	0	0	0	0	0	0	0	0	0
1.4962	-3.969	-0.6833	H	0	0	0	0	0	0	0	0	0	0	0	0
0.7696	-4.0747	0.9336	H	0	0	0	0	0	0	0	0	0	0	0	0
0.6433	-1.6548	-2.2193	O	0	0	0	0	0	0	0	0	0	0	0	0
2.849	0.1631	-2.8487	O	0	0	0	0	0	0	0	0	0	0	0	0
2.3371	-0.5753	-3.2072	H	0	0	0	0	0	0	0	0	0	0	0	0
1 2 1	0 0 0 0
2 7 1	0 0 0 0
2 3 1	0 0 0 0
2 6 1	0 0 0 0
3 8 1	0 0 0 0
3 4 1	0 0 0 0
4 9 1	0 0 0 0
4 5 1	0 0 0 0
5 10 1	0 0 0 0
5 11 1	0 0 0 0
5 6 1	0 0 0 0
12 13 1	0 0 0 0
12 14 1	0 0 0 0
3 12 1	0 0 0 0
4 15 1	0 0 0 0
15 16 1	0 0 0 0
16 17 1	0 0 0 0
12 17 1	0 0 0 0
18 19 1	0 0 0 0
18 20 1	0 0 0 0
15 18 1	0 0 0 0
21 22 1	0 0 0 0
21 23 1	0 0 0 0
18 21 1	0 0 0 0
17 21 1	0 0 0 0
24 25 1	0 0 0 0
24 26 1	0 0 0 0
24 27 1	0 0 0 0
6 24 1	0 0 0 0
28 29 1	0 0 0 0
28 30 1	0 0 0 0
6 28 1	0 0 0 0
31 32 1	0 0 0 0
28 31 1	0 0 0 0
33 34 1	0 0 0 0
33 35 1	0 0 0 0
15 33 1	0 0 0 0
36 37 1	0 0 0 0
36 38 1	0 0 0 0
36 39 1	0 0 0 0
17 36 1	0 0 0 0
16 40 2	0 0 0 0
41 42 1	0 0 0 0
33 41 1	0 0 0 0
M END
$$$$
M0015
Spartan	02262120413D
42 44 0	0 0 0 0	0 0 0	999	V2	0
-1.0118	1.4439	2.4834	H	0	0	0	0	0	0	0	0	0	0	0	0
-1.2105	0.7091	1.6954	C	0	0	0	0	0	0	0	0	0	0	0	0
0.1023	0.0522	1.2246	C	0	0	0	0	0	0	0	0	0	0	0	0
0.477	0.8446	-0.0487	C	0	0	0	0	0	0	0	0	0	0	0	0
-0.8835	1.0905	-0.7144	C	0	0	0	0	0	0	0	0	0	0	0	0
-1.8468	1.41	0.4513	C	0	0	0	0	0	0	0	0	0	0	0	0
-1.8764	-0.0459	2.1368	H	0	0	0	0	0	0	0	0	0	0	0	0
0.8802	0.1602	1.9885	H	0	0	0	0	0	0	0	0	0	0	0	0
0.8974	1.8138	0.2564	H	0	0	0	0	0	0	0	0	0	0	0	0
-0.8475	1.8848	-1.4615	H	0	0	0	0	0	0	0	0	0	0	0	0
-1.2103	0.1848	-1.243	H	0	0	0	0	0	0	0	0	0	0	0	0
-0.0761	-1.4477	0.9267	C	0	0	0	0	0	0	0	0	0	0	0	0
-0.1341	-2.0049	1.8709	H	0	0	0	0	0	0	0	0	0	0	0	0
-1.0288	-1.6181	0.4065	H	0	0	0	0	0	0	0	0	0	0	0	0
1.5668	0.136	-0.8967	C	0	0	0	0	0	0	0	0	0	0	0	0
1.0143	-1.2425	-1.2259	C	0	0	0	0	0	0	0	0	0	0	0	0
1.0656	-2.0457	0.0632	C	0	0	0	0	0	0	0	0	0	0	0	0
2.7664	-0.2317	0.009	C	0	0	0	0	0	0	0	0	0	0	0	0
3.6832	-0.2809	-0.5882	H	0	0	0	0	0	0	0	0	0	0	0	0
2.9281	0.5296	0.7781	H	0	0	0	0	0	0	0	0	0	0	0	0
2.4463	-1.631	0.6201	C	0	0	0	0	0	0	0	0	0	0	0	0
3.1999	-2.3623	0.3108	H	0	0	0	0	0	0	0	0	0	0	0	0
2.4473	-1.6159	1.7146	H	0	0	0	0	0	0	0	0	0	0	0	0
-1.936	2.9241	0.6795	C	0	0	0	0	0	0	0	0	0	0	0	0
-0.9467	3.3507	0.8825	H	0	0	0	0	0	0	0	0	0	0	0	0
-2.3463	3.4263	-0.2041	H	0	0	0	0	0	0	0	0	0	0	0	0
-2.5907	3.1507	1.5262	H	0	0	0	0	0	0	0	0	0	0	0	0
-3.2434	0.8554	0.1379	C	0	0	0	0	0	0	0	0	0	0	0	0
-3.1734	-0.2348	-0.0203	H	0	0	0	0	0	0	0	0	0	0	0	0
-3.6119	1.297	-0.7941	H	0	0	0	0	0	0	0	0	0	0	0	0
-4.2172	1.1626	1.1143	O	0	0	0	0	0	0	0	0	0	0	0	0
-3.9551	0.7313	1.9362	H	0	0	0	0	0	0	0	0	0	0	0	0
1.9769	0.9219	-2.1461	C	0	0	0	0	0	0	0	0	0	0	0	0
2.3022	1.9273	-1.8556	H	0	0	0	0	0	0	0	0	0	0	0	0
2.8446	0.418	-2.6038	H	0	0	0	0	0	0	0	0	0	0	0	0
0.88	-3.5408	-0.1435	C	0	0	0	0	0	0	0	0	0	0	0	0
-0.0892	-3.7497	-0.607	H	0	0	0	0	0	0	0	0	0	0	0	0
1.656	-3.9445	-0.8011	H	0	0	0	0	0	0	0	0	0	0	0	0
0.9293	-4.0713	0.8137	H	0	0	0	0	0	0	0	0	0	0	0	0
0.6007	-1.6226	-2.3039	O	0	0	0	0	0	0	0	0	0	0	0	0
0.9389	1.0818	-3.0823	O	0	0	0	0	0	0	0	0	0	0	0	0
0.6321	0.1836	-3.2858	H	0	0	0	0	0	0	0	0	0	0	0	0
1 2 1	0 0 0 0
2 7 1	0 0 0 0
2 3 1	0 0 0 0
2 6 1	0 0 0 0
3 8 1	0 0 0 0
3 4 1	0 0 0 0
4 9 1	0 0 0 0
4 5 1	0 0 0 0
5 10 1	0 0 0 0
5 11 1	0 0 0 0
5 6 1	0 0 0 0
12 13 1	0 0 0 0
12 14 1	0 0 0 0
3 12 1	0 0 0 0
4 15 1	0 0 0 0
15 16 1	0 0 0 0
16 17 1	0 0 0 0
12 17 1	0 0 0 0
18 19 1	0 0 0 0
18 20 1	0 0 0 0
15 18 1	0 0 0 0
21 22 1	0 0 0 0
21 23 1	0 0 0 0
18 21 1	0 0 0 0
17 21 1	0 0 0 0
24 25 1	0 0 0 0
24 26 1	0 0 0 0
24 27 1	0 0 0 0
6 24 1	0 0 0 0
28 29 1	0 0 0 0
28 30 1	0 0 0 0
6 28 1	0 0 0 0
31 32 1	0 0 0 0
28 31 1	0 0 0 0
33 34 1	0 0 0 0
33 35 1	0 0 0 0
15 33 1	0 0 0 0
36 37 1	0 0 0 0
36 38 1	0 0 0 0
36 39 1	0 0 0 0
17 36 1	0 0 0 0
16 40 2	0 0 0 0
41 42 1	0 0 0 0
33 41 1	0 0 0 0
M END
$$$$
M0016
Spartan	02262120413D
42 44 0	0 0 0 0	0 0 0	999	V2	0
-2.512	1.5142	-0.9262	H	0	0	0	0	0	0	0	0	0	0	0	0
-1.7762	0.7406	-1.1722	C	0	0	0	0	0	0	0	0	0	0	0	0
-1.3026	0.0358	0.111	C	0	0	0	0	0	0	0	0	0	0	0	0
-0.036	0.8261	0.5088	C	0	0	0	0	0	0	0	0	0	0	0	0
0.6426	1.0987	-0.8423	C	0	0	0	0	0	0	0	0	0	0	0	0
-0.5172	1.3891	-1.8255	C	0	0	0	0	0	0	0	0	0	0	0	0
-2.2775	0.0413	-1.8538	H	0	0	0	0	0	0	0	0	0	0	0	0
-2.0675	0.1112	0.8919	H	0	0	0	0	0	0	0	0	0	0	0	0
-0.35	1.7855	0.9472	H	0	0	0	0	0	0	0	0	0	0	0	0
1.3672	1.9122	-0.7861	H	0	0	0	0	0	0	0	0	0	0	0	0
1.2067	0.2189	-1.174	H	0	0	0	0	0	0	0	0	0	0	0	0
-0.9909	-1.4538	-0.1152	C	0	0	0	0	0	0	0	0	0	0	0	0
-1.929	-2.0189	-0.1921	H	0	0	0	0	0	0	0	0	0	0	0	0
-0.4662	-1.5908	-1.07	H	0	0	0	0	0	0	0	0	0	0	0	0
0.8053	0.0967	1.591	C	0	0	0	0	0	0	0	0	0	0	0	0
1.1574	-1.2589	0.999	C	0	0	0	0	0	0	0	0	0	0	0	0
-0.1241	-2.0775	1.0107	C	0	0	0	0	0	0	0	0	0	0	0	0
-0.1106	-0.3169	2.7673	C	0	0	0	0	0	0	0	0	0	0	0	0
0.4749	-0.3821	3.691	H	0	0	0	0	0	0	0	0	0	0	0	0
-0.8936	0.4284	2.9382	H	0	0	0	0	0	0	0	0	0	0	0	0
-0.6951	-1.7156	2.4001	C	0	0	0	0	0	0	0	0	0	0	0	0
-0.3762	-2.4644	3.1325	H	0	0	0	0	0	0	0	0	0	0	0	0
-1.7897	-1.7199	2.3945	H	0	0	0	0	0	0	0	0	0	0	0	0
-0.7181	2.9017	-1.9828	C	0	0	0	0	0	0	0	0	0	0	0	0
-0.8862	3.375	-1.009	H	0	0	0	0	0	0	0	0	0	0	0	0
0.1655	3.3815	-2.42	H	0	0	0	0	0	0	0	0	0	0	0	0
-1.5846	3.1255	-2.6176	H	0	0	0	0	0	0	0	0	0	0	0	0
-0.2554	0.7473	-3.1958	C	0	0	0	0	0	0	0	0	0	0	0	0
-1.1091	0.9509	-3.865	H	0	0	0	0	0	0	0	0	0	0	0	0
-0.1868	-0.3402	-3.0795	H	0	0	0	0	0	0	0	0	0	0	0	0
0.9637	1.136	-3.791	O	0	0	0	0	0	0	0	0	0	0	0	0
0.8959	2.0659	-4.0334	H	0	0	0	0	0	0	0	0	0	0	0	0
2.0376	0.8843	2.0446	C	0	0	0	0	0	0	0	0	0	0	0	0
1.7241	1.8668	2.417	H	0	0	0	0	0	0	0	0	0	0	0	0
2.4992	0.348	2.8909	H	0	0	0	0	0	0	0	0	0	0	0	0
0.1029	-3.5624	0.7778	C	0	0	0	0	0	0	0	0	0	0	0	0
0.572	-3.7334	-0.1956	H	0	0	0	0	0	0	0	0	0	0	0	0
0.7635	-3.9828	1.5426	H	0	0	0	0	0	0	0	0	0	0	0	0
-0.8472	-4.1063	0.806	H	0	0	0	0	0	0	0	0	0	0	0	0
2.2446	-1.6136	0.59	O	0	0	0	0	0	0	0	0	0	0	0	0
2.9763	1.1154	1.0244	O	0	0	0	0	0	0	0	0	0	0	0	0
3.2023	0.241	0.6702	H	0	0	0	0	0	0	0	0	0	0	0	0
1 2 1	0 0 0 0
2 7 1	0 0 0 0
2 3 1	0 0 0 0
2 6 1	0 0 0 0
3 8 1	0 0 0 0
3 4 1	0 0 0 0
4 9 1	0 0 0 0
4 5 1	0 0 0 0
5 10 1	0 0 0 0
5 11 1	0 0 0 0
5 6 1	0 0 0 0
12 13 1	0 0 0 0
12 14 1	0 0 0 0
3 12 1	0 0 0 0
4 15 1	0 0 0 0
15 16 1	0 0 0 0
16 17 1	0 0 0 0
12 17 1	0 0 0 0
18 19 1	0 0 0 0
18 20 1	0 0 0 0
15 18 1	0 0 0 0
21 22 1	0 0 0 0
21 23 1	0 0 0 0
18 21 1	0 0 0 0
17 21 1	0 0 0 0
24 25 1	0 0 0 0
24 26 1	0 0 0 0
24 27 1	0 0 0 0
6 24 1	0 0 0 0
28 29 1	0 0 0 0
28 30 1	0 0 0 0
6 28 1	0 0 0 0
31 32 1	0 0 0 0
28 31 1	0 0 0 0
33 34 1	0 0 0 0
33 35 1	0 0 0 0
15 33 1	0 0 0 0
36 37 1	0 0 0 0
36 38 1	0 0 0 0
36 39 1	0 0 0 0
17 36 1	0 0 0 0
16 40 2	0 0 0 0
41 42 1	0 0 0 0
33 41 1	0 0 0 0
M END
$$$$

## Sheet: (2S,3R,7S,9S,11R) 
M0001
Spartan	02262120373D
42 44 0	0 0 0 0	0 0 0	999	V2	0
-1.5736	2.3704	1.0703	H	0	0	0	0	0	0	0	0	0	0	0	0
-0.7497	1.6942	1.3178	C	0	0	0	0	0	0	0	0	0	0	0	0
-0.0352	1.2709	0.025	C	0	0	0	0	0	0	0	0	0	0	0	0
-0.8116	0.0106	-0.4148	C	0	0	0	0	0	0	0	0	0	0	0	0
-1.1005	-0.7155	0.9087	C	0	0	0	0	0	0	0	0	0	0	0	0
-1.321	0.3975	1.9685	C	0	0	0	0	0	0	0	0	0	0	0	0
-0.0789	2.2286	2.0007	H	0	0	0	0	0	0	0	0	0	0	0	0
-0.1258	2.0556	-0.7343	H	0	0	0	0	0	0	0	0	0	0	0	0
-1.7701	0.3316	-0.8424	H	0	0	0	0	0	0	0	0	0	0	0	0
-1.969	-1.3768	0.8348	H	0	0	0	0	0	0	0	0	0	0	0	0
-0.2461	-1.3426	1.1949	H	0	0	0	0	0	0	0	0	0	0	0	0
1.4601	0.9798	0.2403	C	0	0	0	0	0	0	0	0	0	0	0	0
2.0079	1.9265	0.338	H	0	0	0	0	0	0	0	0	0	0	0	0
1.6103	0.4371	1.1836	H	0	0	0	0	0	0	0	0	0	0	0	0
-0.0641	-0.8131	-1.4912	C	0	0	0	0	0	0	0	0	0	0	0	0
1.3035	-1.1513	-0.9197	C	0	0	0	0	0	0	0	0	0	0	0	0
2.0939	0.1474	-0.9032	C	0	0	0	0	0	0	0	0	0	0	0	0
0.343	0.0927	-2.6742	C	0	0	0	0	0	0	0	0	0	0	0	0
0.4472	-0.5262	-3.5694	H	0	0	0	0	0	0	0	0	0	0	0	0
-0.4241	0.8473	-2.8754	H	0	0	0	0	0	0	0	0	0	0	0	0
1.7135	0.7293	-2.2863	C	0	0	0	0	0	0	0	0	0	0	0	0
2.4797	0.4586	-3.02	H	0	0	0	0	0	0	0	0	0	0	0	0
1.6717	1.8231	-2.2577	H	0	0	0	0	0	0	0	0	0	0	0	0
-0.6175	0.0563	3.2864	C	0	0	0	0	0	0	0	0	0	0	0	0
-0.7834	0.8343	4.0415	H	0	0	0	0	0	0	0	0	0	0	0	0
-0.9789	-0.8956	3.6936	H	0	0	0	0	0	0	0	0	0	0	0	0
0.4631	-0.0364	3.1367	H	0	0	0	0	0	0	0	0	0	0	0	0
-2.8126	0.5697	2.2614	C	0	0	0	0	0	0	0	0	0	0	0	0
-2.9478	1.4034	2.9701	H	0	0	0	0	0	0	0	0	0	0	0	0
-3.1935	-0.3451	2.7436	H	0	0	0	0	0	0	0	0	0	0	0	0
-3.5006	0.8212	1.0501	O	0	0	0	0	0	0	0	0	0	0	0	0
-4.4368	0.9247	1.2497	H	0	0	0	0	0	0	0	0	0	0	0	0
-0.8419	-2.0634	-1.9007	C	0	0	0	0	0	0	0	0	0	0	0	0
-1.1341	-2.6246	-1.0022	H	0	0	0	0	0	0	0	0	0	0	0	0
-1.7598	-1.7693	-2.4206	H	0	0	0	0	0	0	0	0	0	0	0	0
3.5844	-0.0548	-0.6836	C	0	0	0	0	0	0	0	0	0	0	0	0
3.772	-0.5431	0.2783	H	0	0	0	0	0	0	0	0	0	0	0	0
4.0123	-0.6895	-1.4663	H	0	0	0	0	0	0	0	0	0	0	0	0
4.1099	0.9067	-0.6931	H	0	0	0	0	0	0	0	0	0	0	0	0
1.6951	-2.2504	-0.582	O	0	0	0	0	0	0	0	0	0	0	0	0
-0.1148	-2.8854	-2.7875	O	0	0	0	0	0	0	0	0	0	0	0	0
0.6238	-3.2344	-2.2699	H	0	0	0	0	0	0	0	0	0	0	0	0
1 2 1	0 0 0 0
2 7 1	0 0 0 0
2 3 1	0 0 0 0
2 6 1	0 0 0 0
3 8 1	0 0 0 0
3 4 1	0 0 0 0
4 9 1	0 0 0 0
4 5 1	0 0 0 0
5 10 1	0 0 0 0
5 11 1	0 0 0 0
5 6 1	0 0 0 0
12 13 1	0 0 0 0
12 14 1	0 0 0 0
3 12 1	0 0 0 0
4 15 1	0 0 0 0
15 16 1	0 0 0 0
16 17 1	0 0 0 0
12 17 1	0 0 0 0
18 19 1	0 0 0 0
18 20 1	0 0 0 0
15 18 1	0 0 0 0
21 22 1	0 0 0 0
21 23 1	0 0 0 0
18 21 1	0 0 0 0
17 21 1	0 0 0 0
24 25 1	0 0 0 0
24 26 1	0 0 0 0
24 27 1	0 0 0 0
6 24 1	0 0 0 0
28 29 1	0 0 0 0
28 30 1	0 0 0 0
6 28 1	0 0 0 0
31 32 1	0 0 0 0
28 31 1	0 0 0 0
33 34 1	0 0 0 0
33 35 1	0 0 0 0
15 33 1	0 0 0 0
36 37 1	0 0 0 0
36 38 1	0 0 0 0
36 39 1	0 0 0 0
17 36 1	0 0 0 0
16 40 2	0 0 0 0
41 42 1	0 0 0 0
33 41 1	0 0 0 0
M END
$$$$
M0002
Spartan	02262120373D
42 44 0	0 0 0 0	0 0 0	999	V2	0
-1.648	2.3539	0.964	H	0	0	0	0	0	0	0	0	0	0	0	0
-0.8046	1.7141	1.2434	C	0	0	0	0	0	0	0	0	0	0	0	0
-0.0621	1.2774	-0.0288	C	0	0	0	0	0	0	0	0	0	0	0	0
-0.797	-0.0183	-0.4402	C	0	0	0	0	0	0	0	0	0	0	0	0
-1.0538	-0.7139	0.9075	C	0	0	0	0	0	0	0	0	0	0	0	0
-1.3422	0.4211	1.9251	C	0	0	0	0	0	0	0	0	0	0	0	0
-0.1604	2.2933	1.9153	H	0	0	0	0	0	0	0	0	0	0	0	0
-0.165	2.0394	-0.8093	H	0	0	0	0	0	0	0	0	0	0	0	0
-1.7619	0.2681	-0.8802	H	0	0	0	0	0	0	0	0	0	0	0	0
-1.8543	-1.4576	0.8487	H	0	0	0	0	0	0	0	0	0	0	0	0
-0.1636	-1.2733	1.2182	H	0	0	0	0	0	0	0	0	0	0	0	0
1.438	1.029	0.2066	C	0	0	0	0	0	0	0	0	0	0	0	0
1.9611	1.9904	0.2893	H	0	0	0	0	0	0	0	0	0	0	0	0
1.5936	0.5081	1.1605	H	0	0	0	0	0	0	0	0	0	0	0	0
-0.0238	-0.8272	-1.516	C	0	0	0	0	0	0	0	0	0	0	0	0
1.3403	-1.1196	-0.9121	C	0	0	0	0	0	0	0	0	0	0	0	0
2.1052	0.1934	-0.919	C	0	0	0	0	0	0	0	0	0	0	0	0
0.3597	0.1056	-2.6892	C	0	0	0	0	0	0	0	0	0	0	0	0
0.4593	-0.4764	-3.6118	H	0	0	0	0	0	0	0	0	0	0	0	0
-0.4172	0.8553	-2.8673	H	0	0	0	0	0	0	0	0	0	0	0	0
1.7278	0.7512	-2.31	C	0	0	0	0	0	0	0	0	0	0	0	0
2.4953	0.469	-3.0379	H	0	0	0	0	0	0	0	0	0	0	0	0
1.6817	1.8448	-2.3019	H	0	0	0	0	0	0	0	0	0	0	0	0
-0.6609	0.146	3.2697	C	0	0	0	0	0	0	0	0	0	0	0	0
-0.8799	0.9378	3.9962	H	0	0	0	0	0	0	0	0	0	0	0	0
-0.9985	-0.8065	3.6955	H	0	0	0	0	0	0	0	0	0	0	0	0
0.427	0.0909	3.1551	H	0	0	0	0	0	0	0	0	0	0	0	0
-2.8531	0.55	2.1798	C	0	0	0	0	0	0	0	0	0	0	0	0
-3.0413	1.4192	2.8197	H	0	0	0	0	0	0	0	0	0	0	0	0
-3.2103	-0.3413	2.7198	H	0	0	0	0	0	0	0	0	0	0	0	0
-3.6186	0.7657	1.0093	O	0	0	0	0	0	0	0	0	0	0	0	0
-3.645	-0.0656	0.5203	H	0	0	0	0	0	0	0	0	0	0	0	0
-0.7525	-2.0938	-1.9746	C	0	0	0	0	0	0	0	0	0	0	0	0
-1.747	-1.8273	-2.3521	H	0	0	0	0	0	0	0	0	0	0	0	0
-0.1917	-2.5326	-2.8168	H	0	0	0	0	0	0	0	0	0	0	0	0
3.5975	0.0291	-0.6794	C	0	0	0	0	0	0	0	0	0	0	0	0
3.7849	-0.4286	0.2967	H	0	0	0	0	0	0	0	0	0	0	0	0
4.0484	-0.6156	-1.4402	H	0	0	0	0	0	0	0	0	0	0	0	0
4.1008	1.0013	-0.7091	H	0	0	0	0	0	0	0	0	0	0	0	0
1.7332	-2.19	-0.4905	O	0	0	0	0	0	0	0	0	0	0	0	0
-0.9438	-3.0418	-0.9523	O	0	0	0	0	0	0	0	0	0	0	0	0
-0.0574	-3.2247	-0.6021	H	0	0	0	0	0	0	0	0	0	0	0	0
1 2 1	0 0 0 0
2 7 1	0 0 0 0
2 3 1	0 0 0 0
2 6 1	0 0 0 0
3 8 1	0 0 0 0
3 4 1	0 0 0 0
4 9 1	0 0 0 0
4 5 1	0 0 0 0
5 10 1	0 0 0 0
5 11 1	0 0 0 0
5 6 1	0 0 0 0
12 13 1	0 0 0 0
12 14 1	0 0 0 0
3 12 1	0 0 0 0
4 15 1	0 0 0 0
15 16 1	0 0 0 0
16 17 1	0 0 0 0
12 17 1	0 0 0 0
18 19 1	0 0 0 0
18 20 1	0 0 0 0
15 18 1	0 0 0 0
21 22 1	0 0 0 0
21 23 1	0 0 0 0
18 21 1	0 0 0 0
17 21 1	0 0 0 0
24 25 1	0 0 0 0
24 26 1	0 0 0 0
24 27 1	0 0 0 0
6 24 1	0 0 0 0
28 29 1	0 0 0 0
28 30 1	0 0 0 0
6 28 1	0 0 0 0
31 32 1	0 0 0 0
28 31 1	0 0 0 0
33 34 1	0 0 0 0
33 35 1	0 0 0 0
15 33 1	0 0 0 0
36 37 1	0 0 0 0
36 38 1	0 0 0 0
36 39 1	0 0 0 0
17 36 1	0 0 0 0
16 40 2	0 0 0 0
41 42 1	0 0 0 0
33 41 1	0 0 0 0
M END
$$$$
M0003
Spartan	02262120373D
42 44 0	0 0 0 0	0 0 0	999	V2	0
-1.6559	2.3453	1.0657	H	0	0	0	0	0	0	0	0	0	0	0	0
-0.8157	1.6936	1.3251	C	0	0	0	0	0	0	0	0	0	0	0	0
-0.0776	1.2873	0.0406	C	0	0	0	0	0	0	0	0	0	0	0	0
-0.8227	0.0118	-0.4094	C	0	0	0	0	0	0	0	0	0	0	0	0
-1.1049	-0.7191	0.9143	C	0	0	0	0	0	0	0	0	0	0	0	0
-1.362	0.3871	1.9735	C	0	0	0	0	0	0	0	0	0	0	0	0
-0.1671	2.2488	2.0125	H	0	0	0	0	0	0	0	0	0	0	0	0
-0.1769	2.0692	-0.7201	H	0	0	0	0	0	0	0	0	0	0	0	0
-1.779	0.3228	-0.8524	H	0	0	0	0	0	0	0	0	0	0	0	0
-1.9429	-1.4238	0.8406	H	0	0	0	0	0	0	0	0	0	0	0	0
-0.2361	-1.3238	1.2028	H	0	0	0	0	0	0	0	0	0	0	0	0
1.4207	1.0256	0.2691	C	0	0	0	0	0	0	0	0	0	0	0	0
1.9469	1.9834	0.3725	H	0	0	0	0	0	0	0	0	0	0	0	0
1.5739	0.4858	1.2132	H	0	0	0	0	0	0	0	0	0	0	0	0
-0.0505	-0.7947	-1.4804	C	0	0	0	0	0	0	0	0	0	0	0	0
1.3192	-1.1052	-0.8952	C	0	0	0	0	0	0	0	0	0	0	0	0
2.0825	0.2086	-0.87	C	0	0	0	0	0	0	0	0	0	0	0	0
0.3488	0.1216	-2.6576	C	0	0	0	0	0	0	0	0	0	0	0	0
0.4731	-0.4935	-3.5528	H	0	0	0	0	0	0	0	0	0	0	0	0
-0.4305	0.8618	-2.8652	H	0	0	0	0	0	0	0	0	0	0	0	0
1.703	0.7842	-2.2561	C	0	0	0	0	0	0	0	0	0	0	0	0
2.4808	0.529	-2.9828	H	0	0	0	0	0	0	0	0	0	0	0	0
1.6396	1.8767	-2.2271	H	0	0	0	0	0	0	0	0	0	0	0	0
-0.6662	0.057	3.2978	C	0	0	0	0	0	0	0	0	0	0	0	0
-0.856	0.8321	4.0497	H	0	0	0	0	0	0	0	0	0	0	0	0
-1.018	-0.8997	3.7026	H	0	0	0	0	0	0	0	0	0	0	0	0
0.418	-0.0182	3.1637	H	0	0	0	0	0	0	0	0	0	0	0	0
-2.8671	0.533	2.2535	C	0	0	0	0	0	0	0	0	0	0	0	0
-3.0284	1.374	2.9364	H	0	0	0	0	0	0	0	0	0	0	0	0
-3.2364	-0.3754	2.756	H	0	0	0	0	0	0	0	0	0	0	0	0
-3.642	0.8216	1.1056	O	0	0	0	0	0	0	0	0	0	0	0	0
-3.6911	0.0201	0.5716	H	0	0	0	0	0	0	0	0	0	0	0	0
-0.7969	-2.0614	-1.8983	C	0	0	0	0	0	0	0	0	0	0	0	0
-1.081	-2.6323	-1.0025	H	0	0	0	0	0	0	0	0	0	0	0	0
-1.7183	-1.787	-2.4241	H	0	0	0	0	0	0	0	0	0	0	0	0
3.5751	0.0381	-0.638	C	0	0	0	0	0	0	0	0	0	0	0	0
3.7667	-0.4308	0.3322	H	0	0	0	0	0	0	0	0	0	0	0	0
4.0202	-0.5995	-1.4082	H	0	0	0	0	0	0	0	0	0	0	0	0
4.081	1.0094	-0.6595	H	0	0	0	0	0	0	0	0	0	0	0	0
1.7265	-2.1971	-0.5551	O	0	0	0	0	0	0	0	0	0	0	0	0
-0.0474	-2.8636	-2.7828	O	0	0	0	0	0	0	0	0	0	0	0	0
0.6942	-3.203	-2.2613	H	0	0	0	0	0	0	0	0	0	0	0	0
1 2 1	0 0 0 0
2 7 1	0 0 0 0
2 3 1	0 0 0 0
2 6 1	0 0 0 0
3 8 1	0 0 0 0
3 4 1	0 0 0 0
4 9 1	0 0 0 0
4 5 1	0 0 0 0
5 10 1	0 0 0 0
5 11 1	0 0 0 0
5 6 1	0 0 0 0
12 13 1	0 0 0 0
12 14 1	0 0 0 0
3 12 1	0 0 0 0
4 15 1	0 0 0 0
15 16 1	0 0 0 0
16 17 1	0 0 0 0
12 17 1	0 0 0 0
18 19 1	0 0 0 0
18 20 1	0 0 0 0
15 18 1	0 0 0 0
21 22 1	0 0 0 0
21 23 1	0 0 0 0
18 21 1	0 0 0 0
17 21 1	0 0 0 0
24 25 1	0 0 0 0
24 26 1	0 0 0 0
24 27 1	0 0 0 0
6 24 1	0 0 0 0
28 29 1	0 0 0 0
28 30 1	0 0 0 0
6 28 1	0 0 0 0
31 32 1	0 0 0 0
28 31 1	0 0 0 0
33 34 1	0 0 0 0
33 35 1	0 0 0 0
15 33 1	0 0 0 0
36 37 1	0 0 0 0
36 38 1	0 0 0 0
36 39 1	0 0 0 0
17 36 1	0 0 0 0
16 40 2	0 0 0 0
41 42 1	0 0 0 0
33 41 1	0 0 0 0
M END
$$$$
M0004
Spartan	02262120373D
42 44 0	0 0 0 0	0 0 0	999	V2	0
-1.5741	2.4148	1.1065	H	0	0	0	0	0	0	0	0	0	0	0	0
-0.766	1.6994	1.3063	C	0	0	0	0	0	0	0	0	0	0	0	0
-0.0778	1.3026	-0.0113	C	0	0	0	0	0	0	0	0	0	0	0	0
-0.8193	0.0165	-0.4385	C	0	0	0	0	0	0	0	0	0	0	0	0
-1.0458	-0.7164	0.8916	C	0	0	0	0	0	0	0	0	0	0	0	0
-1.3481	0.393	1.9263	C	0	0	0	0	0	0	0	0	0	0	0	0
-0.0716	2.2013	1.9897	H	0	0	0	0	0	0	0	0	0	0	0	0
-0.2067	2.0872	-0.7649	H	0	0	0	0	0	0	0	0	0	0	0	0
-1.796	0.3034	-0.8565	H	0	0	0	0	0	0	0	0	0	0	0	0
-1.8611	-1.4444	0.8552	H	0	0	0	0	0	0	0	0	0	0	0	0
-0.1419	-1.2699	1.1759	H	0	0	0	0	0	0	0	0	0	0	0	0
1.429	1.0549	0.1749	C	0	0	0	0	0	0	0	0	0	0	0	0
1.9485	2.0175	0.2679	H	0	0	0	0	0	0	0	0	0	0	0	0
1.6092	0.5147	1.1145	H	0	0	0	0	0	0	0	0	0	0	0	0
-0.0701	-0.7759	-1.5361	C	0	0	0	0	0	0	0	0	0	0	0	0
1.3193	-1.0755	-0.9933	C	0	0	0	0	0	0	0	0	0	0	0	0
2.0687	0.2473	-0.9823	C	0	0	0	0	0	0	0	0	0	0	0	0
0.2872	0.1486	-2.7206	C	0	0	0	0	0	0	0	0	0	0	0	0
0.391	-0.4622	-3.6213	H	0	0	0	0	0	0	0	0	0	0	0	0
-0.5046	0.8823	-2.9041	H	0	0	0	0	0	0	0	0	0	0	0	0
1.6461	0.8226	-2.3559	C	0	0	0	0	0	0	0	0	0	0	0	0
2.4056	0.5753	-3.1045	H	0	0	0	0	0	0	0	0	0	0	0	0
1.5748	1.9146	-2.3235	H	0	0	0	0	0	0	0	0	0	0	0	0
-0.7269	0.0716	3.2884	C	0	0	0	0	0	0	0	0	0	0	0	0
-0.9779	0.8372	4.0334	H	0	0	0	0	0	0	0	0	0	0	0	0
-1.0687	-0.9014	3.6618	H	0	0	0	0	0	0	0	0	0	0	0	0
0.3652	0.021	3.2172	H	0	0	0	0	0	0	0	0	0	0	0	0
-2.8718	0.5664	2.0721	C	0	0	0	0	0	0	0	0	0	0	0	0
-3.3096	0.7715	1.0884	H	0	0	0	0	0	0	0	0	0	0	0	0
-3.0762	1.443	2.7094	H	0	0	0	0	0	0	0	0	0	0	0	0
-3.5433	-0.5784	2.5526	O	0	0	0	0	0	0	0	0	0	0	0	0
-3.307	-0.6966	3.4796	H	0	0	0	0	0	0	0	0	0	0	0	0
-0.8168	-2.0475	-1.9393	C	0	0	0	0	0	0	0	0	0	0	0	0
-1.0714	-2.6249	-1.0395	H	0	0	0	0	0	0	0	0	0	0	0	0
-1.7553	-1.7791	-2.4369	H	0	0	0	0	0	0	0	0	0	0	0	0
3.5684	0.0919	-0.7896	C	0	0	0	0	0	0	0	0	0	0	0	0
3.7896	-0.3824	0.1715	H	0	0	0	0	0	0	0	0	0	0	0	0
4.0008	-0.535	-1.5754	H	0	0	0	0	0	0	0	0	0	0	0	0
4.0632	1.0686	-0.8164	H	0	0	0	0	0	0	0	0	0	0	0	0
1.7516	-2.1644	-0.6755	O	0	0	0	0	0	0	0	0	0	0	0	0
-0.0827	-2.8367	-2.8493	O	0	0	0	0	0	0	0	0	0	0	0	0
0.6725	-3.1765	-2.3486	H	0	0	0	0	0	0	0	0	0	0	0	0
1 2 1	0 0 0 0
2 7 1	0 0 0 0
2 3 1	0 0 0 0
2 6 1	0 0 0 0
3 8 1	0 0 0 0
3 4 1	0 0 0 0
4 9 1	0 0 0 0
4 5 1	0 0 0 0
5 10 1	0 0 0 0
5 11 1	0 0 0 0
5 6 1	0 0 0 0
12 13 1	0 0 0 0
12 14 1	0 0 0 0
3 12 1	0 0 0 0
4 15 1	0 0 0 0
15 16 1	0 0 0 0
16 17 1	0 0 0 0
12 17 1	0 0 0 0
18 19 1	0 0 0 0
18 20 1	0 0 0 0
15 18 1	0 0 0 0
21 22 1	0 0 0 0
21 23 1	0 0 0 0
18 21 1	0 0 0 0
17 21 1	0 0 0 0
24 25 1	0 0 0 0
24 26 1	0 0 0 0
24 27 1	0 0 0 0
6 24 1	0 0 0 0
28 29 1	0 0 0 0
28 30 1	0 0 0 0
6 28 1	0 0 0 0
31 32 1	0 0 0 0
28 31 1	0 0 0 0
33 34 1	0 0 0 0
33 35 1	0 0 0 0
15 33 1	0 0 0 0
36 37 1	0 0 0 0
36 38 1	0 0 0 0
36 39 1	0 0 0 0
17 36 1	0 0 0 0
16 40 2	0 0 0 0
41 42 1	0 0 0 0
33 41 1	0 0 0 0
M END
$$$$
M0005
Spartan	02262120373D
42 44 0	0 0 0 0	0 0 0	999	V2	0
2.3594	1.5962	0.979	H	0	0	0	0	0	0	0	0	0	0	0	0
1.6946	0.7681	1.2433	C	0	0	0	0	0	0	0	0	0	0	0	0
1.2556	0.04	-0.0371	C	0	0	0	0	0	0	0	0	0	0	0	0
-0.0381	0.7802	-0.4467	C	0	0	0	0	0	0	0	0	0	0	0	0
-0.7337	1.0487	0.8956	C	0	0	0	0	0	0	0	0	0	0	0	0
0.4029	1.3284	1.913	C	0	0	0	0	0	0	0	0	0	0	0	0
2.2485	0.1061	1.9195	H	0	0	0	0	0	0	0	0	0	0	0	0
2.0202	0.1469	-0.8149	H	0	0	0	0	0	0	0	0	0	0	0	0
0.2424	1.7468	-0.8827	H	0	0	0	0	0	0	0	0	0	0	0	0
-1.4481	1.8706	0.8265	H	0	0	0	0	0	0	0	0	0	0	0	0
-1.305	0.1679	1.2125	H	0	0	0	0	0	0	0	0	0	0	0	0
1.0086	-1.4612	0.1893	C	0	0	0	0	0	0	0	0	0	0	0	0
1.9698	-1.9851	0.2742	H	0	0	0	0	0	0	0	0	0	0	0	0
0.4827	-1.6208	1.1401	H	0	0	0	0	0	0	0	0	0	0	0	0
-0.853	0.0077	-1.5197	C	0	0	0	0	0	0	0	0	0	0	0	0
-1.1384	-1.3615	-0.9256	C	0	0	0	0	0	0	0	0	0	0	0	0
0.1772	-2.1221	-0.9424	C	0	0	0	0	0	0	0	0	0	0	0	0
0.0758	-0.3652	-2.6996	C	0	0	0	0	0	0	0	0	0	0	0	0
-0.5101	-0.4649	-3.6198	H	0	0	0	0	0	0	0	0	0	0	0	0
0.819	0.4177	-2.8774	H	0	0	0	0	0	0	0	0	0	0	0	0
0.7327	-1.7305	-2.3301	C	0	0	0	0	0	0	0	0	0	0	0	0
0.4573	-2.4956	-3.0634	H	0	0	0	0	0	0	0	0	0	0	0	0
1.8259	-1.6758	-2.3215	H	0	0	0	0	0	0	0	0	0	0	0	0
0.116	0.6567	3.2602	C	0	0	0	0	0	0	0	0	0	0	0	0
0.9094	0.8619	3.9888	H	0	0	0	0	0	0	0	0	0	0	0	0
-0.8332	1.0077	3.6826	H	0	0	0	0	0	0	0	0	0	0	0	0
0.0444	-0.4298	3.1432	H	0	0	0	0	0	0	0	0	0	0	0	0
0.5465	2.8315	2.1584	C	0	0	0	0	0	0	0	0	0	0	0	0
1.3818	3.0072	2.8567	H	0	0	0	0	0	0	0	0	0	0	0	0
-0.3735	3.2069	2.6344	H	0	0	0	0	0	0	0	0	0	0	0	0
0.7773	3.4889	0.9258	O	0	0	0	0	0	0	0	0	0	0	0	0
0.8083	4.4366	1.0902	H	0	0	0	0	0	0	0	0	0	0	0	0
-2.1239	0.7379	-1.9663	C	0	0	0	0	0	0	0	0	0	0	0	0
-1.8631	1.7446	-2.3131	H	0	0	0	0	0	0	0	0	0	0	0	0
-2.5518	0.1961	-2.827	H	0	0	0	0	0	0	0	0	0	0	0	0
0.0182	-3.6169	-0.7157	C	0	0	0	0	0	0	0	0	0	0	0	0
-0.4437	-3.8138	0.2569	H	0	0	0	0	0	0	0	0	0	0	0	0
-0.6211	-4.0644	-1.4836	H	0	0	0	0	0	0	0	0	0	0	0	0
0.9931	-4.1161	-0.7448	H	0	0	0	0	0	0	0	0	0	0	0	0
-2.2041	-1.7659	-0.5018	O	0	0	0	0	0	0	0	0	0	0	0	0
-3.081	0.8918	-0.9467	O	0	0	0	0	0	0	0	0	0	0	0	0
-3.2459	-0.0034	-0.6102	H	0	0	0	0	0	0	0	0	0	0	0	0
1 2 1	0 0 0 0
2 7 1	0 0 0 0
2 3 1	0 0 0 0
2 6 1	0 0 0 0
3 8 1	0 0 0 0
3 4 1	0 0 0 0
4 9 1	0 0 0 0
4 5 1	0 0 0 0
5 10 1	0 0 0 0
5 11 1	0 0 0 0
5 6 1	0 0 0 0
12 13 1	0 0 0 0
12 14 1	0 0 0 0
3 12 1	0 0 0 0
4 15 1	0 0 0 0
15 16 1	0 0 0 0
16 17 1	0 0 0 0
12 17 1	0 0 0 0
18 19 1	0 0 0 0
18 20 1	0 0 0 0
15 18 1	0 0 0 0
21 22 1	0 0 0 0
21 23 1	0 0 0 0
18 21 1	0 0 0 0
17 21 1	0 0 0 0
24 25 1	0 0 0 0
24 26 1	0 0 0 0
24 27 1	0 0 0 0
6 24 1	0 0 0 0
28 29 1	0 0 0 0
28 30 1	0 0 0 0
6 28 1	0 0 0 0
31 32 1	0 0 0 0
28 31 1	0 0 0 0
33 34 1	0 0 0 0
33 35 1	0 0 0 0
15 33 1	0 0 0 0
36 37 1	0 0 0 0
36 38 1	0 0 0 0
36 39 1	0 0 0 0
17 36 1	0 0 0 0
16 40 2	0 0 0 0
41 42 1	0 0 0 0
33 41 1	0 0 0 0
M END
$$$$
M0006
Spartan	02262120373D
42 44 0	0 0 0 0	0 0 0	999	V2	0
-1.584	2.3751	1.1153	H	0	0	0	0	0	0	0	0	0	0	0	0
-0.7826	1.6592	1.3425	C	0	0	0	0	0	0	0	0	0	0	0	0
-0.07	1.2528	0.0422	C	0	0	0	0	0	0	0	0	0	0	0	0
-0.8222	-0.0221	-0.3991	C	0	0	0	0	0	0	0	0	0	0	0	0
-1.0996	-0.7516	0.9239	C	0	0	0	0	0	0	0	0	0	0	0	0
-1.3655	0.3574	1.9747	C	0	0	0	0	0	0	0	0	0	0	0	0
-0.1064	2.176	2.0329	H	0	0	0	0	0	0	0	0	0	0	0	0
-0.1722	2.0379	-0.7153	H	0	0	0	0	0	0	0	0	0	0	0	0
-1.7884	0.2755	-0.8287	H	0	0	0	0	0	0	0	0	0	0	0	0
-1.9483	-1.437	0.8444	H	0	0	0	0	0	0	0	0	0	0	0	0
-0.229	-1.3517	1.2184	H	0	0	0	0	0	0	0	0	0	0	0	0
1.4296	0.9878	0.2599	C	0	0	0	0	0	0	0	0	0	0	0	0
1.9594	1.9439	0.3622	H	0	0	0	0	0	0	0	0	0	0	0	0
1.5851	0.4454	1.2023	H	0	0	0	0	0	0	0	0	0	0	0	0
-0.0591	-0.8287	-1.4766	C	0	0	0	0	0	0	0	0	0	0	0	0
1.3144	-1.143	-0.9037	C	0	0	0	0	0	0	0	0	0	0	0	0
2.0807	0.1701	-0.8839	C	0	0	0	0	0	0	0	0	0	0	0	0
0.3329	0.087	-2.6569	C	0	0	0	0	0	0	0	0	0	0	0	0
0.4484	-0.5283	-3.5531	H	0	0	0	0	0	0	0	0	0	0	0	0
-0.4471	0.8284	-2.8584	H	0	0	0	0	0	0	0	0	0	0	0	0
1.6918	0.7469	-2.2666	C	0	0	0	0	0	0	0	0	0	0	0	0
2.4634	0.4898	-2.9992	H	0	0	0	0	0	0	0	0	0	0	0	0
1.632	1.8398	-2.2375	H	0	0	0	0	0	0	0	0	0	0	0	0
-0.6991	0.0314	3.315	C	0	0	0	0	0	0	0	0	0	0	0	0
-0.9065	0.8053	4.0639	H	0	0	0	0	0	0	0	0	0	0	0	0
-1.0581	-0.9263	3.71	H	0	0	0	0	0	0	0	0	0	0	0	0
0.388	-0.0419	3.2034	H	0	0	0	0	0	0	0	0	0	0	0	0
-2.8767	0.5022	2.2201	C	0	0	0	0	0	0	0	0	0	0	0	0
-3.0573	1.3384	2.9152	H	0	0	0	0	0	0	0	0	0	0	0	0
-3.2522	-0.4086	2.6985	H	0	0	0	0	0	0	0	0	0	0	0	0
-3.6453	0.6491	1.0415	O	0	0	0	0	0	0	0	0	0	0	0	0
-3.4819	1.5301	0.6841	H	0	0	0	0	0	0	0	0	0	0	0	0
-0.8128	-2.0927	-1.8899	C	0	0	0	0	0	0	0	0	0	0	0	0
-1.0896	-2.6648	-0.9931	H	0	0	0	0	0	0	0	0	0	0	0	0
-1.739	-1.8154	-2.405	H	0	0	0	0	0	0	0	0	0	0	0	0
3.5746	-0.0029	-0.6628	C	0	0	0	0	0	0	0	0	0	0	0	0
3.7728	-0.4718	0.3063	H	0	0	0	0	0	0	0	0	0	0	0	0
4.0121	-0.6423	-1.4359	H	0	0	0	0	0	0	0	0	0	0	0	0
4.0828	0.9674	-0.6891	H	0	0	0	0	0	0	0	0	0	0	0	0
1.7253	-2.2348	-0.5683	O	0	0	0	0	0	0	0	0	0	0	0	0
-0.0712	-2.8929	-2.7843	O	0	0	0	0	0	0	0	0	0	0	0	0
0.6706	-3.2403	-2.2692	H	0	0	0	0	0	0	0	0	0	0	0	0
1 2 1	0 0 0 0
2 7 1	0 0 0 0
2 3 1	0 0 0 0
2 6 1	0 0 0 0
3 8 1	0 0 0 0
3 4 1	0 0 0 0
4 9 1	0 0 0 0
4 5 1	0 0 0 0
5 10 1	0 0 0 0
5 11 1	0 0 0 0
5 6 1	0 0 0 0
12 13 1	0 0 0 0
12 14 1	0 0 0 0
3 12 1	0 0 0 0
4 15 1	0 0 0 0
15 16 1	0 0 0 0
16 17 1	0 0 0 0
12 17 1	0 0 0 0
18 19 1	0 0 0 0
18 20 1	0 0 0 0
15 18 1	0 0 0 0
21 22 1	0 0 0 0
21 23 1	0 0 0 0
18 21 1	0 0 0 0
17 21 1	0 0 0 0
24 25 1	0 0 0 0
24 26 1	0 0 0 0
24 27 1	0 0 0 0
6 24 1	0 0 0 0
28 29 1	0 0 0 0
28 30 1	0 0 0 0
6 28 1	0 0 0 0
31 32 1	0 0 0 0
28 31 1	0 0 0 0
33 34 1	0 0 0 0
33 35 1	0 0 0 0
15 33 1	0 0 0 0
36 37 1	0 0 0 0
36 38 1	0 0 0 0
36 39 1	0 0 0 0
17 36 1	0 0 0 0
16 40 2	0 0 0 0
41 42 1	0 0 0 0
33 41 1	0 0 0 0
M END
$$$$
M0007
Spartan	02262120373D
42 44 0	0 0 0 0	0 0 0	999	V2	0
-1.5816	2.4019	1.0808	H	0	0	0	0	0	0	0	0	0	0	0	0
-0.7661	1.7019	1.3009	C	0	0	0	0	0	0	0	0	0	0	0	0
-0.0593	1.3007	-0.0042	C	0	0	0	0	0	0	0	0	0	0	0	0
-0.8025	0.0189	-0.4387	C	0	0	0	0	0	0	0	0	0	0	0	0
-1.0433	-0.7146	0.8893	C	0	0	0	0	0	0	0	0	0	0	0	0
-1.3328	0.3939	1.9325	C	0	0	0	0	0	0	0	0	0	0	0	0
-0.088	2.2206	1.9869	H	0	0	0	0	0	0	0	0	0	0	0	0
-0.1727	2.0851	-0.7605	H	0	0	0	0	0	0	0	0	0	0	0	0
-1.774	0.3115	-0.8653	H	0	0	0	0	0	0	0	0	0	0	0	0
-1.8641	-1.4352	0.8461	H	0	0	0	0	0	0	0	0	0	0	0	0
-0.1477	-1.2798	1.1755	H	0	0	0	0	0	0	0	0	0	0	0	0
1.4424	1.0434	0.2038	C	0	0	0	0	0	0	0	0	0	0	0	0
1.9673	2.0024	0.3036	H	0	0	0	0	0	0	0	0	0	0	0	0
1.6055	0.5021	1.1453	H	0	0	0	0	0	0	0	0	0	0	0	0
-0.0467	-0.7772	-1.5297	C	0	0	0	0	0	0	0	0	0	0	0	0
1.3345	-1.0858	-0.9718	C	0	0	0	0	0	0	0	0	0	0	0	0
2.0911	0.2322	-0.9458	C	0	0	0	0	0	0	0	0	0	0	0	0
0.3313	0.1474	-2.708	C	0	0	0	0	0	0	0	0	0	0	0	0
0.4444	-0.4614	-3.6095	H	0	0	0	0	0	0	0	0	0	0	0	0
-0.4538	0.8863	-2.8992	H	0	0	0	0	0	0	0	0	0	0	0	0
1.6896	0.8123	-2.3239	C	0	0	0	0	0	0	0	0	0	0	0	0
2.4572	0.5613	-3.063	H	0	0	0	0	0	0	0	0	0	0	0	0
1.6247	1.9048	-2.2893	H	0	0	0	0	0	0	0	0	0	0	0	0
-0.6886	0.0768	3.2844	C	0	0	0	0	0	0	0	0	0	0	0	0
-0.9068	0.8626	4.0182	H	0	0	0	0	0	0	0	0	0	0	0	0
-1.0645	-0.8708	3.6811	H	0	0	0	0	0	0	0	0	0	0	0	0
0.4006	0.0021	3.1835	H	0	0	0	0	0	0	0	0	0	0	0	0
-2.8444	0.5602	2.1082	C	0	0	0	0	0	0	0	0	0	0	0	0
-3.2987	0.7728	1.126	H	0	0	0	0	0	0	0	0	0	0	0	0
-3.0366	1.4301	2.7578	H	0	0	0	0	0	0	0	0	0	0	0	0
-3.3838	-0.6191	2.6674	O	0	0	0	0	0	0	0	0	0	0	0	0
-4.335	-0.5013	2.7584	H	0	0	0	0	0	0	0	0	0	0	0	0
-0.797	-2.044	-1.9416	C	0	0	0	0	0	0	0	0	0	0	0	0
-1.0726	-2.6144	-1.0441	H	0	0	0	0	0	0	0	0	0	0	0	0
-1.7229	-1.7693	-2.4569	H	0	0	0	0	0	0	0	0	0	0	0	0
3.5874	0.067	-0.7355	C	0	0	0	0	0	0	0	0	0	0	0	0
3.7946	-0.4003	0.2326	H	0	0	0	0	0	0	0	0	0	0	0	0
4.0229	-0.5704	-1.5115	H	0	0	0	0	0	0	0	0	0	0	0	0
4.0898	1.0404	-0.7653	H	0	0	0	0	0	0	0	0	0	0	0	0
1.7591	-2.1794	-0.6603	O	0	0	0	0	0	0	0	0	0	0	0	0
-0.0559	-2.8437	-2.8352	O	0	0	0	0	0	0	0	0	0	0	0	0
0.6971	-3.1719	-2.3234	H	0	0	0	0	0	0	0	0	0	0	0	0
1 2 1	0 0 0 0
2 7 1	0 0 0 0
2 3 1	0 0 0 0
2 6 1	0 0 0 0
3 8 1	0 0 0 0
3 4 1	0 0 0 0
4 9 1	0 0 0 0
4 5 1	0 0 0 0
5 10 1	0 0 0 0
5 11 1	0 0 0 0
5 6 1	0 0 0 0
12 13 1	0 0 0 0
12 14 1	0 0 0 0
3 12 1	0 0 0 0
4 15 1	0 0 0 0
15 16 1	0 0 0 0
16 17 1	0 0 0 0
12 17 1	0 0 0 0
18 19 1	0 0 0 0
18 20 1	0 0 0 0
15 18 1	0 0 0 0
21 22 1	0 0 0 0
21 23 1	0 0 0 0
18 21 1	0 0 0 0
17 21 1	0 0 0 0
24 25 1	0 0 0 0
24 26 1	0 0 0 0
24 27 1	0 0 0 0
6 24 1	0 0 0 0
28 29 1	0 0 0 0
28 30 1	0 0 0 0
6 28 1	0 0 0 0
31 32 1	0 0 0 0
28 31 1	0 0 0 0
33 34 1	0 0 0 0
33 35 1	0 0 0 0
15 33 1	0 0 0 0
36 37 1	0 0 0 0
36 38 1	0 0 0 0
36 39 1	0 0 0 0
17 36 1	0 0 0 0
16 40 2	0 0 0 0
41 42 1	0 0 0 0
33 41 1	0 0 0 0
M END
$$$$
M0008
Spartan	02262120373D
42 44 0	0 0 0 0	0 0 0	999	V2	0
-1.5634	2.3674	1.1264	H	0	0	0	0	0	0	0	0	0	0	0	0
-0.7605	1.6454	1.3039	C	0	0	0	0	0	0	0	0	0	0	0	0
-0.0765	1.2469	-0.0151	C	0	0	0	0	0	0	0	0	0	0	0	0
-0.8273	-0.0317	-0.4476	C	0	0	0	0	0	0	0	0	0	0	0	0
-1.067	-0.7663	0.8812	C	0	0	0	0	0	0	0	0	0	0	0	0
-1.354	0.3436	1.9223	C	0	0	0	0	0	0	0	0	0	0	0	0
-0.0556	2.1329	1.9867	H	0	0	0	0	0	0	0	0	0	0	0	0
-0.2021	2.0339	-0.7667	H	0	0	0	0	0	0	0	0	0	0	0	0
-1.7996	0.2657	-0.8676	H	0	0	0	0	0	0	0	0	0	0	0	0
-1.8899	-1.488	0.8214	H	0	0	0	0	0	0	0	0	0	0	0	0
-0.1752	-1.3387	1.1655	H	0	0	0	0	0	0	0	0	0	0	0	0
1.4294	0.9879	0.167	C	0	0	0	0	0	0	0	0	0	0	0	0
1.9551	1.9469	0.2619	H	0	0	0	0	0	0	0	0	0	0	0	0
1.6081	0.4441	1.1051	H	0	0	0	0	0	0	0	0	0	0	0	0
-0.0832	-0.8308	-1.5443	C	0	0	0	0	0	0	0	0	0	0	0	0
1.3048	-1.1382	-1.0021	C	0	0	0	0	0	0	0	0	0	0	0	0
2.0625	0.1789	-0.9931	C	0	0	0	0	0	0	0	0	0	0	0	0
0.278	0.0919	-2.729	C	0	0	0	0	0	0	0	0	0	0	0	0
0.3785	-0.5189	-3.6301	H	0	0	0	0	0	0	0	0	0	0	0	0
-0.5099	0.8297	-2.9112	H	0	0	0	0	0	0	0	0	0	0	0	0
1.6407	0.7586	-2.3651	C	0	0	0	0	0	0	0	0	0	0	0	0
2.3978	0.5094	-3.1155	H	0	0	0	0	0	0	0	0	0	0	0	0
1.5741	1.8507	-2.33	H	0	0	0	0	0	0	0	0	0	0	0	0
-0.7264	0.0139	3.2797	C	0	0	0	0	0	0	0	0	0	0	0	0
-0.9094	0.8098	4.0123	H	0	0	0	0	0	0	0	0	0	0	0	0
-1.1241	-0.9254	3.6845	H	0	0	0	0	0	0	0	0	0	0	0	0
0.3603	-0.0945	3.1909	H	0	0	0	0	0	0	0	0	0	0	0	0
-2.8802	0.4836	2.0697	C	0	0	0	0	0	0	0	0	0	0	0	0
-3.293	-0.4512	2.4847	H	0	0	0	0	0	0	0	0	0	0	0	0
-3.3296	0.6271	1.0806	H	0	0	0	0	0	0	0	0	0	0	0	0
-3.2853	1.6002	2.8329	O	0	0	0	0	0	0	0	0	0	0	0	0
-3.0387	1.4379	3.7501	H	0	0	0	0	0	0	0	0	0	0	0	0
-0.8366	-2.0989	-1.9463	C	0	0	0	0	0	0	0	0	0	0	0	0
-1.0899	-2.6768	-1.0464	H	0	0	0	0	0	0	0	0	0	0	0	0
-1.7753	-1.8265	-2.4407	H	0	0	0	0	0	0	0	0	0	0	0	0
3.562	0.0151	-0.8048	C	0	0	0	0	0	0	0	0	0	0	0	0
3.7841	-0.4554	0.1583	H	0	0	0	0	0	0	0	0	0	0	0	0
3.9873	-0.6184	-1.5894	H	0	0	0	0	0	0	0	0	0	0	0	0
4.0627	0.9891	-0.8384	H	0	0	0	0	0	0	0	0	0	0	0	0
1.7275	-2.23	-0.6808	O	0	0	0	0	0	0	0	0	0	0	0	0
-0.1097	-2.8913	-2.8586	O	0	0	0	0	0	0	0	0	0	0	0	0
0.6492	-3.2296	-2.3625	H	0	0	0	0	0	0	0	0	0	0	0	0
1 2 1	0 0 0 0
2 7 1	0 0 0 0
2 3 1	0 0 0 0
2 6 1	0 0 0 0
3 8 1	0 0 0 0
3 4 1	0 0 0 0
4 9 1	0 0 0 0
4 5 1	0 0 0 0
5 10 1	0 0 0 0
5 11 1	0 0 0 0
5 6 1	0 0 0 0
12 13 1	0 0 0 0
12 14 1	0 0 0 0
3 12 1	0 0 0 0
4 15 1	0 0 0 0
15 16 1	0 0 0 0
16 17 1	0 0 0 0
12 17 1	0 0 0 0
18 19 1	0 0 0 0
18 20 1	0 0 0 0
15 18 1	0 0 0 0
21 22 1	0 0 0 0
21 23 1	0 0 0 0
18 21 1	0 0 0 0
17 21 1	0 0 0 0
24 25 1	0 0 0 0
24 26 1	0 0 0 0
24 27 1	0 0 0 0
6 24 1	0 0 0 0
28 29 1	0 0 0 0
28 30 1	0 0 0 0
6 28 1	0 0 0 0
31 32 1	0 0 0 0
28 31 1	0 0 0 0
33 34 1	0 0 0 0
33 35 1	0 0 0 0
15 33 1	0 0 0 0
36 37 1	0 0 0 0
36 38 1	0 0 0 0
36 39 1	0 0 0 0
17 36 1	0 0 0 0
16 40 2	0 0 0 0
41 42 1	0 0 0 0
33 41 1	0 0 0 0
M END
$$$$
M0009
Spartan	02262120373D
42 44 0	0 0 0 0	0 0 0	999	V2	0
-1.5801	2.3482	1.0926	H	0	0	0	0	0	0	0	0	0	0	0	0
-0.7659	1.6463	1.2969	C	0	0	0	0	0	0	0	0	0	0	0	0
-0.0601	1.243	-0.0082	C	0	0	0	0	0	0	0	0	0	0	0	0
-0.8081	-0.0345	-0.4467	C	0	0	0	0	0	0	0	0	0	0	0	0
-1.0608	-0.7673	0.8806	C	0	0	0	0	0	0	0	0	0	0	0	0
-1.3405	0.3404	1.928	C	0	0	0	0	0	0	0	0	0	0	0	0
-0.0851	2.1597	1.9841	H	0	0	0	0	0	0	0	0	0	0	0	0
-0.1731	2.0277	-0.7644	H	0	0	0	0	0	0	0	0	0	0	0	0
-1.7763	0.2641	-0.8758	H	0	0	0	0	0	0	0	0	0	0	0	0
-1.8876	-1.4837	0.8156	H	0	0	0	0	0	0	0	0	0	0	0	0
-0.1749	-1.346	1.1697	H	0	0	0	0	0	0	0	0	0	0	0	0
1.4422	0.9815	0.1938	C	0	0	0	0	0	0	0	0	0	0	0	0
1.9688	1.9394	0.2934	H	0	0	0	0	0	0	0	0	0	0	0	0
1.6084	0.4391	1.1344	H	0	0	0	0	0	0	0	0	0	0	0	0
-0.0542	-0.8351	-1.5353	C	0	0	0	0	0	0	0	0	0	0	0	0
1.3274	-1.1457	-0.9783	C	0	0	0	0	0	0	0	0	0	0	0	0
2.0872	0.17	-0.9584	C	0	0	0	0	0	0	0	0	0	0	0	0
0.3224	0.0872	-2.7154	C	0	0	0	0	0	0	0	0	0	0	0	0
0.4303	-0.5226	-3.6162	H	0	0	0	0	0	0	0	0	0	0	0	0
-0.4613	0.8279	-2.9048	H	0	0	0	0	0	0	0	0	0	0	0	0
1.683	0.7496	-2.3358	C	0	0	0	0	0	0	0	0	0	0	0	0
2.4479	0.4969	-3.077	H	0	0	0	0	0	0	0	0	0	0	0	0
1.6198	1.8419	-2.3024	H	0	0	0	0	0	0	0	0	0	0	0	0
-0.6953	0.0194	3.2789	C	0	0	0	0	0	0	0	0	0	0	0	0
-0.9399	0.7902	4.0161	H	0	0	0	0	0	0	0	0	0	0	0	0
-1.05	-0.9461	3.6618	H	0	0	0	0	0	0	0	0	0	0	0	0
0.3957	-0.0377	3.185	H	0	0	0	0	0	0	0	0	0	0	0	0
-2.8556	0.471	2.1048	C	0	0	0	0	0	0	0	0	0	0	0	0
-3.2496	-0.4603	2.5442	H	0	0	0	0	0	0	0	0	0	0	0	0
-3.3252	0.5969	1.1144	H	0	0	0	0	0	0	0	0	0	0	0	0
-3.1292	1.5801	2.9379	O	0	0	0	0	0	0	0	0	0	0	0	0
-4.0851	1.6548	3.0357	H	0	0	0	0	0	0	0	0	0	0	0	0
-0.8058	-2.1013	-1.9456	C	0	0	0	0	0	0	0	0	0	0	0	0
-1.0711	-2.6776	-1.0478	H	0	0	0	0	0	0	0	0	0	0	0	0
-1.7382	-1.8268	-2.4515	H	0	0	0	0	0	0	0	0	0	0	0	0
3.5841	0.0029	-0.7531	C	0	0	0	0	0	0	0	0	0	0	0	0
3.7945	-0.463	0.2145	H	0	0	0	0	0	0	0	0	0	0	0	0
4.0163	-0.6356	-1.5296	H	0	0	0	0	0	0	0	0	0	0	0	0
4.0874	0.975	-0.7862	H	0	0	0	0	0	0	0	0	0	0	0	0
1.7454	-2.2393	-0.6577	O	0	0	0	0	0	0	0	0	0	0	0	0
-0.0705	-2.8965	-2.849	O	0	0	0	0	0	0	0	0	0	0	0	0
0.6829	-3.2343	-2.3432	H	0	0	0	0	0	0	0	0	0	0	0	0
1 2 1	0 0 0 0
2 7 1	0 0 0 0
2 3 1	0 0 0 0
2 6 1	0 0 0 0
3 8 1	0 0 0 0
3 4 1	0 0 0 0
4 9 1	0 0 0 0
4 5 1	0 0 0 0
5 10 1	0 0 0 0
5 11 1	0 0 0 0
5 6 1	0 0 0 0
12 13 1	0 0 0 0
12 14 1	0 0 0 0
3 12 1	0 0 0 0
4 15 1	0 0 0 0
15 16 1	0 0 0 0
16 17 1	0 0 0 0
12 17 1	0 0 0 0
18 19 1	0 0 0 0
18 20 1	0 0 0 0
15 18 1	0 0 0 0
21 22 1	0 0 0 0
21 23 1	0 0 0 0
18 21 1	0 0 0 0
17 21 1	0 0 0 0
24 25 1	0 0 0 0
24 26 1	0 0 0 0
24 27 1	0 0 0 0
6 24 1	0 0 0 0
28 29 1	0 0 0 0
28 30 1	0 0 0 0
6 28 1	0 0 0 0
31 32 1	0 0 0 0
28 31 1	0 0 0 0
33 34 1	0 0 0 0
33 35 1	0 0 0 0
15 33 1	0 0 0 0
36 37 1	0 0 0 0
36 38 1	0 0 0 0
36 39 1	0 0 0 0
17 36 1	0 0 0 0
16 40 2	0 0 0 0
41 42 1	0 0 0 0
33 41 1	0 0 0 0
M END
$$$$
M0010
Spartan	02262120373D
42 44 0	0 0 0 0	0 0 0	999	V2	0
-1.5887	2.4226	1.0067	H	0	0	0	0	0	0	0	0	0	0	0	0
-0.7724	1.7278	1.2417	C	0	0	0	0	0	0	0	0	0	0	0	0
-0.0621	1.3049	-0.0555	C	0	0	0	0	0	0	0	0	0	0	0	0
-0.7894	0.0017	-0.4555	C	0	0	0	0	0	0	0	0	0	0	0	0
-1.0064	-0.6964	0.8948	C	0	0	0	0	0	0	0	0	0	0	0	0
-1.3414	0.4339	1.8994	C	0	0	0	0	0	0	0	0	0	0	0	0
-0.0964	2.2606	1.9195	H	0	0	0	0	0	0	0	0	0	0	0	0
-0.1886	2.0702	-0.8295	H	0	0	0	0	0	0	0	0	0	0	0	0
-1.7695	0.268	-0.8788	H	0	0	0	0	0	0	0	0	0	0	0	0
-1.7708	-1.4756	0.8305	H	0	0	0	0	0	0	0	0	0	0	0	0
-0.0917	-1.2146	1.2059	H	0	0	0	0	0	0	0	0	0	0	0	0
1.4448	1.0698	0.149	C	0	0	0	0	0	0	0	0	0	0	0	0
1.9602	2.036	0.2253	H	0	0	0	0	0	0	0	0	0	0	0	0
1.6211	0.5485	1.0994	H	0	0	0	0	0	0	0	0	0	0	0	0
-0.0314	-0.796	-1.55	C	0	0	0	0	0	0	0	0	0	0	0	0
1.3487	-1.0775	-0.9761	C	0	0	0	0	0	0	0	0	0	0	0	0
2.0988	0.2442	-0.9913	C	0	0	0	0	0	0	0	0	0	0	0	0
0.32	0.1437	-2.7274	C	0	0	0	0	0	0	0	0	0	0	0	0
0.4077	-0.4352	-3.6533	H	0	0	0	0	0	0	0	0	0	0	0	0
-0.4678	0.8858	-2.8895	H	0	0	0	0	0	0	0	0	0	0	0	0
1.6886	0.8024	-2.3727	C	0	0	0	0	0	0	0	0	0	0	0	0
2.4448	0.5307	-3.1162	H	0	0	0	0	0	0	0	0	0	0	0	0
1.6317	1.8955	-2.3599	H	0	0	0	0	0	0	0	0	0	0	0	0
-0.7267	0.1637	3.2744	C	0	0	0	0	0	0	0	0	0	0	0	0
-0.9565	0.9766	3.9731	H	0	0	0	0	0	0	0	0	0	0	0	0
-1.1214	-0.7629	3.701	H	0	0	0	0	0	0	0	0	0	0	0	0
0.3637	0.0754	3.2036	H	0	0	0	0	0	0	0	0	0	0	0	0
-2.8665	0.5919	2.0427	C	0	0	0	0	0	0	0	0	0	0	0	0
-3.3097	0.7649	1.0466	H	0	0	0	0	0	0	0	0	0	0	0	0
-3.0813	1.4771	2.6518	H	0	0	0	0	0	0	0	0	0	0	0	0
-3.5036	-0.4811	2.6994	O	0	0	0	0	0	0	0	0	0	0	0	0
-3.4077	-1.267	2.1485	H	0	0	0	0	0	0	0	0	0	0	0	0
-0.7587	-2.0679	-1.9967	C	0	0	0	0	0	0	0	0	0	0	0	0
-1.764	-1.8096	-2.3495	H	0	0	0	0	0	0	0	0	0	0	0	0
-0.2132	-2.4975	-2.8534	H	0	0	0	0	0	0	0	0	0	0	0	0
3.5968	0.0946	-0.7808	C	0	0	0	0	0	0	0	0	0	0	0	0
3.8073	-0.3659	0.1892	H	0	0	0	0	0	0	0	0	0	0	0	0
4.0393	-0.542	-1.5535	H	0	0	0	0	0	0	0	0	0	0	0	0
4.0897	1.0721	-0.8154	H	0	0	0	0	0	0	0	0	0	0	0	0
1.7624	-2.1461	-0.5716	O	0	0	0	0	0	0	0	0	0	0	0	0
-0.9177	-3.0223	-0.9752	O	0	0	0	0	0	0	0	0	0	0	0	0
-0.0219	-3.2052	-0.6509	H	0	0	0	0	0	0	0	0	0	0	0	0
1 2 1	0 0 0 0
2 7 1	0 0 0 0
2 3 1	0 0 0 0
2 6 1	0 0 0 0
3 8 1	0 0 0 0
3 4 1	0 0 0 0
4 9 1	0 0 0 0
4 5 1	0 0 0 0
5 10 1	0 0 0 0
5 11 1	0 0 0 0
5 6 1	0 0 0 0
12 13 1	0 0 0 0
12 14 1	0 0 0 0
3 12 1	0 0 0 0
4 15 1	0 0 0 0
15 16 1	0 0 0 0
16 17 1	0 0 0 0
12 17 1	0 0 0 0
18 19 1	0 0 0 0
18 20 1	0 0 0 0
15 18 1	0 0 0 0
21 22 1	0 0 0 0
21 23 1	0 0 0 0
18 21 1	0 0 0 0
17 21 1	0 0 0 0
24 25 1	0 0 0 0
24 26 1	0 0 0 0
24 27 1	0 0 0 0
6 24 1	0 0 0 0
28 29 1	0 0 0 0
28 30 1	0 0 0 0
6 28 1	0 0 0 0
31 32 1	0 0 0 0
28 31 1	0 0 0 0
33 34 1	0 0 0 0
33 35 1	0 0 0 0
15 33 1	0 0 0 0
36 37 1	0 0 0 0
36 38 1	0 0 0 0
36 39 1	0 0 0 0
17 36 1	0 0 0 0
16 40 2	0 0 0 0
41 42 1	0 0 0 0
33 41 1	0 0 0 0
M END
$$$$
M0011
Spartan	02262120373D
42 44 0	0 0 0 0	0 0 0	999	V2	0
-1.5174	2.3906	1.0674	H	0	0	0	0	0	0	0	0	0	0	0	0
-0.726	1.656	1.2449	C	0	0	0	0	0	0	0	0	0	0	0	0
-0.0546	1.2323	-0.074	C	0	0	0	0	0	0	0	0	0	0	0	0
-0.7953	-0.0667	-0.4677	C	0	0	0	0	0	0	0	0	0	0	0	0
-1.0099	-0.7661	0.8829	C	0	0	0	0	0	0	0	0	0	0	0	0
-1.3352	0.37	1.8803	C	0	0	0	0	0	0	0	0	0	0	0	0
-0.0074	2.1374	1.9181	H	0	0	0	0	0	0	0	0	0	0	0	0
-0.1952	2.002	-0.8412	H	0	0	0	0	0	0	0	0	0	0	0	0
-1.7759	0.2062	-0.8844	H	0	0	0	0	0	0	0	0	0	0	0	0
-1.7902	-1.5299	0.8361	H	0	0	0	0	0	0	0	0	0	0	0	0
-0.0951	-1.2868	1.1901	H	0	0	0	0	0	0	0	0	0	0	0	0
1.4561	0.9923	0.0965	C	0	0	0	0	0	0	0	0	0	0	0	0
1.9749	1.9572	0.1673	H	0	0	0	0	0	0	0	0	0	0	0	0
1.6501	0.4662	1.0412	H	0	0	0	0	0	0	0	0	0	0	0	0
-0.0549	-0.8695	-1.5711	C	0	0	0	0	0	0	0	0	0	0	0	0
1.3353	-1.1505	-1.0226	C	0	0	0	0	0	0	0	0	0	0	0	0
2.0869	0.1691	-1.0579	C	0	0	0	0	0	0	0	0	0	0	0	0
0.2745	0.0674	-2.7573	C	0	0	0	0	0	0	0	0	0	0	0	0
0.3454	-0.5141	-3.683	H	0	0	0	0	0	0	0	0	0	0	0	0
-0.5166	0.8084	-2.9067	H	0	0	0	0	0	0	0	0	0	0	0	0
1.6486	0.7281	-2.43	C	0	0	0	0	0	0	0	0	0	0	0	0
2.3902	0.4587	-3.189	H	0	0	0	0	0	0	0	0	0	0	0	0
1.5899	1.821	-2.4149	H	0	0	0	0	0	0	0	0	0	0	0	0
-0.7511	0.0831	3.2663	C	0	0	0	0	0	0	0	0	0	0	0	0
-0.9594	0.8993	3.9695	H	0	0	0	0	0	0	0	0	0	0	0	0
-1.1587	-0.8459	3.6844	H	0	0	0	0	0	0	0	0	0	0	0	0
0.3383	-0.0241	3.2149	H	0	0	0	0	0	0	0	0	0	0	0	0
-2.8656	0.5062	1.9764	C	0	0	0	0	0	0	0	0	0	0	0	0
-3.2863	-0.4225	2.3961	H	0	0	0	0	0	0	0	0	0	0	0	0
-3.2871	0.6287	0.9725	H	0	0	0	0	0	0	0	0	0	0	0	0
-3.2999	1.6361	2.7061	O	0	0	0	0	0	0	0	0	0	0	0	0
-3.0803	1.4907	3.634	H	0	0	0	0	0	0	0	0	0	0	0	0
-0.7896	-2.1432	-2.0015	C	0	0	0	0	0	0	0	0	0	0	0	0
-1.8039	-1.8879	-2.3281	H	0	0	0	0	0	0	0	0	0	0	0	0
-0.2644	-2.5683	-2.8727	H	0	0	0	0	0	0	0	0	0	0	0	0
3.589	0.0193	-0.8782	C	0	0	0	0	0	0	0	0	0	0	0	0
3.8196	-0.4425	0.0868	H	0	0	0	0	0	0	0	0	0	0	0	0
4.0158	-0.6161	-1.6607	H	0	0	0	0	0	0	0	0	0	0	0	0
4.0808	0.9971	-0.9216	H	0	0	0	0	0	0	0	0	0	0	0	0
1.7558	-2.2173	-0.6195	O	0	0	0	0	0	0	0	0	0	0	0	0
-0.9175	-3.1004	-0.9791	O	0	0	0	0	0	0	0	0	0	0	0	0
-0.0137	-3.2718	-0.6704	H	0	0	0	0	0	0	0	0	0	0	0	0
1 2 1	0 0 0 0
2 7 1	0 0 0 0
2 3 1	0 0 0 0
2 6 1	0 0 0 0
3 8 1	0 0 0 0
3 4 1	0 0 0 0
4 9 1	0 0 0 0
4 5 1	0 0 0 0
5 10 1	0 0 0 0
5 11 1	0 0 0 0
5 6 1	0 0 0 0
12 13 1	0 0 0 0
12 14 1	0 0 0 0
3 12 1	0 0 0 0
4 15 1	0 0 0 0
15 16 1	0 0 0 0
16 17 1	0 0 0 0
12 17 1	0 0 0 0
18 19 1	0 0 0 0
18 20 1	0 0 0 0
15 18 1	0 0 0 0
21 22 1	0 0 0 0
21 23 1	0 0 0 0
18 21 1	0 0 0 0
17 21 1	0 0 0 0
24 25 1	0 0 0 0
24 26 1	0 0 0 0
24 27 1	0 0 0 0
6 24 1	0 0 0 0
28 29 1	0 0 0 0
28 30 1	0 0 0 0
6 28 1	0 0 0 0
31 32 1	0 0 0 0
28 31 1	0 0 0 0
33 34 1	0 0 0 0
33 35 1	0 0 0 0
15 33 1	0 0 0 0
36 37 1	0 0 0 0
36 38 1	0 0 0 0
36 39 1	0 0 0 0
17 36 1	0 0 0 0
16 40 2	0 0 0 0
41 42 1	0 0 0 0
33 41 1	0 0 0 0
M END
$$$$
M0012
Spartan	02262120373D
42 44 0	0 0 0 0	0 0 0	999	V2	0
1.5914	-2.3482	1.0157	H	0	0	0	0	0	0	0	0	0	0	0	0
0.7748	-1.6605	1.2763	C	0	0	0	0	0	0	0	0	0	0	0	0
0.0638	-1.234	-0.0179	C	0	0	0	0	0	0	0	0	0	0	0	0
0.8443	0.0254	-0.4503	C	0	0	0	0	0	0	0	0	0	0	0	0
1.1207	0.7475	0.8786	C	0	0	0	0	0	0	0	0	0	0	0	0
1.3419	-0.3649	1.9368	C	0	0	0	0	0	0	0	0	0	0	0	0
0.1071	-2.2084	1.9502	H	0	0	0	0	0	0	0	0	0	0	0	0
0.1525	-2.017	-0.7789	H	0	0	0	0	0	0	0	0	0	0	0	0
1.8028	-0.297	-0.884	H	0	0	0	0	0	0	0	0	0	0	0	0
1.9825	1.4217	0.8155	H	0	0	0	0	0	0	0	0	0	0	0	0
0.2626	1.3709	1.1587	H	0	0	0	0	0	0	0	0	0	0	0	0
-1.4302	-0.9366	0.1945	C	0	0	0	0	0	0	0	0	0	0	0	0
-1.9808	-1.8813	0.2902	H	0	0	0	0	0	0	0	0	0	0	0	0
-1.5799	-0.3939	1.1372	H	0	0	0	0	0	0	0	0	0	0	0	0
0.1075	0.8498	-1.5327	C	0	0	0	0	0	0	0	0	0	0	0	0
-1.2634	1.1941	-0.9686	C	0	0	0	0	0	0	0	0	0	0	0	0
-2.0568	-0.1027	-0.9523	C	0	0	0	0	0	0	0	0	0	0	0	0
-0.297	-0.0566	-2.716	C	0	0	0	0	0	0	0	0	0	0	0	0
-0.3932	0.562	-3.6122	H	0	0	0	0	0	0	0	0	0	0	0	0
0.4674	-0.815	-2.9137	H	0	0	0	0	0	0	0	0	0	0	0	0
-1.6726	-0.6866	-2.3337	C	0	0	0	0	0	0	0	0	0	0	0	0
-2.4341	-0.412	-3.0704	H	0	0	0	0	0	0	0	0	0	0	0	0
-1.6366	-1.7805	-2.3053	H	0	0	0	0	0	0	0	0	0	0	0	0
0.6395	-0.0396	3.2576	C	0	0	0	0	0	0	0	0	0	0	0	0
0.862	-0.8014	4.0101	H	0	0	0	0	0	0	0	0	0	0	0	0
0.9777	0.9276	3.6472	H	0	0	0	0	0	0	0	0	0	0	0	0
-0.4467	0.0137	3.1264	H	0	0	0	0	0	0	0	0	0	0	0	0
2.8515	-0.5155	2.1916	C	0	0	0	0	0	0	0	0	0	0	0	0
3.2404	0.4084	2.6337	H	0	0	0	0	0	0	0	0	0	0	0	0
3.3699	-0.6641	1.2282	H	0	0	0	0	0	0	0	0	0	0	0	0
3.1788	-1.5388	3.1075	O	0	0	0	0	0	0	0	0	0	0	0	0
2.9222	-2.3824	2.7158	H	0	0	0	0	0	0	0	0	0	0	0	0
0.8938	2.0964	-1.9376	C	0	0	0	0	0	0	0	0	0	0	0	0
1.1688	2.664	-1.0375	H	0	0	0	0	0	0	0	0	0	0	0	0
1.8216	1.7972	-2.4378	H	0	0	0	0	0	0	0	0	0	0	0	0
-3.5477	0.1028	-0.7384	C	0	0	0	0	0	0	0	0	0	0	0	0
-3.7393	0.5803	0.2277	H	0	0	0	0	0	0	0	0	0	0	0	0
-3.9688	0.7476	-1.5159	H	0	0	0	0	0	0	0	0	0	0	0	0
-4.0762	-0.8565	-0.7619	H	0	0	0	0	0	0	0	0	0	0	0	0
-1.6523	2.2958	-0.641	O	0	0	0	0	0	0	0	0	0	0	0	0
0.1871	2.911	-2.846	O	0	0	0	0	0	0	0	0	0	0	0	0
-0.557	3.2773	-2.3475	H	0	0	0	0	0	0	0	0	0	0	0	0
1 2 1	0 0 0 0
2 7 1	0 0 0 0
2 3 1	0 0 0 0
2 6 1	0 0 0 0
3 8 1	0 0 0 0
3 4 1	0 0 0 0
4 9 1	0 0 0 0
4 5 1	0 0 0 0
5 10 1	0 0 0 0
5 11 1	0 0 0 0
5 6 1	0 0 0 0
12 13 1	0 0 0 0
12 14 1	0 0 0 0
3 12 1	0 0 0 0
4 15 1	0 0 0 0
15 16 1	0 0 0 0
16 17 1	0 0 0 0
12 17 1	0 0 0 0
18 19 1	0 0 0 0
18 20 1	0 0 0 0
15 18 1	0 0 0 0
21 22 1	0 0 0 0
21 23 1	0 0 0 0
18 21 1	0 0 0 0
17 21 1	0 0 0 0
24 25 1	0 0 0 0
24 26 1	0 0 0 0
24 27 1	0 0 0 0
6 24 1	0 0 0 0
28 29 1	0 0 0 0
28 30 1	0 0 0 0
6 28 1	0 0 0 0
31 32 1	0 0 0 0
28 31 1	0 0 0 0
33 34 1	0 0 0 0
33 35 1	0 0 0 0
15 33 1	0 0 0 0
36 37 1	0 0 0 0
36 38 1	0 0 0 0
36 39 1	0 0 0 0
17 36 1	0 0 0 0
16 40 2	0 0 0 0
41 42 1	0 0 0 0
33 41 1	0 0 0 0
M END
$$$$
M0013
Spartan	02262120373D
42 44 0	0 0 0 0	0 0 0	999	V2	0
-2.4327	-1.5609	1.0969	H	0	0	0	0	0	0	0	0	0	0	0	0
-1.7251	-0.7515	1.3164	C	0	0	0	0	0	0	0	0	0	0	0	0
-1.3163	-0.0557	0.0086	C	0	0	0	0	0	0	0	0	0	0	0	0
-0.0484	-0.8227	-0.425	C	0	0	0	0	0	0	0	0	0	0	0	0
0.6811	-1.074	0.9038	C	0	0	0	0	0	0	0	0	0	0	0	0
-0.4289	-1.3348	1.9562	C	0	0	0	0	0	0	0	0	0	0	0	0
-2.238	-0.0663	1.9997	H	0	0	0	0	0	0	0	0	0	0	0	0
-2.1024	-0.1634	-0.7464	H	0	0	0	0	0	0	0	0	0	0	0	0
-0.3597	-1.7903	-0.8467	H	0	0	0	0	0	0	0	0	0	0	0	0
1.3944	-1.9042	0.833	H	0	0	0	0	0	0	0	0	0	0	0	0
1.2748	-0.1952	1.1844	H	0	0	0	0	0	0	0	0	0	0	0	0
-1.0366	1.444	0.2039	C	0	0	0	0	0	0	0	0	0	0	0	0
-1.9879	1.9827	0.299	H	0	0	0	0	0	0	0	0	0	0	0	0
-0.4935	1.6084	1.1441	H	0	0	0	0	0	0	0	0	0	0	0	0
0.7596	-0.0846	-1.5191	C	0	0	0	0	0	0	0	0	0	0	0	0
1.0894	1.2948	-0.9669	C	0	0	0	0	0	0	0	0	0	0	0	0
-0.2158	2.0728	-0.9507	C	0	0	0	0	0	0	0	0	0	0	0	0
-0.16	0.2988	-2.6993	C	0	0	0	0	0	0	0	0	0	0	0	0
0.4498	0.3914	-3.6016	H	0	0	0	0	0	0	0	0	0	0	0	0
-0.9129	-0.4748	-2.8831	H	0	0	0	0	0	0	0	0	0	0	0	0
-0.8011	1.6715	-2.3262	C	0	0	0	0	0	0	0	0	0	0	0	0
-0.5356	2.4291	-3.0704	H	0	0	0	0	0	0	0	0	0	0	0	0
-1.8943	1.6259	-2.2935	H	0	0	0	0	0	0	0	0	0	0	0	0
-0.0955	-0.6769	3.2971	C	0	0	0	0	0	0	0	0	0	0	0	0
-0.8935	-0.8527	4.028	H	0	0	0	0	0	0	0	0	0	0	0	0
0.8303	-1.0864	3.712	H	0	0	0	0	0	0	0	0	0	0	0	0
0.0259	0.4061	3.1822	H	0	0	0	0	0	0	0	0	0	0	0	0
-0.634	-2.8469	2.1647	C	0	0	0	0	0	0	0	0	0	0	0	0
-0.8423	-3.323	1.191	H	0	0	0	0	0	0	0	0	0	0	0	0
-1.5134	-3.0046	2.7985	H	0	0	0	0	0	0	0	0	0	0	0	0
0.4287	-3.4957	2.828	O	0	0	0	0	0	0	0	0	0	0	0	0
1.1982	-3.4821	2.2468	H	0	0	0	0	0	0	0	0	0	0	0	0
2.0145	-0.8559	-1.9284	C	0	0	0	0	0	0	0	0	0	0	0	0
2.5915	-1.1203	-1.0313	H	0	0	0	0	0	0	0	0	0	0	0	0
1.7257	-1.789	-2.4257	H	0	0	0	0	0	0	0	0	0	0	0	0
-0.0285	3.568	-0.7497	C	0	0	0	0	0	0	0	0	0	0	0	0
0.4476	3.7741	0.2142	H	0	0	0	0	0	0	0	0	0	0	0	0
0.6099	3.9904	-1.532	H	0	0	0	0	0	0	0	0	0	0	0	0
-0.9945	4.0841	-0.7766	H	0	0	0	0	0	0	0	0	0	0	0	0
2.1878	1.6979	-0.6458	O	0	0	0	0	0	0	0	0	0	0	0	0
2.8144	-0.1405	-2.8426	O	0	0	0	0	0	0	0	0	0	0	0	0
3.1677	0.6126	-2.3475	H	0	0	0	0	0	0	0	0	0	0	0	0
1 2 1	0 0 0 0
2 7 1	0 0 0 0
2 3 1	0 0 0 0
2 6 1	0 0 0 0
3 8 1	0 0 0 0
3 4 1	0 0 0 0
4 9 1	0 0 0 0
4 5 1	0 0 0 0
5 10 1	0 0 0 0
5 11 1	0 0 0 0
5 6 1	0 0 0 0
12 13 1	0 0 0 0
12 14 1	0 0 0 0
3 12 1	0 0 0 0
4 15 1	0 0 0 0
15 16 1	0 0 0 0
16 17 1	0 0 0 0
12 17 1	0 0 0 0
18 19 1	0 0 0 0
18 20 1	0 0 0 0
15 18 1	0 0 0 0
21 22 1	0 0 0 0
21 23 1	0 0 0 0
18 21 1	0 0 0 0
17 21 1	0 0 0 0
24 25 1	0 0 0 0
24 26 1	0 0 0 0
24 27 1	0 0 0 0
6 24 1	0 0 0 0
28 29 1	0 0 0 0
28 30 1	0 0 0 0
6 28 1	0 0 0 0
31 32 1	0 0 0 0
28 31 1	0 0 0 0
33 34 1	0 0 0 0
33 35 1	0 0 0 0
15 33 1	0 0 0 0
36 37 1	0 0 0 0
36 38 1	0 0 0 0
36 39 1	0 0 0 0
17 36 1	0 0 0 0
16 40 2	0 0 0 0
41 42 1	0 0 0 0
33 41 1	0 0 0 0
M END
$$$$
M0014
Spartan	02262120373D
42 44 0	0 0 0 0	0 0 0	999	V2	0
1.5061	-2.3965	1.0178	H	0	0	0	0	0	0	0	0	0	0	0	0
0.7103	-1.6751	1.2279	C	0	0	0	0	0	0	0	0	0	0	0	0
0.0223	-1.2294	-0.074	C	0	0	0	0	0	0	0	0	0	0	0	0
0.7781	0.0607	-0.4652	C	0	0	0	0	0	0	0	0	0	0	0	0
1.0111	0.7481	0.8886	C	0	0	0	0	0	0	0	0	0	0	0	0
1.3138	-0.3958	1.8861	C	0	0	0	0	0	0	0	0	0	0	0	0
0.0094	-2.181	1.9011	H	0	0	0	0	0	0	0	0	0	0	0	0
0.1391	-1.9939	-0.8507	H	0	0	0	0	0	0	0	0	0	0	0	0
1.7523	-0.2238	-0.8898	H	0	0	0	0	0	0	0	0	0	0	0	0
1.8051	1.4977	0.8429	H	0	0	0	0	0	0	0	0	0	0	0	0
0.1075	1.2845	1.2017	H	0	0	0	0	0	0	0	0	0	0	0	0
-1.4816	-0.9663	0.1193	C	0	0	0	0	0	0	0	0	0	0	0	0
-2.015	-1.9231	0.1899	H	0	0	0	0	0	0	0	0	0	0	0	0
-1.6547	-0.4438	1.07	H	0	0	0	0	0	0	0	0	0	0	0	0
0.0396	0.8803	-1.5575	C	0	0	0	0	0	0	0	0	0	0	0	0
-1.3399	1.1816	-0.9925	C	0	0	0	0	0	0	0	0	0	0	0	0
-2.1125	-0.1261	-1.023	C	0	0	0	0	0	0	0	0	0	0	0	0
-0.3186	-0.0458	-2.7439	C	0	0	0	0	0	0	0	0	0	0	0	0
-0.3904	0.5407	-3.6665	H	0	0	0	0	0	0	0	0	0	0	0	0
0.4582	-0.7997	-2.905	H	0	0	0	0	0	0	0	0	0	0	0	0
-1.6999	-0.6849	-2.4035	C	0	0	0	0	0	0	0	0	0	0	0	0
-2.4456	-0.3984	-3.1522	H	0	0	0	0	0	0	0	0	0	0	0	0
-1.6596	-1.7787	-2.3949	H	0	0	0	0	0	0	0	0	0	0	0	0
0.7115	-0.1186	3.2661	C	0	0	0	0	0	0	0	0	0	0	0	0
0.969	-0.9164	3.9683	H	0	0	0	0	0	0	0	0	0	0	0	0
1.0855	0.8296	3.6718	H	0	0	0	0	0	0	0	0	0	0	0	0
-0.3808	-0.0487	3.205	H	0	0	0	0	0	0	0	0	0	0	0	0
2.8323	-0.5398	2.014	C	0	0	0	0	0	0	0	0	0	0	0	0
3.2425	0.3753	2.4716	H	0	0	0	0	0	0	0	0	0	0	0	0
3.2753	-0.636	1.008	H	0	0	0	0	0	0	0	0	0	0	0	0
3.1258	-1.677	2.8028	O	0	0	0	0	0	0	0	0	0	0	0	0
4.0834	-1.7477	2.8833	H	0	0	0	0	0	0	0	0	0	0	0	0
0.7898	2.1435	-1.9915	C	0	0	0	0	0	0	0	0	0	0	0	0
1.7956	1.8725	-2.3325	H	0	0	0	0	0	0	0	0	0	0	0	0
0.2601	2.5824	-2.854	H	0	0	0	0	0	0	0	0	0	0	0	0
-3.6099	0.0471	-0.8252	C	0	0	0	0	0	0	0	0	0	0	0	0
-3.8215	0.5085	0.1441	H	0	0	0	0	0	0	0	0	0	0	0	0
-4.0359	0.6921	-1.6002	H	0	0	0	0	0	0	0	0	0	0	0	0
-4.1179	-0.9223	-0.8661	H	0	0	0	0	0	0	0	0	0	0	0	0
-1.739	2.2544	-0.5838	O	0	0	0	0	0	0	0	0	0	0	0	0
0.9479	3.0935	-0.9668	O	0	0	0	0	0	0	0	0	0	0	0	0
0.0514	3.2763	-0.6416	H	0	0	0	0	0	0	0	0	0	0	0	0
1 2 1	0 0 0 0
2 7 1	0 0 0 0
2 3 1	0 0 0 0
2 6 1	0 0 0 0
3 8 1	0 0 0 0
3 4 1	0 0 0 0
4 9 1	0 0 0 0
4 5 1	0 0 0 0
5 10 1	0 0 0 0
5 11 1	0 0 0 0
5 6 1	0 0 0 0
12 13 1	0 0 0 0
12 14 1	0 0 0 0
3 12 1	0 0 0 0
4 15 1	0 0 0 0
15 16 1	0 0 0 0
16 17 1	0 0 0 0
12 17 1	0 0 0 0
18 19 1	0 0 0 0
18 20 1	0 0 0 0
15 18 1	0 0 0 0
21 22 1	0 0 0 0
21 23 1	0 0 0 0
18 21 1	0 0 0 0
17 21 1	0 0 0 0
24 25 1	0 0 0 0
24 26 1	0 0 0 0
24 27 1	0 0 0 0
6 24 1	0 0 0 0
28 29 1	0 0 0 0
28 30 1	0 0 0 0
6 28 1	0 0 0 0
31 32 1	0 0 0 0
28 31 1	0 0 0 0
33 34 1	0 0 0 0
33 35 1	0 0 0 0
15 33 1	0 0 0 0
36 37 1	0 0 0 0
36 38 1	0 0 0 0
36 39 1	0 0 0 0
17 36 1	0 0 0 0
16 40 2	0 0 0 0
41 42 1	0 0 0 0
33 41 1	0 0 0 0
M END
$$$$
M0015
Spartan	02262120373D
42 44 0	0 0 0 0	0 0 0	999	V2	0
1.0733	-1.4599	2.4659	H	0	0	0	0	0	0	0	0	0	0	0	0
1.2667	-0.685	1.7131	C	0	0	0	0	0	0	0	0	0	0	0	0
-0.0552	-0.0202	1.2872	C	0	0	0	0	0	0	0	0	0	0	0	0
-0.459	-0.7877	0.0063	C	0	0	0	0	0	0	0	0	0	0	0	0
0.8839	-1.018	-0.7003	C	0	0	0	0	0	0	0	0	0	0	0	0
1.8896	-1.3202	0.4333	C	0	0	0	0	0	0	0	0	0	0	0	0
1.9463	0.0364	2.1812	H	0	0	0	0	0	0	0	0	0	0	0	0
-0.8153	-0.1437	2.067	H	0	0	0	0	0	0	0	0	0	0	0	0
-0.8744	-1.7625	0.3024	H	0	0	0	0	0	0	0	0	0	0	0	0
0.8475	-1.8213	-1.4377	H	0	0	0	0	0	0	0	0	0	0	0	0
1.1854	-0.1128	-1.242	H	0	0	0	0	0	0	0	0	0	0	0	0
0.1155	1.4849	1.0164	C	0	0	0	0	0	0	0	0	0	0	0	0
0.1983	2.0229	1.9698	H	0	0	0	0	0	0	0	0	0	0	0	0
1.0535	1.6669	0.4742	H	0	0	0	0	0	0	0	0	0	0	0	0
-1.5707	-0.0631	-0.7997	C	0	0	0	0	0	0	0	0	0	0	0	0
-1.0296	1.3238	-1.112	C	0	0	0	0	0	0	0	0	0	0	0	0
-1.0493	2.0981	0.1955	C	0	0	0	0	0	0	0	0	0	0	0	0
-2.7482	0.2827	0.1426	C	0	0	0	0	0	0	0	0	0	0	0	0
-3.6793	0.3449	-0.4314	H	0	0	0	0	0	0	0	0	0	0	0	0
-2.8914	-0.496	0.8983	H	0	0	0	0	0	0	0	0	0	0	0	0
-2.4144	1.6677	0.7777	C	0	0	0	0	0	0	0	0	0	0	0	0
-3.1769	2.4045	0.5049	H	0	0	0	0	0	0	0	0	0	0	0	0
-2.3869	1.6271	1.8713	H	0	0	0	0	0	0	0	0	0	0	0	0
3.2742	-0.7473	0.1194	C	0	0	0	0	0	0	0	0	0	0	0	0
4.0006	-0.9998	0.9027	H	0	0	0	0	0	0	0	0	0	0	0	0
3.652	-1.1233	-0.8392	H	0	0	0	0	0	0	0	0	0	0	0	0
3.2346	0.3447	0.0408	H	0	0	0	0	0	0	0	0	0	0	0	0
1.9906	-2.8416	0.6534	C	0	0	0	0	0	0	0	0	0	0	0	0
0.9935	-3.2472	0.859	H	0	0	0	0	0	0	0	0	0	0	0	0
2.6111	-3.0354	1.545	H	0	0	0	0	0	0	0	0	0	0	0	0
2.4659	-3.5625	-0.4617	O	0	0	0	0	0	0	0	0	0	0	0	0
3.396	-3.3443	-0.5848	H	0	0	0	0	0	0	0	0	0	0	0	0
-2.009	-0.8241	-2.0557	C	0	0	0	0	0	0	0	0	0	0	0	0
-2.3152	-1.8393	-1.7789	H	0	0	0	0	0	0	0	0	0	0	0	0
-2.8953	-0.3194	-2.4755	H	0	0	0	0	0	0	0	0	0	0	0	0
-0.8737	3.5974	0.0163	C	0	0	0	0	0	0	0	0	0	0	0	0
0.0847	3.8203	-0.4622	H	0	0	0	0	0	0	0	0	0	0	0	0
-1.6645	4.0119	-0.6168	H	0	0	0	0	0	0	0	0	0	0	0	0
-0.9051	4.1072	0.9851	H	0	0	0	0	0	0	0	0	0	0	0	0
-0.6457	1.7317	-2.1907	O	0	0	0	0	0	0	0	0	0	0	0	0
-0.9985	-0.9518	-3.0245	O	0	0	0	0	0	0	0	0	0	0	0	0
-0.7056	-0.0466	-3.2157	H	0	0	0	0	0	0	0	0	0	0	0	0
1 2 1	0 0 0 0
2 7 1	0 0 0 0
2 3 1	0 0 0 0
2 6 1	0 0 0 0
3 8 1	0 0 0 0
3 4 1	0 0 0 0
4 9 1	0 0 0 0
4 5 1	0 0 0 0
5 10 1	0 0 0 0
5 11 1	0 0 0 0
5 6 1	0 0 0 0
12 13 1	0 0 0 0
12 14 1	0 0 0 0
3 12 1	0 0 0 0
4 15 1	0 0 0 0
15 16 1	0 0 0 0
16 17 1	0 0 0 0
12 17 1	0 0 0 0
18 19 1	0 0 0 0
18 20 1	0 0 0 0
15 18 1	0 0 0 0
21 22 1	0 0 0 0
21 23 1	0 0 0 0
18 21 1	0 0 0 0
17 21 1	0 0 0 0
24 25 1	0 0 0 0
24 26 1	0 0 0 0
24 27 1	0 0 0 0
6 24 1	0 0 0 0
28 29 1	0 0 0 0
28 30 1	0 0 0 0
6 28 1	0 0 0 0
31 32 1	0 0 0 0
28 31 1	0 0 0 0
33 34 1	0 0 0 0
33 35 1	0 0 0 0
15 33 1	0 0 0 0
36 37 1	0 0 0 0
36 38 1	0 0 0 0
36 39 1	0 0 0 0
17 36 1	0 0 0 0
16 40 2	0 0 0 0
41 42 1	0 0 0 0
33 41 1	0 0 0 0
M END
$$$$
M0016
Spartan	02262120373D
42 44 0	0 0 0 0	0 0 0	999	V2	0
-1.5414	2.4	1.0494	H	0	0	0	0	0	0	0	0	0	0	0	0
-0.7537	1.67	1.2797	C	0	0	0	0	0	0	0	0	0	0	0	0
-0.0501	1.2364	-0.0178	C	0	0	0	0	0	0	0	0	0	0	0	0
-0.793	-0.058	-0.4232	C	0	0	0	0	0	0	0	0	0	0	0	0
-1.0564	-0.7513	0.9201	C	0	0	0	0	0	0	0	0	0	0	0	0
-1.3554	0.3853	1.9288	C	0	0	0	0	0	0	0	0	0	0	0	0
-0.0645	2.1817	1.9611	H	0	0	0	0	0	0	0	0	0	0	0	0
-0.1643	2.0045	-0.7916	H	0	0	0	0	0	0	0	0	0	0	0	0
-1.7638	0.2171	-0.8553	H	0	0	0	0	0	0	0	0	0	0	0	0
-1.8698	-1.4747	0.8504	H	0	0	0	0	0	0	0	0	0	0	0	0
-0.169	-1.3096	1.2408	H	0	0	0	0	0	0	0	0	0	0	0	0
1.4537	0.9905	0.1937	C	0	0	0	0	0	0	0	0	0	0	0	0
1.9762	1.9527	0.2765	H	0	0	0	0	0	0	0	0	0	0	0	0
1.6205	0.4631	1.1428	H	0	0	0	0	0	0	0	0	0	0	0	0
-0.0285	-0.8715	-1.5019	C	0	0	0	0	0	0	0	0	0	0	0	0
1.3478	-1.1547	-0.9217	C	0	0	0	0	0	0	0	0	0	0	0	0
2.1055	0.1624	-0.9448	C	0	0	0	0	0	0	0	0	0	0	0	0
0.3327	0.0569	-2.6858	C	0	0	0	0	0	0	0	0	0	0	0	0
0.4261	-0.5303	-3.6058	H	0	0	0	0	0	0	0	0	0	0	0	0
-0.4534	0.7981	-2.8595	H	0	0	0	0	0	0	0	0	0	0	0	0
1.6995	0.7175	-2.3286	C	0	0	0	0	0	0	0	0	0	0	0	0
2.4585	0.4443	-3.0688	H	0	0	0	0	0	0	0	0	0	0	0	0
1.6426	1.8107	-2.3194	H	0	0	0	0	0	0	0	0	0	0	0	0
-0.7275	0.0961	3.2956	C	0	0	0	0	0	0	0	0	0	0	0	0
-0.9537	0.8895	4.0179	H	0	0	0	0	0	0	0	0	0	0	0	0
-1.098	-0.851	3.7055	H	0	0	0	0	0	0	0	0	0	0	0	0
0.362	0.0189	3.2145	H	0	0	0	0	0	0	0	0	0	0	0	0
-2.8722	0.536	2.1302	C	0	0	0	0	0	0	0	0	0	0	0	0
-3.0688	1.3729	2.8205	H	0	0	0	0	0	0	0	0	0	0	0	0
-3.264	-0.3737	2.5969	H	0	0	0	0	0	0	0	0	0	0	0	0
-3.6096	0.6892	0.933	O	0	0	0	0	0	0	0	0	0	0	0	0
-3.4255	1.5679	0.5801	H	0	0	0	0	0	0	0	0	0	0	0	0
-0.7608	-2.1447	-1.94	C	0	0	0	0	0	0	0	0	0	0	0	0
-1.7732	-1.8874	-2.2743	H	0	0	0	0	0	0	0	0	0	0	0	0
-0.2272	-2.5699	-2.8079	H	0	0	0	0	0	0	0	0	0	0	0	0
3.6029	0.0077	-0.7329	C	0	0	0	0	0	0	0	0	0	0	0	0
3.8121	-0.4438	0.2416	H	0	0	0	0	0	0	0	0	0	0	0	0
4.042	-0.6387	-1.4991	H	0	0	0	0	0	0	0	0	0	0	0	0
4.1006	0.9823	-0.778	H	0	0	0	0	0	0	0	0	0	0	0	0
1.7597	-2.2203	-0.5066	O	0	0	0	0	0	0	0	0	0	0	0	0
-0.8992	-3.1015	-0.9186	O	0	0	0	0	0	0	0	0	0	0	0	0
0.0006	-3.2704	-0.5974	H	0	0	0	0	0	0	0	0	0	0	0	0
1 2 1	0 0 0 0
2 7 1	0 0 0 0
2 3 1	0 0 0 0
2 6 1	0 0 0 0
3 8 1	0 0 0 0
3 4 1	0 0 0 0
4 9 1	0 0 0 0
4 5 1	0 0 0 0
5 10 1	0 0 0 0
5 11 1	0 0 0 0
5 6 1	0 0 0 0
12 13 1	0 0 0 0
12 14 1	0 0 0 0
3 12 1	0 0 0 0
4 15 1	0 0 0 0
15 16 1	0 0 0 0
16 17 1	0 0 0 0
12 17 1	0 0 0 0
18 19 1	0 0 0 0
18 20 1	0 0 0 0
15 18 1	0 0 0 0
21 22 1	0 0 0 0
21 23 1	0 0 0 0
18 21 1	0 0 0 0
17 21 1	0 0 0 0
24 25 1	0 0 0 0
24 26 1	0 0 0 0
24 27 1	0 0 0 0
6 24 1	0 0 0 0
28 29 1	0 0 0 0
28 30 1	0 0 0 0
6 28 1	0 0 0 0
31 32 1	0 0 0 0
28 31 1	0 0 0 0
33 34 1	0 0 0 0
33 35 1	0 0 0 0
15 33 1	0 0 0 0
36 37 1	0 0 0 0
36 38 1	0 0 0 0
36 39 1	0 0 0 0
17 36 1	0 0 0 0
16 40 2	0 0 0 0
41 42 1	0 0 0 0
33 41 1	0 0 0 0
M END
$$$$
M0017
Spartan	02262120373D
42 44 0	0 0 0 0	0 0 0	999	V2	0
1.6211	-2.3288	0.9219	H	0	0	0	0	0	0	0	0	0	0	0	0
0.7955	-1.6589	1.2003	C	0	0	0	0	0	0	0	0	0	0	0	0
0.0703	-1.2182	-0.0815	C	0	0	0	0	0	0	0	0	0	0	0	0
0.8139	0.0752	-0.4829	C	0	0	0	0	0	0	0	0	0	0	0	0
1.0623	0.7683	0.8658	C	0	0	0	0	0	0	0	0	0	0	0	0
1.3432	-0.3663	1.8829	C	0	0	0	0	0	0	0	0	0	0	0	0
0.1401	-2.2322	1.8655	H	0	0	0	0	0	0	0	0	0	0	0	0
0.1757	-1.9814	-0.8609	H	0	0	0	0	0	0	0	0	0	0	0	0
1.7833	-0.2054	-0.9208	H	0	0	0	0	0	0	0	0	0	0	0	0
1.8742	1.4973	0.8091	H	0	0	0	0	0	0	0	0	0	0	0	0
0.174	1.3318	1.1732	H	0	0	0	0	0	0	0	0	0	0	0	0
-1.4303	-0.9655	0.1418	C	0	0	0	0	0	0	0	0	0	0	0	0
-1.9566	-1.9253	0.2228	H	0	0	0	0	0	0	0	0	0	0	0	0
-1.5907	-0.4417	1.0931	H	0	0	0	0	0	0	0	0	0	0	0	0
0.0535	0.8881	-1.565	C	0	0	0	0	0	0	0	0	0	0	0	0
-1.3185	1.1822	-0.9777	C	0	0	0	0	0	0	0	0	0	0	0	0
-2.0839	-0.1309	-0.9919	C	0	0	0	0	0	0	0	0	0	0	0	0
-0.3195	-0.0418	-2.7437	C	0	0	0	0	0	0	0	0	0	0	0	0
-0.411	0.5429	-3.6654	H	0	0	0	0	0	0	0	0	0	0	0	0
0.4592	-0.7905	-2.918	H	0	0	0	0	0	0	0	0	0	0	0	0
-1.6908	-0.689	-2.3785	C	0	0	0	0	0	0	0	0	0	0	0	0
-2.4511	-0.408	-3.1143	H	0	0	0	0	0	0	0	0	0	0	0	0
-1.6444	-1.7826	-2.3703	H	0	0	0	0	0	0	0	0	0	0	0	0
0.6666	-0.0995	3.2299	C	0	0	0	0	0	0	0	0	0	0	0	0
0.9301	-0.8744	3.9554	H	0	0	0	0	0	0	0	0	0	0	0	0
0.9864	0.8667	3.6374	H	0	0	0	0	0	0	0	0	0	0	0	0
-0.4241	-0.0747	3.1265	H	0	0	0	0	0	0	0	0	0	0	0	0
2.8623	-0.4787	2.095	C	0	0	0	0	0	0	0	0	0	0	0	0
3.2359	0.4451	2.5487	H	0	0	0	0	0	0	0	0	0	0	0	0
3.3595	-0.589	1.1162	H	0	0	0	0	0	0	0	0	0	0	0	0
3.2449	-1.5143	2.9763	O	0	0	0	0	0	0	0	0	0	0	0	0
2.9958	-2.3547	2.5725	H	0	0	0	0	0	0	0	0	0	0	0	0
0.7897	2.155	-2.0115	C	0	0	0	0	0	0	0	0	0	0	0	0
1.7917	1.8897	-2.3686	H	0	0	0	0	0	0	0	0	0	0	0	0
0.2439	2.5902	-2.8653	H	0	0	0	0	0	0	0	0	0	0	0	0
-3.5786	0.0346	-0.7696	C	0	0	0	0	0	0	0	0	0	0	0	0
-3.7769	0.4946	0.2033	H	0	0	0	0	0	0	0	0	0	0	0	0
-4.0198	0.6782	-1.5371	H	0	0	0	0	0	0	0	0	0	0	0	0
-4.0824	-0.9373	-0.8034	H	0	0	0	0	0	0	0	0	0	0	0	0
-1.7187	2.2536	-0.5673	O	0	0	0	0	0	0	0	0	0	0	0	0
0.9583	3.1051	-0.988	O	0	0	0	0	0	0	0	0	0	0	0	0
0.0658	3.2904	-0.6558	H	0	0	0	0	0	0	0	0	0	0	0	0
1 2 1	0 0 0 0
2 7 1	0 0 0 0
2 3 1	0 0 0 0
2 6 1	0 0 0 0
3 8 1	0 0 0 0
3 4 1	0 0 0 0
4 9 1	0 0 0 0
4 5 1	0 0 0 0
5 10 1	0 0 0 0
5 11 1	0 0 0 0
5 6 1	0 0 0 0
12 13 1	0 0 0 0
12 14 1	0 0 0 0
3 12 1	0 0 0 0
4 15 1	0 0 0 0
15 16 1	0 0 0 0
16 17 1	0 0 0 0
12 17 1	0 0 0 0
18 19 1	0 0 0 0
18 20 1	0 0 0 0
15 18 1	0 0 0 0
21 22 1	0 0 0 0
21 23 1	0 0 0 0
18 21 1	0 0 0 0
17 21 1	0 0 0 0
24 25 1	0 0 0 0
24 26 1	0 0 0 0
24 27 1	0 0 0 0
6 24 1	0 0 0 0
28 29 1	0 0 0 0
28 30 1	0 0 0 0
6 28 1	0 0 0 0
31 32 1	0 0 0 0
28 31 1	0 0 0 0
33 34 1	0 0 0 0
33 35 1	0 0 0 0
15 33 1	0 0 0 0
36 37 1	0 0 0 0
36 38 1	0 0 0 0
36 39 1	0 0 0 0
17 36 1	0 0 0 0
16 40 2	0 0 0 0
41 42 1	0 0 0 0
33 41 1	0 0 0 0
M END
$$$$
M0018
Spartan	02262120373D
42 44 0	0 0 0 0	0 0 0	999	V2	0
-1.5154	2.4346	1.0374	H	0	0	0	0	0	0	0	0	0	0	0	0
-0.7196	1.7099	1.2521	C	0	0	0	0	0	0	0	0	0	0	0	0
-0.0314	1.2827	-0.0571	C	0	0	0	0	0	0	0	0	0	0	0	0
-0.7662	-0.0212	-0.4485	C	0	0	0	0	0	0	0	0	0	0	0	0
-0.982	-0.7174	0.9032	C	0	0	0	0	0	0	0	0	0	0	0	0
-1.3166	0.4206	1.8969	C	0	0	0	0	0	0	0	0	0	0	0	0
-0.0196	2.2111	1.9297	H	0	0	0	0	0	0	0	0	0	0	0	0
-0.1644	2.0491	-0.8287	H	0	0	0	0	0	0	0	0	0	0	0	0
-1.7463	0.2467	-0.8702	H	0	0	0	0	0	0	0	0	0	0	0	0
-1.7598	-1.4812	0.8725	H	0	0	0	0	0	0	0	0	0	0	0	0
-0.0623	-1.2261	1.2164	H	0	0	0	0	0	0	0	0	0	0	0	0
1.4778	1.0458	0.1321	C	0	0	0	0	0	0	0	0	0	0	0	0
1.994	2.0115	0.2073	H	0	0	0	0	0	0	0	0	0	0	0	0
1.6624	0.5202	1.0786	H	0	0	0	0	0	0	0	0	0	0	0	0
-0.016	-0.8191	-1.5487	C	0	0	0	0	0	0	0	0	0	0	0	0
1.3713	-1.0981	-0.992	C	0	0	0	0	0	0	0	0	0	0	0	0
2.1193	0.2245	-1.0173	C	0	0	0	0	0	0	0	0	0	0	0	0
0.3205	0.1205	-2.7313	C	0	0	0	0	0	0	0	0	0	0	0	0
0.3995	-0.459	-3.6573	H	0	0	0	0	0	0	0	0	0	0	0	0
-0.4706	0.8605	-2.8849	H	0	0	0	0	0	0	0	0	0	0	0	0
1.6915	0.7834	-2.3932	C	0	0	0	0	0	0	0	0	0	0	0	0
2.4391	0.5146	-3.1461	H	0	0	0	0	0	0	0	0	0	0	0	0
1.6315	1.8761	-2.379	H	0	0	0	0	0	0	0	0	0	0	0	0
-0.7368	0.1461	3.287	C	0	0	0	0	0	0	0	0	0	0	0	0
-0.9822	0.958	3.9825	H	0	0	0	0	0	0	0	0	0	0	0	0
-1.1383	-0.7845	3.6966	H	0	0	0	0	0	0	0	0	0	0	0	0
0.3546	0.061	3.2389	H	0	0	0	0	0	0	0	0	0	0	0	0
-2.8354	0.5935	2.0005	C	0	0	0	0	0	0	0	0	0	0	0	0
-3.2483	0.7771	0.9946	H	0	0	0	0	0	0	0	0	0	0	0	0
-3.0528	1.4841	2.614	H	0	0	0	0	0	0	0	0	0	0	0	0
-3.4015	-0.567	2.5737	O	0	0	0	0	0	0	0	0	0	0	0	0
-4.3581	-0.4623	2.5798	H	0	0	0	0	0	0	0	0	0	0	0	0
-0.7417	-2.094	-1.9893	C	0	0	0	0	0	0	0	0	0	0	0	0
-1.751	-1.8403	-2.3303	H	0	0	0	0	0	0	0	0	0	0	0	0
-0.2032	-2.5168	-2.8529	H	0	0	0	0	0	0	0	0	0	0	0	0
3.6205	0.0785	-0.8253	C	0	0	0	0	0	0	0	0	0	0	0	0
3.8439	-0.3886	0.1396	H	0	0	0	0	0	0	0	0	0	0	0	0
4.0552	-0.5514	-1.6083	H	0	0	0	0	0	0	0	0	0	0	0	0
4.1108	1.0585	-0.8586	H	0	0	0	0	0	0	0	0	0	0	0	0
1.7946	-2.1657	-0.595	O	0	0	0	0	0	0	0	0	0	0	0	0
-0.8832	-3.0512	-0.9702	O	0	0	0	0	0	0	0	0	0	0	0	0
0.0161	-3.2248	-0.6488	H	0	0	0	0	0	0	0	0	0	0	0	0
1 2 1	0 0 0 0
2 7 1	0 0 0 0
2 3 1	0 0 0 0
2 6 1	0 0 0 0
3 8 1	0 0 0 0
3 4 1	0 0 0 0
4 9 1	0 0 0 0
4 5 1	0 0 0 0
5 10 1	0 0 0 0
5 11 1	0 0 0 0
5 6 1	0 0 0 0
12 13 1	0 0 0 0
12 14 1	0 0 0 0
3 12 1	0 0 0 0
4 15 1	0 0 0 0
15 16 1	0 0 0 0
16 17 1	0 0 0 0
12 17 1	0 0 0 0
18 19 1	0 0 0 0
18 20 1	0 0 0 0
15 18 1	0 0 0 0
21 22 1	0 0 0 0
21 23 1	0 0 0 0
18 21 1	0 0 0 0
17 21 1	0 0 0 0
24 25 1	0 0 0 0
24 26 1	0 0 0 0
24 27 1	0 0 0 0
6 24 1	0 0 0 0
28 29 1	0 0 0 0
28 30 1	0 0 0 0
6 28 1	0 0 0 0
31 32 1	0 0 0 0
28 31 1	0 0 0 0
33 34 1	0 0 0 0
33 35 1	0 0 0 0
15 33 1	0 0 0 0
36 37 1	0 0 0 0
36 38 1	0 0 0 0
36 39 1	0 0 0 0
17 36 1	0 0 0 0
16 40 2	0 0 0 0
41 42 1	0 0 0 0
33 41 1	0 0 0 0
M END
$$$$

## Sheet: (2S,3R,7S,9R,11S)
M0001
Spartan	02262120303D
42 44 0	0 0 0 0	0 0 0	999	V2	0
1.3081	2.3474	0.7663	H	0	0	0	0	0	0	0	0	0	0	0	0
1.6921	1.3635	0.4588	C	0	0	0	0	0	0	0	0	0	0	0	0
0.6673	0.6483	-0.4098	C	0	0	0	0	0	0	0	0	0	0	0	0
-0.3723	0.1595	0.6072	C	0	0	0	0	0	0	0	0	0	0	0	0
0.4274	-0.2053	1.8755	C	0	0	0	0	0	0	0	0	0	0	0	0
1.8359	0.4439	1.7013	C	0	0	0	0	0	0	0	0	0	0	0	0
2.6504	1.5247	-0.0469	H	0	0	0	0	0	0	0	0	0	0	0	0
1.175	-0.2332	-0.8173	H	0	0	0	0	0	0	0	0	0	0	0	0
-0.9809	1.035	0.8729	H	0	0	0	0	0	0	0	0	0	0	0	0
-0.0735	0.1845	2.768	H	0	0	0	0	0	0	0	0	0	0	0	0
0.5176	-1.2844	2.0251	H	0	0	0	0	0	0	0	0	0	0	0	0
-0.0273	1.3745	-1.563	C	0	0	0	0	0	0	0	0	0	0	0	0
-0.3553	2.3768	-1.2574	H	0	0	0	0	0	0	0	0	0	0	0	0
0.6656	1.4991	-2.402	H	0	0	0	0	0	0	0	0	0	0	0	0
-1.3327	-0.8799	-0.0648	C	0	0	0	0	0	0	0	0	0	0	0	0
-1.002	-0.8695	-1.5609	C	0	0	0	0	0	0	0	0	0	0	0	0
-1.2757	0.5495	-2.0443	C	0	0	0	0	0	0	0	0	0	0	0	0
-2.7371	-0.2553	-0.1717	C	0	0	0	0	0	0	0	0	0	0	0	0
-3.4577	-0.9998	-0.5322	H	0	0	0	0	0	0	0	0	0	0	0	0
-3.1001	0.1165	0.7912	H	0	0	0	0	0	0	0	0	0	0	0	0
-2.5628	0.8806	-1.2264	C	0	0	0	0	0	0	0	0	0	0	0	0
-3.4327	0.9253	-1.8883	H	0	0	0	0	0	0	0	0	0	0	0	0
-2.4794	1.8591	-0.7446	H	0	0	0	0	0	0	0	0	0	0	0	0
2.2564	1.2381	2.9395	C	0	0	0	0	0	0	0	0	0	0	0	0
1.5278	2.0264	3.1596	H	0	0	0	0	0	0	0	0	0	0	0	0
2.3288	0.5919	3.8223	H	0	0	0	0	0	0	0	0	0	0	0	0
3.2324	1.7156	2.7911	H	0	0	0	0	0	0	0	0	0	0	0	0
2.8854	-0.6646	1.4697	C	0	0	0	0	0	0	0	0	0	0	0	0
2.9753	-1.2484	2.4017	H	0	0	0	0	0	0	0	0	0	0	0	0
3.8615	-0.2028	1.2804	H	0	0	0	0	0	0	0	0	0	0	0	0
2.6415	-1.5134	0.3725	O	0	0	0	0	0	0	0	0	0	0	0	0
1.8226	-2.0141	0.5333	H	0	0	0	0	0	0	0	0	0	0	0	0
-1.2605	-2.2942	0.4961	C	0	0	0	0	0	0	0	0	0	0	0	0
-1.4244	-2.2983	1.5774	H	0	0	0	0	0	0	0	0	0	0	0	0
-2.0489	-2.9096	0.0401	H	0	0	0	0	0	0	0	0	0	0	0	0
-1.4643	0.6473	-3.5514	C	0	0	0	0	0	0	0	0	0	0	0	0
-0.5893	0.2503	-4.0744	H	0	0	0	0	0	0	0	0	0	0	0	0
-2.3381	0.0747	-3.8795	H	0	0	0	0	0	0	0	0	0	0	0	0
-1.605	1.6913	-3.8523	H	0	0	0	0	0	0	0	0	0	0	0	0
-0.6476	-1.8183	-2.2297	O	0	0	0	0	0	0	0	0	0	0	0	0
0.0108	-2.8858	0.267	O	0	0	0	0	0	0	0	0	0	0	0	0
0.0857	-2.9467	-0.7002	H	0	0	0	0	0	0	0	0	0	0	0	0
1 2 1	0 0 0 0
2 7 1	0 0 0 0
2 3 1	0 0 0 0
2 6 1	0 0 0 0
3 8 1	0 0 0 0
3 4 1	0 0 0 0
4 9 1	0 0 0 0
4 5 1	0 0 0 0
5 10 1	0 0 0 0
5 11 1	0 0 0 0
5 6 1	0 0 0 0
12 13 1	0 0 0 0
12 14 1	0 0 0 0
3 12 1	0 0 0 0
4 15 1	0 0 0 0
15 16 1	0 0 0 0
16 17 1	0 0 0 0
12 17 1	0 0 0 0
18 19 1	0 0 0 0
18 20 1	0 0 0 0
15 18 1	0 0 0 0
21 22 1	0 0 0 0
21 23 1	0 0 0 0
18 21 1	0 0 0 0
17 21 1	0 0 0 0
24 25 1	0 0 0 0
24 26 1	0 0 0 0
24 27 1	0 0 0 0
6 24 1	0 0 0 0
28 29 1	0 0 0 0
28 30 1	0 0 0 0
6 28 1	0 0 0 0
31 32 1	0 0 0 0
28 31 1	0 0 0 0
33 34 1	0 0 0 0
33 35 1	0 0 0 0
15 33 1	0 0 0 0
36 37 1	0 0 0 0
36 38 1	0 0 0 0
36 39 1	0 0 0 0
17 36 1	0 0 0 0
16 40 2	0 0 0 0
41 42 1	0 0 0 0
33 41 1	0 0 0 0
M END
$$$$

## Sheet: (2S,3R,7S,9R,11R)
M0001
Spartan	02262120183D
42 44 0	0 0 0 0	0 0 0	999	V2	0
1.6589	-0.5646	2.5345	H	0	0	0	0	0	0	0	0	0	0	0	0
1.5627	-0.4682	1.4478	C	0	0	0	0	0	0	0	0	0	0	0	0
0.2577	0.2052	1.0171	C	0	0	0	0	0	0	0	0	0	0	0	0
0.1407	-0.2723	-0.4307	C	0	0	0	0	0	0	0	0	0	0	0	0
0.3793	-1.7714	-0.2972	C	0	0	0	0	0	0	0	0	0	0	0	0
1.5442	-1.8628	0.7385	C	0	0	0	0	0	0	0	0	0	0	0	0
2.4135	0.1195	1.0839	H	0	0	0	0	0	0	0	0	0	0	0	0
-0.5582	-0.2571	1.5925	H	0	0	0	0	0	0	0	0	0	0	0	0
0.9976	0.1429	-0.9761	H	0	0	0	0	0	0	0	0	0	0	0	0
-0.5186	-2.2677	0.0947	H	0	0	0	0	0	0	0	0	0	0	0	0
0.619	-2.2569	-1.2507	H	0	0	0	0	0	0	0	0	0	0	0	0
0.1149	1.722	1.1207	C	0	0	0	0	0	0	0	0	0	0	0	0
-0.0029	2.0408	2.1642	H	0	0	0	0	0	0	0	0	0	0	0	0
1.017	2.2128	0.7312	H	0	0	0	0	0	0	0	0	0	0	0	0
-1.1276	0.2532	-1.1369	C	0	0	0	0	0	0	0	0	0	0	0	0
-0.8754	1.755	-1.1251	C	0	0	0	0	0	0	0	0	0	0	0	0
-1.1183	2.2226	0.3052	C	0	0	0	0	0	0	0	0	0	0	0	0
-2.3848	0.1399	-0.2548	C	0	0	0	0	0	0	0	0	0	0	0	0
-3.2813	0.1248	-0.8849	H	0	0	0	0	0	0	0	0	0	0	0	0
-2.3905	-0.7882	0.3251	H	0	0	0	0	0	0	0	0	0	0	0	0
-2.3863	1.4066	0.6605	C	0	0	0	0	0	0	0	0	0	0	0	0
-3.2753	2.014	0.4616	H	0	0	0	0	0	0	0	0	0	0	0	0
-2.4093	1.147	1.7237	H	0	0	0	0	0	0	0	0	0	0	0	0
1.3056	-2.9984	1.7355	C	0	0	0	0	0	0	0	0	0	0	0	0
0.3964	-2.8149	2.3197	H	0	0	0	0	0	0	0	0	0	0	0	0
1.1844	-3.9594	1.221	H	0	0	0	0	0	0	0	0	0	0	0	0
2.142	-3.0934	2.4388	H	0	0	0	0	0	0	0	0	0	0	0	0
2.8777	-2.1169	0.0163	C	0	0	0	0	0	0	0	0	0	0	0	0
2.8654	-3.1286	-0.4205	H	0	0	0	0	0	0	0	0	0	0	0	0
3.6955	-2.0839	0.745	H	0	0	0	0	0	0	0	0	0	0	0	0
3.2035	-1.1512	-0.963	O	0	0	0	0	0	0	0	0	0	0	0	0
2.5953	-1.253	-1.7065	H	0	0	0	0	0	0	0	0	0	0	0	0
-1.2679	-0.3124	-2.548	C	0	0	0	0	0	0	0	0	0	0	0	0
-1.4789	-1.386	-2.4987	H	0	0	0	0	0	0	0	0	0	0	0	0
-2.1218	0.1695	-3.0504	H	0	0	0	0	0	0	0	0	0	0	0	0
-1.2809	3.7298	0.4253	C	0	0	0	0	0	0	0	0	0	0	0	0
-0.378	4.2437	0.0823	H	0	0	0	0	0	0	0	0	0	0	0	0
-2.118	4.0852	-0.1842	H	0	0	0	0	0	0	0	0	0	0	0	0
-1.468	4.0147	1.4664	H	0	0	0	0	0	0	0	0	0	0	0	0
-0.5119	2.4296	-2.0663	O	0	0	0	0	0	0	0	0	0	0	0	0
-0.0834	-0.1641	-3.301	O	0	0	0	0	0	0	0	0	0	0	0	0
0.066	0.7924	-3.3563	H	0	0	0	0	0	0	0	0	0	0	0	0
1 2 1	0 0 0 0
2 7 1	0 0 0 0
2 3 1	0 0 0 0
2 6 1	0 0 0 0
3 8 1	0 0 0 0
3 4 1	0 0 0 0
4 9 1	0 0 0 0
4 5 1	0 0 0 0
5 10 1	0 0 0 0
5 11 1	0 0 0 0
5 6 1	0 0 0 0
12 13 1	0 0 0 0
12 14 1	0 0 0 0
3 12 1	0 0 0 0
4 15 1	0 0 0 0
15 16 1	0 0 0 0
16 17 1	0 0 0 0
12 17 1	0 0 0 0
18 19 1	0 0 0 0
18 20 1	0 0 0 0
15 18 1	0 0 0 0
21 22 1	0 0 0 0
21 23 1	0 0 0 0
18 21 1	0 0 0 0
17 21 1	0 0 0 0
24 25 1	0 0 0 0
24 26 1	0 0 0 0
24 27 1	0 0 0 0
6 24 1	0 0 0 0
28 29 1	0 0 0 0
28 30 1	0 0 0 0
6 28 1	0 0 0 0
31 32 1	0 0 0 0
28 31 1	0 0 0 0
33 34 1	0 0 0 0
33 35 1	0 0 0 0
15 33 1	0 0 0 0
36 37 1	0 0 0 0
36 38 1	0 0 0 0
36 39 1	0 0 0 0
17 36 1	0 0 0 0
16 40 2	0 0 0 0
41 42 1	0 0 0 0
33 41 1	0 0 0 0
M END
$$$$
M0002
Spartan	02262120183D
42 44 0	0 0 0 0	0 0 0	999	V2	0
1.8001	-0.5287	2.4411	H	0	0	0	0	0	0	0	0	0	0	0	0
1.6669	-0.4532	1.3564	C	0	0	0	0	0	0	0	0	0	0	0	0
0.3493	0.2063	0.9561	C	0	0	0	0	0	0	0	0	0	0	0	0
0.2037	-0.249	-0.4979	C	0	0	0	0	0	0	0	0	0	0	0	0
0.4826	-1.7482	-0.4011	C	0	0	0	0	0	0	0	0	0	0	0	0
1.6093	-1.8605	0.6795	C	0	0	0	0	0	0	0	0	0	0	0	0
2.5061	0.1229	0.9508	H	0	0	0	0	0	0	0	0	0	0	0	0
-0.446	-0.2814	1.5382	H	0	0	0	0	0	0	0	0	0	0	0	0
1.0331	0.1942	-1.0694	H	0	0	0	0	0	0	0	0	0	0	0	0
-0.4159	-2.2821	-0.0641	H	0	0	0	0	0	0	0	0	0	0	0	0
0.789	-2.1831	-1.3567	H	0	0	0	0	0	0	0	0	0	0	0	0
0.1794	1.7158	1.0942	C	0	0	0	0	0	0	0	0	0	0	0	0
0.1026	2.0118	2.1482	H	0	0	0	0	0	0	0	0	0	0	0	0
1.053	2.2338	0.675	H	0	0	0	0	0	0	0	0	0	0	0	0
-1.1123	0.2512	-1.134	C	0	0	0	0	0	0	0	0	0	0	0	0
-0.9434	1.7659	-1.1088	C	0	0	0	0	0	0	0	0	0	0	0	0
-1.0987	2.1971	0.3458	C	0	0	0	0	0	0	0	0	0	0	0	0
-2.3312	0.0889	-0.2032	C	0	0	0	0	0	0	0	0	0	0	0	0
-3.2358	0.0737	-0.8176	H	0	0	0	0	0	0	0	0	0	0	0	0
-2.2957	-0.8514	0.3564	H	0	0	0	0	0	0	0	0	0	0	0	0
-2.3294	1.3371	0.7381	C	0	0	0	0	0	0	0	0	0	0	0	0
-3.2417	1.9233	0.5872	H	0	0	0	0	0	0	0	0	0	0	0	0
-2.2995	1.0607	1.7973	H	0	0	0	0	0	0	0	0	0	0	0	0
1.2754	-2.9504	1.7022	C	0	0	0	0	0	0	0	0	0	0	0	0
0.3578	-2.6981	2.2454	H	0	0	0	0	0	0	0	0	0	0	0	0
1.1171	-3.9187	1.2125	H	0	0	0	0	0	0	0	0	0	0	0	0
2.0785	-3.0686	2.4397	H	0	0	0	0	0	0	0	0	0	0	0	0
2.9493	-2.1983	0.0277	C	0	0	0	0	0	0	0	0	0	0	0	0
2.8986	-3.2136	-0.3977	H	0	0	0	0	0	0	0	0	0	0	0	0
3.7367	-2.1968	0.799	H	0	0	0	0	0	0	0	0	0	0	0	0
3.2272	-1.2447	-0.9804	O	0	0	0	0	0	0	0	0	0	0	0	0
4.0747	-1.4633	-1.3805	H	0	0	0	0	0	0	0	0	0	0	0	0
-1.3031	-0.2883	-2.5493	C	0	0	0	0	0	0	0	0	0	0	0	0
-0.3509	-0.2014	-3.0961	H	0	0	0	0	0	0	0	0	0	0	0	0
-1.5632	-1.3513	-2.5072	H	0	0	0	0	0	0	0	0	0	0	0	0
-1.3014	3.6954	0.5059	C	0	0	0	0	0	0	0	0	0	0	0	0
-0.4267	4.2461	0.1458	H	0	0	0	0	0	0	0	0	0	0	0	0
-2.1682	4.0372	-0.0687	H	0	0	0	0	0	0	0	0	0	0	0	0
-1.4623	3.9516	1.5591	H	0	0	0	0	0	0	0	0	0	0	0	0
-0.7667	2.4864	-2.0689	O	0	0	0	0	0	0	0	0	0	0	0	0
-2.3487	0.359	-3.2397	O	0	0	0	0	0	0	0	0	0	0	0	0
-2.0495	1.2725	-3.36	H	0	0	0	0	0	0	0	0	0	0	0	0
1 2 1	0 0 0 0
2 7 1	0 0 0 0
2 3 1	0 0 0 0
2 6 1	0 0 0 0
3 8 1	0 0 0 0
3 4 1	0 0 0 0
4 9 1	0 0 0 0
4 5 1	0 0 0 0
5 10 1	0 0 0 0
5 11 1	0 0 0 0
5 6 1	0 0 0 0
12 13 1	0 0 0 0
12 14 1	0 0 0 0
3 12 1	0 0 0 0
4 15 1	0 0 0 0
15 16 1	0 0 0 0
16 17 1	0 0 0 0
12 17 1	0 0 0 0
18 19 1	0 0 0 0
18 20 1	0 0 0 0
15 18 1	0 0 0 0
21 22 1	0 0 0 0
21 23 1	0 0 0 0
18 21 1	0 0 0 0
17 21 1	0 0 0 0
24 25 1	0 0 0 0
24 26 1	0 0 0 0
24 27 1	0 0 0 0
6 24 1	0 0 0 0
28 29 1	0 0 0 0
28 30 1	0 0 0 0
6 28 1	0 0 0 0
31 32 1	0 0 0 0
28 31 1	0 0 0 0
33 34 1	0 0 0 0
33 35 1	0 0 0 0
15 33 1	0 0 0 0
36 37 1	0 0 0 0
36 38 1	0 0 0 0
36 39 1	0 0 0 0
17 36 1	0 0 0 0
16 40 2	0 0 0 0
41 42 1	0 0 0 0
33 41 1	0 0 0 0
M END
$$$$
M0003
Spartan	02262120183D
42 44 0	0 0 0 0	0 0 0	999	V2	0
1.7123	-0.4992	2.4722	H	0	0	0	0	0	0	0	0	0	0	0	0
1.5935	-0.4331	1.385	C	0	0	0	0	0	0	0	0	0	0	0	0
0.284	0.2284	0.9612	C	0	0	0	0	0	0	0	0	0	0	0	0
0.1526	-0.247	-0.4881	C	0	0	0	0	0	0	0	0	0	0	0	0
0.4267	-1.7431	-0.3759	C	0	0	0	0	0	0	0	0	0	0	0	0
1.5392	-1.8472	0.7198	C	0	0	0	0	0	0	0	0	0	0	0	0
2.4404	0.1356	0.9854	H	0	0	0	0	0	0	0	0	0	0	0	0
-0.5191	-0.2458	1.5447	H	0	0	0	0	0	0	0	0	0	0	0	0
0.9847	0.1802	-1.0629	H	0	0	0	0	0	0	0	0	0	0	0	0
-0.475	-2.2783	-0.0485	H	0	0	0	0	0	0	0	0	0	0	0	0
0.7447	-2.172	-1.3299	H	0	0	0	0	0	0	0	0	0	0	0	0
0.1209	1.7413	1.0771	C	0	0	0	0	0	0	0	0	0	0	0	0
0.0317	2.0542	2.1254	H	0	0	0	0	0	0	0	0	0	0	0	0
1.0013	2.249	0.66	H	0	0	0	0	0	0	0	0	0	0	0	0
-1.159	0.252	-1.1428	C	0	0	0	0	0	0	0	0	0	0	0	0
-0.9481	1.7604	-1.1351	C	0	0	0	0	0	0	0	0	0	0	0	0
-1.1469	2.2205	0.3049	C	0	0	0	0	0	0	0	0	0	0	0	0
-2.3777	0.1072	-0.2094	C	0	0	0	0	0	0	0	0	0	0	0	0
-3.2967	0.0619	-0.8045	H	0	0	0	0	0	0	0	0	0	0	0	0
-2.3344	-0.8177	0.3741	H	0	0	0	0	0	0	0	0	0	0	0	0
-2.3852	1.3782	0.6993	C	0	0	0	0	0	0	0	0	0	0	0	0
-3.293	1.964	0.5203	H	0	0	0	0	0	0	0	0	0	0	0	0
-2.3743	1.1254	1.7647	H	0	0	0	0	0	0	0	0	0	0	0	0
1.1912	-2.9275	1.7472	C	0	0	0	0	0	0	0	0	0	0	0	0
0.2646	-2.6724	2.2735	H	0	0	0	0	0	0	0	0	0	0	0	0
1.042	-3.9008	1.2642	H	0	0	0	0	0	0	0	0	0	0	0	0
1.9826	-3.0375	2.4983	H	0	0	0	0	0	0	0	0	0	0	0	0
2.8858	-2.1925	0.085	C	0	0	0	0	0	0	0	0	0	0	0	0
2.8204	-3.194	-0.3696	H	0	0	0	0	0	0	0	0	0	0	0	0
3.6604	-2.2307	0.8693	H	0	0	0	0	0	0	0	0	0	0	0	0
3.2004	-1.2149	-0.8869	O	0	0	0	0	0	0	0	0	0	0	0	0
3.9581	-1.5168	-1.3967	H	0	0	0	0	0	0	0	0	0	0	0	0
-1.3698	-0.3091	-2.5481	C	0	0	0	0	0	0	0	0	0	0	0	0
-1.5143	-1.3939	-2.4933	H	0	0	0	0	0	0	0	0	0	0	0	0
-2.2924	0.1241	-2.9702	H	0	0	0	0	0	0	0	0	0	0	0	0
-1.3355	3.7238	0.4336	C	0	0	0	0	0	0	0	0	0	0	0	0
-0.4561	4.2561	0.0586	H	0	0	0	0	0	0	0	0	0	0	0	0
-2.2007	4.0627	-0.1454	H	0	0	0	0	0	0	0	0	0	0	0	0
-1.4906	4.0045	1.4812	H	0	0	0	0	0	0	0	0	0	0	0	0
-0.6501	2.4535	-2.087	O	0	0	0	0	0	0	0	0	0	0	0	0
-0.2674	-0.086	-3.3939	O	0	0	0	0	0	0	0	0	0	0	0	0
-0.1513	0.8763	-3.417	H	0	0	0	0	0	0	0	0	0	0	0	0
1 2 1	0 0 0 0
2 7 1	0 0 0 0
2 3 1	0 0 0 0
2 6 1	0 0 0 0
3 8 1	0 0 0 0
3 4 1	0 0 0 0
4 9 1	0 0 0 0
4 5 1	0 0 0 0
5 10 1	0 0 0 0
5 11 1	0 0 0 0
5 6 1	0 0 0 0
12 13 1	0 0 0 0
12 14 1	0 0 0 0
3 12 1	0 0 0 0
4 15 1	0 0 0 0
15 16 1	0 0 0 0
16 17 1	0 0 0 0
12 17 1	0 0 0 0
18 19 1	0 0 0 0
18 20 1	0 0 0 0
15 18 1	0 0 0 0
21 22 1	0 0 0 0
21 23 1	0 0 0 0
18 21 1	0 0 0 0
17 21 1	0 0 0 0
24 25 1	0 0 0 0
24 26 1	0 0 0 0
24 27 1	0 0 0 0
6 24 1	0 0 0 0
28 29 1	0 0 0 0
28 30 1	0 0 0 0
6 28 1	0 0 0 0
31 32 1	0 0 0 0
28 31 1	0 0 0 0
33 34 1	0 0 0 0
33 35 1	0 0 0 0
15 33 1	0 0 0 0
36 37 1	0 0 0 0
36 38 1	0 0 0 0
36 39 1	0 0 0 0
17 36 1	0 0 0 0
16 40 2	0 0 0 0
41 42 1	0 0 0 0
33 41 1	0 0 0 0
M END
$$$$
M0004
Spartan	02262120183D
42 44 0	0 0 0 0	0 0 0	999	V2	0
1.679	-0.5281	2.4224	H	0	0	0	0	0	0	0	0	0	0	0	0
1.5602	-0.4428	1.3383	C	0	0	0	0	0	0	0	0	0	0	0	0
0.2538	0.2288	0.9209	C	0	0	0	0	0	0	0	0	0	0	0	0
0.1296	-0.2209	-0.5361	C	0	0	0	0	0	0	0	0	0	0	0	0
0.3898	-1.7215	-0.4413	C	0	0	0	0	0	0	0	0	0	0	0	0
1.5062	-1.8452	0.6466	C	0	0	0	0	0	0	0	0	0	0	0	0
2.4168	0.1332	0.9674	H	0	0	0	0	0	0	0	0	0	0	0	0
-0.553	-0.2576	1.4887	H	0	0	0	0	0	0	0	0	0	0	0	0
0.9663	0.2195	-1.098	H	0	0	0	0	0	0	0	0	0	0	0	0
-0.5155	-2.2495	-0.1142	H	0	0	0	0	0	0	0	0	0	0	0	0
0.6893	-2.1539	-1.402	H	0	0	0	0	0	0	0	0	0	0	0	0
0.089	1.7391	1.0657	C	0	0	0	0	0	0	0	0	0	0	0	0
-0.0105	2.0292	2.1193	H	0	0	0	0	0	0	0	0	0	0	0	0
0.9735	2.2566	0.6692	H	0	0	0	0	0	0	0	0	0	0	0	0
-1.1681	0.299	-1.2	C	0	0	0	0	0	0	0	0	0	0	0	0
-0.9531	1.807	-1.1556	C	0	0	0	0	0	0	0	0	0	0	0	0
-1.171	2.2355	0.2905	C	0	0	0	0	0	0	0	0	0	0	0	0
-2.3995	0.1363	-0.2867	C	0	0	0	0	0	0	0	0	0	0	0	0
-3.3103	0.1092	-0.8953	H	0	0	0	0	0	0	0	0	0	0	0	0
-2.3674	-0.8024	0.2748	H	0	0	0	0	0	0	0	0	0	0	0	0
-2.4138	1.3852	0.6524	C	0	0	0	0	0	0	0	0	0	0	0	0
-3.3193	1.9762	0.4795	H	0	0	0	0	0	0	0	0	0	0	0	0
-2.4128	1.1063	1.7111	H	0	0	0	0	0	0	0	0	0	0	0	0
1.1747	-2.9455	1.6579	C	0	0	0	0	0	0	0	0	0	0	0	0
0.2588	-2.7007	2.2087	H	0	0	0	0	0	0	0	0	0	0	0	0
1.0146	-3.9054	1.1519	H	0	0	0	0	0	0	0	0	0	0	0	0
1.989	-3.0683	2.3775	H	0	0	0	0	0	0	0	0	0	0	0	0
2.8357	-2.1515	-0.0408	C	0	0	0	0	0	0	0	0	0	0	0	0
3.0068	-1.4095	-0.8386	H	0	0	0	0	0	0	0	0	0	0	0	0
2.7779	-3.1444	-0.5168	H	0	0	0	0	0	0	0	0	0	0	0	0
3.8694	-2.1083	0.9233	O	0	0	0	0	0	0	0	0	0	0	0	0
4.7043	-2.2846	0.477	H	0	0	0	0	0	0	0	0	0	0	0	0
-1.352	-0.2285	-2.6216	C	0	0	0	0	0	0	0	0	0	0	0	0
-1.5001	-1.3137	-2.5981	H	0	0	0	0	0	0	0	0	0	0	0	0
-2.2624	0.2184	-3.0546	H	0	0	0	0	0	0	0	0	0	0	0	0
-1.3614	3.7357	0.4509	C	0	0	0	0	0	0	0	0	0	0	0	0
-0.4766	4.277	0.102	H	0	0	0	0	0	0	0	0	0	0	0	0
-2.2181	4.088	-0.1325	H	0	0	0	0	0	0	0	0	0	0	0	0
-1.5322	3.9914	1.5024	H	0	0	0	0	0	0	0	0	0	0	0	0
-0.6362	2.5175	-2.0881	O	0	0	0	0	0	0	0	0	0	0	0	0
-0.2276	0.0144	-3.4339	O	0	0	0	0	0	0	0	0	0	0	0	0
-0.1236	0.9788	-3.4445	H	0	0	0	0	0	0	0	0	0	0	0	0
1 2 1	0 0 0 0
2 7 1	0 0 0 0
2 3 1	0 0 0 0
2 6 1	0 0 0 0
3 8 1	0 0 0 0
3 4 1	0 0 0 0
4 9 1	0 0 0 0
4 5 1	0 0 0 0
5 10 1	0 0 0 0
5 11 1	0 0 0 0
5 6 1	0 0 0 0
12 13 1	0 0 0 0
12 14 1	0 0 0 0
3 12 1	0 0 0 0
4 15 1	0 0 0 0
15 16 1	0 0 0 0
16 17 1	0 0 0 0
12 17 1	0 0 0 0
18 19 1	0 0 0 0
18 20 1	0 0 0 0
15 18 1	0 0 0 0
21 22 1	0 0 0 0
21 23 1	0 0 0 0
18 21 1	0 0 0 0
17 21 1	0 0 0 0
24 25 1	0 0 0 0
24 26 1	0 0 0 0
24 27 1	0 0 0 0
6 24 1	0 0 0 0
28 29 1	0 0 0 0
28 30 1	0 0 0 0
6 28 1	0 0 0 0
31 32 1	0 0 0 0
28 31 1	0 0 0 0
33 34 1	0 0 0 0
33 35 1	0 0 0 0
15 33 1	0 0 0 0
36 37 1	0 0 0 0
36 38 1	0 0 0 0
36 39 1	0 0 0 0
17 36 1	0 0 0 0
16 40 2	0 0 0 0
41 42 1	0 0 0 0
33 41 1	0 0 0 0
M END
$$$$
M0005
Spartan	02262120183D
42 44 0	0 0 0 0	0 0 0	999	V2	0
1.7191	-0.4856	2.4795	H	0	0	0	0	0	0	0	0	0	0	0	0
1.6039	-0.409	1.3938	C	0	0	0	0	0	0	0	0	0	0	0	0
0.3043	0.2735	0.9709	C	0	0	0	0	0	0	0	0	0	0	0	0
0.1591	-0.2111	-0.4728	C	0	0	0	0	0	0	0	0	0	0	0	0
0.4009	-1.7105	-0.3427	C	0	0	0	0	0	0	0	0	0	0	0	0
1.5497	-1.8171	0.7141	C	0	0	0	0	0	0	0	0	0	0	0	0
2.461	0.1669	1.0165	H	0	0	0	0	0	0	0	0	0	0	0	0
-0.5035	-0.1856	1.5583	H	0	0	0	0	0	0	0	0	0	0	0	0
0.9964	0.2023	-1.0538	H	0	0	0	0	0	0	0	0	0	0	0	0
-0.5016	-2.2171	0.0225	H	0	0	0	0	0	0	0	0	0	0	0	0
0.656	-2.1684	-1.3048	H	0	0	0	0	0	0	0	0	0	0	0	0
0.1667	1.7899	1.0781	C	0	0	0	0	0	0	0	0	0	0	0	0
0.0804	2.1086	2.1243	H	0	0	0	0	0	0	0	0	0	0	0	0
1.0567	2.2814	0.6621	H	0	0	0	0	0	0	0	0	0	0	0	0
-1.136	0.3129	-1.1376	C	0	0	0	0	0	0	0	0	0	0	0	0
-0.8916	1.8169	-1.1366	C	0	0	0	0	0	0	0	0	0	0	0	0
-1.0901	2.2884	0.2996	C	0	0	0	0	0	0	0	0	0	0	0	0
-2.3618	0.198	-0.2103	C	0	0	0	0	0	0	0	0	0	0	0	0
-3.2778	0.1722	-0.8106	H	0	0	0	0	0	0	0	0	0	0	0	0
-2.3432	-0.7261	0.375	H	0	0	0	0	0	0	0	0	0	0	0	0
-2.3448	1.4713	0.6952	C	0	0	0	0	0	0	0	0	0	0	0	0
-3.2407	2.0739	0.5148	H	0	0	0	0	0	0	0	0	0	0	0	0
-2.3394	1.2205	1.7606	H	0	0	0	0	0	0	0	0	0	0	0	0
1.2601	-2.9215	1.7316	C	0	0	0	0	0	0	0	0	0	0	0	0
0.3257	-2.721	2.2685	H	0	0	0	0	0	0	0	0	0	0	0	0
1.1736	-3.891	1.2337	H	0	0	0	0	0	0	0	0	0	0	0	0
2.067	-2.9964	2.4694	H	0	0	0	0	0	0	0	0	0	0	0	0
2.8988	-2.0836	0.0269	C	0	0	0	0	0	0	0	0	0	0	0	0
3.6993	-2.013	0.7718	H	0	0	0	0	0	0	0	0	0	0	0	0
3.0831	-1.3011	-0.7279	H	0	0	0	0	0	0	0	0	0	0	0	0
3.0167	-3.3713	-0.5397	O	0	0	0	0	0	0	0	0	0	0	0	0
2.4394	-3.41	-1.312	H	0	0	0	0	0	0	0	0	0	0	0	0
-1.3432	-0.2522	-2.5411	C	0	0	0	0	0	0	0	0	0	0	0	0
-1.5318	-1.329	-2.4813	H	0	0	0	0	0	0	0	0	0	0	0	0
-2.2368	0.2132	-2.9874	H	0	0	0	0	0	0	0	0	0	0	0	0
-1.2497	3.7959	0.4195	C	0	0	0	0	0	0	0	0	0	0	0	0
-0.363	4.3092	0.0349	H	0	0	0	0	0	0	0	0	0	0	0	0
-2.1124	4.1465	-0.1562	H	0	0	0	0	0	0	0	0	0	0	0	0
-1.3927	4.0863	1.4661	H	0	0	0	0	0	0	0	0	0	0	0	0
-0.5662	2.4942	-2.0903	O	0	0	0	0	0	0	0	0	0	0	0	0
-0.2123	-0.0797	-3.3624	O	0	0	0	0	0	0	0	0	0	0	0	0
-0.0793	0.8784	-3.4202	H	0	0	0	0	0	0	0	0	0	0	0	0
1 2 1	0 0 0 0
2 7 1	0 0 0 0
2 3 1	0 0 0 0
2 6 1	0 0 0 0
3 8 1	0 0 0 0
3 4 1	0 0 0 0
4 9 1	0 0 0 0
4 5 1	0 0 0 0
5 10 1	0 0 0 0
5 11 1	0 0 0 0
5 6 1	0 0 0 0
12 13 1	0 0 0 0
12 14 1	0 0 0 0
3 12 1	0 0 0 0
4 15 1	0 0 0 0
15 16 1	0 0 0 0
16 17 1	0 0 0 0
12 17 1	0 0 0 0
18 19 1	0 0 0 0
18 20 1	0 0 0 0
15 18 1	0 0 0 0
21 22 1	0 0 0 0
21 23 1	0 0 0 0
18 21 1	0 0 0 0
17 21 1	0 0 0 0
24 25 1	0 0 0 0
24 26 1	0 0 0 0
24 27 1	0 0 0 0
6 24 1	0 0 0 0
28 29 1	0 0 0 0
28 30 1	0 0 0 0
6 28 1	0 0 0 0
31 32 1	0 0 0 0
28 31 1	0 0 0 0
33 34 1	0 0 0 0
33 35 1	0 0 0 0
15 33 1	0 0 0 0
36 37 1	0 0 0 0
36 38 1	0 0 0 0
36 39 1	0 0 0 0
17 36 1	0 0 0 0
16 40 2	0 0 0 0
41 42 1	0 0 0 0
33 41 1	0 0 0 0
M END
$$$$
M0006
Spartan	02262120183D
42 44 0	0 0 0 0	0 0 0	999	V2	0
1.8044	-0.4912	2.474	H	0	0	0	0	0	0	0	0	0	0	0	0
1.68	-0.4311	1.3876	C	0	0	0	0	0	0	0	0	0	0	0	0
0.364	0.2197	0.9679	C	0	0	0	0	0	0	0	0	0	0	0	0
0.2268	-0.2614	-0.4786	C	0	0	0	0	0	0	0	0	0	0	0	0
0.5067	-1.7581	-0.346	C	0	0	0	0	0	0	0	0	0	0	0	0
1.6411	-1.8459	0.7284	C	0	0	0	0	0	0	0	0	0	0	0	0
2.5204	0.1429	0.9809	H	0	0	0	0	0	0	0	0	0	0	0	0
-0.4356	-0.2586	1.5517	H	0	0	0	0	0	0	0	0	0	0	0	0
1.0602	0.1809	-1.0474	H	0	0	0	0	0	0	0	0	0	0	0	0
-0.3915	-2.2783	0.0096	H	0	0	0	0	0	0	0	0	0	0	0	0
0.7844	-2.2361	-1.294	H	0	0	0	0	0	0	0	0	0	0	0	0
0.1903	1.7313	1.076	C	0	0	0	0	0	0	0	0	0	0	0	0
0.1054	2.0459	2.1237	H	0	0	0	0	0	0	0	0	0	0	0	0
1.0667	2.2426	0.6548	H	0	0	0	0	0	0	0	0	0	0	0	0
-1.0836	0.2254	-1.1348	C	0	0	0	0	0	0	0	0	0	0	0	0
-0.9163	1.7415	-1.1352	C	0	0	0	0	0	0	0	0	0	0	0	0
-1.0831	2.1977	0.3098	C	0	0	0	0	0	0	0	0	0	0	0	0
-2.3082	0.0777	-0.2096	C	0	0	0	0	0	0	0	0	0	0	0	0
-3.2085	0.0495	-0.8292	H	0	0	0	0	0	0	0	0	0	0	0	0
-2.276	-0.8524	0.3668	H	0	0	0	0	0	0	0	0	0	0	0	0
-2.3145	1.3424	0.709	C	0	0	0	0	0	0	0	0	0	0	0	0
-3.2269	1.9238	0.5421	H	0	0	0	0	0	0	0	0	0	0	0	0
-2.2906	1.0849	1.7729	H	0	0	0	0	0	0	0	0	0	0	0	0
1.3276	-2.9355	1.7568	C	0	0	0	0	0	0	0	0	0	0	0	0
0.4057	-2.7003	2.2999	H	0	0	0	0	0	0	0	0	0	0	0	0
1.1908	-3.9108	1.2743	H	0	0	0	0	0	0	0	0	0	0	0	0
2.1339	-3.0319	2.4929	H	0	0	0	0	0	0	0	0	0	0	0	0
2.9935	-2.166	0.075	C	0	0	0	0	0	0	0	0	0	0	0	0
2.9703	-3.1872	-0.3377	H	0	0	0	0	0	0	0	0	0	0	0	0
3.7774	-2.1393	0.8388	H	0	0	0	0	0	0	0	0	0	0	0	0
3.3928	-1.2338	-0.9107	O	0	0	0	0	0	0	0	0	0	0	0	0
2.8363	-1.3617	-1.6878	H	0	0	0	0	0	0	0	0	0	0	0	0
-1.2623	-0.3401	-2.5414	C	0	0	0	0	0	0	0	0	0	0	0	0
-0.3058	-0.2579	-3.0833	H	0	0	0	0	0	0	0	0	0	0	0	0
-1.517	-1.404	-2.482	H	0	0	0	0	0	0	0	0	0	0	0	0
-1.2883	3.6984	0.442	C	0	0	0	0	0	0	0	0	0	0	0	0
-0.4126	4.2435	0.0764	H	0	0	0	0	0	0	0	0	0	0	0	0
-2.1527	4.0291	-0.1422	H	0	0	0	0	0	0	0	0	0	0	0	0
-1.4541	3.9726	1.4895	H	0	0	0	0	0	0	0	0	0	0	0	0
-0.7316	2.4422	-2.1078	O	0	0	0	0	0	0	0	0	0	0	0	0
-2.3044	0.2872	-3.2514	O	0	0	0	0	0	0	0	0	0	0	0	0
-2.0151	1.2024	-3.3814	H	0	0	0	0	0	0	0	0	0	0	0	0
1 2 1	0 0 0 0
2 7 1	0 0 0 0
2 3 1	0 0 0 0
2 6 1	0 0 0 0
3 8 1	0 0 0 0
3 4 1	0 0 0 0
4 9 1	0 0 0 0
4 5 1	0 0 0 0
5 10 1	0 0 0 0
5 11 1	0 0 0 0
5 6 1	0 0 0 0
12 13 1	0 0 0 0
12 14 1	0 0 0 0
3 12 1	0 0 0 0
4 15 1	0 0 0 0
15 16 1	0 0 0 0
16 17 1	0 0 0 0
12 17 1	0 0 0 0
18 19 1	0 0 0 0
18 20 1	0 0 0 0
15 18 1	0 0 0 0
21 22 1	0 0 0 0
21 23 1	0 0 0 0
18 21 1	0 0 0 0
17 21 1	0 0 0 0
24 25 1	0 0 0 0
24 26 1	0 0 0 0
24 27 1	0 0 0 0
6 24 1	0 0 0 0
28 29 1	0 0 0 0
28 30 1	0 0 0 0
6 28 1	0 0 0 0
31 32 1	0 0 0 0
28 31 1	0 0 0 0
33 34 1	0 0 0 0
33 35 1	0 0 0 0
15 33 1	0 0 0 0
36 37 1	0 0 0 0
36 38 1	0 0 0 0
36 39 1	0 0 0 0
17 36 1	0 0 0 0
16 40 2	0 0 0 0
41 42 1	0 0 0 0
33 41 1	0 0 0 0
M END
$$$$
M0007
Spartan	02262120183D
42 44 0	0 0 0 0	0 0 0	999	V2	0
1.6914	-0.5054	2.4723	H	0	0	0	0	0	0	0	0	0	0	0	0
1.5811	-0.417	1.3866	C	0	0	0	0	0	0	0	0	0	0	0	0
0.2788	0.2605	0.9645	C	0	0	0	0	0	0	0	0	0	0	0	0
0.1524	-0.197	-0.4906	C	0	0	0	0	0	0	0	0	0	0	0	0
0.3995	-1.6986	-0.3842	C	0	0	0	0	0	0	0	0	0	0	0	0
1.5297	-1.8166	0.6893	C	0	0	0	0	0	0	0	0	0	0	0	0
2.436	0.1687	1.0196	H	0	0	0	0	0	0	0	0	0	0	0	0
-0.5286	-0.2217	1.5343	H	0	0	0	0	0	0	0	0	0	0	0	0
0.9915	0.2343	-1.0565	H	0	0	0	0	0	0	0	0	0	0	0	0
-0.5068	-2.2119	-0.0365	H	0	0	0	0	0	0	0	0	0	0	0	0
0.6922	-2.1573	-1.3319	H	0	0	0	0	0	0	0	0	0	0	0	0
0.1213	1.7716	1.1073	C	0	0	0	0	0	0	0	0	0	0	0	0
0.0239	2.0643	2.1605	H	0	0	0	0	0	0	0	0	0	0	0	0
1.007	2.2854	0.7085	H	0	0	0	0	0	0	0	0	0	0	0	0
-1.1415	0.3312	-1.156	C	0	0	0	0	0	0	0	0	0	0	0	0
-0.9205	1.8383	-1.1132	C	0	0	0	0	0	0	0	0	0	0	0	0
-1.1373	2.2703	0.3323	C	0	0	0	0	0	0	0	0	0	0	0	0
-2.3746	0.1758	-0.2435	C	0	0	0	0	0	0	0	0	0	0	0	0
-3.2849	0.1538	-0.8529	H	0	0	0	0	0	0	0	0	0	0	0	0
-2.3484	-0.7629	0.318	H	0	0	0	0	0	0	0	0	0	0	0	0
-2.3833	1.4251	0.6953	C	0	0	0	0	0	0	0	0	0	0	0	0
-3.2862	2.02	0.5227	H	0	0	0	0	0	0	0	0	0	0	0	0
-2.3833	1.1468	1.7542	H	0	0	0	0	0	0	0	0	0	0	0	0
1.2226	-2.9275	1.696	C	0	0	0	0	0	0	0	0	0	0	0	0
0.298	-2.7047	2.242	H	0	0	0	0	0	0	0	0	0	0	0	0
1.1013	-3.8878	1.1873	H	0	0	0	0	0	0	0	0	0	0	0	0
2.0323	-3.0308	2.4284	H	0	0	0	0	0	0	0	0	0	0	0	0
2.8729	-2.0806	0.0096	C	0	0	0	0	0	0	0	0	0	0	0	0
3.6767	-2.0103	0.762	H	0	0	0	0	0	0	0	0	0	0	0	0
3.0523	-1.2959	-0.744	H	0	0	0	0	0	0	0	0	0	0	0	0
2.8471	-3.3605	-0.5891	O	0	0	0	0	0	0	0	0	0	0	0	0
3.6602	-3.474	-1.0925	H	0	0	0	0	0	0	0	0	0	0	0	0
-1.3262	-0.1973	-2.5777	C	0	0	0	0	0	0	0	0	0	0	0	0
-1.4702	-1.2831	-2.5536	H	0	0	0	0	0	0	0	0	0	0	0	0
-2.2391	0.247	-3.0083	H	0	0	0	0	0	0	0	0	0	0	0	0
-1.3223	3.7715	0.4902	C	0	0	0	0	0	0	0	0	0	0	0	0
-0.4352	4.309	0.142	H	0	0	0	0	0	0	0	0	0	0	0	0
-2.1765	4.1258	-0.0954	H	0	0	0	0	0	0	0	0	0	0	0	0
-1.4943	4.0296	1.5407	H	0	0	0	0	0	0	0	0	0	0	0	0
-0.6028	2.5488	-2.0455	O	0	0	0	0	0	0	0	0	0	0	0	0
-0.2041	0.0492	-3.3919	O	0	0	0	0	0	0	0	0	0	0	0	0
-0.1018	1.0136	-3.4005	H	0	0	0	0	0	0	0	0	0	0	0	0
1 2 1	0 0 0 0
2 7 1	0 0 0 0
2 3 1	0 0 0 0
2 6 1	0 0 0 0
3 8 1	0 0 0 0
3 4 1	0 0 0 0
4 9 1	0 0 0 0
4 5 1	0 0 0 0
5 10 1	0 0 0 0
5 11 1	0 0 0 0
5 6 1	0 0 0 0
12 13 1	0 0 0 0
12 14 1	0 0 0 0
3 12 1	0 0 0 0
4 15 1	0 0 0 0
15 16 1	0 0 0 0
16 17 1	0 0 0 0
12 17 1	0 0 0 0
18 19 1	0 0 0 0
18 20 1	0 0 0 0
15 18 1	0 0 0 0
21 22 1	0 0 0 0
21 23 1	0 0 0 0
18 21 1	0 0 0 0
17 21 1	0 0 0 0
24 25 1	0 0 0 0
24 26 1	0 0 0 0
24 27 1	0 0 0 0
6 24 1	0 0 0 0
28 29 1	0 0 0 0
28 30 1	0 0 0 0
6 28 1	0 0 0 0
31 32 1	0 0 0 0
28 31 1	0 0 0 0
33 34 1	0 0 0 0
33 35 1	0 0 0 0
15 33 1	0 0 0 0
36 37 1	0 0 0 0
36 38 1	0 0 0 0
36 39 1	0 0 0 0
17 36 1	0 0 0 0
16 40 2	0 0 0 0
41 42 1	0 0 0 0
33 41 1	0 0 0 0
M END
$$$$
M0008
Spartan	02262120183D
42 44 0	0 0 0 0	0 0 0	999	V2	0
1.7552	-0.4543	2.3751	H	0	0	0	0	0	0	0	0	0	0	0	0
1.6049	-0.4204	1.2911	C	0	0	0	0	0	0	0	0	0	0	0	0
0.2913	0.2394	0.8801	C	0	0	0	0	0	0	0	0	0	0	0	0
0.1539	-0.2401	-0.5663	C	0	0	0	0	0	0	0	0	0	0	0	0
0.4257	-1.738	-0.4501	C	0	0	0	0	0	0	0	0	0	0	0	0
1.5213	-1.85	0.6604	C	0	0	0	0	0	0	0	0	0	0	0	0
2.4403	0.1514	0.8588	H	0	0	0	0	0	0	0	0	0	0	0	0
-0.5022	-0.2427	1.4689	H	0	0	0	0	0	0	0	0	0	0	0	0
0.979	0.1969	-1.1474	H	0	0	0	0	0	0	0	0	0	0	0	0
-0.4814	-2.2729	-0.1405	H	0	0	0	0	0	0	0	0	0	0	0	0
0.7499	-2.1724	-1.4018	H	0	0	0	0	0	0	0	0	0	0	0	0
0.1172	1.7505	1.0002	C	0	0	0	0	0	0	0	0	0	0	0	0
0.0309	2.0588	2.0497	H	0	0	0	0	0	0	0	0	0	0	0	0
0.9904	2.2688	0.5805	H	0	0	0	0	0	0	0	0	0	0	0	0
-1.1566	0.2575	-1.2224	C	0	0	0	0	0	0	0	0	0	0	0	0
-0.9569	1.7684	-1.2071	C	0	0	0	0	0	0	0	0	0	0	0	0
-1.1586	2.22	0.2347	C	0	0	0	0	0	0	0	0	0	0	0	0
-2.3746	0.0997	-0.2906	C	0	0	0	0	0	0	0	0	0	0	0	0
-3.2926	0.0554	-0.8868	H	0	0	0	0	0	0	0	0	0	0	0	0
-2.3282	-0.8296	0.2853	H	0	0	0	0	0	0	0	0	0	0	0	0
-2.3877	1.3637	0.6283	C	0	0	0	0	0	0	0	0	0	0	0	0
-3.3009	1.9432	0.4585	H	0	0	0	0	0	0	0	0	0	0	0	0
-2.3702	1.1026	1.6913	H	0	0	0	0	0	0	0	0	0	0	0	0
1.1349	-2.8861	1.7185	C	0	0	0	0	0	0	0	0	0	0	0	0
0.2315	-2.579	2.259	H	0	0	0	0	0	0	0	0	0	0	0	0
0.9324	-3.858	1.2531	H	0	0	0	0	0	0	0	0	0	0	0	0
1.9456	-3.0188	2.441	H	0	0	0	0	0	0	0	0	0	0	0	0
2.8608	-2.2397	0.0206	C	0	0	0	0	0	0	0	0	0	0	0	0
3.0811	-1.5505	-0.8115	H	0	0	0	0	0	0	0	0	0	0	0	0
2.7878	-3.248	-0.4007	H	0	0	0	0	0	0	0	0	0	0	0	0
3.9329	-2.2861	0.9402	O	0	0	0	0	0	0	0	0	0	0	0	0
4.0991	-1.3857	1.2432	H	0	0	0	0	0	0	0	0	0	0	0	0
-1.3513	-0.2977	-2.6323	C	0	0	0	0	0	0	0	0	0	0	0	0
-1.4883	-1.3831	-2.5868	H	0	0	0	0	0	0	0	0	0	0	0	0
-2.2698	0.132	-3.0632	H	0	0	0	0	0	0	0	0	0	0	0	0
-1.3612	3.7209	0.371	C	0	0	0	0	0	0	0	0	0	0	0	0
-0.49	4.2646	-0.0086	H	0	0	0	0	0	0	0	0	0	0	0	0
-2.2346	4.0524	-0.2003	H	0	0	0	0	0	0	0	0	0	0	0	0
-1.5116	3.9956	1.4212	H	0	0	0	0	0	0	0	0	0	0	0	0
-0.6639	2.4672	-2.1556	O	0	0	0	0	0	0	0	0	0	0	0	0
-0.2377	-0.0603	-3.4599	O	0	0	0	0	0	0	0	0	0	0	0	0
-0.1479	0.9042	-3.4984	H	0	0	0	0	0	0	0	0	0	0	0	0
1 2 1	0 0 0 0
2 7 1	0 0 0 0
2 3 1	0 0 0 0
2 6 1	0 0 0 0
3 8 1	0 0 0 0
3 4 1	0 0 0 0
4 9 1	0 0 0 0
4 5 1	0 0 0 0
5 10 1	0 0 0 0
5 11 1	0 0 0 0
5 6 1	0 0 0 0
12 13 1	0 0 0 0
12 14 1	0 0 0 0
3 12 1	0 0 0 0
4 15 1	0 0 0 0
15 16 1	0 0 0 0
16 17 1	0 0 0 0
12 17 1	0 0 0 0
18 19 1	0 0 0 0
18 20 1	0 0 0 0
15 18 1	0 0 0 0
21 22 1	0 0 0 0
21 23 1	0 0 0 0
18 21 1	0 0 0 0
17 21 1	0 0 0 0
24 25 1	0 0 0 0
24 26 1	0 0 0 0
24 27 1	0 0 0 0
6 24 1	0 0 0 0
28 29 1	0 0 0 0
28 30 1	0 0 0 0
6 28 1	0 0 0 0
31 32 1	0 0 0 0
28 31 1	0 0 0 0
33 34 1	0 0 0 0
33 35 1	0 0 0 0
15 33 1	0 0 0 0
36 37 1	0 0 0 0
36 38 1	0 0 0 0
36 39 1	0 0 0 0
17 36 1	0 0 0 0
16 40 2	0 0 0 0
41 42 1	0 0 0 0
33 41 1	0 0 0 0
M END
$$$$
M0009
Spartan	02262120183D
42 44 0	0 0 0 0	0 0 0	999	V2	0
1.7893	-0.4986	2.4562	H	0	0	0	0	0	0	0	0	0	0	0	0
1.6631	-0.4414	1.3699	C	0	0	0	0	0	0	0	0	0	0	0	0
0.3479	0.2064	0.9445	C	0	0	0	0	0	0	0	0	0	0	0	0
0.2183	-0.2771	-0.5018	C	0	0	0	0	0	0	0	0	0	0	0	0
0.5043	-1.7723	-0.3751	C	0	0	0	0	0	0	0	0	0	0	0	0
1.6261	-1.8584	0.7108	C	0	0	0	0	0	0	0	0	0	0	0	0
2.5013	0.1566	0.9836	H	0	0	0	0	0	0	0	0	0	0	0	0
-0.4483	-0.2789	1.5272	H	0	0	0	0	0	0	0	0	0	0	0	0
1.051	0.1582	-1.0769	H	0	0	0	0	0	0	0	0	0	0	0	0
-0.3943	-2.304	-0.0352	H	0	0	0	0	0	0	0	0	0	0	0	0
0.8215	-2.2206	-1.3207	H	0	0	0	0	0	0	0	0	0	0	0	0
0.165	1.7162	1.0595	C	0	0	0	0	0	0	0	0	0	0	0	0
0.0752	2.0265	2.1084	H	0	0	0	0	0	0	0	0	0	0	0	0
1.0385	2.2369	0.6421	H	0	0	0	0	0	0	0	0	0	0	0	0
-1.0914	0.2081	-1.1616	C	0	0	0	0	0	0	0	0	0	0	0	0
-0.9282	1.7241	-1.156	C	0	0	0	0	0	0	0	0	0	0	0	0
-1.1082	2.1759	0.2899	C	0	0	0	0	0	0	0	0	0	0	0	0
-2.3188	0.0515	-0.2418	C	0	0	0	0	0	0	0	0	0	0	0	0
-3.2165	0.022	-0.8656	H	0	0	0	0	0	0	0	0	0	0	0	0
-2.2842	-0.881	0.3308	H	0	0	0	0	0	0	0	0	0	0	0	0
-2.3356	1.3123	0.6817	C	0	0	0	0	0	0	0	0	0	0	0	0
-3.2507	1.8894	0.5136	H	0	0	0	0	0	0	0	0	0	0	0	0
-2.315	1.0512	1.7451	H	0	0	0	0	0	0	0	0	0	0	0	0
1.2996	-2.9314	1.7536	C	0	0	0	0	0	0	0	0	0	0	0	0
0.3826	-2.6779	2.2979	H	0	0	0	0	0	0	0	0	0	0	0	0
1.1456	-3.9074	1.2782	H	0	0	0	0	0	0	0	0	0	0	0	0
2.1071	-3.0358	2.4886	H	0	0	0	0	0	0	0	0	0	0	0	0
2.9728	-2.2077	0.0593	C	0	0	0	0	0	0	0	0	0	0	0	0
2.9281	-3.2303	-0.3308	H	0	0	0	0	0	0	0	0	0	0	0	0
3.7687	-2.1806	0.821	H	0	0	0	0	0	0	0	0	0	0	0	0
3.3046	-1.3963	-1.0504	O	0	0	0	0	0	0	0	0	0	0	0	0
3.5787	-0.5326	-0.7246	H	0	0	0	0	0	0	0	0	0	0	0	0
-1.264	-0.3543	-2.5706	C	0	0	0	0	0	0	0	0	0	0	0	0
-0.3084	-0.2676	-3.1108	H	0	0	0	0	0	0	0	0	0	0	0	0
-1.5151	-1.4184	-2.5148	H	0	0	0	0	0	0	0	0	0	0	0	0
-1.3234	3.675	0.4252	C	0	0	0	0	0	0	0	0	0	0	0	0
-0.4503	4.2272	0.0639	H	0	0	0	0	0	0	0	0	0	0	0	0
-2.1878	4.001	-0.1617	H	0	0	0	0	0	0	0	0	0	0	0	0
-1.4957	3.9459	1.4726	H	0	0	0	0	0	0	0	0	0	0	0	0
-0.7309	2.4308	-2.1218	O	0	0	0	0	0	0	0	0	0	0	0	0
-2.3091	0.2734	-3.2792	O	0	0	0	0	0	0	0	0	0	0	0	0
-2.0135	1.1839	-3.4243	H	0	0	0	0	0	0	0	0	0	0	0	0
1 2 1	0 0 0 0
2 7 1	0 0 0 0
2 3 1	0 0 0 0
2 6 1	0 0 0 0
3 8 1	0 0 0 0
3 4 1	0 0 0 0
4 9 1	0 0 0 0
4 5 1	0 0 0 0
5 10 1	0 0 0 0
5 11 1	0 0 0 0
5 6 1	0 0 0 0
12 13 1	0 0 0 0
12 14 1	0 0 0 0
3 12 1	0 0 0 0
4 15 1	0 0 0 0
15 16 1	0 0 0 0
16 17 1	0 0 0 0
12 17 1	0 0 0 0
18 19 1	0 0 0 0
18 20 1	0 0 0 0
15 18 1	0 0 0 0
21 22 1	0 0 0 0
21 23 1	0 0 0 0
18 21 1	0 0 0 0
17 21 1	0 0 0 0
24 25 1	0 0 0 0
24 26 1	0 0 0 0
24 27 1	0 0 0 0
6 24 1	0 0 0 0
28 29 1	0 0 0 0
28 30 1	0 0 0 0
6 28 1	0 0 0 0
31 32 1	0 0 0 0
28 31 1	0 0 0 0
33 34 1	0 0 0 0
33 35 1	0 0 0 0
15 33 1	0 0 0 0
36 37 1	0 0 0 0
36 38 1	0 0 0 0
36 39 1	0 0 0 0
17 36 1	0 0 0 0
16 40 2	0 0 0 0
41 42 1	0 0 0 0
33 41 1	0 0 0 0
M END
$$$$
M0010
Spartan	02262120183D
42 44 0	0 0 0 0	0 0 0	999	V2	0
1.7456	-0.4572	2.4715	H	0	0	0	0	0	0	0	0	0	0	0	0
1.6465	-0.3882	1.3832	C	0	0	0	0	0	0	0	0	0	0	0	0
0.3473	0.2827	0.9401	C	0	0	0	0	0	0	0	0	0	0	0	0
0.2102	-0.2155	-0.501	C	0	0	0	0	0	0	0	0	0	0	0	0
0.4563	-1.715	-0.3459	C	0	0	0	0	0	0	0	0	0	0	0	0
1.6066	-1.797	0.7054	C	0	0	0	0	0	0	0	0	0	0	0	0
2.5064	0.1909	1.0173	H	0	0	0	0	0	0	0	0	0	0	0	0
-0.4635	-0.1774	1.5226	H	0	0	0	0	0	0	0	0	0	0	0	0
1.0516	0.203	-1.0789	H	0	0	0	0	0	0	0	0	0	0	0	0
-0.4481	-2.2049	0.0384	H	0	0	0	0	0	0	0	0	0	0	0	0
0.7317	-2.223	-1.2747	H	0	0	0	0	0	0	0	0	0	0	0	0
0.1999	1.7978	1.0365	C	0	0	0	0	0	0	0	0	0	0	0	0
0.1122	2.1217	2.0814	H	0	0	0	0	0	0	0	0	0	0	0	0
1.088	2.2924	0.6186	H	0	0	0	0	0	0	0	0	0	0	0	0
-1.0846	0.2941	-1.1725	C	0	0	0	0	0	0	0	0	0	0	0	0
-0.885	1.8063	-1.1838	C	0	0	0	0	0	0	0	0	0	0	0	0
-1.0584	2.2795	0.2558	C	0	0	0	0	0	0	0	0	0	0	0	0
-2.3198	0.1798	-0.2566	C	0	0	0	0	0	0	0	0	0	0	0	0
-3.2148	0.1658	-0.8848	H	0	0	0	0	0	0	0	0	0	0	0	0
-2.3121	-0.7463	0.3269	H	0	0	0	0	0	0	0	0	0	0	0	0
-2.3086	1.4513	0.6525	C	0	0	0	0	0	0	0	0	0	0	0	0
-3.2083	2.0492	0.4743	H	0	0	0	0	0	0	0	0	0	0	0	0
-2.2981	1.2017	1.7188	H	0	0	0	0	0	0	0	0	0	0	0	0
1.335	-2.9011	1.7302	C	0	0	0	0	0	0	0	0	0	0	0	0
0.4336	-2.6764	2.3115	H	0	0	0	0	0	0	0	0	0	0	0	0
1.1694	-3.8668	1.2377	H	0	0	0	0	0	0	0	0	0	0	0	0
2.1692	-3.0077	2.4356	H	0	0	0	0	0	0	0	0	0	0	0	0
2.9502	-2.0441	0.0007	C	0	0	0	0	0	0	0	0	0	0	0	0
3.7671	-1.9433	0.7347	H	0	0	0	0	0	0	0	0	0	0	0	0
3.105	-1.2753	-0.7649	H	0	0	0	0	0	0	0	0	0	0	0	0
3.0259	-3.2781	-0.681	O	0	0	0	0	0	0	0	0	0	0	0	0
3.074	-3.9802	-0.0222	H	0	0	0	0	0	0	0	0	0	0	0	0
-1.265	-0.2794	-2.5759	C	0	0	0	0	0	0	0	0	0	0	0	0
-0.3059	-0.2176	-3.1141	H	0	0	0	0	0	0	0	0	0	0	0	0
-1.5375	-1.338	-2.5103	H	0	0	0	0	0	0	0	0	0	0	0	0
-1.2364	3.785	0.3722	C	0	0	0	0	0	0	0	0	0	0	0	0
-0.3482	4.3105	0.0071	H	0	0	0	0	0	0	0	0	0	0	0	0
-2.0906	4.1254	-0.2215	H	0	0	0	0	0	0	0	0	0	0	0	0
-1.4047	4.0729	1.416	H	0	0	0	0	0	0	0	0	0	0	0	0
-0.6693	2.4955	-2.1581	O	0	0	0	0	0	0	0	0	0	0	0	0
-2.2941	0.3626	-3.2948	O	0	0	0	0	0	0	0	0	0	0	0	0
-1.9788	1.2644	-3.4481	H	0	0	0	0	0	0	0	0	0	0	0	0
1 2 1	0 0 0 0
2 7 1	0 0 0 0
2 3 1	0 0 0 0
2 6 1	0 0 0 0
3 8 1	0 0 0 0
3 4 1	0 0 0 0
4 9 1	0 0 0 0
4 5 1	0 0 0 0
5 10 1	0 0 0 0
5 11 1	0 0 0 0
5 6 1	0 0 0 0
12 13 1	0 0 0 0
12 14 1	0 0 0 0
3 12 1	0 0 0 0
4 15 1	0 0 0 0
15 16 1	0 0 0 0
16 17 1	0 0 0 0
12 17 1	0 0 0 0
18 19 1	0 0 0 0
18 20 1	0 0 0 0
15 18 1	0 0 0 0
21 22 1	0 0 0 0
21 23 1	0 0 0 0
18 21 1	0 0 0 0
17 21 1	0 0 0 0
24 25 1	0 0 0 0
24 26 1	0 0 0 0
24 27 1	0 0 0 0
6 24 1	0 0 0 0
28 29 1	0 0 0 0
28 30 1	0 0 0 0
6 28 1	0 0 0 0
31 32 1	0 0 0 0
28 31 1	0 0 0 0
33 34 1	0 0 0 0
33 35 1	0 0 0 0
15 33 1	0 0 0 0
36 37 1	0 0 0 0
36 38 1	0 0 0 0
36 39 1	0 0 0 0
17 36 1	0 0 0 0
16 40 2	0 0 0 0
41 42 1	0 0 0 0
33 41 1	0 0 0 0
M END
$$$$
M0011
Spartan	02262120183D
42 44 0	0 0 0 0	0 0 0	999	V2	0
2.4498	0.5004	1.7027	H	0	0	0	0	0	0	0	0	0	0	0	0
1.3636	0.4141	1.5934	C	0	0	0	0	0	0	0	0	0	0	0	0
0.9396	-0.2717	0.2961	C	0	0	0	0	0	0	0	0	0	0	0	0
-0.5153	0.1866	0.1662	C	0	0	0	0	0	0	0	0	0	0	0	0
-0.4079	1.6897	0.4057	C	0	0	0	0	0	0	0	0	0	0	0	0
0.6645	1.8116	1.5344	C	0	0	0	0	0	0	0	0	0	0	0	0
0.9964	-0.1635	2.4536	H	0	0	0	0	0	0	0	0	0	0	0	0
1.5101	0.2043	-0.5146	H	0	0	0	0	0	0	0	0	0	0	0	0
-1.0834	-0.2394	1.0063	H	0	0	0	0	0	0	0	0	0	0	0	0
-0.0622	2.1968	-0.5052	H	0	0	0	0	0	0	0	0	0	0	0	0
-1.3544	2.1508	0.6995	H	0	0	0	0	0	0	0	0	0	0	0	0
1.0807	-1.7839	0.1482	C	0	0	0	0	0	0	0	0	0	0	0	0
2.1338	-2.0782	0.055	H	0	0	0	0	0	0	0	0	0	0	0	0
0.6797	-2.2915	1.0364	H	0	0	0	0	0	0	0	0	0	0	0	0
-1.178	-0.3476	-1.1266	C	0	0	0	0	0	0	0	0	0	0	0	0
-1.1382	-1.8542	-0.8986	C	0	0	0	0	0	0	0	0	0	0	0	0
0.3076	-2.2892	-1.1088	C	0	0	0	0	0	0	0	0	0	0	0	0
-0.2625	-0.201	-2.3588	C	0	0	0	0	0	0	0	0	0	0	0	0
-0.8703	-0.183	-3.2703	H	0	0	0	0	0	0	0	0	0	0	0	0
0.3006	0.7369	-2.3376	H	0	0	0	0	0	0	0	0	0	0	0	0
0.6743	-1.452	-2.359	C	0	0	0	0	0	0	0	0	0	0	0	0
0.5019	-2.0517	-3.2586	H	0	0	0	0	0	0	0	0	0	0	0	0
1.7337	-1.1757	-2.3592	H	0	0	0	0	0	0	0	0	0	0	0	0
1.6713	2.9196	1.2147	C	0	0	0	0	0	0	0	0	0	0	0	0
2.2387	2.6783	0.3087	H	0	0	0	0	0	0	0	0	0	0	0	0
1.1638	3.8744	1.0336	H	0	0	0	0	0	0	0	0	0	0	0	0
2.3913	3.0565	2.032	H	0	0	0	0	0	0	0	0	0	0	0	0
-0.0146	2.0831	2.8857	C	0	0	0	0	0	0	0	0	0	0	0	0
0.7339	1.9939	3.691	H	0	0	0	0	0	0	0	0	0	0	0	0
-0.7799	1.3199	3.0653	H	0	0	0	0	0	0	0	0	0	0	0	0
-0.6901	3.321	2.9529	O	0	0	0	0	0	0	0	0	0	0	0	0
-0.0279	4.0206	2.9754	H	0	0	0	0	0	0	0	0	0	0	0	0
-2.5985	0.181	-1.3191	C	0	0	0	0	0	0	0	0	0	0	0	0
-2.5726	1.2645	-1.4744	H	0	0	0	0	0	0	0	0	0	0	0	0
-3.0277	-0.2716	-2.2278	H	0	0	0	0	0	0	0	0	0	0	0	0
0.4639	-3.7917	-1.2842	C	0	0	0	0	0	0	0	0	0	0	0	0
0.108	-4.3238	-0.3963	H	0	0	0	0	0	0	0	0	0	0	0	0
-0.1165	-4.1494	-2.1408	H	0	0	0	0	0	0	0	0	0	0	0	0
1.5155	-4.053	-1.4472	H	0	0	0	0	0	0	0	0	0	0	0	0
-2.0727	-2.5622	-0.5831	O	0	0	0	0	0	0	0	0	0	0	0	0
-3.4145	-0.0528	-0.1967	O	0	0	0	0	0	0	0	0	0	0	0	0
-3.4353	-1.0168	-0.0901	H	0	0	0	0	0	0	0	0	0	0	0	0
1 2 1	0 0 0 0
2 7 1	0 0 0 0
2 3 1	0 0 0 0
2 6 1	0 0 0 0
3 8 1	0 0 0 0
3 4 1	0 0 0 0
4 9 1	0 0 0 0
4 5 1	0 0 0 0
5 10 1	0 0 0 0
5 11 1	0 0 0 0
5 6 1	0 0 0 0
12 13 1	0 0 0 0
12 14 1	0 0 0 0
3 12 1	0 0 0 0
4 15 1	0 0 0 0
15 16 1	0 0 0 0
16 17 1	0 0 0 0
12 17 1	0 0 0 0
18 19 1	0 0 0 0
18 20 1	0 0 0 0
15 18 1	0 0 0 0
21 22 1	0 0 0 0
21 23 1	0 0 0 0
18 21 1	0 0 0 0
17 21 1	0 0 0 0
24 25 1	0 0 0 0
24 26 1	0 0 0 0
24 27 1	0 0 0 0
6 24 1	0 0 0 0
28 29 1	0 0 0 0
28 30 1	0 0 0 0
6 28 1	0 0 0 0
31 32 1	0 0 0 0
28 31 1	0 0 0 0
33 34 1	0 0 0 0
33 35 1	0 0 0 0
15 33 1	0 0 0 0
36 37 1	0 0 0 0
36 38 1	0 0 0 0
36 39 1	0 0 0 0
17 36 1	0 0 0 0
16 40 2	0 0 0 0
41 42 1	0 0 0 0
33 41 1	0 0 0 0
M END
$$$$
M0012
Spartan	02262120183D
42 44 0	0 0 0 0	0 0 0	999	V2	0
1.6598	-0.5304	2.4239	H	0	0	0	0	0	0	0	0	0	0	0	0
1.5603	-0.4403	1.3376	C	0	0	0	0	0	0	0	0	0	0	0	0
0.2613	0.2387	0.9073	C	0	0	0	0	0	0	0	0	0	0	0	0
0.1444	-0.2129	-0.5497	C	0	0	0	0	0	0	0	0	0	0	0	0
0.3974	-1.7146	-0.4523	C	0	0	0	0	0	0	0	0	0	0	0	0
1.514	-1.8366	0.6348	C	0	0	0	0	0	0	0	0	0	0	0	0
2.4262	0.133	0.9851	H	0	0	0	0	0	0	0	0	0	0	0	0
-0.553	-0.2414	1.4696	H	0	0	0	0	0	0	0	0	0	0	0	0
0.9859	0.2229	-1.1077	H	0	0	0	0	0	0	0	0	0	0	0	0
-0.5116	-2.238	-0.1273	H	0	0	0	0	0	0	0	0	0	0	0	0
0.6986	-2.1494	-1.4115	H	0	0	0	0	0	0	0	0	0	0	0	0
0.1052	1.7505	1.0475	C	0	0	0	0	0	0	0	0	0	0	0	0
0.0004	2.0441	2.0997	H	0	0	0	0	0	0	0	0	0	0	0	0
0.9954	2.2612	0.6553	H	0	0	0	0	0	0	0	0	0	0	0	0
-1.1472	0.3119	-1.2217	C	0	0	0	0	0	0	0	0	0	0	0	0
-0.9237	1.8189	-1.1805	C	0	0	0	0	0	0	0	0	0	0	0	0
-1.1471	2.2525	0.2635	C	0	0	0	0	0	0	0	0	0	0	0	0
-2.3847	0.1592	-0.315	C	0	0	0	0	0	0	0	0	0	0	0	0
-3.2919	0.1359	-0.9291	H	0	0	0	0	0	0	0	0	0	0	0	0
-2.3617	-0.7783	0.2493	H	0	0	0	0	0	0	0	0	0	0	0	0
-2.3972	1.4108	0.6208	C	0	0	0	0	0	0	0	0	0	0	0	0
-3.298	2.0068	0.441	H	0	0	0	0	0	0	0	0	0	0	0	0
-2.4035	1.135	1.6804	H	0	0	0	0	0	0	0	0	0	0	0	0
1.1804	-2.946	1.636	C	0	0	0	0	0	0	0	0	0	0	0	0
0.2444	-2.7262	2.1619	H	0	0	0	0	0	0	0	0	0	0	0	0
1.0613	-3.9128	1.1316	H	0	0	0	0	0	0	0	0	0	0	0	0
1.9604	-3.0492	2.4003	H	0	0	0	0	0	0	0	0	0	0	0	0
2.8515	-2.1278	-0.0618	C	0	0	0	0	0	0	0	0	0	0	0	0
3.0235	-1.3773	-0.8411	H	0	0	0	0	0	0	0	0	0	0	0	0
2.8002	-3.1102	-0.5594	H	0	0	0	0	0	0	0	0	0	0	0	0
3.9709	-2.0488	0.7964	O	0	0	0	0	0	0	0	0	0	0	0	0
3.9421	-2.8055	1.3917	H	0	0	0	0	0	0	0	0	0	0	0	0
-1.327	-0.2201	-2.6423	C	0	0	0	0	0	0	0	0	0	0	0	0
-1.4934	-1.3018	-2.6137	H	0	0	0	0	0	0	0	0	0	0	0	0
-2.226	0.2386	-3.0851	H	0	0	0	0	0	0	0	0	0	0	0	0
-1.3287	3.7544	0.419	C	0	0	0	0	0	0	0	0	0	0	0	0
-0.4393	4.2888	0.0719	H	0	0	0	0	0	0	0	0	0	0	0	0
-2.1809	4.1102	-0.169	H	0	0	0	0	0	0	0	0	0	0	0	0
-1.5021	4.0144	1.4689	H	0	0	0	0	0	0	0	0	0	0	0	0
-0.6009	2.5254	-2.1136	O	0	0	0	0	0	0	0	0	0	0	0	0
-0.1928	-0.0034	-3.4459	O	0	0	0	0	0	0	0	0	0	0	0	0
-0.0724	0.9579	-3.4666	H	0	0	0	0	0	0	0	0	0	0	0	0
1 2 1	0 0 0 0
2 7 1	0 0 0 0
2 3 1	0 0 0 0
2 6 1	0 0 0 0
3 8 1	0 0 0 0
3 4 1	0 0 0 0
4 9 1	0 0 0 0
4 5 1	0 0 0 0
5 10 1	0 0 0 0
5 11 1	0 0 0 0
5 6 1	0 0 0 0
12 13 1	0 0 0 0
12 14 1	0 0 0 0
3 12 1	0 0 0 0
4 15 1	0 0 0 0
15 16 1	0 0 0 0
16 17 1	0 0 0 0
12 17 1	0 0 0 0
18 19 1	0 0 0 0
18 20 1	0 0 0 0
15 18 1	0 0 0 0
21 22 1	0 0 0 0
21 23 1	0 0 0 0
18 21 1	0 0 0 0
17 21 1	0 0 0 0
24 25 1	0 0 0 0
24 26 1	0 0 0 0
24 27 1	0 0 0 0
6 24 1	0 0 0 0
28 29 1	0 0 0 0
28 30 1	0 0 0 0
6 28 1	0 0 0 0
31 32 1	0 0 0 0
28 31 1	0 0 0 0
33 34 1	0 0 0 0
33 35 1	0 0 0 0
15 33 1	0 0 0 0
36 37 1	0 0 0 0
36 38 1	0 0 0 0
36 39 1	0 0 0 0
17 36 1	0 0 0 0
16 40 2	0 0 0 0
41 42 1	0 0 0 0
33 41 1	0 0 0 0
M END
$$$$
M0013
Spartan	02262120183D
42 44 0	0 0 0 0	0 0 0	999	V2	0
1.8163	-0.4937	2.3628	H	0	0	0	0	0	0	0	0	0	0	0	0
1.668	-0.4423	1.2791	C	0	0	0	0	0	0	0	0	0	0	0	0
0.3504	0.216	0.8799	C	0	0	0	0	0	0	0	0	0	0	0	0
0.2073	-0.2407	-0.5734	C	0	0	0	0	0	0	0	0	0	0	0	0
0.4911	-1.7401	-0.4759	C	0	0	0	0	0	0	0	0	0	0	0	0
1.5964	-1.8608	0.6242	C	0	0	0	0	0	0	0	0	0	0	0	0
2.5002	0.1437	0.8591	H	0	0	0	0	0	0	0	0	0	0	0	0
-0.4406	-0.2789	1.4608	H	0	0	0	0	0	0	0	0	0	0	0	0
1.0317	0.2177	-1.1456	H	0	0	0	0	0	0	0	0	0	0	0	0
-0.4126	-2.2789	-0.1641	H	0	0	0	0	0	0	0	0	0	0	0	0
0.8102	-2.1753	-1.4301	H	0	0	0	0	0	0	0	0	0	0	0	0
0.1713	1.7239	1.0224	C	0	0	0	0	0	0	0	0	0	0	0	0
0.0919	2.0153	2.0775	H	0	0	0	0	0	0	0	0	0	0	0	0
1.0415	2.2507	0.606	H	0	0	0	0	0	0	0	0	0	0	0	0
-1.1082	0.2568	-1.2129	C	0	0	0	0	0	0	0	0	0	0	0	0
-0.9451	1.7729	-1.1814	C	0	0	0	0	0	0	0	0	0	0	0	0
-1.1094	2.1986	0.2738	C	0	0	0	0	0	0	0	0	0	0	0	0
-2.3268	0.084	-0.2839	C	0	0	0	0	0	0	0	0	0	0	0	0
-3.23	0.0663	-0.9001	H	0	0	0	0	0	0	0	0	0	0	0	0
-2.2879	-0.8588	0.2716	H	0	0	0	0	0	0	0	0	0	0	0	0
-2.3337	1.3283	0.662	C	0	0	0	0	0	0	0	0	0	0	0	0
-3.2502	1.9087	0.5134	H	0	0	0	0	0	0	0	0	0	0	0	0
-2.3025	1.0479	1.7203	H	0	0	0	0	0	0	0	0	0	0	0	0
1.2286	-2.9216	1.6639	C	0	0	0	0	0	0	0	0	0	0	0	0
0.321	-2.6381	2.2105	H	0	0	0	0	0	0	0	0	0	0	0	0
1.0409	-3.8885	1.1817	H	0	0	0	0	0	0	0	0	0	0	0	0
2.0421	-3.0544	2.3837	H	0	0	0	0	0	0	0	0	0	0	0	0
2.9362	-2.2218	-0.0321	C	0	0	0	0	0	0	0	0	0	0	0	0
3.143	-1.5111	-0.8507	H	0	0	0	0	0	0	0	0	0	0	0	0
2.8717	-3.2218	-0.4748	H	0	0	0	0	0	0	0	0	0	0	0	0
4.0148	-2.2769	0.8775	O	0	0	0	0	0	0	0	0	0	0	0	0
4.1586	-1.3861	1.2174	H	0	0	0	0	0	0	0	0	0	0	0	0
-1.2949	-0.2791	-2.6305	C	0	0	0	0	0	0	0	0	0	0	0	0
-0.3424	-0.1876	-3.1767	H	0	0	0	0	0	0	0	0	0	0	0	0
-1.5515	-1.3431	-2.5919	H	0	0	0	0	0	0	0	0	0	0	0	0
-1.3224	3.6951	0.4382	C	0	0	0	0	0	0	0	0	0	0	0	0
-0.4507	4.2532	0.0832	H	0	0	0	0	0	0	0	0	0	0	0	0
-2.1892	4.0328	-0.1378	H	0	0	0	0	0	0	0	0	0	0	0	0
-1.4889	3.9464	1.4912	H	0	0	0	0	0	0	0	0	0	0	0	0
-0.7594	2.4952	-2.138	O	0	0	0	0	0	0	0	0	0	0	0	0
-2.3408	0.3659	-3.3193	O	0	0	0	0	0	0	0	0	0	0	0	0
-2.0458	1.2801	-3.4411	H	0	0	0	0	0	0	0	0	0	0	0	0
1 2 1	0 0 0 0
2 7 1	0 0 0 0
2 3 1	0 0 0 0
2 6 1	0 0 0 0
3 8 1	0 0 0 0
3 4 1	0 0 0 0
4 9 1	0 0 0 0
4 5 1	0 0 0 0
5 10 1	0 0 0 0
5 11 1	0 0 0 0
5 6 1	0 0 0 0
12 13 1	0 0 0 0
12 14 1	0 0 0 0
3 12 1	0 0 0 0
4 15 1	0 0 0 0
15 16 1	0 0 0 0
16 17 1	0 0 0 0
12 17 1	0 0 0 0
18 19 1	0 0 0 0
18 20 1	0 0 0 0
15 18 1	0 0 0 0
21 22 1	0 0 0 0
21 23 1	0 0 0 0
18 21 1	0 0 0 0
17 21 1	0 0 0 0
24 25 1	0 0 0 0
24 26 1	0 0 0 0
24 27 1	0 0 0 0
6 24 1	0 0 0 0
28 29 1	0 0 0 0
28 30 1	0 0 0 0
6 28 1	0 0 0 0
31 32 1	0 0 0 0
28 31 1	0 0 0 0
33 34 1	0 0 0 0
33 35 1	0 0 0 0
15 33 1	0 0 0 0
36 37 1	0 0 0 0
36 38 1	0 0 0 0
36 39 1	0 0 0 0
17 36 1	0 0 0 0
16 40 2	0 0 0 0
41 42 1	0 0 0 0
33 41 1	0 0 0 0
M END
$$$$
M0014
Spartan	02262120183D
42 44 0	0 0 0 0	0 0 0	999	V2	0
1.7466	-0.5417	2.4311	H	0	0	0	0	0	0	0	0	0	0	0	0
1.6127	-0.4674	1.3465	C	0	0	0	0	0	0	0	0	0	0	0	0
0.3015	0.1967	0.9373	C	0	0	0	0	0	0	0	0	0	0	0	0
0.177	-0.2466	-0.5228	C	0	0	0	0	0	0	0	0	0	0	0	0
0.4633	-1.7441	-0.4475	C	0	0	0	0	0	0	0	0	0	0	0	0
1.5533	-1.8738	0.6677	C	0	0	0	0	0	0	0	0	0	0	0	0
2.4534	0.1282	0.9617	H	0	0	0	0	0	0	0	0	0	0	0	0
-0.495	-0.3033	1.5074	H	0	0	0	0	0	0	0	0	0	0	0	0
1.0047	0.203	-1.0894	H	0	0	0	0	0	0	0	0	0	0	0	0
-0.4411	-2.296	-0.1575	H	0	0	0	0	0	0	0	0	0	0	0	0
0.809	-2.1381	-1.4064	H	0	0	0	0	0	0	0	0	0	0	0	0
0.119	1.703	1.0973	C	0	0	0	0	0	0	0	0	0	0	0	0
0.0273	1.9837	2.1544	H	0	0	0	0	0	0	0	0	0	0	0	0
0.991	2.2367	0.6942	H	0	0	0	0	0	0	0	0	0	0	0	0
-1.1367	0.2601	-1.1673	C	0	0	0	0	0	0	0	0	0	0	0	0
-0.9457	1.771	-1.1125	C	0	0	0	0	0	0	0	0	0	0	0	0
-1.1561	2.1852	0.3395	C	0	0	0	0	0	0	0	0	0	0	0	0
-2.3543	0.0698	-0.2404	C	0	0	0	0	0	0	0	0	0	0	0	0
-3.2716	0.0293	-0.8383	H	0	0	0	0	0	0	0	0	0	0	0	0
-2.2983	-0.8719	0.3144	H	0	0	0	0	0	0	0	0	0	0	0	0
-2.3815	1.3125	0.7063	C	0	0	0	0	0	0	0	0	0	0	0	0
-3.2975	1.8901	0.5436	H	0	0	0	0	0	0	0	0	0	0	0	0
-2.3687	1.0284	1.7637	H	0	0	0	0	0	0	0	0	0	0	0	0
1.1635	-2.9447	1.6911	C	0	0	0	0	0	0	0	0	0	0	0	0
0.2381	-2.6696	2.2104	H	0	0	0	0	0	0	0	0	0	0	0	0
0.9956	-3.9116	1.2021	H	0	0	0	0	0	0	0	0	0	0	0	0
1.9451	-3.0791	2.449	H	0	0	0	0	0	0	0	0	0	0	0	0
2.9092	-2.2589	0.0572	C	0	0	0	0	0	0	0	0	0	0	0	0
2.8463	-3.2767	-0.3428	H	0	0	0	0	0	0	0	0	0	0	0	0
3.678	-2.2629	0.8476	H	0	0	0	0	0	0	0	0	0	0	0	0
3.3037	-1.4533	-1.0329	O	0	0	0	0	0	0	0	0	0	0	0	0
3.5365	-0.5803	-0.6984	H	0	0	0	0	0	0	0	0	0	0	0	0
-1.3353	-0.259	-2.5907	C	0	0	0	0	0	0	0	0	0	0	0	0
-1.4586	-1.3476	-2.5725	H	0	0	0	0	0	0	0	0	0	0	0	0
-2.266	0.1704	-2.9988	H	0	0	0	0	0	0	0	0	0	0	0	0
-1.369	3.6807	0.5139	C	0	0	0	0	0	0	0	0	0	0	0	0
-0.4938	4.2391	0.1691	H	0	0	0	0	0	0	0	0	0	0	0	0
-2.2313	4.0247	-0.0658	H	0	0	0	0	0	0	0	0	0	0	0	0
-1.5432	3.9245	1.5673	H	0	0	0	0	0	0	0	0	0	0	0	0
-0.6518	2.4967	-2.0405	O	0	0	0	0	0	0	0	0	0	0	0	0
-0.2363	0.0142	-3.4246	O	0	0	0	0	0	0	0	0	0	0	0	0
-0.1435	0.9788	-3.4236	H	0	0	0	0	0	0	0	0	0	0	0	0
1 2 1	0 0 0 0
2 7 1	0 0 0 0
2 3 1	0 0 0 0
2 6 1	0 0 0 0
3 8 1	0 0 0 0
3 4 1	0 0 0 0
4 9 1	0 0 0 0
4 5 1	0 0 0 0
5 10 1	0 0 0 0
5 11 1	0 0 0 0
5 6 1	0 0 0 0
12 13 1	0 0 0 0
12 14 1	0 0 0 0
3 12 1	0 0 0 0
4 15 1	0 0 0 0
15 16 1	0 0 0 0
16 17 1	0 0 0 0
12 17 1	0 0 0 0
18 19 1	0 0 0 0
18 20 1	0 0 0 0
15 18 1	0 0 0 0
21 22 1	0 0 0 0
21 23 1	0 0 0 0
18 21 1	0 0 0 0
17 21 1	0 0 0 0
24 25 1	0 0 0 0
24 26 1	0 0 0 0
24 27 1	0 0 0 0
6 24 1	0 0 0 0
28 29 1	0 0 0 0
28 30 1	0 0 0 0
6 28 1	0 0 0 0
31 32 1	0 0 0 0
28 31 1	0 0 0 0
33 34 1	0 0 0 0
33 35 1	0 0 0 0
15 33 1	0 0 0 0
36 37 1	0 0 0 0
36 38 1	0 0 0 0
36 39 1	0 0 0 0
17 36 1	0 0 0 0
16 40 2	0 0 0 0
41 42 1	0 0 0 0
33 41 1	0 0 0 0
M END
$$$$

## Sheet: (2R,3R,7S,9S,11S)
M0001
Spartan	02262120183D
42 44 0	0 0 0 0	0 0 0	999	V2	0
1.6589	-0.5646	2.5345	H	0	0	0	0	0	0	0	0	0	0	0	0
1.5627	-0.4682	1.4478	C	0	0	0	0	0	0	0	0	0	0	0	0
0.2577	0.2052	1.0171	C	0	0	0	0	0	0	0	0	0	0	0	0
0.1407	-0.2723	-0.4307	C	0	0	0	0	0	0	0	0	0	0	0	0
0.3793	-1.7714	-0.2972	C	0	0	0	0	0	0	0	0	0	0	0	0
1.5442	-1.8628	0.7385	C	0	0	0	0	0	0	0	0	0	0	0	0
2.4135	0.1195	1.0839	H	0	0	0	0	0	0	0	0	0	0	0	0
-0.5582	-0.2571	1.5925	H	0	0	0	0	0	0	0	0	0	0	0	0
0.9976	0.1429	-0.9761	H	0	0	0	0	0	0	0	0	0	0	0	0
-0.5186	-2.2677	0.0947	H	0	0	0	0	0	0	0	0	0	0	0	0
0.619	-2.2569	-1.2507	H	0	0	0	0	0	0	0	0	0	0	0	0
0.1149	1.722	1.1207	C	0	0	0	0	0	0	0	0	0	0	0	0
-0.0029	2.0408	2.1642	H	0	0	0	0	0	0	0	0	0	0	0	0
1.017	2.2128	0.7312	H	0	0	0	0	0	0	0	0	0	0	0	0
-1.1276	0.2532	-1.1369	C	0	0	0	0	0	0	0	0	0	0	0	0
-0.8754	1.755	-1.1251	C	0	0	0	0	0	0	0	0	0	0	0	0
-1.1183	2.2226	0.3052	C	0	0	0	0	0	0	0	0	0	0	0	0
-2.3848	0.1399	-0.2548	C	0	0	0	0	0	0	0	0	0	0	0	0
-3.2813	0.1248	-0.8849	H	0	0	0	0	0	0	0	0	0	0	0	0
-2.3905	-0.7882	0.3251	H	0	0	0	0	0	0	0	0	0	0	0	0
-2.3863	1.4066	0.6605	C	0	0	0	0	0	0	0	0	0	0	0	0
-3.2753	2.014	0.4616	H	0	0	0	0	0	0	0	0	0	0	0	0
-2.4093	1.147	1.7237	H	0	0	0	0	0	0	0	0	0	0	0	0
1.3056	-2.9984	1.7355	C	0	0	0	0	0	0	0	0	0	0	0	0
0.3964	-2.8149	2.3197	H	0	0	0	0	0	0	0	0	0	0	0	0
1.1844	-3.9594	1.221	H	0	0	0	0	0	0	0	0	0	0	0	0
2.142	-3.0934	2.4388	H	0	0	0	0	0	0	0	0	0	0	0	0
2.8777	-2.1169	0.0163	C	0	0	0	0	0	0	0	0	0	0	0	0
2.8654	-3.1286	-0.4205	H	0	0	0	0	0	0	0	0	0	0	0	0
3.6955	-2.0839	0.745	H	0	0	0	0	0	0	0	0	0	0	0	0
3.2035	-1.1512	-0.963	O	0	0	0	0	0	0	0	0	0	0	0	0
2.5953	-1.253	-1.7065	H	0	0	0	0	0	0	0	0	0	0	0	0
-1.2679	-0.3124	-2.548	C	0	0	0	0	0	0	0	0	0	0	0	0
-1.4789	-1.386	-2.4987	H	0	0	0	0	0	0	0	0	0	0	0	0
-2.1218	0.1695	-3.0504	H	0	0	0	0	0	0	0	0	0	0	0	0
-1.2809	3.7298	0.4253	C	0	0	0	0	0	0	0	0	0	0	0	0
-0.378	4.2437	0.0823	H	0	0	0	0	0	0	0	0	0	0	0	0
-2.118	4.0852	-0.1842	H	0	0	0	0	0	0	0	0	0	0	0	0
-1.468	4.0147	1.4664	H	0	0	0	0	0	0	0	0	0	0	0	0
-0.5119	2.4296	-2.0663	O	0	0	0	0	0	0	0	0	0	0	0	0
-0.0834	-0.1641	-3.301	O	0	0	0	0	0	0	0	0	0	0	0	0
0.066	0.7924	-3.3563	H	0	0	0	0	0	0	0	0	0	0	0	0
1 2 1	0 0 0 0
2 7 1	0 0 0 0
2 3 1	0 0 0 0
2 6 1	0 0 0 0
3 8 1	0 0 0 0
3 4 1	0 0 0 0
4 9 1	0 0 0 0
4 5 1	0 0 0 0
5 10 1	0 0 0 0
5 11 1	0 0 0 0
5 6 1	0 0 0 0
12 13 1	0 0 0 0
12 14 1	0 0 0 0
3 12 1	0 0 0 0
4 15 1	0 0 0 0
15 16 1	0 0 0 0
16 17 1	0 0 0 0
12 17 1	0 0 0 0
18 19 1	0 0 0 0
18 20 1	0 0 0 0
15 18 1	0 0 0 0
21 22 1	0 0 0 0
21 23 1	0 0 0 0
18 21 1	0 0 0 0
17 21 1	0 0 0 0
24 25 1	0 0 0 0
24 26 1	0 0 0 0
24 27 1	0 0 0 0
6 24 1	0 0 0 0
28 29 1	0 0 0 0
28 30 1	0 0 0 0
6 28 1	0 0 0 0
31 32 1	0 0 0 0
28 31 1	0 0 0 0
33 34 1	0 0 0 0
33 35 1	0 0 0 0
15 33 1	0 0 0 0
36 37 1	0 0 0 0
36 38 1	0 0 0 0
36 39 1	0 0 0 0
17 36 1	0 0 0 0
16 40 2	0 0 0 0
41 42 1	0 0 0 0
33 41 1	0 0 0 0
M END
$$$$
M0002
Spartan	02262120183D
42 44 0	0 0 0 0	0 0 0	999	V2	0
1.8001	-0.5287	2.4411	H	0	0	0	0	0	0	0	0	0	0	0	0
1.6669	-0.4532	1.3564	C	0	0	0	0	0	0	0	0	0	0	0	0
0.3493	0.2063	0.9561	C	0	0	0	0	0	0	0	0	0	0	0	0
0.2037	-0.249	-0.4979	C	0	0	0	0	0	0	0	0	0	0	0	0
0.4826	-1.7482	-0.4011	C	0	0	0	0	0	0	0	0	0	0	0	0
1.6093	-1.8605	0.6795	C	0	0	0	0	0	0	0	0	0	0	0	0
2.5061	0.1229	0.9508	H	0	0	0	0	0	0	0	0	0	0	0	0
-0.446	-0.2814	1.5382	H	0	0	0	0	0	0	0	0	0	0	0	0
1.0331	0.1942	-1.0694	H	0	0	0	0	0	0	0	0	0	0	0	0
-0.4159	-2.2821	-0.0641	H	0	0	0	0	0	0	0	0	0	0	0	0
0.789	-2.1831	-1.3567	H	0	0	0	0	0	0	0	0	0	0	0	0
0.1794	1.7158	1.0942	C	0	0	0	0	0	0	0	0	0	0	0	0
0.1026	2.0118	2.1482	H	0	0	0	0	0	0	0	0	0	0	0	0
1.053	2.2338	0.675	H	0	0	0	0	0	0	0	0	0	0	0	0
-1.1123	0.2512	-1.134	C	0	0	0	0	0	0	0	0	0	0	0	0
-0.9434	1.7659	-1.1088	C	0	0	0	0	0	0	0	0	0	0	0	0
-1.0987	2.1971	0.3458	C	0	0	0	0	0	0	0	0	0	0	0	0
-2.3312	0.0889	-0.2032	C	0	0	0	0	0	0	0	0	0	0	0	0
-3.2358	0.0737	-0.8176	H	0	0	0	0	0	0	0	0	0	0	0	0
-2.2957	-0.8514	0.3564	H	0	0	0	0	0	0	0	0	0	0	0	0
-2.3294	1.3371	0.7381	C	0	0	0	0	0	0	0	0	0	0	0	0
-3.2417	1.9233	0.5872	H	0	0	0	0	0	0	0	0	0	0	0	0
-2.2995	1.0607	1.7973	H	0	0	0	0	0	0	0	0	0	0	0	0
1.2754	-2.9504	1.7022	C	0	0	0	0	0	0	0	0	0	0	0	0
0.3578	-2.6981	2.2454	H	0	0	0	0	0	0	0	0	0	0	0	0
1.1171	-3.9187	1.2125	H	0	0	0	0	0	0	0	0	0	0	0	0
2.0785	-3.0686	2.4397	H	0	0	0	0	0	0	0	0	0	0	0	0
2.9493	-2.1983	0.0277	C	0	0	0	0	0	0	0	0	0	0	0	0
2.8986	-3.2136	-0.3977	H	0	0	0	0	0	0	0	0	0	0	0	0
3.7367	-2.1968	0.799	H	0	0	0	0	0	0	0	0	0	0	0	0
3.2272	-1.2447	-0.9804	O	0	0	0	0	0	0	0	0	0	0	0	0
4.0747	-1.4633	-1.3805	H	0	0	0	0	0	0	0	0	0	0	0	0
-1.3031	-0.2883	-2.5493	C	0	0	0	0	0	0	0	0	0	0	0	0
-0.3509	-0.2014	-3.0961	H	0	0	0	0	0	0	0	0	0	0	0	0
-1.5632	-1.3513	-2.5072	H	0	0	0	0	0	0	0	0	0	0	0	0
-1.3014	3.6954	0.5059	C	0	0	0	0	0	0	0	0	0	0	0	0
-0.4267	4.2461	0.1458	H	0	0	0	0	0	0	0	0	0	0	0	0
-2.1682	4.0372	-0.0687	H	0	0	0	0	0	0	0	0	0	0	0	0
-1.4623	3.9516	1.5591	H	0	0	0	0	0	0	0	0	0	0	0	0
-0.7667	2.4864	-2.0689	O	0	0	0	0	0	0	0	0	0	0	0	0
-2.3487	0.359	-3.2397	O	0	0	0	0	0	0	0	0	0	0	0	0
-2.0495	1.2725	-3.36	H	0	0	0	0	0	0	0	0	0	0	0	0
1 2 1	0 0 0 0
2 7 1	0 0 0 0
2 3 1	0 0 0 0
2 6 1	0 0 0 0
3 8 1	0 0 0 0
3 4 1	0 0 0 0
4 9 1	0 0 0 0
4 5 1	0 0 0 0
5 10 1	0 0 0 0
5 11 1	0 0 0 0
5 6 1	0 0 0 0
12 13 1	0 0 0 0
12 14 1	0 0 0 0
3 12 1	0 0 0 0
4 15 1	0 0 0 0
15 16 1	0 0 0 0
16 17 1	0 0 0 0
12 17 1	0 0 0 0
18 19 1	0 0 0 0
18 20 1	0 0 0 0
15 18 1	0 0 0 0
21 22 1	0 0 0 0
21 23 1	0 0 0 0
18 21 1	0 0 0 0
17 21 1	0 0 0 0
24 25 1	0 0 0 0
24 26 1	0 0 0 0
24 27 1	0 0 0 0
6 24 1	0 0 0 0
28 29 1	0 0 0 0
28 30 1	0 0 0 0
6 28 1	0 0 0 0
31 32 1	0 0 0 0
28 31 1	0 0 0 0
33 34 1	0 0 0 0
33 35 1	0 0 0 0
15 33 1	0 0 0 0
36 37 1	0 0 0 0
36 38 1	0 0 0 0
36 39 1	0 0 0 0
17 36 1	0 0 0 0
16 40 2	0 0 0 0
41 42 1	0 0 0 0
33 41 1	0 0 0 0
M END
$$$$
M0003
Spartan	02262120183D
42 44 0	0 0 0 0	0 0 0	999	V2	0
1.7123	-0.4992	2.4722	H	0	0	0	0	0	0	0	0	0	0	0	0
1.5935	-0.4331	1.385	C	0	0	0	0	0	0	0	0	0	0	0	0
0.284	0.2284	0.9612	C	0	0	0	0	0	0	0	0	0	0	0	0
0.1526	-0.247	-0.4881	C	0	0	0	0	0	0	0	0	0	0	0	0
0.4267	-1.7431	-0.3759	C	0	0	0	0	0	0	0	0	0	0	0	0
1.5392	-1.8472	0.7198	C	0	0	0	0	0	0	0	0	0	0	0	0
2.4404	0.1356	0.9854	H	0	0	0	0	0	0	0	0	0	0	0	0
-0.5191	-0.2458	1.5447	H	0	0	0	0	0	0	0	0	0	0	0	0
0.9847	0.1802	-1.0629	H	0	0	0	0	0	0	0	0	0	0	0	0
-0.475	-2.2783	-0.0485	H	0	0	0	0	0	0	0	0	0	0	0	0
0.7447	-2.172	-1.3299	H	0	0	0	0	0	0	0	0	0	0	0	0
0.1209	1.7413	1.0771	C	0	0	0	0	0	0	0	0	0	0	0	0
0.0317	2.0542	2.1254	H	0	0	0	0	0	0	0	0	0	0	0	0
1.0013	2.249	0.66	H	0	0	0	0	0	0	0	0	0	0	0	0
-1.159	0.252	-1.1428	C	0	0	0	0	0	0	0	0	0	0	0	0
-0.9481	1.7604	-1.1351	C	0	0	0	0	0	0	0	0	0	0	0	0
-1.1469	2.2205	0.3049	C	0	0	0	0	0	0	0	0	0	0	0	0
-2.3777	0.1072	-0.2094	C	0	0	0	0	0	0	0	0	0	0	0	0
-3.2967	0.0619	-0.8045	H	0	0	0	0	0	0	0	0	0	0	0	0
-2.3344	-0.8177	0.3741	H	0	0	0	0	0	0	0	0	0	0	0	0
-2.3852	1.3782	0.6993	C	0	0	0	0	0	0	0	0	0	0	0	0
-3.293	1.964	0.5203	H	0	0	0	0	0	0	0	0	0	0	0	0
-2.3743	1.1254	1.7647	H	0	0	0	0	0	0	0	0	0	0	0	0
1.1912	-2.9275	1.7472	C	0	0	0	0	0	0	0	0	0	0	0	0
0.2646	-2.6724	2.2735	H	0	0	0	0	0	0	0	0	0	0	0	0
1.042	-3.9008	1.2642	H	0	0	0	0	0	0	0	0	0	0	0	0
1.9826	-3.0375	2.4983	H	0	0	0	0	0	0	0	0	0	0	0	0
2.8858	-2.1925	0.085	C	0	0	0	0	0	0	0	0	0	0	0	0
2.8204	-3.194	-0.3696	H	0	0	0	0	0	0	0	0	0	0	0	0
3.6604	-2.2307	0.8693	H	0	0	0	0	0	0	0	0	0	0	0	0
3.2004	-1.2149	-0.8869	O	0	0	0	0	0	0	0	0	0	0	0	0
3.9581	-1.5168	-1.3967	H	0	0	0	0	0	0	0	0	0	0	0	0
-1.3698	-0.3091	-2.5481	C	0	0	0	0	0	0	0	0	0	0	0	0
-1.5143	-1.3939	-2.4933	H	0	0	0	0	0	0	0	0	0	0	0	0
-2.2924	0.1241	-2.9702	H	0	0	0	0	0	0	0	0	0	0	0	0
-1.3355	3.7238	0.4336	C	0	0	0	0	0	0	0	0	0	0	0	0
-0.4561	4.2561	0.0586	H	0	0	0	0	0	0	0	0	0	0	0	0
-2.2007	4.0627	-0.1454	H	0	0	0	0	0	0	0	0	0	0	0	0
-1.4906	4.0045	1.4812	H	0	0	0	0	0	0	0	0	0	0	0	0
-0.6501	2.4535	-2.087	O	0	0	0	0	0	0	0	0	0	0	0	0
-0.2674	-0.086	-3.3939	O	0	0	0	0	0	0	0	0	0	0	0	0
-0.1513	0.8763	-3.417	H	0	0	0	0	0	0	0	0	0	0	0	0
1 2 1	0 0 0 0
2 7 1	0 0 0 0
2 3 1	0 0 0 0
2 6 1	0 0 0 0
3 8 1	0 0 0 0
3 4 1	0 0 0 0
4 9 1	0 0 0 0
4 5 1	0 0 0 0
5 10 1	0 0 0 0
5 11 1	0 0 0 0
5 6 1	0 0 0 0
12 13 1	0 0 0 0
12 14 1	0 0 0 0
3 12 1	0 0 0 0
4 15 1	0 0 0 0
15 16 1	0 0 0 0
16 17 1	0 0 0 0
12 17 1	0 0 0 0
18 19 1	0 0 0 0
18 20 1	0 0 0 0
15 18 1	0 0 0 0
21 22 1	0 0 0 0
21 23 1	0 0 0 0
18 21 1	0 0 0 0
17 21 1	0 0 0 0
24 25 1	0 0 0 0
24 26 1	0 0 0 0
24 27 1	0 0 0 0
6 24 1	0 0 0 0
28 29 1	0 0 0 0
28 30 1	0 0 0 0
6 28 1	0 0 0 0
31 32 1	0 0 0 0
28 31 1	0 0 0 0
33 34 1	0 0 0 0
33 35 1	0 0 0 0
15 33 1	0 0 0 0
36 37 1	0 0 0 0
36 38 1	0 0 0 0
36 39 1	0 0 0 0
17 36 1	0 0 0 0
16 40 2	0 0 0 0
41 42 1	0 0 0 0
33 41 1	0 0 0 0
M END
$$$$
M0004
Spartan	02262120183D
42 44 0	0 0 0 0	0 0 0	999	V2	0
1.679	-0.5281	2.4224	H	0	0	0	0	0	0	0	0	0	0	0	0
1.5602	-0.4428	1.3383	C	0	0	0	0	0	0	0	0	0	0	0	0
0.2538	0.2288	0.9209	C	0	0	0	0	0	0	0	0	0	0	0	0
0.1296	-0.2209	-0.5361	C	0	0	0	0	0	0	0	0	0	0	0	0
0.3898	-1.7215	-0.4413	C	0	0	0	0	0	0	0	0	0	0	0	0
1.5062	-1.8452	0.6466	C	0	0	0	0	0	0	0	0	0	0	0	0
2.4168	0.1332	0.9674	H	0	0	0	0	0	0	0	0	0	0	0	0
-0.553	-0.2576	1.4887	H	0	0	0	0	0	0	0	0	0	0	0	0
0.9663	0.2195	-1.098	H	0	0	0	0	0	0	0	0	0	0	0	0
-0.5155	-2.2495	-0.1142	H	0	0	0	0	0	0	0	0	0	0	0	0
0.6893	-2.1539	-1.402	H	0	0	0	0	0	0	0	0	0	0	0	0
0.089	1.7391	1.0657	C	0	0	0	0	0	0	0	0	0	0	0	0
-0.0105	2.0292	2.1193	H	0	0	0	0	0	0	0	0	0	0	0	0
0.9735	2.2566	0.6692	H	0	0	0	0	0	0	0	0	0	0	0	0
-1.1681	0.299	-1.2	C	0	0	0	0	0	0	0	0	0	0	0	0
-0.9531	1.807	-1.1556	C	0	0	0	0	0	0	0	0	0	0	0	0
-1.171	2.2355	0.2905	C	0	0	0	0	0	0	0	0	0	0	0	0
-2.3995	0.1363	-0.2867	C	0	0	0	0	0	0	0	0	0	0	0	0
-3.3103	0.1092	-0.8953	H	0	0	0	0	0	0	0	0	0	0	0	0
-2.3674	-0.8024	0.2748	H	0	0	0	0	0	0	0	0	0	0	0	0
-2.4138	1.3852	0.6524	C	0	0	0	0	0	0	0	0	0	0	0	0
-3.3193	1.9762	0.4795	H	0	0	0	0	0	0	0	0	0	0	0	0
-2.4128	1.1063	1.7111	H	0	0	0	0	0	0	0	0	0	0	0	0
1.1747	-2.9455	1.6579	C	0	0	0	0	0	0	0	0	0	0	0	0
0.2588	-2.7007	2.2087	H	0	0	0	0	0	0	0	0	0	0	0	0
1.0146	-3.9054	1.1519	H	0	0	0	0	0	0	0	0	0	0	0	0
1.989	-3.0683	2.3775	H	0	0	0	0	0	0	0	0	0	0	0	0
2.8357	-2.1515	-0.0408	C	0	0	0	0	0	0	0	0	0	0	0	0
3.0068	-1.4095	-0.8386	H	0	0	0	0	0	0	0	0	0	0	0	0
2.7779	-3.1444	-0.5168	H	0	0	0	0	0	0	0	0	0	0	0	0
3.8694	-2.1083	0.9233	O	0	0	0	0	0	0	0	0	0	0	0	0
4.7043	-2.2846	0.477	H	0	0	0	0	0	0	0	0	0	0	0	0
-1.352	-0.2285	-2.6216	C	0	0	0	0	0	0	0	0	0	0	0	0
-1.5001	-1.3137	-2.5981	H	0	0	0	0	0	0	0	0	0	0	0	0
-2.2624	0.2184	-3.0546	H	0	0	0	0	0	0	0	0	0	0	0	0
-1.3614	3.7357	0.4509	C	0	0	0	0	0	0	0	0	0	0	0	0
-0.4766	4.277	0.102	H	0	0	0	0	0	0	0	0	0	0	0	0
-2.2181	4.088	-0.1325	H	0	0	0	0	0	0	0	0	0	0	0	0
-1.5322	3.9914	1.5024	H	0	0	0	0	0	0	0	0	0	0	0	0
-0.6362	2.5175	-2.0881	O	0	0	0	0	0	0	0	0	0	0	0	0
-0.2276	0.0144	-3.4339	O	0	0	0	0	0	0	0	0	0	0	0	0
-0.1236	0.9788	-3.4445	H	0	0	0	0	0	0	0	0	0	0	0	0
1 2 1	0 0 0 0
2 7 1	0 0 0 0
2 3 1	0 0 0 0
2 6 1	0 0 0 0
3 8 1	0 0 0 0
3 4 1	0 0 0 0
4 9 1	0 0 0 0
4 5 1	0 0 0 0
5 10 1	0 0 0 0
5 11 1	0 0 0 0
5 6 1	0 0 0 0
12 13 1	0 0 0 0
12 14 1	0 0 0 0
3 12 1	0 0 0 0
4 15 1	0 0 0 0
15 16 1	0 0 0 0
16 17 1	0 0 0 0
12 17 1	0 0 0 0
18 19 1	0 0 0 0
18 20 1	0 0 0 0
15 18 1	0 0 0 0
21 22 1	0 0 0 0
21 23 1	0 0 0 0
18 21 1	0 0 0 0
17 21 1	0 0 0 0
24 25 1	0 0 0 0
24 26 1	0 0 0 0
24 27 1	0 0 0 0
6 24 1	0 0 0 0
28 29 1	0 0 0 0
28 30 1	0 0 0 0
6 28 1	0 0 0 0
31 32 1	0 0 0 0
28 31 1	0 0 0 0
33 34 1	0 0 0 0
33 35 1	0 0 0 0
15 33 1	0 0 0 0
36 37 1	0 0 0 0
36 38 1	0 0 0 0
36 39 1	0 0 0 0
17 36 1	0 0 0 0
16 40 2	0 0 0 0
41 42 1	0 0 0 0
33 41 1	0 0 0 0
M END
$$$$
M0005
Spartan	02262120183D
42 44 0	0 0 0 0	0 0 0	999	V2	0
1.7191	-0.4856	2.4795	H	0	0	0	0	0	0	0	0	0	0	0	0
1.6039	-0.409	1.3938	C	0	0	0	0	0	0	0	0	0	0	0	0
0.3043	0.2735	0.9709	C	0	0	0	0	0	0	0	0	0	0	0	0
0.1591	-0.2111	-0.4728	C	0	0	0	0	0	0	0	0	0	0	0	0
0.4009	-1.7105	-0.3427	C	0	0	0	0	0	0	0	0	0	0	0	0
1.5497	-1.8171	0.7141	C	0	0	0	0	0	0	0	0	0	0	0	0
2.461	0.1669	1.0165	H	0	0	0	0	0	0	0	0	0	0	0	0
-0.5035	-0.1856	1.5583	H	0	0	0	0	0	0	0	0	0	0	0	0
0.9964	0.2023	-1.0538	H	0	0	0	0	0	0	0	0	0	0	0	0
-0.5016	-2.2171	0.0225	H	0	0	0	0	0	0	0	0	0	0	0	0
0.656	-2.1684	-1.3048	H	0	0	0	0	0	0	0	0	0	0	0	0
0.1667	1.7899	1.0781	C	0	0	0	0	0	0	0	0	0	0	0	0
0.0804	2.1086	2.1243	H	0	0	0	0	0	0	0	0	0	0	0	0
1.0567	2.2814	0.6621	H	0	0	0	0	0	0	0	0	0	0	0	0
-1.136	0.3129	-1.1376	C	0	0	0	0	0	0	0	0	0	0	0	0
-0.8916	1.8169	-1.1366	C	0	0	0	0	0	0	0	0	0	0	0	0
-1.0901	2.2884	0.2996	C	0	0	0	0	0	0	0	0	0	0	0	0
-2.3618	0.198	-0.2103	C	0	0	0	0	0	0	0	0	0	0	0	0
-3.2778	0.1722	-0.8106	H	0	0	0	0	0	0	0	0	0	0	0	0
-2.3432	-0.7261	0.375	H	0	0	0	0	0	0	0	0	0	0	0	0
-2.3448	1.4713	0.6952	C	0	0	0	0	0	0	0	0	0	0	0	0
-3.2407	2.0739	0.5148	H	0	0	0	0	0	0	0	0	0	0	0	0
-2.3394	1.2205	1.7606	H	0	0	0	0	0	0	0	0	0	0	0	0
1.2601	-2.9215	1.7316	C	0	0	0	0	0	0	0	0	0	0	0	0
0.3257	-2.721	2.2685	H	0	0	0	0	0	0	0	0	0	0	0	0
1.1736	-3.891	1.2337	H	0	0	0	0	0	0	0	0	0	0	0	0
2.067	-2.9964	2.4694	H	0	0	0	0	0	0	0	0	0	0	0	0
2.8988	-2.0836	0.0269	C	0	0	0	0	0	0	0	0	0	0	0	0
3.6993	-2.013	0.7718	H	0	0	0	0	0	0	0	0	0	0	0	0
3.0831	-1.3011	-0.7279	H	0	0	0	0	0	0	0	0	0	0	0	0
3.0167	-3.3713	-0.5397	O	0	0	0	0	0	0	0	0	0	0	0	0
2.4394	-3.41	-1.312	H	0	0	0	0	0	0	0	0	0	0	0	0
-1.3432	-0.2522	-2.5411	C	0	0	0	0	0	0	0	0	0	0	0	0
-1.5318	-1.329	-2.4813	H	0	0	0	0	0	0	0	0	0	0	0	0
-2.2368	0.2132	-2.9874	H	0	0	0	0	0	0	0	0	0	0	0	0
-1.2497	3.7959	0.4195	C	0	0	0	0	0	0	0	0	0	0	0	0
-0.363	4.3092	0.0349	H	0	0	0	0	0	0	0	0	0	0	0	0
-2.1124	4.1465	-0.1562	H	0	0	0	0	0	0	0	0	0	0	0	0
-1.3927	4.0863	1.4661	H	0	0	0	0	0	0	0	0	0	0	0	0
-0.5662	2.4942	-2.0903	O	0	0	0	0	0	0	0	0	0	0	0	0
-0.2123	-0.0797	-3.3624	O	0	0	0	0	0	0	0	0	0	0	0	0
-0.0793	0.8784	-3.4202	H	0	0	0	0	0	0	0	0	0	0	0	0
1 2 1	0 0 0 0
2 7 1	0 0 0 0
2 3 1	0 0 0 0
2 6 1	0 0 0 0
3 8 1	0 0 0 0
3 4 1	0 0 0 0
4 9 1	0 0 0 0
4 5 1	0 0 0 0
5 10 1	0 0 0 0
5 11 1	0 0 0 0
5 6 1	0 0 0 0
12 13 1	0 0 0 0
12 14 1	0 0 0 0
3 12 1	0 0 0 0
4 15 1	0 0 0 0
15 16 1	0 0 0 0
16 17 1	0 0 0 0
12 17 1	0 0 0 0
18 19 1	0 0 0 0
18 20 1	0 0 0 0
15 18 1	0 0 0 0
21 22 1	0 0 0 0
21 23 1	0 0 0 0
18 21 1	0 0 0 0
17 21 1	0 0 0 0
24 25 1	0 0 0 0
24 26 1	0 0 0 0
24 27 1	0 0 0 0
6 24 1	0 0 0 0
28 29 1	0 0 0 0
28 30 1	0 0 0 0
6 28 1	0 0 0 0
31 32 1	0 0 0 0
28 31 1	0 0 0 0
33 34 1	0 0 0 0
33 35 1	0 0 0 0
15 33 1	0 0 0 0
36 37 1	0 0 0 0
36 38 1	0 0 0 0
36 39 1	0 0 0 0
17 36 1	0 0 0 0
16 40 2	0 0 0 0
41 42 1	0 0 0 0
33 41 1	0 0 0 0
M END
$$$$
M0006
Spartan	02262120183D
42 44 0	0 0 0 0	0 0 0	999	V2	0
1.8044	-0.4912	2.474	H	0	0	0	0	0	0	0	0	0	0	0	0
1.68	-0.4311	1.3876	C	0	0	0	0	0	0	0	0	0	0	0	0
0.364	0.2197	0.9679	C	0	0	0	0	0	0	0	0	0	0	0	0
0.2268	-0.2614	-0.4786	C	0	0	0	0	0	0	0	0	0	0	0	0
0.5067	-1.7581	-0.346	C	0	0	0	0	0	0	0	0	0	0	0	0
1.6411	-1.8459	0.7284	C	0	0	0	0	0	0	0	0	0	0	0	0
2.5204	0.1429	0.9809	H	0	0	0	0	0	0	0	0	0	0	0	0
-0.4356	-0.2586	1.5517	H	0	0	0	0	0	0	0	0	0	0	0	0
1.0602	0.1809	-1.0474	H	0	0	0	0	0	0	0	0	0	0	0	0
-0.3915	-2.2783	0.0096	H	0	0	0	0	0	0	0	0	0	0	0	0
0.7844	-2.2361	-1.294	H	0	0	0	0	0	0	0	0	0	0	0	0
0.1903	1.7313	1.076	C	0	0	0	0	0	0	0	0	0	0	0	0
0.1054	2.0459	2.1237	H	0	0	0	0	0	0	0	0	0	0	0	0
1.0667	2.2426	0.6548	H	0	0	0	0	0	0	0	0	0	0	0	0
-1.0836	0.2254	-1.1348	C	0	0	0	0	0	0	0	0	0	0	0	0
-0.9163	1.7415	-1.1352	C	0	0	0	0	0	0	0	0	0	0	0	0
-1.0831	2.1977	0.3098	C	0	0	0	0	0	0	0	0	0	0	0	0
-2.3082	0.0777	-0.2096	C	0	0	0	0	0	0	0	0	0	0	0	0
-3.2085	0.0495	-0.8292	H	0	0	0	0	0	0	0	0	0	0	0	0
-2.276	-0.8524	0.3668	H	0	0	0	0	0	0	0	0	0	0	0	0
-2.3145	1.3424	0.709	C	0	0	0	0	0	0	0	0	0	0	0	0
-3.2269	1.9238	0.5421	H	0	0	0	0	0	0	0	0	0	0	0	0
-2.2906	1.0849	1.7729	H	0	0	0	0	0	0	0	0	0	0	0	0
1.3276	-2.9355	1.7568	C	0	0	0	0	0	0	0	0	0	0	0	0
0.4057	-2.7003	2.2999	H	0	0	0	0	0	0	0	0	0	0	0	0
1.1908	-3.9108	1.2743	H	0	0	0	0	0	0	0	0	0	0	0	0
2.1339	-3.0319	2.4929	H	0	0	0	0	0	0	0	0	0	0	0	0
2.9935	-2.166	0.075	C	0	0	0	0	0	0	0	0	0	0	0	0
2.9703	-3.1872	-0.3377	H	0	0	0	0	0	0	0	0	0	0	0	0
3.7774	-2.1393	0.8388	H	0	0	0	0	0	0	0	0	0	0	0	0
3.3928	-1.2338	-0.9107	O	0	0	0	0	0	0	0	0	0	0	0	0
2.8363	-1.3617	-1.6878	H	0	0	0	0	0	0	0	0	0	0	0	0
-1.2623	-0.3401	-2.5414	C	0	0	0	0	0	0	0	0	0	0	0	0
-0.3058	-0.2579	-3.0833	H	0	0	0	0	0	0	0	0	0	0	0	0
-1.517	-1.404	-2.482	H	0	0	0	0	0	0	0	0	0	0	0	0
-1.2883	3.6984	0.442	C	0	0	0	0	0	0	0	0	0	0	0	0
-0.4126	4.2435	0.0764	H	0	0	0	0	0	0	0	0	0	0	0	0
-2.1527	4.0291	-0.1422	H	0	0	0	0	0	0	0	0	0	0	0	0
-1.4541	3.9726	1.4895	H	0	0	0	0	0	0	0	0	0	0	0	0
-0.7316	2.4422	-2.1078	O	0	0	0	0	0	0	0	0	0	0	0	0
-2.3044	0.2872	-3.2514	O	0	0	0	0	0	0	0	0	0	0	0	0
-2.0151	1.2024	-3.3814	H	0	0	0	0	0	0	0	0	0	0	0	0
1 2 1	0 0 0 0
2 7 1	0 0 0 0
2 3 1	0 0 0 0
2 6 1	0 0 0 0
3 8 1	0 0 0 0
3 4 1	0 0 0 0
4 9 1	0 0 0 0
4 5 1	0 0 0 0
5 10 1	0 0 0 0
5 11 1	0 0 0 0
5 6 1	0 0 0 0
12 13 1	0 0 0 0
12 14 1	0 0 0 0
3 12 1	0 0 0 0
4 15 1	0 0 0 0
15 16 1	0 0 0 0
16 17 1	0 0 0 0
12 17 1	0 0 0 0
18 19 1	0 0 0 0
18 20 1	0 0 0 0
15 18 1	0 0 0 0
21 22 1	0 0 0 0
21 23 1	0 0 0 0
18 21 1	0 0 0 0
17 21 1	0 0 0 0
24 25 1	0 0 0 0
24 26 1	0 0 0 0
24 27 1	0 0 0 0
6 24 1	0 0 0 0
28 29 1	0 0 0 0
28 30 1	0 0 0 0
6 28 1	0 0 0 0
31 32 1	0 0 0 0
28 31 1	0 0 0 0
33 34 1	0 0 0 0
33 35 1	0 0 0 0
15 33 1	0 0 0 0
36 37 1	0 0 0 0
36 38 1	0 0 0 0
36 39 1	0 0 0 0
17 36 1	0 0 0 0
16 40 2	0 0 0 0
41 42 1	0 0 0 0
33 41 1	0 0 0 0
M END
$$$$
M0007
Spartan	02262120183D
42 44 0	0 0 0 0	0 0 0	999	V2	0
1.6914	-0.5054	2.4723	H	0	0	0	0	0	0	0	0	0	0	0	0
1.5811	-0.417	1.3866	C	0	0	0	0	0	0	0	0	0	0	0	0
0.2788	0.2605	0.9645	C	0	0	0	0	0	0	0	0	0	0	0	0
0.1524	-0.197	-0.4906	C	0	0	0	0	0	0	0	0	0	0	0	0
0.3995	-1.6986	-0.3842	C	0	0	0	0	0	0	0	0	0	0	0	0
1.5297	-1.8166	0.6893	C	0	0	0	0	0	0	0	0	0	0	0	0
2.436	0.1687	1.0196	H	0	0	0	0	0	0	0	0	0	0	0	0
-0.5286	-0.2217	1.5343	H	0	0	0	0	0	0	0	0	0	0	0	0
0.9915	0.2343	-1.0565	H	0	0	0	0	0	0	0	0	0	0	0	0
-0.5068	-2.2119	-0.0365	H	0	0	0	0	0	0	0	0	0	0	0	0
0.6922	-2.1573	-1.3319	H	0	0	0	0	0	0	0	0	0	0	0	0
0.1213	1.7716	1.1073	C	0	0	0	0	0	0	0	0	0	0	0	0
0.0239	2.0643	2.1605	H	0	0	0	0	0	0	0	0	0	0	0	0
1.007	2.2854	0.7085	H	0	0	0	0	0	0	0	0	0	0	0	0
-1.1415	0.3312	-1.156	C	0	0	0	0	0	0	0	0	0	0	0	0
-0.9205	1.8383	-1.1132	C	0	0	0	0	0	0	0	0	0	0	0	0
-1.1373	2.2703	0.3323	C	0	0	0	0	0	0	0	0	0	0	0	0
-2.3746	0.1758	-0.2435	C	0	0	0	0	0	0	0	0	0	0	0	0
-3.2849	0.1538	-0.8529	H	0	0	0	0	0	0	0	0	0	0	0	0
-2.3484	-0.7629	0.318	H	0	0	0	0	0	0	0	0	0	0	0	0
-2.3833	1.4251	0.6953	C	0	0	0	0	0	0	0	0	0	0	0	0
-3.2862	2.02	0.5227	H	0	0	0	0	0	0	0	0	0	0	0	0
-2.3833	1.1468	1.7542	H	0	0	0	0	0	0	0	0	0	0	0	0
1.2226	-2.9275	1.696	C	0	0	0	0	0	0	0	0	0	0	0	0
0.298	-2.7047	2.242	H	0	0	0	0	0	0	0	0	0	0	0	0
1.1013	-3.8878	1.1873	H	0	0	0	0	0	0	0	0	0	0	0	0
2.0323	-3.0308	2.4284	H	0	0	0	0	0	0	0	0	0	0	0	0
2.8729	-2.0806	0.0096	C	0	0	0	0	0	0	0	0	0	0	0	0
3.6767	-2.0103	0.762	H	0	0	0	0	0	0	0	0	0	0	0	0
3.0523	-1.2959	-0.744	H	0	0	0	0	0	0	0	0	0	0	0	0
2.8471	-3.3605	-0.5891	O	0	0	0	0	0	0	0	0	0	0	0	0
3.6602	-3.474	-1.0925	H	0	0	0	0	0	0	0	0	0	0	0	0
-1.3262	-0.1973	-2.5777	C	0	0	0	0	0	0	0	0	0	0	0	0
-1.4702	-1.2831	-2.5536	H	0	0	0	0	0	0	0	0	0	0	0	0
-2.2391	0.247	-3.0083	H	0	0	0	0	0	0	0	0	0	0	0	0
-1.3223	3.7715	0.4902	C	0	0	0	0	0	0	0	0	0	0	0	0
-0.4352	4.309	0.142	H	0	0	0	0	0	0	0	0	0	0	0	0
-2.1765	4.1258	-0.0954	H	0	0	0	0	0	0	0	0	0	0	0	0
-1.4943	4.0296	1.5407	H	0	0	0	0	0	0	0	0	0	0	0	0
-0.6028	2.5488	-2.0455	O	0	0	0	0	0	0	0	0	0	0	0	0
-0.2041	0.0492	-3.3919	O	0	0	0	0	0	0	0	0	0	0	0	0
-0.1018	1.0136	-3.4005	H	0	0	0	0	0	0	0	0	0	0	0	0
1 2 1	0 0 0 0
2 7 1	0 0 0 0
2 3 1	0 0 0 0
2 6 1	0 0 0 0
3 8 1	0 0 0 0
3 4 1	0 0 0 0
4 9 1	0 0 0 0
4 5 1	0 0 0 0
5 10 1	0 0 0 0
5 11 1	0 0 0 0
5 6 1	0 0 0 0
12 13 1	0 0 0 0
12 14 1	0 0 0 0
3 12 1	0 0 0 0
4 15 1	0 0 0 0
15 16 1	0 0 0 0
16 17 1	0 0 0 0
12 17 1	0 0 0 0
18 19 1	0 0 0 0
18 20 1	0 0 0 0
15 18 1	0 0 0 0
21 22 1	0 0 0 0
21 23 1	0 0 0 0
18 21 1	0 0 0 0
17 21 1	0 0 0 0
24 25 1	0 0 0 0
24 26 1	0 0 0 0
24 27 1	0 0 0 0
6 24 1	0 0 0 0
28 29 1	0 0 0 0
28 30 1	0 0 0 0
6 28 1	0 0 0 0
31 32 1	0 0 0 0
28 31 1	0 0 0 0
33 34 1	0 0 0 0
33 35 1	0 0 0 0
15 33 1	0 0 0 0
36 37 1	0 0 0 0
36 38 1	0 0 0 0
36 39 1	0 0 0 0
17 36 1	0 0 0 0
16 40 2	0 0 0 0
41 42 1	0 0 0 0
33 41 1	0 0 0 0
M END
$$$$
M0008
Spartan	02262120183D
42 44 0	0 0 0 0	0 0 0	999	V2	0
1.7552	-0.4543	2.3751	H	0	0	0	0	0	0	0	0	0	0	0	0
1.6049	-0.4204	1.2911	C	0	0	0	0	0	0	0	0	0	0	0	0
0.2913	0.2394	0.8801	C	0	0	0	0	0	0	0	0	0	0	0	0
0.1539	-0.2401	-0.5663	C	0	0	0	0	0	0	0	0	0	0	0	0
0.4257	-1.738	-0.4501	C	0	0	0	0	0	0	0	0	0	0	0	0
1.5213	-1.85	0.6604	C	0	0	0	0	0	0	0	0	0	0	0	0
2.4403	0.1514	0.8588	H	0	0	0	0	0	0	0	0	0	0	0	0
-0.5022	-0.2427	1.4689	H	0	0	0	0	0	0	0	0	0	0	0	0
0.979	0.1969	-1.1474	H	0	0	0	0	0	0	0	0	0	0	0	0
-0.4814	-2.2729	-0.1405	H	0	0	0	0	0	0	0	0	0	0	0	0
0.7499	-2.1724	-1.4018	H	0	0	0	0	0	0	0	0	0	0	0	0
0.1172	1.7505	1.0002	C	0	0	0	0	0	0	0	0	0	0	0	0
0.0309	2.0588	2.0497	H	0	0	0	0	0	0	0	0	0	0	0	0
0.9904	2.2688	0.5805	H	0	0	0	0	0	0	0	0	0	0	0	0
-1.1566	0.2575	-1.2224	C	0	0	0	0	0	0	0	0	0	0	0	0
-0.9569	1.7684	-1.2071	C	0	0	0	0	0	0	0	0	0	0	0	0
-1.1586	2.22	0.2347	C	0	0	0	0	0	0	0	0	0	0	0	0
-2.3746	0.0997	-0.2906	C	0	0	0	0	0	0	0	0	0	0	0	0
-3.2926	0.0554	-0.8868	H	0	0	0	0	0	0	0	0	0	0	0	0
-2.3282	-0.8296	0.2853	H	0	0	0	0	0	0	0	0	0	0	0	0
-2.3877	1.3637	0.6283	C	0	0	0	0	0	0	0	0	0	0	0	0
-3.3009	1.9432	0.4585	H	0	0	0	0	0	0	0	0	0	0	0	0
-2.3702	1.1026	1.6913	H	0	0	0	0	0	0	0	0	0	0	0	0
1.1349	-2.8861	1.7185	C	0	0	0	0	0	0	0	0	0	0	0	0
0.2315	-2.579	2.259	H	0	0	0	0	0	0	0	0	0	0	0	0
0.9324	-3.858	1.2531	H	0	0	0	0	0	0	0	0	0	0	0	0
1.9456	-3.0188	2.441	H	0	0	0	0	0	0	0	0	0	0	0	0
2.8608	-2.2397	0.0206	C	0	0	0	0	0	0	0	0	0	0	0	0
3.0811	-1.5505	-0.8115	H	0	0	0	0	0	0	0	0	0	0	0	0
2.7878	-3.248	-0.4007	H	0	0	0	0	0	0	0	0	0	0	0	0
3.9329	-2.2861	0.9402	O	0	0	0	0	0	0	0	0	0	0	0	0
4.0991	-1.3857	1.2432	H	0	0	0	0	0	0	0	0	0	0	0	0
-1.3513	-0.2977	-2.6323	C	0	0	0	0	0	0	0	0	0	0	0	0
-1.4883	-1.3831	-2.5868	H	0	0	0	0	0	0	0	0	0	0	0	0
-2.2698	0.132	-3.0632	H	0	0	0	0	0	0	0	0	0	0	0	0
-1.3612	3.7209	0.371	C	0	0	0	0	0	0	0	0	0	0	0	0
-0.49	4.2646	-0.0086	H	0	0	0	0	0	0	0	0	0	0	0	0
-2.2346	4.0524	-0.2003	H	0	0	0	0	0	0	0	0	0	0	0	0
-1.5116	3.9956	1.4212	H	0	0	0	0	0	0	0	0	0	0	0	0
-0.6639	2.4672	-2.1556	O	0	0	0	0	0	0	0	0	0	0	0	0
-0.2377	-0.0603	-3.4599	O	0	0	0	0	0	0	0	0	0	0	0	0
-0.1479	0.9042	-3.4984	H	0	0	0	0	0	0	0	0	0	0	0	0
1 2 1	0 0 0 0
2 7 1	0 0 0 0
2 3 1	0 0 0 0
2 6 1	0 0 0 0
3 8 1	0 0 0 0
3 4 1	0 0 0 0
4 9 1	0 0 0 0
4 5 1	0 0 0 0
5 10 1	0 0 0 0
5 11 1	0 0 0 0
5 6 1	0 0 0 0
12 13 1	0 0 0 0
12 14 1	0 0 0 0
3 12 1	0 0 0 0
4 15 1	0 0 0 0
15 16 1	0 0 0 0
16 17 1	0 0 0 0
12 17 1	0 0 0 0
18 19 1	0 0 0 0
18 20 1	0 0 0 0
15 18 1	0 0 0 0
21 22 1	0 0 0 0
21 23 1	0 0 0 0
18 21 1	0 0 0 0
17 21 1	0 0 0 0
24 25 1	0 0 0 0
24 26 1	0 0 0 0
24 27 1	0 0 0 0
6 24 1	0 0 0 0
28 29 1	0 0 0 0
28 30 1	0 0 0 0
6 28 1	0 0 0 0
31 32 1	0 0 0 0
28 31 1	0 0 0 0
33 34 1	0 0 0 0
33 35 1	0 0 0 0
15 33 1	0 0 0 0
36 37 1	0 0 0 0
36 38 1	0 0 0 0
36 39 1	0 0 0 0
17 36 1	0 0 0 0
16 40 2	0 0 0 0
41 42 1	0 0 0 0
33 41 1	0 0 0 0
M END
$$$$
M0009
Spartan	02262120183D
42 44 0	0 0 0 0	0 0 0	999	V2	0
1.7893	-0.4986	2.4562	H	0	0	0	0	0	0	0	0	0	0	0	0
1.6631	-0.4414	1.3699	C	0	0	0	0	0	0	0	0	0	0	0	0
0.3479	0.2064	0.9445	C	0	0	0	0	0	0	0	0	0	0	0	0
0.2183	-0.2771	-0.5018	C	0	0	0	0	0	0	0	0	0	0	0	0
0.5043	-1.7723	-0.3751	C	0	0	0	0	0	0	0	0	0	0	0	0
1.6261	-1.8584	0.7108	C	0	0	0	0	0	0	0	0	0	0	0	0
2.5013	0.1566	0.9836	H	0	0	0	0	0	0	0	0	0	0	0	0
-0.4483	-0.2789	1.5272	H	0	0	0	0	0	0	0	0	0	0	0	0
1.051	0.1582	-1.0769	H	0	0	0	0	0	0	0	0	0	0	0	0
-0.3943	-2.304	-0.0352	H	0	0	0	0	0	0	0	0	0	0	0	0
0.8215	-2.2206	-1.3207	H	0	0	0	0	0	0	0	0	0	0	0	0
0.165	1.7162	1.0595	C	0	0	0	0	0	0	0	0	0	0	0	0
0.0752	2.0265	2.1084	H	0	0	0	0	0	0	0	0	0	0	0	0
1.0385	2.2369	0.6421	H	0	0	0	0	0	0	0	0	0	0	0	0
-1.0914	0.2081	-1.1616	C	0	0	0	0	0	0	0	0	0	0	0	0
-0.9282	1.7241	-1.156	C	0	0	0	0	0	0	0	0	0	0	0	0
-1.1082	2.1759	0.2899	C	0	0	0	0	0	0	0	0	0	0	0	0
-2.3188	0.0515	-0.2418	C	0	0	0	0	0	0	0	0	0	0	0	0
-3.2165	0.022	-0.8656	H	0	0	0	0	0	0	0	0	0	0	0	0
-2.2842	-0.881	0.3308	H	0	0	0	0	0	0	0	0	0	0	0	0
-2.3356	1.3123	0.6817	C	0	0	0	0	0	0	0	0	0	0	0	0
-3.2507	1.8894	0.5136	H	0	0	0	0	0	0	0	0	0	0	0	0
-2.315	1.0512	1.7451	H	0	0	0	0	0	0	0	0	0	0	0	0
1.2996	-2.9314	1.7536	C	0	0	0	0	0	0	0	0	0	0	0	0
0.3826	-2.6779	2.2979	H	0	0	0	0	0	0	0	0	0	0	0	0
1.1456	-3.9074	1.2782	H	0	0	0	0	0	0	0	0	0	0	0	0
2.1071	-3.0358	2.4886	H	0	0	0	0	0	0	0	0	0	0	0	0
2.9728	-2.2077	0.0593	C	0	0	0	0	0	0	0	0	0	0	0	0
2.9281	-3.2303	-0.3308	H	0	0	0	0	0	0	0	0	0	0	0	0
3.7687	-2.1806	0.821	H	0	0	0	0	0	0	0	0	0	0	0	0
3.3046	-1.3963	-1.0504	O	0	0	0	0	0	0	0	0	0	0	0	0
3.5787	-0.5326	-0.7246	H	0	0	0	0	0	0	0	0	0	0	0	0
-1.264	-0.3543	-2.5706	C	0	0	0	0	0	0	0	0	0	0	0	0
-0.3084	-0.2676	-3.1108	H	0	0	0	0	0	0	0	0	0	0	0	0
-1.5151	-1.4184	-2.5148	H	0	0	0	0	0	0	0	0	0	0	0	0
-1.3234	3.675	0.4252	C	0	0	0	0	0	0	0	0	0	0	0	0
-0.4503	4.2272	0.0639	H	0	0	0	0	0	0	0	0	0	0	0	0
-2.1878	4.001	-0.1617	H	0	0	0	0	0	0	0	0	0	0	0	0
-1.4957	3.9459	1.4726	H	0	0	0	0	0	0	0	0	0	0	0	0
-0.7309	2.4308	-2.1218	O	0	0	0	0	0	0	0	0	0	0	0	0
-2.3091	0.2734	-3.2792	O	0	0	0	0	0	0	0	0	0	0	0	0
-2.0135	1.1839	-3.4243	H	0	0	0	0	0	0	0	0	0	0	0	0
1 2 1	0 0 0 0
2 7 1	0 0 0 0
2 3 1	0 0 0 0
2 6 1	0 0 0 0
3 8 1	0 0 0 0
3 4 1	0 0 0 0
4 9 1	0 0 0 0
4 5 1	0 0 0 0
5 10 1	0 0 0 0
5 11 1	0 0 0 0
5 6 1	0 0 0 0
12 13 1	0 0 0 0
12 14 1	0 0 0 0
3 12 1	0 0 0 0
4 15 1	0 0 0 0
15 16 1	0 0 0 0
16 17 1	0 0 0 0
12 17 1	0 0 0 0
18 19 1	0 0 0 0
18 20 1	0 0 0 0
15 18 1	0 0 0 0
21 22 1	0 0 0 0
21 23 1	0 0 0 0
18 21 1	0 0 0 0
17 21 1	0 0 0 0
24 25 1	0 0 0 0
24 26 1	0 0 0 0
24 27 1	0 0 0 0
6 24 1	0 0 0 0
28 29 1	0 0 0 0
28 30 1	0 0 0 0
6 28 1	0 0 0 0
31 32 1	0 0 0 0
28 31 1	0 0 0 0
33 34 1	0 0 0 0
33 35 1	0 0 0 0
15 33 1	0 0 0 0
36 37 1	0 0 0 0
36 38 1	0 0 0 0
36 39 1	0 0 0 0
17 36 1	0 0 0 0
16 40 2	0 0 0 0
41 42 1	0 0 0 0
33 41 1	0 0 0 0
M END
$$$$
M0010
Spartan	02262120183D
42 44 0	0 0 0 0	0 0 0	999	V2	0
1.7456	-0.4572	2.4715	H	0	0	0	0	0	0	0	0	0	0	0	0
1.6465	-0.3882	1.3832	C	0	0	0	0	0	0	0	0	0	0	0	0
0.3473	0.2827	0.9401	C	0	0	0	0	0	0	0	0	0	0	0	0
0.2102	-0.2155	-0.501	C	0	0	0	0	0	0	0	0	0	0	0	0
0.4563	-1.715	-0.3459	C	0	0	0	0	0	0	0	0	0	0	0	0
1.6066	-1.797	0.7054	C	0	0	0	0	0	0	0	0	0	0	0	0
2.5064	0.1909	1.0173	H	0	0	0	0	0	0	0	0	0	0	0	0
-0.4635	-0.1774	1.5226	H	0	0	0	0	0	0	0	0	0	0	0	0
1.0516	0.203	-1.0789	H	0	0	0	0	0	0	0	0	0	0	0	0
-0.4481	-2.2049	0.0384	H	0	0	0	0	0	0	0	0	0	0	0	0
0.7317	-2.223	-1.2747	H	0	0	0	0	0	0	0	0	0	0	0	0
0.1999	1.7978	1.0365	C	0	0	0	0	0	0	0	0	0	0	0	0
0.1122	2.1217	2.0814	H	0	0	0	0	0	0	0	0	0	0	0	0
1.088	2.2924	0.6186	H	0	0	0	0	0	0	0	0	0	0	0	0
-1.0846	0.2941	-1.1725	C	0	0	0	0	0	0	0	0	0	0	0	0
-0.885	1.8063	-1.1838	C	0	0	0	0	0	0	0	0	0	0	0	0
-1.0584	2.2795	0.2558	C	0	0	0	0	0	0	0	0	0	0	0	0
-2.3198	0.1798	-0.2566	C	0	0	0	0	0	0	0	0	0	0	0	0
-3.2148	0.1658	-0.8848	H	0	0	0	0	0	0	0	0	0	0	0	0
-2.3121	-0.7463	0.3269	H	0	0	0	0	0	0	0	0	0	0	0	0
-2.3086	1.4513	0.6525	C	0	0	0	0	0	0	0	0	0	0	0	0
-3.2083	2.0492	0.4743	H	0	0	0	0	0	0	0	0	0	0	0	0
-2.2981	1.2017	1.7188	H	0	0	0	0	0	0	0	0	0	0	0	0
1.335	-2.9011	1.7302	C	0	0	0	0	0	0	0	0	0	0	0	0
0.4336	-2.6764	2.3115	H	0	0	0	0	0	0	0	0	0	0	0	0
1.1694	-3.8668	1.2377	H	0	0	0	0	0	0	0	0	0	0	0	0
2.1692	-3.0077	2.4356	H	0	0	0	0	0	0	0	0	0	0	0	0
2.9502	-2.0441	0.0007	C	0	0	0	0	0	0	0	0	0	0	0	0
3.7671	-1.9433	0.7347	H	0	0	0	0	0	0	0	0	0	0	0	0
3.105	-1.2753	-0.7649	H	0	0	0	0	0	0	0	0	0	0	0	0
3.0259	-3.2781	-0.681	O	0	0	0	0	0	0	0	0	0	0	0	0
3.074	-3.9802	-0.0222	H	0	0	0	0	0	0	0	0	0	0	0	0
-1.265	-0.2794	-2.5759	C	0	0	0	0	0	0	0	0	0	0	0	0
-0.3059	-0.2176	-3.1141	H	0	0	0	0	0	0	0	0	0	0	0	0
-1.5375	-1.338	-2.5103	H	0	0	0	0	0	0	0	0	0	0	0	0
-1.2364	3.785	0.3722	C	0	0	0	0	0	0	0	0	0	0	0	0
-0.3482	4.3105	0.0071	H	0	0	0	0	0	0	0	0	0	0	0	0
-2.0906	4.1254	-0.2215	H	0	0	0	0	0	0	0	0	0	0	0	0
-1.4047	4.0729	1.416	H	0	0	0	0	0	0	0	0	0	0	0	0
-0.6693	2.4955	-2.1581	O	0	0	0	0	0	0	0	0	0	0	0	0
-2.2941	0.3626	-3.2948	O	0	0	0	0	0	0	0	0	0	0	0	0
-1.9788	1.2644	-3.4481	H	0	0	0	0	0	0	0	0	0	0	0	0
1 2 1	0 0 0 0
2 7 1	0 0 0 0
2 3 1	0 0 0 0
2 6 1	0 0 0 0
3 8 1	0 0 0 0
3 4 1	0 0 0 0
4 9 1	0 0 0 0
4 5 1	0 0 0 0
5 10 1	0 0 0 0
5 11 1	0 0 0 0
5 6 1	0 0 0 0
12 13 1	0 0 0 0
12 14 1	0 0 0 0
3 12 1	0 0 0 0
4 15 1	0 0 0 0
15 16 1	0 0 0 0
16 17 1	0 0 0 0
12 17 1	0 0 0 0
18 19 1	0 0 0 0
18 20 1	0 0 0 0
15 18 1	0 0 0 0
21 22 1	0 0 0 0
21 23 1	0 0 0 0
18 21 1	0 0 0 0
17 21 1	0 0 0 0
24 25 1	0 0 0 0
24 26 1	0 0 0 0
24 27 1	0 0 0 0
6 24 1	0 0 0 0
28 29 1	0 0 0 0
28 30 1	0 0 0 0
6 28 1	0 0 0 0
31 32 1	0 0 0 0
28 31 1	0 0 0 0
33 34 1	0 0 0 0
33 35 1	0 0 0 0
15 33 1	0 0 0 0
36 37 1	0 0 0 0
36 38 1	0 0 0 0
36 39 1	0 0 0 0
17 36 1	0 0 0 0
16 40 2	0 0 0 0
41 42 1	0 0 0 0
33 41 1	0 0 0 0
M END
$$$$
M0011
Spartan	02262120183D
42 44 0	0 0 0 0	0 0 0	999	V2	0
2.4498	0.5004	1.7027	H	0	0	0	0	0	0	0	0	0	0	0	0
1.3636	0.4141	1.5934	C	0	0	0	0	0	0	0	0	0	0	0	0
0.9396	-0.2717	0.2961	C	0	0	0	0	0	0	0	0	0	0	0	0
-0.5153	0.1866	0.1662	C	0	0	0	0	0	0	0	0	0	0	0	0
-0.4079	1.6897	0.4057	C	0	0	0	0	0	0	0	0	0	0	0	0
0.6645	1.8116	1.5344	C	0	0	0	0	0	0	0	0	0	0	0	0
0.9964	-0.1635	2.4536	H	0	0	0	0	0	0	0	0	0	0	0	0
1.5101	0.2043	-0.5146	H	0	0	0	0	0	0	0	0	0	0	0	0
-1.0834	-0.2394	1.0063	H	0	0	0	0	0	0	0	0	0	0	0	0
-0.0622	2.1968	-0.5052	H	0	0	0	0	0	0	0	0	0	0	0	0
-1.3544	2.1508	0.6995	H	0	0	0	0	0	0	0	0	0	0	0	0
1.0807	-1.7839	0.1482	C	0	0	0	0	0	0	0	0	0	0	0	0
2.1338	-2.0782	0.055	H	0	0	0	0	0	0	0	0	0	0	0	0
0.6797	-2.2915	1.0364	H	0	0	0	0	0	0	0	0	0	0	0	0
-1.178	-0.3476	-1.1266	C	0	0	0	0	0	0	0	0	0	0	0	0
-1.1382	-1.8542	-0.8986	C	0	0	0	0	0	0	0	0	0	0	0	0
0.3076	-2.2892	-1.1088	C	0	0	0	0	0	0	0	0	0	0	0	0
-0.2625	-0.201	-2.3588	C	0	0	0	0	0	0	0	0	0	0	0	0
-0.8703	-0.183	-3.2703	H	0	0	0	0	0	0	0	0	0	0	0	0
0.3006	0.7369	-2.3376	H	0	0	0	0	0	0	0	0	0	0	0	0
0.6743	-1.452	-2.359	C	0	0	0	0	0	0	0	0	0	0	0	0
0.5019	-2.0517	-3.2586	H	0	0	0	0	0	0	0	0	0	0	0	0
1.7337	-1.1757	-2.3592	H	0	0	0	0	0	0	0	0	0	0	0	0
1.6713	2.9196	1.2147	C	0	0	0	0	0	0	0	0	0	0	0	0
2.2387	2.6783	0.3087	H	0	0	0	0	0	0	0	0	0	0	0	0
1.1638	3.8744	1.0336	H	0	0	0	0	0	0	0	0	0	0	0	0
2.3913	3.0565	2.032	H	0	0	0	0	0	0	0	0	0	0	0	0
-0.0146	2.0831	2.8857	C	0	0	0	0	0	0	0	0	0	0	0	0
0.7339	1.9939	3.691	H	0	0	0	0	0	0	0	0	0	0	0	0
-0.7799	1.3199	3.0653	H	0	0	0	0	0	0	0	0	0	0	0	0
-0.6901	3.321	2.9529	O	0	0	0	0	0	0	0	0	0	0	0	0
-0.0279	4.0206	2.9754	H	0	0	0	0	0	0	0	0	0	0	0	0
-2.5985	0.181	-1.3191	C	0	0	0	0	0	0	0	0	0	0	0	0
-2.5726	1.2645	-1.4744	H	0	0	0	0	0	0	0	0	0	0	0	0
-3.0277	-0.2716	-2.2278	H	0	0	0	0	0	0	0	0	0	0	0	0
0.4639	-3.7917	-1.2842	C	0	0	0	0	0	0	0	0	0	0	0	0
0.108	-4.3238	-0.3963	H	0	0	0	0	0	0	0	0	0	0	0	0
-0.1165	-4.1494	-2.1408	H	0	0	0	0	0	0	0	0	0	0	0	0
1.5155	-4.053	-1.4472	H	0	0	0	0	0	0	0	0	0	0	0	0
-2.0727	-2.5622	-0.5831	O	0	0	0	0	0	0	0	0	0	0	0	0
-3.4145	-0.0528	-0.1967	O	0	0	0	0	0	0	0	0	0	0	0	0
-3.4353	-1.0168	-0.0901	H	0	0	0	0	0	0	0	0	0	0	0	0
1 2 1	0 0 0 0
2 7 1	0 0 0 0
2 3 1	0 0 0 0
2 6 1	0 0 0 0
3 8 1	0 0 0 0
3 4 1	0 0 0 0
4 9 1	0 0 0 0
4 5 1	0 0 0 0
5 10 1	0 0 0 0
5 11 1	0 0 0 0
5 6 1	0 0 0 0
12 13 1	0 0 0 0
12 14 1	0 0 0 0
3 12 1	0 0 0 0
4 15 1	0 0 0 0
15 16 1	0 0 0 0
16 17 1	0 0 0 0
12 17 1	0 0 0 0
18 19 1	0 0 0 0
18 20 1	0 0 0 0
15 18 1	0 0 0 0
21 22 1	0 0 0 0
21 23 1	0 0 0 0
18 21 1	0 0 0 0
17 21 1	0 0 0 0
24 25 1	0 0 0 0
24 26 1	0 0 0 0
24 27 1	0 0 0 0
6 24 1	0 0 0 0
28 29 1	0 0 0 0
28 30 1	0 0 0 0
6 28 1	0 0 0 0
31 32 1	0 0 0 0
28 31 1	0 0 0 0
33 34 1	0 0 0 0
33 35 1	0 0 0 0
15 33 1	0 0 0 0
36 37 1	0 0 0 0
36 38 1	0 0 0 0
36 39 1	0 0 0 0
17 36 1	0 0 0 0
16 40 2	0 0 0 0
41 42 1	0 0 0 0
33 41 1	0 0 0 0
M END
$$$$
M0012
Spartan	02262120183D
42 44 0	0 0 0 0	0 0 0	999	V2	0
1.6598	-0.5304	2.4239	H	0	0	0	0	0	0	0	0	0	0	0	0
1.5603	-0.4403	1.3376	C	0	0	0	0	0	0	0	0	0	0	0	0
0.2613	0.2387	0.9073	C	0	0	0	0	0	0	0	0	0	0	0	0
0.1444	-0.2129	-0.5497	C	0	0	0	0	0	0	0	0	0	0	0	0
0.3974	-1.7146	-0.4523	C	0	0	0	0	0	0	0	0	0	0	0	0
1.514	-1.8366	0.6348	C	0	0	0	0	0	0	0	0	0	0	0	0
2.4262	0.133	0.9851	H	0	0	0	0	0	0	0	0	0	0	0	0
-0.553	-0.2414	1.4696	H	0	0	0	0	0	0	0	0	0	0	0	0
0.9859	0.2229	-1.1077	H	0	0	0	0	0	0	0	0	0	0	0	0
-0.5116	-2.238	-0.1273	H	0	0	0	0	0	0	0	0	0	0	0	0
0.6986	-2.1494	-1.4115	H	0	0	0	0	0	0	0	0	0	0	0	0
0.1052	1.7505	1.0475	C	0	0	0	0	0	0	0	0	0	0	0	0
0.0004	2.0441	2.0997	H	0	0	0	0	0	0	0	0	0	0	0	0
0.9954	2.2612	0.6553	H	0	0	0	0	0	0	0	0	0	0	0	0
-1.1472	0.3119	-1.2217	C	0	0	0	0	0	0	0	0	0	0	0	0
-0.9237	1.8189	-1.1805	C	0	0	0	0	0	0	0	0	0	0	0	0
-1.1471	2.2525	0.2635	C	0	0	0	0	0	0	0	0	0	0	0	0
-2.3847	0.1592	-0.315	C	0	0	0	0	0	0	0	0	0	0	0	0
-3.2919	0.1359	-0.9291	H	0	0	0	0	0	0	0	0	0	0	0	0
-2.3617	-0.7783	0.2493	H	0	0	0	0	0	0	0	0	0	0	0	0
-2.3972	1.4108	0.6208	C	0	0	0	0	0	0	0	0	0	0	0	0
-3.298	2.0068	0.441	H	0	0	0	0	0	0	0	0	0	0	0	0
-2.4035	1.135	1.6804	H	0	0	0	0	0	0	0	0	0	0	0	0
1.1804	-2.946	1.636	C	0	0	0	0	0	0	0	0	0	0	0	0
0.2444	-2.7262	2.1619	H	0	0	0	0	0	0	0	0	0	0	0	0
1.0613	-3.9128	1.1316	H	0	0	0	0	0	0	0	0	0	0	0	0
1.9604	-3.0492	2.4003	H	0	0	0	0	0	0	0	0	0	0	0	0
2.8515	-2.1278	-0.0618	C	0	0	0	0	0	0	0	0	0	0	0	0
3.0235	-1.3773	-0.8411	H	0	0	0	0	0	0	0	0	0	0	0	0
2.8002	-3.1102	-0.5594	H	0	0	0	0	0	0	0	0	0	0	0	0
3.9709	-2.0488	0.7964	O	0	0	0	0	0	0	0	0	0	0	0	0
3.9421	-2.8055	1.3917	H	0	0	0	0	0	0	0	0	0	0	0	0
-1.327	-0.2201	-2.6423	C	0	0	0	0	0	0	0	0	0	0	0	0
-1.4934	-1.3018	-2.6137	H	0	0	0	0	0	0	0	0	0	0	0	0
-2.226	0.2386	-3.0851	H	0	0	0	0	0	0	0	0	0	0	0	0
-1.3287	3.7544	0.419	C	0	0	0	0	0	0	0	0	0	0	0	0
-0.4393	4.2888	0.0719	H	0	0	0	0	0	0	0	0	0	0	0	0
-2.1809	4.1102	-0.169	H	0	0	0	0	0	0	0	0	0	0	0	0
-1.5021	4.0144	1.4689	H	0	0	0	0	0	0	0	0	0	0	0	0
-0.6009	2.5254	-2.1136	O	0	0	0	0	0	0	0	0	0	0	0	0
-0.1928	-0.0034	-3.4459	O	0	0	0	0	0	0	0	0	0	0	0	0
-0.0724	0.9579	-3.4666	H	0	0	0	0	0	0	0	0	0	0	0	0
1 2 1	0 0 0 0
2 7 1	0 0 0 0
2 3 1	0 0 0 0
2 6 1	0 0 0 0
3 8 1	0 0 0 0
3 4 1	0 0 0 0
4 9 1	0 0 0 0
4 5 1	0 0 0 0
5 10 1	0 0 0 0
5 11 1	0 0 0 0
5 6 1	0 0 0 0
12 13 1	0 0 0 0
12 14 1	0 0 0 0
3 12 1	0 0 0 0
4 15 1	0 0 0 0
15 16 1	0 0 0 0
16 17 1	0 0 0 0
12 17 1	0 0 0 0
18 19 1	0 0 0 0
18 20 1	0 0 0 0
15 18 1	0 0 0 0
21 22 1	0 0 0 0
21 23 1	0 0 0 0
18 21 1	0 0 0 0
17 21 1	0 0 0 0
24 25 1	0 0 0 0
24 26 1	0 0 0 0
24 27 1	0 0 0 0
6 24 1	0 0 0 0
28 29 1	0 0 0 0
28 30 1	0 0 0 0
6 28 1	0 0 0 0
31 32 1	0 0 0 0
28 31 1	0 0 0 0
33 34 1	0 0 0 0
33 35 1	0 0 0 0
15 33 1	0 0 0 0
36 37 1	0 0 0 0
36 38 1	0 0 0 0
36 39 1	0 0 0 0
17 36 1	0 0 0 0
16 40 2	0 0 0 0
41 42 1	0 0 0 0
33 41 1	0 0 0 0
M END
$$$$
M0013
Spartan	02262120183D
42 44 0	0 0 0 0	0 0 0	999	V2	0
1.8163	-0.4937	2.3628	H	0	0	0	0	0	0	0	0	0	0	0	0
1.668	-0.4423	1.2791	C	0	0	0	0	0	0	0	0	0	0	0	0
0.3504	0.216	0.8799	C	0	0	0	0	0	0	0	0	0	0	0	0
0.2073	-0.2407	-0.5734	C	0	0	0	0	0	0	0	0	0	0	0	0
0.4911	-1.7401	-0.4759	C	0	0	0	0	0	0	0	0	0	0	0	0
1.5964	-1.8608	0.6242	C	0	0	0	0	0	0	0	0	0	0	0	0
2.5002	0.1437	0.8591	H	0	0	0	0	0	0	0	0	0	0	0	0
-0.4406	-0.2789	1.4608	H	0	0	0	0	0	0	0	0	0	0	0	0
1.0317	0.2177	-1.1456	H	0	0	0	0	0	0	0	0	0	0	0	0
-0.4126	-2.2789	-0.1641	H	0	0	0	0	0	0	0	0	0	0	0	0
0.8102	-2.1753	-1.4301	H	0	0	0	0	0	0	0	0	0	0	0	0
0.1713	1.7239	1.0224	C	0	0	0	0	0	0	0	0	0	0	0	0
0.0919	2.0153	2.0775	H	0	0	0	0	0	0	0	0	0	0	0	0
1.0415	2.2507	0.606	H	0	0	0	0	0	0	0	0	0	0	0	0
-1.1082	0.2568	-1.2129	C	0	0	0	0	0	0	0	0	0	0	0	0
-0.9451	1.7729	-1.1814	C	0	0	0	0	0	0	0	0	0	0	0	0
-1.1094	2.1986	0.2738	C	0	0	0	0	0	0	0	0	0	0	0	0
-2.3268	0.084	-0.2839	C	0	0	0	0	0	0	0	0	0	0	0	0
-3.23	0.0663	-0.9001	H	0	0	0	0	0	0	0	0	0	0	0	0
-2.2879	-0.8588	0.2716	H	0	0	0	0	0	0	0	0	0	0	0	0
-2.3337	1.3283	0.662	C	0	0	0	0	0	0	0	0	0	0	0	0
-3.2502	1.9087	0.5134	H	0	0	0	0	0	0	0	0	0	0	0	0
-2.3025	1.0479	1.7203	H	0	0	0	0	0	0	0	0	0	0	0	0
1.2286	-2.9216	1.6639	C	0	0	0	0	0	0	0	0	0	0	0	0
0.321	-2.6381	2.2105	H	0	0	0	0	0	0	0	0	0	0	0	0
1.0409	-3.8885	1.1817	H	0	0	0	0	0	0	0	0	0	0	0	0
2.0421	-3.0544	2.3837	H	0	0	0	0	0	0	0	0	0	0	0	0
2.9362	-2.2218	-0.0321	C	0	0	0	0	0	0	0	0	0	0	0	0
3.143	-1.5111	-0.8507	H	0	0	0	0	0	0	0	0	0	0	0	0
2.8717	-3.2218	-0.4748	H	0	0	0	0	0	0	0	0	0	0	0	0
4.0148	-2.2769	0.8775	O	0	0	0	0	0	0	0	0	0	0	0	0
4.1586	-1.3861	1.2174	H	0	0	0	0	0	0	0	0	0	0	0	0
-1.2949	-0.2791	-2.6305	C	0	0	0	0	0	0	0	0	0	0	0	0
-0.3424	-0.1876	-3.1767	H	0	0	0	0	0	0	0	0	0	0	0	0
-1.5515	-1.3431	-2.5919	H	0	0	0	0	0	0	0	0	0	0	0	0
-1.3224	3.6951	0.4382	C	0	0	0	0	0	0	0	0	0	0	0	0
-0.4507	4.2532	0.0832	H	0	0	0	0	0	0	0	0	0	0	0	0
-2.1892	4.0328	-0.1378	H	0	0	0	0	0	0	0	0	0	0	0	0
-1.4889	3.9464	1.4912	H	0	0	0	0	0	0	0	0	0	0	0	0
-0.7594	2.4952	-2.138	O	0	0	0	0	0	0	0	0	0	0	0	0
-2.3408	0.3659	-3.3193	O	0	0	0	0	0	0	0	0	0	0	0	0
-2.0458	1.2801	-3.4411	H	0	0	0	0	0	0	0	0	0	0	0	0
1 2 1	0 0 0 0
2 7 1	0 0 0 0
2 3 1	0 0 0 0
2 6 1	0 0 0 0
3 8 1	0 0 0 0
3 4 1	0 0 0 0
4 9 1	0 0 0 0
4 5 1	0 0 0 0
5 10 1	0 0 0 0
5 11 1	0 0 0 0
5 6 1	0 0 0 0
12 13 1	0 0 0 0
12 14 1	0 0 0 0
3 12 1	0 0 0 0
4 15 1	0 0 0 0
15 16 1	0 0 0 0
16 17 1	0 0 0 0
12 17 1	0 0 0 0
18 19 1	0 0 0 0
18 20 1	0 0 0 0
15 18 1	0 0 0 0
21 22 1	0 0 0 0
21 23 1	0 0 0 0
18 21 1	0 0 0 0
17 21 1	0 0 0 0
24 25 1	0 0 0 0
24 26 1	0 0 0 0
24 27 1	0 0 0 0
6 24 1	0 0 0 0
28 29 1	0 0 0 0
28 30 1	0 0 0 0
6 28 1	0 0 0 0
31 32 1	0 0 0 0
28 31 1	0 0 0 0
33 34 1	0 0 0 0
33 35 1	0 0 0 0
15 33 1	0 0 0 0
36 37 1	0 0 0 0
36 38 1	0 0 0 0
36 39 1	0 0 0 0
17 36 1	0 0 0 0
16 40 2	0 0 0 0
41 42 1	0 0 0 0
33 41 1	0 0 0 0
M END
$$$$
M0014
Spartan	02262120183D
42 44 0	0 0 0 0	0 0 0	999	V2	0
1.7466	-0.5417	2.4311	H	0	0	0	0	0	0	0	0	0	0	0	0
1.6127	-0.4674	1.3465	C	0	0	0	0	0	0	0	0	0	0	0	0
0.3015	0.1967	0.9373	C	0	0	0	0	0	0	0	0	0	0	0	0
0.177	-0.2466	-0.5228	C	0	0	0	0	0	0	0	0	0	0	0	0
0.4633	-1.7441	-0.4475	C	0	0	0	0	0	0	0	0	0	0	0	0
1.5533	-1.8738	0.6677	C	0	0	0	0	0	0	0	0	0	0	0	0
2.4534	0.1282	0.9617	H	0	0	0	0	0	0	0	0	0	0	0	0
-0.495	-0.3033	1.5074	H	0	0	0	0	0	0	0	0	0	0	0	0
1.0047	0.203	-1.0894	H	0	0	0	0	0	0	0	0	0	0	0	0
-0.4411	-2.296	-0.1575	H	0	0	0	0	0	0	0	0	0	0	0	0
0.809	-2.1381	-1.4064	H	0	0	0	0	0	0	0	0	0	0	0	0
0.119	1.703	1.0973	C	0	0	0	0	0	0	0	0	0	0	0	0
0.0273	1.9837	2.1544	H	0	0	0	0	0	0	0	0	0	0	0	0
0.991	2.2367	0.6942	H	0	0	0	0	0	0	0	0	0	0	0	0
-1.1367	0.2601	-1.1673	C	0	0	0	0	0	0	0	0	0	0	0	0
-0.9457	1.771	-1.1125	C	0	0	0	0	0	0	0	0	0	0	0	0
-1.1561	2.1852	0.3395	C	0	0	0	0	0	0	0	0	0	0	0	0
-2.3543	0.0698	-0.2404	C	0	0	0	0	0	0	0	0	0	0	0	0
-3.2716	0.0293	-0.8383	H	0	0	0	0	0	0	0	0	0	0	0	0
-2.2983	-0.8719	0.3144	H	0	0	0	0	0	0	0	0	0	0	0	0
-2.3815	1.3125	0.7063	C	0	0	0	0	0	0	0	0	0	0	0	0
-3.2975	1.8901	0.5436	H	0	0	0	0	0	0	0	0	0	0	0	0
-2.3687	1.0284	1.7637	H	0	0	0	0	0	0	0	0	0	0	0	0
1.1635	-2.9447	1.6911	C	0	0	0	0	0	0	0	0	0	0	0	0
0.2381	-2.6696	2.2104	H	0	0	0	0	0	0	0	0	0	0	0	0
0.9956	-3.9116	1.2021	H	0	0	0	0	0	0	0	0	0	0	0	0
1.9451	-3.0791	2.449	H	0	0	0	0	0	0	0	0	0	0	0	0
2.9092	-2.2589	0.0572	C	0	0	0	0	0	0	0	0	0	0	0	0
2.8463	-3.2767	-0.3428	H	0	0	0	0	0	0	0	0	0	0	0	0
3.678	-2.2629	0.8476	H	0	0	0	0	0	0	0	0	0	0	0	0
3.3037	-1.4533	-1.0329	O	0	0	0	0	0	0	0	0	0	0	0	0
3.5365	-0.5803	-0.6984	H	0	0	0	0	0	0	0	0	0	0	0	0
-1.3353	-0.259	-2.5907	C	0	0	0	0	0	0	0	0	0	0	0	0
-1.4586	-1.3476	-2.5725	H	0	0	0	0	0	0	0	0	0	0	0	0
-2.266	0.1704	-2.9988	H	0	0	0	0	0	0	0	0	0	0	0	0
-1.369	3.6807	0.5139	C	0	0	0	0	0	0	0	0	0	0	0	0
-0.4938	4.2391	0.1691	H	0	0	0	0	0	0	0	0	0	0	0	0
-2.2313	4.0247	-0.0658	H	0	0	0	0	0	0	0	0	0	0	0	0
-1.5432	3.9245	1.5673	H	0	0	0	0	0	0	0	0	0	0	0	0
-0.6518	2.4967	-2.0405	O	0	0	0	0	0	0	0	0	0	0	0	0
-0.2363	0.0142	-3.4246	O	0	0	0	0	0	0	0	0	0	0	0	0
-0.1435	0.9788	-3.4236	H	0	0	0	0	0	0	0	0	0	0	0	0
1 2 1	0 0 0 0
2 7 1	0 0 0 0
2 3 1	0 0 0 0
2 6 1	0 0 0 0
3 8 1	0 0 0 0
3 4 1	0 0 0 0
4 9 1	0 0 0 0
4 5 1	0 0 0 0
5 10 1	0 0 0 0
5 11 1	0 0 0 0
5 6 1	0 0 0 0
12 13 1	0 0 0 0
12 14 1	0 0 0 0
3 12 1	0 0 0 0
4 15 1	0 0 0 0
15 16 1	0 0 0 0
16 17 1	0 0 0 0
12 17 1	0 0 0 0
18 19 1	0 0 0 0
18 20 1	0 0 0 0
15 18 1	0 0 0 0
21 22 1	0 0 0 0
21 23 1	0 0 0 0
18 21 1	0 0 0 0
17 21 1	0 0 0 0
24 25 1	0 0 0 0
24 26 1	0 0 0 0
24 27 1	0 0 0 0
6 24 1	0 0 0 0
28 29 1	0 0 0 0
28 30 1	0 0 0 0
6 28 1	0 0 0 0
31 32 1	0 0 0 0
28 31 1	0 0 0 0
33 34 1	0 0 0 0
33 35 1	0 0 0 0
15 33 1	0 0 0 0
36 37 1	0 0 0 0
36 38 1	0 0 0 0
36 39 1	0 0 0 0
17 36 1	0 0 0 0
16 40 2	0 0 0 0
41 42 1	0 0 0 0
33 41 1	0 0 0 0
M END
$$$$

## Sheet: (2R,3R,7S,9S,11R)
M0001
Spartan	02262120113D
42 44 0	0 0 0 0	0 0 0	999	V2	0
2.0434	-0.4662	2.153	H	0	0	0	0	0	0	0	0	0	0	0	0
1.833	-0.3177	1.0896	C	0	0	0	0	0	0	0	0	0	0	0	0
0.4379	0.2451	0.8327	C	0	0	0	0	0	0	0	0	0	0	0	0
0.2178	-0.1252	-0.6357	C	0	0	0	0	0	0	0	0	0	0	0	0
0.6323	-1.5935	-0.6739	C	0	0	0	0	0	0	0	0	0	0	0	0
1.8587	-1.6638	0.2938	C	0	0	0	0	0	0	0	0	0	0	0	0
2.5938	0.3668	0.6916	H	0	0	0	0	0	0	0	0	0	0	0	0
-0.2499	-0.3587	1.4362	H	0	0	0	0	0	0	0	0	0	0	0	0
0.9407	0.4365	-1.2451	H	0	0	0	0	0	0	0	0	0	0	0	0
-0.1784	-2.2269	-0.2964	H	0	0	0	0	0	0	0	0	0	0	0	0
0.8869	-1.9294	-1.6837	H	0	0	0	0	0	0	0	0	0	0	0	0
0.1442	1.7183	1.0964	C	0	0	0	0	0	0	0	0	0	0	0	0
0.1308	1.9345	2.1722	H	0	0	0	0	0	0	0	0	0	0	0	0
0.9212	2.3521	0.6474	H	0	0	0	0	0	0	0	0	0	0	0	0
-1.1896	0.2894	-1.1285	C	0	0	0	0	0	0	0	0	0	0	0	0
-1.1339	1.8067	-0.9959	C	0	0	0	0	0	0	0	0	0	0	0	0
-1.238	2.1169	0.4924	C	0	0	0	0	0	0	0	0	0	0	0	0
-2.2914	-0.0682	-0.1104	C	0	0	0	0	0	0	0	0	0	0	0	0
-3.2543	-0.1585	-0.6248	H	0	0	0	0	0	0	0	0	0	0	0	0
-2.0986	-1.0291	0.3745	H	0	0	0	0	0	0	0	0	0	0	0	0
-2.3355	1.1098	0.9151	C	0	0	0	0	0	0	0	0	0	0	0	0
-3.312	1.6037	0.881	H	0	0	0	0	0	0	0	0	0	0	0	0
-2.1872	0.7656	1.9432	H	0	0	0	0	0	0	0	0	0	0	0	0
3.1682	-1.809	-0.4864	C	0	0	0	0	0	0	0	0	0	0	0	0
4.0363	-1.7412	0.1803	H	0	0	0	0	0	0	0	0	0	0	0	0
3.2163	-2.7693	-1.0134	H	0	0	0	0	0	0	0	0	0	0	0	0
3.2574	-1.0141	-1.2345	H	0	0	0	0	0	0	0	0	0	0	0	0
1.7258	-2.8561	1.2401	C	0	0	0	0	0	0	0	0	0	0	0	0
2.6173	-2.9064	1.8859	H	0	0	0	0	0	0	0	0	0	0	0	0
1.6888	-3.784	0.6467	H	0	0	0	0	0	0	0	0	0	0	0	0
0.5511	-2.7099	2.0186	O	0	0	0	0	0	0	0	0	0	0	0	0
0.4773	-3.4737	2.5987	H	0	0	0	0	0	0	0	0	0	0	0	0
-1.4667	-0.1682	-2.5594	C	0	0	0	0	0	0	0	0	0	0	0	0
-1.4808	-1.2625	-2.5984	H	0	0	0	0	0	0	0	0	0	0	0	0
-2.4666	0.1837	-2.8645	H	0	0	0	0	0	0	0	0	0	0	0	0
-1.5688	3.5727	0.7813	C	0	0	0	0	0	0	0	0	0	0	0	0
-0.7948	4.2327	0.3782	H	0	0	0	0	0	0	0	0	0	0	0	0
-2.5204	3.8581	0.3221	H	0	0	0	0	0	0	0	0	0	0	0	0
-1.6428	3.7432	1.8607	H	0	0	0	0	0	0	0	0	0	0	0	0
-1.0028	2.607	-1.9003	O	0	0	0	0	0	0	0	0	0	0	0	0
-0.4763	0.2603	-3.4648	O	0	0	0	0	0	0	0	0	0	0	0	0
-0.4905	1.2285	-3.415	H	0	0	0	0	0	0	0	0	0	0	0	0
1 2 1	0 0 0 0
2 7 1	0 0 0 0
2 3 1	0 0 0 0
2 6 1	0 0 0 0
3 8 1	0 0 0 0
3 4 1	0 0 0 0
4 9 1	0 0 0 0
4 5 1	0 0 0 0
5 10 1	0 0 0 0
5 11 1	0 0 0 0
5 6 1	0 0 0 0
12 13 1	0 0 0 0
12 14 1	0 0 0 0
3 12 1	0 0 0 0
4 15 1	0 0 0 0
15 16 1	0 0 0 0
16 17 1	0 0 0 0
12 17 1	0 0 0 0
18 19 1	0 0 0 0
18 20 1	0 0 0 0
15 18 1	0 0 0 0
21 22 1	0 0 0 0
21 23 1	0 0 0 0
18 21 1	0 0 0 0
17 21 1	0 0 0 0
24 25 1	0 0 0 0
24 26 1	0 0 0 0
24 27 1	0 0 0 0
6 24 1	0 0 0 0
28 29 1	0 0 0 0
28 30 1	0 0 0 0
6 28 1	0 0 0 0
31 32 1	0 0 0 0
28 31 1	0 0 0 0
33 34 1	0 0 0 0
33 35 1	0 0 0 0
15 33 1	0 0 0 0
36 37 1	0 0 0 0
36 38 1	0 0 0 0
36 39 1	0 0 0 0
17 36 1	0 0 0 0
16 40 2	0 0 0 0
41 42 1	0 0 0 0
33 41 1	0 0 0 0
M END
$$$$
M0002
Spartan	02262120113D
42 44 0	0 0 0 0	0 0 0	999	V2	0
2.0646	-0.5088	2.1386	H	0	0	0	0	0	0	0	0	0	0	0	0
1.8277	-0.3623	1.0763	C	0	0	0	0	0	0	0	0	0	0	0	0
0.4286	0.2	0.8353	C	0	0	0	0	0	0	0	0	0	0	0	0
0.2142	-0.1433	-0.6409	C	0	0	0	0	0	0	0	0	0	0	0	0
0.6302	-1.6104	-0.702	C	0	0	0	0	0	0	0	0	0	0	0	0
1.8568	-1.6977	0.2615	C	0	0	0	0	0	0	0	0	0	0	0	0
2.5803	0.3344	0.6847	H	0	0	0	0	0	0	0	0	0	0	0	0
-0.2673	-0.4197	1.4165	H	0	0	0	0	0	0	0	0	0	0	0	0
0.9412	0.4301	-1.2348	H	0	0	0	0	0	0	0	0	0	0	0	0
-0.1796	-2.2497	-0.3308	H	0	0	0	0	0	0	0	0	0	0	0	0
0.8819	-1.9313	-1.7173	H	0	0	0	0	0	0	0	0	0	0	0	0
0.1284	1.6651	1.1338	C	0	0	0	0	0	0	0	0	0	0	0	0
0.1085	1.8563	2.2146	H	0	0	0	0	0	0	0	0	0	0	0	0
0.9078	2.3099	0.7047	H	0	0	0	0	0	0	0	0	0	0	0	0
-1.19	0.2844	-1.1318	C	0	0	0	0	0	0	0	0	0	0	0	0
-1.1323	1.7985	-0.9638	C	0	0	0	0	0	0	0	0	0	0	0	0
-1.25	2.0756	0.5302	C	0	0	0	0	0	0	0	0	0	0	0	0
-2.2999	-0.0948	-0.1307	C	0	0	0	0	0	0	0	0	0	0	0	0
-3.2592	-0.1705	-0.6547	H	0	0	0	0	0	0	0	0	0	0	0	0
-2.1144	-1.069	0.3315	H	0	0	0	0	0	0	0	0	0	0	0	0
-2.3499	1.0587	0.9221	C	0	0	0	0	0	0	0	0	0	0	0	0
-3.3262	1.5536	0.8944	H	0	0	0	0	0	0	0	0	0	0	0	0
-2.2088	0.6906	1.9435	H	0	0	0	0	0	0	0	0	0	0	0	0
3.1683	-1.828	-0.5171	C	0	0	0	0	0	0	0	0	0	0	0	0
4.0354	-1.7765	0.1529	H	0	0	0	0	0	0	0	0	0	0	0	0
3.2155	-2.7788	-1.0606	H	0	0	0	0	0	0	0	0	0	0	0	0
3.2631	-1.02	-1.2507	H	0	0	0	0	0	0	0	0	0	0	0	0
1.7196	-2.9126	1.1906	C	0	0	0	0	0	0	0	0	0	0	0	0
2.6215	-2.9996	1.8176	H	0	0	0	0	0	0	0	0	0	0	0	0
1.6504	-3.8241	0.587	H	0	0	0	0	0	0	0	0	0	0	0	0
0.5524	-2.8978	1.992	O	0	0	0	0	0	0	0	0	0	0	0	0
0.6701	-2.223	2.6706	H	0	0	0	0	0	0	0	0	0	0	0	0
-1.4612	-0.1374	-2.575	C	0	0	0	0	0	0	0	0	0	0	0	0
-1.4944	-1.2306	-2.6412	H	0	0	0	0	0	0	0	0	0	0	0	0
-2.4518	0.241	-2.8779	H	0	0	0	0	0	0	0	0	0	0	0	0
-1.5833	3.5247	0.8482	C	0	0	0	0	0	0	0	0	0	0	0	0
-0.8037	4.1929	0.4702	H	0	0	0	0	0	0	0	0	0	0	0	0
-2.5283	3.8211	0.3825	H	0	0	0	0	0	0	0	0	0	0	0	0
-1.672	3.6712	1.93	H	0	0	0	0	0	0	0	0	0	0	0	0
-0.9865	2.6184	-1.8476	O	0	0	0	0	0	0	0	0	0	0	0	0
-0.4556	0.2964	-3.4607	O	0	0	0	0	0	0	0	0	0	0	0	0
-0.452	1.2633	-3.3914	H	0	0	0	0	0	0	0	0	0	0	0	0
1 2 1	0 0 0 0
2 7 1	0 0 0 0
2 3 1	0 0 0 0
2 6 1	0 0 0 0
3 8 1	0 0 0 0
3 4 1	0 0 0 0
4 9 1	0 0 0 0
4 5 1	0 0 0 0
5 10 1	0 0 0 0
5 11 1	0 0 0 0
5 6 1	0 0 0 0
12 13 1	0 0 0 0
12 14 1	0 0 0 0
3 12 1	0 0 0 0
4 15 1	0 0 0 0
15 16 1	0 0 0 0
16 17 1	0 0 0 0
12 17 1	0 0 0 0
18 19 1	0 0 0 0
18 20 1	0 0 0 0
15 18 1	0 0 0 0
21 22 1	0 0 0 0
21 23 1	0 0 0 0
18 21 1	0 0 0 0
17 21 1	0 0 0 0
24 25 1	0 0 0 0
24 26 1	0 0 0 0
24 27 1	0 0 0 0
6 24 1	0 0 0 0
28 29 1	0 0 0 0
28 30 1	0 0 0 0
6 28 1	0 0 0 0
31 32 1	0 0 0 0
28 31 1	0 0 0 0
33 34 1	0 0 0 0
33 35 1	0 0 0 0
15 33 1	0 0 0 0
36 37 1	0 0 0 0
36 38 1	0 0 0 0
36 39 1	0 0 0 0
17 36 1	0 0 0 0
16 40 2	0 0 0 0
41 42 1	0 0 0 0
33 41 1	0 0 0 0
M END
$$$$
M0003
Spartan	02262120113D
42 44 0	0 0 0 0	0 0 0	999	V2	0
2.0852	-0.4598	2.1599	H	0	0	0	0	0	0	0	0	0	0	0	0
1.8858	-0.3069	1.0947	C	0	0	0	0	0	0	0	0	0	0	0	0
0.4879	0.2447	0.8289	C	0	0	0	0	0	0	0	0	0	0	0	0
0.2732	-0.1268	-0.6399	C	0	0	0	0	0	0	0	0	0	0	0	0
0.7026	-1.5934	-0.6698	C	0	0	0	0	0	0	0	0	0	0	0	0
1.9336	-1.6481	0.292	C	0	0	0	0	0	0	0	0	0	0	0	0
2.6449	0.388	0.7101	H	0	0	0	0	0	0	0	0	0	0	0	0
-0.201	-0.3639	1.4268	H	0	0	0	0	0	0	0	0	0	0	0	0
0.9988	0.4478	-1.2412	H	0	0	0	0	0	0	0	0	0	0	0	0
-0.1036	-2.2263	-0.282	H	0	0	0	0	0	0	0	0	0	0	0	0
0.9567	-1.9483	-1.6745	H	0	0	0	0	0	0	0	0	0	0	0	0
0.1829	1.7155	1.0896	C	0	0	0	0	0	0	0	0	0	0	0	0
0.1676	1.9313	2.1657	H	0	0	0	0	0	0	0	0	0	0	0	0
0.9583	2.3539	0.6426	H	0	0	0	0	0	0	0	0	0	0	0	0
-1.1344	0.273	-1.1365	C	0	0	0	0	0	0	0	0	0	0	0	0
-1.125	1.7927	-1.0064	C	0	0	0	0	0	0	0	0	0	0	0	0
-1.1991	2.1026	0.4844	C	0	0	0	0	0	0	0	0	0	0	0	0
-2.2436	-0.0882	-0.1274	C	0	0	0	0	0	0	0	0	0	0	0	0
-3.192	-0.1623	-0.6671	H	0	0	0	0	0	0	0	0	0	0	0	0
-2.0585	-1.0537	0.3535	H	0	0	0	0	0	0	0	0	0	0	0	0
-2.2913	1.0844	0.9047	C	0	0	0	0	0	0	0	0	0	0	0	0
-3.2707	1.5734	0.8746	H	0	0	0	0	0	0	0	0	0	0	0	0
-2.137	0.7391	1.9322	H	0	0	0	0	0	0	0	0	0	0	0	0
3.2423	-1.764	-0.4945	C	0	0	0	0	0	0	0	0	0	0	0	0
4.1118	-1.6886	0.1695	H	0	0	0	0	0	0	0	0	0	0	0	0
3.3049	-2.7181	-1.0317	H	0	0	0	0	0	0	0	0	0	0	0	0
3.3173	-0.9589	-1.2338	H	0	0	0	0	0	0	0	0	0	0	0	0
1.8255	-2.8494	1.2305	C	0	0	0	0	0	0	0	0	0	0	0	0
2.7219	-2.8902	1.8708	H	0	0	0	0	0	0	0	0	0	0	0	0
1.7992	-3.774	0.6306	H	0	0	0	0	0	0	0	0	0	0	0	0
0.6538	-2.7247	2.0158	O	0	0	0	0	0	0	0	0	0	0	0	0
0.5888	-3.4967	2.5888	H	0	0	0	0	0	0	0	0	0	0	0	0
-1.3849	-0.1881	-2.5698	C	0	0	0	0	0	0	0	0	0	0	0	0
-0.4998	0.0522	-3.1813	H	0	0	0	0	0	0	0	0	0	0	0	0
-1.5137	-1.2758	-2.59	H	0	0	0	0	0	0	0	0	0	0	0	0
-1.5457	3.5537	0.7766	C	0	0	0	0	0	0	0	0	0	0	0	0
-0.7705	4.2239	0.392	H	0	0	0	0	0	0	0	0	0	0	0	0
-2.4912	3.834	0.3018	H	0	0	0	0	0	0	0	0	0	0	0	0
-1.6399	3.7166	1.8559	H	0	0	0	0	0	0	0	0	0	0	0	0
-1.1092	2.5913	-1.9196	O	0	0	0	0	0	0	0	0	0	0	0	0
-2.5533	0.3692	-3.1277	O	0	0	0	0	0	0	0	0	0	0	0	0
-2.3787	1.3189	-3.1989	H	0	0	0	0	0	0	0	0	0	0	0	0
1 2 1	0 0 0 0
2 7 1	0 0 0 0
2 3 1	0 0 0 0
2 6 1	0 0 0 0
3 8 1	0 0 0 0
3 4 1	0 0 0 0
4 9 1	0 0 0 0
4 5 1	0 0 0 0
5 10 1	0 0 0 0
5 11 1	0 0 0 0
5 6 1	0 0 0 0
12 13 1	0 0 0 0
12 14 1	0 0 0 0
3 12 1	0 0 0 0
4 15 1	0 0 0 0
15 16 1	0 0 0 0
16 17 1	0 0 0 0
12 17 1	0 0 0 0
18 19 1	0 0 0 0
18 20 1	0 0 0 0
15 18 1	0 0 0 0
21 22 1	0 0 0 0
21 23 1	0 0 0 0
18 21 1	0 0 0 0
17 21 1	0 0 0 0
24 25 1	0 0 0 0
24 26 1	0 0 0 0
24 27 1	0 0 0 0
6 24 1	0 0 0 0
28 29 1	0 0 0 0
28 30 1	0 0 0 0
6 28 1	0 0 0 0
31 32 1	0 0 0 0
28 31 1	0 0 0 0
33 34 1	0 0 0 0
33 35 1	0 0 0 0
15 33 1	0 0 0 0
36 37 1	0 0 0 0
36 38 1	0 0 0 0
36 39 1	0 0 0 0
17 36 1	0 0 0 0
16 40 2	0 0 0 0
41 42 1	0 0 0 0
33 41 1	0 0 0 0
M END
$$$$
M0004
Spartan	02262120113D
42 44 0	0 0 0 0	0 0 0	999	V2	0
2.0414	-0.4555	2.1236	H	0	0	0	0	0	0	0	0	0	0	0	0
1.7842	-0.3058	1.0708	C	0	0	0	0	0	0	0	0	0	0	0	0
0.3756	0.2334	0.8414	C	0	0	0	0	0	0	0	0	0	0	0	0
0.1548	-0.1096	-0.6337	C	0	0	0	0	0	0	0	0	0	0	0	0
0.5955	-1.5701	-0.7075	C	0	0	0	0	0	0	0	0	0	0	0	0
1.801	-1.6541	0.2871	C	0	0	0	0	0	0	0	0	0	0	0	0
2.5201	0.391	0.6478	H	0	0	0	0	0	0	0	0	0	0	0	0
-0.3072	-0.3918	1.4356	H	0	0	0	0	0	0	0	0	0	0	0	0
0.872	0.4752	-1.2277	H	0	0	0	0	0	0	0	0	0	0	0	0
-0.2196	-2.2321	-0.3808	H	0	0	0	0	0	0	0	0	0	0	0	0
0.8709	-1.8711	-1.7225	H	0	0	0	0	0	0	0	0	0	0	0	0
0.0535	1.6936	1.1431	C	0	0	0	0	0	0	0	0	0	0	0	0
0.0352	1.8806	2.2242	H	0	0	0	0	0	0	0	0	0	0	0	0
0.823	2.3496	0.7133	H	0	0	0	0	0	0	0	0	0	0	0	0
-1.2561	0.2998	-1.1207	C	0	0	0	0	0	0	0	0	0	0	0	0
-1.2165	1.8151	-0.9503	C	0	0	0	0	0	0	0	0	0	0	0	0
-1.3318	2.0886	0.544	C	0	0	0	0	0	0	0	0	0	0	0	0
-2.3596	-0.0916	-0.1176	C	0	0	0	0	0	0	0	0	0	0	0	0
-3.3193	-0.1775	-0.6392	H	0	0	0	0	0	0	0	0	0	0	0	0
-2.1644	-1.065	0.343	H	0	0	0	0	0	0	0	0	0	0	0	0
-2.4192	1.059	0.9378	C	0	0	0	0	0	0	0	0	0	0	0	0
-3.4013	1.5424	0.9132	H	0	0	0	0	0	0	0	0	0	0	0	0
-2.2709	0.6912	1.9583	H	0	0	0	0	0	0	0	0	0	0	0	0
3.1253	-1.8403	-0.4572	C	0	0	0	0	0	0	0	0	0	0	0	0
3.979	-1.756	0.2261	H	0	0	0	0	0	0	0	0	0	0	0	0
3.172	-2.8173	-0.9552	H	0	0	0	0	0	0	0	0	0	0	0	0
3.2487	-1.0694	-1.2257	H	0	0	0	0	0	0	0	0	0	0	0	0
1.5629	-2.8269	1.2519	C	0	0	0	0	0	0	0	0	0	0	0	0
1.4299	-3.7537	0.6689	H	0	0	0	0	0	0	0	0	0	0	0	0
0.6332	-2.658	1.8076	H	0	0	0	0	0	0	0	0	0	0	0	0
2.5661	-2.9827	2.2328	O	0	0	0	0	0	0	0	0	0	0	0	0
3.3659	-3.2912	1.7932	H	0	0	0	0	0	0	0	0	0	0	0	0
-1.5267	-0.1227	-2.564	C	0	0	0	0	0	0	0	0	0	0	0	0
-1.5454	-1.2158	-2.6331	H	0	0	0	0	0	0	0	0	0	0	0	0
-2.5228	0.2424	-2.8631	H	0	0	0	0	0	0	0	0	0	0	0	0
-1.6814	3.5331	0.8654	C	0	0	0	0	0	0	0	0	0	0	0	0
-0.9104	4.2108	0.4871	H	0	0	0	0	0	0	0	0	0	0	0	0
-2.631	3.8195	0.4026	H	0	0	0	0	0	0	0	0	0	0	0	0
-1.7689	3.6763	1.9477	H	0	0	0	0	0	0	0	0	0	0	0	0
-1.0852	2.6366	-1.8348	O	0	0	0	0	0	0	0	0	0	0	0	0
-0.5304	0.3264	-3.4515	O	0	0	0	0	0	0	0	0	0	0	0	0
-0.5422	1.2935	-3.3818	H	0	0	0	0	0	0	0	0	0	0	0	0
1 2 1	0 0 0 0
2 7 1	0 0 0 0
2 3 1	0 0 0 0
2 6 1	0 0 0 0
3 8 1	0 0 0 0
3 4 1	0 0 0 0
4 9 1	0 0 0 0
4 5 1	0 0 0 0
5 10 1	0 0 0 0
5 11 1	0 0 0 0
5 6 1	0 0 0 0
12 13 1	0 0 0 0
12 14 1	0 0 0 0
3 12 1	0 0 0 0
4 15 1	0 0 0 0
15 16 1	0 0 0 0
16 17 1	0 0 0 0
12 17 1	0 0 0 0
18 19 1	0 0 0 0
18 20 1	0 0 0 0
15 18 1	0 0 0 0
21 22 1	0 0 0 0
21 23 1	0 0 0 0
18 21 1	0 0 0 0
17 21 1	0 0 0 0
24 25 1	0 0 0 0
24 26 1	0 0 0 0
24 27 1	0 0 0 0
6 24 1	0 0 0 0
28 29 1	0 0 0 0
28 30 1	0 0 0 0
6 28 1	0 0 0 0
31 32 1	0 0 0 0
28 31 1	0 0 0 0
33 34 1	0 0 0 0
33 35 1	0 0 0 0
15 33 1	0 0 0 0
36 37 1	0 0 0 0
36 38 1	0 0 0 0
36 39 1	0 0 0 0
17 36 1	0 0 0 0
16 40 2	0 0 0 0
41 42 1	0 0 0 0
33 41 1	0 0 0 0
M END
$$$$
M0005
Spartan	02262120113D
42 44 0	0 0 0 0	0 0 0	999	V2	0
2.0561	-0.4808	2.1691	H	0	0	0	0	0	0	0	0	0	0	0	0
1.8465	-0.3323	1.1055	C	0	0	0	0	0	0	0	0	0	0	0	0
0.4509	0.2295	0.8519	C	0	0	0	0	0	0	0	0	0	0	0	0
0.2283	-0.1384	-0.6165	C	0	0	0	0	0	0	0	0	0	0	0	0
0.6462	-1.6059	-0.6574	C	0	0	0	0	0	0	0	0	0	0	0	0
1.8704	-1.6799	0.3145	C	0	0	0	0	0	0	0	0	0	0	0	0
2.6053	0.3537	0.7061	H	0	0	0	0	0	0	0	0	0	0	0	0
-0.2353	-0.3764	1.4585	H	0	0	0	0	0	0	0	0	0	0	0	0
0.955	0.4205	-1.2241	H	0	0	0	0	0	0	0	0	0	0	0	0
-0.1818	-2.24	-0.3072	H	0	0	0	0	0	0	0	0	0	0	0	0
0.9001	-1.9432	-1.6667	H	0	0	0	0	0	0	0	0	0	0	0	0
0.1549	1.7011	1.1218	C	0	0	0	0	0	0	0	0	0	0	0	0
0.1398	1.9108	2.1988	H	0	0	0	0	0	0	0	0	0	0	0	0
0.934	2.3361	0.6778	H	0	0	0	0	0	0	0	0	0	0	0	0
-1.1761	0.2822	-1.1134	C	0	0	0	0	0	0	0	0	0	0	0	0
-1.1152	1.7999	-0.9728	C	0	0	0	0	0	0	0	0	0	0	0	0
-1.2247	2.1045	0.5156	C	0	0	0	0	0	0	0	0	0	0	0	0
-2.2854	-0.0724	-0.1033	C	0	0	0	0	0	0	0	0	0	0	0	0
-3.2467	-0.1535	-0.6229	H	0	0	0	0	0	0	0	0	0	0	0	0
-2.1055	-1.0399	0.3763	H	0	0	0	0	0	0	0	0	0	0	0	0
-2.3255	1.0978	0.9313	C	0	0	0	0	0	0	0	0	0	0	0	0
-3.301	1.5941	0.9009	H	0	0	0	0	0	0	0	0	0	0	0	0
-2.1775	0.7461	1.9573	H	0	0	0	0	0	0	0	0	0	0	0	0
3.1754	-1.8318	-0.4715	C	0	0	0	0	0	0	0	0	0	0	0	0
4.045	-1.7602	0.1927	H	0	0	0	0	0	0	0	0	0	0	0	0
3.2215	-2.7977	-0.9886	H	0	0	0	0	0	0	0	0	0	0	0	0
3.2658	-1.0443	-1.2276	H	0	0	0	0	0	0	0	0	0	0	0	0
1.7456	-2.8689	1.2783	C	0	0	0	0	0	0	0	0	0	0	0	0
2.64	-2.9157	1.9089	H	0	0	0	0	0	0	0	0	0	0	0	0
1.6996	-3.8066	0.7014	H	0	0	0	0	0	0	0	0	0	0	0	0
0.6571	-2.776	2.1777	O	0	0	0	0	0	0	0	0	0	0	0	0
-0.1539	-2.9355	1.6829	H	0	0	0	0	0	0	0	0	0	0	0	0
-1.4499	-0.1645	-2.5489	C	0	0	0	0	0	0	0	0	0	0	0	0
-1.4797	-1.2583	-2.5987	H	0	0	0	0	0	0	0	0	0	0	0	0
-2.4409	0.2051	-2.8574	H	0	0	0	0	0	0	0	0	0	0	0	0
-1.5543	3.5597	0.8086	C	0	0	0	0	0	0	0	0	0	0	0	0
-0.7755	4.2197	0.4135	H	0	0	0	0	0	0	0	0	0	0	0	0
-2.5024	3.849	0.3434	H	0	0	0	0	0	0	0	0	0	0	0	0
-1.6353	3.726	1.8887	H	0	0	0	0	0	0	0	0	0	0	0	0
-0.9743	2.6018	-1.8738	O	0	0	0	0	0	0	0	0	0	0	0	0
-0.4459	0.2581	-3.4401	O	0	0	0	0	0	0	0	0	0	0	0	0
-0.4507	1.2267	-3.3906	H	0	0	0	0	0	0	0	0	0	0	0	0
1 2 1	0 0 0 0
2 7 1	0 0 0 0
2 3 1	0 0 0 0
2 6 1	0 0 0 0
3 8 1	0 0 0 0
3 4 1	0 0 0 0
4 9 1	0 0 0 0
4 5 1	0 0 0 0
5 10 1	0 0 0 0
5 11 1	0 0 0 0
5 6 1	0 0 0 0
12 13 1	0 0 0 0
12 14 1	0 0 0 0
3 12 1	0 0 0 0
4 15 1	0 0 0 0
15 16 1	0 0 0 0
16 17 1	0 0 0 0
12 17 1	0 0 0 0
18 19 1	0 0 0 0
18 20 1	0 0 0 0
15 18 1	0 0 0 0
21 22 1	0 0 0 0
21 23 1	0 0 0 0
18 21 1	0 0 0 0
17 21 1	0 0 0 0
24 25 1	0 0 0 0
24 26 1	0 0 0 0
24 27 1	0 0 0 0
6 24 1	0 0 0 0
28 29 1	0 0 0 0
28 30 1	0 0 0 0
6 28 1	0 0 0 0
31 32 1	0 0 0 0
28 31 1	0 0 0 0
33 34 1	0 0 0 0
33 35 1	0 0 0 0
15 33 1	0 0 0 0
36 37 1	0 0 0 0
36 38 1	0 0 0 0
36 39 1	0 0 0 0
17 36 1	0 0 0 0
16 40 2	0 0 0 0
41 42 1	0 0 0 0
33 41 1	0 0 0 0
M END
$$$$
M0006
Spartan	02262120113D
42 44 0	0 0 0 0	0 0 0	999	V2	0
2.132	-0.4446	2.1359	H	0	0	0	0	0	0	0	0	0	0	0	0
1.8951	-0.3229	1.0708	C	0	0	0	0	0	0	0	0	0	0	0	0
0.4918	0.2237	0.8186	C	0	0	0	0	0	0	0	0	0	0	0	0
0.2742	-0.1496	-0.6494	C	0	0	0	0	0	0	0	0	0	0	0	0
0.7079	-1.6153	-0.6793	C	0	0	0	0	0	0	0	0	0	0	0	0
1.9337	-1.6754	0.2871	C	0	0	0	0	0	0	0	0	0	0	0	0
2.6432	0.3701	0.6649	H	0	0	0	0	0	0	0	0	0	0	0	0
-0.1998	-0.3902	1.4099	H	0	0	0	0	0	0	0	0	0	0	0	0
0.996	0.428	-1.2514	H	0	0	0	0	0	0	0	0	0	0	0	0
-0.0986	-2.2505	-0.2953	H	0	0	0	0	0	0	0	0	0	0	0	0
0.9649	-1.9673	-1.6837	H	0	0	0	0	0	0	0	0	0	0	0	0
0.1787	1.6915	1.085	C	0	0	0	0	0	0	0	0	0	0	0	0
0.1651	1.906	2.1614	H	0	0	0	0	0	0	0	0	0	0	0	0
0.9504	2.3336	0.6377	H	0	0	0	0	0	0	0	0	0	0	0	0
-1.1361	0.2463	-1.1411	C	0	0	0	0	0	0	0	0	0	0	0	0
-1.1315	1.7658	-1.0091	C	0	0	0	0	0	0	0	0	0	0	0	0
-1.2065	2.0724	0.4832	C	0	0	0	0	0	0	0	0	0	0	0	0
-2.2426	-0.1217	-0.1318	C	0	0	0	0	0	0	0	0	0	0	0	0
-3.1908	-0.1955	-0.6712	H	0	0	0	0	0	0	0	0	0	0	0	0
-2.0567	-1.0893	0.3442	H	0	0	0	0	0	0	0	0	0	0	0	0
-2.2924	1.0479	0.9042	C	0	0	0	0	0	0	0	0	0	0	0	0
-3.2739	1.5321	0.8797	H	0	0	0	0	0	0	0	0	0	0	0	0
-2.1341	0.7009	1.9306	H	0	0	0	0	0	0	0	0	0	0	0	0
3.2478	-1.8189	-0.484	C	0	0	0	0	0	0	0	0	0	0	0	0
4.1117	-1.7527	0.1882	H	0	0	0	0	0	0	0	0	0	0	0	0
3.2988	-2.7806	-1.0079	H	0	0	0	0	0	0	0	0	0	0	0	0
3.3461	-1.025	-1.2324	H	0	0	0	0	0	0	0	0	0	0	0	0
1.7976	-2.8704	1.242	C	0	0	0	0	0	0	0	0	0	0	0	0
2.6967	-2.9386	1.8751	H	0	0	0	0	0	0	0	0	0	0	0	0
1.7368	-3.7948	0.6576	H	0	0	0	0	0	0	0	0	0	0	0	0
0.626	-2.8445	2.0349	O	0	0	0	0	0	0	0	0	0	0	0	0
0.7371	-2.1595	2.7049	H	0	0	0	0	0	0	0	0	0	0	0	0
-1.3862	-0.2158	-2.5741	C	0	0	0	0	0	0	0	0	0	0	0	0
-0.504	0.029	-3.1872	H	0	0	0	0	0	0	0	0	0	0	0	0
-1.5085	-1.3038	-2.5924	H	0	0	0	0	0	0	0	0	0	0	0	0
-1.5578	3.5217	0.7789	C	0	0	0	0	0	0	0	0	0	0	0	0
-0.7865	4.1955	0.3937	H	0	0	0	0	0	0	0	0	0	0	0	0
-2.5051	3.7986	0.3067	H	0	0	0	0	0	0	0	0	0	0	0	0
-1.6507	3.6825	1.8583	H	0	0	0	0	0	0	0	0	0	0	0	0
-1.1149	2.567	-1.9198	O	0	0	0	0	0	0	0	0	0	0	0	0
-2.5599	0.332	-3.1304	O	0	0	0	0	0	0	0	0	0	0	0	0
-2.3947	1.2823	-3.2127	H	0	0	0	0	0	0	0	0	0	0	0	0
1 2 1	0 0 0 0
2 7 1	0 0 0 0
2 3 1	0 0 0 0
2 6 1	0 0 0 0
3 8 1	0 0 0 0
3 4 1	0 0 0 0
4 9 1	0 0 0 0
4 5 1	0 0 0 0
5 10 1	0 0 0 0
5 11 1	0 0 0 0
5 6 1	0 0 0 0
12 13 1	0 0 0 0
12 14 1	0 0 0 0
3 12 1	0 0 0 0
4 15 1	0 0 0 0
15 16 1	0 0 0 0
16 17 1	0 0 0 0
12 17 1	0 0 0 0
18 19 1	0 0 0 0
18 20 1	0 0 0 0
15 18 1	0 0 0 0
21 22 1	0 0 0 0
21 23 1	0 0 0 0
18 21 1	0 0 0 0
17 21 1	0 0 0 0
24 25 1	0 0 0 0
24 26 1	0 0 0 0
24 27 1	0 0 0 0
6 24 1	0 0 0 0
28 29 1	0 0 0 0
28 30 1	0 0 0 0
6 28 1	0 0 0 0
31 32 1	0 0 0 0
28 31 1	0 0 0 0
33 34 1	0 0 0 0
33 35 1	0 0 0 0
15 33 1	0 0 0 0
36 37 1	0 0 0 0
36 38 1	0 0 0 0
36 39 1	0 0 0 0
17 36 1	0 0 0 0
16 40 2	0 0 0 0
41 42 1	0 0 0 0
33 41 1	0 0 0 0
M END
$$$$
M0007
Spartan	02262120113D
42 44 0	0 0 0 0	0 0 0	999	V2	0
2.0815	-0.412	2.0879	H	0	0	0	0	0	0	0	0	0	0	0	0
1.8146	-0.2828	1.0358	C	0	0	0	0	0	0	0	0	0	0	0	0
0.4057	0.2579	0.8119	C	0	0	0	0	0	0	0	0	0	0	0	0
0.1663	-0.1102	-0.6536	C	0	0	0	0	0	0	0	0	0	0	0	0
0.6033	-1.5726	-0.7077	C	0	0	0	0	0	0	0	0	0	0	0	0
1.8222	-1.6446	0.2725	C	0	0	0	0	0	0	0	0	0	0	0	0
2.5484	0.4017	0.5928	H	0	0	0	0	0	0	0	0	0	0	0	0
-0.2727	-0.3543	1.4244	H	0	0	0	0	0	0	0	0	0	0	0	0
0.8764	0.4627	-1.267	H	0	0	0	0	0	0	0	0	0	0	0	0
-0.2105	-2.2268	-0.3627	H	0	0	0	0	0	0	0	0	0	0	0	0
0.8688	-1.8898	-1.7199	H	0	0	0	0	0	0	0	0	0	0	0	0
0.0897	1.7238	1.091	C	0	0	0	0	0	0	0	0	0	0	0	0
0.0856	1.9316	2.1685	H	0	0	0	0	0	0	0	0	0	0	0	0
0.8544	2.3701	0.6391	H	0	0	0	0	0	0	0	0	0	0	0	0
-1.2506	0.2919	-1.1296	C	0	0	0	0	0	0	0	0	0	0	0	0
-1.21	1.8097	-0.9878	C	0	0	0	0	0	0	0	0	0	0	0	0
-1.3031	2.1092	0.5035	C	0	0	0	0	0	0	0	0	0	0	0	0
-2.3408	-0.0818	-0.1052	C	0	0	0	0	0	0	0	0	0	0	0	0
-3.3075	-0.1756	-0.6122	H	0	0	0	0	0	0	0	0	0	0	0	0
-2.1396	-1.0474	0.3685	H	0	0	0	0	0	0	0	0	0	0	0	0
-2.385	1.0869	0.931	C	0	0	0	0	0	0	0	0	0	0	0	0
-3.3673	1.5699	0.9126	H	0	0	0	0	0	0	0	0	0	0	0	0
-2.2216	0.7368	1.9552	H	0	0	0	0	0	0	0	0	0	0	0	0
3.1366	-1.8518	-0.4811	C	0	0	0	0	0	0	0	0	0	0	0	0
3.9847	-1.8217	0.2076	H	0	0	0	0	0	0	0	0	0	0	0	0
3.1476	-2.8209	-0.9942	H	0	0	0	0	0	0	0	0	0	0	0	0
3.2723	-1.0699	-1.2364	H	0	0	0	0	0	0	0	0	0	0	0	0
1.595	-2.7954	1.2529	C	0	0	0	0	0	0	0	0	0	0	0	0
1.4828	-3.7322	0.6824	H	0	0	0	0	0	0	0	0	0	0	0	0
0.6505	-2.6257	1.797	H	0	0	0	0	0	0	0	0	0	0	0	0
2.6854	-2.8714	2.1492	O	0	0	0	0	0	0	0	0	0	0	0	0
2.5448	-3.6276	2.7301	H	0	0	0	0	0	0	0	0	0	0	0	0
-1.5399	-0.1586	-2.5604	C	0	0	0	0	0	0	0	0	0	0	0	0
-1.5558	-1.2532	-2.606	H	0	0	0	0	0	0	0	0	0	0	0	0
-2.5412	0.1966	-2.8538	H	0	0	0	0	0	0	0	0	0	0	0	0
-1.6476	3.5595	0.8041	C	0	0	0	0	0	0	0	0	0	0	0	0
-0.8887	4.2303	0.3909	H	0	0	0	0	0	0	0	0	0	0	0	0
-2.6099	3.8348	0.3615	H	0	0	0	0	0	0	0	0	0	0	0	0
-1.7061	3.7253	1.885	H	0	0	0	0	0	0	0	0	0	0	0	0
-1.0962	2.6161	-1.8886	O	0	0	0	0	0	0	0	0	0	0	0	0
-0.5566	0.2724	-3.4698	O	0	0	0	0	0	0	0	0	0	0	0	0
-0.566	1.2393	-3.4194	H	0	0	0	0	0	0	0	0	0	0	0	0
1 2 1	0 0 0 0
2 7 1	0 0 0 0
2 3 1	0 0 0 0
2 6 1	0 0 0 0
3 8 1	0 0 0 0
3 4 1	0 0 0 0
4 9 1	0 0 0 0
4 5 1	0 0 0 0
5 10 1	0 0 0 0
5 11 1	0 0 0 0
5 6 1	0 0 0 0
12 13 1	0 0 0 0
12 14 1	0 0 0 0
3 12 1	0 0 0 0
4 15 1	0 0 0 0
15 16 1	0 0 0 0
16 17 1	0 0 0 0
12 17 1	0 0 0 0
18 19 1	0 0 0 0
18 20 1	0 0 0 0
15 18 1	0 0 0 0
21 22 1	0 0 0 0
21 23 1	0 0 0 0
18 21 1	0 0 0 0
17 21 1	0 0 0 0
24 25 1	0 0 0 0
24 26 1	0 0 0 0
24 27 1	0 0 0 0
6 24 1	0 0 0 0
28 29 1	0 0 0 0
28 30 1	0 0 0 0
6 28 1	0 0 0 0
31 32 1	0 0 0 0
28 31 1	0 0 0 0
33 34 1	0 0 0 0
33 35 1	0 0 0 0
15 33 1	0 0 0 0
36 37 1	0 0 0 0
36 38 1	0 0 0 0
36 39 1	0 0 0 0
17 36 1	0 0 0 0
16 40 2	0 0 0 0
41 42 1	0 0 0 0
33 41 1	0 0 0 0
M END
$$$$
M0008
Spartan	02262120113D
42 44 0	0 0 0 0	0 0 0	999	V2	0
2.1195	-0.5166	2.1462	H	0	0	0	0	0	0	0	0	0	0	0	0
1.9094	-0.3475	1.086	C	0	0	0	0	0	0	0	0	0	0	0	0
0.5106	0.2125	0.8463	C	0	0	0	0	0	0	0	0	0	0	0	0
0.2781	-0.1324	-0.6262	C	0	0	0	0	0	0	0	0	0	0	0	0
0.7029	-1.5994	-0.6856	C	0	0	0	0	0	0	0	0	0	0	0	0
1.9399	-1.6787	0.2688	C	0	0	0	0	0	0	0	0	0	0	0	0
2.6647	0.3507	0.701	H	0	0	0	0	0	0	0	0	0	0	0	0
-0.1722	-0.4052	1.4441	H	0	0	0	0	0	0	0	0	0	0	0	0
1.004	0.4446	-1.2235	H	0	0	0	0	0	0	0	0	0	0	0	0
-0.1203	-2.2342	-0.3278	H	0	0	0	0	0	0	0	0	0	0	0	0
0.9461	-1.9404	-1.6971	H	0	0	0	0	0	0	0	0	0	0	0	0
0.2125	1.6785	1.1388	C	0	0	0	0	0	0	0	0	0	0	0	0
0.2065	1.8715	2.2189	H	0	0	0	0	0	0	0	0	0	0	0	0
0.9889	2.3207	0.6996	H	0	0	0	0	0	0	0	0	0	0	0	0
-1.1289	0.2881	-1.1067	C	0	0	0	0	0	0	0	0	0	0	0	0
-1.1016	1.806	-0.946	C	0	0	0	0	0	0	0	0	0	0	0	0
-1.1703	2.0868	0.5502	C	0	0	0	0	0	0	0	0	0	0	0	0
-2.2378	-0.0803	-0.1003	C	0	0	0	0	0	0	0	0	0	0	0	0
-3.189	-0.1317	-0.6371	H	0	0	0	0	0	0	0	0	0	0	0	0
-2.0664	-1.0597	0.3584	H	0	0	0	0	0	0	0	0	0	0	0	0
-2.2667	1.0687	0.9582	C	0	0	0	0	0	0	0	0	0	0	0	0
-3.2426	1.5645	0.948	H	0	0	0	0	0	0	0	0	0	0	0	0
-2.1056	0.7002	1.9762	H	0	0	0	0	0	0	0	0	0	0	0	0
3.2366	-1.798	-0.537	C	0	0	0	0	0	0	0	0	0	0	0	0
4.1136	-1.7332	0.1178	H	0	0	0	0	0	0	0	0	0	0	0	0
3.2869	-2.7504	-1.0783	H	0	0	0	0	0	0	0	0	0	0	0	0
3.3106	-0.9902	-1.2735	H	0	0	0	0	0	0	0	0	0	0	0	0
1.8401	-2.8884	1.2101	C	0	0	0	0	0	0	0	0	0	0	0	0
2.7444	-2.9392	1.8263	H	0	0	0	0	0	0	0	0	0	0	0	0
1.7938	-3.8153	0.6162	H	0	0	0	0	0	0	0	0	0	0	0	0
0.7641	-2.8197	2.1263	O	0	0	0	0	0	0	0	0	0	0	0	0
-0.0531	-2.9928	1.6462	H	0	0	0	0	0	0	0	0	0	0	0	0
-1.3964	-0.1387	-2.5485	C	0	0	0	0	0	0	0	0	0	0	0	0
-0.5119	0.0963	-3.1613	H	0	0	0	0	0	0	0	0	0	0	0	0
-1.547	-1.2225	-2.5916	H	0	0	0	0	0	0	0	0	0	0	0	0
-1.5043	3.535	0.8709	C	0	0	0	0	0	0	0	0	0	0	0	0
-0.7273	4.2063	0.4908	H	0	0	0	0	0	0	0	0	0	0	0	0
-2.4524	3.83	0.4093	H	0	0	0	0	0	0	0	0	0	0	0	0
-1.5877	3.679	1.954	H	0	0	0	0	0	0	0	0	0	0	0	0
-1.0701	2.6217	-1.8438	O	0	0	0	0	0	0	0	0	0	0	0	0
-2.5574	0.4532	-3.0839	O	0	0	0	0	0	0	0	0	0	0	0	0
-2.3642	1.4	-3.1403	H	0	0	0	0	0	0	0	0	0	0	0	0
1 2 1	0 0 0 0
2 7 1	0 0 0 0
2 3 1	0 0 0 0
2 6 1	0 0 0 0
3 8 1	0 0 0 0
3 4 1	0 0 0 0
4 9 1	0 0 0 0
4 5 1	0 0 0 0
5 10 1	0 0 0 0
5 11 1	0 0 0 0
5 6 1	0 0 0 0
12 13 1	0 0 0 0
12 14 1	0 0 0 0
3 12 1	0 0 0 0
4 15 1	0 0 0 0
15 16 1	0 0 0 0
16 17 1	0 0 0 0
12 17 1	0 0 0 0
18 19 1	0 0 0 0
18 20 1	0 0 0 0
15 18 1	0 0 0 0
21 22 1	0 0 0 0
21 23 1	0 0 0 0
18 21 1	0 0 0 0
17 21 1	0 0 0 0
24 25 1	0 0 0 0
24 26 1	0 0 0 0
24 27 1	0 0 0 0
6 24 1	0 0 0 0
28 29 1	0 0 0 0
28 30 1	0 0 0 0
6 28 1	0 0 0 0
31 32 1	0 0 0 0
28 31 1	0 0 0 0
33 34 1	0 0 0 0
33 35 1	0 0 0 0
15 33 1	0 0 0 0
36 37 1	0 0 0 0
36 38 1	0 0 0 0
36 39 1	0 0 0 0
17 36 1	0 0 0 0
16 40 2	0 0 0 0
41 42 1	0 0 0 0
33 41 1	0 0 0 0
M END
$$$$
M0009
Spartan	02262120113D
42 44 0	0 0 0 0	0 0 0	999	V2	0
2.0744	-0.395	2.1635	H	0	0	0	0	0	0	0	0	0	0	0	0
1.8221	-0.2679	1.1038	C	0	0	0	0	0	0	0	0	0	0	0	0
0.4115	0.2704	0.8782	C	0	0	0	0	0	0	0	0	0	0	0	0
0.1804	-0.0905	-0.5903	C	0	0	0	0	0	0	0	0	0	0	0	0
0.6146	-1.5531	-0.6467	C	0	0	0	0	0	0	0	0	0	0	0	0
1.8364	-1.6233	0.3279	C	0	0	0	0	0	0	0	0	0	0	0	0
2.559	0.4253	0.6776	H	0	0	0	0	0	0	0	0	0	0	0	0
-0.2668	-0.349	1.4832	H	0	0	0	0	0	0	0	0	0	0	0	0
0.8931	0.4867	-1.1976	H	0	0	0	0	0	0	0	0	0	0	0	0
-0.1848	-2.2186	-0.2989	H	0	0	0	0	0	0	0	0	0	0	0	0
0.8758	-1.8682	-1.6609	H	0	0	0	0	0	0	0	0	0	0	0	0
0.0919	1.7333	1.168	C	0	0	0	0	0	0	0	0	0	0	0	0
0.0817	1.9327	2.2473	H	0	0	0	0	0	0	0	0	0	0	0	0
0.8568	2.3857	0.7247	H	0	0	0	0	0	0	0	0	0	0	0	0
-1.2336	0.3149	-1.0721	C	0	0	0	0	0	0	0	0	0	0	0	0
-1.1955	1.8314	-0.9173	C	0	0	0	0	0	0	0	0	0	0	0	0
-1.2989	2.1189	0.5761	C	0	0	0	0	0	0	0	0	0	0	0	0
-2.3291	-0.0691	-0.0575	C	0	0	0	0	0	0	0	0	0	0	0	0
-3.2929	-0.16	-0.5708	H	0	0	0	0	0	0	0	0	0	0	0	0
-2.1287	-1.0388	0.4084	H	0	0	0	0	0	0	0	0	0	0	0	0
-2.381	1.0908	0.9882	C	0	0	0	0	0	0	0	0	0	0	0	0
-3.3639	1.5729	0.9682	H	0	0	0	0	0	0	0	0	0	0	0	0
-2.2237	0.7325	2.0108	H	0	0	0	0	0	0	0	0	0	0	0	0
3.1479	-1.8004	-0.4413	C	0	0	0	0	0	0	0	0	0	0	0	0
4.0121	-1.7652	0.2333	H	0	0	0	0	0	0	0	0	0	0	0	0
3.1738	-2.7528	-0.9846	H	0	0	0	0	0	0	0	0	0	0	0	0
3.2697	-1.0069	-1.1864	H	0	0	0	0	0	0	0	0	0	0	0	0
1.6484	-2.7663	1.338	C	0	0	0	0	0	0	0	0	0	0	0	0
0.771	-2.5585	1.961	H	0	0	0	0	0	0	0	0	0	0	0	0
2.5233	-2.8085	2.0084	H	0	0	0	0	0	0	0	0	0	0	0	0
1.3989	-4.0236	0.7472	O	0	0	0	0	0	0	0	0	0	0	0	0
2.1949	-4.295	0.2772	H	0	0	0	0	0	0	0	0	0	0	0	0
-1.5082	-0.1255	-2.5093	C	0	0	0	0	0	0	0	0	0	0	0	0
-1.5124	-1.2195	-2.5648	H	0	0	0	0	0	0	0	0	0	0	0	0
-2.511	0.2231	-2.8076	H	0	0	0	0	0	0	0	0	0	0	0	0
-1.6488	3.5656	0.887	C	0	0	0	0	0	0	0	0	0	0	0	0
-0.882	4.2412	0.4978	H	0	0	0	0	0	0	0	0	0	0	0	0
-2.6016	3.8464	0.4283	H	0	0	0	0	0	0	0	0	0	0	0	0
-1.7297	3.7184	1.9681	H	0	0	0	0	0	0	0	0	0	0	0	0
-1.075	2.6465	-1.8092	O	0	0	0	0	0	0	0	0	0	0	0	0
-0.5218	0.3255	-3.4071	O	0	0	0	0	0	0	0	0	0	0	0	0
-0.5481	1.2933	-3.3499	H	0	0	0	0	0	0	0	0	0	0	0	0
1 2 1	0 0 0 0
2 7 1	0 0 0 0
2 3 1	0 0 0 0
2 6 1	0 0 0 0
3 8 1	0 0 0 0
3 4 1	0 0 0 0
4 9 1	0 0 0 0
4 5 1	0 0 0 0
5 10 1	0 0 0 0
5 11 1	0 0 0 0
5 6 1	0 0 0 0
12 13 1	0 0 0 0
12 14 1	0 0 0 0
3 12 1	0 0 0 0
4 15 1	0 0 0 0
15 16 1	0 0 0 0
16 17 1	0 0 0 0
12 17 1	0 0 0 0
18 19 1	0 0 0 0
18 20 1	0 0 0 0
15 18 1	0 0 0 0
21 22 1	0 0 0 0
21 23 1	0 0 0 0
18 21 1	0 0 0 0
17 21 1	0 0 0 0
24 25 1	0 0 0 0
24 26 1	0 0 0 0
24 27 1	0 0 0 0
6 24 1	0 0 0 0
28 29 1	0 0 0 0
28 30 1	0 0 0 0
6 28 1	0 0 0 0
31 32 1	0 0 0 0
28 31 1	0 0 0 0
33 34 1	0 0 0 0
33 35 1	0 0 0 0
15 33 1	0 0 0 0
36 37 1	0 0 0 0
36 38 1	0 0 0 0
36 39 1	0 0 0 0
17 36 1	0 0 0 0
16 40 2	0 0 0 0
41 42 1	0 0 0 0
33 41 1	0 0 0 0
M END
$$$$
M0010
Spartan	02262120113D
42 44 0	0 0 0 0	0 0 0	999	V2	0
2.1444	-0.3829	2.0831	H	0	0	0	0	0	0	0	0	0	0	0	0
1.8691	-0.2594	1.0317	C	0	0	0	0	0	0	0	0	0	0	0	0
0.4502	0.2566	0.8148	C	0	0	0	0	0	0	0	0	0	0	0	0
0.2075	-0.1117	-0.6507	C	0	0	0	0	0	0	0	0	0	0	0	0
0.6735	-1.5683	-0.7057	C	0	0	0	0	0	0	0	0	0	0	0	0
1.8889	-1.6237	0.2787	C	0	0	0	0	0	0	0	0	0	0	0	0
2.59	0.4366	0.5823	H	0	0	0	0	0	0	0	0	0	0	0	0
-0.2148	-0.3694	1.4272	H	0	0	0	0	0	0	0	0	0	0	0	0
0.9081	0.4833	-1.2603	H	0	0	0	0	0	0	0	0	0	0	0	0
-0.131	-2.2338	-0.3618	H	0	0	0	0	0	0	0	0	0	0	0	0
0.9465	-1.8924	-1.7151	H	0	0	0	0	0	0	0	0	0	0	0	0
0.1106	1.7158	1.0976	C	0	0	0	0	0	0	0	0	0	0	0	0
0.1129	1.9196	2.1758	H	0	0	0	0	0	0	0	0	0	0	0	0
0.8614	2.3765	0.6422	H	0	0	0	0	0	0	0	0	0	0	0	0
-1.2175	0.2618	-1.1165	C	0	0	0	0	0	0	0	0	0	0	0	0
-1.2362	1.7813	-0.9715	C	0	0	0	0	0	0	0	0	0	0	0	0
-1.2918	2.0756	0.523	C	0	0	0	0	0	0	0	0	0	0	0	0
-2.3018	-0.13	-0.0924	C	0	0	0	0	0	0	0	0	0	0	0	0
-3.2576	-0.2152	-0.6167	H	0	0	0	0	0	0	0	0	0	0	0	0
-2.0945	-1.099	0.3731	H	0	0	0	0	0	0	0	0	0	0	0	0
-2.3527	1.0296	0.9544	C	0	0	0	0	0	0	0	0	0	0	0	0
-3.3427	1.4967	0.9502	H	0	0	0	0	0	0	0	0	0	0	0	0
-2.1706	0.6775	1.9749	H	0	0	0	0	0	0	0	0	0	0	0	0
3.2089	-1.821	-0.4692	C	0	0	0	0	0	0	0	0	0	0	0	0
4.0649	-1.7245	0.2091	H	0	0	0	0	0	0	0	0	0	0	0	0
3.2547	-2.8064	-0.9505	H	0	0	0	0	0	0	0	0	0	0	0	0
3.3294	-1.0626	-1.2505	H	0	0	0	0	0	0	0	0	0	0	0	0
1.664	-2.7758	1.2713	C	0	0	0	0	0	0	0	0	0	0	0	0
1.5329	-3.7162	0.7105	H	0	0	0	0	0	0	0	0	0	0	0	0
0.7368	-2.5998	1.8282	H	0	0	0	0	0	0	0	0	0	0	0	0
2.6743	-2.9025	2.2491	O	0	0	0	0	0	0	0	0	0	0	0	0
3.4664	-3.2414	1.8182	H	0	0	0	0	0	0	0	0	0	0	0	0
-1.4879	-0.1897	-2.5498	C	0	0	0	0	0	0	0	0	0	0	0	0
-0.6186	0.0682	-3.1757	H	0	0	0	0	0	0	0	0	0	0	0	0
-1.6025	-1.2785	-2.5782	H	0	0	0	0	0	0	0	0	0	0	0	0
-1.6642	3.5164	0.8347	C	0	0	0	0	0	0	0	0	0	0	0	0
-0.9144	4.2068	0.4358	H	0	0	0	0	0	0	0	0	0	0	0	0
-2.6275	3.7775	0.3856	H	0	0	0	0	0	0	0	0	0	0	0	0
-1.7352	3.6696	1.9171	H	0	0	0	0	0	0	0	0	0	0	0	0
-1.2485	2.5877	-1.8772	O	0	0	0	0	0	0	0	0	0	0	0	0
-2.6742	0.3575	-3.0776	O	0	0	0	0	0	0	0	0	0	0	0	0
-2.5112	1.3094	-3.1491	H	0	0	0	0	0	0	0	0	0	0	0	0
1 2 1	0 0 0 0
2 7 1	0 0 0 0
2 3 1	0 0 0 0
2 6 1	0 0 0 0
3 8 1	0 0 0 0
3 4 1	0 0 0 0
4 9 1	0 0 0 0
4 5 1	0 0 0 0
5 10 1	0 0 0 0
5 11 1	0 0 0 0
5 6 1	0 0 0 0
12 13 1	0 0 0 0
12 14 1	0 0 0 0
3 12 1	0 0 0 0
4 15 1	0 0 0 0
15 16 1	0 0 0 0
16 17 1	0 0 0 0
12 17 1	0 0 0 0
18 19 1	0 0 0 0
18 20 1	0 0 0 0
15 18 1	0 0 0 0
21 22 1	0 0 0 0
21 23 1	0 0 0 0
18 21 1	0 0 0 0
17 21 1	0 0 0 0
24 25 1	0 0 0 0
24 26 1	0 0 0 0
24 27 1	0 0 0 0
6 24 1	0 0 0 0
28 29 1	0 0 0 0
28 30 1	0 0 0 0
6 28 1	0 0 0 0
31 32 1	0 0 0 0
28 31 1	0 0 0 0
33 34 1	0 0 0 0
33 35 1	0 0 0 0
15 33 1	0 0 0 0
36 37 1	0 0 0 0
36 38 1	0 0 0 0
36 39 1	0 0 0 0
17 36 1	0 0 0 0
16 40 2	0 0 0 0
41 42 1	0 0 0 0
33 41 1	0 0 0 0
M END
$$$$
M0011
Spartan	02262120113D
42 44 0	0 0 0 0	0 0 0	999	V2	0
1.9844	-0.5407	2.2422	H	0	0	0	0	0	0	0	0	0	0	0	0
1.7885	-0.3473	1.1809	C	0	0	0	0	0	0	0	0	0	0	0	0
0.3939	0.2229	0.9266	C	0	0	0	0	0	0	0	0	0	0	0	0
0.1849	-0.1138	-0.5512	C	0	0	0	0	0	0	0	0	0	0	0	0
0.5912	-1.5827	-0.6094	C	0	0	0	0	0	0	0	0	0	0	0	0
1.8466	-1.6537	0.323	C	0	0	0	0	0	0	0	0	0	0	0	0
2.5518	0.3619	0.8366	H	0	0	0	0	0	0	0	0	0	0	0	0
-0.3134	-0.3866	1.5077	H	0	0	0	0	0	0	0	0	0	0	0	0
0.9269	0.4471	-1.1377	H	0	0	0	0	0	0	0	0	0	0	0	0
-0.2275	-2.2058	-0.2164	H	0	0	0	0	0	0	0	0	0	0	0	0
0.8085	-1.9193	-1.6272	H	0	0	0	0	0	0	0	0	0	0	0	0
0.106	1.6912	1.2259	C	0	0	0	0	0	0	0	0	0	0	0	0
0.0738	1.8778	2.3067	H	0	0	0	0	0	0	0	0	0	0	0	0
0.9011	2.3255	0.8108	H	0	0	0	0	0	0	0	0	0	0	0	0
-1.2065	0.3343	-1.0585	C	0	0	0	0	0	0	0	0	0	0	0	0
-1.1244	1.8479	-0.8885	C	0	0	0	0	0	0	0	0	0	0	0	0
-1.2565	2.1261	0.6039	C	0	0	0	0	0	0	0	0	0	0	0	0
-2.3364	-0.0237	-0.073	C	0	0	0	0	0	0	0	0	0	0	0	0
-3.2894	-0.0828	-0.6103	H	0	0	0	0	0	0	0	0	0	0	0	0
-2.1766	-1.0017	0.3913	H	0	0	0	0	0	0	0	0	0	0	0	0
-2.3796	1.1293	0.9804	C	0	0	0	0	0	0	0	0	0	0	0	0
-3.3466	1.6411	0.94	H	0	0	0	0	0	0	0	0	0	0	0	0
-2.2583	0.7588	2.0033	H	0	0	0	0	0	0	0	0	0	0	0	0
3.131	-1.7115	-0.5074	C	0	0	0	0	0	0	0	0	0	0	0	0
4.0128	-1.6076	0.1359	H	0	0	0	0	0	0	0	0	0	0	0	0
3.2064	-2.6673	-1.034	H	0	0	0	0	0	0	0	0	0	0	0	0
3.1552	-0.9024	-1.2463	H	0	0	0	0	0	0	0	0	0	0	0	0
1.7686	-2.8779	1.2448	C	0	0	0	0	0	0	0	0	0	0	0	0
0.8899	-2.7792	1.9062	H	0	0	0	0	0	0	0	0	0	0	0	0
2.6568	-2.9152	1.8847	H	0	0	0	0	0	0	0	0	0	0	0	0
1.7462	-4.1088	0.5536	O	0	0	0	0	0	0	0	0	0	0	0	0
0.9508	-4.1263	0.0081	H	0	0	0	0	0	0	0	0	0	0	0	0
-1.468	-0.0806	-2.5057	C	0	0	0	0	0	0	0	0	0	0	0	0
-1.53	-1.1716	-2.5734	H	0	0	0	0	0	0	0	0	0	0	0	0
-2.4427	0.3233	-2.8226	H	0	0	0	0	0	0	0	0	0	0	0	0
-1.5688	3.5807	0.9184	C	0	0	0	0	0	0	0	0	0	0	0	0
-0.7716	4.2346	0.5535	H	0	0	0	0	0	0	0	0	0	0	0	0
-2.5007	3.8947	0.4385	H	0	0	0	0	0	0	0	0	0	0	0	0
-1.6715	3.7278	1.9985	H	0	0	0	0	0	0	0	0	0	0	0	0
-0.9537	2.6634	-1.7713	O	0	0	0	0	0	0	0	0	0	0	0	0
-0.4392	0.3257	-3.3761	O	0	0	0	0	0	0	0	0	0	0	0	0
-0.4136	1.2923	-3.3126	H	0	0	0	0	0	0	0	0	0	0	0	0
1 2 1	0 0 0 0
2 7 1	0 0 0 0
2 3 1	0 0 0 0
2 6 1	0 0 0 0
3 8 1	0 0 0 0
3 4 1	0 0 0 0
4 9 1	0 0 0 0
4 5 1	0 0 0 0
5 10 1	0 0 0 0
5 11 1	0 0 0 0
5 6 1	0 0 0 0
12 13 1	0 0 0 0
12 14 1	0 0 0 0
3 12 1	0 0 0 0
4 15 1	0 0 0 0
15 16 1	0 0 0 0
16 17 1	0 0 0 0
12 17 1	0 0 0 0
18 19 1	0 0 0 0
18 20 1	0 0 0 0
15 18 1	0 0 0 0
21 22 1	0 0 0 0
21 23 1	0 0 0 0
18 21 1	0 0 0 0
17 21 1	0 0 0 0
24 25 1	0 0 0 0
24 26 1	0 0 0 0
24 27 1	0 0 0 0
6 24 1	0 0 0 0
28 29 1	0 0 0 0
28 30 1	0 0 0 0
6 28 1	0 0 0 0
31 32 1	0 0 0 0
28 31 1	0 0 0 0
33 34 1	0 0 0 0
33 35 1	0 0 0 0
15 33 1	0 0 0 0
36 37 1	0 0 0 0
36 38 1	0 0 0 0
36 39 1	0 0 0 0
17 36 1	0 0 0 0
16 40 2	0 0 0 0
41 42 1	0 0 0 0
33 41 1	0 0 0 0
M END
$$$$
M0012
Spartan	02262120113D
42 44 0	0 0 0 0	0 0 0	999	V2	0
2.0623	-0.4051	2.1644	H	0	0	0	0	0	0	0	0	0	0	0	0
1.822	-0.2739	1.1023	C	0	0	0	0	0	0	0	0	0	0	0	0
0.4174	0.2749	0.8656	C	0	0	0	0	0	0	0	0	0	0	0	0
0.1906	-0.0929	-0.6021	C	0	0	0	0	0	0	0	0	0	0	0	0
0.6098	-1.5601	-0.6431	C	0	0	0	0	0	0	0	0	0	0	0	0
1.8441	-1.6251	0.3177	C	0	0	0	0	0	0	0	0	0	0	0	0
2.5677	0.4157	0.6862	H	0	0	0	0	0	0	0	0	0	0	0	0
-0.2699	-0.3358	1.4696	H	0	0	0	0	0	0	0	0	0	0	0	0
0.9132	0.4717	-1.2096	H	0	0	0	0	0	0	0	0	0	0	0	0
-0.1952	-2.2081	-0.2744	H	0	0	0	0	0	0	0	0	0	0	0	0
0.8585	-1.8986	-1.6521	H	0	0	0	0	0	0	0	0	0	0	0	0
0.1102	1.7423	1.1471	C	0	0	0	0	0	0	0	0	0	0	0	0
0.0961	1.9467	2.2254	H	0	0	0	0	0	0	0	0	0	0	0	0
0.8841	2.3849	0.7051	H	0	0	0	0	0	0	0	0	0	0	0	0
-1.2166	0.3255	-1.0934	C	0	0	0	0	0	0	0	0	0	0	0	0
-1.1632	1.8422	-0.9453	C	0	0	0	0	0	0	0	0	0	0	0	0
-1.2731	2.1391	0.5455	C	0	0	0	0	0	0	0	0	0	0	0	0
-2.3218	-0.0412	-0.083	C	0	0	0	0	0	0	0	0	0	0	0	0
-3.2835	-0.1247	-0.6014	H	0	0	0	0	0	0	0	0	0	0	0	0
-2.1338	-1.0104	0.389	H	0	0	0	0	0	0	0	0	0	0	0	0
-2.368	1.1242	0.9568	C	0	0	0	0	0	0	0	0	0	0	0	0
-3.3458	1.6162	0.9289	H	0	0	0	0	0	0	0	0	0	0	0	0
-2.2196	0.7694	1.982	H	0	0	0	0	0	0	0	0	0	0	0	0
3.147	-1.7897	-0.468	C	0	0	0	0	0	0	0	0	0	0	0	0
4.0164	-1.7068	0.1962	H	0	0	0	0	0	0	0	0	0	0	0	0
3.1814	-2.7665	-0.9591	H	0	0	0	0	0	0	0	0	0	0	0	0
3.2349	-1.0127	-1.2362	H	0	0	0	0	0	0	0	0	0	0	0	0
1.6864	-2.7755	1.3114	C	0	0	0	0	0	0	0	0	0	0	0	0
0.806	-2.5833	1.9491	H	0	0	0	0	0	0	0	0	0	0	0	0
2.5715	-2.8093	1.9685	H	0	0	0	0	0	0	0	0	0	0	0	0
1.537	-3.9847	0.5957	O	0	0	0	0	0	0	0	0	0	0	0	0
1.4572	-4.7039	1.2311	H	0	0	0	0	0	0	0	0	0	0	0	0
-1.4925	-0.1161	-2.5302	C	0	0	0	0	0	0	0	0	0	0	0	0
-1.5135	-1.2099	-2.5837	H	0	0	0	0	0	0	0	0	0	0	0	0
-2.4883	0.248	-2.8313	H	0	0	0	0	0	0	0	0	0	0	0	0
-1.6106	3.5909	0.8461	C	0	0	0	0	0	0	0	0	0	0	0	0
-0.8349	4.2568	0.4565	H	0	0	0	0	0	0	0	0	0	0	0	0
-2.5585	3.878	0.3804	H	0	0	0	0	0	0	0	0	0	0	0	0
-1.6954	3.7509	1.9263	H	0	0	0	0	0	0	0	0	0	0	0	0
-1.0287	2.6519	-1.8404	O	0	0	0	0	0	0	0	0	0	0	0	0
-0.4972	0.3182	-3.4259	O	0	0	0	0	0	0	0	0	0	0	0	0
-0.5038	1.2868	-3.3678	H	0	0	0	0	0	0	0	0	0	0	0	0
1 2 1	0 0 0 0
2 7 1	0 0 0 0
2 3 1	0 0 0 0
2 6 1	0 0 0 0
3 8 1	0 0 0 0
3 4 1	0 0 0 0
4 9 1	0 0 0 0
4 5 1	0 0 0 0
5 10 1	0 0 0 0
5 11 1	0 0 0 0
5 6 1	0 0 0 0
12 13 1	0 0 0 0
12 14 1	0 0 0 0
3 12 1	0 0 0 0
4 15 1	0 0 0 0
15 16 1	0 0 0 0
16 17 1	0 0 0 0
12 17 1	0 0 0 0
18 19 1	0 0 0 0
18 20 1	0 0 0 0
15 18 1	0 0 0 0
21 22 1	0 0 0 0
21 23 1	0 0 0 0
18 21 1	0 0 0 0
17 21 1	0 0 0 0
24 25 1	0 0 0 0
24 26 1	0 0 0 0
24 27 1	0 0 0 0
6 24 1	0 0 0 0
28 29 1	0 0 0 0
28 30 1	0 0 0 0
6 28 1	0 0 0 0
31 32 1	0 0 0 0
28 31 1	0 0 0 0
33 34 1	0 0 0 0
33 35 1	0 0 0 0
15 33 1	0 0 0 0
36 37 1	0 0 0 0
36 38 1	0 0 0 0
36 39 1	0 0 0 0
17 36 1	0 0 0 0
16 40 2	0 0 0 0
41 42 1	0 0 0 0
33 41 1	0 0 0 0
M END
$$$$
M0013
Spartan	02262120113D
42 44 0	0 0 0 0	0 0 0	999	V2	0
2.1344	-0.3973	2.0876	H	0	0	0	0	0	0	0	0	0	0	0	0
1.8718	-0.2698	1.0336	C	0	0	0	0	0	0	0	0	0	0	0	0
0.4587	0.2569	0.8046	C	0	0	0	0	0	0	0	0	0	0	0	0
0.2238	-0.1114	-0.6619	C	0	0	0	0	0	0	0	0	0	0	0	0
0.6756	-1.5721	-0.7086	C	0	0	0	0	0	0	0	0	0	0	0	0
1.897	-1.6303	0.2692	C	0	0	0	0	0	0	0	0	0	0	0	0
2.6027	0.4231	0.5963	H	0	0	0	0	0	0	0	0	0	0	0	0
-0.2176	-0.3629	1.4115	H	0	0	0	0	0	0	0	0	0	0	0	0
0.9352	0.4749	-1.2672	H	0	0	0	0	0	0	0	0	0	0	0	0
-0.1349	-2.2261	-0.3572	H	0	0	0	0	0	0	0	0	0	0	0	0
0.9444	-1.9064	-1.7155	H	0	0	0	0	0	0	0	0	0	0	0	0
0.1292	1.7192	1.0833	C	0	0	0	0	0	0	0	0	0	0	0	0
0.125	1.9249	2.1612	H	0	0	0	0	0	0	0	0	0	0	0	0
0.8894	2.3726	0.6328	H	0	0	0	0	0	0	0	0	0	0	0	0
-1.1936	0.275	-1.1403	C	0	0	0	0	0	0	0	0	0	0	0	0
-1.2006	1.7944	-0.9963	C	0	0	0	0	0	0	0	0	0	0	0	0
-1.2653	2.0906	0.4975	C	0	0	0	0	0	0	0	0	0	0	0	0
-2.2902	-0.106	-0.1253	C	0	0	0	0	0	0	0	0	0	0	0	0
-3.2424	-0.182	-0.6577	H	0	0	0	0	0	0	0	0	0	0	0	0
-2.0959	-1.077	0.3417	H	0	0	0	0	0	0	0	0	0	0	0	0
-2.3386	1.0541	0.921	C	0	0	0	0	0	0	0	0	0	0	0	0
-3.3245	1.5299	0.9098	H	0	0	0	0	0	0	0	0	0	0	0	0
-2.1667	0.7005	1.9429	H	0	0	0	0	0	0	0	0	0	0	0	0
3.2126	-1.8175	-0.4888	C	0	0	0	0	0	0	0	0	0	0	0	0
4.0635	-1.7734	0.1961	H	0	0	0	0	0	0	0	0	0	0	0	0
3.238	-2.787	-1.0009	H	0	0	0	0	0	0	0	0	0	0	0	0
3.3346	-1.0327	-1.2442	H	0	0	0	0	0	0	0	0	0	0	0	0
1.6874	-2.787	1.2472	C	0	0	0	0	0	0	0	0	0	0	0	0
1.5811	-3.724	0.6752	H	0	0	0	0	0	0	0	0	0	0	0	0
0.7445	-2.627	1.7978	H	0	0	0	0	0	0	0	0	0	0	0	0
2.7846	-2.8534	2.135	O	0	0	0	0	0	0	0	0	0	0	0	0
2.6399	-3.5896	2.74	H	0	0	0	0	0	0	0	0	0	0	0	0
-1.4562	-0.1725	-2.5763	C	0	0	0	0	0	0	0	0	0	0	0	0
-0.5794	0.0783	-3.1946	H	0	0	0	0	0	0	0	0	0	0	0	0
-1.5805	-1.2602	-2.6076	H	0	0	0	0	0	0	0	0	0	0	0	0
-1.6286	3.5345	0.805	C	0	0	0	0	0	0	0	0	0	0	0	0
-0.8678	4.2181	0.4154	H	0	0	0	0	0	0	0	0	0	0	0	0
-2.584	3.8047	0.3446	H	0	0	0	0	0	0	0	0	0	0	0	0
-1.711	3.6882	1.8866	H	0	0	0	0	0	0	0	0	0	0	0	0
-1.2009	2.6012	-1.9029	O	0	0	0	0	0	0	0	0	0	0	0	0
-2.6333	0.3867	-3.1132	O	0	0	0	0	0	0	0	0	0	0	0	0
-2.4614	1.3375	-3.1778	H	0	0	0	0	0	0	0	0	0	0	0	0
1 2 1	0 0 0 0
2 7 1	0 0 0 0
2 3 1	0 0 0 0
2 6 1	0 0 0 0
3 8 1	0 0 0 0
3 4 1	0 0 0 0
4 9 1	0 0 0 0
4 5 1	0 0 0 0
5 10 1	0 0 0 0
5 11 1	0 0 0 0
5 6 1	0 0 0 0
12 13 1	0 0 0 0
12 14 1	0 0 0 0
3 12 1	0 0 0 0
4 15 1	0 0 0 0
15 16 1	0 0 0 0
16 17 1	0 0 0 0
12 17 1	0 0 0 0
18 19 1	0 0 0 0
18 20 1	0 0 0 0
15 18 1	0 0 0 0
21 22 1	0 0 0 0
21 23 1	0 0 0 0
18 21 1	0 0 0 0
17 21 1	0 0 0 0
24 25 1	0 0 0 0
24 26 1	0 0 0 0
24 27 1	0 0 0 0
6 24 1	0 0 0 0
28 29 1	0 0 0 0
28 30 1	0 0 0 0
6 28 1	0 0 0 0
31 32 1	0 0 0 0
28 31 1	0 0 0 0
33 34 1	0 0 0 0
33 35 1	0 0 0 0
15 33 1	0 0 0 0
36 37 1	0 0 0 0
36 38 1	0 0 0 0
36 39 1	0 0 0 0
17 36 1	0 0 0 0
16 40 2	0 0 0 0
41 42 1	0 0 0 0
33 41 1	0 0 0 0
M END
$$$$
M0014
Spartan	02262120113D
42 44 0	0 0 0 0	0 0 0	999	V2	0
1.9745	-0.5036	2.1579	H	0	0	0	0	0	0	0	0	0	0	0	0
1.7623	-0.3541	1.0912	C	0	0	0	0	0	0	0	0	0	0	0	0
0.3605	0.1996	0.8473	C	0	0	0	0	0	0	0	0	0	0	0	0
0.1452	-0.1489	-0.6267	C	0	0	0	0	0	0	0	0	0	0	0	0
0.565	-1.6144	-0.6791	C	0	0	0	0	0	0	0	0	0	0	0	0
1.8079	-1.6845	0.2665	C	0	0	0	0	0	0	0	0	0	0	0	0
2.5148	0.3516	0.7168	H	0	0	0	0	0	0	0	0	0	0	0	0
-0.3347	-0.4157	1.4373	H	0	0	0	0	0	0	0	0	0	0	0	0
0.8757	0.418	-1.2219	H	0	0	0	0	0	0	0	0	0	0	0	0
-0.2447	-2.2552	-0.3002	H	0	0	0	0	0	0	0	0	0	0	0	0
0.8032	-1.9489	-1.6927	H	0	0	0	0	0	0	0	0	0	0	0	0
0.0573	1.6656	1.1422	C	0	0	0	0	0	0	0	0	0	0	0	0
0.0313	1.8575	2.2225	H	0	0	0	0	0	0	0	0	0	0	0	0
0.8409	2.308	0.7174	H	0	0	0	0	0	0	0	0	0	0	0	0
-1.2553	0.2808	-1.1259	C	0	0	0	0	0	0	0	0	0	0	0	0
-1.191	1.7958	-0.9637	C	0	0	0	0	0	0	0	0	0	0	0	0
-1.3154	2.0797	0.5286	C	0	0	0	0	0	0	0	0	0	0	0	0
-2.3733	-0.0868	-0.1303	C	0	0	0	0	0	0	0	0	0	0	0	0
-3.3296	-0.1597	-0.6599	H	0	0	0	0	0	0	0	0	0	0	0	0
-2.1979	-1.0609	0.3365	H	0	0	0	0	0	0	0	0	0	0	0	0
-2.4228	1.0703	0.9183	C	0	0	0	0	0	0	0	0	0	0	0	0
-3.3965	1.5699	0.8831	H	0	0	0	0	0	0	0	0	0	0	0	0
-2.2893	0.7059	1.9421	H	0	0	0	0	0	0	0	0	0	0	0	0
3.1059	-1.7833	-0.5377	C	0	0	0	0	0	0	0	0	0	0	0	0
3.977	-1.7574	0.1229	H	0	0	0	0	0	0	0	0	0	0	0	0
3.1449	-2.7204	-1.1043	H	0	0	0	0	0	0	0	0	0	0	0	0
3.1836	-0.9534	-1.2489	H	0	0	0	0	0	0	0	0	0	0	0	0
1.667	-2.9082	1.1844	C	0	0	0	0	0	0	0	0	0	0	0	0
1.5453	-3.807	0.5702	H	0	0	0	0	0	0	0	0	0	0	0	0
0.7517	-2.8015	1.7927	H	0	0	0	0	0	0	0	0	0	0	0	0
2.7903	-3.1595	2.001	O	0	0	0	0	0	0	0	0	0	0	0	0
2.8996	-2.4101	2.5965	H	0	0	0	0	0	0	0	0	0	0	0	0
-1.5201	-0.1453	-2.5693	C	0	0	0	0	0	0	0	0	0	0	0	0
-1.5576	-1.239	-2.6319	H	0	0	0	0	0	0	0	0	0	0	0	0
-2.5074	0.2361	-2.8793	H	0	0	0	0	0	0	0	0	0	0	0	0
-1.6435	3.5318	0.8384	C	0	0	0	0	0	0	0	0	0	0	0	0
-0.8594	4.1945	0.4597	H	0	0	0	0	0	0	0	0	0	0	0	0
-2.5857	3.8302	0.3678	H	0	0	0	0	0	0	0	0	0	0	0	0
-1.7351	3.6839	1.9193	H	0	0	0	0	0	0	0	0	0	0	0	0
-1.0369	2.6102	-1.8508	O	0	0	0	0	0	0	0	0	0	0	0	0
-0.5068	0.2803	-3.4501	O	0	0	0	0	0	0	0	0	0	0	0	0
-0.5009	1.2481	-3.3878	H	0	0	0	0	0	0	0	0	0	0	0	0
1 2 1	0 0 0 0
2 7 1	0 0 0 0
2 3 1	0 0 0 0
2 6 1	0 0 0 0
3 8 1	0 0 0 0
3 4 1	0 0 0 0
4 9 1	0 0 0 0
4 5 1	0 0 0 0
5 10 1	0 0 0 0
5 11 1	0 0 0 0
5 6 1	0 0 0 0
12 13 1	0 0 0 0
12 14 1	0 0 0 0
3 12 1	0 0 0 0
4 15 1	0 0 0 0
15 16 1	0 0 0 0
16 17 1	0 0 0 0
12 17 1	0 0 0 0
18 19 1	0 0 0 0
18 20 1	0 0 0 0
15 18 1	0 0 0 0
21 22 1	0 0 0 0
21 23 1	0 0 0 0
18 21 1	0 0 0 0
17 21 1	0 0 0 0
24 25 1	0 0 0 0
24 26 1	0 0 0 0
24 27 1	0 0 0 0
6 24 1	0 0 0 0
28 29 1	0 0 0 0
28 30 1	0 0 0 0
6 28 1	0 0 0 0
31 32 1	0 0 0 0
28 31 1	0 0 0 0
33 34 1	0 0 0 0
33 35 1	0 0 0 0
15 33 1	0 0 0 0
36 37 1	0 0 0 0
36 38 1	0 0 0 0
36 39 1	0 0 0 0
17 36 1	0 0 0 0
16 40 2	0 0 0 0
41 42 1	0 0 0 0
33 41 1	0 0 0 0
M END
$$$$
M0015
Spartan	02262120113D
42 44 0	0 0 0 0	0 0 0	999	V2	0
2.0948	-0.4625	2.168	H	0	0	0	0	0	0	0	0	0	0	0	0
1.8681	-0.3005	1.1073	C	0	0	0	0	0	0	0	0	0	0	0	0
0.4643	0.253	0.8736	C	0	0	0	0	0	0	0	0	0	0	0	0
0.2314	-0.0972	-0.5975	C	0	0	0	0	0	0	0	0	0	0	0	0
0.6526	-1.5651	-0.6496	C	0	0	0	0	0	0	0	0	0	0	0	0
1.9072	-1.6277	0.2827	C	0	0	0	0	0	0	0	0	0	0	0	0
2.6172	0.4038	0.723	H	0	0	0	0	0	0	0	0	0	0	0	0
-0.2273	-0.3608	1.4685	H	0	0	0	0	0	0	0	0	0	0	0	0
0.9584	0.4796	-1.1943	H	0	0	0	0	0	0	0	0	0	0	0	0
-0.1466	-2.2079	-0.2609	H	0	0	0	0	0	0	0	0	0	0	0	0
0.8811	-1.9173	-1.6595	H	0	0	0	0	0	0	0	0	0	0	0	0
0.1649	1.7192	1.1668	C	0	0	0	0	0	0	0	0	0	0	0	0
0.1563	1.914	2.2469	H	0	0	0	0	0	0	0	0	0	0	0	0
0.9431	2.3601	0.729	H	0	0	0	0	0	0	0	0	0	0	0	0
-1.1741	0.3263	-1.0801	C	0	0	0	0	0	0	0	0	0	0	0	0
-1.144	1.8436	-0.9226	C	0	0	0	0	0	0	0	0	0	0	0	0
-1.2156	2.1279	0.5738	C	0	0	0	0	0	0	0	0	0	0	0	0
-2.2861	-0.0385	-0.0759	C	0	0	0	0	0	0	0	0	0	0	0	0
-3.2357	-0.0872	-0.6157	H	0	0	0	0	0	0	0	0	0	0	0	0
-2.1166	-1.0182	0.3823	H	0	0	0	0	0	0	0	0	0	0	0	0
-2.3158	1.113	0.9803	C	0	0	0	0	0	0	0	0	0	0	0	0
-3.2902	1.6121	0.9663	H	0	0	0	0	0	0	0	0	0	0	0	0
-2.1599	0.7465	2.0005	H	0	0	0	0	0	0	0	0	0	0	0	0
3.1954	-1.7294	-0.5385	C	0	0	0	0	0	0	0	0	0	0	0	0
4.0775	-1.6464	0.1083	H	0	0	0	0	0	0	0	0	0	0	0	0
3.2441	-2.6868	-1.0651	H	0	0	0	0	0	0	0	0	0	0	0	0
3.2461	-0.9221	-1.2786	H	0	0	0	0	0	0	0	0	0	0	0	0
1.8047	-2.8161	1.2371	C	0	0	0	0	0	0	0	0	0	0	0	0
0.9316	-2.6748	1.8973	H	0	0	0	0	0	0	0	0	0	0	0	0
2.703	-2.8463	1.876	H	0	0	0	0	0	0	0	0	0	0	0	0
1.6786	-4.0018	0.4785	O	0	0	0	0	0	0	0	0	0	0	0	0
1.6231	-4.7463	1.087	H	0	0	0	0	0	0	0	0	0	0	0	0
-1.4401	-0.1032	-2.5213	C	0	0	0	0	0	0	0	0	0	0	0	0
-0.5524	0.1242	-3.1326	H	0	0	0	0	0	0	0	0	0	0	0	0
-1.5979	-1.1858	-2.5607	H	0	0	0	0	0	0	0	0	0	0	0	0
-1.5472	3.5776	0.8905	C	0	0	0	0	0	0	0	0	0	0	0	0
-0.7673	4.2461	0.5131	H	0	0	0	0	0	0	0	0	0	0	0	0
-2.4917	3.8739	0.4237	H	0	0	0	0	0	0	0	0	0	0	0	0
-1.636	3.7245	1.9724	H	0	0	0	0	0	0	0	0	0	0	0	0
-1.1091	2.6592	-1.8201	O	0	0	0	0	0	0	0	0	0	0	0	0
-2.596	0.4962	-3.0605	O	0	0	0	0	0	0	0	0	0	0	0	0
-2.3936	1.4412	-3.119	H	0	0	0	0	0	0	0	0	0	0	0	0
1 2 1	0 0 0 0
2 7 1	0 0 0 0
2 3 1	0 0 0 0
2 6 1	0 0 0 0
3 8 1	0 0 0 0
3 4 1	0 0 0 0
4 9 1	0 0 0 0
4 5 1	0 0 0 0
5 10 1	0 0 0 0
5 11 1	0 0 0 0
5 6 1	0 0 0 0
12 13 1	0 0 0 0
12 14 1	0 0 0 0
3 12 1	0 0 0 0
4 15 1	0 0 0 0
15 16 1	0 0 0 0
16 17 1	0 0 0 0
12 17 1	0 0 0 0
18 19 1	0 0 0 0
18 20 1	0 0 0 0
15 18 1	0 0 0 0
21 22 1	0 0 0 0
21 23 1	0 0 0 0
18 21 1	0 0 0 0
17 21 1	0 0 0 0
24 25 1	0 0 0 0
24 26 1	0 0 0 0
24 27 1	0 0 0 0
6 24 1	0 0 0 0
28 29 1	0 0 0 0
28 30 1	0 0 0 0
6 28 1	0 0 0 0
31 32 1	0 0 0 0
28 31 1	0 0 0 0
33 34 1	0 0 0 0
33 35 1	0 0 0 0
15 33 1	0 0 0 0
36 37 1	0 0 0 0
36 38 1	0 0 0 0
36 39 1	0 0 0 0
17 36 1	0 0 0 0
16 40 2	0 0 0 0
41 42 1	0 0 0 0
33 41 1	0 0 0 0
M END
$$$$
M0016
Spartan	02262120113D
42 44 0	0 0 0 0	0 0 0	999	V2	0
2.1358	-0.3717	2.1535	H	0	0	0	0	0	0	0	0	0	0	0	0
1.8862	-0.2479	1.0929	C	0	0	0	0	0	0	0	0	0	0	0	0
0.4712	0.2764	0.8639	C	0	0	0	0	0	0	0	0	0	0	0	0
0.243	-0.0807	-0.606	C	0	0	0	0	0	0	0	0	0	0	0	0
0.6995	-1.5393	-0.6642	C	0	0	0	0	0	0	0	0	0	0	0	0
1.9146	-1.6031	0.3194	C	0	0	0	0	0	0	0	0	0	0	0	0
2.6185	0.4515	0.6687	H	0	0	0	0	0	0	0	0	0	0	0	0
-0.2035	-0.3525	1.4622	H	0	0	0	0	0	0	0	0	0	0	0	0
0.9514	0.5168	-1.2046	H	0	0	0	0	0	0	0	0	0	0	0	0
-0.0968	-2.2121	-0.3251	H	0	0	0	0	0	0	0	0	0	0	0	0
0.9739	-1.8593	-1.6742	H	0	0	0	0	0	0	0	0	0	0	0	0
0.1344	1.734	1.1568	C	0	0	0	0	0	0	0	0	0	0	0	0
0.1283	1.9299	2.2366	H	0	0	0	0	0	0	0	0	0	0	0	0
0.8901	2.3968	0.7122	H	0	0	0	0	0	0	0	0	0	0	0	0
-1.1761	0.3024	-1.0823	C	0	0	0	0	0	0	0	0	0	0	0	0
-1.1946	1.82	-0.9235	C	0	0	0	0	0	0	0	0	0	0	0	0
-1.2628	2.1001	0.5739	C	0	0	0	0	0	0	0	0	0	0	0	0
-2.2707	-0.0978	-0.0726	C	0	0	0	0	0	0	0	0	0	0	0	0
-3.2217	-0.1742	-0.6066	H	0	0	0	0	0	0	0	0	0	0	0	0
-2.0699	-1.0729	0.3825	H	0	0	0	0	0	0	0	0	0	0	0	0
-2.3279	1.0506	0.9863	C	0	0	0	0	0	0	0	0	0	0	0	0
-3.3172	1.5191	0.9803	H	0	0	0	0	0	0	0	0	0	0	0	0
-2.1539	0.6874	2.0045	H	0	0	0	0	0	0	0	0	0	0	0	0
3.2337	-1.7773	-0.4369	C	0	0	0	0	0	0	0	0	0	0	0	0
4.0907	-1.7418	0.2466	H	0	0	0	0	0	0	0	0	0	0	0	0
3.2657	-2.7294	-0.9805	H	0	0	0	0	0	0	0	0	0	0	0	0
3.364	-0.9818	-1.1787	H	0	0	0	0	0	0	0	0	0	0	0	0
1.7216	-2.7469	1.3277	C	0	0	0	0	0	0	0	0	0	0	0	0
0.8353	-2.5445	1.9393	H	0	0	0	0	0	0	0	0	0	0	0	0
2.5883	-2.7838	2.0087	H	0	0	0	0	0	0	0	0	0	0	0	0
1.4873	-4.0051	0.732	O	0	0	0	0	0	0	0	0	0	0	0	0
2.3007	-4.2867	0.298	H	0	0	0	0	0	0	0	0	0	0	0	0
-1.4314	-0.1373	-2.5218	C	0	0	0	0	0	0	0	0	0	0	0	0
-0.5581	0.1316	-3.1378	H	0	0	0	0	0	0	0	0	0	0	0	0
-1.5381	-1.2267	-2.5602	H	0	0	0	0	0	0	0	0	0	0	0	0
-1.6365	3.5382	0.896	C	0	0	0	0	0	0	0	0	0	0	0	0
-0.8828	4.2314	0.5099	H	0	0	0	0	0	0	0	0	0	0	0	0
-2.5954	3.8044	0.4411	H	0	0	0	0	0	0	0	0	0	0	0	0
-1.717	3.6816	1.979	H	0	0	0	0	0	0	0	0	0	0	0	0
-1.1996	2.6363	-1.8204	O	0	0	0	0	0	0	0	0	0	0	0	0
-2.6172	0.4057	-3.0563	O	0	0	0	0	0	0	0	0	0	0	0	0
-2.4628	1.3588	-3.1207	H	0	0	0	0	0	0	0	0	0	0	0	0
1 2 1	0 0 0 0
2 7 1	0 0 0 0
2 3 1	0 0 0 0
2 6 1	0 0 0 0
3 8 1	0 0 0 0
3 4 1	0 0 0 0
4 9 1	0 0 0 0
4 5 1	0 0 0 0
5 10 1	0 0 0 0
5 11 1	0 0 0 0
5 6 1	0 0 0 0
12 13 1	0 0 0 0
12 14 1	0 0 0 0
3 12 1	0 0 0 0
4 15 1	0 0 0 0
15 16 1	0 0 0 0
16 17 1	0 0 0 0
12 17 1	0 0 0 0
18 19 1	0 0 0 0
18 20 1	0 0 0 0
15 18 1	0 0 0 0
21 22 1	0 0 0 0
21 23 1	0 0 0 0
18 21 1	0 0 0 0
17 21 1	0 0 0 0
24 25 1	0 0 0 0
24 26 1	0 0 0 0
24 27 1	0 0 0 0
6 24 1	0 0 0 0
28 29 1	0 0 0 0
28 30 1	0 0 0 0
6 28 1	0 0 0 0
31 32 1	0 0 0 0
28 31 1	0 0 0 0
33 34 1	0 0 0 0
33 35 1	0 0 0 0
15 33 1	0 0 0 0
36 37 1	0 0 0 0
36 38 1	0 0 0 0
36 39 1	0 0 0 0
17 36 1	0 0 0 0
16 40 2	0 0 0 0
41 42 1	0 0 0 0
33 41 1	0 0 0 0
M END
$$$$
M0017
Spartan	02262120113D
42 44 0	0 0 0 0	0 0 0	999	V2	0
2.0674	-0.5192	2.2167	H	0	0	0	0	0	0	0	0	0	0	0	0
1.8631	-0.3346	1.1553	C	0	0	0	0	0	0	0	0	0	0	0	0
0.4648	0.2292	0.9096	C	0	0	0	0	0	0	0	0	0	0	0	0
0.2376	-0.118	-0.563	C	0	0	0	0	0	0	0	0	0	0	0	0
0.6512	-1.5879	-0.6094	C	0	0	0	0	0	0	0	0	0	0	0	0
1.9171	-1.6476	0.3084	C	0	0	0	0	0	0	0	0	0	0	0	0
2.622	0.3743	0.8002	H	0	0	0	0	0	0	0	0	0	0	0	0
-0.2362	-0.3783	1.5	H	0	0	0	0	0	0	0	0	0	0	0	0
0.9741	0.4491	-1.1567	H	0	0	0	0	0	0	0	0	0	0	0	0
-0.1634	-2.2047	-0.1997	H	0	0	0	0	0	0	0	0	0	0	0	0
0.8592	-1.9491	-1.6217	H	0	0	0	0	0	0	0	0	0	0	0	0
0.1756	1.6985	1.1989	C	0	0	0	0	0	0	0	0	0	0	0	0
0.1615	1.8934	2.2788	H	0	0	0	0	0	0	0	0	0	0	0	0
0.9628	2.3319	0.7664	H	0	0	0	0	0	0	0	0	0	0	0	0
-1.1612	0.3152	-1.0549	C	0	0	0	0	0	0	0	0	0	0	0	0
-1.1189	1.8333	-0.8989	C	0	0	0	0	0	0	0	0	0	0	0	0
-1.1971	2.1199	0.5965	C	0	0	0	0	0	0	0	0	0	0	0	0
-2.2836	-0.0376	-0.0577	C	0	0	0	0	0	0	0	0	0	0	0	0
-3.2298	-0.0776	-0.6045	H	0	0	0	0	0	0	0	0	0	0	0	0
-2.1284	-1.018	0.4046	H	0	0	0	0	0	0	0	0	0	0	0	0
-2.3095	1.1157	0.997	C	0	0	0	0	0	0	0	0	0	0	0	0
-3.2794	1.6234	0.9758	H	0	0	0	0	0	0	0	0	0	0	0	0
-2.1639	0.7486	2.0187	H	0	0	0	0	0	0	0	0	0	0	0	0
3.1925	-1.7082	-0.5356	C	0	0	0	0	0	0	0	0	0	0	0	0
4.0813	-1.6085	0.0986	H	0	0	0	0	0	0	0	0	0	0	0	0
3.2603	-2.6631	-1.0655	H	0	0	0	0	0	0	0	0	0	0	0	0
3.2132	-0.8961	-1.2718	H	0	0	0	0	0	0	0	0	0	0	0	0
1.8535	-2.8659	1.2395	C	0	0	0	0	0	0	0	0	0	0	0	0
0.9841	-2.765	1.9124	H	0	0	0	0	0	0	0	0	0	0	0	0
2.7507	-2.8959	1.8671	H	0	0	0	0	0	0	0	0	0	0	0	0
1.826	-4.1016	0.5572	O	0	0	0	0	0	0	0	0	0	0	0	0
1.0085	-4.1394	0.0487	H	0	0	0	0	0	0	0	0	0	0	0	0
-1.4219	-0.1127	-2.4976	C	0	0	0	0	0	0	0	0	0	0	0	0
-0.5288	0.1086	-3.1037	H	0	0	0	0	0	0	0	0	0	0	0	0
-1.5877	-1.1946	-2.5383	H	0	0	0	0	0	0	0	0	0	0	0	0
-1.5169	3.5728	0.9098	C	0	0	0	0	0	0	0	0	0	0	0	0
-0.7285	4.234	0.5361	H	0	0	0	0	0	0	0	0	0	0	0	0
-2.4561	3.8772	0.4371	H	0	0	0	0	0	0	0	0	0	0	0	0
-1.6106	3.7217	1.9913	H	0	0	0	0	0	0	0	0	0	0	0	0
-1.0737	2.6455	-1.7988	O	0	0	0	0	0	0	0	0	0	0	0	0
-2.57	0.4939	-3.0436	O	0	0	0	0	0	0	0	0	0	0	0	0
-2.3611	1.4375	-3.1037	H	0	0	0	0	0	0	0	0	0	0	0	0
1 2 1	0 0 0 0
2 7 1	0 0 0 0
2 3 1	0 0 0 0
2 6 1	0 0 0 0
3 8 1	0 0 0 0
3 4 1	0 0 0 0
4 9 1	0 0 0 0
4 5 1	0 0 0 0
5 10 1	0 0 0 0
5 11 1	0 0 0 0
5 6 1	0 0 0 0
12 13 1	0 0 0 0
12 14 1	0 0 0 0
3 12 1	0 0 0 0
4 15 1	0 0 0 0
15 16 1	0 0 0 0
16 17 1	0 0 0 0
12 17 1	0 0 0 0
18 19 1	0 0 0 0
18 20 1	0 0 0 0
15 18 1	0 0 0 0
21 22 1	0 0 0 0
21 23 1	0 0 0 0
18 21 1	0 0 0 0
17 21 1	0 0 0 0
24 25 1	0 0 0 0
24 26 1	0 0 0 0
24 27 1	0 0 0 0
6 24 1	0 0 0 0
28 29 1	0 0 0 0
28 30 1	0 0 0 0
6 28 1	0 0 0 0
31 32 1	0 0 0 0
28 31 1	0 0 0 0
33 34 1	0 0 0 0
33 35 1	0 0 0 0
15 33 1	0 0 0 0
36 37 1	0 0 0 0
36 38 1	0 0 0 0
36 39 1	0 0 0 0
17 36 1	0 0 0 0
16 40 2	0 0 0 0
41 42 1	0 0 0 0
33 41 1	0 0 0 0
M END
$$$$
M0018
Spartan	02262120113D
42 44 0	0 0 0 0	0 0 0	999	V2	0
2.078	-0.4077	2.1279	H	0	0	0	0	0	0	0	0	0	0	0	0
1.8481	-0.2995	1.0602	C	0	0	0	0	0	0	0	0	0	0	0	0
0.4387	0.2318	0.8159	C	0	0	0	0	0	0	0	0	0	0	0	0
0.2141	-0.1469	-0.6491	C	0	0	0	0	0	0	0	0	0	0	0	0
0.6593	-1.6088	-0.6759	C	0	0	0	0	0	0	0	0	0	0	0	0
1.8912	-1.6579	0.2862	C	0	0	0	0	0	0	0	0	0	0	0	0
2.5892	0.398	0.6491	H	0	0	0	0	0	0	0	0	0	0	0	0
-0.2447	-0.3823	1.4204	H	0	0	0	0	0	0	0	0	0	0	0	0
0.9321	0.4303	-1.2554	H	0	0	0	0	0	0	0	0	0	0	0	0
-0.1493	-2.2516	-0.2996	H	0	0	0	0	0	0	0	0	0	0	0	0
0.9144	-1.9651	-1.6787	H	0	0	0	0	0	0	0	0	0	0	0	0
0.1147	1.6977	1.083	C	0	0	0	0	0	0	0	0	0	0	0	0
0.1022	1.911	2.1595	H	0	0	0	0	0	0	0	0	0	0	0	0
0.8819	2.344	0.6344	H	0	0	0	0	0	0	0	0	0	0	0	0
-1.1988	0.242	-1.1381	C	0	0	0	0	0	0	0	0	0	0	0	0
-1.1996	1.7627	-1.0086	C	0	0	0	0	0	0	0	0	0	0	0	0
-1.2733	2.0717	0.4832	C	0	0	0	0	0	0	0	0	0	0	0	0
-2.3037	-0.1259	-0.1271	C	0	0	0	0	0	0	0	0	0	0	0	0
-3.2515	-0.2022	-0.6666	H	0	0	0	0	0	0	0	0	0	0	0	0
-2.118	-1.0938	0.3496	H	0	0	0	0	0	0	0	0	0	0	0	0
-2.3547	1.0439	0.9084	C	0	0	0	0	0	0	0	0	0	0	0	0
-3.3382	1.5243	0.8857	H	0	0	0	0	0	0	0	0	0	0	0	0
-2.1926	0.6987	1.935	H	0	0	0	0	0	0	0	0	0	0	0	0
3.2005	-1.8068	-0.4905	C	0	0	0	0	0	0	0	0	0	0	0	0
4.0599	-1.7777	0.1858	H	0	0	0	0	0	0	0	0	0	0	0	0
3.2315	-2.7625	-1.0266	H	0	0	0	0	0	0	0	0	0	0	0	0
3.3099	-1.0005	-1.2252	H	0	0	0	0	0	0	0	0	0	0	0	0
1.7172	-2.8444	1.248	C	0	0	0	0	0	0	0	0	0	0	0	0
1.5927	-3.7636	0.6651	H	0	0	0	0	0	0	0	0	0	0	0	0
0.7934	-2.7023	1.8354	H	0	0	0	0	0	0	0	0	0	0	0	0
2.8232	-3.0801	2.0917	O	0	0	0	0	0	0	0	0	0	0	0	0
2.9143	-2.3236	2.6832	H	0	0	0	0	0	0	0	0	0	0	0	0
-1.4547	-0.2213	-2.5699	C	0	0	0	0	0	0	0	0	0	0	0	0
-0.5768	0.0261	-3.1884	H	0	0	0	0	0	0	0	0	0	0	0	0
-1.5748	-1.31	-2.5883	H	0	0	0	0	0	0	0	0	0	0	0	0
-1.6296	3.5204	0.7763	C	0	0	0	0	0	0	0	0	0	0	0	0
-0.8657	4.1963	0.3804	H	0	0	0	0	0	0	0	0	0	0	0	0
-2.583	3.7905	0.3125	H	0	0	0	0	0	0	0	0	0	0	0	0
-1.7125	3.6855	1.8558	H	0	0	0	0	0	0	0	0	0	0	0	0
-1.1885	2.5608	-1.9216	O	0	0	0	0	0	0	0	0	0	0	0	0
-2.633	0.3251	-3.1167	O	0	0	0	0	0	0	0	0	0	0	0	0
-2.4636	1.2737	-3.2061	H	0	0	0	0	0	0	0	0	0	0	0	0
1 2 1	0 0 0 0
2 7 1	0 0 0 0
2 3 1	0 0 0 0
2 6 1	0 0 0 0
3 8 1	0 0 0 0
3 4 1	0 0 0 0
4 9 1	0 0 0 0
4 5 1	0 0 0 0
5 10 1	0 0 0 0
5 11 1	0 0 0 0
5 6 1	0 0 0 0
12 13 1	0 0 0 0
12 14 1	0 0 0 0
3 12 1	0 0 0 0
4 15 1	0 0 0 0
15 16 1	0 0 0 0
16 17 1	0 0 0 0
12 17 1	0 0 0 0
18 19 1	0 0 0 0
18 20 1	0 0 0 0
15 18 1	0 0 0 0
21 22 1	0 0 0 0
21 23 1	0 0 0 0
18 21 1	0 0 0 0
17 21 1	0 0 0 0
24 25 1	0 0 0 0
24 26 1	0 0 0 0
24 27 1	0 0 0 0
6 24 1	0 0 0 0
28 29 1	0 0 0 0
28 30 1	0 0 0 0
6 28 1	0 0 0 0
31 32 1	0 0 0 0
28 31 1	0 0 0 0
33 34 1	0 0 0 0
33 35 1	0 0 0 0
15 33 1	0 0 0 0
36 37 1	0 0 0 0
36 38 1	0 0 0 0
36 39 1	0 0 0 0
17 36 1	0 0 0 0
16 40 2	0 0 0 0
41 42 1	0 0 0 0
33 41 1	0 0 0 0
M END
$$$$

## Sheet: (2R,3R,7S,9R,11S)
M0001
Spartan	02262120053D
42 44 0	0 0 0 0	0 0 0	999	V2	0
-0.2546	0.632	1.8116	H	0	0	0	0	0	0	0	0	0	0	0	0
-1.1773	0.45	1.2497	C	0	0	0	0	0	0	0	0	0	0	0	0
-0.9868	-0.6689	0.2177	C	0	0	0	0	0	0	0	0	0	0	0	0
-0.3137	0.028	-0.9995	C	0	0	0	0	0	0	0	0	0	0	0	0
-0.7051	1.5222	-0.8834	C	0	0	0	0	0	0	0	0	0	0	0	0
-1.5281	1.6998	0.4199	C	0	0	0	0	0	0	0	0	0	0	0	0
-1.9579	0.2159	1.9794	H	0	0	0	0	0	0	0	0	0	0	0	0
-1.9923	-0.9648	-0.1052	H	0	0	0	0	0	0	0	0	0	0	0	0
-0.7018	-0.3904	-1.9326	H	0	0	0	0	0	0	0	0	0	0	0	0
0.1865	2.158	-0.8435	H	0	0	0	0	0	0	0	0	0	0	0	0
-1.2684	1.8548	-1.7627	H	0	0	0	0	0	0	0	0	0	0	0	0
-0.3053	-1.9578	0.7243	C	0	0	0	0	0	0	0	0	0	0	0	0
-0.5189	-2.0948	1.7924	H	0	0	0	0	0	0	0	0	0	0	0	0
-0.7416	-2.8211	0.2072	H	0	0	0	0	0	0	0	0	0	0	0	0
1.2278	-0.1931	-1.0696	C	0	0	0	0	0	0	0	0	0	0	0	0
1.409	-1.699	-0.9527	C	0	0	0	0	0	0	0	0	0	0	0	0
1.2315	-2.0411	0.5146	C	0	0	0	0	0	0	0	0	0	0	0	0
1.9778	0.3049	0.183	C	0	0	0	0	0	0	0	0	0	0	0	0
3.0084	0.5621	-0.0872	H	0	0	0	0	0	0	0	0	0	0	0	0
1.5311	1.2122	0.5972	H	0	0	0	0	0	0	0	0	0	0	0	0
1.9727	-0.8739	1.1999	C	0	0	0	0	0	0	0	0	0	0	0	0
2.999	-1.1779	1.4307	H	0	0	0	0	0	0	0	0	0	0	0	0
1.5016	-0.6061	2.1499	H	0	0	0	0	0	0	0	0	0	0	0	0
-1.1869	2.9963	1.1559	C	0	0	0	0	0	0	0	0	0	0	0	0
-0.1262	3.0169	1.433	H	0	0	0	0	0	0	0	0	0	0	0	0
-1.386	3.8703	0.5244	H	0	0	0	0	0	0	0	0	0	0	0	0
-1.7846	3.0925	2.0663	H	0	0	0	0	0	0	0	0	0	0	0	0
-3.0182	1.7006	0.0572	C	0	0	0	0	0	0	0	0	0	0	0	0
-3.2572	0.8163	-0.5553	H	0	0	0	0	0	0	0	0	0	0	0	0
-3.2261	2.5899	-0.5601	H	0	0	0	0	0	0	0	0	0	0	0	0
-3.7872	1.7153	1.2441	O	0	0	0	0	0	0	0	0	0	0	0	0
-4.7183	1.7382	0.999	H	0	0	0	0	0	0	0	0	0	0	0	0
1.8066	0.3406	-2.3852	C	0	0	0	0	0	0	0	0	0	0	0	0
1.6711	1.4261	-2.445	H	0	0	0	0	0	0	0	0	0	0	0	0
2.8923	0.1476	-2.3916	H	0	0	0	0	0	0	0	0	0	0	0	0
1.7508	-3.421	0.8895	C	0	0	0	0	0	0	0	0	0	0	0	0
1.2655	-4.1949	0.2876	H	0	0	0	0	0	0	0	0	0	0	0	0
2.8295	-3.493	0.7171	H	0	0	0	0	0	0	0	0	0	0	0	0
1.5577	-3.6306	1.9473	H	0	0	0	0	0	0	0	0	0	0	0	0
1.615	-2.4764	-1.8639	O	0	0	0	0	0	0	0	0	0	0	0	0
1.1851	-0.2139	-3.5191	O	0	0	0	0	0	0	0	0	0	0	0	0
1.3234	-1.1719	-3.4425	H	0	0	0	0	0	0	0	0	0	0	0	0
1 2 1	0 0 0 0
2 7 1	0 0 0 0
2 3 1	0 0 0 0
2 6 1	0 0 0 0
3 8 1	0 0 0 0
3 4 1	0 0 0 0
4 9 1	0 0 0 0
4 5 1	0 0 0 0
5 10 1	0 0 0 0
5 11 1	0 0 0 0
5 6 1	0 0 0 0
12 13 1	0 0 0 0
12 14 1	0 0 0 0
3 12 1	0 0 0 0
4 15 1	0 0 0 0
15 16 1	0 0 0 0
16 17 1	0 0 0 0
12 17 1	0 0 0 0
18 19 1	0 0 0 0
18 20 1	0 0 0 0
15 18 1	0 0 0 0
21 22 1	0 0 0 0
21 23 1	0 0 0 0
18 21 1	0 0 0 0
17 21 1	0 0 0 0
24 25 1	0 0 0 0
24 26 1	0 0 0 0
24 27 1	0 0 0 0
6 24 1	0 0 0 0
28 29 1	0 0 0 0
28 30 1	0 0 0 0
6 28 1	0 0 0 0
31 32 1	0 0 0 0
28 31 1	0 0 0 0
33 34 1	0 0 0 0
33 35 1	0 0 0 0
15 33 1	0 0 0 0
36 37 1	0 0 0 0
36 38 1	0 0 0 0
36 39 1	0 0 0 0
17 36 1	0 0 0 0
16 40 2	0 0 0 0
41 42 1	0 0 0 0
33 41 1	0 0 0 0
M END
$$$$
M0002
Spartan	02262120053D
42 44 0	0 0 0 0	0 0 0	999	V2	0
-0.2734	0.5618	1.8197	H	0	0	0	0	0	0	0	0	0	0	0	0
-1.1945	0.4026	1.2478	C	0	0	0	0	0	0	0	0	0	0	0	0
-1.0095	-0.6916	0.1879	C	0	0	0	0	0	0	0	0	0	0	0	0
-0.3384	0.0318	-1.0148	C	0	0	0	0	0	0	0	0	0	0	0	0
-0.7318	1.523	-0.8672	C	0	0	0	0	0	0	0	0	0	0	0	0
-1.5399	1.6715	0.4487	C	0	0	0	0	0	0	0	0	0	0	0	0
-1.9833	0.1561	1.966	H	0	0	0	0	0	0	0	0	0	0	0	0
-2.0167	-0.9777	-0.1382	H	0	0	0	0	0	0	0	0	0	0	0	0
-0.7266	-0.3672	-1.9569	H	0	0	0	0	0	0	0	0	0	0	0	0
0.1588	2.1608	-0.8326	H	0	0	0	0	0	0	0	0	0	0	0	0
-1.3106	1.8668	-1.7324	H	0	0	0	0	0	0	0	0	0	0	0	0
-0.3278	-1.9926	0.662	C	0	0	0	0	0	0	0	0	0	0	0	0
-0.5418	-2.1568	1.7263	H	0	0	0	0	0	0	0	0	0	0	0	0
-0.7643	-2.8425	0.1231	H	0	0	0	0	0	0	0	0	0	0	0	0
1.2036	-0.1849	-1.0906	C	0	0	0	0	0	0	0	0	0	0	0	0
1.3885	-1.6931	-1.0077	C	0	0	0	0	0	0	0	0	0	0	0	0
1.2091	-2.0696	0.4508	C	0	0	0	0	0	0	0	0	0	0	0	0
1.9528	0.2857	0.1737	C	0	0	0	0	0	0	0	0	0	0	0	0
2.9829	0.5536	-0.0899	H	0	0	0	0	0	0	0	0	0	0	0	0
1.502	1.1818	0.6104	H	0	0	0	0	0	0	0	0	0	0	0	0
1.9508	-0.918	1.1619	C	0	0	0	0	0	0	0	0	0	0	0	0
2.9782	-1.2264	1.3823	H	0	0	0	0	0	0	0	0	0	0	0	0
1.4819	-0.674	2.1197	H	0	0	0	0	0	0	0	0	0	0	0	0
-1.1746	2.9455	1.2133	C	0	0	0	0	0	0	0	0	0	0	0	0
-0.101	2.9744	1.4325	H	0	0	0	0	0	0	0	0	0	0	0	0
-1.4217	3.8448	0.6349	H	0	0	0	0	0	0	0	0	0	0	0	0
-1.6993	2.9992	2.175	H	0	0	0	0	0	0	0	0	0	0	0	0
-3.0411	1.689	0.0974	C	0	0	0	0	0	0	0	0	0	0	0	0
-3.2977	0.8088	-0.5012	H	0	0	0	0	0	0	0	0	0	0	0	0
-3.249	2.5734	-0.5273	H	0	0	0	0	0	0	0	0	0	0	0	0
-3.8992	1.6472	1.2187	O	0	0	0	0	0	0	0	0	0	0	0	0
-3.8347	2.4943	1.6735	H	0	0	0	0	0	0	0	0	0	0	0	0
1.7785	0.3791	-2.3957	C	0	0	0	0	0	0	0	0	0	0	0	0
1.6307	1.464	-2.4356	H	0	0	0	0	0	0	0	0	0	0	0	0
2.8654	0.1974	-2.4063	H	0	0	0	0	0	0	0	0	0	0	0	0
1.7295	-3.4577	0.7922	C	0	0	0	0	0	0	0	0	0	0	0	0
1.2465	-4.2166	0.1698	H	0	0	0	0	0	0	0	0	0	0	0	0
2.8085	-3.5243	0.6204	H	0	0	0	0	0	0	0	0	0	0	0	0
1.5342	-3.6946	1.8438	H	0	0	0	0	0	0	0	0	0	0	0	0
1.6011	-2.4491	-1.9351	O	0	0	0	0	0	0	0	0	0	0	0	0
1.1618	-0.1595	-3.5393	O	0	0	0	0	0	0	0	0	0	0	0	0
1.3122	-1.1164	-3.4809	H	0	0	0	0	0	0	0	0	0	0	0	0
1 2 1	0 0 0 0
2 7 1	0 0 0 0
2 3 1	0 0 0 0
2 6 1	0 0 0 0
3 8 1	0 0 0 0
3 4 1	0 0 0 0
4 9 1	0 0 0 0
4 5 1	0 0 0 0
5 10 1	0 0 0 0
5 11 1	0 0 0 0
5 6 1	0 0 0 0
12 13 1	0 0 0 0
12 14 1	0 0 0 0
3 12 1	0 0 0 0
4 15 1	0 0 0 0
15 16 1	0 0 0 0
16 17 1	0 0 0 0
12 17 1	0 0 0 0
18 19 1	0 0 0 0
18 20 1	0 0 0 0
15 18 1	0 0 0 0
21 22 1	0 0 0 0
21 23 1	0 0 0 0
18 21 1	0 0 0 0
17 21 1	0 0 0 0
24 25 1	0 0 0 0
24 26 1	0 0 0 0
24 27 1	0 0 0 0
6 24 1	0 0 0 0
28 29 1	0 0 0 0
28 30 1	0 0 0 0
6 28 1	0 0 0 0
31 32 1	0 0 0 0
28 31 1	0 0 0 0
33 34 1	0 0 0 0
33 35 1	0 0 0 0
15 33 1	0 0 0 0
36 37 1	0 0 0 0
36 38 1	0 0 0 0
36 39 1	0 0 0 0
17 36 1	0 0 0 0
16 40 2	0 0 0 0
41 42 1	0 0 0 0
33 41 1	0 0 0 0
M END
$$$$
M0003
Spartan	02262120053D
42 44 0	0 0 0 0	0 0 0	999	V2	0
-0.3256	0.5635	1.791	H	0	0	0	0	0	0	0	0	0	0	0	0
-1.2471	0.3909	1.2248	C	0	0	0	0	0	0	0	0	0	0	0	0
-1.0573	-0.7102	0.1737	C	0	0	0	0	0	0	0	0	0	0	0	0
-0.394	0.0073	-1.0359	C	0	0	0	0	0	0	0	0	0	0	0	0
-0.8117	1.4956	-0.9056	C	0	0	0	0	0	0	0	0	0	0	0	0
-1.6081	1.6504	0.4175	C	0	0	0	0	0	0	0	0	0	0	0	0
-2.0307	0.1428	1.9477	H	0	0	0	0	0	0	0	0	0	0	0	0
-2.0638	-1.0031	-0.1484	H	0	0	0	0	0	0	0	0	0	0	0	0
-0.7939	-0.4166	-1.9657	H	0	0	0	0	0	0	0	0	0	0	0	0
0.0691	2.1467	-0.8891	H	0	0	0	0	0	0	0	0	0	0	0	0
-1.4082	1.8193	-1.7672	H	0	0	0	0	0	0	0	0	0	0	0	0
-0.3643	-2.0039	0.6477	C	0	0	0	0	0	0	0	0	0	0	0	0
-0.5802	-2.1697	1.7113	H	0	0	0	0	0	0	0	0	0	0	0	0
-0.7942	-2.8574	0.1087	H	0	0	0	0	0	0	0	0	0	0	0	0
1.1483	-0.1862	-1.1111	C	0	0	0	0	0	0	0	0	0	0	0	0
1.383	-1.6876	-1.0168	C	0	0	0	0	0	0	0	0	0	0	0	0
1.1707	-2.0643	0.4391	C	0	0	0	0	0	0	0	0	0	0	0	0
1.898	0.2968	0.1479	C	0	0	0	0	0	0	0	0	0	0	0	0
2.9217	0.5489	-0.142	H	0	0	0	0	0	0	0	0	0	0	0	0
1.4506	1.1981	0.5766	H	0	0	0	0	0	0	0	0	0	0	0	0
1.899	-0.8985	1.1462	C	0	0	0	0	0	0	0	0	0	0	0	0
2.9276	-1.1963	1.3748	H	0	0	0	0	0	0	0	0	0	0	0	0
1.4215	-0.6546	2.0999	H	0	0	0	0	0	0	0	0	0	0	0	0
-1.2409	2.9331	1.1666	C	0	0	0	0	0	0	0	0	0	0	0	0
-0.1649	2.9706	1.3707	H	0	0	0	0	0	0	0	0	0	0	0	0
-1.5019	3.8261	0.5848	H	0	0	0	0	0	0	0	0	0	0	0	0
-1.7526	2.991	2.135	H	0	0	0	0	0	0	0	0	0	0	0	0
-3.1128	1.6576	0.0813	C	0	0	0	0	0	0	0	0	0	0	0	0
-3.3718	0.7691	-0.5041	H	0	0	0	0	0	0	0	0	0	0	0	0
-3.3303	2.5336	-0.5519	H	0	0	0	0	0	0	0	0	0	0	0	0
-3.9594	1.6257	1.2111	O	0	0	0	0	0	0	0	0	0	0	0	0
-3.8906	2.4766	1.6585	H	0	0	0	0	0	0	0	0	0	0	0	0
1.699	0.3822	-2.4222	C	0	0	0	0	0	0	0	0	0	0	0	0
1.0786	0.0205	-3.2563	H	0	0	0	0	0	0	0	0	0	0	0	0
1.6351	1.4751	-2.4139	H	0	0	0	0	0	0	0	0	0	0	0	0
1.7093	-3.4421	0.7931	C	0	0	0	0	0	0	0	0	0	0	0	0
1.2248	-4.217	0.1911	H	0	0	0	0	0	0	0	0	0	0	0	0
2.786	-3.5001	0.6045	H	0	0	0	0	0	0	0	0	0	0	0	0
1.5329	-3.6639	1.8516	H	0	0	0	0	0	0	0	0	0	0	0	0
1.7092	-2.4225	-1.9256	O	0	0	0	0	0	0	0	0	0	0	0	0
3.0564	0.0641	-2.6267	O	0	0	0	0	0	0	0	0	0	0	0	0
3.0834	-0.8919	-2.7725	H	0	0	0	0	0	0	0	0	0	0	0	0
1 2 1	0 0 0 0
2 7 1	0 0 0 0
2 3 1	0 0 0 0
2 6 1	0 0 0 0
3 8 1	0 0 0 0
3 4 1	0 0 0 0
4 9 1	0 0 0 0
4 5 1	0 0 0 0
5 10 1	0 0 0 0
5 11 1	0 0 0 0
5 6 1	0 0 0 0
12 13 1	0 0 0 0
12 14 1	0 0 0 0
3 12 1	0 0 0 0
4 15 1	0 0 0 0
15 16 1	0 0 0 0
16 17 1	0 0 0 0
12 17 1	0 0 0 0
18 19 1	0 0 0 0
18 20 1	0 0 0 0
15 18 1	0 0 0 0
21 22 1	0 0 0 0
21 23 1	0 0 0 0
18 21 1	0 0 0 0
17 21 1	0 0 0 0
24 25 1	0 0 0 0
24 26 1	0 0 0 0
24 27 1	0 0 0 0
6 24 1	0 0 0 0
28 29 1	0 0 0 0
28 30 1	0 0 0 0
6 28 1	0 0 0 0
31 32 1	0 0 0 0
28 31 1	0 0 0 0
33 34 1	0 0 0 0
33 35 1	0 0 0 0
15 33 1	0 0 0 0
36 37 1	0 0 0 0
36 38 1	0 0 0 0
36 39 1	0 0 0 0
17 36 1	0 0 0 0
16 40 2	0 0 0 0
41 42 1	0 0 0 0
33 41 1	0 0 0 0
M END
$$$$
M0004
Spartan	02262120053D
42 44 0	0 0 0 0	0 0 0	999	V2	0
-0.3113	1.7969	-0.5912	H	0	0	0	0	0	0	0	0	0	0	0	0
-1.2329	1.2352	-0.4076	C	0	0	0	0	0	0	0	0	0	0	0	0
-1.0335	0.1867	0.6938	C	0	0	0	0	0	0	0	0	0	0	0	0
-0.3683	-1.0204	-0.0265	C	0	0	0	0	0	0	0	0	0	0	0	0
-0.7862	-0.8868	-1.5145	C	0	0	0	0	0	0	0	0	0	0	0	0
-1.6007	0.4259	-1.6658	C	0	0	0	0	0	0	0	0	0	0	0	0
-2.0089	1.9627	-0.1536	H	0	0	0	0	0	0	0	0	0	0	0	0
-2.0368	-0.1405	0.9916	H	0	0	0	0	0	0	0	0	0	0	0	0
-0.7665	-1.9515	0.3953	H	0	0	0	0	0	0	0	0	0	0	0	0
0.0949	-0.8467	-2.1631	H	0	0	0	0	0	0	0	0	0	0	0	0
-1.3643	-1.756	-1.848	H	0	0	0	0	0	0	0	0	0	0	0	0
-0.3381	0.665	1.9848	C	0	0	0	0	0	0	0	0	0	0	0	0
-0.5526	1.729	2.146	H	0	0	0	0	0	0	0	0	0	0	0	0
-0.7667	0.1308	2.841	H	0	0	0	0	0	0	0	0	0	0	0	0
1.174	-1.0933	0.1663	C	0	0	0	0	0	0	0	0	0	0	0	0
1.4105	-0.9983	1.6671	C	0	0	0	0	0	0	0	0	0	0	0	0
1.1966	0.457	2.0442	C	0	0	0	0	0	0	0	0	0	0	0	0
1.9215	0.1667	-0.3175	C	0	0	0	0	0	0	0	0	0	0	0	0
2.9447	-0.122	-0.5717	H	0	0	0	0	0	0	0	0	0	0	0	0
1.4723	0.5957	-1.217	H	0	0	0	0	0	0	0	0	0	0	0	0
1.9232	1.1647	0.8779	C	0	0	0	0	0	0	0	0	0	0	0	0
2.9515	1.3937	1.1746	H	0	0	0	0	0	0	0	0	0	0	0	0
1.4449	2.1172	0.6345	H	0	0	0	0	0	0	0	0	0	0	0	0
-1.261	1.1768	-2.9543	C	0	0	0	0	0	0	0	0	0	0	0	0
-0.1968	1.4382	-2.9804	H	0	0	0	0	0	0	0	0	0	0	0	0
-1.4781	0.5627	-3.8365	H	0	0	0	0	0	0	0	0	0	0	0	0
-1.8459	2.0974	-3.03	H	0	0	0	0	0	0	0	0	0	0	0	0
-3.0933	0.0752	-1.6612	C	0	0	0	0	0	0	0	0	0	0	0	0
-3.3323	-0.5432	-0.7811	H	0	0	0	0	0	0	0	0	0	0	0	0
-3.3114	-0.5328	-2.5543	H	0	0	0	0	0	0	0	0	0	0	0	0
-3.8521	1.2684	-1.6613	O	0	0	0	0	0	0	0	0	0	0	0	0
-4.7853	1.0321	-1.6785	H	0	0	0	0	0	0	0	0	0	0	0	0
1.7266	-2.4034	-0.4024	C	0	0	0	0	0	0	0	0	0	0	0	0
1.1038	-3.2388	-0.0456	H	0	0	0	0	0	0	0	0	0	0	0	0
1.6668	-2.3927	-1.4955	H	0	0	0	0	0	0	0	0	0	0	0	0
1.7363	0.8119	3.4215	C	0	0	0	0	0	0	0	0	0	0	0	0
1.2553	0.207	4.1969	H	0	0	0	0	0	0	0	0	0	0	0	0
2.8142	0.6274	3.4772	H	0	0	0	0	0	0	0	0	0	0	0	0
1.5562	1.8698	3.6441	H	0	0	0	0	0	0	0	0	0	0	0	0
1.7413	-1.9066	2.4018	O	0	0	0	0	0	0	0	0	0	0	0	0
3.0833	-2.6092	-0.0787	O	0	0	0	0	0	0	0	0	0	0	0	0
3.1048	-2.7517	0.878	H	0	0	0	0	0	0	0	0	0	0	0	0
1 2 1	0 0 0 0
2 7 1	0 0 0 0
2 3 1	0 0 0 0
2 6 1	0 0 0 0
3 8 1	0 0 0 0
3 4 1	0 0 0 0
4 9 1	0 0 0 0
4 5 1	0 0 0 0
5 10 1	0 0 0 0
5 11 1	0 0 0 0
5 6 1	0 0 0 0
12 13 1	0 0 0 0
12 14 1	0 0 0 0
3 12 1	0 0 0 0
4 15 1	0 0 0 0
15 16 1	0 0 0 0
16 17 1	0 0 0 0
12 17 1	0 0 0 0
18 19 1	0 0 0 0
18 20 1	0 0 0 0
15 18 1	0 0 0 0
21 22 1	0 0 0 0
21 23 1	0 0 0 0
18 21 1	0 0 0 0
17 21 1	0 0 0 0
24 25 1	0 0 0 0
24 26 1	0 0 0 0
24 27 1	0 0 0 0
6 24 1	0 0 0 0
28 29 1	0 0 0 0
28 30 1	0 0 0 0
6 28 1	0 0 0 0
31 32 1	0 0 0 0
28 31 1	0 0 0 0
33 34 1	0 0 0 0
33 35 1	0 0 0 0
15 33 1	0 0 0 0
36 37 1	0 0 0 0
36 38 1	0 0 0 0
36 39 1	0 0 0 0
17 36 1	0 0 0 0
16 40 2	0 0 0 0
41 42 1	0 0 0 0
33 41 1	0 0 0 0
M END
$$$$
M0005
Spartan	02262120053D
42 44 0	0 0 0 0	0 0 0	999	V2	0
-0.2482	0.6601	1.7941	H	0	0	0	0	0	0	0	0	0	0	0	0
-1.1773	0.4769	1.244	C	0	0	0	0	0	0	0	0	0	0	0	0
-1.0008	-0.6469	0.2152	C	0	0	0	0	0	0	0	0	0	0	0	0
-0.3316	0.0491	-1.005	C	0	0	0	0	0	0	0	0	0	0	0	0
-0.713	1.5455	-0.8831	C	0	0	0	0	0	0	0	0	0	0	0	0
-1.5409	1.7245	0.4161	C	0	0	0	0	0	0	0	0	0	0	0	0
-1.9306	0.2325	2.0035	H	0	0	0	0	0	0	0	0	0	0	0	0
-2.0092	-0.9376	-0.1043	H	0	0	0	0	0	0	0	0	0	0	0	0
-0.7303	-0.3656	-1.9351	H	0	0	0	0	0	0	0	0	0	0	0	0
0.1829	2.1747	-0.8377	H	0	0	0	0	0	0	0	0	0	0	0	0
-1.2719	1.8851	-1.7623	H	0	0	0	0	0	0	0	0	0	0	0	0
-0.3224	-1.9384	0.7193	C	0	0	0	0	0	0	0	0	0	0	0	0
-0.5282	-2.074	1.7893	H	0	0	0	0	0	0	0	0	0	0	0	0
-0.7674	-2.7993	0.2064	H	0	0	0	0	0	0	0	0	0	0	0	0
1.2074	-0.1822	-1.0876	C	0	0	0	0	0	0	0	0	0	0	0	0
1.3814	-1.6892	-0.971	C	0	0	0	0	0	0	0	0	0	0	0	0
1.212	-2.0294	0.4982	C	0	0	0	0	0	0	0	0	0	0	0	0
1.9725	0.3108	0.1578	C	0	0	0	0	0	0	0	0	0	0	0	0
3.0034	0.5562	-0.1217	H	0	0	0	0	0	0	0	0	0	0	0	0
1.5402	1.2246	0.573	H	0	0	0	0	0	0	0	0	0	0	0	0
1.9639	-0.8657	1.1775	C	0	0	0	0	0	0	0	0	0	0	0	0
2.989	-1.1758	1.4046	H	0	0	0	0	0	0	0	0	0	0	0	0
1.4996	-0.593	2.1295	H	0	0	0	0	0	0	0	0	0	0	0	0
-1.2093	3.022	1.1526	C	0	0	0	0	0	0	0	0	0	0	0	0
-0.158	3.0386	1.464	H	0	0	0	0	0	0	0	0	0	0	0	0
-1.3839	3.8922	0.5092	H	0	0	0	0	0	0	0	0	0	0	0	0
-1.8381	3.131	2.041	H	0	0	0	0	0	0	0	0	0	0	0	0
-3.0367	1.7278	0.0407	C	0	0	0	0	0	0	0	0	0	0	0	0
-3.2775	0.8488	-0.5782	H	0	0	0	0	0	0	0	0	0	0	0	0
-3.2393	2.6127	-0.5722	H	0	0	0	0	0	0	0	0	0	0	0	0
-3.9115	1.8219	1.1463	O	0	0	0	0	0	0	0	0	0	0	0	0
-3.9168	0.9706	1.5984	H	0	0	0	0	0	0	0	0	0	0	0	0
1.7768	0.3478	-2.409	C	0	0	0	0	0	0	0	0	0	0	0	0
1.6466	1.4337	-2.4681	H	0	0	0	0	0	0	0	0	0	0	0	0
2.861	0.1487	-2.4257	H	0	0	0	0	0	0	0	0	0	0	0	0
1.7272	-3.4117	0.8705	C	0	0	0	0	0	0	0	0	0	0	0	0
1.2304	-4.1845	0.2762	H	0	0	0	0	0	0	0	0	0	0	0	0
2.8033	-3.4902	0.6852	H	0	0	0	0	0	0	0	0	0	0	0	0
1.5458	-3.6176	1.9313	H	0	0	0	0	0	0	0	0	0	0	0	0
1.5787	-2.4686	-1.8819	O	0	0	0	0	0	0	0	0	0	0	0	0
1.1406	-0.204	-3.5359	O	0	0	0	0	0	0	0	0	0	0	0	0
1.2801	-1.1622	-3.465	H	0	0	0	0	0	0	0	0	0	0	0	0
1 2 1	0 0 0 0
2 7 1	0 0 0 0
2 3 1	0 0 0 0
2 6 1	0 0 0 0
3 8 1	0 0 0 0
3 4 1	0 0 0 0
4 9 1	0 0 0 0
4 5 1	0 0 0 0
5 10 1	0 0 0 0
5 11 1	0 0 0 0
5 6 1	0 0 0 0
12 13 1	0 0 0 0
12 14 1	0 0 0 0
3 12 1	0 0 0 0
4 15 1	0 0 0 0
15 16 1	0 0 0 0
16 17 1	0 0 0 0
12 17 1	0 0 0 0
18 19 1	0 0 0 0
18 20 1	0 0 0 0
15 18 1	0 0 0 0
21 22 1	0 0 0 0
21 23 1	0 0 0 0
18 21 1	0 0 0 0
17 21 1	0 0 0 0
24 25 1	0 0 0 0
24 26 1	0 0 0 0
24 27 1	0 0 0 0
6 24 1	0 0 0 0
28 29 1	0 0 0 0
28 30 1	0 0 0 0
6 28 1	0 0 0 0
31 32 1	0 0 0 0
28 31 1	0 0 0 0
33 34 1	0 0 0 0
33 35 1	0 0 0 0
15 33 1	0 0 0 0
36 37 1	0 0 0 0
36 38 1	0 0 0 0
36 39 1	0 0 0 0
17 36 1	0 0 0 0
16 40 2	0 0 0 0
41 42 1	0 0 0 0
33 41 1	0 0 0 0
M END
$$$$
M0006
Spartan	02262120053D
42 44 0	0 0 0 0	0 0 0	999	V2	0
-0.3454	0.6335	1.8856	H	0	0	0	0	0	0	0	0	0	0	0	0
-1.2486	0.4551	1.2895	C	0	0	0	0	0	0	0	0	0	0	0	0
-1.028	-0.6654	0.2634	C	0	0	0	0	0	0	0	0	0	0	0	0
-0.3476	0.0348	-0.9475	C	0	0	0	0	0	0	0	0	0	0	0	0
-0.752	1.5264	-0.8425	C	0	0	0	0	0	0	0	0	0	0	0	0
-1.5763	1.7152	0.4615	C	0	0	0	0	0	0	0	0	0	0	0	0
-2.0505	0.2051	1.9944	H	0	0	0	0	0	0	0	0	0	0	0	0
-2.028	-0.9554	-0.069	H	0	0	0	0	0	0	0	0	0	0	0	0
-0.7219	-0.3917	-1.8836	H	0	0	0	0	0	0	0	0	0	0	0	0
0.1369	2.1666	-0.8107	H	0	0	0	0	0	0	0	0	0	0	0	0
-1.309	1.8556	-1.7289	H	0	0	0	0	0	0	0	0	0	0	0	0
-0.3358	-1.9427	0.7835	C	0	0	0	0	0	0	0	0	0	0	0	0
-0.5571	-2.0771	1.8506	H	0	0	0	0	0	0	0	0	0	0	0	0
-0.7602	-2.8129	0.2676	H	0	0	0	0	0	0	0	0	0	0	0	0
1.1965	-0.1696	-1.0005	C	0	0	0	0	0	0	0	0	0	0	0	0
1.3944	-1.6732	-0.8751	C	0	0	0	0	0	0	0	0	0	0	0	0
1.2038	-2.0117	0.5907	C	0	0	0	0	0	0	0	0	0	0	0	0
1.9255	0.3427	0.2596	C	0	0	0	0	0	0	0	0	0	0	0	0
2.9551	0.6151	0.0006	H	0	0	0	0	0	0	0	0	0	0	0	0
1.4607	1.2442	0.6675	H	0	0	0	0	0	0	0	0	0	0	0	0
1.9262	-0.8342	1.2788	C	0	0	0	0	0	0	0	0	0	0	0	0
2.9545	-1.1246	1.519	H	0	0	0	0	0	0	0	0	0	0	0	0
1.443	-0.57	2.2241	H	0	0	0	0	0	0	0	0	0	0	0	0
-1.186	2.9973	1.2028	C	0	0	0	0	0	0	0	0	0	0	0	0
-0.1188	2.9919	1.4525	H	0	0	0	0	0	0	0	0	0	0	0	0
-1.382	3.888	0.5939	H	0	0	0	0	0	0	0	0	0	0	0	0
-1.747	3.0996	2.1394	H	0	0	0	0	0	0	0	0	0	0	0	0
-3.0811	1.809	0.1462	C	0	0	0	0	0	0	0	0	0	0	0	0
-3.2697	2.7472	-0.4017	H	0	0	0	0	0	0	0	0	0	0	0	0
-3.6436	1.8592	1.0851	H	0	0	0	0	0	0	0	0	0	0	0	0
-3.6258	0.7081	-0.5552	O	0	0	0	0	0	0	0	0	0	0	0	0
-3.259	0.7117	-1.4476	H	0	0	0	0	0	0	0	0	0	0	0	0
1.7846	0.3653	-2.311	C	0	0	0	0	0	0	0	0	0	0	0	0
1.6434	1.4503	-2.3743	H	0	0	0	0	0	0	0	0	0	0	0	0
2.872	0.179	-2.3076	H	0	0	0	0	0	0	0	0	0	0	0	0
1.7351	-3.3836	0.9779	C	0	0	0	0	0	0	0	0	0	0	0	0
1.2483	-4.1689	0.3921	H	0	0	0	0	0	0	0	0	0	0	0	0
2.8125	-3.4515	0.7953	H	0	0	0	0	0	0	0	0	0	0	0	0
1.5538	-3.5796	2.0404	H	0	0	0	0	0	0	0	0	0	0	0	0
1.6234	-2.4498	-1.7815	O	0	0	0	0	0	0	0	0	0	0	0	0
1.1754	-0.1916	-3.4491	O	0	0	0	0	0	0	0	0	0	0	0	0
1.3284	-1.1474	-3.3763	H	0	0	0	0	0	0	0	0	0	0	0	0
1 2 1	0 0 0 0
2 7 1	0 0 0 0
2 3 1	0 0 0 0
2 6 1	0 0 0 0
3 8 1	0 0 0 0
3 4 1	0 0 0 0
4 9 1	0 0 0 0
4 5 1	0 0 0 0
5 10 1	0 0 0 0
5 11 1	0 0 0 0
5 6 1	0 0 0 0
12 13 1	0 0 0 0
12 14 1	0 0 0 0
3 12 1	0 0 0 0
4 15 1	0 0 0 0
15 16 1	0 0 0 0
16 17 1	0 0 0 0
12 17 1	0 0 0 0
18 19 1	0 0 0 0
18 20 1	0 0 0 0
15 18 1	0 0 0 0
21 22 1	0 0 0 0
21 23 1	0 0 0 0
18 21 1	0 0 0 0
17 21 1	0 0 0 0
24 25 1	0 0 0 0
24 26 1	0 0 0 0
24 27 1	0 0 0 0
6 24 1	0 0 0 0
28 29 1	0 0 0 0
28 30 1	0 0 0 0
6 28 1	0 0 0 0
31 32 1	0 0 0 0
28 31 1	0 0 0 0
33 34 1	0 0 0 0
33 35 1	0 0 0 0
15 33 1	0 0 0 0
36 37 1	0 0 0 0
36 38 1	0 0 0 0
36 39 1	0 0 0 0
17 36 1	0 0 0 0
16 40 2	0 0 0 0
41 42 1	0 0 0 0
33 41 1	0 0 0 0
M END
$$$$
M0007
Spartan	02262120053D
42 44 0	0 0 0 0	0 0 0	999	V2	0
-0.2984	0.5682	1.8541	H	0	0	0	0	0	0	0	0	0	0	0	0
-1.2159	0.4035	1.2789	C	0	0	0	0	0	0	0	0	0	0	0	0
-1.0284	-0.7147	0.2428	C	0	0	0	0	0	0	0	0	0	0	0	0
-0.3498	-0.018	-0.9713	C	0	0	0	0	0	0	0	0	0	0	0	0
-0.7388	1.4768	-0.8575	C	0	0	0	0	0	0	0	0	0	0	0	0
-1.5462	1.6618	0.4537	C	0	0	0	0	0	0	0	0	0	0	0	0
-2.001	0.1594	2.0061	H	0	0	0	0	0	0	0	0	0	0	0	0
-2.0333	-1.0066	-0.0847	H	0	0	0	0	0	0	0	0	0	0	0	0
-0.737	-0.4359	-1.9052	H	0	0	0	0	0	0	0	0	0	0	0	0
0.1563	2.1095	-0.8372	H	0	0	0	0	0	0	0	0	0	0	0	0
-1.3268	1.8128	-1.7159	H	0	0	0	0	0	0	0	0	0	0	0	0
-0.3533	-2.0059	0.7522	C	0	0	0	0	0	0	0	0	0	0	0	0
-0.5735	-2.1451	1.8189	H	0	0	0	0	0	0	0	0	0	0	0	0
-0.7894	-2.8666	0.2307	H	0	0	0	0	0	0	0	0	0	0	0	0
1.1917	-0.2441	-1.0342	C	0	0	0	0	0	0	0	0	0	0	0	0
1.3715	-1.7501	-0.915	C	0	0	0	0	0	0	0	0	0	0	0	0
1.1841	-2.0917	0.5514	C	0	0	0	0	0	0	0	0	0	0	0	0
1.9359	0.2533	0.2226	C	0	0	0	0	0	0	0	0	0	0	0	0
2.9679	0.5114	-0.0415	H	0	0	0	0	0	0	0	0	0	0	0	0
1.4864	1.161	0.6339	H	0	0	0	0	0	0	0	0	0	0	0	0
1.9261	-0.9263	1.2389	C	0	0	0	0	0	0	0	0	0	0	0	0
2.9515	-1.2325	1.471	H	0	0	0	0	0	0	0	0	0	0	0	0
1.4547	-0.6592	2.1892	H	0	0	0	0	0	0	0	0	0	0	0	0
-1.1614	2.9473	1.1893	C	0	0	0	0	0	0	0	0	0	0	0	0
-0.0992	2.9383	1.4596	H	0	0	0	0	0	0	0	0	0	0	0	0
-1.3234	3.8327	0.5628	H	0	0	0	0	0	0	0	0	0	0	0	0
-1.7401	3.0676	2.1139	H	0	0	0	0	0	0	0	0	0	0	0	0
-3.0572	1.6756	0.1456	C	0	0	0	0	0	0	0	0	0	0	0	0
-3.6171	1.7184	1.0947	H	0	0	0	0	0	0	0	0	0	0	0	0
-3.3463	0.75	-0.3618	H	0	0	0	0	0	0	0	0	0	0	0	0
-3.4568	2.7133	-0.7244	O	0	0	0	0	0	0	0	0	0	0	0	0
-3.3682	3.5487	-0.252	H	0	0	0	0	0	0	0	0	0	0	0	0
1.7786	0.2881	-2.3471	C	0	0	0	0	0	0	0	0	0	0	0	0
1.6387	1.3727	-2.4109	H	0	0	0	0	0	0	0	0	0	0	0	0
2.8654	0.0995	-2.3439	H	0	0	0	0	0	0	0	0	0	0	0	0
1.6987	-3.4725	0.9296	C	0	0	0	0	0	0	0	0	0	0	0	0
1.2116	-4.2464	0.329	H	0	0	0	0	0	0	0	0	0	0	0	0
2.7772	-3.548	0.7576	H	0	0	0	0	0	0	0	0	0	0	0	0
1.5047	-3.6796	1.9878	H	0	0	0	0	0	0	0	0	0	0	0	0
1.5859	-2.5293	-1.8225	O	0	0	0	0	0	0	0	0	0	0	0	0
1.1682	-0.2702	-3.4839	O	0	0	0	0	0	0	0	0	0	0	0	0
1.3063	-1.2269	-3.4052	H	0	0	0	0	0	0	0	0	0	0	0	0
1 2 1	0 0 0 0
2 7 1	0 0 0 0
2 3 1	0 0 0 0
2 6 1	0 0 0 0
3 8 1	0 0 0 0
3 4 1	0 0 0 0
4 9 1	0 0 0 0
4 5 1	0 0 0 0
5 10 1	0 0 0 0
5 11 1	0 0 0 0
5 6 1	0 0 0 0
12 13 1	0 0 0 0
12 14 1	0 0 0 0
3 12 1	0 0 0 0
4 15 1	0 0 0 0
15 16 1	0 0 0 0
16 17 1	0 0 0 0
12 17 1	0 0 0 0
18 19 1	0 0 0 0
18 20 1	0 0 0 0
15 18 1	0 0 0 0
21 22 1	0 0 0 0
21 23 1	0 0 0 0
18 21 1	0 0 0 0
17 21 1	0 0 0 0
24 25 1	0 0 0 0
24 26 1	0 0 0 0
24 27 1	0 0 0 0
6 24 1	0 0 0 0
28 29 1	0 0 0 0
28 30 1	0 0 0 0
6 28 1	0 0 0 0
31 32 1	0 0 0 0
28 31 1	0 0 0 0
33 34 1	0 0 0 0
33 35 1	0 0 0 0
15 33 1	0 0 0 0
36 37 1	0 0 0 0
36 38 1	0 0 0 0
36 39 1	0 0 0 0
17 36 1	0 0 0 0
16 40 2	0 0 0 0
41 42 1	0 0 0 0
33 41 1	0 0 0 0
M END
$$$$
M0008
Spartan	02262120053D
42 44 0	0 0 0 0	0 0 0	999	V2	0
-0.2888	0.5862	1.8641	H	0	0	0	0	0	0	0	0	0	0	0	0
-1.2044	0.4137	1.2884	C	0	0	0	0	0	0	0	0	0	0	0	0
-1.0074	-0.7054	0.2559	C	0	0	0	0	0	0	0	0	0	0	0	0
-0.3302	-0.0058	-0.957	C	0	0	0	0	0	0	0	0	0	0	0	0
-0.7269	1.4871	-0.8459	C	0	0	0	0	0	0	0	0	0	0	0	0
-1.5367	1.6735	0.4658	C	0	0	0	0	0	0	0	0	0	0	0	0
-1.988	0.167	2.016	H	0	0	0	0	0	0	0	0	0	0	0	0
-2.0098	-1.0043	-0.0736	H	0	0	0	0	0	0	0	0	0	0	0	0
-0.7131	-0.4277	-1.8907	H	0	0	0	0	0	0	0	0	0	0	0	0
0.1635	2.1254	-0.8242	H	0	0	0	0	0	0	0	0	0	0	0	0
-1.3111	1.8182	-1.7078	H	0	0	0	0	0	0	0	0	0	0	0	0
-0.3249	-1.991	0.7697	C	0	0	0	0	0	0	0	0	0	0	0	0
-0.5449	-2.1284	1.8367	H	0	0	0	0	0	0	0	0	0	0	0	0
-0.7551	-2.856	0.2508	H	0	0	0	0	0	0	0	0	0	0	0	0
1.2123	-0.2243	-1.0189	C	0	0	0	0	0	0	0	0	0	0	0	0
1.3989	-1.7288	-0.8974	C	0	0	0	0	0	0	0	0	0	0	0	0
1.2131	-2.0688	0.5696	C	0	0	0	0	0	0	0	0	0	0	0	0
1.9528	0.2794	0.2372	C	0	0	0	0	0	0	0	0	0	0	0	0
2.9838	0.5418	-0.0265	H	0	0	0	0	0	0	0	0	0	0	0	0
1.4988	1.1855	0.6461	H	0	0	0	0	0	0	0	0	0	0	0	0
1.9478	-0.8981	1.2558	C	0	0	0	0	0	0	0	0	0	0	0	0
2.9743	-1.1986	1.4899	H	0	0	0	0	0	0	0	0	0	0	0	0
1.4741	-0.6311	2.2048	H	0	0	0	0	0	0	0	0	0	0	0	0
-1.16	2.9593	1.2047	C	0	0	0	0	0	0	0	0	0	0	0	0
-0.0864	2.9748	1.43	H	0	0	0	0	0	0	0	0	0	0	0	0
-1.3998	3.8399	0.6018	H	0	0	0	0	0	0	0	0	0	0	0	0
-1.7043	3.0386	2.1542	H	0	0	0	0	0	0	0	0	0	0	0	0
-3.0393	1.6928	0.1573	C	0	0	0	0	0	0	0	0	0	0	0	0
-3.5982	1.7586	1.1059	H	0	0	0	0	0	0	0	0	0	0	0	0
-3.3318	0.7532	-0.3377	H	0	0	0	0	0	0	0	0	0	0	0	0
-3.3224	2.8022	-0.6742	O	0	0	0	0	0	0	0	0	0	0	0	0
-4.2531	2.7665	-0.9199	H	0	0	0	0	0	0	0	0	0	0	0	0
1.797	0.3082	-2.3326	C	0	0	0	0	0	0	0	0	0	0	0	0
1.6533	1.3918	-2.3986	H	0	0	0	0	0	0	0	0	0	0	0	0
2.884	0.1231	-2.3298	H	0	0	0	0	0	0	0	0	0	0	0	0
1.7354	-3.446	0.9504	C	0	0	0	0	0	0	0	0	0	0	0	0
1.2535	-4.2235	0.3507	H	0	0	0	0	0	0	0	0	0	0	0	0
2.8141	-3.5158	0.7796	H	0	0	0	0	0	0	0	0	0	0	0	0
1.5418	-3.6525	2.0084	H	0	0	0	0	0	0	0	0	0	0	0	0
1.6147	-2.5089	-1.8039	O	0	0	0	0	0	0	0	0	0	0	0	0
1.1889	-0.2577	-3.4685	O	0	0	0	0	0	0	0	0	0	0	0	0
1.3343	-1.2141	-3.3866	H	0	0	0	0	0	0	0	0	0	0	0	0
1 2 1	0 0 0 0
2 7 1	0 0 0 0
2 3 1	0 0 0 0
2 6 1	0 0 0 0
3 8 1	0 0 0 0
3 4 1	0 0 0 0
4 9 1	0 0 0 0
4 5 1	0 0 0 0
5 10 1	0 0 0 0
5 11 1	0 0 0 0
5 6 1	0 0 0 0
12 13 1	0 0 0 0
12 14 1	0 0 0 0
3 12 1	0 0 0 0
4 15 1	0 0 0 0
15 16 1	0 0 0 0
16 17 1	0 0 0 0
12 17 1	0 0 0 0
18 19 1	0 0 0 0
18 20 1	0 0 0 0
15 18 1	0 0 0 0
21 22 1	0 0 0 0
21 23 1	0 0 0 0
18 21 1	0 0 0 0
17 21 1	0 0 0 0
24 25 1	0 0 0 0
24 26 1	0 0 0 0
24 27 1	0 0 0 0
6 24 1	0 0 0 0
28 29 1	0 0 0 0
28 30 1	0 0 0 0
6 28 1	0 0 0 0
31 32 1	0 0 0 0
28 31 1	0 0 0 0
33 34 1	0 0 0 0
33 35 1	0 0 0 0
15 33 1	0 0 0 0
36 37 1	0 0 0 0
36 38 1	0 0 0 0
36 39 1	0 0 0 0
17 36 1	0 0 0 0
16 40 2	0 0 0 0
41 42 1	0 0 0 0
33 41 1	0 0 0 0
M END
$$$$
M0009
Spartan	02262120053D
42 44 0	0 0 0 0	0 0 0	999	V2	0
-0.3533	0.5509	1.8872	H	0	0	0	0	0	0	0	0	0	0	0	0
-1.2456	0.3917	1.2706	C	0	0	0	0	0	0	0	0	0	0	0	0
-1.0082	-0.6983	0.2156	C	0	0	0	0	0	0	0	0	0	0	0	0
-0.3318	0.0376	-0.9747	C	0	0	0	0	0	0	0	0	0	0	0	0
-0.7751	1.5149	-0.852	C	0	0	0	0	0	0	0	0	0	0	0	0
-1.5591	1.6808	0.4805	C	0	0	0	0	0	0	0	0	0	0	0	0
-2.0571	0.1197	1.9564	H	0	0	0	0	0	0	0	0	0	0	0	0
-2.0002	-0.9933	-0.1343	H	0	0	0	0	0	0	0	0	0	0	0	0
-0.696	-0.378	-1.9184	H	0	0	0	0	0	0	0	0	0	0	0	0
0.0919	2.1861	-0.8572	H	0	0	0	0	0	0	0	0	0	0	0	0
-1.3928	1.8025	-1.7073	H	0	0	0	0	0	0	0	0	0	0	0	0
-0.2989	-1.9755	0.7119	C	0	0	0	0	0	0	0	0	0	0	0	0
-0.5281	-2.1421	1.7731	H	0	0	0	0	0	0	0	0	0	0	0	0
-0.7009	-2.8402	0.1694	H	0	0	0	0	0	0	0	0	0	0	0	0
1.2177	-0.1365	-1.0195	C	0	0	0	0	0	0	0	0	0	0	0	0
1.4404	-1.6379	-0.9245	C	0	0	0	0	0	0	0	0	0	0	0	0
1.2437	-2.0122	0.5324	C	0	0	0	0	0	0	0	0	0	0	0	0
1.926	0.3612	0.2574	C	0	0	0	0	0	0	0	0	0	0	0	0
2.9526	0.6597	0.0149	H	0	0	0	0	0	0	0	0	0	0	0	0
1.4386	1.2445	0.6786	H	0	0	0	0	0	0	0	0	0	0	0	0
1.9398	-0.8372	1.251	C	0	0	0	0	0	0	0	0	0	0	0	0
2.9715	-1.1154	1.4914	H	0	0	0	0	0	0	0	0	0	0	0	0
1.4476	-0.6027	2.1996	H	0	0	0	0	0	0	0	0	0	0	0	0
-1.1218	2.9308	1.2518	C	0	0	0	0	0	0	0	0	0	0	0	0
-0.0488	2.8942	1.4708	H	0	0	0	0	0	0	0	0	0	0	0	0
-1.3125	3.8444	0.6761	H	0	0	0	0	0	0	0	0	0	0	0	0
-1.6528	3.0159	2.2077	H	0	0	0	0	0	0	0	0	0	0	0	0
-3.0598	1.8206	0.207	C	0	0	0	0	0	0	0	0	0	0	0	0
-3.2287	2.7617	-0.3416	H	0	0	0	0	0	0	0	0	0	0	0	0
-3.5942	1.895	1.1685	H	0	0	0	0	0	0	0	0	0	0	0	0
-3.529	0.7171	-0.543	O	0	0	0	0	0	0	0	0	0	0	0	0
-4.4565	0.8679	-0.7498	H	0	0	0	0	0	0	0	0	0	0	0	0
1.8103	0.436	-2.3124	C	0	0	0	0	0	0	0	0	0	0	0	0
1.6377	1.5168	-2.358	H	0	0	0	0	0	0	0	0	0	0	0	0
2.9021	0.2816	-2.2951	H	0	0	0	0	0	0	0	0	0	0	0	0
1.7962	-3.3835	0.8908	C	0	0	0	0	0	0	0	0	0	0	0	0
1.3498	-4.1576	0.26	H	0	0	0	0	0	0	0	0	0	0	0	0
2.8805	-3.4198	0.7444	H	0	0	0	0	0	0	0	0	0	0	0	0
1.5834	-3.6229	1.9383	H	0	0	0	0	0	0	0	0	0	0	0	0
1.6886	-2.393	-1.8442	O	0	0	0	0	0	0	0	0	0	0	0	0
1.2366	-0.116	-3.4699	O	0	0	0	0	0	0	0	0	0	0	0	0
1.3962	-1.0695	-3.4033	H	0	0	0	0	0	0	0	0	0	0	0	0
1 2 1	0 0 0 0
2 7 1	0 0 0 0
2 3 1	0 0 0 0
2 6 1	0 0 0 0
3 8 1	0 0 0 0
3 4 1	0 0 0 0
4 9 1	0 0 0 0
4 5 1	0 0 0 0
5 10 1	0 0 0 0
5 11 1	0 0 0 0
5 6 1	0 0 0 0
12 13 1	0 0 0 0
12 14 1	0 0 0 0
3 12 1	0 0 0 0
4 15 1	0 0 0 0
15 16 1	0 0 0 0
16 17 1	0 0 0 0
12 17 1	0 0 0 0
18 19 1	0 0 0 0
18 20 1	0 0 0 0
15 18 1	0 0 0 0
21 22 1	0 0 0 0
21 23 1	0 0 0 0
18 21 1	0 0 0 0
17 21 1	0 0 0 0
24 25 1	0 0 0 0
24 26 1	0 0 0 0
24 27 1	0 0 0 0
6 24 1	0 0 0 0
28 29 1	0 0 0 0
28 30 1	0 0 0 0
6 28 1	0 0 0 0
31 32 1	0 0 0 0
28 31 1	0 0 0 0
33 34 1	0 0 0 0
33 35 1	0 0 0 0
15 33 1	0 0 0 0
36 37 1	0 0 0 0
36 38 1	0 0 0 0
36 39 1	0 0 0 0
17 36 1	0 0 0 0
16 40 2	0 0 0 0
41 42 1	0 0 0 0
33 41 1	0 0 0 0
M END
$$$$
M0010
Spartan	02262120053D
42 44 0	0 0 0 0	0 0 0	999	V2	0
-0.3645	0.556	1.8288	H	0	0	0	0	0	0	0	0	0	0	0	0
-1.2776	0.3894	1.2481	C	0	0	0	0	0	0	0	0	0	0	0	0
-1.0807	-0.7246	0.21	C	0	0	0	0	0	0	0	0	0	0	0	0
-0.3897	-0.0229	-0.9935	C	0	0	0	0	0	0	0	0	0	0	0	0
-0.7904	1.4707	-0.8821	C	0	0	0	0	0	0	0	0	0	0	0	0
-1.6078	1.6486	0.4241	C	0	0	0	0	0	0	0	0	0	0	0	0
-2.067	0.1402	1.9687	H	0	0	0	0	0	0	0	0	0	0	0	0
-2.083	-1.0123	-0.1292	H	0	0	0	0	0	0	0	0	0	0	0	0
-0.7801	-0.4503	-1.9254	H	0	0	0	0	0	0	0	0	0	0	0	0
0.101	2.1072	-0.8536	H	0	0	0	0	0	0	0	0	0	0	0	0
-1.3775	1.8064	-1.7416	H	0	0	0	0	0	0	0	0	0	0	0	0
-0.4101	-2.0196	0.7115	C	0	0	0	0	0	0	0	0	0	0	0	0
-0.6443	-2.1712	1.7736	H	0	0	0	0	0	0	0	0	0	0	0	0
-0.841	-2.8743	0.1757	H	0	0	0	0	0	0	0	0	0	0	0	0
1.1512	-0.2377	-1.041	C	0	0	0	0	0	0	0	0	0	0	0	0
1.3647	-1.7405	-0.9286	C	0	0	0	0	0	0	0	0	0	0	0	0
1.1268	-2.0999	0.5281	C	0	0	0	0	0	0	0	0	0	0	0	0
1.8866	0.2483	0.2252	C	0	0	0	0	0	0	0	0	0	0	0	0
2.9182	0.4838	-0.0505	H	0	0	0	0	0	0	0	0	0	0	0	0
1.4445	1.1601	0.6365	H	0	0	0	0	0	0	0	0	0	0	0	0
1.8568	-0.936	1.2357	C	0	0	0	0	0	0	0	0	0	0	0	0
2.8777	-1.2436	1.4846	H	0	0	0	0	0	0	0	0	0	0	0	0
1.3671	-0.6771	2.1792	H	0	0	0	0	0	0	0	0	0	0	0	0
-1.2325	2.9339	1.1653	C	0	0	0	0	0	0	0	0	0	0	0	0
-0.1721	2.9285	1.4412	H	0	0	0	0	0	0	0	0	0	0	0	0
-1.3954	3.8204	0.5408	H	0	0	0	0	0	0	0	0	0	0	0	0
-1.8172	3.0483	2.0866	H	0	0	0	0	0	0	0	0	0	0	0	0
-3.1164	1.6582	0.1044	C	0	0	0	0	0	0	0	0	0	0	0	0
-3.6843	1.7021	1.0485	H	0	0	0	0	0	0	0	0	0	0	0	0
-3.3999	0.731	-0.4033	H	0	0	0	0	0	0	0	0	0	0	0	0
-3.5104	2.6934	-0.7721	O	0	0	0	0	0	0	0	0	0	0	0	0
-3.4334	3.5297	-0.2986	H	0	0	0	0	0	0	0	0	0	0	0	0
1.7344	0.3111	-2.3471	C	0	0	0	0	0	0	0	0	0	0	0	0
1.1161	-0.0345	-3.1894	H	0	0	0	0	0	0	0	0	0	0	0	0
1.7023	1.4051	-2.3423	H	0	0	0	0	0	0	0	0	0	0	0	0
1.6428	-3.4805	0.9045	C	0	0	0	0	0	0	0	0	0	0	0	0
1.1619	-4.2552	0.2996	H	0	0	0	0	0	0	0	0	0	0	0	0
2.7221	-3.5518	0.7377	H	0	0	0	0	0	0	0	0	0	0	0	0
1.4438	-3.6914	1.9611	H	0	0	0	0	0	0	0	0	0	0	0	0
1.6911	-2.4909	-1.8251	O	0	0	0	0	0	0	0	0	0	0	0	0
3.0845	-0.0499	-2.5292	O	0	0	0	0	0	0	0	0	0	0	0	0
3.0813	-1.0078	-2.667	H	0	0	0	0	0	0	0	0	0	0	0	0
1 2 1	0 0 0 0
2 7 1	0 0 0 0
2 3 1	0 0 0 0
2 6 1	0 0 0 0
3 8 1	0 0 0 0
3 4 1	0 0 0 0
4 9 1	0 0 0 0
4 5 1	0 0 0 0
5 10 1	0 0 0 0
5 11 1	0 0 0 0
5 6 1	0 0 0 0
12 13 1	0 0 0 0
12 14 1	0 0 0 0
3 12 1	0 0 0 0
4 15 1	0 0 0 0
15 16 1	0 0 0 0
16 17 1	0 0 0 0
12 17 1	0 0 0 0
18 19 1	0 0 0 0
18 20 1	0 0 0 0
15 18 1	0 0 0 0
21 22 1	0 0 0 0
21 23 1	0 0 0 0
18 21 1	0 0 0 0
17 21 1	0 0 0 0
24 25 1	0 0 0 0
24 26 1	0 0 0 0
24 27 1	0 0 0 0
6 24 1	0 0 0 0
28 29 1	0 0 0 0
28 30 1	0 0 0 0
6 28 1	0 0 0 0
31 32 1	0 0 0 0
28 31 1	0 0 0 0
33 34 1	0 0 0 0
33 35 1	0 0 0 0
15 33 1	0 0 0 0
36 37 1	0 0 0 0
36 38 1	0 0 0 0
36 39 1	0 0 0 0
17 36 1	0 0 0 0
16 40 2	0 0 0 0
41 42 1	0 0 0 0
33 41 1	0 0 0 0
M END
$$$$
M0011
Spartan	02262120053D
42 44 0	0 0 0 0	0 0 0	999	V2	0
-0.4124	0.5875	1.8456	H	0	0	0	0	0	0	0	0	0	0	0	0
-1.3027	0.4138	1.231	C	0	0	0	0	0	0	0	0	0	0	0	0
-1.0615	-0.6975	0.2003	C	0	0	0	0	0	0	0	0	0	0	0	0
-0.3703	0.0122	-0.9967	C	0	0	0	0	0	0	0	0	0	0	0	0
-0.8146	1.4941	-0.9087	C	0	0	0	0	0	0	0	0	0	0	0	0
-1.6143	1.685	0.4117	C	0	0	0	0	0	0	0	0	0	0	0	0
-2.1167	0.1563	1.9191	H	0	0	0	0	0	0	0	0	0	0	0	0
-2.0522	-0.9918	-0.1538	H	0	0	0	0	0	0	0	0	0	0	0	0
-0.7417	-0.4312	-1.9287	H	0	0	0	0	0	0	0	0	0	0	0	0
0.0542	2.1617	-0.9139	H	0	0	0	0	0	0	0	0	0	0	0	0
-1.4245	1.7688	-1.7745	H	0	0	0	0	0	0	0	0	0	0	0	0
-0.3626	-1.9702	0.7191	C	0	0	0	0	0	0	0	0	0	0	0	0
-0.6055	-2.1222	1.7793	H	0	0	0	0	0	0	0	0	0	0	0	0
-0.7641	-2.8398	0.1836	H	0	0	0	0	0	0	0	0	0	0	0	0
1.1765	-0.1616	-1.0247	C	0	0	0	0	0	0	0	0	0	0	0	0
1.4271	-1.6571	-0.8982	C	0	0	0	0	0	0	0	0	0	0	0	0
1.1787	-2.0127	0.5569	C	0	0	0	0	0	0	0	0	0	0	0	0
1.8821	0.3527	0.2474	C	0	0	0	0	0	0	0	0	0	0	0	0
2.9112	0.6137	-0.0156	H	0	0	0	0	0	0	0	0	0	0	0	0
1.4097	1.2548	0.6458	H	0	0	0	0	0	0	0	0	0	0	0	0
1.8697	-0.8253	1.2656	C	0	0	0	0	0	0	0	0	0	0	0	0
2.8952	-1.1045	1.5296	H	0	0	0	0	0	0	0	0	0	0	0	0
1.3606	-0.5724	2.2006	H	0	0	0	0	0	0	0	0	0	0	0	0
-1.1895	2.952	1.1616	C	0	0	0	0	0	0	0	0	0	0	0	0
-0.1194	2.922	1.3944	H	0	0	0	0	0	0	0	0	0	0	0	0
-1.3751	3.8528	0.5648	H	0	0	0	0	0	0	0	0	0	0	0	0
-1.7328	3.0553	2.1087	H	0	0	0	0	0	0	0	0	0	0	0	0
-3.1125	1.8134	0.1173	C	0	0	0	0	0	0	0	0	0	0	0	0
-3.2816	2.7513	-0.4367	H	0	0	0	0	0	0	0	0	0	0	0	0
-3.6609	1.8857	1.0709	H	0	0	0	0	0	0	0	0	0	0	0	0
-3.5639	0.7043	-0.6376	O	0	0	0	0	0	0	0	0	0	0	0	0
-4.4972	0.8343	-0.8351	H	0	0	0	0	0	0	0	0	0	0	0	0
1.7629	0.392	-2.3269	C	0	0	0	0	0	0	0	0	0	0	0	0
1.1627	0.0263	-3.174	H	0	0	0	0	0	0	0	0	0	0	0	0
1.7057	1.4851	-2.33	H	0	0	0	0	0	0	0	0	0	0	0	0
1.7263	-3.3765	0.9496	C	0	0	0	0	0	0	0	0	0	0	0	0
1.2725	-4.1676	0.3448	H	0	0	0	0	0	0	0	0	0	0	0	0
2.8093	-3.4213	0.7961	H	0	0	0	0	0	0	0	0	0	0	0	0
1.5196	-3.5848	2.0054	H	0	0	0	0	0	0	0	0	0	0	0	0
1.7849	-2.4048	-1.7853	O	0	0	0	0	0	0	0	0	0	0	0	0
3.1236	0.0629	-2.4917	O	0	0	0	0	0	0	0	0	0	0	0	0
3.1434	-0.8967	-2.617	H	0	0	0	0	0	0	0	0	0	0	0	0
1 2 1	0 0 0 0
2 7 1	0 0 0 0
2 3 1	0 0 0 0
2 6 1	0 0 0 0
3 8 1	0 0 0 0
3 4 1	0 0 0 0
4 9 1	0 0 0 0
4 5 1	0 0 0 0
5 10 1	0 0 0 0
5 11 1	0 0 0 0
5 6 1	0 0 0 0
12 13 1	0 0 0 0
12 14 1	0 0 0 0
3 12 1	0 0 0 0
4 15 1	0 0 0 0
15 16 1	0 0 0 0
16 17 1	0 0 0 0
12 17 1	0 0 0 0
18 19 1	0 0 0 0
18 20 1	0 0 0 0
15 18 1	0 0 0 0
21 22 1	0 0 0 0
21 23 1	0 0 0 0
18 21 1	0 0 0 0
17 21 1	0 0 0 0
24 25 1	0 0 0 0
24 26 1	0 0 0 0
24 27 1	0 0 0 0
6 24 1	0 0 0 0
28 29 1	0 0 0 0
28 30 1	0 0 0 0
6 28 1	0 0 0 0
31 32 1	0 0 0 0
28 31 1	0 0 0 0
33 34 1	0 0 0 0
33 35 1	0 0 0 0
15 33 1	0 0 0 0
36 37 1	0 0 0 0
36 38 1	0 0 0 0
36 39 1	0 0 0 0
17 36 1	0 0 0 0
16 40 2	0 0 0 0
41 42 1	0 0 0 0
33 41 1	0 0 0 0
M END
$$$$
M0012
Spartan	02262120053D
42 44 0	0 0 0 0	0 0 0	999	V2	0
-0.3145	0.549	1.8868	H	0	0	0	0	0	0	0	0	0	0	0	0
-1.2277	0.3919	1.3025	C	0	0	0	0	0	0	0	0	0	0	0	0
-1.0305	-0.7058	0.2475	C	0	0	0	0	0	0	0	0	0	0	0	0
-0.3441	0.0166	-0.9456	C	0	0	0	0	0	0	0	0	0	0	0	0
-0.7361	1.508	-0.8013	C	0	0	0	0	0	0	0	0	0	0	0	0
-1.5594	1.6693	0.5061	C	0	0	0	0	0	0	0	0	0	0	0	0
-2.0165	0.1324	2.0199	H	0	0	0	0	0	0	0	0	0	0	0	0
-2.0327	-0.9921	-0.0938	H	0	0	0	0	0	0	0	0	0	0	0	0
-0.7214	-0.3817	-1.8919	H	0	0	0	0	0	0	0	0	0	0	0	0
0.1553	2.1434	-0.7588	H	0	0	0	0	0	0	0	0	0	0	0	0
-1.2893	1.8517	-1.6828	H	0	0	0	0	0	0	0	0	0	0	0	0
-0.3551	-2.0059	0.733	C	0	0	0	0	0	0	0	0	0	0	0	0
-0.5802	-2.1673	1.7953	H	0	0	0	0	0	0	0	0	0	0	0	0
-0.7869	-2.8564	0.1921	H	0	0	0	0	0	0	0	0	0	0	0	0
1.1979	-0.2028	-1.0045	C	0	0	0	0	0	0	0	0	0	0	0	0
1.3796	-1.711	-0.9186	C	0	0	0	0	0	0	0	0	0	0	0	0
1.1835	-2.0853	0.5388	C	0	0	0	0	0	0	0	0	0	0	0	0
1.9341	0.2681	0.2671	C	0	0	0	0	0	0	0	0	0	0	0	0
2.9674	0.5331	0.0142	H	0	0	0	0	0	0	0	0	0	0	0	0
1.4813	1.166	0.6974	H	0	0	0	0	0	0	0	0	0	0	0	0
1.9187	-0.9342	1.2569	C	0	0	0	0	0	0	0	0	0	0	0	0
2.9428	-1.244	1.4894	H	0	0	0	0	0	0	0	0	0	0	0	0
1.4399	-0.6885	2.2092	H	0	0	0	0	0	0	0	0	0	0	0	0
-1.1861	2.9397	1.2709	C	0	0	0	0	0	0	0	0	0	0	0	0
-0.1099	2.9699	1.4783	H	0	0	0	0	0	0	0	0	0	0	0	0
-1.4552	3.8318	0.6982	H	0	0	0	0	0	0	0	0	0	0	0	0
-1.7153	2.9855	2.2298	H	0	0	0	0	0	0	0	0	0	0	0	0
-3.0715	1.6936	0.2036	C	0	0	0	0	0	0	0	0	0	0	0	0
-3.6206	1.7312	1.1504	H	0	0	0	0	0	0	0	0	0	0	0	0
-3.3707	0.7683	-0.3131	H	0	0	0	0	0	0	0	0	0	0	0	0
-3.4956	2.8287	-0.5216	O	0	0	0	0	0	0	0	0	0	0	0	0
-3.1724	2.7466	-1.4258	H	0	0	0	0	0	0	0	0	0	0	0	0
1.7847	0.3611	-2.304	C	0	0	0	0	0	0	0	0	0	0	0	0
1.6374	1.4457	-2.3441	H	0	0	0	0	0	0	0	0	0	0	0	0
2.8724	0.1809	-2.3054	H	0	0	0	0	0	0	0	0	0	0	0	0
1.6973	-3.4741	0.8885	C	0	0	0	0	0	0	0	0	0	0	0	0
1.2232	-4.2325	0.2587	H	0	0	0	0	0	0	0	0	0	0	0	0
2.7785	-3.5414	0.733	H	0	0	0	0	0	0	0	0	0	0	0	0
1.4863	-3.711	1.937	H	0	0	0	0	0	0	0	0	0	0	0	0
1.6016	-2.468	-1.8426	O	0	0	0	0	0	0	0	0	0	0	0	0
1.177	-0.1769	-3.4522	O	0	0	0	0	0	0	0	0	0	0	0	0
1.3327	-1.1337	-3.3985	H	0	0	0	0	0	0	0	0	0	0	0	0
1 2 1	0 0 0 0
2 7 1	0 0 0 0
2 3 1	0 0 0 0
2 6 1	0 0 0 0
3 8 1	0 0 0 0
3 4 1	0 0 0 0
4 9 1	0 0 0 0
4 5 1	0 0 0 0
5 10 1	0 0 0 0
5 11 1	0 0 0 0
5 6 1	0 0 0 0
12 13 1	0 0 0 0
12 14 1	0 0 0 0
3 12 1	0 0 0 0
4 15 1	0 0 0 0
15 16 1	0 0 0 0
16 17 1	0 0 0 0
12 17 1	0 0 0 0
18 19 1	0 0 0 0
18 20 1	0 0 0 0
15 18 1	0 0 0 0
21 22 1	0 0 0 0
21 23 1	0 0 0 0
18 21 1	0 0 0 0
17 21 1	0 0 0 0
24 25 1	0 0 0 0
24 26 1	0 0 0 0
24 27 1	0 0 0 0
6 24 1	0 0 0 0
28 29 1	0 0 0 0
28 30 1	0 0 0 0
6 28 1	0 0 0 0
31 32 1	0 0 0 0
28 31 1	0 0 0 0
33 34 1	0 0 0 0
33 35 1	0 0 0 0
15 33 1	0 0 0 0
36 37 1	0 0 0 0
36 38 1	0 0 0 0
36 39 1	0 0 0 0
17 36 1	0 0 0 0
16 40 2	0 0 0 0
41 42 1	0 0 0 0
33 41 1	0 0 0 0
M END
$$$$
M0013
Spartan	02262120053D
42 44 0	0 0 0 0	0 0 0	999	V2	0
-0.355	0.5723	1.8364	H	0	0	0	0	0	0	0	0	0	0	0	0
-1.266	0.3976	1.2551	C	0	0	0	0	0	0	0	0	0	0	0	0
-1.0596	-0.7177	0.2207	C	0	0	0	0	0	0	0	0	0	0	0	0
-0.3705	-0.0142	-0.9823	C	0	0	0	0	0	0	0	0	0	0	0	0
-0.7836	1.4765	-0.8769	C	0	0	0	0	0	0	0	0	0	0	0	0
-1.5985	1.6582	0.4332	C	0	0	0	0	0	0	0	0	0	0	0	0
-2.0541	0.1457	1.976	H	0	0	0	0	0	0	0	0	0	0	0	0
-2.0593	-1.0124	-0.1206	H	0	0	0	0	0	0	0	0	0	0	0	0
-0.7544	-0.4481	-1.9142	H	0	0	0	0	0	0	0	0	0	0	0	0
0.1012	2.1217	-0.8529	H	0	0	0	0	0	0	0	0	0	0	0	0
-1.3718	1.8019	-1.7389	H	0	0	0	0	0	0	0	0	0	0	0	0
-0.3812	-2.0071	0.7265	C	0	0	0	0	0	0	0	0	0	0	0	0
-0.6169	-2.1583	1.7883	H	0	0	0	0	0	0	0	0	0	0	0	0
-0.8045	-2.8661	0.1911	H	0	0	0	0	0	0	0	0	0	0	0	0
1.1722	-0.2178	-1.0258	C	0	0	0	0	0	0	0	0	0	0	0	0
1.3947	-1.7185	-0.9098	C	0	0	0	0	0	0	0	0	0	0	0	0
1.1567	-2.0765	0.5471	C	0	0	0	0	0	0	0	0	0	0	0	0
1.9006	0.2765	0.2413	C	0	0	0	0	0	0	0	0	0	0	0	0
2.9312	0.5197	-0.0315	H	0	0	0	0	0	0	0	0	0	0	0	0
1.4497	1.1854	0.6493	H	0	0	0	0	0	0	0	0	0	0	0	0
1.8772	-0.9062	1.2538	C	0	0	0	0	0	0	0	0	0	0	0	0
2.8999	-1.2061	1.505	H	0	0	0	0	0	0	0	0	0	0	0	0
1.3839	-0.6488	2.1958	H	0	0	0	0	0	0	0	0	0	0	0	0
-1.2255	2.9437	1.1745	C	0	0	0	0	0	0	0	0	0	0	0	0
-0.1541	2.9586	1.4061	H	0	0	0	0	0	0	0	0	0	0	0	0
-1.4613	3.8242	0.5711	H	0	0	0	0	0	0	0	0	0	0	0	0
-1.7751	3.0227	2.1204	H	0	0	0	0	0	0	0	0	0	0	0	0
-3.1002	1.6752	0.1206	C	0	0	0	0	0	0	0	0	0	0	0	0
-3.6604	1.7511	1.0678	H	0	0	0	0	0	0	0	0	0	0	0	0
-3.3941	0.7306	-0.3651	H	0	0	0	0	0	0	0	0	0	0	0	0
-3.3812	2.7763	-0.7222	O	0	0	0	0	0	0	0	0	0	0	0	0
-4.3189	2.7559	-0.9416	H	0	0	0	0	0	0	0	0	0	0	0	0
1.7542	0.333	-2.3316	C	0	0	0	0	0	0	0	0	0	0	0	0
1.1372	-0.0141	-3.1744	H	0	0	0	0	0	0	0	0	0	0	0	0
1.7189	1.4267	-2.3263	H	0	0	0	0	0	0	0	0	0	0	0	0
1.6819	-3.4526	0.9277	C	0	0	0	0	0	0	0	0	0	0	0	0
1.2065	-4.2325	0.3247	H	0	0	0	0	0	0	0	0	0	0	0	0
2.7619	-3.517	0.7616	H	0	0	0	0	0	0	0	0	0	0	0	0
1.4836	-3.6616	1.985	H	0	0	0	0	0	0	0	0	0	0	0	0
1.7252	-2.4697	-1.8047	O	0	0	0	0	0	0	0	0	0	0	0	0
3.1053	-0.0246	-2.5138	O	0	0	0	0	0	0	0	0	0	0	0	0
3.1041	-0.9835	-2.6467	H	0	0	0	0	0	0	0	0	0	0	0	0
1 2 1	0 0 0 0
2 7 1	0 0 0 0
2 3 1	0 0 0 0
2 6 1	0 0 0 0
3 8 1	0 0 0 0
3 4 1	0 0 0 0
4 9 1	0 0 0 0
4 5 1	0 0 0 0
5 10 1	0 0 0 0
5 11 1	0 0 0 0
5 6 1	0 0 0 0
12 13 1	0 0 0 0
12 14 1	0 0 0 0
3 12 1	0 0 0 0
4 15 1	0 0 0 0
15 16 1	0 0 0 0
16 17 1	0 0 0 0
12 17 1	0 0 0 0
18 19 1	0 0 0 0
18 20 1	0 0 0 0
15 18 1	0 0 0 0
21 22 1	0 0 0 0
21 23 1	0 0 0 0
18 21 1	0 0 0 0
17 21 1	0 0 0 0
24 25 1	0 0 0 0
24 26 1	0 0 0 0
24 27 1	0 0 0 0
6 24 1	0 0 0 0
28 29 1	0 0 0 0
28 30 1	0 0 0 0
6 28 1	0 0 0 0
31 32 1	0 0 0 0
28 31 1	0 0 0 0
33 34 1	0 0 0 0
33 35 1	0 0 0 0
15 33 1	0 0 0 0
36 37 1	0 0 0 0
36 38 1	0 0 0 0
36 39 1	0 0 0 0
17 36 1	0 0 0 0
16 40 2	0 0 0 0
41 42 1	0 0 0 0
33 41 1	0 0 0 0
M END
$$$$
M0014
Spartan	02262120053D
42 44 0	0 0 0 0	0 0 0	999	V2	0
-0.305	0.6136	1.7803	H	0	0	0	0	0	0	0	0	0	0	0	0
-1.2328	0.4287	1.23	C	0	0	0	0	0	0	0	0	0	0	0	0
-1.048	-0.6762	0.1827	C	0	0	0	0	0	0	0	0	0	0	0	0
-0.3894	0.0447	-1.0276	C	0	0	0	0	0	0	0	0	0	0	0	0
-0.8028	1.5332	-0.8888	C	0	0	0	0	0	0	0	0	0	0	0	0
-1.6149	1.686	0.4246	C	0	0	0	0	0	0	0	0	0	0	0	0
-1.9815	0.1606	1.986	H	0	0	0	0	0	0	0	0	0	0	0	0
-2.0549	-0.9695	-0.1396	H	0	0	0	0	0	0	0	0	0	0	0	0
-0.7966	-0.3755	-1.9555	H	0	0	0	0	0	0	0	0	0	0	0	0
0.0806	2.1792	-0.8516	H	0	0	0	0	0	0	0	0	0	0	0	0
-1.3854	1.8684	-1.7548	H	0	0	0	0	0	0	0	0	0	0	0	0
-0.3534	-1.9696	0.6561	C	0	0	0	0	0	0	0	0	0	0	0	0
-0.5624	-2.1343	1.7217	H	0	0	0	0	0	0	0	0	0	0	0	0
-0.7871	-2.8235	0.1206	H	0	0	0	0	0	0	0	0	0	0	0	0
1.1515	-0.1529	-1.1124	C	0	0	0	0	0	0	0	0	0	0	0	0
1.3839	-1.6544	-1.0195	C	0	0	0	0	0	0	0	0	0	0	0	0
1.18	-2.0307	0.4383	C	0	0	0	0	0	0	0	0	0	0	0	0
1.9115	0.3278	0.141	C	0	0	0	0	0	0	0	0	0	0	0	0
2.9354	0.5707	-0.1562	H	0	0	0	0	0	0	0	0	0	0	0	0
1.4742	1.2335	0.5701	H	0	0	0	0	0	0	0	0	0	0	0	0
1.9112	-0.865	1.1424	C	0	0	0	0	0	0	0	0	0	0	0	0
2.9393	-1.1644	1.3715	H	0	0	0	0	0	0	0	0	0	0	0	0
1.4352	-0.6176	2.096	H	0	0	0	0	0	0	0	0	0	0	0	0
-1.2775	2.9739	1.1755	C	0	0	0	0	0	0	0	0	0	0	0	0
-0.2185	2.9952	1.4592	H	0	0	0	0	0	0	0	0	0	0	0	0
-1.4783	3.854	0.5531	H	0	0	0	0	0	0	0	0	0	0	0	0
-1.8839	3.0604	2.0821	H	0	0	0	0	0	0	0	0	0	0	0	0
-3.1157	1.6866	0.0704	C	0	0	0	0	0	0	0	0	0	0	0	0
-3.3631	0.8069	-0.5457	H	0	0	0	0	0	0	0	0	0	0	0	0
-3.3291	2.5718	-0.5382	H	0	0	0	0	0	0	0	0	0	0	0	0
-3.9752	1.7783	1.1873	O	0	0	0	0	0	0	0	0	0	0	0	0
-3.9599	0.932	1.6484	H	0	0	0	0	0	0	0	0	0	0	0	0
1.6945	0.4161	-2.4269	C	0	0	0	0	0	0	0	0	0	0	0	0
1.0643	0.0612	-3.2571	H	0	0	0	0	0	0	0	0	0	0	0	0
1.6383	1.5092	-2.4144	H	0	0	0	0	0	0	0	0	0	0	0	0
1.7203	-3.4086	0.7895	C	0	0	0	0	0	0	0	0	0	0	0	0
1.2277	-4.184	0.1964	H	0	0	0	0	0	0	0	0	0	0	0	0
2.7937	-3.4689	0.5879	H	0	0	0	0	0	0	0	0	0	0	0	0
1.5575	-3.6271	1.85	H	0	0	0	0	0	0	0	0	0	0	0	0
1.7031	-2.3905	-1.9295	O	0	0	0	0	0	0	0	0	0	0	0	0
3.0483	0.0876	-2.644	O	0	0	0	0	0	0	0	0	0	0	0	0
3.0644	-0.8668	-2.7991	H	0	0	0	0	0	0	0	0	0	0	0	0
1 2 1	0 0 0 0
2 7 1	0 0 0 0
2 3 1	0 0 0 0
2 6 1	0 0 0 0
3 8 1	0 0 0 0
3 4 1	0 0 0 0
4 9 1	0 0 0 0
4 5 1	0 0 0 0
5 10 1	0 0 0 0
5 11 1	0 0 0 0
5 6 1	0 0 0 0
12 13 1	0 0 0 0
12 14 1	0 0 0 0
3 12 1	0 0 0 0
4 15 1	0 0 0 0
15 16 1	0 0 0 0
16 17 1	0 0 0 0
12 17 1	0 0 0 0
18 19 1	0 0 0 0
18 20 1	0 0 0 0
15 18 1	0 0 0 0
21 22 1	0 0 0 0
21 23 1	0 0 0 0
18 21 1	0 0 0 0
17 21 1	0 0 0 0
24 25 1	0 0 0 0
24 26 1	0 0 0 0
24 27 1	0 0 0 0
6 24 1	0 0 0 0
28 29 1	0 0 0 0
28 30 1	0 0 0 0
6 28 1	0 0 0 0
31 32 1	0 0 0 0
28 31 1	0 0 0 0
33 34 1	0 0 0 0
33 35 1	0 0 0 0
15 33 1	0 0 0 0
36 37 1	0 0 0 0
36 38 1	0 0 0 0
36 39 1	0 0 0 0
17 36 1	0 0 0 0
16 40 2	0 0 0 0
41 42 1	0 0 0 0
33 41 1	0 0 0 0
M END
$$$$
M0015
Spartan	02262120053D
42 44 0	0 0 0 0	0 0 0	999	V2	0
-0.4056	0.6273	1.8541	H	0	0	0	0	0	0	0	0	0	0	0	0
-1.3049	0.4489	1.2547	C	0	0	0	0	0	0	0	0	0	0	0	0
-1.0839	-0.6756	0.2339	C	0	0	0	0	0	0	0	0	0	0	0	0
-0.3942	0.0165	-0.9752	C	0	0	0	0	0	0	0	0	0	0	0	0
-0.8132	1.507	-0.8876	C	0	0	0	0	0	0	0	0	0	0	0	0
-1.6287	1.7068	0.4218	C	0	0	0	0	0	0	0	0	0	0	0	0
-2.1102	0.2015	1.9556	H	0	0	0	0	0	0	0	0	0	0	0	0
-2.0838	-0.9618	-0.1017	H	0	0	0	0	0	0	0	0	0	0	0	0
-0.7733	-0.43	-1.9039	H	0	0	0	0	0	0	0	0	0	0	0	0
0.0696	2.1544	-0.8733	H	0	0	0	0	0	0	0	0	0	0	0	0
-1.3841	1.8197	-1.7713	H	0	0	0	0	0	0	0	0	0	0	0	0
-0.3963	-1.953	0.7551	C	0	0	0	0	0	0	0	0	0	0	0	0
-0.6323	-2.0926	1.818	H	0	0	0	0	0	0	0	0	0	0	0	0
-0.8148	-2.8211	0.231	H	0	0	0	0	0	0	0	0	0	0	0	0
1.1491	-0.1756	-1.0141	C	0	0	0	0	0	0	0	0	0	0	0	0
1.3834	-1.674	-0.8791	C	0	0	0	0	0	0	0	0	0	0	0	0
1.1427	-2.0166	0.5798	C	0	0	0	0	0	0	0	0	0	0	0	0
1.8696	0.3384	0.25	C	0	0	0	0	0	0	0	0	0	0	0	0
2.8981	0.5894	-0.0223	H	0	0	0	0	0	0	0	0	0	0	0	0
1.41	1.2464	0.6495	H	0	0	0	0	0	0	0	0	0	0	0	0
1.8543	-0.8336	1.2748	C	0	0	0	0	0	0	0	0	0	0	0	0
2.879	-1.1224	1.53	H	0	0	0	0	0	0	0	0	0	0	0	0
1.3578	-0.5693	2.2128	H	0	0	0	0	0	0	0	0	0	0	0	0
-1.2228	2.989	1.1541	C	0	0	0	0	0	0	0	0	0	0	0	0
-0.154	2.9766	1.3951	H	0	0	0	0	0	0	0	0	0	0	0	0
-1.4172	3.8785	0.5437	H	0	0	0	0	0	0	0	0	0	0	0	0
-1.7751	3.0984	2.0945	H	0	0	0	0	0	0	0	0	0	0	0	0
-3.1352	1.8107	0.1188	C	0	0	0	0	0	0	0	0	0	0	0	0
-3.3212	2.7464	-0.4336	H	0	0	0	0	0	0	0	0	0	0	0	0
-3.6899	1.8713	1.0611	H	0	0	0	0	0	0	0	0	0	0	0	0
-3.6929	0.7093	-0.5717	O	0	0	0	0	0	0	0	0	0	0	0	0
-3.3468	0.7184	-1.4727	H	0	0	0	0	0	0	0	0	0	0	0	0
1.7321	0.3621	-2.3246	C	0	0	0	0	0	0	0	0	0	0	0	0
1.1226	-0.0024	-3.1652	H	0	0	0	0	0	0	0	0	0	0	0	0
1.6878	1.4557	-2.3352	H	0	0	0	0	0	0	0	0	0	0	0	0
1.676	-3.3842	0.9788	C	0	0	0	0	0	0	0	0	0	0	0	0
1.2004	-4.1751	0.3913	H	0	0	0	0	0	0	0	0	0	0	0	0
2.7553	-3.4475	0.8085	H	0	0	0	0	0	0	0	0	0	0	0	0
1.4834	-3.5768	2.0398	H	0	0	0	0	0	0	0	0	0	0	0	0
1.7261	-2.4297	-1.766	O	0	0	0	0	0	0	0	0	0	0	0	0
3.0872	0.0149	-2.4962	O	0	0	0	0	0	0	0	0	0	0	0	0
3.096	-0.9462	-2.6131	H	0	0	0	0	0	0	0	0	0	0	0	0
1 2 1	0 0 0 0
2 7 1	0 0 0 0
2 3 1	0 0 0 0
2 6 1	0 0 0 0
3 8 1	0 0 0 0
3 4 1	0 0 0 0
4 9 1	0 0 0 0
4 5 1	0 0 0 0
5 10 1	0 0 0 0
5 11 1	0 0 0 0
5 6 1	0 0 0 0
12 13 1	0 0 0 0
12 14 1	0 0 0 0
3 12 1	0 0 0 0
4 15 1	0 0 0 0
15 16 1	0 0 0 0
16 17 1	0 0 0 0
12 17 1	0 0 0 0
18 19 1	0 0 0 0
18 20 1	0 0 0 0
15 18 1	0 0 0 0
21 22 1	0 0 0 0
21 23 1	0 0 0 0
18 21 1	0 0 0 0
17 21 1	0 0 0 0
24 25 1	0 0 0 0
24 26 1	0 0 0 0
24 27 1	0 0 0 0
6 24 1	0 0 0 0
28 29 1	0 0 0 0
28 30 1	0 0 0 0
6 28 1	0 0 0 0
31 32 1	0 0 0 0
28 31 1	0 0 0 0
33 34 1	0 0 0 0
33 35 1	0 0 0 0
15 33 1	0 0 0 0
36 37 1	0 0 0 0
36 38 1	0 0 0 0
36 39 1	0 0 0 0
17 36 1	0 0 0 0
16 40 2	0 0 0 0
41 42 1	0 0 0 0
33 41 1	0 0 0 0
M END
$$$$
M0016
Spartan	02262120053D
42 44 0	0 0 0 0	0 0 0	999	V2	0
-0.3765	0.5799	1.8441	H	0	0	0	0	0	0	0	0	0	0	0	0
-1.2869	0.4087	1.2608	C	0	0	0	0	0	0	0	0	0	0	0	0
-1.0848	-0.7085	0.2287	C	0	0	0	0	0	0	0	0	0	0	0	0
-0.3861	-0.0102	-0.9713	C	0	0	0	0	0	0	0	0	0	0	0	0
-0.7886	1.4836	-0.8636	C	0	0	0	0	0	0	0	0	0	0	0	0
-1.6182	1.6696	0.4381	C	0	0	0	0	0	0	0	0	0	0	0	0
-2.0779	0.1615	1.9797	H	0	0	0	0	0	0	0	0	0	0	0	0
-2.0853	-0.996	-0.1161	H	0	0	0	0	0	0	0	0	0	0	0	0
-0.7696	-0.4395	-1.9056	H	0	0	0	0	0	0	0	0	0	0	0	0
0.0998	2.1234	-0.8315	H	0	0	0	0	0	0	0	0	0	0	0	0
-1.3443	1.8054	-1.7529	H	0	0	0	0	0	0	0	0	0	0	0	0
-0.4163	-2.0023	0.7365	C	0	0	0	0	0	0	0	0	0	0	0	0
-0.6562	-2.1507	1.7976	H	0	0	0	0	0	0	0	0	0	0	0	0
-0.8442	-2.8586	0.2007	H	0	0	0	0	0	0	0	0	0	0	0	0
1.155	-0.2228	-1.0099	C	0	0	0	0	0	0	0	0	0	0	0	0
1.3666	-1.726	-0.8941	C	0	0	0	0	0	0	0	0	0	0	0	0
1.122	-2.0826	0.5617	C	0	0	0	0	0	0	0	0	0	0	0	0
1.8827	0.2658	0.2597	C	0	0	0	0	0	0	0	0	0	0	0	0
2.9155	0.5013	-0.011	H	0	0	0	0	0	0	0	0	0	0	0	0
1.4383	1.1778	0.6679	H	0	0	0	0	0	0	0	0	0	0	0	0
1.8479	-0.9173	1.2715	C	0	0	0	0	0	0	0	0	0	0	0	0
2.8676	-1.2241	1.5262	H	0	0	0	0	0	0	0	0	0	0	0	0
1.353	-0.6568	2.2117	H	0	0	0	0	0	0	0	0	0	0	0	0
-1.2478	2.9545	1.1795	C	0	0	0	0	0	0	0	0	0	0	0	0
-0.174	2.9839	1.3971	H	0	0	0	0	0	0	0	0	0	0	0	0
-1.5073	3.8347	0.5859	H	0	0	0	0	0	0	0	0	0	0	0	0
-1.7866	3.0228	2.1317	H	0	0	0	0	0	0	0	0	0	0	0	0
-3.1292	1.6876	0.1288	C	0	0	0	0	0	0	0	0	0	0	0	0
-3.6835	1.73	1.0724	H	0	0	0	0	0	0	0	0	0	0	0	0
-3.4241	0.7577	-0.3828	H	0	0	0	0	0	0	0	0	0	0	0	0
-3.5535	2.8158	-0.6072	O	0	0	0	0	0	0	0	0	0	0	0	0
-3.2188	2.7331	-1.507	H	0	0	0	0	0	0	0	0	0	0	0	0
1.7452	0.3234	-2.314	C	0	0	0	0	0	0	0	0	0	0	0	0
1.1303	-0.023	-3.1587	H	0	0	0	0	0	0	0	0	0	0	0	0
1.7148	1.4176	-2.3108	H	0	0	0	0	0	0	0	0	0	0	0	0
1.6358	-3.4627	0.9431	C	0	0	0	0	0	0	0	0	0	0	0	0
1.1615	-4.2379	0.3332	H	0	0	0	0	0	0	0	0	0	0	0	0
2.7171	-3.5327	0.7869	H	0	0	0	0	0	0	0	0	0	0	0	0
1.4264	-3.6737	1.9978	H	0	0	0	0	0	0	0	0	0	0	0	0
1.6921	-2.477	-1.7897	O	0	0	0	0	0	0	0	0	0	0	0	0
3.0954	-0.0389	-2.4892	O	0	0	0	0	0	0	0	0	0	0	0	0
3.0927	-0.997	-2.6258	H	0	0	0	0	0	0	0	0	0	0	0	0
1 2 1	0 0 0 0
2 7 1	0 0 0 0
2 3 1	0 0 0 0
2 6 1	0 0 0 0
3 8 1	0 0 0 0
3 4 1	0 0 0 0
4 9 1	0 0 0 0
4 5 1	0 0 0 0
5 10 1	0 0 0 0
5 11 1	0 0 0 0
5 6 1	0 0 0 0
12 13 1	0 0 0 0
12 14 1	0 0 0 0
3 12 1	0 0 0 0
4 15 1	0 0 0 0
15 16 1	0 0 0 0
16 17 1	0 0 0 0
12 17 1	0 0 0 0
18 19 1	0 0 0 0
18 20 1	0 0 0 0
15 18 1	0 0 0 0
21 22 1	0 0 0 0
21 23 1	0 0 0 0
18 21 1	0 0 0 0
17 21 1	0 0 0 0
24 25 1	0 0 0 0
24 26 1	0 0 0 0
24 27 1	0 0 0 0
6 24 1	0 0 0 0
28 29 1	0 0 0 0
28 30 1	0 0 0 0
6 28 1	0 0 0 0
31 32 1	0 0 0 0
28 31 1	0 0 0 0
33 34 1	0 0 0 0
33 35 1	0 0 0 0
15 33 1	0 0 0 0
36 37 1	0 0 0 0
36 38 1	0 0 0 0
36 39 1	0 0 0 0
17 36 1	0 0 0 0
16 40 2	0 0 0 0
41 42 1	0 0 0 0
33 41 1	0 0 0 0
M END
$$$$
M0017
Spartan	02262120053D
42 44 0	0 0 0 0	0 0 0	999	V2	0
-0.3957	0.524	1.8672	H	0	0	0	0	0	0	0	0	0	0	0	0
-1.2778	0.3894	1.2319	C	0	0	0	0	0	0	0	0	0	0	0	0
-1.0289	-0.6955	0.1719	C	0	0	0	0	0	0	0	0	0	0	0	0
-0.3464	0.0458	-1.0107	C	0	0	0	0	0	0	0	0	0	0	0	0
-0.8163	1.5148	-0.8955	C	0	0	0	0	0	0	0	0	0	0	0	0
-1.5654	1.6939	0.4564	C	0	0	0	0	0	0	0	0	0	0	0	0
-2.0983	0.1165	1.9101	H	0	0	0	0	0	0	0	0	0	0	0	0
-2.0101	-1.0046	-0.2009	H	0	0	0	0	0	0	0	0	0	0	0	0
-0.6922	-0.3774	-1.9578	H	0	0	0	0	0	0	0	0	0	0	0	0
0.0336	2.205	-0.9484	H	0	0	0	0	0	0	0	0	0	0	0	0
-1.4714	1.7663	-1.7341	H	0	0	0	0	0	0	0	0	0	0	0	0
-0.3197	-1.971	0.674	C	0	0	0	0	0	0	0	0	0	0	0	0
-0.5643	-2.1431	1.7308	H	0	0	0	0	0	0	0	0	0	0	0	0
-0.7059	-2.8359	0.1212	H	0	0	0	0	0	0	0	0	0	0	0	0
1.2043	-0.115	-1.0352	C	0	0	0	0	0	0	0	0	0	0	0	0
1.4375	-1.6151	-0.9378	C	0	0	0	0	0	0	0	0	0	0	0	0
1.2251	-1.9924	0.5162	C	0	0	0	0	0	0	0	0	0	0	0	0
1.8918	0.3875	0.2506	C	0	0	0	0	0	0	0	0	0	0	0	0
2.9184	0.6959	0.0222	H	0	0	0	0	0	0	0	0	0	0	0	0
1.3909	1.2656	0.665	H	0	0	0	0	0	0	0	0	0	0	0	0
1.9059	-0.813	1.2424	C	0	0	0	0	0	0	0	0	0	0	0	0
2.9376	-1.0851	1.4888	H	0	0	0	0	0	0	0	0	0	0	0	0
1.4077	-0.5841	2.189	H	0	0	0	0	0	0	0	0	0	0	0	0
-1.0772	2.9243	1.2284	C	0	0	0	0	0	0	0	0	0	0	0	0
0.0014	2.8698	1.413	H	0	0	0	0	0	0	0	0	0	0	0	0
-1.2717	3.8472	0.6694	H	0	0	0	0	0	0	0	0	0	0	0	0
-1.5763	3.0085	2.2014	H	0	0	0	0	0	0	0	0	0	0	0	0
-3.074	1.8846	0.2146	C	0	0	0	0	0	0	0	0	0	0	0	0
-3.2235	2.7888	-0.3856	H	0	0	0	0	0	0	0	0	0	0	0	0
-3.5785	2.0458	1.1809	H	0	0	0	0	0	0	0	0	0	0	0	0
-3.7004	0.8414	-0.5069	O	0	0	0	0	0	0	0	0	0	0	0	0
-3.8539	0.1103	0.1012	H	0	0	0	0	0	0	0	0	0	0	0	0
1.8096	0.4598	-2.3219	C	0	0	0	0	0	0	0	0	0	0	0	0
1.6391	1.5409	-2.3716	H	0	0	0	0	0	0	0	0	0	0	0	0
2.9016	0.3044	-2.2915	H	0	0	0	0	0	0	0	0	0	0	0	0
1.7847	-3.359	0.8821	C	0	0	0	0	0	0	0	0	0	0	0	0
1.3407	-4.1398	0.2586	H	0	0	0	0	0	0	0	0	0	0	0	0
2.8681	-3.3903	0.7319	H	0	0	0	0	0	0	0	0	0	0	0	0
1.5777	-3.592	1.9319	H	0	0	0	0	0	0	0	0	0	0	0	0
1.7046	-2.3684	-1.8531	O	0	0	0	0	0	0	0	0	0	0	0	0
1.2484	-0.0978	-3.4836	O	0	0	0	0	0	0	0	0	0	0	0	0
1.4191	-1.0509	-3.4162	H	0	0	0	0	0	0	0	0	0	0	0	0
1 2 1	0 0 0 0
2 7 1	0 0 0 0
2 3 1	0 0 0 0
2 6 1	0 0 0 0
3 8 1	0 0 0 0
3 4 1	0 0 0 0
4 9 1	0 0 0 0
4 5 1	0 0 0 0
5 10 1	0 0 0 0
5 11 1	0 0 0 0
5 6 1	0 0 0 0
12 13 1	0 0 0 0
12 14 1	0 0 0 0
3 12 1	0 0 0 0
4 15 1	0 0 0 0
15 16 1	0 0 0 0
16 17 1	0 0 0 0
12 17 1	0 0 0 0
18 19 1	0 0 0 0
18 20 1	0 0 0 0
15 18 1	0 0 0 0
21 22 1	0 0 0 0
21 23 1	0 0 0 0
18 21 1	0 0 0 0
17 21 1	0 0 0 0
24 25 1	0 0 0 0
24 26 1	0 0 0 0
24 27 1	0 0 0 0
6 24 1	0 0 0 0
28 29 1	0 0 0 0
28 30 1	0 0 0 0
6 28 1	0 0 0 0
31 32 1	0 0 0 0
28 31 1	0 0 0 0
33 34 1	0 0 0 0
33 35 1	0 0 0 0
15 33 1	0 0 0 0
36 37 1	0 0 0 0
36 38 1	0 0 0 0
36 39 1	0 0 0 0
17 36 1	0 0 0 0
16 40 2	0 0 0 0
41 42 1	0 0 0 0
33 41 1	0 0 0 0
M END
$$$$
M0018
Spartan	02262120053D
42 44 0	0 0 0 0	0 0 0	999	V2	0
-0.4387	0.5319	1.8371	H	0	0	0	0	0	0	0	0	0	0	0	0
-1.3234	0.3813	1.2101	C	0	0	0	0	0	0	0	0	0	0	0	0
-1.0732	-0.7131	0.1609	C	0	0	0	0	0	0	0	0	0	0	0	0
-0.3998	0.0192	-1.0309	C	0	0	0	0	0	0	0	0	0	0	0	0
-0.8935	1.4838	-0.9368	C	0	0	0	0	0	0	0	0	0	0	0	0
-1.6301	1.6735	0.4209	C	0	0	0	0	0	0	0	0	0	0	0	0
-2.1374	0.1087	1.8962	H	0	0	0	0	0	0	0	0	0	0	0	0
-2.0552	-1.0274	-0.2056	H	0	0	0	0	0	0	0	0	0	0	0	0
-0.7549	-0.4324	-1.9653	H	0	0	0	0	0	0	0	0	0	0	0	0
-0.0556	2.1858	-1.0097	H	0	0	0	0	0	0	0	0	0	0	0	0
-1.565	1.711	-1.7697	H	0	0	0	0	0	0	0	0	0	0	0	0
-0.3535	-1.9814	0.6621	C	0	0	0	0	0	0	0	0	0	0	0	0
-0.5976	-2.1554	1.7187	H	0	0	0	0	0	0	0	0	0	0	0	0
-0.7343	-2.8494	0.1099	H	0	0	0	0	0	0	0	0	0	0	0	0
1.1505	-0.1175	-1.0558	C	0	0	0	0	0	0	0	0	0	0	0	0
1.43	-1.6097	-0.9472	C	0	0	0	0	0	0	0	0	0	0	0	0
1.1886	-1.9873	0.5042	C	0	0	0	0	0	0	0	0	0	0	0	0
1.8412	0.3973	0.2235	C	0	0	0	0	0	0	0	0	0	0	0	0
2.864	0.6871	-0.0335	H	0	0	0	0	0	0	0	0	0	0	0	0
1.3449	1.2822	0.6309	H	0	0	0	0	0	0	0	0	0	0	0	0
1.8563	-0.7947	1.226	C	0	0	0	0	0	0	0	0	0	0	0	0
2.8885	-1.0568	1.4811	H	0	0	0	0	0	0	0	0	0	0	0	0
1.3486	-0.5654	2.1676	H	0	0	0	0	0	0	0	0	0	0	0	0
-1.1436	2.9181	1.1708	C	0	0	0	0	0	0	0	0	0	0	0	0
-0.0633	2.8736	1.3455	H	0	0	0	0	0	0	0	0	0	0	0	0
-1.3505	3.8316	0.6011	H	0	0	0	0	0	0	0	0	0	0	0	0
-1.6341	3.0123	2.147	H	0	0	0	0	0	0	0	0	0	0	0	0
-3.1426	1.8477	0.1932	C	0	0	0	0	0	0	0	0	0	0	0	0
-3.3091	2.7428	-0.4166	H	0	0	0	0	0	0	0	0	0	0	0	0
-3.6371	2.0154	1.1638	H	0	0	0	0	0	0	0	0	0	0	0	0
-3.7666	0.7887	-0.5075	O	0	0	0	0	0	0	0	0	0	0	0	0
-3.8988	0.0609	0.1115	H	0	0	0	0	0	0	0	0	0	0	0	0
1.7272	0.4642	-2.3504	C	0	0	0	0	0	0	0	0	0	0	0	0
1.1386	0.0939	-3.2024	H	0	0	0	0	0	0	0	0	0	0	0	0
1.6466	1.5553	-2.3424	H	0	0	0	0	0	0	0	0	0	0	0	0
1.7638	-3.344	0.882	C	0	0	0	0	0	0	0	0	0	0	0	0
1.3261	-4.1383	0.2685	H	0	0	0	0	0	0	0	0	0	0	0	0
2.8478	-3.364	0.7271	H	0	0	0	0	0	0	0	0	0	0	0	0
1.5627	-3.5679	1.9363	H	0	0	0	0	0	0	0	0	0	0	0	0
1.7985	-2.341	-1.8431	O	0	0	0	0	0	0	0	0	0	0	0	0
3.0949	0.1671	-2.5141	O	0	0	0	0	0	0	0	0	0	0	0	0
3.139	-0.7877	-2.6653	H	0	0	0	0	0	0	0	0	0	0	0	0
1 2 1	0 0 0 0
2 7 1	0 0 0 0
2 3 1	0 0 0 0
2 6 1	0 0 0 0
3 8 1	0 0 0 0
3 4 1	0 0 0 0
4 9 1	0 0 0 0
4 5 1	0 0 0 0
5 10 1	0 0 0 0
5 11 1	0 0 0 0
5 6 1	0 0 0 0
12 13 1	0 0 0 0
12 14 1	0 0 0 0
3 12 1	0 0 0 0
4 15 1	0 0 0 0
15 16 1	0 0 0 0
16 17 1	0 0 0 0
12 17 1	0 0 0 0
18 19 1	0 0 0 0
18 20 1	0 0 0 0
15 18 1	0 0 0 0
21 22 1	0 0 0 0
21 23 1	0 0 0 0
18 21 1	0 0 0 0
17 21 1	0 0 0 0
24 25 1	0 0 0 0
24 26 1	0 0 0 0
24 27 1	0 0 0 0
6 24 1	0 0 0 0
28 29 1	0 0 0 0
28 30 1	0 0 0 0
6 28 1	0 0 0 0
31 32 1	0 0 0 0
28 31 1	0 0 0 0
33 34 1	0 0 0 0
33 35 1	0 0 0 0
15 33 1	0 0 0 0
36 37 1	0 0 0 0
36 38 1	0 0 0 0
36 39 1	0 0 0 0
17 36 1	0 0 0 0
16 40 2	0 0 0 0
41 42 1	0 0 0 0
33 41 1	0 0 0 0
M END
$$$$

[truncated: 1 more sheets: (2R,3R,7S,9R,11R)]
