# Supplementary material for: Cyclohumulanoid Sesquiterpenes from the Culture Broth of the Basidiomycetous Fungus Daedaleopsis tricolor
Source: Molecules. 2021 Jul 19;26(14):4364. doi: 10.3390/molecules26144364 (PMC8303491; doi:10.3390/molecules26144364)
Supplement: Supplementary file 1 [file molecules-26-04364-s001.zip › NMR Statistical analysis of 2a.xlsx]

## Sheet: Index
	Summary
			13C			1H			H+C
			RMSD	max dev	DP4	RMSD	max dev	DP4	DP4
	2R3R9R11R		4.71184	12.9765	8.26426e-11	0.339148	0.708779	4.75111e-10	4.50254e-20
	2R3R9S11R		3.93915	7.77351	7.89791e-10	0.272283	0.616086	3.9274e-07	3.55693e-16
	2R3R9R11S		4.7804	12.9543	3.31922e-11	0.391704	0.831715	1.4877e-12	5.66251e-23
	2R3R9S11S		3.13337	6.64177	8.63321e-07	0.176239	0.338135	0.000538872	5.33478e-10
	2S3R9R11R	2a	1.45799	3.81619	0.872545	0.085253	0.205877	0.999431	0.999999
	2S3R9S11R		3.34204	6.59271	8.23662e-08	0.287751	0.593958	7.92167e-08	7.48212e-15
	2S3R9R11S	11-epimer	1.70107	4.34152	0.127453	0.239136	0.655151	9.97918e-06	1.4585e-06
	2S3R9S11S		3.1523	6.5	1.04499e-06	0.235924	0.626246	1.9713e-05	2.36223e-11
		Raw data from Spartan'18
		SDF data	2R3R9R11R
			2R3R9S11R
			2R3R9R11S
			2R3R9S11S
			2S3R9R11R
			2S3R9S11R
			2S3R9R11S
			2S3R9S11S

## Sheet: individual conformer
												C-1	C-2	C-3	C-4	C-5	C-6	C-7	C-8	C-9	C-10	C-11	C-12	C-13	C-14	C-15	H-1A	H-1B	H-2	H-4A	H-4B	H-8A	H-8B	H-9	H-10A	H-10B	H-13	H3-14	H-15
	4R5R7R9R	2R3R9R11R										37.8	47.2	36.5	60.9	197	150.6	143.1	35.4	42	45.1	51	182	24.8	20.4	20.4	1.51	2.37	2.29	2.74	2.68	2.25	1.82	2.45	1.17	2.41	1.4	1.16	2.01
	Conformer	MMFF94	HF	ωB97X-D	ωB97X-D	ωB97X-D	ωB97X-V	ωB97X-D
	#		3-21G(*)	6-31G*	6-31G*	6-31G*	6-311+G(2DF,2P)	6-31G*
				(Energy)		(Part 2)	[6-311G*	(Energy)	2.40375
							(Energy)				Label	ChemShift(C9)	ChemShift(C4)	ChemShift(C5)	ChemShift(C14)	ChemShift(C15)	ChemShift(C6)	ChemShift(C1)	ChemShift(C2)	ChemShift(C3)	ChemShift(C8)	ChemShift(C10)	ChemShift(C12)	ChemShift(C11)	ChemShift(C13)	ChemShift(C7)	ChemShift(H8)	ChemShift(H15)	ChemShift(H7)	ChemShift(H21)	ChemShift(H22)	ChemShift(H3)	ChemShift(H4)	ChemShift(H5)	ChemShift(H6)	ChemShift(H13)	ChemShift(H16)	ChemShift(H10)	ChemShift(H2)
	* 1	0	0	0	0	0	0	0	1	0.416017	M0001	39	49.9	39.2	47.9	195	147.3	138.9	35.6	45.4	41.8	46.8	178.2	26.4	28.6	19.9	1.74	1.94	1.84	2.67	1.97	1.86	1.79	2.16	2.02	1.15	1.27	1.32	1.87
	4	1.28	1.79	0.87	0.67	0.68	0.72	0.68	0.747253	0.31087	M0002	39.5	49.6	39.2	47.8	194.8	146.9	139.4	35.5	44.7	39.3	48	178.4	27	28.6	20	1.97	1.64	1.78	2.51	1.93	1.9	1.77	1.67	2.71	0.94	1.41	1.31	1.88
	2	0.48	0.56	1.35	0.74	0.73	1.04	0.73	0.656494	0.273113	M0003	35.1	50.3	39.6	48.1	195.2	147.6	138	35.3	43.4	43.7	48.1	178.7	26.3	28.7	19.8	1.55	2.68	1.78	2.82	2.02	1.77	1.75	1.62	2.1	1.32	1.4	1.32	1.83
	3	0.48	1.81	---	---	---	---	---			Boltzmann averaged	38.0903	49.916	39.3092	47.9235	194.992	147.258	138.81	35.487	44.6362	41.5417	47.5281	178.399	26.5592	28.6273	19.9038	1.75961	2.04884	1.80496	2.66123	1.97122	1.84785	1.77286	1.86019	2.25635	1.13115	1.34903	1.31689	1.86218
	5	3.09	0.61	---	---	---	---	---
	6	3.66	0.01	---	---	---	---	---
	7	15.21	37.44	23.33	---	---	---	---
	8	15.57	38.33	25.13	---	---	---	---
	9	21.23	40.91	---	---	---	---	---
	#	11	9	5	3	3	3	3
	%Low	0.266	0.22	0.438	0.399	0.399	0.416	0.399
	Conformer
	ΔE (kJ/mol)	0.89	0.59	0.61	0.42	0.42	0.51	0.42
	Time	1.03	00:33:34.990000	00:41:42.180000	05:07:32.730000	00:29:25.150000	02:38:02.450000	00:33:46.300000
	4R5R7R9S	2R3R9S11R
	Conformer	MMFF94	HF	ωB97X-D	ωB97X-D	ωB97X-D	ωB97X-V	ωB97X-D
	#		3-21G(*)	6-31G*	6-31G*	6-31G*	6-311+G(2DF,2P)	6-31G*
				(Energy)		(Part 2)	[6-311G*	(Energy)	1.88528
							(Energy)				Label	ChemShift(C9)	ChemShift(C4)	ChemShift(C5)	ChemShift(C14)	ChemShift(C15)	ChemShift(C6)	ChemShift(C1)	ChemShift(C2)	ChemShift(C3)	ChemShift(C8)	ChemShift(C10)	ChemShift(C12)	ChemShift(C11)	ChemShift(C13)	ChemShift(C7)	ChemShift(H8)	ChemShift(H15)	ChemShift(H7)	ChemShift(H21)	ChemShift(H22)	ChemShift(H4)	ChemShift(H3)	ChemShift(H5)	ChemShift(H6)	ChemShift(H13)	ChemShift(H17)	ChemShift(H11)	ChemShift(H1)
	* 8	0	0	0	0	0	0	0	1	0.530426	M0001	39.4	45	35.7	52.3	195.2	141.8	138.1	32	36.5	41.9	47.4	180	27.4	27.8	18.5	1.8	1.61	2.25	2.64	2.25	2.13	2.22	2.27	2.66	1.47	1.4	1.3	1.8
	9	2.14	3.69	3	3.29	3.29	3.1	3.29	0.285238	0.151298	M0002	42.5	45.8	36.2	54.7	194.6	147.4	141	33	39.6	45.6	48.1	177.1	21	23.8	21	1.67	2.04	2.56	2.88	2.43	2.16	1.86	2.68	1.93	1.82	1.19	1.25	2
	10	4.73	2.48	3.57	3.93	3.93	3.6	3.93	0.23299	0.123584	M0003	39.4	45.7	35.6	52.3	195.4	142.1	137.1	33.4	36.4	45.1	46.5	178.1	27.2	28.1	18.6	1.58	2.07	2.29	2.67	2.27	2.13	2.54	2.34	2.03	1.72	1.27	1.32	1.85
	3	-5.53	5.88	2.96	3.76	3.76	3.74	3.76	0.220158	0.116777	M0004	41.3	45.2	36.2	54.6	194.5	147	141.8	33.1	38.3	43.3	47.7	176.9	21.6	23.6	20.9	1.88	1.49	2.58	2.86	2.42	2.1	1.89	2.61	1.9	1.82	1.29	1.23	1.98
	4	-3.78	7.05	3.83	4.81	4.81	4.74	4.81	0.146891	0.0779147	M0005	39.9	44.4	36.2	54.8	194.6	147.8	139.8	32.7	38.9	44.5	47.9	176.7	21.6	24	20.8	1.69	2	2.47	3.03	2.43	2.13	1.82	2.69	1.35	2	1.31	1.23	1.92
	13	8.01	17.11	9.34	9.41	9.4	10.43	---			Boltzmann averaged	40.1299	45.1842	35.8606	53.1265	195.005	143.759	138.98	32.5073	37.3539	43.2213	47.4687	178.707	25.2778	26.4453	19.3501	1.75391	1.74828	2.35752	2.7361	2.31358	2.13104	2.13538	2.41311	2.28088	1.63602	1.3323	1.28128	1.86681
	1	-14.96	0.01	---	---	---	---	---
	2	-6.33	2.51	---	---	---	---	---
	5	-2.39	7.05	---	---	---	---	---
	6	-0.47	5.91	---	---	---	---	---
	7	-0.38	17.16	---	---	---	---	---
	11	5.59	3.6	2.13	3.35	---	---	---
	12	6.03	34.99	21.51	---	---	---	---
	14	10.34	44.13	---	---	---	---	---
	15	12.83	43.05	---	---	---	---	---
	16	18	42.63	---	---	---	---	---
	17	23.83	60.61	---	---	---	---	---
	#	20	17	8	7	6	6	5
	%Low	0.926	0.287	0.4	0.473	0.539	0.525	0.546
	Conformer
	ΔE (kJ/mol)	0.77	1.57	1.83	2.02	1.84	1.79	1.74
	Time	1.49	01:08:35.510000	01:11:23.460000	10:23:12.090000	00:28:54.560000	05:12:06.670000	00:57:20.660000
	4R5R7S9R	2R3R9R11S
	Conformer	MMFF94	HF	ωB97X-D	ωB97X-D	ωB97X-D	ωB97X-V	ωB97X-D
	#		3-21G(*)	6-31G*	6-31G*	6-31G*	6-311+G(2DF,2P)	6-31G*
				(Energy)		(Part 2)	[6-311G*	(Energy)	2.53008
							(Energy)				Label	ChemShift(C9)	ChemShift(C16)	ChemShift(C5)	ChemShift(C14)	ChemShift(C15)	ChemShift(C6)	ChemShift(C1)	ChemShift(C2)	ChemShift(C3)	ChemShift(C8)	ChemShift(C10)	ChemShift(C12)	ChemShift(C11)	ChemShift(C13)	ChemShift(C7)	ChemShift(H8)	ChemShift(H15)	ChemShift(H7)	ChemShift(H21)	ChemShift(H22)	ChemShift(H3)	ChemShift(H4)	ChemShift(H5)	ChemShift(H13)	ChemShift(H6)	ChemShift(H17)	ChemShift(H11)	ChemShift(H1)
	* 2	0	0	0	0	0	0	0	1	0.395245	M0001	39.6	50.8	39.1	48	195.2	147.5	138.7	35.5	44.1	41.2	46.7	178.3	26.2	28.7	20	2.22	1.18	2.34	2.55	1.96	1.87	1.9	1.67	1.95	1.57	1.23	1.33	1.87
	4	3.89	1.95	0.7	0.64	0.62	0.42	0.62	0.843703	0.333469	M0002	36.9	50.4	39.1	48	195.5	147.6	138.4	35.3	43.9	41.3	48	178.3	26.8	28.6	19.9	2.9	0.96	1.8	2.55	1.99	1.83	1.77	1.58	1.58	1.8	1.37	1.35	1.86
	3	0.81	1	1.08	0.83	0.82	0.93	0.82	0.686376	0.271287	M0003	41.4	49.1	38.6	47.8	195	147.2	139.2	35.6	44.3	36.9	47.9	178.6	26.1	28.6	19.9	2.27	1.34	1.82	2.53	1.94	1.87	1.92	1.59	2.63	1.34	1.37	1.27	1.86
	1	-0.88	2.01	---	---	---	---	---			Boltzmann averaged	39.1879	50.2054	38.9644	47.9457	195.246	147.452	138.736	35.4604	44.0876	40.0668	47.4591	178.381	26.373	28.6395	19.9395	2.46032	1.15004	2.01886	2.54457	1.96458	1.85666	1.86207	1.61828	2.01109	1.5843	1.31467	1.32039	1.86395
	5	5.89	0.02	---	---	---	---	---
	6	6.68	1.06	---	---	---	---	---
	7	14.2	37.7	23.13	---	---	---	---
	8	18.47	38.35	24.46	---	---	---	---
	9	21.99	40.61	---	---	---	---	---
	#	11	9	5	3	3	3	3
	%Low	0.405	0.237	0.417	0.402	0.401	0.395	0.401
	Conformer
	ΔE (kJ/mol)	1.22	0.75	0.51	0.44	0.43	0.39	0.43
	Time	0.97	00:34:15.700000	00:41:30.210000	04:29:11.630000	00:23:30.110000	02:37:10.520000	00:34:09.360000
	4R5R7S9S	2R3R9S11S
	Conformer	MMFF94	HF	ωB97X-D	ωB97X-D	ωB97X-D	ωB97X-V	ωB97X-D
	#		3-21G(*)	6-31G*	6-31G*	6-31G*	6-311+G(2DF,2P)	6-31G*
				(Energy)		(Part 2)	[6-311G*	(Energy)	1.91051
							(Energy)				Label	ChemShift(C9)	ChemShift(C16)	ChemShift(C5)	ChemShift(C14)	ChemShift(C15)	ChemShift(C6)	ChemShift(C1)	ChemShift(C2)	ChemShift(C3)	ChemShift(C8)	ChemShift(C10)	ChemShift(C12)	ChemShift(C11)	ChemShift(C13)	ChemShift(C7)	ChemShift(H8)	ChemShift(H15)	ChemShift(H7)	ChemShift(H21)	ChemShift(H22)	ChemShift(H4)	ChemShift(H3)	ChemShift(H5)	ChemShift(H6)	ChemShift(H13)	ChemShift(H17)	ChemShift(H11)	ChemShift(H1)
	* 8	0	0	0	0	0	0	0	1	0.523421	M0001	43.5	45.4	36.2	54.6	194.9	147.1	141.2	33	38.7	45	49	178	23.1	23.5	20.9	2.22	1.28	2.34	2.85	2.41	2.12	1.84	2.99	0.82	2.53	1.25	1.2	1.95
	9	1.99	7.19	6.22	0.98	0.97	1.14	0.97	0.630459	0.329995	M0002	41.2	44.6	36.2	54.6	195.3	147.8	140	32.8	39.3	46.7	49.1	178	23.8	23.8	21	2.4	0.96	2.79	2.92	2.44	2.09	1.8	2.5	1.14	2.46	1.25	1.21	1.96
	3	-4.12	8.21	6.11	5.93	5.93	5.36	5.93	0.114297	0.0598256	M0003	36.3	45.7	36	52.3	196.2	143.3	134.7	35.3	35.4	45	47.2	178.7	27.8	27.7	18.5	2.59	1.09	2.34	2.79	2.31	2.25	1.66	2.21	1.71	2.18	1.4	1.29	1.83
	11	3.56	7.12	6.64	6.02	6.02	6.1	6.02	0.0847206	0.0443445	M0004	40.4	44.2	35.7	52.1	195.6	142.9	135.6	35.4	35.4	41.2	47.5	179	27.6	27.7	18.5	2.01	1.46	2.25	2.64	2.24	2.27	1.66	2.31	1.29	3.12	1.41	1.28	1.83
	4	-2.73	7.59	6.32	6.34	6.34	6.21	6.34	0.0810322	0.0424139	M0005	39.3	46.2	35.9	52.4	195.8	143	135.2	34.9	35.9	44.8	46.2	178.6	28	27.8	18.6	2	1.3	2.83	2.68	2.29	2.27	1.71	2.35	1.55	2.44	1.29	1.32	1.84
	2	-6.56	0.58	1.47	1.16	1.14	1.15	---			Boltzmann averaged	41.9947	45.1347	36.1531	54.2582	195.179	146.744	139.912	33.2586	38.4355	45.384	48.74	178.112	24.0196	24.2189	20.5854	2.28289	1.17186	2.50529	2.85299	2.40129	2.13089	1.80254	2.72434	1.03065	2.50831	1.26777	1.21732	1.93613
	1	-6.78	0.06	---	---	---	---	---
	5	-2.2	7.13	---	---	---	---	---
	6	-1.27	8.22	---	---	---	---	---
	7	-0.99	0.59	---	---	---	---	---
	10	2.11	7.6	---	---	---	---	---
	12	6.15	7.31	6.46	1.01	---	---	---
	13	8.28	37.18	24.2	---	---	---	---
	14	9.82	44.24	---	---	---	---	---
	15	10.01	36.3	22.6	---	---	---	---
	16	15	44.48	---	---	---	---	---
	17	20.87	50.36	---	---	---	---	---
	18	27.75	50.69	---	---	---	---	---
	#	20	18	9	7	6	6	5
	%Low	0.338	0.254	0.516	0.31	0.39	0.394	0.517
	Conformer
	ΔE (kJ/mol)	1.7	0.98	1.69	1.12	1.15	1.22	1.15
	Time	1.26	01:10:11.390000	01:18:57	16:47:10.240000	00:44:26.670000	05:00:34.990000	00:54:58.900000
	4R5S7R9R (bingo?)	2S3R9R11R
	Conformer	MMFF94	HF	ωB97X-D	ωB97X-D	ωB97X-D	ωB97X-V	ωB97X-D
	#		3-21G(*)	6-31G*	6-31G*	6-31G*	6-311+G(2DF,2P)	6-31G*
				(Energy)		(Part 2)	[6-311G*	(Energy)	1.92334
							(Energy)				Label	ChemShift(C9)	ChemShift(C4)	ChemShift(C5)	ChemShift(C14)	ChemShift(C15)	ChemShift(C6)	ChemShift(C1)	ChemShift(C2)	ChemShift(C3)	ChemShift(C8)	ChemShift(C10)	ChemShift(C12)	ChemShift(C11)	ChemShift(C13)	ChemShift(C7)	ChemShift(H15)	ChemShift(H8)	ChemShift(H7)	ChemShift(H21)	ChemShift(H22)	ChemShift(H3)	ChemShift(H4)	ChemShift(H5)	ChemShift(H6)	ChemShift(H13)	ChemShift(H17)	ChemShift(H11)	ChemShift(H1)
	* 1	0	0	0	0	0	0	0	1	0.519929	M0001	36.9	47.5	36.6	58.7	194.6	150.5	141.1	34.6	41.9	46.7	50.6	178.1	23.8	20.8	19.2	2.44	1.37	2.59	2.72	2.48	2.07	1.81	2.28	2.32	1.31	1.37	1.15	1.91
	5	6.33	0.23	1	0.66	0.66	0.73	0.66	0.744235	0.386949	M0002	39.4	48	36.7	58.5	194	149.9	143.2	34.8	41.8	44.2	50.6	178.1	24.6	20.8	19.3	2.39	1.71	2.1	2.57	2.46	2.16	1.8	2.79	2.49	0.98	1.37	1.16	1.93
	6	8.16	6.53	4.95	3.99	3.97	4.25	3.97	0.179105	0.0931217	M0003	35.4	48.9	36.9	58.3	194.3	150.6	142	34.4	42	48.7	50.5	179	25.1	20.4	19.5	2.4	1.52	2.55	2.68	2.5	2.12	1.85	2.41	2.21	1.36	1.37	1.17	1.94
	2	1.21	0.51	1.23	0.68	---	---	---			Boltzmann averaged	37.7277	47.8238	36.6666	58.5854	194.34	150.277	141.996	34.6588	41.8706	45.9189	50.5907	178.184	24.2306	20.7628	19.2666	2.41693	1.51553	2.39667	2.65823	2.47412	2.10948	1.80986	2.48945	2.37554	1.18696	1.37	1.15573	1.92053
	3	4.22	6.55	---	---	---	---	---
	4	5.04	-0.12	0.06	---	---	---	---
	7	16.2	37.32	23.41	---	---	---	---
	8	18.43	37.12	23.97	---	---	---	---
	9	27.36	48.2	---	---	---	---	---
	#	11	9	7	4	3	3	3
	%Low	0.489	0.268	0.295	0.367	0.508	0.52	0.508
	Conformer
	ΔE (kJ/mol)	1.47	0.48	0.64	0.67	0.66	0.68	0.66
	Time	1	00:38:11.670000	00:58:57.430000	07:31:54.540000	00:31:40.140000	02:34:43.690000	00:33:19.140000
	4R5S7R9S	2S3R9S11R
	Conformer	MMFF94	HF	ωB97X-D	ωB97X-D	ωB97X-D	ωB97X-V	ωB97X-D
	#		3-21G(*)	6-31G*	6-31G*	6-31G*	6-311+G(2DF,2P)	6-31G*
				(Energy)		(Part 2)	[6-311G*	(Energy)	3.34415
							(Energy)				Label	ChemShift(C9)	ChemShift(C4)	ChemShift(C5)	ChemShift(C14)	ChemShift(C15)	ChemShift(C6)	ChemShift(C1)	ChemShift(C2)	ChemShift(C3)	ChemShift(C8)	ChemShift(C10)	ChemShift(C12)	ChemShift(C11)	ChemShift(C13)	ChemShift(C7)	ChemShift(H15)	ChemShift(H8)	ChemShift(H7)	ChemShift(H21)	ChemShift(H22)	ChemShift(H3)	ChemShift(H4)	ChemShift(H5)	ChemShift(H6)	ChemShift(H13)	ChemShift(H17)	ChemShift(H11)	ChemShift(H12)
	* 2	0	0	0	0	0	0	0	1	0.299029	M0001	39.3	51.3	36.5	54.4	195.4	147.1	137.5	37.2	37.1	44.7	46.2	178.6	26.6	21.3	18.5	2.15	1.42	2.15	2.62	2.32	1.7	2.31	2.02	1.84	1.83	1.27	1.17	1.84
	1	-2.12	1.77	1.21	1.01	1.01	0.57	1.01	0.794015	0.237434	M0002	37.6	50.1	36.5	54.4	195.7	147	136.7	37.4	37	44.2	47.3	178.9	26.6	21.2	18.4	2.68	1.18	1.81	2.69	2.34	1.56	2.25	1.96	1.6	2.03	1.39	1.16	1.79
	3	1.5	0.61	0.52	0.5	0.48	0.59	0.48	0.787614	0.23552	M0003	41.7	48.6	36.3	54.2	195.1	146.4	138.4	37.6	37.5	39.6	47.9	179.2	25.8	21.1	18.6	2.14	1.54	1.7	2.5	2.26	1.84	2.29	1.96	2.54	1.59	1.4	1.14	1.84
	6	5.59	0.05	0.95	0.66	0.66	0.67	0.66	0.762526	0.228017	M0004	41.7	48.9	36.3	54.2	195.3	146.4	138.1	37.6	37.5	39.5	48	178.9	26	21.3	18.4	2.22	1.58	1.66	2.52	2.27	1.84	2.29	1.98	2.59	1.58	1.38	1.16	1.82
	4	3.89	1.83	---	---	---	---	---			Boltzmann averaged	40.0089	49.8319	36.4073	54.3073	195.378	146.752	137.659	37.4329	37.2617	42.1944	47.272	178.881	26.2748	21.2292	18.477	2.28945	1.42776	1.85156	2.58556	2.29922	1.73165	2.28648	1.9825	2.11889	1.76396	1.35419	1.15828	1.82357
	5	5.04	0.02	---	---	---	---	---
	7	13.52	37.51	23.38	---	---	---	---
	8	18.54	38.25	24.18	---	---	---	---
	9	21.31	40.1	---	---	---	---	---
	#	11	9	6	4	4	4	4
	%Low	0.541	0.212	0.322	0.308	0.307	0.299	0.307
	Conformer
	ΔE (kJ/mol)	1.65	0.48	0.58	0.49	0.48	0.43	0.48
	Time	0.97	00:32:11.820000	00:49:32.730000	05:27:02.560000	00:21:14.530000	03:29:03.330000	00:43:57.650000
	4R5S7S9R	2S3R9R11S
	Conformer	MMFF94	HF	ωB97X-D	ωB97X-D	ωB97X-D	ωB97X-V	ωB97X-D
	#		3-21G(*)	6-31G*	6-31G*	6-31G*	6-311+G(2DF,2P)	6-31G*
				(Energy)		(Part 2)	[6-311G*	(Energy)	1.40292
							(Energy)				Label	ChemShift(C9)	ChemShift(C4)	ChemShift(C5)	ChemShift(C14)	ChemShift(C15)	ChemShift(C6)	ChemShift(C1)	ChemShift(C2)	ChemShift(C3)	ChemShift(C8)	ChemShift(C10)	ChemShift(C12)	ChemShift(C11)	ChemShift(C13)	ChemShift(C7)	ChemShift(H8)	ChemShift(H15)	ChemShift(H7)	ChemShift(H21)	ChemShift(H22)	ChemShift(H3)	ChemShift(H4)	ChemShift(H5)	ChemShift(H6)	ChemShift(H13)	ChemShift(H16)	ChemShift(H11)	ChemShift(H12)
	* 3	0	0	0	0	0	0	0	1	0.712801	M0001	38.3	48.3	36.8	58.8	194.3	150.4	142.1	35.1	43	45	49.7	177.4	21.8	21	19.3	2.43	1.75	2.27	2.61	2.51	2.13	1.94	2.52	1.79	2.05	1.24	1.27	1.94
	1	-4.3	6.87	2.9	2.39	2.39	3.6	2.39	0.23299	0.166076	M0002	35.4	50.7	38.2	58.6	194.4	150.4	139.5	33.5	39.9	47.7	48.4	178.3	28.1	19.7	19.3	3.11	1.56	1.92	2.57	2.51	2.22	1.86	2.5	2.06	1.77	1.38	1.18	1.89
	5	3.83	9.93	4.05	3.59	3.59	4.38	3.59	0.169926	0.121124	M0003	39.5	50.5	37.6	58.4	194.1	149.3	140.8	34.1	39.6	45.1	47.7	178.3	28.4	20.1	19.4	2.37	1.87	1.91	2.49	2.42	2.25	1.96	2.47	1.71	2.59	1.37	1.1	1.93
	6	5.8	-0.12	-0.28	-0.11	-0.11	0.05	---			Boltzmann averaged	37.9637	48.9651	37.1294	58.7183	194.292	150.267	141.511	34.7132	42.0733	45.4605	49.2419	177.658	23.6457	20.6751	19.3121	2.53566	1.73298	2.16827	2.58882	2.4991	2.15948	1.92914	2.51062	1.82515	2.06891	1.279	1.23446	1.93048
	2	-2.93	10.42	4.37	3.61	---	---	---
	4	2.51	6.73	2.43	2.4	---	---	---
	7	11.88	42.86	---	---	---	---	---
	8	14.11	42.16	---	---	---	---	---
	9	22.92	41.48	---	---	---	---	---
	#	11	9	6	6	4	4	3
	%Low	0.533	0.474	0.353	0.319	0.393	0.42	0.619
	Conformer
	ΔE (kJ/mol)	1.33	0.61	1.24	1.14	0.73	0.69	1.09
	Time	1.19	00:49:59.480000	00:50:51.980000	12:57:11.850000	00:19:28.780000	03:22:17.680000	00:32:59.840000
	4R5S7S9S	2S3R9S11S
	Conformer	MMFF94	HF	ωB97X-D	ωB97X-D	ωB97X-D	ωB97X-V	ωB97X-D
	#		3-21G(*)	6-31G*	6-31G*	6-31G*	6-311+G(2DF,2P)	6-31G*
				(Energy)		(Part 2)	[6-311G*	(Energy)	2.56316
							(Energy)				Label	ChemShift(C9)	ChemShift(C4)	ChemShift(C5)	ChemShift(C14)	ChemShift(C15)	ChemShift(C6)	ChemShift(C1)	ChemShift(C2)	ChemShift(C3)	ChemShift(C8)	ChemShift(C10)	ChemShift(C12)	ChemShift(C11)	ChemShift(C13)	ChemShift(C7)	ChemShift(H8)	ChemShift(H15)	ChemShift(H7)	ChemShift(H21)	ChemShift(H22)	ChemShift(H4)	ChemShift(H3)	ChemShift(H5)	ChemShift(H13)	ChemShift(H6)	ChemShift(H16)	ChemShift(H11)	ChemShift(H1)
	* 2	0	0	0	0	0	0	0	1	0.390144	M0001	38.7	50.1	36.7	54.4	195.4	147.1	137.6	37.1	38.6	45	46.2	178.7	26.4	21.4	18.5	2.19	1.67	1.7	2.57	2.33	2.3	1.61	2.5	2.28	1.09	1.26	1.23	1.83
	6	2.05	0.57	1.18	0.4	0.4	0.54	0.4	0.803712	0.313563	M0002	33.8	51.2	37.7	54.4	195.6	147.7	136.9	36.4	36.2	46.2	48.4	179.9	25.1	21.7	18.4	2.83	1.43	1.66	2.54	2.32	2.18	1.59	2.1	2.16	1.29	1.38	1.37	1.81
	5	1.94	1.8	1.2	0.86	0.86	0.68	0.86	0.759446	0.296293	M0003	38.1	50.1	36.4	54.4	195.3	147	138	36.7	37.6	42.7	47.6	178.8	26.9	21.2	18.5	1.99	1.85	1.62	2.54	2.3	2.33	1.61	2.05	2.88	0.87	1.4	1.13	1.82
	1	-1.81	1.4	0.68	0.88	---	---	---			Boltzmann averaged	36.9858	50.4449	36.9247	54.4	195.433	147.259	137.499	36.762	37.5512	44.6948	47.3046	179.106	26.1405	21.4348	18.4686	2.33142	1.64808	1.66375	2.5517	2.31798	2.27126	1.60373	2.24124	2.42015	1.08753	1.33911	1.24427	1.82077
	3	0.55	0.65	---	---	---	---	---
	4	1.18	0.08	---	---	---	---	---
	7	14.23	37.03	23.05	---	---	---	---
	8	15.32	38.84	24.71	---	---	---	---
	9	18.71	40.14	---	---	---	---	---
	#	11	9	6	4	3	3	3
	%Low	0.384	0.218	0.334	0.307	0.391	0.39	0.391
	Conformer
	ΔE (kJ/mol)	1.68	0.59	0.66	0.48	0.37	0.37	0.37
	Time	1.13	00:34:22.600000	00:49:31.770000	05:44:19.290000	00:10:44.840000	02:37:51.340000	00:33:43.230000

## Sheet: analysis
			C-1	C-2	C-3	C-4	C-5	C-6	C-7	C-8	C-9	C-10	C-11	C-12	C-13	C-14	C-15	H-1A	H-1B	H-2	H-4A	H-4B	H-8A	H-8B	H-9	H-10A	H-10B	H-13	H3-14	H-15
			37.8	47.2	36.5	60.9	197	150.6	143.1	35.4	42	45.1	51	182	24.8	20.4	20.4	1.51	2.37	2.29	2.74	2.68	2.25	1.82	2.45	1.17	2.41	1.4	1.16	2.01
4R5R7R9R	2R3R9R11R		38.0903	49.916	39.3092	47.9235	194.992	147.258	138.81	35.487	44.6362	41.5417	47.5281	178.399	26.5592	28.6273	19.9038	1.75961	2.04884	1.80496	2.66123	1.97122	1.84785	1.77286	1.86019	1.13115	2.25635	1.34903	1.31689	1.86218
4R5R7R9S	2R3R9S11R		40.1299	45.1842	35.8606	53.1265	195.005	143.759	138.98	32.5073	37.3539	43.2213	47.4687	178.707	25.2778	26.4453	19.3501	1.74828	1.75391	2.35752	2.7361	2.31358	2.13104	2.13538	2.41311	1.63602	2.28088	1.3323	1.28128	1.86681
4R5R7S9R	2R3R9R11S		39.1879	50.2054	38.9644	47.9457	195.246	147.452	138.736	35.4604	44.0876	40.0668	47.4591	178.381	26.373	28.6395	19.9395	1.15004	2.46032	2.01886	2.54457	1.96458	1.85666	1.86207	1.61828	1.5843	2.01109	1.31467	1.32039	1.86395
4R5R7S9S	2R3R9S11S		41.9947	45.1347	36.1531	54.2582	195.179	146.744	139.912	33.2586	38.4355	45.384	48.74	178.112	24.0196	24.2189	20.5854	1.17186	2.28289	2.50529	2.85299	2.40129	2.13089	1.80254	2.72434	1.03065	2.50831	1.26777	1.21732	1.93613
4R5S7R9R (bingo?)	2S3R9R11R		37.7277	47.8238	36.6666	58.5854	194.34	150.277	141.996	34.6588	41.8706	45.9189	50.5907	178.184	24.2306	20.7628	19.2666	1.51553	2.41693	2.39667	2.65823	2.47412	2.10948	1.80986	2.48945	1.18696	2.37554	1.37	1.15573	1.92053
4R5S7R9S	2S3R9S11R		40.0089	49.8319	36.4073	54.3073	195.378	146.752	137.659	37.4329	37.2617	42.1944	47.272	178.881	26.2748	21.2292	18.477	1.42776	2.28945	1.85156	2.58556	2.29922	2.28648	1.73165	1.9825	1.76396	2.11889	1.35419	1.15828	1.82357
4R5S7S9R	2S3R9R11S		37.9637	48.9651	37.1294	58.7183	194.292	150.267	141.511	34.7132	42.0733	45.4605	49.2419	177.658	23.6457	20.6751	19.3121	1.73298	2.53566	2.16827	2.58882	2.4991	2.15948	1.92914	2.51062	1.82515	2.06891	1.279	1.23446	1.93048
4R5S7S9S	2S3R9S11S		36.9858	50.4449	36.9247	54.4	195.433	147.259	137.499	36.762	37.5512	44.6948	47.3046	179.106	26.1405	21.4348	18.4686	1.64808	2.33142	1.66375	2.5517	2.31798	2.27126	1.60373	2.24124	1.08753	2.42015	1.33911	1.24427	1.82077
deviation^2	2R3R9R11R		0.0842711	7.37657	7.89186	168.389	4.03026	11.1717	18.4072	0.00756537	6.94937	12.6612	12.0542	12.9691	3.09482	67.6887	0.246239	0.0623045	0.103142	0.235263	0.00620507	0.502368	0.161721	0.00222236	0.347873	0.0015096	0.0236085	0.0025983	0.0246149	0.0218495
	2R3R9S11R		5.42824	4.06364	0.408786	60.4275	3.97825	46.7983	16.9768	8.36765	21.5866	3.52937	12.4703	10.8419	0.228258	36.5462	1.10235	0.0567774	0.379561	0.00455942	1.52353e-05	0.134262	0.0141525	0.0994628	0.00136076	0.217172	0.0166731	0.00458279	0.0147084	0.0205038
	2R3R9R11S		1.9264	9.03258	6.07305	167.813	3.07728	9.91015	19.048	0.00365237	4.35792	25.333	12.5383	13.0944	2.47418	67.8898	0.212038	0.129569	0.00815828	0.0735181	0.0381912	0.511828	0.154715	0.00177029	0.69175	0.171646	0.159128	0.00728193	0.0257257	0.0213299
	2R3R9S11S		17.5952	4.26559	0.120313	44.1131	3.3161	14.8725	10.1613	4.58554	12.7058	0.0806561	5.10743	15.1191	0.609094	14.5839	0.0343877	0.114335	0.00758794	0.0463497	0.0127662	0.0776798	0.0141869	0.000305	0.075262	0.0194192	0.00966434	0.017486	0.00328575	0.00545618
	2S3R9R11R		0.00522862	0.389183	0.027766	5.35755	7.07616	0.104237	1.21793	0.549429	0.0167399	0.670548	0.167536	14.5633	0.324196	0.131589	1.28452	3.05924e-05	0.00220221	0.0113785	0.00668589	0.0423852	0.0197454	0.000102913	0.0015563	0.000287737	0.00118763	0.0009	1.82164e-05	0.00800441
	2S3R9S11R		4.87903	6.92708	0.00859467	43.4638	2.63162	14.8088	29.6063	4.13269	22.4518	8.44227	13.898	9.72849	2.17496	0.687494	3.6979	0.00676323	0.00648898	0.19223	0.0238529	0.144996	0.00133103	0.00780493	0.218554	0.352786	0.0847434	0.00209842	2.95875e-06	0.0347569
	2S3R9R11S		0.0268072	3.11541	0.39615	4.75966	7.33119	0.111046	2.52574	0.471756	0.0053795	0.129972	3.09108	18.8488	1.33243	0.0756747	1.1835	0.0497203	0.0274446	0.0148184	0.0228547	0.0327252	0.00819357	0.0119108	0.00367506	0.429222	0.116345	0.0146418	0.00554461	0.00632264
	2S3R9S11S		0.66298	10.5295	0.180349	42.25	2.45523	11.1656	31.3709	1.85501	19.7922	0.164186	13.6556	8.37578	1.79698	1.07083	3.73014	0.0190654	0.00148827	0.392184	0.0354553	0.131062	0.000452039	0.0467733	0.0435796	0.00680161	0.000102988	0.00370776	0.00710136	0.0358096
probability		13C	1H
	standard deviatiom	2.306	0.185
	freedom	11.38	14.18
	2R3R9R11R		0.451046	0.131867	0.12431	7.69655e-05	0.201292	0.0875592	0.0448675	0.485294	0.138618	0.0755418	0.080167	0.0733257	0.23079	0.00220609	0.416779	0.0993393	0.0522556	0.010052	0.338365	0.000917084	0.0236852	0.401283	0.00328684	0.418339	0.210085	0.393466	0.205335	0.218817
	2R3R9S11R		0.167019	0.200353	0.393361	0.00312062	0.202769	0.0064118	0.0507653	0.117845	0.0345145	0.216269	0.076959	0.0905474	0.419826	0.011881	0.328874	0.109314	0.00247773	0.360286	0.491732	0.033815	0.265292	0.0551616	0.422409	0.0122738	0.248313	0.359945	0.261368	0.2259
	2R3R9R11S		0.279726	0.109545	0.154054	7.80769e-05	0.23141	0.0997373	0.042502	0.489781	0.19236	0.0258131	0.0764502	0.0724482	0.254638	0.00218569	0.422685	0.0360242	0.316471	0.0824226	0.154347	0.00085441	0.0258811	0.411688	0.000251631	0.0209383	0.0244712	0.325846	0.200283	0.221508
	2R3R9S11S		0.0481045	0.194814	0.441579	0.00748279	0.2232	0.0613109	0.097145	0.186509	0.0752155	0.452102	0.174066	0.0599414	0.370701	0.0629633	0.468675	0.0444864	0.322497	0.131992	0.275579	0.0770776	0.265046	0.463064	0.0801282	0.231888	0.301739	0.243247	0.380621	0.347857
	2S3R9R11R		0.487773	0.39588	0.471846	0.168535	0.136565	0.445592	0.320806	0.376952	0.478131	0.364613	0.431171	0.0630836	0.404761	0.438926	0.316371	0.488285	0.401722	0.286684	0.332625	0.142259	0.230059	0.478522	0.417106	0.464121	0.427448	0.436748	0.49096	0.318071
	2S3R9S11R		0.179354	0.138983	0.484326	0.0077731	0.248188	0.0616708	0.0189213	0.198432	0.0322212	0.116872	0.0671225	0.101669	0.267783	0.362991	0.211036	0.331725	0.334945	0.0163476	0.208916	0.0293393	0.42325	0.320173	0.0120851	0.00314342	0.0689562	0.404014	0.496356	0.16534
	2S3R9R11S		0.472336	0.230065	0.394977	0.182213	0.132562	0.443856	0.252493	0.385684	0.487598	0.439299	0.230922	0.0432205	0.31327	0.453597	0.323157	0.124033	0.192834	0.260604	0.213758	0.172374	0.316107	0.28232	0.373998	0.00162818	0.0432429	0.261832	0.346698	0.336938
	2S3R9S11S		0.365346	0.0935006	0.428619	0.00835273	0.255435	0.0876139	0.0167383	0.283353	0.0399443	0.431855	0.0686752	0.117738	0.286373	0.331163	0.210058	0.233898	0.418909	0.00222126	0.163017	0.0353035	0.455068	0.130955	0.139055	0.331281	0.478514	0.37346	0.327863	0.161856
product of probability		13C	1H	H+C
	2R3R9R11R	2.85251e-18	7.85926e-16	2.24186e-33
	2R3R9S11R	2.72606e-17	6.49668e-13	1.77104e-29
	2R3R9R11S	1.14567e-18	2.46094e-18	2.81943e-36
	2R3R9S11S	2.97986e-14	8.91399e-10	2.65625e-23
	2S3R9R11R	3.0117e-08	1.65325e-06	4.9791e-14
	2S3R9S11R	2.84298e-15	1.3104e-13	3.72543e-28
	2S3R9R11S	4.39922e-09	1.65075e-11	7.26201e-20
	2S3R9S11S	3.60691e-14	3.26091e-11	1.17618e-24
		13C			1H			H+C
summary		RMSD	max dev	DP4	RMSD	max dev	DP4	DP4
	2R3R9R11R	4.71184	12.9765	8.26426e-11	0.339148	0.708779	4.75111e-10	4.50254e-20
	2R3R9S11R	3.93915	7.77351	7.89791e-10	0.272283	0.616086	3.9274e-07	3.55693e-16
	2R3R9R11S	4.7804	12.9543	3.31922e-11	0.391704	0.831715	1.4877e-12	5.66251e-23
	2R3R9S11S	3.13337	6.64177	8.63321e-07	0.176239	0.338135	0.000538872	5.33478e-10
	2S3R9R11R	1.45799	3.81619	0.872545	0.085253	0.205877	0.999431	0.999999
	2S3R9S11R	3.34204	6.59271	8.23662e-08	0.287751	0.593958	7.92167e-08	7.48212e-15
	2S3R9R11S	1.70107	4.34152	0.127453	0.239136	0.655151	9.97918e-06	1.4585e-06
	2S3R9S11S	3.1523	6.5	1.04499e-06	0.235924	0.626246	1.9713e-05	2.36223e-11

## Sheet: 2S3R9S11S
M0001
Spartan	02142116413D
38 40 0	0 0 0 0	0 0 0	999	V2	0
0.4904	-0.8518	-2.3662	C	0	0	0	0	0	0	0	0	0	0	0	0
0.9708	0.2127	-0.1027	C	0	0	0	0	0	0	0	0	0	0	0	0
-1.0589	-1.234	-0.3424	C	0	0	0	0	0	0	0	0	0	0	0	0
-0.5492	0.1257	0.1339	C	0	0	0	0	0	0	0	0	0	0	0	0
-0.5315	-1.4627	-1.7554	C	0	0	0	0	0	0	0	0	0	0	0	0
1.3609	0.1044	-1.5793	C	0	0	0	0	0	0	0	0	0	0	0	0
-1.0243	0.8978	-0.4921	H	0	0	0	0	0	0	0	0	0	0	0	0
1.2655	1.0891	-2.0641	H	0	0	0	0	0	0	0	0	0	0	0	0
1.4424	-0.6112	0.4472	H	0	0	0	0	0	0	0	0	0	0	0	0
2.4188	-0.1713	-1.6853	H	0	0	0	0	0	0	0	0	0	0	0	0
0.7434	-0.9856	-3.8384	C	0	0	0	0	0	0	0	0	0	0	0	0
1.7005	-1.4929	-4.0129	H	0	0	0	0	0	0	0	0	0	0	0	0
0.815	0.0005	-4.3137	H	0	0	0	0	0	0	0	0	0	0	0	0
-0.0459	-1.5631	-4.3252	H	0	0	0	0	0	0	0	0	0	0	0	0
1.3416	1.5206	0.5959	C	0	0	0	0	0	0	0	0	0	0	0	0
1.1196	2.3672	-0.0663	H	0	0	0	0	0	0	0	0	0	0	0	0
2.4024	1.5836	0.8555	H	0	0	0	0	0	0	0	0	0	0	0	0
-0.6927	0.5247	1.6043	C	0	0	0	0	0	0	0	0	0	0	0	0
-0.5102	-0.344	2.2429	H	0	0	0	0	0	0	0	0	0	0	0	0
-1.6881	0.9085	1.8475	H	0	0	0	0	0	0	0	0	0	0	0	0
0.4055	1.6159	1.8458	C	0	0	0	0	0	0	0	0	0	0	0	0
-0.2055	3.0102	1.9822	C	0	0	0	0	0	0	0	0	0	0	0	0
-0.8241	3.2272	1.1044	H	0	0	0	0	0	0	0	0	0	0	0	0
0.5722	3.7765	2.0558	H	0	0	0	0	0	0	0	0	0	0	0	0
-0.8297	3.0813	2.8769	H	0	0	0	0	0	0	0	0	0	0	0	0
1.1872	1.291	3.1059	C	0	0	0	0	0	0	0	0	0	0	0	0
1.2702	1.9818	4.0929	O	0	0	0	0	0	0	0	0	0	0	0	0
1.8171	0.0953	3.0243	O	0	0	0	0	0	0	0	0	0	0	0	0
2.2814	-0.0179	3.8691	H	0	0	0	0	0	0	0	0	0	0	0	0
-1.8683	-1.914	-2.2334	C	0	0	0	0	0	0	0	0	0	0	0	0
-2.5013	-1.3801	-0.9269	C	0	0	0	0	0	0	0	0	0	0	0	0
-2.9982	-0.42	-1.1064	H	0	0	0	0	0	0	0	0	0	0	0	0
-3.1901	-2.0519	-0.4059	H	0	0	0	0	0	0	0	0	0	0	0	0
-2.3076	-2.4296	-3.2298	O	0	0	0	0	0	0	0	0	0	0	0	0
-0.7499	-2.3933	0.6097	C	0	0	0	0	0	0	0	0	0	0	0	0
0.2978	-2.3965	0.9262	H	0	0	0	0	0	0	0	0	0	0	0	0
-0.9491	-3.353	0.1204	H	0	0	0	0	0	0	0	0	0	0	0	0
-1.3782	-2.3408	1.5057	H	0	0	0	0	0	0	0	0	0	0	0	0
1 5 2	0 0 0 0
1 6 1	0 0 0 0
2 9 1	0 0 0 0
2 4 1	0 0 0 0
2 6 1	0 0 0 0
3 5 1	0 0 0 0
3 4 1	0 0 0 0
4 7 1	0 0 0 0
6 8 1	0 0 0 0
6 10 1	0 0 0 0
11 12 1	0 0 0 0
11 13 1	0 0 0 0
11 14 1	0 0 0 0
1 11 1	0 0 0 0
15 16 1	0 0 0 0
15 17 1	0 0 0 0
2 15 1	0 0 0 0
18 19 1	0 0 0 0
18 20 1	0 0 0 0
4 18 1	0 0 0 0
18 21 1	0 0 0 0
15 21 1	0 0 0 0
22 23 1	0 0 0 0
22 24 1	0 0 0 0
22 25 1	0 0 0 0
21 22 1	0 0 0 0
21 26 1	0 0 0 0
26 27 2	0 0 0 0
28 29 1	0 0 0 0
26 28 1	0 0 0 0
5 30 1	0 0 0 0
31 32 1	0 0 0 0
31 33 1	0 0 0 0
3 31 1	0 0 0 0
30 31 1	0 0 0 0
30 34 2	0 0 0 0
35 36 1	0 0 0 0
35 37 1	0 0 0 0
35 38 1	0 0 0 0
3 35 1	0 0 0 0
M END
$$$$
M0002
Spartan	02142116413D
38 40 0	0 0 0 0	0 0 0	999	V2	0
0.5215	-0.9705	-2.3389	C	0	0	0	0	0	0	0	0	0	0	0	0
0.8836	0.2907	-0.1669	C	0	0	0	0	0	0	0	0	0	0	0	0
-1.0425	-1.2926	-0.3114	C	0	0	0	0	0	0	0	0	0	0	0	0
-0.6362	0.1367	0.0476	C	0	0	0	0	0	0	0	0	0	0	0	0
-0.4617	-1.6056	-1.6888	C	0	0	0	0	0	0	0	0	0	0	0	0
1.3013	0.1139	-1.627	C	0	0	0	0	0	0	0	0	0	0	0	0
-1.1284	0.8079	-0.6738	H	0	0	0	0	0	0	0	0	0	0	0	0
1.1273	1.0496	-2.1822	H	0	0	0	0	0	0	0	0	0	0	0	0
1.3885	-0.4763	0.4346	H	0	0	0	0	0	0	0	0	0	0	0	0
2.3799	-0.0784	-1.7061	H	0	0	0	0	0	0	0	0	0	0	0	0
0.8076	-1.2059	-3.7922	C	0	0	0	0	0	0	0	0	0	0	0	0
1.8062	-1.6437	-3.9161	H	0	0	0	0	0	0	0	0	0	0	0	0
0.8034	-0.2604	-4.349	H	0	0	0	0	0	0	0	0	0	0	0	0
0.0759	-1.8864	-4.2344	H	0	0	0	0	0	0	0	0	0	0	0	0
1.1609	1.6489	0.4678	C	0	0	0	0	0	0	0	0	0	0	0	0
0.7768	2.4476	-0.1815	H	0	0	0	0	0	0	0	0	0	0	0	0
2.2204	1.857	0.6486	H	0	0	0	0	0	0	0	0	0	0	0	0
-0.873	0.6788	1.468	C	0	0	0	0	0	0	0	0	0	0	0	0
-0.8952	-0.1312	2.1995	H	0	0	0	0	0	0	0	0	0	0	0	0
-1.8241	1.215	1.5404	H	0	0	0	0	0	0	0	0	0	0	0	0
0.3201	1.6303	1.7817	C	0	0	0	0	0	0	0	0	0	0	0	0
-0.1289	3.0364	2.1916	C	0	0	0	0	0	0	0	0	0	0	0	0
-0.7846	3.4458	1.4163	H	0	0	0	0	0	0	0	0	0	0	0	0
0.7228	3.7094	2.3149	H	0	0	0	0	0	0	0	0	0	0	0	0
-0.689	3.0178	3.1322	H	0	0	0	0	0	0	0	0	0	0	0	0
1.2118	1.0082	2.85	C	0	0	0	0	0	0	0	0	0	0	0	0
1.2182	-0.1541	3.1873	O	0	0	0	0	0	0	0	0	0	0	0	0
2.0834	1.894	3.3737	O	0	0	0	0	0	0	0	0	0	0	0	0
2.6284	1.3921	4.0004	H	0	0	0	0	0	0	0	0	0	0	0	0
-1.7516	-2.1858	-2.1553	C	0	0	0	0	0	0	0	0	0	0	0	0
-2.4546	-1.586	-0.9159	C	0	0	0	0	0	0	0	0	0	0	0	0
-3.011	-0.6824	-1.1896	H	0	0	0	0	0	0	0	0	0	0	0	0
-3.11	-2.2579	-0.3534	H	0	0	0	0	0	0	0	0	0	0	0	0
-2.1281	-2.809	-3.1145	O	0	0	0	0	0	0	0	0	0	0	0	0
-0.6913	-2.3344	0.7552	C	0	0	0	0	0	0	0	0	0	0	0	0
0.3259	-2.2095	1.1384	H	0	0	0	0	0	0	0	0	0	0	0	0
-0.7752	-3.3464	0.3433	H	0	0	0	0	0	0	0	0	0	0	0	0
-1.3784	-2.2634	1.6056	H	0	0	0	0	0	0	0	0	0	0	0	0
1 5 2	0 0 0 0
1 6 1	0 0 0 0
2 9 1	0 0 0 0
2 4 1	0 0 0 0
2 6 1	0 0 0 0
3 5 1	0 0 0 0
3 4 1	0 0 0 0
4 7 1	0 0 0 0
6 8 1	0 0 0 0
6 10 1	0 0 0 0
11 12 1	0 0 0 0
11 13 1	0 0 0 0
11 14 1	0 0 0 0
1 11 1	0 0 0 0
15 16 1	0 0 0 0
15 17 1	0 0 0 0
2 15 1	0 0 0 0
18 19 1	0 0 0 0
18 20 1	0 0 0 0
4 18 1	0 0 0 0
18 21 1	0 0 0 0
15 21 1	0 0 0 0
22 23 1	0 0 0 0
22 24 1	0 0 0 0
22 25 1	0 0 0 0
21 22 1	0 0 0 0
21 26 1	0 0 0 0
26 27 2	0 0 0 0
28 29 1	0 0 0 0
26 28 1	0 0 0 0
5 30 1	0 0 0 0
31 32 1	0 0 0 0
31 33 1	0 0 0 0
3 31 1	0 0 0 0
30 31 1	0 0 0 0
30 34 2	0 0 0 0
35 36 1	0 0 0 0
35 37 1	0 0 0 0
35 38 1	0 0 0 0
3 35 1	0 0 0 0
M END
$$$$
M0003
Spartan	02142116413D
38 40 0	0 0 0 0	0 0 0	999	V2	0
0.5446	-0.8883	-2.3953	C	0	0	0	0	0	0	0	0	0	0	0	0
0.9868	0.2363	-0.1516	C	0	0	0	0	0	0	0	0	0	0	0	0
-1.0084	-1.2658	-0.3744	C	0	0	0	0	0	0	0	0	0	0	0	0
-0.5331	0.1152	0.0751	C	0	0	0	0	0	0	0	0	0	0	0	0
-0.4679	-1.5095	-1.7796	C	0	0	0	0	0	0	0	0	0	0	0	0
1.3917	0.0985	-1.6215	C	0	0	0	0	0	0	0	0	0	0	0	0
-1.0164	0.8588	-0.5778	H	0	0	0	0	0	0	0	0	0	0	0	0
1.2859	1.0707	-2.1281	H	0	0	0	0	0	0	0	0	0	0	0	0
1.4802	-0.5576	0.4257	H	0	0	0	0	0	0	0	0	0	0	0	0
2.4544	-0.1621	-1.7105	H	0	0	0	0	0	0	0	0	0	0	0	0
0.8072	-1.0427	-3.8639	C	0	0	0	0	0	0	0	0	0	0	0	0
1.7799	-1.5241	-4.0252	H	0	0	0	0	0	0	0	0	0	0	0	0
0.8511	-0.0638	-4.3572	H	0	0	0	0	0	0	0	0	0	0	0	0
0.037	-1.6524	-4.3422	H	0	0	0	0	0	0	0	0	0	0	0	0
1.3089	1.5713	0.5173	C	0	0	0	0	0	0	0	0	0	0	0	0
1.0061	2.3923	-0.1457	H	0	0	0	0	0	0	0	0	0	0	0	0
2.3676	1.6971	0.7524	H	0	0	0	0	0	0	0	0	0	0	0	0
-0.7086	0.5524	1.533	C	0	0	0	0	0	0	0	0	0	0	0	0
-0.5985	-0.3039	2.205	H	0	0	0	0	0	0	0	0	0	0	0	0
-1.6945	0.9823	1.7323	H	0	0	0	0	0	0	0	0	0	0	0	0
0.4318	1.6011	1.7927	C	0	0	0	0	0	0	0	0	0	0	0	0
-0.135	3.0015	2.0676	C	0	0	0	0	0	0	0	0	0	0	0	0
-0.7668	3.3083	1.2271	H	0	0	0	0	0	0	0	0	0	0	0	0
0.669	3.7387	2.1731	H	0	0	0	0	0	0	0	0	0	0	0	0
-0.7398	3.0146	2.9781	H	0	0	0	0	0	0	0	0	0	0	0	0
1.2467	1.1401	2.9912	C	0	0	0	0	0	0	0	0	0	0	0	0
2.4042	0.7931	2.9851	O	0	0	0	0	0	0	0	0	0	0	0	0
0.5117	1.1258	4.1232	O	0	0	0	0	0	0	0	0	0	0	0	0
1.1018	0.7991	4.8209	H	0	0	0	0	0	0	0	0	0	0	0	0
-1.7922	-1.9958	-2.2581	C	0	0	0	0	0	0	0	0	0	0	0	0
-2.444	-1.4561	-0.9629	C	0	0	0	0	0	0	0	0	0	0	0	0
-2.9621	-0.511	-1.16	H	0	0	0	0	0	0	0	0	0	0	0	0
-3.1195	-2.1357	-0.4346	H	0	0	0	0	0	0	0	0	0	0	0	0
-2.2148	-2.5357	-3.2485	O	0	0	0	0	0	0	0	0	0	0	0	0
-0.6764	-2.3996	0.6001	C	0	0	0	0	0	0	0	0	0	0	0	0
0.3725	-2.3771	0.9119	H	0	0	0	0	0	0	0	0	0	0	0	0
-0.8568	-3.3722	0.1293	H	0	0	0	0	0	0	0	0	0	0	0	0
-1.3041	-2.3439	1.4962	H	0	0	0	0	0	0	0	0	0	0	0	0
1 5 2	0 0 0 0
1 6 1	0 0 0 0
2 9 1	0 0 0 0
2 4 1	0 0 0 0
2 6 1	0 0 0 0
3 5 1	0 0 0 0
3 4 1	0 0 0 0
4 7 1	0 0 0 0
6 8 1	0 0 0 0
6 10 1	0 0 0 0
11 12 1	0 0 0 0
11 13 1	0 0 0 0
11 14 1	0 0 0 0
1 11 1	0 0 0 0
15 16 1	0 0 0 0
15 17 1	0 0 0 0
2 15 1	0 0 0 0
18 19 1	0 0 0 0
18 20 1	0 0 0 0
4 18 1	0 0 0 0
18 21 1	0 0 0 0
15 21 1	0 0 0 0
22 23 1	0 0 0 0
22 24 1	0 0 0 0
22 25 1	0 0 0 0
21 22 1	0 0 0 0
21 26 1	0 0 0 0
26 27 2	0 0 0 0
28 29 1	0 0 0 0
26 28 1	0 0 0 0
5 30 1	0 0 0 0
31 32 1	0 0 0 0
31 33 1	0 0 0 0
3 31 1	0 0 0 0
30 31 1	0 0 0 0
30 34 2	0 0 0 0
35 36 1	0 0 0 0
35 37 1	0 0 0 0
35 38 1	0 0 0 0
3 35 1	0 0 0 0
M END
$$$$

## Sheet: 2S3R9R11S
M0001
Spartan	02142116353D
38 40 0	0 0 0 0	0 0 0	999	V2	0
0.1115	-2.5701	0.2467	C	0	0	0	0	0	0	0	0	0	0	0	0
0.6116	-0.3463	-0.8443	C	0	0	0	0	0	0	0	0	0	0	0	0
-1.0804	-0.4982	1.1194	C	0	0	0	0	0	0	0	0	0	0	0	0
-0.6872	0.243	-0.179	C	0	0	0	0	0	0	0	0	0	0	0	0
-0.9014	-1.9894	0.8924	C	0	0	0	0	0	0	0	0	0	0	0	0
1.2021	-1.6162	-0.1886	C	0	0	0	0	0	0	0	0	0	0	0	0
-1.5094	0.0742	-0.8833	H	0	0	0	0	0	0	0	0	0	0	0	0
1.8907	-2.1029	-0.8888	H	0	0	0	0	0	0	0	0	0	0	0	0
0.344	-0.6328	-1.8677	H	0	0	0	0	0	0	0	0	0	0	0	0
1.8026	-1.3372	0.6884	H	0	0	0	0	0	0	0	0	0	0	0	0
0.1793	-4.0265	-0.0859	C	0	0	0	0	0	0	0	0	0	0	0	0
1.0564	-4.4866	0.3863	H	0	0	0	0	0	0	0	0	0	0	0	0
0.2917	-4.1683	-1.1682	H	0	0	0	0	0	0	0	0	0	0	0	0
-0.7172	-4.5506	0.2532	H	0	0	0	0	0	0	0	0	0	0	0	0
1.5955	0.8293	-0.9133	C	0	0	0	0	0	0	0	0	0	0	0	0
2.3206	0.734	-1.729	H	0	0	0	0	0	0	0	0	0	0	0	0
2.1563	0.9002	0.026	H	0	0	0	0	0	0	0	0	0	0	0	0
-0.439	1.7626	-0.0643	C	0	0	0	0	0	0	0	0	0	0	0	0
-0.1008	2.024	0.9397	H	0	0	0	0	0	0	0	0	0	0	0	0
-1.3401	2.3502	-0.2704	H	0	0	0	0	0	0	0	0	0	0	0	0
0.698	2.0781	-1.0678	C	0	0	0	0	0	0	0	0	0	0	0	0
0.1644	2.2266	-2.4953	C	0	0	0	0	0	0	0	0	0	0	0	0
0.9837	2.3528	-3.2081	H	0	0	0	0	0	0	0	0	0	0	0	0
-0.4836	3.1039	-2.5768	H	0	0	0	0	0	0	0	0	0	0	0	0
-0.4153	1.3454	-2.7855	H	0	0	0	0	0	0	0	0	0	0	0	0
1.4413	3.3462	-0.6865	C	0	0	0	0	0	0	0	0	0	0	0	0
1.5859	4.3191	-1.3878	O	0	0	0	0	0	0	0	0	0	0	0	0
1.951	3.2961	0.5646	O	0	0	0	0	0	0	0	0	0	0	0	0
2.3924	4.1484	0.707	H	0	0	0	0	0	0	0	0	0	0	0	0
-2.3055	-2.283	1.2692	C	0	0	0	0	0	0	0	0	0	0	0	0
-2.6042	-0.7697	1.3673	C	0	0	0	0	0	0	0	0	0	0	0	0
-3.2653	-0.4239	0.5657	H	0	0	0	0	0	0	0	0	0	0	0	0
-3.0089	-0.437	2.3287	H	0	0	0	0	0	0	0	0	0	0	0	0
-2.9666	-3.2803	1.4179	O	0	0	0	0	0	0	0	0	0	0	0	0
-0.3726	0.0029	2.3818	C	0	0	0	0	0	0	0	0	0	0	0	0
0.7074	0.1109	2.2283	H	0	0	0	0	0	0	0	0	0	0	0	0
-0.5246	-0.7034	3.2051	H	0	0	0	0	0	0	0	0	0	0	0	0
-0.7645	0.9745	2.7029	H	0	0	0	0	0	0	0	0	0	0	0	0
1 5 2	0 0 0 0
1 6 1	0 0 0 0
2 9 1	0 0 0 0
2 4 1	0 0 0 0
2 6 1	0 0 0 0
3 5 1	0 0 0 0
3 4 1	0 0 0 0
4 7 1	0 0 0 0
6 8 1	0 0 0 0
6 10 1	0 0 0 0
11 12 1	0 0 0 0
11 13 1	0 0 0 0
11 14 1	0 0 0 0
1 11 1	0 0 0 0
15 16 1	0 0 0 0
15 17 1	0 0 0 0
2 15 1	0 0 0 0
18 19 1	0 0 0 0
18 20 1	0 0 0 0
4 18 1	0 0 0 0
18 21 1	0 0 0 0
15 21 1	0 0 0 0
22 23 1	0 0 0 0
22 24 1	0 0 0 0
22 25 1	0 0 0 0
21 22 1	0 0 0 0
21 26 1	0 0 0 0
26 27 2	0 0 0 0
28 29 1	0 0 0 0
26 28 1	0 0 0 0
5 30 1	0 0 0 0
31 32 1	0 0 0 0
31 33 1	0 0 0 0
3 31 1	0 0 0 0
30 31 1	0 0 0 0
30 34 2	0 0 0 0
35 36 1	0 0 0 0
35 37 1	0 0 0 0
35 38 1	0 0 0 0
3 35 1	0 0 0 0
M END
$$$$
M0002
Spartan	02142116353D
38 40 0	0 0 0 0	0 0 0	999	V2	0
-0.2829	0.01	-2.6155	C	0	0	0	0	0	0	0	0	0	0	0	0
1.0487	-0.4225	-0.448	C	0	0	0	0	0	0	0	0	0	0	0	0
-1.1134	0.9474	-0.4033	C	0	0	0	0	0	0	0	0	0	0	0	0
0.3472	0.8614	0.0764	C	0	0	0	0	0	0	0	0	0	0	0	0
-1.0898	0.8087	-1.9135	C	0	0	0	0	0	0	0	0	0	0	0	0
0.5487	-0.9711	-1.8159	C	0	0	0	0	0	0	0	0	0	0	0	0
0.8484	1.7301	-0.3654	H	0	0	0	0	0	0	0	0	0	0	0	0
1.3976	-1.3142	-2.417	H	0	0	0	0	0	0	0	0	0	0	0	0
2.1104	-0.1713	-0.5622	H	0	0	0	0	0	0	0	0	0	0	0	0
-0.0672	-1.8644	-1.6398	H	0	0	0	0	0	0	0	0	0	0	0	0
-0.1639	0.051	-4.1069	C	0	0	0	0	0	0	0	0	0	0	0	0
-0.4556	-0.9128	-4.5418	H	0	0	0	0	0	0	0	0	0	0	0	0
0.8756	0.2319	-4.4064	H	0	0	0	0	0	0	0	0	0	0	0	0
-0.8003	0.8311	-4.5295	H	0	0	0	0	0	0	0	0	0	0	0	0
0.9287	-1.4317	0.7023	C	0	0	0	0	0	0	0	0	0	0	0	0
1.7062	-2.2013	0.6744	H	0	0	0	0	0	0	0	0	0	0	0	0
-0.0304	-1.9561	0.6399	H	0	0	0	0	0	0	0	0	0	0	0	0
0.5825	0.8469	1.5999	C	0	0	0	0	0	0	0	0	0	0	0	0
-0.3014	1.1639	2.1574	H	0	0	0	0	0	0	0	0	0	0	0	0
1.3835	1.5454	1.8612	H	0	0	0	0	0	0	0	0	0	0	0	0
1.0057	-0.5901	2.0064	C	0	0	0	0	0	0	0	0	0	0	0	0
2.438	-0.6029	2.5724	C	0	0	0	0	0	0	0	0	0	0	0	0
2.7472	-1.6135	2.8507	H	0	0	0	0	0	0	0	0	0	0	0	0
2.5174	0.0416	3.454	H	0	0	0	0	0	0	0	0	0	0	0	0
3.1328	-0.2235	1.8156	H	0	0	0	0	0	0	0	0	0	0	0	0
0.0645	-1.1737	3.0475	C	0	0	0	0	0	0	0	0	0	0	0	0
-0.8636	-0.6133	3.5831	O	0	0	0	0	0	0	0	0	0	0	0	0
0.3685	-2.4581	3.3298	O	0	0	0	0	0	0	0	0	0	0	0	0
-0.2822	-2.7502	3.9883	H	0	0	0	0	0	0	0	0	0	0	0	0
-1.8063	2.0941	-2.1077	C	0	0	0	0	0	0	0	0	0	0	0	0
-1.705	2.3863	-0.5915	C	0	0	0	0	0	0	0	0	0	0	0	0
-1.0017	3.1979	-0.3759	H	0	0	0	0	0	0	0	0	0	0	0	0
-2.654	2.5971	-0.089	H	0	0	0	0	0	0	0	0	0	0	0	0
-2.2627	2.6937	-3.0493	O	0	0	0	0	0	0	0	0	0	0	0	0
-2.0967	-0.0068	0.2801	C	0	0	0	0	0	0	0	0	0	0	0	0
-1.853	-1.0533	0.0689	H	0	0	0	0	0	0	0	0	0	0	0	0
-3.111	0.1653	-0.0964	H	0	0	0	0	0	0	0	0	0	0	0	0
-2.1104	0.127	1.3669	H	0	0	0	0	0	0	0	0	0	0	0	0
1 5 2	0 0 0 0
1 6 1	0 0 0 0
2 9 1	0 0 0 0
2 4 1	0 0 0 0
2 6 1	0 0 0 0
3 5 1	0 0 0 0
3 4 1	0 0 0 0
4 7 1	0 0 0 0
6 8 1	0 0 0 0
6 10 1	0 0 0 0
11 12 1	0 0 0 0
11 13 1	0 0 0 0
11 14 1	0 0 0 0
1 11 1	0 0 0 0
15 16 1	0 0 0 0
15 17 1	0 0 0 0
2 15 1	0 0 0 0
18 19 1	0 0 0 0
18 20 1	0 0 0 0
4 18 1	0 0 0 0
18 21 1	0 0 0 0
15 21 1	0 0 0 0
22 23 1	0 0 0 0
22 24 1	0 0 0 0
22 25 1	0 0 0 0
21 22 1	0 0 0 0
21 26 1	0 0 0 0
26 27 2	0 0 0 0
28 29 1	0 0 0 0
26 28 1	0 0 0 0
5 30 1	0 0 0 0
31 32 1	0 0 0 0
31 33 1	0 0 0 0
3 31 1	0 0 0 0
30 31 1	0 0 0 0
30 34 2	0 0 0 0
35 36 1	0 0 0 0
35 37 1	0 0 0 0
35 38 1	0 0 0 0
3 35 1	0 0 0 0
M END
$$$$
M0003
Spartan	02142116353D
38 40 0	0 0 0 0	0 0 0	999	V2	0
0.1093	-2.6403	0.2789	C	0	0	0	0	0	0	0	0	0	0	0	0
0.4953	-0.4764	-1.0736	C	0	0	0	0	0	0	0	0	0	0	0	0
-0.8918	-0.4435	1.0844	C	0	0	0	0	0	0	0	0	0	0	0	0
-0.8006	0.0283	-0.3783	C	0	0	0	0	0	0	0	0	0	0	0	0
-0.7071	-1.9493	1.0779	C	0	0	0	0	0	0	0	0	0	0	0	0
1.0704	-1.8288	-0.5621	C	0	0	0	0	0	0	0	0	0	0	0	0
-1.6606	-0.4259	-0.8841	H	0	0	0	0	0	0	0	0	0	0	0	0
1.4236	-2.4313	-1.4063	H	0	0	0	0	0	0	0	0	0	0	0	0
0.2437	-0.6073	-2.1336	H	0	0	0	0	0	0	0	0	0	0	0	0
1.9611	-1.6281	0.05	H	0	0	0	0	0	0	0	0	0	0	0	0
0.1025	-4.1337	0.1767	C	0	0	0	0	0	0	0	0	0	0	0	0
1.0746	-4.5425	0.4807	H	0	0	0	0	0	0	0	0	0	0	0	0
-0.0634	-4.448	-0.8615	H	0	0	0	0	0	0	0	0	0	0	0	0
-0.6731	-4.5684	0.8122	H	0	0	0	0	0	0	0	0	0	0	0	0
1.4868	0.6903	-0.962	C	0	0	0	0	0	0	0	0	0	0	0	0
2.237	0.6722	-1.7597	H	0	0	0	0	0	0	0	0	0	0	0	0
2.0354	0.645	-0.0179	H	0	0	0	0	0	0	0	0	0	0	0	0
-0.8094	1.5494	-0.6194	C	0	0	0	0	0	0	0	0	0	0	0	0
-1.1841	2.098	0.2494	H	0	0	0	0	0	0	0	0	0	0	0	0
-1.4832	1.7981	-1.4452	H	0	0	0	0	0	0	0	0	0	0	0	0
0.6453	1.9811	-1.0084	C	0	0	0	0	0	0	0	0	0	0	0	0
0.6584	2.6026	-2.4164	C	0	0	0	0	0	0	0	0	0	0	0	0
1.6676	2.9192	-2.7011	H	0	0	0	0	0	0	0	0	0	0	0	0
-0.006	3.4689	-2.4741	H	0	0	0	0	0	0	0	0	0	0	0	0
0.3196	1.857	-3.1441	H	0	0	0	0	0	0	0	0	0	0	0	0
1.1721	3.0044	-0.0151	C	0	0	0	0	0	0	0	0	0	0	0	0
2.1093	2.8668	0.7357	O	0	0	0	0	0	0	0	0	0	0	0	0
0.4504	4.1452	-0.0408	O	0	0	0	0	0	0	0	0	0	0	0	0
0.8514	4.7314	0.6208	H	0	0	0	0	0	0	0	0	0	0	0	0
-1.9917	-2.1756	1.785	C	0	0	0	0	0	0	0	0	0	0	0	0
-2.3309	-0.6712	1.6616	C	0	0	0	0	0	0	0	0	0	0	0	0
-3.1402	-0.4919	0.9451	H	0	0	0	0	0	0	0	0	0	0	0	0
-2.5703	-0.1643	2.6018	H	0	0	0	0	0	0	0	0	0	0	0	0
-2.5673	-3.1293	2.2468	O	0	0	0	0	0	0	0	0	0	0	0	0
0.0179	0.2858	2.0748	C	0	0	0	0	0	0	0	0	0	0	0	0
1.0737	0.2032	1.8049	H	0	0	0	0	0	0	0	0	0	0	0	0
-0.0977	-0.1422	3.0764	H	0	0	0	0	0	0	0	0	0	0	0	0
-0.2282	1.3513	2.1406	H	0	0	0	0	0	0	0	0	0	0	0	0
1 5 2	0 0 0 0
1 6 1	0 0 0 0
2 9 1	0 0 0 0
2 4 1	0 0 0 0
2 6 1	0 0 0 0
3 5 1	0 0 0 0
3 4 1	0 0 0 0
4 7 1	0 0 0 0
6 8 1	0 0 0 0
6 10 1	0 0 0 0
11 12 1	0 0 0 0
11 13 1	0 0 0 0
11 14 1	0 0 0 0
1 11 1	0 0 0 0
15 16 1	0 0 0 0
15 17 1	0 0 0 0
2 15 1	0 0 0 0
18 19 1	0 0 0 0
18 20 1	0 0 0 0
4 18 1	0 0 0 0
18 21 1	0 0 0 0
15 21 1	0 0 0 0
22 23 1	0 0 0 0
22 24 1	0 0 0 0
22 25 1	0 0 0 0
21 22 1	0 0 0 0
21 26 1	0 0 0 0
26 27 2	0 0 0 0
28 29 1	0 0 0 0
26 28 1	0 0 0 0
5 30 1	0 0 0 0
31 32 1	0 0 0 0
31 33 1	0 0 0 0
3 31 1	0 0 0 0
30 31 1	0 0 0 0
30 34 2	0 0 0 0
35 36 1	0 0 0 0
35 37 1	0 0 0 0
35 38 1	0 0 0 0
3 35 1	0 0 0 0
M END
$$$$

## Sheet: 2S3R9S11R
M0001
Spartan	02142116283D
38 40 0	0 0 0 0	0 0 0	999	V2	0
0.5064	-0.8402	-2.3596	C	0	0	0	0	0	0	0	0	0	0	0	0
1.0327	0.143	-0.0682	C	0	0	0	0	0	0	0	0	0	0	0	0
-1.0042	-1.2935	-0.3217	C	0	0	0	0	0	0	0	0	0	0	0	0
-0.4826	0.0468	0.1934	C	0	0	0	0	0	0	0	0	0	0	0	0
-0.5075	-1.4689	-1.753	C	0	0	0	0	0	0	0	0	0	0	0	0
1.3981	0.0805	-1.5543	C	0	0	0	0	0	0	0	0	0	0	0	0
-0.9683	0.8443	-0.3877	H	0	0	0	0	0	0	0	0	0	0	0	0
1.3015	1.0823	-2.0019	H	0	0	0	0	0	0	0	0	0	0	0	0
1.5136	-0.7032	0.4431	H	0	0	0	0	0	0	0	0	0	0	0	0
2.452	-0.1986	-1.6883	H	0	0	0	0	0	0	0	0	0	0	0	0
0.729	-0.9158	-3.8408	C	0	0	0	0	0	0	0	0	0	0	0	0
1.6788	-1.4215	-4.0556	H	0	0	0	0	0	0	0	0	0	0	0	0
0.7976	0.0883	-4.2773	H	0	0	0	0	0	0	0	0	0	0	0	0
-0.0742	-1.4683	-4.334	H	0	0	0	0	0	0	0	0	0	0	0	0
1.4192	1.4308	0.6627	C	0	0	0	0	0	0	0	0	0	0	0	0
1.1975	2.289	0.0188	H	0	0	0	0	0	0	0	0	0	0	0	0
2.4813	1.4794	0.9231	H	0	0	0	0	0	0	0	0	0	0	0	0
-0.5914	0.3945	1.6779	C	0	0	0	0	0	0	0	0	0	0	0	0
-0.3729	-0.4865	2.2917	H	0	0	0	0	0	0	0	0	0	0	0	0
-1.5888	0.7444	1.9587	H	0	0	0	0	0	0	0	0	0	0	0	0
0.5241	1.4603	1.9467	C	0	0	0	0	0	0	0	0	0	0	0	0
1.3318	1.117	3.1983	C	0	0	0	0	0	0	0	0	0	0	0	0
2.0887	1.8795	3.4016	H	0	0	0	0	0	0	0	0	0	0	0	0
1.8334	0.153	3.0582	H	0	0	0	0	0	0	0	0	0	0	0	0
0.6845	1.0454	4.0777	H	0	0	0	0	0	0	0	0	0	0	0	0
-0.0976	2.8346	2.1172	C	0	0	0	0	0	0	0	0	0	0	0	0
0.0622	3.579	3.0546	O	0	0	0	0	0	0	0	0	0	0	0	0
-0.8911	3.1709	1.074	O	0	0	0	0	0	0	0	0	0	0	0	0
-1.2388	4.0534	1.2774	H	0	0	0	0	0	0	0	0	0	0	0	0
-1.8564	-1.8935	-2.2208	C	0	0	0	0	0	0	0	0	0	0	0	0
-2.4592	-1.4106	-0.8809	C	0	0	0	0	0	0	0	0	0	0	0	0
-2.955	-0.442	-1.0101	H	0	0	0	0	0	0	0	0	0	0	0	0
-3.1402	-2.1011	-0.3738	H	0	0	0	0	0	0	0	0	0	0	0	0
-2.3187	-2.3646	-3.2284	O	0	0	0	0	0	0	0	0	0	0	0	0
-0.6798	-2.4914	0.5756	C	0	0	0	0	0	0	0	0	0	0	0	0
0.3793	-2.5227	0.8523	H	0	0	0	0	0	0	0	0	0	0	0	0
-0.9097	-3.4294	0.0583	H	0	0	0	0	0	0	0	0	0	0	0	0
-1.2752	-2.4646	1.4953	H	0	0	0	0	0	0	0	0	0	0	0	0
1 5 2	0 0 0 0
1 6 1	0 0 0 0
2 9 1	0 0 0 0
2 4 1	0 0 0 0
2 6 1	0 0 0 0
3 5 1	0 0 0 0
3 4 1	0 0 0 0
4 7 1	0 0 0 0
6 8 1	0 0 0 0
6 10 1	0 0 0 0
11 12 1	0 0 0 0
11 13 1	0 0 0 0
11 14 1	0 0 0 0
1 11 1	0 0 0 0
15 16 1	0 0 0 0
15 17 1	0 0 0 0
2 15 1	0 0 0 0
18 19 1	0 0 0 0
18 20 1	0 0 0 0
4 18 1	0 0 0 0
18 21 1	0 0 0 0
15 21 1	0 0 0 0
22 23 1	0 0 0 0
22 24 1	0 0 0 0
22 25 1	0 0 0 0
21 22 1	0 0 0 0
21 26 1	0 0 0 0
26 27 2	0 0 0 0
28 29 1	0 0 0 0
26 28 1	0 0 0 0
5 30 1	0 0 0 0
31 32 1	0 0 0 0
31 33 1	0 0 0 0
3 31 1	0 0 0 0
30 31 1	0 0 0 0
30 34 2	0 0 0 0
35 36 1	0 0 0 0
35 37 1	0 0 0 0
35 38 1	0 0 0 0
3 35 1	0 0 0 0
M END
$$$$
M0002
Spartan	02142116283D
38 40 0	0 0 0 0	0 0 0	999	V2	0
0.4188	-0.7606	-2.4203	C	0	0	0	0	0	0	0	0	0	0	0	0
1.0197	0.0727	-0.0901	C	0	0	0	0	0	0	0	0	0	0	0	0
-1.0404	-1.322	-0.3724	C	0	0	0	0	0	0	0	0	0	0	0	0
-0.4895	-0.0229	0.2107	C	0	0	0	0	0	0	0	0	0	0	0	0
-0.5814	-1.4192	-1.8238	C	0	0	0	0	0	0	0	0	0	0	0	0
1.3385	0.1068	-1.5875	C	0	0	0	0	0	0	0	0	0	0	0	0
-0.9893	0.816	-0.2978	H	0	0	0	0	0	0	0	0	0	0	0	0
1.2304	1.135	-1.9664	H	0	0	0	0	0	0	0	0	0	0	0	0
1.495	-0.8186	0.3424	H	0	0	0	0	0	0	0	0	0	0	0	0
2.3867	-0.1635	-1.7725	H	0	0	0	0	0	0	0	0	0	0	0	0
0.5985	-0.7484	-3.9091	C	0	0	0	0	0	0	0	0	0	0	0	0
1.5416	-1.2382	-4.1812	H	0	0	0	0	0	0	0	0	0	0	0	0
0.6533	0.2796	-4.2874	H	0	0	0	0	0	0	0	0	0	0	0	0
-0.2183	-1.2727	-4.41	H	0	0	0	0	0	0	0	0	0	0	0	0
1.4646	1.2958	0.7212	C	0	0	0	0	0	0	0	0	0	0	0	0
1.3733	2.2019	0.1111	H	0	0	0	0	0	0	0	0	0	0	0	0
2.5091	1.2404	1.0426	H	0	0	0	0	0	0	0	0	0	0	0	0
-0.5393	0.2322	1.7146	C	0	0	0	0	0	0	0	0	0	0	0	0
-0.2185	-0.6646	2.2574	H	0	0	0	0	0	0	0	0	0	0	0	0
-1.5324	0.5103	2.0731	H	0	0	0	0	0	0	0	0	0	0	0	0
0.4965	1.3565	1.9573	C	0	0	0	0	0	0	0	0	0	0	0	0
1.2482	1.1699	3.282	C	0	0	0	0	0	0	0	0	0	0	0	0
1.9682	1.9746	3.4487	H	0	0	0	0	0	0	0	0	0	0	0	0
1.7905	0.2188	3.2613	H	0	0	0	0	0	0	0	0	0	0	0	0
0.554	1.144	4.1292	H	0	0	0	0	0	0	0	0	0	0	0	0
-0.2014	2.7081	1.9463	C	0	0	0	0	0	0	0	0	0	0	0	0
-1.3709	2.9109	1.7163	O	0	0	0	0	0	0	0	0	0	0	0	0
0.6536	3.7203	2.202	O	0	0	0	0	0	0	0	0	0	0	0	0
0.1273	4.5344	2.1495	H	0	0	0	0	0	0	0	0	0	0	0	0
-1.9462	-1.8077	-2.2789	C	0	0	0	0	0	0	0	0	0	0	0	0
-2.5097	-1.3892	-0.9007	C	0	0	0	0	0	0	0	0	0	0	0	0
-2.9916	-0.4075	-0.9648	H	0	0	0	0	0	0	0	0	0	0	0	0
-3.1894	-2.0952	-0.4139	H	0	0	0	0	0	0	0	0	0	0	0	0
-2.4363	-2.2257	-3.2969	O	0	0	0	0	0	0	0	0	0	0	0	0
-0.7121	-2.5731	0.4473	C	0	0	0	0	0	0	0	0	0	0	0	0
0.3545	-2.6413	0.6845	H	0	0	0	0	0	0	0	0	0	0	0	0
-0.9802	-3.4769	-0.1107	H	0	0	0	0	0	0	0	0	0	0	0	0
-1.2754	-2.5811	1.3868	H	0	0	0	0	0	0	0	0	0	0	0	0
1 5 2	0 0 0 0
1 6 1	0 0 0 0
2 9 1	0 0 0 0
2 4 1	0 0 0 0
2 6 1	0 0 0 0
3 5 1	0 0 0 0
3 4 1	0 0 0 0
4 7 1	0 0 0 0
6 8 1	0 0 0 0
6 10 1	0 0 0 0
11 12 1	0 0 0 0
11 13 1	0 0 0 0
11 14 1	0 0 0 0
1 11 1	0 0 0 0
15 16 1	0 0 0 0
15 17 1	0 0 0 0
2 15 1	0 0 0 0
18 19 1	0 0 0 0
18 20 1	0 0 0 0
4 18 1	0 0 0 0
18 21 1	0 0 0 0
15 21 1	0 0 0 0
22 23 1	0 0 0 0
22 24 1	0 0 0 0
22 25 1	0 0 0 0
21 22 1	0 0 0 0
21 26 1	0 0 0 0
26 27 2	0 0 0 0
28 29 1	0 0 0 0
26 28 1	0 0 0 0
5 30 1	0 0 0 0
31 32 1	0 0 0 0
31 33 1	0 0 0 0
3 31 1	0 0 0 0
30 31 1	0 0 0 0
30 34 2	0 0 0 0
35 36 1	0 0 0 0
35 37 1	0 0 0 0
35 38 1	0 0 0 0
3 35 1	0 0 0 0
M END
$$$$
M0003
Spartan	02142116283D
38 40 0	0 0 0 0	0 0 0	999	V2	0
0.4893	-0.7386	-2.4354	C	0	0	0	0	0	0	0	0	0	0	0	0
1.0897	0.0995	-0.1079	C	0	0	0	0	0	0	0	0	0	0	0	0
-0.9536	-1.3236	-0.3828	C	0	0	0	0	0	0	0	0	0	0	0	0
-0.4175	-0.016	0.1942	C	0	0	0	0	0	0	0	0	0	0	0	0
-0.4963	-1.4171	-1.8354	C	0	0	0	0	0	0	0	0	0	0	0	0
1.397	0.1455	-1.6071	C	0	0	0	0	0	0	0	0	0	0	0	0
-0.9235	0.8159	-0.3197	H	0	0	0	0	0	0	0	0	0	0	0	0
1.2639	1.1728	-1.9797	H	0	0	0	0	0	0	0	0	0	0	0	0
1.5736	-0.7928	0.3132	H	0	0	0	0	0	0	0	0	0	0	0	0
2.449	-0.1033	-1.8015	H	0	0	0	0	0	0	0	0	0	0	0	0
0.6615	-0.7244	-3.9256	C	0	0	0	0	0	0	0	0	0	0	0	0
1.6018	-1.2184	-4.2016	H	0	0	0	0	0	0	0	0	0	0	0	0
0.7189	0.3043	-4.3021	H	0	0	0	0	0	0	0	0	0	0	0	0
-0.1598	-1.2453	-4.4241	H	0	0	0	0	0	0	0	0	0	0	0	0
1.5276	1.3234	0.7121	C	0	0	0	0	0	0	0	0	0	0	0	0
1.451	2.2306	0.1063	H	0	0	0	0	0	0	0	0	0	0	0	0
2.5627	1.242	1.0593	H	0	0	0	0	0	0	0	0	0	0	0	0
-0.4617	0.24	1.6972	C	0	0	0	0	0	0	0	0	0	0	0	0
-0.0839	-0.6345	2.2403	H	0	0	0	0	0	0	0	0	0	0	0	0
-1.4601	0.4578	2.0872	H	0	0	0	0	0	0	0	0	0	0	0	0
0.54	1.4189	1.9127	C	0	0	0	0	0	0	0	0	0	0	0	0
1.2432	1.3179	3.2717	C	0	0	0	0	0	0	0	0	0	0	0	0
1.9156	2.166	3.4376	H	0	0	0	0	0	0	0	0	0	0	0	0
1.8423	0.4011	3.2989	H	0	0	0	0	0	0	0	0	0	0	0	0
0.5233	1.2858	4.0937	H	0	0	0	0	0	0	0	0	0	0	0	0
-0.2706	2.7068	1.8211	C	0	0	0	0	0	0	0	0	0	0	0	0
-0.3529	3.4382	0.8613	O	0	0	0	0	0	0	0	0	0	0	0	0
-0.97	2.9506	2.9486	O	0	0	0	0	0	0	0	0	0	0	0	0
-1.4758	3.7613	2.7767	H	0	0	0	0	0	0	0	0	0	0	0	0
-1.8566	-1.8187	-2.2891	C	0	0	0	0	0	0	0	0	0	0	0	0
-2.4234	-1.4091	-0.9087	C	0	0	0	0	0	0	0	0	0	0	0	0
-2.9198	-0.4348	-0.973	H	0	0	0	0	0	0	0	0	0	0	0	0
-3.0918	-2.1254	-0.4216	H	0	0	0	0	0	0	0	0	0	0	0	0
-2.3465	-2.2354	-3.3075	O	0	0	0	0	0	0	0	0	0	0	0	0
-0.6087	-2.5667	0.4419	C	0	0	0	0	0	0	0	0	0	0	0	0
0.4595	-2.6225	0.6746	H	0	0	0	0	0	0	0	0	0	0	0	0
-0.8698	-3.4761	-0.1102	H	0	0	0	0	0	0	0	0	0	0	0	0
-1.1675	-2.5756	1.3843	H	0	0	0	0	0	0	0	0	0	0	0	0
1 5 2	0 0 0 0
1 6 1	0 0 0 0
2 9 1	0 0 0 0
2 4 1	0 0 0 0
2 6 1	0 0 0 0
3 5 1	0 0 0 0
3 4 1	0 0 0 0
4 7 1	0 0 0 0
6 8 1	0 0 0 0
6 10 1	0 0 0 0
11 12 1	0 0 0 0
11 13 1	0 0 0 0
11 14 1	0 0 0 0
1 11 1	0 0 0 0
15 16 1	0 0 0 0
15 17 1	0 0 0 0
2 15 1	0 0 0 0
18 19 1	0 0 0 0
18 20 1	0 0 0 0
4 18 1	0 0 0 0
18 21 1	0 0 0 0
15 21 1	0 0 0 0
22 23 1	0 0 0 0
22 24 1	0 0 0 0
22 25 1	0 0 0 0
21 22 1	0 0 0 0
21 26 1	0 0 0 0
26 27 2	0 0 0 0
28 29 1	0 0 0 0
26 28 1	0 0 0 0
5 30 1	0 0 0 0
31 32 1	0 0 0 0
31 33 1	0 0 0 0
3 31 1	0 0 0 0
30 31 1	0 0 0 0
30 34 2	0 0 0 0
35 36 1	0 0 0 0
35 37 1	0 0 0 0
35 38 1	0 0 0 0
3 35 1	0 0 0 0
M END
$$$$
M0004
Spartan	02142116283D
38 40 0	0 0 0 0	0 0 0	999	V2	0
0.4418	-0.7271	-2.4511	C	0	0	0	0	0	0	0	0	0	0	0	0
1.083	0.0849	-0.1259	C	0	0	0	0	0	0	0	0	0	0	0	0
-0.9888	-1.2964	-0.385	C	0	0	0	0	0	0	0	0	0	0	0	0
-0.4228	-0.0014	0.1932	C	0	0	0	0	0	0	0	0	0	0	0	0
-0.5493	-1.3904	-1.8425	C	0	0	0	0	0	0	0	0	0	0	0	0
1.373	0.137	-1.6281	C	0	0	0	0	0	0	0	0	0	0	0	0
-0.919	0.842	-0.3122	H	0	0	0	0	0	0	0	0	0	0	0	0
1.253	1.1695	-1.992	H	0	0	0	0	0	0	0	0	0	0	0	0
1.5524	-0.822	0.2813	H	0	0	0	0	0	0	0	0	0	0	0	0
2.4189	-0.1278	-1.8368	H	0	0	0	0	0	0	0	0	0	0	0	0
0.5966	-0.7052	-3.9424	C	0	0	0	0	0	0	0	0	0	0	0	0
1.5436	-1.1768	-4.2322	H	0	0	0	0	0	0	0	0	0	0	0	0
0.6281	0.3258	-4.3154	H	0	0	0	0	0	0	0	0	0	0	0	0
-0.2191	-1.2403	-4.4332	H	0	0	0	0	0	0	0	0	0	0	0	0
1.5579	1.2904	0.6995	C	0	0	0	0	0	0	0	0	0	0	0	0
1.4909	2.2068	0.1061	H	0	0	0	0	0	0	0	0	0	0	0	0
2.5966	1.1846	1.0286	H	0	0	0	0	0	0	0	0	0	0	0	0
-0.4467	0.2462	1.6979	C	0	0	0	0	0	0	0	0	0	0	0	0
-0.0921	-0.6443	2.233	H	0	0	0	0	0	0	0	0	0	0	0	0
-1.4366	0.4906	2.096	H	0	0	0	0	0	0	0	0	0	0	0	0
0.5925	1.3914	1.9167	C	0	0	0	0	0	0	0	0	0	0	0	0
1.3169	1.2411	3.2607	C	0	0	0	0	0	0	0	0	0	0	0	0
2.0145	2.0672	3.4344	H	0	0	0	0	0	0	0	0	0	0	0	0
1.8924	0.3097	3.2561	H	0	0	0	0	0	0	0	0	0	0	0	0
0.6115	1.2076	4.0938	H	0	0	0	0	0	0	0	0	0	0	0	0
-0.1693	2.7127	1.8727	C	0	0	0	0	0	0	0	0	0	0	0	0
-0.1945	3.4971	0.9542	O	0	0	0	0	0	0	0	0	0	0	0	0
-0.8901	2.9225	2.9945	O	0	0	0	0	0	0	0	0	0	0	0	0
-1.3523	3.7652	2.8604	H	0	0	0	0	0	0	0	0	0	0	0	0
-1.9193	-1.7794	-2.2791	C	0	0	0	0	0	0	0	0	0	0	0	0
-2.4653	-1.358	-0.895	C	0	0	0	0	0	0	0	0	0	0	0	0
-2.9463	-0.3752	-0.9566	H	0	0	0	0	0	0	0	0	0	0	0	0
-3.1409	-2.0623	-0.3995	H	0	0	0	0	0	0	0	0	0	0	0	0
-2.424	-2.2038	-3.2872	O	0	0	0	0	0	0	0	0	0	0	0	0
-0.6562	-2.5498	0.4298	C	0	0	0	0	0	0	0	0	0	0	0	0
0.4131	-2.6234	0.6544	H	0	0	0	0	0	0	0	0	0	0	0	0
-0.9356	-3.4521	-0.1257	H	0	0	0	0	0	0	0	0	0	0	0	0
-1.2085	-2.5564	1.3766	H	0	0	0	0	0	0	0	0	0	0	0	0
1 5 2	0 0 0 0
1 6 1	0 0 0 0
2 9 1	0 0 0 0
2 4 1	0 0 0 0
2 6 1	0 0 0 0
3 5 1	0 0 0 0
3 4 1	0 0 0 0
4 7 1	0 0 0 0
6 8 1	0 0 0 0
6 10 1	0 0 0 0
11 12 1	0 0 0 0
11 13 1	0 0 0 0
11 14 1	0 0 0 0
1 11 1	0 0 0 0
15 16 1	0 0 0 0
15 17 1	0 0 0 0
2 15 1	0 0 0 0
18 19 1	0 0 0 0
18 20 1	0 0 0 0
4 18 1	0 0 0 0
18 21 1	0 0 0 0
15 21 1	0 0 0 0
22 23 1	0 0 0 0
22 24 1	0 0 0 0
22 25 1	0 0 0 0
21 22 1	0 0 0 0
21 26 1	0 0 0 0
26 27 2	0 0 0 0
28 29 1	0 0 0 0
26 28 1	0 0 0 0
5 30 1	0 0 0 0
31 32 1	0 0 0 0
31 33 1	0 0 0 0
3 31 1	0 0 0 0
30 31 1	0 0 0 0
30 34 2	0 0 0 0
35 36 1	0 0 0 0
35 37 1	0 0 0 0
35 38 1	0 0 0 0
3 35 1	0 0 0 0
M END
$$$$

## Sheet: 2S3R9R11R
M0001
Spartan	02142116183D
38 40 0	0 0 0 0	0 0 0	999	V2	0
0.1661	-2.5553	0.3082	C	0	0	0	0	0	0	0	0	0	0	0	0
0.6598	-0.2984	-0.7255	C	0	0	0	0	0	0	0	0	0	0	0	0
-1.1022	-0.5217	1.1648	C	0	0	0	0	0	0	0	0	0	0	0	0
-0.6877	0.2396	-0.1129	C	0	0	0	0	0	0	0	0	0	0	0	0
-0.8773	-2.0058	0.9325	C	0	0	0	0	0	0	0	0	0	0	0	0
1.2494	-1.5742	-0.0826	C	0	0	0	0	0	0	0	0	0	0	0	0
-1.4697	0.0505	-0.8542	H	0	0	0	0	0	0	0	0	0	0	0	0
1.9639	-2.0362	-0.7726	H	0	0	0	0	0	0	0	0	0	0	0	0
0.4489	-0.551	-1.7718	H	0	0	0	0	0	0	0	0	0	0	0	0
1.8221	-1.304	0.815	H	0	0	0	0	0	0	0	0	0	0	0	0
0.276	-4.0059	-0.0386	C	0	0	0	0	0	0	0	0	0	0	0	0
1.1492	-4.4535	0.4526	H	0	0	0	0	0	0	0	0	0	0	0	0
0.4214	-4.1323	-1.1187	H	0	0	0	0	0	0	0	0	0	0	0	0
-0.6179	-4.5531	0.2689	H	0	0	0	0	0	0	0	0	0	0	0	0
1.6107	0.9042	-0.7114	C	0	0	0	0	0	0	0	0	0	0	0	0
2.4034	0.8458	-1.4632	H	0	0	0	0	0	0	0	0	0	0	0	0
2.0922	0.9942	0.2725	H	0	0	0	0	0	0	0	0	0	0	0	0
-0.5006	1.7667	0.0067	C	0	0	0	0	0	0	0	0	0	0	0	0
-0.2286	2.0495	1.0285	H	0	0	0	0	0	0	0	0	0	0	0	0
-1.4054	2.3176	-0.2607	H	0	0	0	0	0	0	0	0	0	0	0	0
0.6887	2.1283	-0.898	C	0	0	0	0	0	0	0	0	0	0	0	0
1.3642	3.4508	-0.5192	C	0	0	0	0	0	0	0	0	0	0	0	0
2.2331	3.6497	-1.1518	H	0	0	0	0	0	0	0	0	0	0	0	0
1.6964	3.406	0.5233	H	0	0	0	0	0	0	0	0	0	0	0	0
0.6689	4.2916	-0.6163	H	0	0	0	0	0	0	0	0	0	0	0	0
0.2316	2.1861	-2.3508	C	0	0	0	0	0	0	0	0	0	0	0	0
-0.8916	1.9947	-2.7548	O	0	0	0	0	0	0	0	0	0	0	0	0
1.246	2.4717	-3.1941	O	0	0	0	0	0	0	0	0	0	0	0	0
0.8605	2.4831	-4.0846	H	0	0	0	0	0	0	0	0	0	0	0	0
-2.2825	-2.3389	1.2712	C	0	0	0	0	0	0	0	0	0	0	0	0
-2.6258	-0.8347	1.3595	C	0	0	0	0	0	0	0	0	0	0	0	0
-3.2631	-0.5068	0.5313	H	0	0	0	0	0	0	0	0	0	0	0	0
-3.0761	-0.5125	2.304	H	0	0	0	0	0	0	0	0	0	0	0	0
-2.917	-3.3552	1.4098	O	0	0	0	0	0	0	0	0	0	0	0	0
-0.4506	-0.0163	2.4553	C	0	0	0	0	0	0	0	0	0	0	0	0
0.6337	0.1002	2.3444	H	0	0	0	0	0	0	0	0	0	0	0	0
-0.6261	-0.7249	3.2718	H	0	0	0	0	0	0	0	0	0	0	0	0
-0.8641	0.9505	2.7616	H	0	0	0	0	0	0	0	0	0	0	0	0
1 5 2	0 0 0 0
1 6 1	0 0 0 0
2 9 1	0 0 0 0
2 4 1	0 0 0 0
2 6 1	0 0 0 0
3 5 1	0 0 0 0
3 4 1	0 0 0 0
4 7 1	0 0 0 0
6 8 1	0 0 0 0
6 10 1	0 0 0 0
11 12 1	0 0 0 0
11 13 1	0 0 0 0
11 14 1	0 0 0 0
1 11 1	0 0 0 0
15 16 1	0 0 0 0
15 17 1	0 0 0 0
2 15 1	0 0 0 0
18 19 1	0 0 0 0
18 20 1	0 0 0 0
4 18 1	0 0 0 0
18 21 1	0 0 0 0
15 21 1	0 0 0 0
22 23 1	0 0 0 0
22 24 1	0 0 0 0
22 25 1	0 0 0 0
21 22 1	0 0 0 0
21 26 1	0 0 0 0
26 27 2	0 0 0 0
28 29 1	0 0 0 0
26 28 1	0 0 0 0
5 30 1	0 0 0 0
31 32 1	0 0 0 0
31 33 1	0 0 0 0
3 31 1	0 0 0 0
30 31 1	0 0 0 0
30 34 2	0 0 0 0
35 36 1	0 0 0 0
35 37 1	0 0 0 0
35 38 1	0 0 0 0
3 35 1	0 0 0 0
M END
$$$$
M0002
Spartan	02142116183D
38 40 0	0 0 0 0	0 0 0	999	V2	0
0.1891	-2.5814	0.3037	C	0	0	0	0	0	0	0	0	0	0	0	0
0.7085	-0.3439	-0.745	C	0	0	0	0	0	0	0	0	0	0	0	0
-1.0527	-0.5303	1.1563	C	0	0	0	0	0	0	0	0	0	0	0	0
-0.622	0.2242	-0.1222	C	0	0	0	0	0	0	0	0	0	0	0	0
-0.8508	-2.0179	0.923	C	0	0	0	0	0	0	0	0	0	0	0	0
1.2859	-1.6132	-0.0797	C	0	0	0	0	0	0	0	0	0	0	0	0
-1.4164	0.0508	-0.8577	H	0	0	0	0	0	0	0	0	0	0	0	0
2.0045	-2.0854	-0.7584	H	0	0	0	0	0	0	0	0	0	0	0	0
0.4851	-0.6123	-1.7819	H	0	0	0	0	0	0	0	0	0	0	0	0
1.8492	-1.3382	0.8225	H	0	0	0	0	0	0	0	0	0	0	0	0
0.2765	-4.031	-0.051	C	0	0	0	0	0	0	0	0	0	0	0	0
1.1378	-4.4963	0.4446	H	0	0	0	0	0	0	0	0	0	0	0	0
0.4302	-4.1517	-1.1306	H	0	0	0	0	0	0	0	0	0	0	0	0
-0.6296	-4.5647	0.2447	H	0	0	0	0	0	0	0	0	0	0	0	0
1.6773	0.8444	-0.7771	C	0	0	0	0	0	0	0	0	0	0	0	0
2.4258	0.7612	-1.5697	H	0	0	0	0	0	0	0	0	0	0	0	0
2.2054	0.9286	0.1831	H	0	0	0	0	0	0	0	0	0	0	0	0
-0.3963	1.745	0.005	C	0	0	0	0	0	0	0	0	0	0	0	0
-0.0785	2.0087	1.0189	H	0	0	0	0	0	0	0	0	0	0	0	0
-1.2924	2.3317	-0.2141	H	0	0	0	0	0	0	0	0	0	0	0	0
0.7832	2.081	-0.9366	C	0	0	0	0	0	0	0	0	0	0	0	0
1.4823	3.3942	-0.5618	C	0	0	0	0	0	0	0	0	0	0	0	0
2.3297	3.5958	-1.2262	H	0	0	0	0	0	0	0	0	0	0	0	0
1.864	3.3247	0.4624	H	0	0	0	0	0	0	0	0	0	0	0	0
0.792	4.2403	-0.6177	H	0	0	0	0	0	0	0	0	0	0	0	0
0.2978	2.1866	-2.3778	C	0	0	0	0	0	0	0	0	0	0	0	0
0.6635	1.5091	-3.3094	O	0	0	0	0	0	0	0	0	0	0	0	0
-0.6161	3.1672	-2.5351	O	0	0	0	0	0	0	0	0	0	0	0	0
-0.8491	3.1714	-3.4766	H	0	0	0	0	0	0	0	0	0	0	0	0
-2.265	-2.3281	1.2413	C	0	0	0	0	0	0	0	0	0	0	0	0
-2.5813	-0.8185	1.3483	C	0	0	0	0	0	0	0	0	0	0	0	0
-3.2189	-0.466	0.5307	H	0	0	0	0	0	0	0	0	0	0	0	0
-3.0198	-0.5036	2.3009	H	0	0	0	0	0	0	0	0	0	0	0	0
-2.9235	-3.332	1.3513	O	0	0	0	0	0	0	0	0	0	0	0	0
-0.3939	-0.0301	2.4452	C	0	0	0	0	0	0	0	0	0	0	0	0
0.6914	0.0753	2.3328	H	0	0	0	0	0	0	0	0	0	0	0	0
-0.5755	-0.737	3.2621	H	0	0	0	0	0	0	0	0	0	0	0	0
-0.7974	0.9411	2.7518	H	0	0	0	0	0	0	0	0	0	0	0	0
1 5 2	0 0 0 0
1 6 1	0 0 0 0
2 9 1	0 0 0 0
2 4 1	0 0 0 0
2 6 1	0 0 0 0
3 5 1	0 0 0 0
3 4 1	0 0 0 0
4 7 1	0 0 0 0
6 8 1	0 0 0 0
6 10 1	0 0 0 0
11 12 1	0 0 0 0
11 13 1	0 0 0 0
11 14 1	0 0 0 0
1 11 1	0 0 0 0
15 16 1	0 0 0 0
15 17 1	0 0 0 0
2 15 1	0 0 0 0
18 19 1	0 0 0 0
18 20 1	0 0 0 0
4 18 1	0 0 0 0
18 21 1	0 0 0 0
15 21 1	0 0 0 0
22 23 1	0 0 0 0
22 24 1	0 0 0 0
22 25 1	0 0 0 0
21 22 1	0 0 0 0
21 26 1	0 0 0 0
26 27 2	0 0 0 0
28 29 1	0 0 0 0
26 28 1	0 0 0 0
5 30 1	0 0 0 0
31 32 1	0 0 0 0
31 33 1	0 0 0 0
3 31 1	0 0 0 0
30 31 1	0 0 0 0
30 34 2	0 0 0 0
35 36 1	0 0 0 0
35 37 1	0 0 0 0
35 38 1	0 0 0 0
3 35 1	0 0 0 0
M END
$$$$
M0003
Spartan	02142116183D
38 40 0	0 0 0 0	0 0 0	999	V2	0
0.2442	-0.3237	-2.5363	C	0	0	0	0	0	0	0	0	0	0	0	0
0.687	0.7568	-0.2842	C	0	0	0	0	0	0	0	0	0	0	0	0
-0.9965	-1.1972	-0.4937	C	0	0	0	0	0	0	0	0	0	0	0	0
-0.6621	0.1278	0.2235	C	0	0	0	0	0	0	0	0	0	0	0	0
-0.7721	-0.9879	-1.9816	C	0	0	0	0	0	0	0	0	0	0	0	0
1.3044	0.1371	-1.5599	C	0	0	0	0	0	0	0	0	0	0	0	0
-1.4606	0.8275	-0.041	H	0	0	0	0	0	0	0	0	0	0	0	0
1.9762	0.8634	-2.0317	H	0	0	0	0	0	0	0	0	0	0	0	0
0.47	1.804	-0.5267	H	0	0	0	0	0	0	0	0	0	0	0	0
1.9311	-0.7241	-1.2885	H	0	0	0	0	0	0	0	0	0	0	0	0
0.345	0.0041	-3.9924	C	0	0	0	0	0	0	0	0	0	0	0	0
1.2415	-0.4551	-4.4289	H	0	0	0	0	0	0	0	0	0	0	0	0
0.4432	1.0879	-4.1339	H	0	0	0	0	0	0	0	0	0	0	0	0
-0.5325	-0.3506	-4.5386	H	0	0	0	0	0	0	0	0	0	0	0	0
1.6127	0.7383	0.9367	C	0	0	0	0	0	0	0	0	0	0	0	0
2.4168	1.4789	0.8927	H	0	0	0	0	0	0	0	0	0	0	0	0
2.0756	-0.2525	1.0468	H	0	0	0	0	0	0	0	0	0	0	0	0
-0.5378	0.0828	1.7627	C	0	0	0	0	0	0	0	0	0	0	0	0
-0.3141	-0.932	2.1039	H	0	0	0	0	0	0	0	0	0	0	0	0
-1.4575	0.3934	2.2638	H	0	0	0	0	0	0	0	0	0	0	0	0
0.6704	0.9608	2.1416	C	0	0	0	0	0	0	0	0	0	0	0	0
1.3142	0.5662	3.473	C	0	0	0	0	0	0	0	0	0	0	0	0
2.1791	1.1987	3.6867	H	0	0	0	0	0	0	0	0	0	0	0	0
1.64	-0.4783	3.4309	H	0	0	0	0	0	0	0	0	0	0	0	0
0.6046	0.6681	4.3015	H	0	0	0	0	0	0	0	0	0	0	0	0
0.3542	2.4522	2.1971	C	0	0	0	0	0	0	0	0	0	0	0	0
1.1359	3.2994	2.5616	O	0	0	0	0	0	0	0	0	0	0	0	0
-0.8844	2.7734	1.7718	O	0	0	0	0	0	0	0	0	0	0	0	0
-0.9441	3.7401	1.8407	H	0	0	0	0	0	0	0	0	0	0	0	0
-2.1589	-1.3892	-2.3156	C	0	0	0	0	0	0	0	0	0	0	0	0
-2.504	-1.4826	-0.8114	C	0	0	0	0	0	0	0	0	0	0	0	0
-3.1943	-0.6948	-0.4905	H	0	0	0	0	0	0	0	0	0	0	0	0
-2.8963	-2.4519	-0.4848	H	0	0	0	0	0	0	0	0	0	0	0	0
-2.786	-1.553	-3.3328	O	0	0	0	0	0	0	0	0	0	0	0	0
-0.2743	-2.4296	0.057	C	0	0	0	0	0	0	0	0	0	0	0	0
0.7993	-2.248	0.1835	H	0	0	0	0	0	0	0	0	0	0	0	0
-0.3887	-3.275	-0.63	H	0	0	0	0	0	0	0	0	0	0	0	0
-0.681	-2.7353	1.027	H	0	0	0	0	0	0	0	0	0	0	0	0
1 5 2	0 0 0 0
1 6 1	0 0 0 0
2 9 1	0 0 0 0
2 4 1	0 0 0 0
2 6 1	0 0 0 0
3 5 1	0 0 0 0
3 4 1	0 0 0 0
4 7 1	0 0 0 0
6 8 1	0 0 0 0
6 10 1	0 0 0 0
11 12 1	0 0 0 0
11 13 1	0 0 0 0
11 14 1	0 0 0 0
1 11 1	0 0 0 0
15 16 1	0 0 0 0
15 17 1	0 0 0 0
2 15 1	0 0 0 0
18 19 1	0 0 0 0
18 20 1	0 0 0 0
4 18 1	0 0 0 0
18 21 1	0 0 0 0
15 21 1	0 0 0 0
22 23 1	0 0 0 0
22 24 1	0 0 0 0
22 25 1	0 0 0 0
21 22 1	0 0 0 0
21 26 1	0 0 0 0
26 27 2	0 0 0 0
28 29 1	0 0 0 0
26 28 1	0 0 0 0
5 30 1	0 0 0 0
31 32 1	0 0 0 0
31 33 1	0 0 0 0
3 31 1	0 0 0 0
30 31 1	0 0 0 0
30 34 2	0 0 0 0
35 36 1	0 0 0 0
35 37 1	0 0 0 0
35 38 1	0 0 0 0
3 35 1	0 0 0 0
M END
$$$$

## Sheet: 2R3R9S11S
M0001
Spartan	02142116093D
38 40 0	0 0 0 0	0 0 0	999	V2	0
-0.1849	2.256	0.1482	C	0	0	0	0	0	0	0	0	0	0	0	0
-1.3504	-0.0061	0.2337	C	0	0	0	0	0	0	0	0	0	0	0	0
0.8416	0.4085	1.5581	C	0	0	0	0	0	0	0	0	0	0	0	0
-0.0099	-0.6251	0.7922	C	0	0	0	0	0	0	0	0	0	0	0	0
0.8543	1.7151	0.789	C	0	0	0	0	0	0	0	0	0	0	0	0
-1.495	1.5333	0.3596	C	0	0	0	0	0	0	0	0	0	0	0	0
-2.2492	1.8793	-0.3571	H	0	0	0	0	0	0	0	0	0	0	0	0
-2.191	-0.4637	0.7607	H	0	0	0	0	0	0	0	0	0	0	0	0
-1.88	1.7913	1.3543	H	0	0	0	0	0	0	0	0	0	0	0	0
-0.0988	3.4548	-0.7415	C	0	0	0	0	0	0	0	0	0	0	0	0
-0.7388	4.2609	-0.362	H	0	0	0	0	0	0	0	0	0	0	0	0
-0.4629	3.2114	-1.7475	H	0	0	0	0	0	0	0	0	0	0	0	0
0.9268	3.8231	-0.8099	H	0	0	0	0	0	0	0	0	0	0	0	0
-1.4074	-0.444	-1.2457	C	0	0	0	0	0	0	0	0	0	0	0	0
-0.9999	0.3505	-1.8853	H	0	0	0	0	0	0	0	0	0	0	0	0
-2.4278	-0.6532	-1.5769	H	0	0	0	0	0	0	0	0	0	0	0	0
0.673	-1.244	-0.4384	C	0	0	0	0	0	0	0	0	0	0	0	0
1.3404	-2.0737	-0.1899	H	0	0	0	0	0	0	0	0	0	0	0	0
1.2615	-0.4852	-0.9705	H	0	0	0	0	0	0	0	0	0	0	0	0
-0.4818	-1.6577	-1.3696	C	0	0	0	0	0	0	0	0	0	0	0	0
-0.0246	-1.9424	-2.8046	C	0	0	0	0	0	0	0	0	0	0	0	0
0.4671	-1.0539	-3.2142	H	0	0	0	0	0	0	0	0	0	0	0	0
-0.8753	-2.187	-3.4498	H	0	0	0	0	0	0	0	0	0	0	0	0
0.6827	-2.7752	-2.8375	H	0	0	0	0	0	0	0	0	0	0	0	0
-1.1728	-2.8917	-0.8043	C	0	0	0	0	0	0	0	0	0	0	0	0
-2.3106	-2.9508	-0.4004	O	0	0	0	0	0	0	0	0	0	0	0	0
-0.3595	-3.9689	-0.7869	O	0	0	0	0	0	0	0	0	0	0	0	0
-0.8841	-4.6962	-0.416	H	0	0	0	0	0	0	0	0	0	0	0	0
2.3352	1.7719	0.7743	C	0	0	0	0	0	0	0	0	0	0	0	0
2.4058	0.3778	1.438	C	0	0	0	0	0	0	0	0	0	0	0	0
2.8218	-0.3853	0.7743	H	0	0	0	0	0	0	0	0	0	0	0	0
2.9515	0.3511	2.3868	H	0	0	0	0	0	0	0	0	0	0	0	0
3.1639	2.5616	0.3924	O	0	0	0	0	0	0	0	0	0	0	0	0
0.3767	0.5294	3.0114	C	0	0	0	0	0	0	0	0	0	0	0	0
-0.701	0.7155	3.0743	H	0	0	0	0	0	0	0	0	0	0	0	0
0.8891	1.3504	3.5246	H	0	0	0	0	0	0	0	0	0	0	0	0
0.5869	-0.3986	3.5563	H	0	0	0	0	0	0	0	0	0	0	0	0
-0.2726	-1.4392	1.4796	H	0	0	0	0	0	0	0	0	0	0	0	0
1 5 2	0 0 0 0
1 6 1	0 0 0 0
2 8 1	0 0 0 0
2 4 1	0 0 0 0
2 6 1	0 0 0 0
3 5 1	0 0 0 0
3 4 1	0 0 0 0
6 7 1	0 0 0 0
6 9 1	0 0 0 0
10 11 1	0 0 0 0
10 12 1	0 0 0 0
10 13 1	0 0 0 0
1 10 1	0 0 0 0
14 15 1	0 0 0 0
14 16 1	0 0 0 0
2 14 1	0 0 0 0
17 18 1	0 0 0 0
17 19 1	0 0 0 0
4 17 1	0 0 0 0
17 20 1	0 0 0 0
14 20 1	0 0 0 0
21 22 1	0 0 0 0
21 23 1	0 0 0 0
21 24 1	0 0 0 0
20 21 1	0 0 0 0
20 25 1	0 0 0 0
25 26 2	0 0 0 0
27 28 1	0 0 0 0
25 27 1	0 0 0 0
5 29 1	0 0 0 0
30 31 1	0 0 0 0
30 32 1	0 0 0 0
3 30 1	0 0 0 0
29 30 1	0 0 0 0
29 33 2	0 0 0 0
34 35 1	0 0 0 0
34 36 1	0 0 0 0
34 37 1	0 0 0 0
3 34 1	0 0 0 0
4 38 1	0 0 0 0
M END
$$$$
M0002
Spartan	02142116093D
38 40 0	0 0 0 0	0 0 0	999	V2	0
-0.1496	2.2344	0.1587	C	0	0	0	0	0	0	0	0	0	0	0	0
-1.2725	-0.0393	0.3226	C	0	0	0	0	0	0	0	0	0	0	0	0
0.9783	0.413	1.5246	C	0	0	0	0	0	0	0	0	0	0	0	0
0.0942	-0.6449	0.8316	C	0	0	0	0	0	0	0	0	0	0	0	0
0.932	1.7073	0.737	C	0	0	0	0	0	0	0	0	0	0	0	0
-1.4365	1.4981	0.452	C	0	0	0	0	0	0	0	0	0	0	0	0
-2.234	1.8285	-0.2241	H	0	0	0	0	0	0	0	0	0	0	0	0
-2.0906	-0.504	0.8836	H	0	0	0	0	0	0	0	0	0	0	0	0
-1.7697	1.7564	1.465	H	0	0	0	0	0	0	0	0	0	0	0	0
-0.1316	3.425	-0.7452	C	0	0	0	0	0	0	0	0	0	0	0	0
-0.767	4.223	-0.3412	H	0	0	0	0	0	0	0	0	0	0	0	0
-0.5412	3.1634	-1.7294	H	0	0	0	0	0	0	0	0	0	0	0	0
0.883	3.8115	-0.8706	H	0	0	0	0	0	0	0	0	0	0	0	0
-1.3748	-0.4714	-1.1552	C	0	0	0	0	0	0	0	0	0	0	0	0
-0.9589	0.3157	-1.7999	H	0	0	0	0	0	0	0	0	0	0	0	0
-2.4046	-0.6499	-1.478	H	0	0	0	0	0	0	0	0	0	0	0	0
0.7168	-1.3027	-0.4125	C	0	0	0	0	0	0	0	0	0	0	0	0
1.3591	-2.1497	-0.1601	H	0	0	0	0	0	0	0	0	0	0	0	0
1.3134	-0.573	-0.9749	H	0	0	0	0	0	0	0	0	0	0	0	0
-0.4671	-1.7047	-1.2971	C	0	0	0	0	0	0	0	0	0	0	0	0
-0.0746	-1.9963	-2.751	C	0	0	0	0	0	0	0	0	0	0	0	0
0.4329	-1.1228	-3.1733	H	0	0	0	0	0	0	0	0	0	0	0	0
-0.9537	-2.2158	-3.3635	H	0	0	0	0	0	0	0	0	0	0	0	0
0.6113	-2.8484	-2.8119	H	0	0	0	0	0	0	0	0	0	0	0	0
-1.1472	-2.9414	-0.7221	C	0	0	0	0	0	0	0	0	0	0	0	0
-0.7079	-3.6641	0.1426	O	0	0	0	0	0	0	0	0	0	0	0	0
-2.3368	-3.186	-1.3103	O	0	0	0	0	0	0	0	0	0	0	0	0
-2.6727	-4.0013	-0.9053	H	0	0	0	0	0	0	0	0	0	0	0	0
2.4092	1.7776	0.6354	C	0	0	0	0	0	0	0	0	0	0	0	0
2.5331	0.3967	1.3162	C	0	0	0	0	0	0	0	0	0	0	0	0
2.9196	-0.3738	0.6439	H	0	0	0	0	0	0	0	0	0	0	0	0
3.1315	0.3914	2.233	H	0	0	0	0	0	0	0	0	0	0	0	0
3.2044	2.5682	0.1899	O	0	0	0	0	0	0	0	0	0	0	0	0
0.5983	0.5564	3.0007	C	0	0	0	0	0	0	0	0	0	0	0	0
-0.4761	0.7322	3.1238	H	0	0	0	0	0	0	0	0	0	0	0	0
1.13	1.3916	3.4693	H	0	0	0	0	0	0	0	0	0	0	0	0
0.8501	-0.3599	3.5472	H	0	0	0	0	0	0	0	0	0	0	0	0
-0.1301	-1.4413	1.5484	H	0	0	0	0	0	0	0	0	0	0	0	0
1 5 2	0 0 0 0
1 6 1	0 0 0 0
2 8 1	0 0 0 0
2 4 1	0 0 0 0
2 6 1	0 0 0 0
3 5 1	0 0 0 0
3 4 1	0 0 0 0
6 7 1	0 0 0 0
6 9 1	0 0 0 0
10 11 1	0 0 0 0
10 12 1	0 0 0 0
10 13 1	0 0 0 0
1 10 1	0 0 0 0
14 15 1	0 0 0 0
14 16 1	0 0 0 0
2 14 1	0 0 0 0
17 18 1	0 0 0 0
17 19 1	0 0 0 0
4 17 1	0 0 0 0
17 20 1	0 0 0 0
14 20 1	0 0 0 0
21 22 1	0 0 0 0
21 23 1	0 0 0 0
21 24 1	0 0 0 0
20 21 1	0 0 0 0
20 25 1	0 0 0 0
25 26 2	0 0 0 0
27 28 1	0 0 0 0
25 27 1	0 0 0 0
5 29 1	0 0 0 0
30 31 1	0 0 0 0
30 32 1	0 0 0 0
3 30 1	0 0 0 0
29 30 1	0 0 0 0
29 33 2	0 0 0 0
34 35 1	0 0 0 0
34 36 1	0 0 0 0
34 37 1	0 0 0 0
3 34 1	0 0 0 0
4 38 1	0 0 0 0
M END
$$$$
M0003
Spartan	02142116093D
38 40 0	0 0 0 0	0 0 0	999	V2	0
-0.7149	0.1479	2.1144	C	0	0	0	0	0	0	0	0	0	0	0	0
-0.2156	1.3384	-0.1476	C	0	0	0	0	0	0	0	0	0	0	0	0
-1.7771	-0.6633	-0.0682	C	0	0	0	0	0	0	0	0	0	0	0	0
-0.61	-0.0086	-0.8048	C	0	0	0	0	0	0	0	0	0	0	0	0
-1.5455	-0.6418	1.4298	C	0	0	0	0	0	0	0	0	0	0	0	0
0.0229	1.2424	1.383	C	0	0	0	0	0	0	0	0	0	0	0	0
1.0917	1.0763	1.5841	H	0	0	0	0	0	0	0	0	0	0	0	0
-0.9856	2.0943	-0.3327	H	0	0	0	0	0	0	0	0	0	0	0	0
-0.1966	2.2148	1.8446	H	0	0	0	0	0	0	0	0	0	0	0	0
-0.3863	-0.0815	3.5597	C	0	0	0	0	0	0	0	0	0	0	0	0
-0.7041	0.777	4.1649	H	0	0	0	0	0	0	0	0	0	0	0	0
0.6967	-0.1868	3.7011	H	0	0	0	0	0	0	0	0	0	0	0	0
-0.8848	-0.9767	3.9395	H	0	0	0	0	0	0	0	0	0	0	0	0
1.0823	1.6942	-0.8927	C	0	0	0	0	0	0	0	0	0	0	0	0
1.7542	2.3248	-0.3014	H	0	0	0	0	0	0	0	0	0	0	0	0
0.8475	2.2566	-1.802	H	0	0	0	0	0	0	0	0	0	0	0	0
0.7264	-0.7531	-0.8404	C	0	0	0	0	0	0	0	0	0	0	0	0
0.7257	-1.5938	-1.5369	H	0	0	0	0	0	0	0	0	0	0	0	0
0.9736	-1.1363	0.1579	H	0	0	0	0	0	0	0	0	0	0	0	0
1.7602	0.3203	-1.2515	C	0	0	0	0	0	0	0	0	0	0	0	0
3.1117	0.1317	-0.5474	C	0	0	0	0	0	0	0	0	0	0	0	0
2.9737	0.1806	0.5374	H	0	0	0	0	0	0	0	0	0	0	0	0
3.8253	0.9059	-0.8396	H	0	0	0	0	0	0	0	0	0	0	0	0
3.5451	-0.8458	-0.7851	H	0	0	0	0	0	0	0	0	0	0	0	0
1.9627	0.2838	-2.7596	C	0	0	0	0	0	0	0	0	0	0	0	0
1.3672	-0.4122	-3.5484	O	0	0	0	0	0	0	0	0	0	0	0	0
2.8953	1.1715	-3.1652	O	0	0	0	0	0	0	0	0	0	0	0	0
2.9319	1.0978	-4.1326	H	0	0	0	0	0	0	0	0	0	0	0	0
-1.9729	-2.0609	1.5716	C	0	0	0	0	0	0	0	0	0	0	0	0
-1.9135	-2.219	0.0344	C	0	0	0	0	0	0	0	0	0	0	0	0
-1.013	-2.7664	-0.2616	H	0	0	0	0	0	0	0	0	0	0	0	0
-2.7849	-2.6761	-0.4441	H	0	0	0	0	0	0	0	0	0	0	0	0
-2.2214	-2.8074	2.4852	O	0	0	0	0	0	0	0	0	0	0	0	0
-3.1112	-0.0277	-0.4725	C	0	0	0	0	0	0	0	0	0	0	0	0
-3.092	1.0583	-0.3329	H	0	0	0	0	0	0	0	0	0	0	0	0
-3.9361	-0.4233	0.1303	H	0	0	0	0	0	0	0	0	0	0	0	0
-3.329	-0.235	-1.5266	H	0	0	0	0	0	0	0	0	0	0	0	0
-0.8997	0.1992	-1.844	H	0	0	0	0	0	0	0	0	0	0	0	0
1 5 2	0 0 0 0
1 6 1	0 0 0 0
2 8 1	0 0 0 0
2 4 1	0 0 0 0
2 6 1	0 0 0 0
3 5 1	0 0 0 0
3 4 1	0 0 0 0
6 7 1	0 0 0 0
6 9 1	0 0 0 0
10 11 1	0 0 0 0
10 12 1	0 0 0 0
10 13 1	0 0 0 0
1 10 1	0 0 0 0
14 15 1	0 0 0 0
14 16 1	0 0 0 0
2 14 1	0 0 0 0
17 18 1	0 0 0 0
17 19 1	0 0 0 0
4 17 1	0 0 0 0
17 20 1	0 0 0 0
14 20 1	0 0 0 0
21 22 1	0 0 0 0
21 23 1	0 0 0 0
21 24 1	0 0 0 0
20 21 1	0 0 0 0
20 25 1	0 0 0 0
25 26 2	0 0 0 0
27 28 1	0 0 0 0
25 27 1	0 0 0 0
5 29 1	0 0 0 0
30 31 1	0 0 0 0
30 32 1	0 0 0 0
3 30 1	0 0 0 0
29 30 1	0 0 0 0
29 33 2	0 0 0 0
34 35 1	0 0 0 0
34 36 1	0 0 0 0
34 37 1	0 0 0 0
3 34 1	0 0 0 0
4 38 1	0 0 0 0
M END
$$$$
M0004
Spartan	02142116093D
38 40 0	0 0 0 0	0 0 0	999	V2	0
-0.2613	2.1136	0.7001	C	0	0	0	0	0	0	0	0	0	0	0	0
-1.409	-0.1675	0.1773	C	0	0	0	0	0	0	0	0	0	0	0	0
0.5647	-0.0562	1.7771	C	0	0	0	0	0	0	0	0	0	0	0	0
-0.0604	-0.8025	0.5992	C	0	0	0	0	0	0	0	0	0	0	0	0
0.5257	1.4415	1.5436	C	0	0	0	0	0	0	0	0	0	0	0	0
-1.3341	1.3659	-0.0522	C	0	0	0	0	0	0	0	0	0	0	0	0
-1.1603	1.5754	-1.1178	H	0	0	0	0	0	0	0	0	0	0	0	0
-2.1754	-0.3687	0.9324	H	0	0	0	0	0	0	0	0	0	0	0	0
-2.3159	1.8107	0.1585	H	0	0	0	0	0	0	0	0	0	0	0	0
-0.0497	3.5625	0.3764	C	0	0	0	0	0	0	0	0	0	0	0	0
-0.9193	4.1537	0.6895	H	0	0	0	0	0	0	0	0	0	0	0	0
0.0605	3.7082	-0.7056	H	0	0	0	0	0	0	0	0	0	0	0	0
0.8355	3.9547	0.8824	H	0	0	0	0	0	0	0	0	0	0	0	0
-1.7251	-0.9176	-1.1299	C	0	0	0	0	0	0	0	0	0	0	0	0
-2.3467	-0.3243	-1.8094	H	0	0	0	0	0	0	0	0	0	0	0	0
-2.2649	-1.8415	-0.9106	H	0	0	0	0	0	0	0	0	0	0	0	0
0.7087	-0.8235	-0.7228	C	0	0	0	0	0	0	0	0	0	0	0	0
1.5838	-1.4809	-0.7113	H	0	0	0	0	0	0	0	0	0	0	0	0
1.0657	0.184	-0.975	H	0	0	0	0	0	0	0	0	0	0	0	0
-0.3524	-1.2675	-1.7788	C	0	0	0	0	0	0	0	0	0	0	0	0
-0.1341	-0.5747	-3.1301	C	0	0	0	0	0	0	0	0	0	0	0	0
-0.2595	0.5069	-3.0113	H	0	0	0	0	0	0	0	0	0	0	0	0
-0.8597	-0.9179	-3.8755	H	0	0	0	0	0	0	0	0	0	0	0	0
0.87	-0.7634	-3.5179	H	0	0	0	0	0	0	0	0	0	0	0	0
-0.2175	-2.78	-1.9285	C	0	0	0	0	0	0	0	0	0	0	0	0
-0.9058	-3.6195	-1.3972	O	0	0	0	0	0	0	0	0	0	0	0	0
0.8295	-3.1219	-2.7094	O	0	0	0	0	0	0	0	0	0	0	0	0
0.8596	-4.0922	-2.706	H	0	0	0	0	0	0	0	0	0	0	0	0
1.9349	1.6053	1.9909	C	0	0	0	0	0	0	0	0	0	0	0	0
2.1164	0.0697	1.9411	C	0	0	0	0	0	0	0	0	0	0	0	0
2.688	-0.2212	1.0539	H	0	0	0	0	0	0	0	0	0	0	0	0
2.5626	-0.397	2.8247	H	0	0	0	0	0	0	0	0	0	0	0	0
2.6645	2.5301	2.244	O	0	0	0	0	0	0	0	0	0	0	0	0
-0.0891	-0.4704	3.0992	C	0	0	0	0	0	0	0	0	0	0	0	0
-1.1763	-0.3475	3.0596	H	0	0	0	0	0	0	0	0	0	0	0	0
0.2819	0.1381	3.9315	H	0	0	0	0	0	0	0	0	0	0	0	0
0.1295	-1.5212	3.3213	H	0	0	0	0	0	0	0	0	0	0	0	0
-0.2651	-1.8432	0.8864	H	0	0	0	0	0	0	0	0	0	0	0	0
1 5 2	0 0 0 0
1 6 1	0 0 0 0
2 8 1	0 0 0 0
2 4 1	0 0 0 0
2 6 1	0 0 0 0
3 5 1	0 0 0 0
3 4 1	0 0 0 0
6 7 1	0 0 0 0
6 9 1	0 0 0 0
10 11 1	0 0 0 0
10 12 1	0 0 0 0
10 13 1	0 0 0 0
1 10 1	0 0 0 0
14 15 1	0 0 0 0
14 16 1	0 0 0 0
2 14 1	0 0 0 0
17 18 1	0 0 0 0
17 19 1	0 0 0 0
4 17 1	0 0 0 0
17 20 1	0 0 0 0
14 20 1	0 0 0 0
21 22 1	0 0 0 0
21 23 1	0 0 0 0
21 24 1	0 0 0 0
20 21 1	0 0 0 0
20 25 1	0 0 0 0
25 26 2	0 0 0 0
27 28 1	0 0 0 0
25 27 1	0 0 0 0
5 29 1	0 0 0 0
30 31 1	0 0 0 0
30 32 1	0 0 0 0
3 30 1	0 0 0 0
29 30 1	0 0 0 0
29 33 2	0 0 0 0
34 35 1	0 0 0 0
34 36 1	0 0 0 0
34 37 1	0 0 0 0
3 34 1	0 0 0 0
4 38 1	0 0 0 0
M END
$$$$
M0005
Spartan	02142116093D
38 40 0	0 0 0 0	0 0 0	999	V2	0
-0.2234	2.101	0.6221	C	0	0	0	0	0	0	0	0	0	0	0	0
-1.3733	-0.1964	0.1699	C	0	0	0	0	0	0	0	0	0	0	0	0
0.6137	-0.0384	1.7474	C	0	0	0	0	0	0	0	0	0	0	0	0
-0.0209	-0.8196	0.5968	C	0	0	0	0	0	0	0	0	0	0	0	0
0.5811	1.4501	1.4651	C	0	0	0	0	0	0	0	0	0	0	0	0
-1.3214	1.3371	-0.0765	C	0	0	0	0	0	0	0	0	0	0	0	0
-1.2028	1.5403	-1.1499	H	0	0	0	0	0	0	0	0	0	0	0	0
-2.1362	-0.3982	0.9285	H	0	0	0	0	0	0	0	0	0	0	0	0
-2.2953	1.7753	0.1797	H	0	0	0	0	0	0	0	0	0	0	0	0
-0.0163	3.5387	0.2493	C	0	0	0	0	0	0	0	0	0	0	0	0
-0.8843	4.14	0.548	H	0	0	0	0	0	0	0	0	0	0	0	0
0.0865	3.6474	-0.8378	H	0	0	0	0	0	0	0	0	0	0	0	0
0.8729	3.948	0.7348	H	0	0	0	0	0	0	0	0	0	0	0	0
-1.689	-0.9672	-1.1242	C	0	0	0	0	0	0	0	0	0	0	0	0
-2.3543	-0.414	-1.7953	H	0	0	0	0	0	0	0	0	0	0	0	0
-2.1898	-1.9064	-0.8736	H	0	0	0	0	0	0	0	0	0	0	0	0
0.7491	-0.8789	-0.7253	C	0	0	0	0	0	0	0	0	0	0	0	0
1.5858	-1.583	-0.6953	H	0	0	0	0	0	0	0	0	0	0	0	0
1.1641	0.1081	-0.9661	H	0	0	0	0	0	0	0	0	0	0	0	0
-0.3073	-1.252	-1.8114	C	0	0	0	0	0	0	0	0	0	0	0	0
-0.1126	-0.4465	-3.0971	C	0	0	0	0	0	0	0	0	0	0	0	0
-0.2095	0.6237	-2.8892	H	0	0	0	0	0	0	0	0	0	0	0	0
-0.8532	-0.7234	-3.8519	H	0	0	0	0	0	0	0	0	0	0	0	0
0.879	-0.6244	-3.5236	H	0	0	0	0	0	0	0	0	0	0	0	0
-0.195	-2.7295	-2.1526	C	0	0	0	0	0	0	0	0	0	0	0	0
-0.0383	-3.1944	-3.256	O	0	0	0	0	0	0	0	0	0	0	0	0
-0.2829	-3.5223	-1.0609	O	0	0	0	0	0	0	0	0	0	0	0	0
-0.1988	-4.4333	-1.3845	H	0	0	0	0	0	0	0	0	0	0	0	0
1.994	1.6199	1.9006	C	0	0	0	0	0	0	0	0	0	0	0	0
2.167	0.0829	1.9004	C	0	0	0	0	0	0	0	0	0	0	0	0
2.7324	-0.2395	1.0201	H	0	0	0	0	0	0	0	0	0	0	0	0
2.6154	-0.3581	2.7959	H	0	0	0	0	0	0	0	0	0	0	0	0
2.7291	2.5483	2.1257	O	0	0	0	0	0	0	0	0	0	0	0	0
-0.0372	-0.4017	3.0858	C	0	0	0	0	0	0	0	0	0	0	0	0
-1.1233	-0.2665	3.0484	H	0	0	0	0	0	0	0	0	0	0	0	0
0.3463	0.2297	3.895	H	0	0	0	0	0	0	0	0	0	0	0	0
0.1703	-1.4473	3.3417	H	0	0	0	0	0	0	0	0	0	0	0	0
-0.2216	-1.8495	0.9158	H	0	0	0	0	0	0	0	0	0	0	0	0
1 5 2	0 0 0 0
1 6 1	0 0 0 0
2 8 1	0 0 0 0
2 4 1	0 0 0 0
2 6 1	0 0 0 0
3 5 1	0 0 0 0
3 4 1	0 0 0 0
6 7 1	0 0 0 0
6 9 1	0 0 0 0
10 11 1	0 0 0 0
10 12 1	0 0 0 0
10 13 1	0 0 0 0
1 10 1	0 0 0 0
14 15 1	0 0 0 0
14 16 1	0 0 0 0
2 14 1	0 0 0 0
17 18 1	0 0 0 0
17 19 1	0 0 0 0
4 17 1	0 0 0 0
17 20 1	0 0 0 0
14 20 1	0 0 0 0
21 22 1	0 0 0 0
21 23 1	0 0 0 0
21 24 1	0 0 0 0
20 21 1	0 0 0 0
20 25 1	0 0 0 0
25 26 2	0 0 0 0
27 28 1	0 0 0 0
25 27 1	0 0 0 0
5 29 1	0 0 0 0
30 31 1	0 0 0 0
30 32 1	0 0 0 0
3 30 1	0 0 0 0
29 30 1	0 0 0 0
29 33 2	0 0 0 0
34 35 1	0 0 0 0
34 36 1	0 0 0 0
34 37 1	0 0 0 0
3 34 1	0 0 0 0
4 38 1	0 0 0 0
M END
$$$$

## Sheet: 2R3R9R11S
M0001
Spartan	02142116003D
38 40 0	0 0 0 0	0 0 0	999	V2	0
-0.0068	-0.0311	-2.5717	C	0	0	0	0	0	0	0	0	0	0	0	0
0.6466	0.6914	-0.3158	C	0	0	0	0	0	0	0	0	0	0	0	0
-1.0374	-1.226	-0.5363	C	0	0	0	0	0	0	0	0	0	0	0	0
0.0332	-0.553	0.3303	C	0	0	0	0	0	0	0	0	0	0	0	0
-0.9477	-0.7918	-1.9953	C	0	0	0	0	0	0	0	0	0	0	0	0
1.1814	0.3828	-1.7189	C	0	0	0	0	0	0	0	0	0	0	0	0
1.6708	1.2579	-2.1621	H	0	0	0	0	0	0	0	0	0	0	0	0
-0.1423	1.4531	-0.4242	H	0	0	0	0	0	0	0	0	0	0	0	0
1.9391	-0.412	-1.6627	H	0	0	0	0	0	0	0	0	0	0	0	0
-0.1778	0.5686	-3.9344	C	0	0	0	0	0	0	0	0	0	0	0	0
0.6102	0.209	-4.6083	H	0	0	0	0	0	0	0	0	0	0	0	0
-0.0835	1.6612	-3.8909	H	0	0	0	0	0	0	0	0	0	0	0	0
-1.1474	0.3092	-4.3666	H	0	0	0	0	0	0	0	0	0	0	0	0
1.6237	1.1575	0.7612	C	0	0	0	0	0	0	0	0	0	0	0	0
1.9204	2.2057	0.6552	H	0	0	0	0	0	0	0	0	0	0	0	0
2.5324	0.5469	0.7193	H	0	0	0	0	0	0	0	0	0	0	0	0
-0.3045	-0.0685	1.7387	C	0	0	0	0	0	0	0	0	0	0	0	0
-0.4098	-0.8849	2.4587	H	0	0	0	0	0	0	0	0	0	0	0	0
-1.2505	0.4855	1.7349	H	0	0	0	0	0	0	0	0	0	0	0	0
0.8558	0.9225	2.109	C	0	0	0	0	0	0	0	0	0	0	0	0
0.3072	2.2337	2.6711	C	0	0	0	0	0	0	0	0	0	0	0	0
-0.3069	2.7308	1.9124	H	0	0	0	0	0	0	0	0	0	0	0	0
1.1167	2.9078	2.9629	H	0	0	0	0	0	0	0	0	0	0	0	0
-0.3127	2.0542	3.5545	H	0	0	0	0	0	0	0	0	0	0	0	0
1.7714	0.2847	3.1376	C	0	0	0	0	0	0	0	0	0	0	0	0
2.0488	0.7367	4.2222	O	0	0	0	0	0	0	0	0	0	0	0	0
2.2667	-0.9026	2.7167	O	0	0	0	0	0	0	0	0	0	0	0	0
2.8247	-1.2328	3.4382	H	0	0	0	0	0	0	0	0	0	0	0	0
-2.4336	-0.7409	-2.1113	C	0	0	0	0	0	0	0	0	0	0	0	0
-2.5226	-0.7396	-0.5642	C	0	0	0	0	0	0	0	0	0	0	0	0
-2.6488	0.2885	-0.2059	H	0	0	0	0	0	0	0	0	0	0	0	0
-3.279	-1.3831	-0.1047	H	0	0	0	0	0	0	0	0	0	0	0	0
-3.2441	-0.6801	-2.9995	O	0	0	0	0	0	0	0	0	0	0	0	0
-0.9957	-2.7503	-0.3776	C	0	0	0	0	0	0	0	0	0	0	0	0
-0.0097	-3.1439	-0.646	H	0	0	0	0	0	0	0	0	0	0	0	0
-1.7384	-3.241	-1.0169	H	0	0	0	0	0	0	0	0	0	0	0	0
-1.2064	-3.0302	0.6615	H	0	0	0	0	0	0	0	0	0	0	0	0
0.8567	-1.276	0.4289	H	0	0	0	0	0	0	0	0	0	0	0	0
1 5 2	0 0 0 0
1 6 1	0 0 0 0
2 8 1	0 0 0 0
2 4 1	0 0 0 0
2 6 1	0 0 0 0
3 5 1	0 0 0 0
3 4 1	0 0 0 0
6 7 1	0 0 0 0
6 9 1	0 0 0 0
10 11 1	0 0 0 0
10 12 1	0 0 0 0
10 13 1	0 0 0 0
1 10 1	0 0 0 0
14 15 1	0 0 0 0
14 16 1	0 0 0 0
2 14 1	0 0 0 0
17 18 1	0 0 0 0
17 19 1	0 0 0 0
4 17 1	0 0 0 0
17 20 1	0 0 0 0
14 20 1	0 0 0 0
21 22 1	0 0 0 0
21 23 1	0 0 0 0
21 24 1	0 0 0 0
20 21 1	0 0 0 0
20 25 1	0 0 0 0
25 26 2	0 0 0 0
27 28 1	0 0 0 0
25 27 1	0 0 0 0
5 29 1	0 0 0 0
30 31 1	0 0 0 0
30 32 1	0 0 0 0
3 30 1	0 0 0 0
29 30 1	0 0 0 0
29 33 2	0 0 0 0
34 35 1	0 0 0 0
34 36 1	0 0 0 0
34 37 1	0 0 0 0
3 34 1	0 0 0 0
4 38 1	0 0 0 0
M END
$$$$
M0002
Spartan	02142116003D
38 40 0	0 0 0 0	0 0 0	999	V2	0
0.1368	0.002	-2.5894	C	0	0	0	0	0	0	0	0	0	0	0	0
-0.6622	0.5967	-0.3438	C	0	0	0	0	0	0	0	0	0	0	0	0
1.307	-1.0313	-0.5403	C	0	0	0	0	0	0	0	0	0	0	0	0
0.5757	-0.0024	0.3293	C	0	0	0	0	0	0	0	0	0	0	0	0
0.9076	-0.9278	-2.0087	C	0	0	0	0	0	0	0	0	0	0	0	0
-0.3282	1.1643	-1.7282	C	0	0	0	0	0	0	0	0	0	0	0	0
-1.2018	1.6424	-2.1866	H	0	0	0	0	0	0	0	0	0	0	0	0
-1.4012	-0.2078	-0.4863	H	0	0	0	0	0	0	0	0	0	0	0	0
0.4472	1.9383	-1.636	H	0	0	0	0	0	0	0	0	0	0	0	0
-0.4262	-0.1631	-3.9682	C	0	0	0	0	0	0	0	0	0	0	0	0
-0.0733	0.6449	-4.6215	H	0	0	0	0	0	0	0	0	0	0	0	0
-1.5216	-0.0992	-3.9492	H	0	0	0	0	0	0	0	0	0	0	0	0
-0.13	-1.1182	-4.4084	H	0	0	0	0	0	0	0	0	0	0	0	0
-1.1819	1.5452	0.7343	C	0	0	0	0	0	0	0	0	0	0	0	0
-2.2401	1.7995	0.6234	H	0	0	0	0	0	0	0	0	0	0	0	0
-0.62	2.4864	0.6979	H	0	0	0	0	0	0	0	0	0	0	0	0
0.048	-0.3814	1.711	C	0	0	0	0	0	0	0	0	0	0	0	0
0.8345	-0.5076	2.4575	H	0	0	0	0	0	0	0	0	0	0	0	0
-0.5202	-1.3175	1.6524	H	0	0	0	0	0	0	0	0	0	0	0	0
-0.9127	0.7824	2.0831	C	0	0	0	0	0	0	0	0	0	0	0	0
-2.2199	0.2626	2.6993	C	0	0	0	0	0	0	0	0	0	0	0	0
-2.7408	-0.3674	1.9705	H	0	0	0	0	0	0	0	0	0	0	0	0
-2.8821	1.0845	2.9825	H	0	0	0	0	0	0	0	0	0	0	0	0
-2.0202	-0.3454	3.5886	H	0	0	0	0	0	0	0	0	0	0	0	0
-0.2372	1.7395	3.0518	C	0	0	0	0	0	0	0	0	0	0	0	0
0.884	1.6475	3.492	O	0	0	0	0	0	0	0	0	0	0	0	0
-1.04	2.7764	3.3732	O	0	0	0	0	0	0	0	0	0	0	0	0
-0.5263	3.3378	3.9752	H	0	0	0	0	0	0	0	0	0	0	0	0
0.901	-2.4118	-2.1519	C	0	0	0	0	0	0	0	0	0	0	0	0
0.8699	-2.5304	-0.6079	C	0	0	0	0	0	0	0	0	0	0	0	0
-0.1606	-2.6983	-0.2747	H	0	0	0	0	0	0	0	0	0	0	0	0
1.5286	-3.2737	-0.1486	H	0	0	0	0	0	0	0	0	0	0	0	0
0.8773	-3.2069	-3.0561	O	0	0	0	0	0	0	0	0	0	0	0	0
2.824	-0.9418	-0.3388	C	0	0	0	0	0	0	0	0	0	0	0	0
3.1917	0.0601	-0.5839	H	0	0	0	0	0	0	0	0	0	0	0	0
3.3564	-1.6592	-0.9734	H	0	0	0	0	0	0	0	0	0	0	0	0
3.0814	-1.1554	0.7053	H	0	0	0	0	0	0	0	0	0	0	0	0
1.2755	0.8359	0.4747	H	0	0	0	0	0	0	0	0	0	0	0	0
1 5 2	0 0 0 0
1 6 1	0 0 0 0
2 8 1	0 0 0 0
2 4 1	0 0 0 0
2 6 1	0 0 0 0
3 5 1	0 0 0 0
3 4 1	0 0 0 0
6 7 1	0 0 0 0
6 9 1	0 0 0 0
10 11 1	0 0 0 0
10 12 1	0 0 0 0
10 13 1	0 0 0 0
1 10 1	0 0 0 0
14 15 1	0 0 0 0
14 16 1	0 0 0 0
2 14 1	0 0 0 0
17 18 1	0 0 0 0
17 19 1	0 0 0 0
4 17 1	0 0 0 0
17 20 1	0 0 0 0
14 20 1	0 0 0 0
21 22 1	0 0 0 0
21 23 1	0 0 0 0
21 24 1	0 0 0 0
20 21 1	0 0 0 0
20 25 1	0 0 0 0
25 26 2	0 0 0 0
27 28 1	0 0 0 0
25 27 1	0 0 0 0
5 29 1	0 0 0 0
30 31 1	0 0 0 0
30 32 1	0 0 0 0
3 30 1	0 0 0 0
29 30 1	0 0 0 0
29 33 2	0 0 0 0
34 35 1	0 0 0 0
34 36 1	0 0 0 0
34 37 1	0 0 0 0
3 34 1	0 0 0 0
4 38 1	0 0 0 0
M END
$$$$
M0003
Spartan	02142116003D
38 40 0	0 0 0 0	0 0 0	999	V2	0
0.1186	0.043	-2.6189	C	0	0	0	0	0	0	0	0	0	0	0	0
-0.7177	0.6289	-0.3833	C	0	0	0	0	0	0	0	0	0	0	0	0
1.2647	-0.9871	-0.5548	C	0	0	0	0	0	0	0	0	0	0	0	0
0.5189	0.0419	0.3024	C	0	0	0	0	0	0	0	0	0	0	0	0
0.8852	-0.8842	-2.0283	C	0	0	0	0	0	0	0	0	0	0	0	0
-0.3696	1.1996	-1.7628	C	0	0	0	0	0	0	0	0	0	0	0	0
-1.2422	1.668	-2.2327	H	0	0	0	0	0	0	0	0	0	0	0	0
-1.4431	-0.1859	-0.5383	H	0	0	0	0	0	0	0	0	0	0	0	0
0.3948	1.9828	-1.6598	H	0	0	0	0	0	0	0	0	0	0	0	0
-0.4194	-0.1219	-4.0081	C	0	0	0	0	0	0	0	0	0	0	0	0
-0.0676	0.6957	-4.6499	H	0	0	0	0	0	0	0	0	0	0	0	0
-1.5154	-0.0741	-4.0065	H	0	0	0	0	0	0	0	0	0	0	0	0
-0.1027	-1.0696	-4.4497	H	0	0	0	0	0	0	0	0	0	0	0	0
-1.2618	1.5744	0.6886	C	0	0	0	0	0	0	0	0	0	0	0	0
-2.3298	1.7818	0.5697	H	0	0	0	0	0	0	0	0	0	0	0	0
-0.7299	2.5297	0.6559	H	0	0	0	0	0	0	0	0	0	0	0	0
-0.024	-0.337	1.6768	C	0	0	0	0	0	0	0	0	0	0	0	0
0.7489	-0.5118	2.4313	H	0	0	0	0	0	0	0	0	0	0	0	0
-0.6244	-1.2535	1.6095	H	0	0	0	0	0	0	0	0	0	0	0	0
-0.968	0.8617	2.0442	C	0	0	0	0	0	0	0	0	0	0	0	0
-2.2489	0.3668	2.7279	C	0	0	0	0	0	0	0	0	0	0	0	0
-2.8147	-0.2551	2.0258	H	0	0	0	0	0	0	0	0	0	0	0	0
-2.8886	1.2031	3.0298	H	0	0	0	0	0	0	0	0	0	0	0	0
-2.0236	-0.2312	3.6147	H	0	0	0	0	0	0	0	0	0	0	0	0
-0.1963	1.791	2.9723	C	0	0	0	0	0	0	0	0	0	0	0	0
0.3112	2.8467	2.6743	O	0	0	0	0	0	0	0	0	0	0	0	0
-0.0853	1.2864	4.218	O	0	0	0	0	0	0	0	0	0	0	0	0
0.4414	1.9291	4.7196	H	0	0	0	0	0	0	0	0	0	0	0	0
0.8925	-2.3678	-2.1735	C	0	0	0	0	0	0	0	0	0	0	0	0
0.8346	-2.4879	-0.6295	C	0	0	0	0	0	0	0	0	0	0	0	0
-0.2013	-2.6584	-0.3157	H	0	0	0	0	0	0	0	0	0	0	0	0
1.487	-3.2296	-0.1589	H	0	0	0	0	0	0	0	0	0	0	0	0
0.893	-3.1618	-3.0779	O	0	0	0	0	0	0	0	0	0	0	0	0
2.7791	-0.8931	-0.3348	C	0	0	0	0	0	0	0	0	0	0	0	0
3.1467	0.1109	-0.5712	H	0	0	0	0	0	0	0	0	0	0	0	0
3.3212	-1.6061	-0.9661	H	0	0	0	0	0	0	0	0	0	0	0	0
3.026	-1.1124	0.7109	H	0	0	0	0	0	0	0	0	0	0	0	0
1.2102	0.887	0.4488	H	0	0	0	0	0	0	0	0	0	0	0	0
1 5 2	0 0 0 0
1 6 1	0 0 0 0
2 8 1	0 0 0 0
2 4 1	0 0 0 0
2 6 1	0 0 0 0
3 5 1	0 0 0 0
3 4 1	0 0 0 0
6 7 1	0 0 0 0
6 9 1	0 0 0 0
10 11 1	0 0 0 0
10 12 1	0 0 0 0
10 13 1	0 0 0 0
1 10 1	0 0 0 0
14 15 1	0 0 0 0
14 16 1	0 0 0 0
2 14 1	0 0 0 0
17 18 1	0 0 0 0
17 19 1	0 0 0 0
4 17 1	0 0 0 0
17 20 1	0 0 0 0
14 20 1	0 0 0 0
21 22 1	0 0 0 0
21 23 1	0 0 0 0
21 24 1	0 0 0 0
20 21 1	0 0 0 0
20 25 1	0 0 0 0
25 26 2	0 0 0 0
27 28 1	0 0 0 0
25 27 1	0 0 0 0
5 29 1	0 0 0 0
30 31 1	0 0 0 0
30 32 1	0 0 0 0
3 30 1	0 0 0 0
29 30 1	0 0 0 0
29 33 2	0 0 0 0
34 35 1	0 0 0 0
34 36 1	0 0 0 0
34 37 1	0 0 0 0
3 34 1	0 0 0 0
4 38 1	0 0 0 0
M END
$$$$

## Sheet: 2R3R9S11R
M0001
Spartan	02142115433D
38 40 0	0 0 0 0	0 0 0	999	V2	0
0.1536	-0.7789	-2.0052	C	0	0	0	0	0	0	0	0	0	0	0	0
1.4143	-0.2973	0.2231	C	0	0	0	0	0	0	0	0	0	0	0	0
-0.6538	-1.7761	0.2093	C	0	0	0	0	0	0	0	0	0	0	0	0
0.0636	-0.6217	0.9102	C	0	0	0	0	0	0	0	0	0	0	0	0
-0.6659	-1.5557	-1.291	C	0	0	0	0	0	0	0	0	0	0	0	0
1.3118	-0.1039	-1.3145	C	0	0	0	0	0	0	0	0	0	0	0	0
0.2827	-0.901	1.951	H	0	0	0	0	0	0	0	0	0	0	0	0
1.2373	0.9672	-1.5468	H	0	0	0	0	0	0	0	0	0	0	0	0
2.1434	-1.0869	0.4312	H	0	0	0	0	0	0	0	0	0	0	0	0
2.2545	-0.4232	-1.7793	H	0	0	0	0	0	0	0	0	0	0	0	0
-0.0957	-0.4506	-3.447	C	0	0	0	0	0	0	0	0	0	0	0	0
0.7221	-0.8323	-4.0709	H	0	0	0	0	0	0	0	0	0	0	0	0
-0.1283	0.6355	-3.5964	H	0	0	0	0	0	0	0	0	0	0	0	0
-1.0327	-0.891	-3.7962	H	0	0	0	0	0	0	0	0	0	0	0	0
1.8165	1.0097	0.9239	C	0	0	0	0	0	0	0	0	0	0	0	0
2.5096	1.6139	0.3339	H	0	0	0	0	0	0	0	0	0	0	0	0
2.3064	0.7789	1.8762	H	0	0	0	0	0	0	0	0	0	0	0	0
-0.6423	0.738	0.9178	C	0	0	0	0	0	0	0	0	0	0	0	0
-1.4436	0.8067	1.6593	H	0	0	0	0	0	0	0	0	0	0	0	0
-1.0951	0.9226	-0.0646	H	0	0	0	0	0	0	0	0	0	0	0	0
0.4925	1.7723	1.2141	C	0	0	0	0	0	0	0	0	0	0	0	0
0.4348	2.2455	2.6751	C	0	0	0	0	0	0	0	0	0	0	0	0
1.2848	2.8941	2.9131	H	0	0	0	0	0	0	0	0	0	0	0	0
0.4792	1.376	3.3392	H	0	0	0	0	0	0	0	0	0	0	0	0
-0.4877	2.7924	2.8832	H	0	0	0	0	0	0	0	0	0	0	0	0
0.3165	2.9564	0.2779	C	0	0	0	0	0	0	0	0	0	0	0	0
1.022	3.2486	-0.6609	O	0	0	0	0	0	0	0	0	0	0	0	0
-0.7853	3.6738	0.5771	O	0	0	0	0	0	0	0	0	0	0	0	0
-0.8364	4.378	-0.0888	H	0	0	0	0	0	0	0	0	0	0	0	0
-2.105	-1.9148	-1.3891	C	0	0	0	0	0	0	0	0	0	0	0	0
-2.2161	-1.8561	0.1534	C	0	0	0	0	0	0	0	0	0	0	0	0
-2.7264	-0.9402	0.4684	H	0	0	0	0	0	0	0	0	0	0	0	0
-2.6878	-2.7148	0.641	H	0	0	0	0	0	0	0	0	0	0	0	0
-2.8917	-2.1222	-2.2781	O	0	0	0	0	0	0	0	0	0	0	0	0
-0.0519	-3.1261	0.6107	C	0	0	0	0	0	0	0	0	0	0	0	0
1.0281	-3.149	0.4314	H	0	0	0	0	0	0	0	0	0	0	0	0
-0.4994	-3.9429	0.0337	H	0	0	0	0	0	0	0	0	0	0	0	0
-0.2285	-3.3247	1.6745	H	0	0	0	0	0	0	0	0	0	0	0	0
1 5 2	0 0 0 0
1 6 1	0 0 0 0
2 9 1	0 0 0 0
2 4 1	0 0 0 0
2 6 1	0 0 0 0
3 5 1	0 0 0 0
3 4 1	0 0 0 0
4 7 1	0 0 0 0
6 8 1	0 0 0 0
6 10 1	0 0 0 0
11 12 1	0 0 0 0
11 13 1	0 0 0 0
11 14 1	0 0 0 0
1 11 1	0 0 0 0
15 16 1	0 0 0 0
15 17 1	0 0 0 0
2 15 1	0 0 0 0
18 19 1	0 0 0 0
18 20 1	0 0 0 0
4 18 1	0 0 0 0
18 21 1	0 0 0 0
15 21 1	0 0 0 0
22 23 1	0 0 0 0
22 24 1	0 0 0 0
22 25 1	0 0 0 0
21 22 1	0 0 0 0
21 26 1	0 0 0 0
26 27 2	0 0 0 0
28 29 1	0 0 0 0
26 28 1	0 0 0 0
5 30 1	0 0 0 0
31 32 1	0 0 0 0
31 33 1	0 0 0 0
3 31 1	0 0 0 0
30 31 1	0 0 0 0
30 34 2	0 0 0 0
35 36 1	0 0 0 0
35 37 1	0 0 0 0
35 38 1	0 0 0 0
3 35 1	0 0 0 0
M END
$$$$
M0002
Spartan	02142115433D
38 40 0	0 0 0 0	0 0 0	999	V2	0
-0.2592	-0.1886	-2.1665	C	0	0	0	0	0	0	0	0	0	0	0	0
-0.3558	-1.3478	0.0941	C	0	0	0	0	0	0	0	0	0	0	0	0
-1.5785	0.9039	-0.2916	C	0	0	0	0	0	0	0	0	0	0	0	0
-0.8427	0.01	0.7299	C	0	0	0	0	0	0	0	0	0	0	0	0
-0.8313	0.8818	-1.6106	C	0	0	0	0	0	0	0	0	0	0	0	0
-0.5308	-1.4865	-1.4412	C	0	0	0	0	0	0	0	0	0	0	0	0
-1.5369	-0.2215	1.5461	H	0	0	0	0	0	0	0	0	0	0	0	0
0.1326	-2.2805	-1.8037	H	0	0	0	0	0	0	0	0	0	0	0	0
-0.9072	-2.1708	0.5597	H	0	0	0	0	0	0	0	0	0	0	0	0
-1.5523	-1.8127	-1.6735	H	0	0	0	0	0	0	0	0	0	0	0	0
0.6175	-0.1486	-3.3766	C	0	0	0	0	0	0	0	0	0	0	0	0
0.1999	-0.7741	-4.1751	H	0	0	0	0	0	0	0	0	0	0	0	0
1.609	-0.5556	-3.1416	H	0	0	0	0	0	0	0	0	0	0	0	0
0.7291	0.8721	-3.7496	H	0	0	0	0	0	0	0	0	0	0	0	0
1.1366	-1.4605	0.4757	C	0	0	0	0	0	0	0	0	0	0	0	0
1.7527	-1.0653	-0.3392	H	0	0	0	0	0	0	0	0	0	0	0	0
1.4449	-2.4962	0.6539	H	0	0	0	0	0	0	0	0	0	0	0	0
0.4275	0.6326	1.3366	C	0	0	0	0	0	0	0	0	0	0	0	0
0.2111	1.2803	2.1923	H	0	0	0	0	0	0	0	0	0	0	0	0
0.9517	1.2297	0.5831	H	0	0	0	0	0	0	0	0	0	0	0	0
1.3204	-0.5671	1.7185	C	0	0	0	0	0	0	0	0	0	0	0	0
0.8396	-1.2602	2.9957	C	0	0	0	0	0	0	0	0	0	0	0	0
1.4643	-2.1282	3.2239	H	0	0	0	0	0	0	0	0	0	0	0	0
-0.1945	-1.6008	2.8877	H	0	0	0	0	0	0	0	0	0	0	0	0
0.8917	-0.581	3.8511	H	0	0	0	0	0	0	0	0	0	0	0	0
2.7673	-0.1435	1.9044	C	0	0	0	0	0	0	0	0	0	0	0	0
3.4239	-0.2978	2.9067	O	0	0	0	0	0	0	0	0	0	0	0	0
3.2823	0.4506	0.8058	O	0	0	0	0	0	0	0	0	0	0	0	0
4.1951	0.6874	1.0326	H	0	0	0	0	0	0	0	0	0	0	0	0
-0.7418	2.3611	-1.6632	C	0	0	0	0	0	0	0	0	0	0	0	0
-1.382	2.4602	-0.2596	C	0	0	0	0	0	0	0	0	0	0	0	0
-0.6898	2.843	0.4953	H	0	0	0	0	0	0	0	0	0	0	0	0
-2.3038	3.05	-0.2203	H	0	0	0	0	0	0	0	0	0	0	0	0
-0.331	3.1714	-2.456	O	0	0	0	0	0	0	0	0	0	0	0	0
-3.0552	0.5128	-0.3904	C	0	0	0	0	0	0	0	0	0	0	0	0
-3.1752	-0.5604	-0.5748	H	0	0	0	0	0	0	0	0	0	0	0	0
-3.5536	1.05	-1.2046	H	0	0	0	0	0	0	0	0	0	0	0	0
-3.5756	0.7506	0.5449	H	0	0	0	0	0	0	0	0	0	0	0	0
1 5 2	0 0 0 0
1 6 1	0 0 0 0
2 9 1	0 0 0 0
2 4 1	0 0 0 0
2 6 1	0 0 0 0
3 5 1	0 0 0 0
3 4 1	0 0 0 0
4 7 1	0 0 0 0
6 8 1	0 0 0 0
6 10 1	0 0 0 0
11 12 1	0 0 0 0
11 13 1	0 0 0 0
11 14 1	0 0 0 0
1 11 1	0 0 0 0
15 16 1	0 0 0 0
15 17 1	0 0 0 0
2 15 1	0 0 0 0
18 19 1	0 0 0 0
18 20 1	0 0 0 0
4 18 1	0 0 0 0
18 21 1	0 0 0 0
15 21 1	0 0 0 0
22 23 1	0 0 0 0
22 24 1	0 0 0 0
22 25 1	0 0 0 0
21 22 1	0 0 0 0
21 26 1	0 0 0 0
26 27 2	0 0 0 0
28 29 1	0 0 0 0
26 28 1	0 0 0 0
5 30 1	0 0 0 0
31 32 1	0 0 0 0
31 33 1	0 0 0 0
3 31 1	0 0 0 0
30 31 1	0 0 0 0
30 34 2	0 0 0 0
35 36 1	0 0 0 0
35 37 1	0 0 0 0
35 38 1	0 0 0 0
3 35 1	0 0 0 0
M END
$$$$
M0003
Spartan	02142115433D
38 40 0	0 0 0 0	0 0 0	999	V2	0
-0.8447	-0.1333	-1.9962	C	0	0	0	0	0	0	0	0	0	0	0	0
-0.1851	-1.3795	0.1967	C	0	0	0	0	0	0	0	0	0	0	0	0
-1.7498	0.6252	0.2726	C	0	0	0	0	0	0	0	0	0	0	0	0
-0.5392	-0.0525	0.9143	C	0	0	0	0	0	0	0	0	0	0	0	0
-1.6121	0.6517	-1.2364	C	0	0	0	0	0	0	0	0	0	0	0	0
-0.0788	-1.259	-1.3482	C	0	0	0	0	0	0	0	0	0	0	0	0
-0.7731	-0.2957	1.9606	H	0	0	0	0	0	0	0	0	0	0	0	0
0.9709	-1.1107	-1.6307	H	0	0	0	0	0	0	0	0	0	0	0	0
-0.9292	-2.1458	0.4366	H	0	0	0	0	0	0	0	0	0	0	0	0
-0.3673	-2.2156	-1.8046	H	0	0	0	0	0	0	0	0	0	0	0	0
-0.6046	0.1335	-3.4521	C	0	0	0	0	0	0	0	0	0	0	0	0
-0.958	-0.7095	-4.0589	H	0	0	0	0	0	0	0	0	0	0	0	0
0.4686	0.2422	-3.6515	H	0	0	0	0	0	0	0	0	0	0	0	0
-1.123	1.038	-3.7782	H	0	0	0	0	0	0	0	0	0	0	0	0
1.1747	-1.7392	0.8262	C	0	0	0	0	0	0	0	0	0	0	0	0
1.7988	-2.3314	0.1501	H	0	0	0	0	0	0	0	0	0	0	0	0
1.0252	-2.3419	1.7279	H	0	0	0	0	0	0	0	0	0	0	0	0
0.7942	0.6997	0.8866	C	0	0	0	0	0	0	0	0	0	0	0	0
0.8326	1.5344	1.5933	H	0	0	0	0	0	0	0	0	0	0	0	0
0.9715	1.1011	-0.1171	H	0	0	0	0	0	0	0	0	0	0	0	0
1.8512	-0.3846	1.2464	C	0	0	0	0	0	0	0	0	0	0	0	0
2.1523	-0.3736	2.7478	C	0	0	0	0	0	0	0	0	0	0	0	0
2.8183	-1.1974	3.02	H	0	0	0	0	0	0	0	0	0	0	0	0
1.2209	-0.4808	3.3136	H	0	0	0	0	0	0	0	0	0	0	0	0
2.6372	0.5597	3.0463	H	0	0	0	0	0	0	0	0	0	0	0	0
3.1512	-0.1566	0.4957	C	0	0	0	0	0	0	0	0	0	0	0	0
4.2388	0.0055	0.9945	O	0	0	0	0	0	0	0	0	0	0	0	0
2.9897	-0.1481	-0.8484	O	0	0	0	0	0	0	0	0	0	0	0	0
3.8724	0.006	-1.2209	H	0	0	0	0	0	0	0	0	0	0	0	0
-2.0392	2.0741	-1.3067	C	0	0	0	0	0	0	0	0	0	0	0	0
-1.8907	2.1839	0.2298	C	0	0	0	0	0	0	0	0	0	0	0	0
-0.9746	2.7244	0.4884	H	0	0	0	0	0	0	0	0	0	0	0	0
-2.7326	2.6242	0.7727	H	0	0	0	0	0	0	0	0	0	0	0	0
-2.3377	2.8512	-2.1781	O	0	0	0	0	0	0	0	0	0	0	0	0
-3.0562	-0.0262	0.7379	C	0	0	0	0	0	0	0	0	0	0	0	0
-3.0481	-1.1059	0.5554	H	0	0	0	0	0	0	0	0	0	0	0	0
-3.9163	0.3923	0.2038	H	0	0	0	0	0	0	0	0	0	0	0	0
-3.2082	0.1403	1.8109	H	0	0	0	0	0	0	0	0	0	0	0	0
1 5 2	0 0 0 0
1 6 1	0 0 0 0
2 9 1	0 0 0 0
2 4 1	0 0 0 0
2 6 1	0 0 0 0
3 5 1	0 0 0 0
3 4 1	0 0 0 0
4 7 1	0 0 0 0
6 8 1	0 0 0 0
6 10 1	0 0 0 0
11 12 1	0 0 0 0
11 13 1	0 0 0 0
11 14 1	0 0 0 0
1 11 1	0 0 0 0
15 16 1	0 0 0 0
15 17 1	0 0 0 0
2 15 1	0 0 0 0
18 19 1	0 0 0 0
18 20 1	0 0 0 0
4 18 1	0 0 0 0
18 21 1	0 0 0 0
15 21 1	0 0 0 0
22 23 1	0 0 0 0
22 24 1	0 0 0 0
22 25 1	0 0 0 0
21 22 1	0 0 0 0
21 26 1	0 0 0 0
26 27 2	0 0 0 0
28 29 1	0 0 0 0
26 28 1	0 0 0 0
5 30 1	0 0 0 0
31 32 1	0 0 0 0
31 33 1	0 0 0 0
3 31 1	0 0 0 0
30 31 1	0 0 0 0
30 34 2	0 0 0 0
35 36 1	0 0 0 0
35 37 1	0 0 0 0
35 38 1	0 0 0 0
3 35 1	0 0 0 0
M END
$$$$
M0004
Spartan	02142115433D
38 40 0	0 0 0 0	0 0 0	999	V2	0
0.2093	-0.2169	-2.2202	C	0	0	0	0	0	0	0	0	0	0	0	0
1.3737	-0.3213	0.0383	C	0	0	0	0	0	0	0	0	0	0	0	0
-0.8484	-1.5949	-0.3677	C	0	0	0	0	0	0	0	0	0	0	0	0
0.0225	-0.8441	0.6629	C	0	0	0	0	0	0	0	0	0	0	0	0
-0.8455	-0.8291	-1.6764	C	0	0	0	0	0	0	0	0	0	0	0	0
1.5146	-0.467	-1.5005	C	0	0	0	0	0	0	0	0	0	0	0	0
0.265	-1.5368	1.4776	H	0	0	0	0	0	0	0	0	0	0	0	0
2.2898	0.2234	-1.852	H	0	0	0	0	0	0	0	0	0	0	0	0
2.2043	-0.8709	0.4931	H	0	0	0	0	0	0	0	0	0	0	0	0
1.8663	-1.4754	-1.7516	H	0	0	0	0	0	0	0	0	0	0	0	0
0.1455	0.6828	-3.412	C	0	0	0	0	0	0	0	0	0	0	0	0
0.7862	0.3024	-4.2167	H	0	0	0	0	0	0	0	0	0	0	0	0
0.5206	1.6809	-3.155	H	0	0	0	0	0	0	0	0	0	0	0	0
-0.8763	0.7695	-3.7861	H	0	0	0	0	0	0	0	0	0	0	0	0
1.4621	1.1657	0.4459	C	0	0	0	0	0	0	0	0	0	0	0	0
1.0825	1.8001	-0.3629	H	0	0	0	0	0	0	0	0	0	0	0	0
2.4891	1.4869	0.6469	H	0	0	0	0	0	0	0	0	0	0	0	0
-0.6346	0.4056	1.2741	C	0	0	0	0	0	0	0	0	0	0	0	0
-1.2857	0.1763	2.1226	H	0	0	0	0	0	0	0	0	0	0	0	0
-1.2413	0.9178	0.5156	H	0	0	0	0	0	0	0	0	0	0	0	0
0.542	1.3268	1.6599	C	0	0	0	0	0	0	0	0	0	0	0	0
1.2203	0.872	2.9626	C	0	0	0	0	0	0	0	0	0	0	0	0
2.0662	1.5233	3.2077	H	0	0	0	0	0	0	0	0	0	0	0	0
1.6063	-0.147	2.859	H	0	0	0	0	0	0	0	0	0	0	0	0
0.5173	0.8897	3.7996	H	0	0	0	0	0	0	0	0	0	0	0	0
0.064	2.7574	1.81	C	0	0	0	0	0	0	0	0	0	0	0	0
0.3831	3.6918	1.1139	O	0	0	0	0	0	0	0	0	0	0	0	0
-0.8136	2.8946	2.8273	O	0	0	0	0	0	0	0	0	0	0	0	0
-1.0739	3.8298	2.8326	H	0	0	0	0	0	0	0	0	0	0	0	0
-2.3262	-0.7731	-1.7263	C	0	0	0	0	0	0	0	0	0	0	0	0
-2.4092	-1.4393	-0.3336	C	0	0	0	0	0	0	0	0	0	0	0	0
-2.8106	-0.7715	0.4336	H	0	0	0	0	0	0	0	0	0	0	0	0
-2.9744	-2.3768	-0.3111	H	0	0	0	0	0	0	0	0	0	0	0	0
-3.1479	-0.3657	-2.5096	O	0	0	0	0	0	0	0	0	0	0	0	0
-0.4177	-3.0591	-0.4816	C	0	0	0	0	0	0	0	0	0	0	0	0
0.6584	-3.1492	-0.6658	H	0	0	0	0	0	0	0	0	0	0	0	0
-0.9407	-3.5629	-1.3017	H	0	0	0	0	0	0	0	0	0	0	0	0
-0.643	-3.5956	0.4479	H	0	0	0	0	0	0	0	0	0	0	0	0
1 5 2	0 0 0 0
1 6 1	0 0 0 0
2 9 1	0 0 0 0
2 4 1	0 0 0 0
2 6 1	0 0 0 0
3 5 1	0 0 0 0
3 4 1	0 0 0 0
4 7 1	0 0 0 0
6 8 1	0 0 0 0
6 10 1	0 0 0 0
11 12 1	0 0 0 0
11 13 1	0 0 0 0
11 14 1	0 0 0 0
1 11 1	0 0 0 0
15 16 1	0 0 0 0
15 17 1	0 0 0 0
2 15 1	0 0 0 0
18 19 1	0 0 0 0
18 20 1	0 0 0 0
4 18 1	0 0 0 0
18 21 1	0 0 0 0
15 21 1	0 0 0 0
22 23 1	0 0 0 0
22 24 1	0 0 0 0
22 25 1	0 0 0 0
21 22 1	0 0 0 0
21 26 1	0 0 0 0
26 27 2	0 0 0 0
28 29 1	0 0 0 0
26 28 1	0 0 0 0
5 30 1	0 0 0 0
31 32 1	0 0 0 0
31 33 1	0 0 0 0
3 31 1	0 0 0 0
30 31 1	0 0 0 0
30 34 2	0 0 0 0
35 36 1	0 0 0 0
35 37 1	0 0 0 0
35 38 1	0 0 0 0
3 35 1	0 0 0 0
M END
$$$$
M0005
Spartan	02142115433D
38 40 0	0 0 0 0	0 0 0	999	V2	0
0.1451	-0.2093	-2.2104	C	0	0	0	0	0	0	0	0	0	0	0	0
1.3025	-0.3442	0.049	C	0	0	0	0	0	0	0	0	0	0	0	0
-0.936	-1.5843	-0.3675	C	0	0	0	0	0	0	0	0	0	0	0	0
-0.0471	-0.8719	0.675	C	0	0	0	0	0	0	0	0	0	0	0	0
-0.9194	-0.8041	-1.6671	C	0	0	0	0	0	0	0	0	0	0	0	0
1.4457	-0.4794	-1.4894	C	0	0	0	0	0	0	0	0	0	0	0	0
0.2006	-1.594	1.4623	H	0	0	0	0	0	0	0	0	0	0	0	0
2.23	0.2046	-1.8345	H	0	0	0	0	0	0	0	0	0	0	0	0
2.1361	-0.8915	0.501	H	0	0	0	0	0	0	0	0	0	0	0	0
1.7884	-1.4899	-1.7456	H	0	0	0	0	0	0	0	0	0	0	0	0
0.0975	0.6857	-3.407	C	0	0	0	0	0	0	0	0	0	0	0	0
0.728	0.2869	-4.2113	H	0	0	0	0	0	0	0	0	0	0	0	0
0.494	1.678	-3.1589	H	0	0	0	0	0	0	0	0	0	0	0	0
-0.9232	0.7909	-3.7794	H	0	0	0	0	0	0	0	0	0	0	0	0
1.3915	1.1383	0.4704	C	0	0	0	0	0	0	0	0	0	0	0	0
0.9791	1.7684	-0.3291	H	0	0	0	0	0	0	0	0	0	0	0	0
2.4191	1.4685	0.6496	H	0	0	0	0	0	0	0	0	0	0	0	0
-0.6836	0.3651	1.3323	C	0	0	0	0	0	0	0	0	0	0	0	0
-1.3197	0.1122	2.1864	H	0	0	0	0	0	0	0	0	0	0	0	0
-1.3058	0.9095	0.6133	H	0	0	0	0	0	0	0	0	0	0	0	0
0.4944	1.2662	1.7182	C	0	0	0	0	0	0	0	0	0	0	0	0
1.2168	0.7753	2.9839	C	0	0	0	0	0	0	0	0	0	0	0	0
2.0892	1.3969	3.2023	H	0	0	0	0	0	0	0	0	0	0	0	0
1.5563	-0.2576	2.8581	H	0	0	0	0	0	0	0	0	0	0	0	0
0.5466	0.8032	3.8501	H	0	0	0	0	0	0	0	0	0	0	0	0
0.0506	2.702	1.9181	C	0	0	0	0	0	0	0	0	0	0	0	0
-1.0825	3.1142	1.8504	O	0	0	0	0	0	0	0	0	0	0	0	0
1.0919	3.5222	2.178	O	0	0	0	0	0	0	0	0	0	0	0	0
0.7136	4.4095	2.2808	H	0	0	0	0	0	0	0	0	0	0	0	0
-2.4003	-0.7367	-1.7237	C	0	0	0	0	0	0	0	0	0	0	0	0
-2.494	-1.4016	-0.3319	C	0	0	0	0	0	0	0	0	0	0	0	0
-2.8801	-0.7226	0.4333	H	0	0	0	0	0	0	0	0	0	0	0	0
-3.0778	-2.3277	-0.306	H	0	0	0	0	0	0	0	0	0	0	0	0
-3.2129	-0.328	-2.5145	O	0	0	0	0	0	0	0	0	0	0	0	0
-0.5352	-3.055	-0.51	C	0	0	0	0	0	0	0	0	0	0	0	0
0.5386	-3.1624	-0.7	H	0	0	0	0	0	0	0	0	0	0	0	0
-1.0707	-3.5339	-1.3369	H	0	0	0	0	0	0	0	0	0	0	0	0
-0.7676	-3.6036	0.4106	H	0	0	0	0	0	0	0	0	0	0	0	0
1 5 2	0 0 0 0
1 6 1	0 0 0 0
2 9 1	0 0 0 0
2 4 1	0 0 0 0
2 6 1	0 0 0 0
3 5 1	0 0 0 0
3 4 1	0 0 0 0
4 7 1	0 0 0 0
6 8 1	0 0 0 0
6 10 1	0 0 0 0
11 12 1	0 0 0 0
11 13 1	0 0 0 0
11 14 1	0 0 0 0
1 11 1	0 0 0 0
15 16 1	0 0 0 0
15 17 1	0 0 0 0
2 15 1	0 0 0 0
18 19 1	0 0 0 0
18 20 1	0 0 0 0
4 18 1	0 0 0 0
18 21 1	0 0 0 0
15 21 1	0 0 0 0
22 23 1	0 0 0 0
22 24 1	0 0 0 0
22 25 1	0 0 0 0
21 22 1	0 0 0 0
21 26 1	0 0 0 0
26 27 2	0 0 0 0
28 29 1	0 0 0 0
26 28 1	0 0 0 0
5 30 1	0 0 0 0
31 32 1	0 0 0 0
31 33 1	0 0 0 0
3 31 1	0 0 0 0
30 31 1	0 0 0 0
30 34 2	0 0 0 0
35 36 1	0 0 0 0
35 37 1	0 0 0 0
35 38 1	0 0 0 0
3 35 1	0 0 0 0
M END
$$$$

[truncated: 1 more sheets: 2R3R9R11R]
