# Supplementary material for: Cyclohumulanoid Sesquiterpenes from the Culture Broth of the Basidiomycetous Fungus Daedaleopsis tricolor
Source: Molecules. 2021 Jul 19;26(14):4364. doi: 10.3390/molecules26144364 (PMC8303491; doi:10.3390/molecules26144364)
Supplement: Supplementary file 1 [file molecules-26-04364-s001.zip › NMR Statistical analysis of 2b.xlsx]

## Sheet: index
	summary
			13C			1H			H+C
			RMSD	max dev	DP4	RMSD	max dev	DP4	DP4
	(2R3R9R11R)		4.66579	13.0528	3.05285e-11	0.324856	0.743673	3.11832e-08	1.11657e-18
	(2R3R9S11R)		3.4968	7.52047	1.57672e-08	0.267517	0.638899	2.6968e-06	4.9873e-14
	(2R3S9R11R)		3.07938	6.40122	2.77828e-07	0.876217	2.36283	2.60399e-19	8.48546e-26
	(2R3S9S11R)	ent-11-epimer	1.32698	2.66719	0.123052	0.200355	0.43285	0.0022368	0.000322833
	(2S3R9R11R) bingo	2b	1.09068	2.74734	0.876948	0.135849	0.401864	0.971907	0.999677
	(2S3R9S11R)		3.24094	6.3992	4.33401e-08	0.235868	0.454801	4.19641e-05	2.13319e-12
	(2S3S9R11R)		3.35583	7.31099	4.20833e-08	0.172135	0.373304	0.0258112	1.27403e-09
	(2S3S9S11R)		4.73895	13.1001	1.1357e-11	0.36672	0.768553	1.73393e-11	2.30971e-22
		Raw data from spartan 18
	SDF data	(2R3R9R11R)
		(2R3R9S11R)
		(2R3S9R11R)
		(2R3S9S11R)
		(2S3R9R11R) bingo
		(2S3R9S11R)
		(2S3S9R11R)
		(2S3S9S11R)

## Sheet: analysis
			C-1	C-2	C-3	C-4	C-5	C-6	C-7	C-8	C-9	C-10	C-11	C-12	C-13	C-14	C-15	H-1A	H-1B	H-2	H-4A	H-4B	H-8A	H-8B	H-9	H-10A	H-10B	H-12A	H-12B	H-13	H-14	H-15
			36.2	47.4	36.8	60.9	197.2	150.7	143.3	35.8	41.8	43.6	45.5	69.4	24.5	20.4	20.4	1.43	1.73	2.18	2.66	2.69	1.43	2.25	2.41	1.06	1.92	3.4	3.43	1.13	1.18	2.01
		(2R3R9R11R)	36.3089	49.8214	39.3645	47.8472	195.429	147.242	139.1	35.8664	44.9076	39.8569	43.2702	72.5049	26.5144	28.6724	19.9464	1.53923	1.53566	1.82041	2.61867	1.94633	1.76146	1.82997	1.70747	1.06854	1.78534	3.39927	3.42328	1.04618	1.31372	1.8481
		(2R3R9S11R)	37.5865	45.1616	36.0157	53.3795	195.341	144.823	139.225	33.4432	37.4505	43.1007	43.349	71.4296	24.518	25.9624	19.8472	1.33238	1.45952	2.44913	2.32036	2.78061	2.0689	2.09845	2.47788	1.5274	1.59423	3.39759	3.41436	1.02229	1.26823	1.88834
		(2R3S9R11R)	35.6797	50.1433	36.8434	54.4988	195.699	147.194	137.64	37.4797	37.9828	43.4404	42.6897	72.8945	26.6689	21.4896	18.5371	1.458	1.78714	1.69623	2.31256	2.56052	1.59629	2.27201	2.07317	1.02427	2.03792	1.03717	3.41615	3.44515	1.19887	1.80852
		(2R3S9S11R)	35.1986	47.9425	36.8658	58.8074	194.533	150.416	142.245	35.3102	42.4119	42.5904	45.5525	71.5368	22.3562	20.9459	19.2475	1.43927	1.82923	2.29533	2.48491	2.60439	1.86285	2.11557	2.54658	1.43482	1.53204	3.48828	3.49731	1.04905	1.17642	1.92669
		(2S3R9R11R) bingo	35.9208	48.7872	36.8718	58.6922	194.453	150.284	142.363	35.2836	42.4893	43.7809	45.4977	69.863	24.3498	20.7403	19.2885	1.52387	1.74491	2.17851	2.4802	2.58592	1.83186	2.11613	2.50877	1.12591	1.99029	3.48701	3.52448	1.08079	1.18093	1.92484
		(2S3R9S11R)	37.1106	50.5571	36.5251	54.5008	195.715	147.075	137.479	37.4237	37.0144	42.2197	42.6244	72.8279	26.6089	21.4567	18.5358	1.3206	1.81288	1.7252	2.29858	2.55931	1.64805	2.28212	2.01552	1.42834	1.64831	3.44391	3.426	1.0615	1.18526	1.80806
		(2S3S9R11R)	39.0057	45.6732	36.193	53.589	195.44	145.563	138.629	34.2734	38.049	43.5827	43.1536	71.0221	25.5791	25.6046	20.0032	1.17385	1.76637	2.43271	2.33714	2.82599	1.8033	2.16918	2.47908	1.16251	1.9306	3.4382	3.4547	1.01406	1.24591	1.91104
		(2S3S9S11R)	37.4377	50.2381	39.2645	47.7999	195.321	147.303	139.13	35.7702	44.0425	38.6823	43.1615	72.586	26.2903	28.7036	20.0163	1.08617	1.90189	1.85793	1.94006	2.55874	1.84289	1.82743	1.64145	1.37072	1.53613	3.42633	3.45417	1.03615	1.2972	1.85905
	deviation^2
		(2R3R9R11R)	0.0118667	5.86302	6.57685	170.377	3.13539	11.9575	17.6419	0.00440812	9.65704	14.0105	4.97209	9.64046	4.05773	68.4332	0.205785	0.0119302	0.0377685	0.129302	0.00170825	0.553049	0.109863	0.176425	0.493555	7.29555e-05	0.0181322	5.37425e-07	4.51496e-05	0.00702577	0.0178809	0.026212
		(2R3R9S11R)	1.92245	5.01055	0.615202	56.5575	3.45516	34.5375	16.6021	5.55458	18.9184	0.249325	4.62679	4.11918	0.000324764	30.9398	0.30555	0.00952875	0.0731618	0.0724285	0.115354	0.00821072	0.408193	0.0229681	0.00460795	0.218465	0.106128	5.80211e-06	0.000244582	0.0116005	0.00778424	0.0148002
		(2R3S9R11R)	0.270706	7.52578	0.00188655	40.9756	2.25156	12.2888	32.0356	2.82128	14.5709	0.0254575	7.89801	12.2115	4.70397	1.18721	3.47046	0.000783962	0.00326449	0.234036	0.120713	0.0167658	0.0276509	0.000484503	0.113457	0.00127657	0.0139061	5.58296	0.000191854	5.35991	0.000356093	0.0405943
		(2R3S9S11R)	1.00287	0.294354	0.004327	4.37893	7.11391	0.0806822	1.1135	0.239897	0.374465	1.01934	0.0027545	4.56596	4.59573	0.298051	1.32823	8.58878e-05	0.00984576	0.0133021	0.0306553	0.00732833	0.187359	0.0180719	0.0186545	0.140487	0.15051	0.00779419	0.00453102	0.0065522	1.28127e-05	0.00694134
		(2S3R9R11R) bingo	0.0779661	1.92431	0.00514944	4.87429	7.54787	0.173234	0.878156	0.266704	0.475089	0.0327147	5.14356e-06	0.214326	0.022559	0.115796	1.23545	0.008812	0.000222306	2.21352e-06	0.0323268	0.0108334	0.161494	0.0179207	0.00975611	0.00434406	0.00494063	0.00757154	0.00892565	0.00242178	8.55947e-07	0.00725214
		(2S3R9S11R)	0.829166	9.96712	0.0755528	40.9498	2.20652	13.1385	33.8857	2.63643	22.9016	1.90532	8.26895	11.7507	4.4476	1.11671	3.47528	0.0119675	0.00686866	0.206844	0.130622	0.0170796	0.0475463	0.00103194	0.155618	0.135671	0.0738133	0.00192783	1.60319e-05	0.00469168	2.76903e-05	0.0407779
		(2S3S9R11R)	7.87169	2.98189	0.368401	53.4506	3.09608	26.3927	21.8143	2.33036	14.0702	0.00029886	5.50564	2.63133	1.16448	27.0881	0.157435	0.0656152	0.00132245	0.0638631	0.104236	0.0184935	0.139356	0.0065317	0.00477182	0.0105083	0.000112457	0.00145904	0.000609881	0.0134411	0.00434417	0.00979365
		(2S3S9S11R)	1.53182	8.05504	6.0736	171.612	3.53172	11.5365	17.3897	0.000889799	5.02878	24.1838	5.46856	10.1503	3.20511	68.9494	0.1472	0.118222	0.0295467	0.103728	0.518308	0.0172302	0.170478	0.178562	0.590674	0.0965459	0.147357	0.000693293	0.000583998	0.00880858	0.0137356	0.0227862
	probability
		(2R3R9R11R)	0.481585	0.158113	0.144902	7.327e-05	0.229366	0.0809362	0.0479104	0.488773	0.102443	0.066417	0.177171	0.102623	0.200519	0.00213168	0.423817	0.282163	0.155644	0.0361551	0.413221	0.000632909	0.0474112	0.0197502	0.000980261	0.481914	0.239345	0.498447	0.48577	0.328717	0.24085	0.198131
		(2R3R9S11R)	0.279924	0.17628	0.370081	0.00379098	0.21864	0.0135334	0.0524666	0.164358	0.0429676	0.416268	0.185477	0.198805	0.496952	0.0172423	0.407483	0.303002	0.0829014	0.0838981	0.0438512	0.315931	0.00193874	0.213199	0.359579	0.0120973	0.0500331	0.494898	0.466914	0.284847	0.320392	0.260731
		(2R3S9R11R)	0.412815	0.129616	0.492655	0.00901787	0.264298	0.0783372	0.0159956	0.240797	0.0630393	0.47304	0.124223	0.0789343	0.183571	0.322902	0.218148	0.44093	0.380995	0.010187	0.0406816	0.247726	0.191968	0.453491	0.045043	0.424815	0.267067	2.09222e-09	0.470688	2.7239e-09	0.460101	0.147255
		(2R3S9S11R)	0.336243	0.409159	0.488877	0.191808	0.135962	0.452094	0.328073	0.41784	0.397817	0.334993	0.491125	0.187001	0.186253	0.408602	0.313539	0.480377	0.300066	0.271513	0.179994	0.325333	0.0173172	0.239705	0.23627	0.0311279	0.0273145	0.320287	0.360702	0.334196	0.492418	0.329677
		(2S3R9R11R) bingo	0.452903	0.279831	0.487866	0.179466	0.129287	0.430025	0.346131	0.41345	0.385293	0.469445	0.499616	0.422275	0.474618	0.442678	0.319625	0.30988	0.468453	0.496848	0.173803	0.291298	0.0237526	0.24061	0.30089	0.363476	0.354844	0.322675	0.308767	0.397055	0.49804	0.326177
		(2S3R9S11R)	0.350242	0.0991413	0.453634	0.00903201	0.266336	0.0721423	0.0141281	0.247996	0.0311024	0.280787	0.119148	0.0826149	0.190021	0.327844	0.217993	0.281863	0.330509	0.0137975	0.0355142	0.245756	0.12909	0.432316	0.025585	0.0331835	0.0820285	0.407917	0.491519	0.35837	0.488855	0.146732
		(2S3S9R11R)	0.124595	0.234833	0.398627	0.00445596	0.230745	0.0238534	0.033892	0.260802	0.0660467	0.497076	0.165381	0.2482	0.324475	0.0226653	0.433256	0.0939203	0.423495	0.0967398	0.0514277	0.237211	0.0315967	0.334438	0.357223	0.294123	0.477549	0.419697	0.447853	0.270477	0.363474	0.300544
		(2S3S9S11R)	0.301075	0.12204	0.154044	7.10789e-05	0.216194	0.0844011	0.048969	0.494955	0.17586	0.028164	0.166163	0.097256	0.226954	0.00208183	0.435439	0.0421196	0.18428	0.0518102	0.000814318	0.244821	0.0212415	0.0192448	0.00048665	0.057606	0.0284512	0.444425	0.448964	0.309914	0.268307	0.214097
	product of probability		13C	1H	1H+13C
		(2R3R9R11R)	7.87599e-18	1.66988e-16	1.3152e-33
		(2R3R9S11R)	4.06775e-15	1.44416e-14	5.87448e-29
		(2R3S9R11R)	7.16763e-14	1.39445e-27	9.99492e-41
		(2R3S9S11R)	3.1746e-08	1.19782e-11	3.80261e-19
		(2S3R9R11R) bingo	2.26242e-07	5.20463e-09	1.17751e-15
		(2S3R9S11R)	1.11813e-14	2.24721e-13	2.51266e-27
		(2S3S9R11R)	1.0857e-14	1.38221e-10	1.50066e-24
		(2S3S9S11R)	2.92998e-18	9.28533e-20	2.72058e-37
			13C			1H			1+13C
	summary		RMSD	max dev	DP4	RMSD	max dev	DP4
		(2R3R9R11R)	4.66579	13.0528	3.05285e-11	0.324856	0.743673	3.11832e-08	1.11657e-18
		(2R3R9S11R)	3.4968	7.52047	1.57672e-08	0.267517	0.638899	2.6968e-06	4.9873e-14
		(2R3S9R11R)	3.07938	6.40122	2.77828e-07	0.876217	2.36283	2.60399e-19	8.48546e-26
	11-epimer	(2R3S9S11R)	1.32698	2.66719	0.123052	0.200355	0.43285	0.0022368	0.000322833
		(2S3R9R11R) bingo	1.09068	2.74734	0.876948	0.135849	0.401864	0.971907	0.999677
		(2S3R9S11R)	3.24094	6.3992	4.33401e-08	0.235868	0.454801	4.19641e-05	2.13319e-12
		(2S3S9R11R)	3.35583	7.31099	4.20833e-08	0.172135	0.373304	0.0258112	1.27403e-09
		(2S3S9S11R)	4.73895	13.1001	1.1357e-11	0.36672	0.768553	1.73393e-11	2.30971e-22

## Sheet: individual isomer
	(2R3R9R11R)
	Conformer	MMFF94	HF	ωB97X-D	ωB97X-D	ωB97X-D	ωB97X-V	ωB97X-D
	#		3-21G(*)	6-31G*	6-31G*	6-31G*	6-311+G(2DF,2P)	6-31G*
				(Energy)		(Part 2)	[6-311G*	(Energy)	3.38062
							(Energy)			Boltzmann dist		Label	Relative Energy (kJ/mol)	Boltzmann Weights	ChemShift(C1)	ChemShift(C2)	ChemShift(C3)	ChemShift(C4)	ChemShift(C5)	ChemShift(C6)	ChemShift(C7)	ChemShift(C8)	ChemShift(C9)	ChemShift(C10)	ChemShift(C11)	ChemShift(C12)	ChemShift(C13)	ChemShift(C14)	ChemShift(C15)	ChemShift(H1A)	ChemShift(H1B)	ChemShift(H2)	ChemShift(H4A)	ChemShift(H4B)	ChemShift(H8A)	ChemShift(H8B)	ChemShift(H9)	ChemShift(H10A)	ChemShift(H10B)	ChemShift(H12A)	ChemShift(H12B)	ChemShift(H13A)	ChemShift(H14B)	ChemShift(H15A)
	* 1	0	0	0	0	0	0	0	1	0.295804		M0001	0	0.143	35.5	50.2	39.5	47.8	195.8	147.2	139.4	36.1	45.2	40.8	42.8	72.4	27	28.7	20	1.46	2.05	1.83	1.94	2.73	1.73	1.84	2.06	1.11	1.99	3.47	3.51	0.98	1.31	1.85
	4	3.53	3.49	-1.58	-1.42	-1.42	1.52	-1.42	0.5406	0.159912		M0002	-1.42	0.253	34.9	50.3	39.5	47.9	195.6	147.6	138	35.8	45.8	40.6	43.3	72.8	26.5	28.6	19.9	1.48	2.07	1.82	1.98	2.77	1.74	1.77	1.63	1.23	1.36	3.31	3.39	0.93	1.32	1.83
	7	5.95	5.31	-0.16	-0.18	-0.18	2.32	-0.18	0.391097	0.115688		M0003	-0.18	0.154	36.6	49.5	39.3	47.9	195.2	147.1	139.3	35.7	43.4	38	43.4	71.9	25.4	28.7	19.9	1.49	0.81	1.79	1.92	2.5	1.8	1.88	1.53	0.88	2.27	3.32	3.29	1.04	1.3	1.86
	9	6.96	5.83	0.14	0.22	0.22	2.7	0.22	0.335354	0.099199		M0004	0.22	0.13	36.3	49.9	39.3	47.6	194.8	146.8	140.1	36	46.1	40.3	43.6	72.2	26.7	28.7	20	1.55	1.05	1.87	1.93	2.45	1.76	1.9	1.72	1.1	2.09	3.34	3.38	0.93	1.33	1.87
	3	3.26	4.37	2.68	2.46	2.46	2.97	2.46	0.300645	0.0889319		M0005	2.46	0.053	37.6	49.1	39.2	47.9	195.3	147.2	139.5	35.7	43.9	38.2	43.2	71.6	27	28.7	19.9	1.59	0.81	1.8	1.91	2.47	1.81	1.85	1.5	0.97	2.29	3.45	3.4	1.26	1.3	1.85
	6	5.9	7.19	0.24	0.8	0.8	3.55	0.8	0.237752	0.0703281		M0006	0.8	0.103	37.8	49.3	39	47.8	194.9	147.1	139.2	35.7	44.8	39.2	44.1	73.6	26.1	28.6	19.9	1.62	1	1.83	1.95	2.52	1.77	1.8	1.44	1.06	1.27	3.36	3.43	1.21	1.32	1.84
	2	1.36	6.02	2.98	3.5	3.5	3.61	3.5	0.232049	0.0686411		M0007	3.5	0.035	38	49.7	39.4	48	195.6	147.5	138.8	35.8	44.7	40.3	43.3	73.5	26.5	28.7	20	1.82	1.7	1.81	1.98	2.59	1.78	1.79	1.49	1.06	1.25	3.52	3.53	1.25	1.33	1.84
	5	4.12	8.25	1.22	1.98	1.98	4.11	1.98	0.189544	0.0560679		M0008	1.98	0.064	37.3	50	39.4	48.1	195.5	147.4	138.4	35.7	44.3	39.9	43.5	73.5	25.5	28.7	19.9	1.65	1.84	1.82	2	2.65	1.77	1.8	1.56	0.98	1.25	3.41	3.41	1.01	1.32	1.85
	8	6.86	7.96	1.39	1.95	1.95	4.63	1.95	0.153577	0.0454287		M0009	1.95	0.065	37.2	48.5	39.1	47.8	195.1	147.3	138.7	35.6	44.3	38.4	43.7	71.7	26.8	28.6	19.9	1.58	0.84	1.77	1.92	2.48	1.8	1.8	1.44	0.97	1.33	3.35	3.3	1.22	1.3	1.84
	#	13	9	9	9	9	9	9				Boltzmann averaged			36.3089	49.8214	39.3645	47.8472	195.429	147.242	139.1	35.8664	44.9076	39.8569	43.2702	72.5049	26.5144	28.6724	19.9464	1.53923	1.53566	1.82041	1.94633	2.61867	1.76146	1.82997	1.70747	1.06854	1.78534	3.39927	3.42328	1.04618	1.31372	1.8481
	%Low	0.387	0.541	0.248	0.253	0.253	0.295	0.253
	Conformer
	ΔE (kJ/mol)	2.02	2.34	1.65	1.65	1.65	1.98	1.65
	Time	0.39	00:06:56.330000	00:14:53.350000	02:01:50.970000	00:06:30.930000	01:51:01.590000	01:20:09.880000
	(2R3R9S11R)
	Conformer	MMFF94	HF	ωB97X-D	ωB97X-D	ωB97X-D	ωB97X-V	ωB97X-D
	#		3-21G(*)	6-31G*	6-31G*	6-31G*	6-311+G(2DF,2P)	6-31G*
				(Energy)		(Part 2)	[6-311G*	(Energy)	4.79872
							(Energy)			Boltzmann dist		Label	Relative Energy (kJ/mol)	Boltzmann Weights	ChemShift(C1)	ChemShift(C2)	ChemShift(C3)	ChemShift(C4)	ChemShift(C5)	ChemShift(C6)	ChemShift(C7)	ChemShift(C8)	ChemShift(C9)	ChemShift(C10)	ChemShift(C11)	ChemShift(C12)	ChemShift(C13)	ChemShift(C14)	ChemShift(C15)	ChemShift(H1A)	ChemShift(H1B)	ChemShift(H2)	ChemShift(H4A)	ChemShift(H4B)	ChemShift(H8A)	ChemShift(H8B)	ChemShift(H9)	ChemShift(H10A)	ChemShift(H10B)	ChemShift(H12A)	ChemShift(H12B)	ChemShift(H13C)	ChemShift(H14B)	ChemShift(H15B)
	* 9	0	0	0	0	0	0	0	1	0.208389		M0001	0	0.101	34.5	45.3	35.6	52.1	195.8	141.7	138.2	33	35.7	42.8	42.6	69.8	27.8	28.2	18.8	1.17	2.06	2.32	2.22	2.69	1.98	2.68	2.24	1.62	1.89	3.43	3.46	0.99	1.31	1.82
	16	3.11	2.46	-1.39	-2.18	-2.18	1.49	-2.18	0.547203	0.114031		M0002	-2.18	0.244	34.4	45.4	35.7	52.3	195.7	142.2	137.4	32.8	35.6	43.2	43.6	70.2	27.5	27.8	18.6	1.17	1.1	2.37	2.25	2.65	2.08	2.47	2.26	1.65	1.91	3.3	3.38	0.96	1.3	1.79
	15	2.73	5.86	-1.03	-0.23	-0.23	1.93	-0.23	0.457955	0.0954327		M0003	-0.23	0.111	37.7	45.6	36.5	54.6	194.8	147	142.8	33.5	39.1	41.5	43.5	68.1	22.3	23.6	21.1	1.11	1.22	2.64	2.42	2.82	2.14	1.91	2.73	1.41	1.97	3.36	3.31	0.85	1.24	2.01
	3	-1.58	4.87	2.22	2.98	2.98	2.79	2.98	0.32336	0.0673847		M0004	2.98	0.03	38.2	45.2	36.5	54.6	195	147.4	141.5	33.3	39.3	41.1	43.2	67.5	22.7	23.9	21.2	1.18	2.19	2.6	2.38	2.93	2.11	1.86	2.73	1.34	2.02	3.44	3.42	0.89	1.23	2.01
	2	-2.77	7.18	2.62	3.1	3.1	3.12	3.1	0.282939	0.0589613		M0005	3.1	0.029	41.6	45	36.3	54.6	195	147.4	141.8	33.2	39.5	45.7	43.4	73.6	21	23.9	21.1	1.35	0.99	2.6	2.38	2.81	2.13	1.88	2.69	2.19	1.1	3.33	3.62	1.18	1.23	1.97
	7	-0.62	8.07	-0.09	0.56	0.56	3.24	0.56	0.269528	0.0561666		M0006	0.56	0.081	40.5	45.5	36.2	54.7	194.7	147.4	141.5	33.2	39.3	44.8	44.2	74.2	20.9	23.8	21	1.61	0.95	2.59	2.43	2.83	2.13	1.82	2.73	1.48	0.81	3.45	3.25	1.15	1.23	1.94
	6	-0.8	7.98	0.07	0.75	0.75	3.36	0.75	0.256753	0.0535044		M0007	0.75	0.075	41.2	45.1	36.2	54.6	195	147.7	140.6	33	39.4	44.3	44.1	74.1	20.8	23.8	20.9	1.33	0.96	2.61	2.39	2.83	2.14	1.81	2.72	1.75	0.82	3.26	3.49	1.15	1.22	1.93
	1	-4.13	7.58	3.13	3.54	3.54	3.46	3.54	0.246571	0.0513826		M0008	3.54	0.024	42	45.5	36.4	54.8	195.3	147.9	140.6	33.1	39.2	45.1	43.4	73.7	21.1	23.9	21	2.09	1.2	2.55	2.42	2.99	2.14	1.8	2.71	1.48	0.83	3.58	3.31	1.18	1.23	1.93
	18	5.74	6.31	2.38	0.88	0.88	4.07	0.88	0.192637	0.0401434		M0009	0.88	0.071	35.1	45	35.6	51.9	195.4	142.2	136.6	34	35.4	42	43.4	69.9	27.5	28.2	18.6	1.21	1.97	2.29	2.24	2.72	1.98	2.02	2.22	1.63	1.17	3.36	3.29	0.96	1.31	1.83
	11	1.34	8.21	1.84	1.99	1.99	4.18	1.99	0.184251	0.0383958		M0010	1.99	0.045	38.2	44.8	36.4	54.7	195.1	148.1	139.6	32.9	39.5	41.2	43.6	68.1	22.1	24.1	21	1.26	2.11	2.6	2.41	3	2.15	1.82	2.76	1.24	1.04	3.38	3.33	0.85	1.23	1.93
	10	0.89	10.4	1.69	2.47	2.47	4.21	2.47	0.182027	0.0379325		M0011	2.47	0.037	40.6	45.1	36.2	54.6	194.7	147.3	141.8	33.2	39.6	46	44	74.1	20.4	23.9	21.1	1.26	0.97	2.57	2.39	2.82	2.14	1.9	2.67	2.09	1.18	3.26	3.52	0.97	1.23	1.98
	8	-0.38	10.93	2.16	2.85	2.85	4.58	2.85	0.156716	0.0326578		M0012	2.85	0.032	42.3	45.5	36.4	54.7	195	147.8	140.4	33.1	39.1	44.2	44	74.2	20.5	23.9	20.9	1.99	1.28	2.52	2.42	2.99	2.13	1.8	2.69	1.4	0.82	3.48	3.26	0.97	1.23	1.94
	13	2.06	12.54	3.11	2.9	2.9	4.62	2.9	0.1542	0.0321335		M0013	2.9	0.031	36.6	44.3	35.8	52.3	195.8	142.9	136.2	34.7	35.7	41.4	43.1	74.6	26.7	27.7	18.6	1.27	0.98	2.25	2.25	2.65	2.23	1.72	2.28	1.45	2.24	3.35	3.46	1.03	1.29	1.82
	12	1.69	12.87	2.59	2.47	2.47	4.69	2.47	0.149893	0.031236		M0014	2.47	0.037	36.9	44.7	35.8	52.2	195.5	143.1	135.5	35.4	35.6	43	43.8	75.6	26.4	27.9	18.6	1.46	1.14	2.27	2.27	2.66	2.2	1.56	2.23	1.6	1.2	3.44	3.46	1.21	1.31	1.82
	5	-0.93	11.51	5.69	5.36	5.36	5.09	5.36	0.127493	0.0265681		M0015	5.36	0.012	37.3	44.1	35.8	52.2	195.9	143.1	135.8	35.3	35.8	41.6	42.7	74.4	28.1	27.9	18.7	1.37	1.02	2.27	2.25	2.66	2.22	1.7	2.27	1.56	2.21	3.49	3.56	1.25	1.3	1.8
	4	-1.32	12.83	6.33	6.11	6.11	5.38	6.11	0.113376	0.0236263		M0016	6.11	0.009	38	44.6	35.9	52.1	195.8	143.4	134.8	35.6	35.5	43.7	42.7	75.2	26.9	28.1	18.6	1.75	1.64	2.22	2.26	2.8	2.16	1.57	2.22	1.59	1.19	3.61	3.56	1.25	1.31	1.81
	14	2.33	15.64	4.99	5.05	5.05	6.27	5.05	0.0790885	0.0164812		M0017	5.05	0.013	38	44.7	35.8	52.1	195.8	143.1	135.2	35.3	35.7	43	43.2	75.6	26.1	28	18.6	1.6	1.74	2.22	2.26	2.79	2.17	1.6	2.24	1.49	1.2	3.51	3.47	1.03	1.29	1.84
	17	3.13	14.38	4.42	4.36	4.36	6.41	4.36	0.0747325	0.0155734		M0018	4.36	0.017	36.7	43.8	35.7	52.1	195.6	143	135	35.1	35.9	41.8	43.4	74.5	27.7	27.8	18.5	1.34	1.01	2.23	2.25	2.67	2.16	1.56	2.27	1.51	1.3	3.38	3.45	1.21	1.28	1.79
	#	22	18	18	18	18	18	18				Boltzmann averaged			37.5865	45.1616	36.0157	53.3795	195.341	144.823	139.225	33.4432	37.4505	43.1007	43.349	71.4296	24.518	25.9624	19.8472	1.33238	1.45952	2.44913	2.32036	2.78061	2.09845	2.0689	2.47788	1.59423	1.5274	3.39759	3.41436	1.02229	1.26823	1.88834
	%Low	0.242	0.51	0.172	0.244	0.244	0.208	0.244
	Conformer
	ΔE (kJ/mol)	2.67	2.56	2.03	2.77	2.77	2.66	2.77
	Time	2.09	00:44:26.560000	00:46:42.060000	02:26:44.470000	00:07:29.660000	03:11:08.020000	02:31:53.470000
	(2R3S9R11R)
	Conformer	MMFF94	HF	ωB97X-D	ωB97X-D	ωB97X-D	ωB97X-V	ωB97X-D
	#		3-21G(*)	6-31G*	6-31G*	6-31G*	6-311+G(2DF,2P)	6-31G*
				(Energy)		(Part 2)	[6-311G*	(Energy)	3.37434
							(Energy)			Boltzmann dist		Label	Relative Energy (kJ/mol)	Boltzmann Weights	ChemShift(C1)	ChemShift(C2)	ChemShift(C3)	ChemShift(C4)	ChemShift(C5)	ChemShift(C6)	ChemShift(C7)	ChemShift(C8)	ChemShift(C9)	ChemShift(C10)	ChemShift(C11)	ChemShift(C12)	ChemShift(C13)	ChemShift(C14)	ChemShift(C15)	ChemShift(H1A)	ChemShift(H1B)	ChemShift(H2)	ChemShift(H4A)	ChemShift(H4B)	ChemShift(H8A)	ChemShift(H8B)	ChemShift(H9)	ChemShift(H10A)	ChemShift(H10B)	ChemShift(H13A)	ChemShift(H12A)	ChemShift(H12B)	ChemShift(H14B)	ChemShift(H15A)
	* 1	0	0	0	0	0	0	0	1	0.296355		M0001	0	0.142	35	50.6	37.2	54.5	196	147.3	137.8	37.7	38.4	44.4	42.2	72.8	27.1	21.7	18.6	1.39	2.31	1.7	2.56	2.31	1.57	2.28	2.39	1.06	2.23	0.98	3.48	3.54	1.26	1.81
	4	3.69	3.82	-1.43	-1.33	-1.33	1.5	-1.33	0.544993	0.161511		M0002	-1.33	0.243	34.5	50.5	37.1	54.6	195.8	147.5	136.8	37.5	38.9	43.9	42.7	72.9	26.6	21.5	18.4	1.4	2.33	1.7	2.57	2.34	1.57	2.23	1.95	1.17	1.6	0.93	3.31	3.4	1.25	1.79
	8	6.03	5.28	-0.26	-0.5	-0.5	2.18	-0.5	0.413893	0.122659		M0003	-0.5	0.174	35.5	50.3	36.7	54.4	195.4	146.7	138.1	37.4	39	44.1	43	73.1	26.8	21.3	18.6	1.49	1.29	1.73	2.56	2.3	1.6	2.32	2.11	1.07	2.29	0.93	3.35	3.41	1.14	1.83
	7	5.62	5.45	0.01	0.01	-0.01	2.4	-0.01	0.378639	0.112211		M0004	-0.01	0.143	35.6	49.9	36.6	54.4	195.5	147.1	138	37.1	36.4	41.6	43	72.2	25.6	21.3	18.7	1.39	1.04	1.67	2.53	2.28	1.64	2.3	1.92	0.86	2.54	1.03	3.35	3.29	1.14	1.83
	3	2.93	4.71	2.94	2.81	2.81	3.23	2.81	0.270621	0.0801998		M0005	2.81	0.046	36.8	49.3	36.5	54.5	195.6	147.1	138.1	37.4	36.8	41.6	42.6	71.8	27.1	21.5	18.5	1.49	1.04	1.67	2.55	2.28	1.66	2.28	1.88	0.91	2.54	1.25	3.48	3.41	1.12	1.8
	6	5.33	7.29	0.73	0.9	0.9	3.61	0.9	0.232049	0.0687689		M0006	0.9	0.099	37.5	49.4	36.3	54.5	195.3	146.8	137.7	37.6	37.6	42.7	43.4	74.1	26.3	21.4	18.4	1.56	1.23	1.71	2.57	2.32	1.6	2.25	1.82	0.99	1.53	1.2	3.41	3.45	1.14	1.8
	2	1.33	6.43	3.77	3.81	3.81	3.9	3.81	0.206355	0.0611544		M0007	3.81	0.031	37.5	49.9	36.6	54.6	195.8	147.4	137.3	37.4	37.4	43.8	42.6	73.7	26.7	21.4	18.5	1.74	1.96	1.68	2.59	2.34	1.6	2.23	1.88	1.01	1.51	1.25	3.55	3.56	1.19	1.8
	5	4.17	8.5	1.76	2.05	2.05	4.17	2.05	0.184998	0.0548249		M0008	2.05	0.062	36.5	50.4	36.7	54.5	195.7	147.5	137.3	37.3	37.3	43.6	43	74	25.9	21.4	18.5	1.55	2.14	1.71	2.57	2.35	1.59	2.26	1.95	0.95	1.52	1.03	3.46	3.46	1.23	1.81
	9	6.38	8.23	1.88	2.14	2.14	4.81	2.14	0.142788	0.042316		M0009	2.14	0.06	36.9	48.6	36.5	54.5	195.3	147.1	137.4	37.4	37.4	41.9	43.1	72.3	27.1	21.4	18.4	1.49	1.09	1.66	2.56	2.31	1.63	2.26	1.84	0.91	1.61	1.21	3.38	3.34	1.12	1.79
	#	13	9	9	9	9	9	9				Boltzmann averaged			35.6797	50.1433	36.8434	54.4988	195.699	147.194	137.64	37.4797	37.9828	43.4404	42.6897	72.8945	26.6689	21.4896	18.5371	1.458	1.78714	1.69623	2.56052	2.31256	1.59629	2.27201	2.07317	1.02427	2.03792	1.03717	3.41615	3.44515	1.19887	1.80852
	%Low	0.372	0.559	0.25	0.243	0.243	0.296	0.243
	Conformer
	ΔE (kJ/mol)	2.05	2.34	1.6	1.51	1.51	1.96	1.51
	Time	0.8	00:07:35.350000	00:16:31.010000	01:09:43.590000	00:08:06.360000	01:38:43.960000	01:24:57.620000
	(2R3S9S11R)
	Conformer	MMFF94	HF	ωB97X-D	ωB97X-D	ωB97X-D	ωB97X-V	ωB97X-D
	#		3-21G(*)	6-31G*	6-31G*	6-31G*	6-311+G(2DF,2P)	6-31G*
				(Energy)		(Part 2)	[6-311G*	(Energy)	5.09008
							(Energy)			Boltzmann dist		Label	Relative Energy (kJ/mol)	Boltzmann Weights	ChemShift(C1)	ChemShift(C2)	ChemShift(C3)	ChemShift(C4)	ChemShift(C5)	ChemShift(C6)	ChemShift(C7)	ChemShift(C8)	ChemShift(C9)	ChemShift(C10)	ChemShift(C11)	ChemShift(C12)	ChemShift(C13)	ChemShift(C14)	ChemShift(C15)	ChemShift(H1A)	ChemShift(H1B)	ChemShift(H2)	ChemShift(H4A)	ChemShift(H4B)	ChemShift(H8A)	ChemShift(H8B)	ChemShift(H9)	ChemShift(H10A)	ChemShift(H10B)	ChemShift(H12A)	ChemShift(H12B)	ChemShift(H13C)	ChemShift(H14B)	ChemShift(H5C)
	* 1	0	0	0	0	0	0	0	1	0.19646		M0001	0	0.103	33.5	48.1	37.2	58.8	194.8	150.6	142.2	35.3	42.4	40.6	45.1	68.1	23.6	20.9	19.3	1.25	2.57	2.29	2.6	2.49	2.1	1.91	2.56	1.31	2.14	3.51	3.52	0.95	1.24	1.93
	2	6.47	3.38	-1.08	-1.28	-1.27	0.78	-1.27	0.729328	0.143284		M0002	-1.27	0.172	33.2	48	36.8	58.8	194.2	150	142.9	35.4	42.2	40.9	45.5	68.5	22.9	21	19.3	1.18	1.6	2.33	2.6	2.48	2.15	1.93	2.57	1.37	2.1	3.41	3.44	0.91	1.18	1.94
	3	4.52	3.01	-1.35	-1.32	-1.31	0.9	-1.31	0.694759	0.136493		M0003	-1.31	0.175	33.7	47.6	37	59	194.7	150.7	141.4	35.6	42.5	40.7	45.5	68.6	22.9	21.1	19.2	1.29	2.5	2.32	2.62	2.52	2.12	1.85	2.58	1.25	1.19	3.44	3.41	0.91	1.21	1.92
	4	4.67	5.19	-1.4	-1.19	-1.18	1.51	-1.18	0.542792	0.106637		M0004	-1.18	0.166	36.1	48.1	36.6	58.7	194.2	150.3	142.5	35.1	42.2	44.2	46.1	74.4	21.6	21	19.3	1.65	1.35	2.3	2.61	2.48	2.09	1.8	2.57	1.47	0.96	3.55	3.4	1.21	1.14	1.94
	5	4.36	5.47	-0.47	-0.75	-0.74	1.81	-0.74	0.480741	0.0944467		M0005	-0.74	0.139	36.4	47.8	36.7	58.8	194.4	150.4	142	35.2	42.7	43.4	46	74.7	21.7	20.9	19.2	1.38	1.3	2.31	2.6	2.47	2.12	1.83	2.53	1.73	0.94	3.4	3.57	1.21	1.12	1.93
	6	1.94	4.77	2.38	1.85	1.86	1.84	1.86	0.474941	0.0933071		M0006	1.86	0.049	37.2	47.7	36.7	58.8	194.5	150.2	142.7	35.3	42.7	44.8	45.3	74.2	22	21	19.3	1.42	1.37	2.29	2.59	2.45	2.14	1.85	2.51	2.21	1.21	3.48	3.7	1.22	1.13	1.93
	7	1.13	5.2	2.27	2.09	2.1	2.03	2.1	0.439793	0.086402		M0007	2.1	0.044	37.5	48.1	36.8	58.8	194.8	150.6	141.9	35.3	42.2	44.6	45.3	74	21.7	20.9	19.2	2.08	1.66	2.27	2.63	2.49	2.09	1.81	2.55	1.47	0.98	3.68	3.48	1.23	1.16	1.91
	8	4.43	7.55	0.39	0.46	0.48	2.27	0.48	0.39909	0.0784055		M0008	0.48	0.085	35.9	47.9	36.8	58.6	194.4	150.3	142.7	35.2	42.6	45.2	45.8	74.7	21.3	20.7	19.2	1.32	1.32	2.25	2.57	2.46	2.15	1.87	2.47	2.1	1.28	3.39	3.6	1.01	1.14	1.92
	9	3.97	8.05	1.03	1.09	1.1	2.75	1.1	0.328637	0.0645642		M0009	1.1	0.066	37.9	48.2	36.8	58.9	194.7	150.6	141.9	35.2	42.3	43.5	46	74.6	21.1	20.9	19.1	1.96	1.74	2.25	2.62	2.51	2.07	1.83	2.51	1.39	0.96	3.6	3.4	1.01	1.18	1.9
	10	25.81	22.97	15.82	---	---	---	---				Boltzmann averaged			35.1986	47.9425	36.8658	58.8074	194.533	150.416	142.245	35.3102	42.4119	42.5904	45.5525	71.5368	22.3562	20.9459	19.2475	1.43927	1.82923	2.29533	2.60439	2.48491	2.11557	1.86285	2.54658	1.53204	1.43482	3.48828	3.49731	1.04905	1.17642	1.92669
	11	27.82	23.21	17.09	---	---	---	---
	12	28.29	23.85	14.1	---	---	---	---
	13	30.56	23.82	14.26	---	---	---	---
	14	31.76	26.93	14.09	---	---	---	---
	15	31.87	28.12	16.71	---	---	---	---
	16	34.97	15.66	15.94	---	---	---	---
	#	22	16	16	9	9	9	9
	%Low	0.331	0.466	0.184	0.175	0.175	0.196	0.175
	Conformer
	ΔE (kJ/mol)	1.93	2.35	0.98	0.86	0.86	1.27	0.86
	Time	1.4	00:45:52.730000	00:38:06.550000	01:40:29.120000	00:04:55.640000	01:05:11.160000	00:47:20
	(2S3R9R11R) bingo
	Conformer	MMFF94	HF	ωB97X-D	ωB97X-D	ωB97X-D	ωB97X-V	ωB97X-D
	#		3-21G(*)	6-31G*	6-31G*	6-31G*	6-311+G(2DF,2P)	6-31G*
				(Energy)		(Part 2)	[6-311G*	(Energy)	4.60007
							(Energy)			Boltzmann dist		Label	Relative Energy (kJ/mol)	Boltzmann Weights	ChemShift(C9)	ChemShift(C4)	ChemShift(C5)	ChemShift(C14)	ChemShift(C15)	ChemShift(C6)	ChemShift(C1)	ChemShift(C2)	ChemShift(C3)	ChemShift(C8)	ChemShift(C10)	ChemShift(C16)	ChemShift(C11)	ChemShift(C13)	ChemShift(C7)	ChemShift(H15)	ChemShift(H8)	ChemShift(H7)	ChemShift(H21)	ChemShift(H22)	ChemShift(H3)	ChemShift(H4)	ChemShift(H5)	ChemShift(H13)	ChemShift(H6)	ChemShift(H23)	ChemShift(H20)	ChemShift(H17)	ChemShift(H11)	ChemShift(H1)
	* 5	0	0	0	0	0	0	0	1	0.217388		M0001	0	0.267	36.8	48.8	36.8	58.6	194.3	150.2	142.8	35.1	41.8	41.9	45.5	69.6	23.7	20.7	19.4	1.38	1.52	2.15	2.57	2.46	2.16	1.85	2.59	0.97	2.45	3.28	3.66	0.97	1.17	1.96
	2	-2.68	-1.38	2.66	2.42	2.43	0.21	2.43	0.918533	0.199678		M0002	2.43	0.1	37.3	48.8	36.9	58.6	194.5	150.2	142.8	35.2	42.1	41.9	45.6	68.6	24.9	20.6	19.3	1.37	1.59	2.09	2.54	2.46	2.14	1.87	2.53	0.99	2.53	3.35	3.76	1.22	1.17	1.92
	3	-0.25	0.65	0.93	0.87	0.88	0.76	0.88	0.735255	0.159835		M0003	0.88	0.187	34.3	47.8	36.7	58.9	194.7	150.5	141.8	35.5	43.2	44.7	45.6	69.8	23.5	21.1	19.2	2.39	1.37	2.35	2.67	2.51	2.06	1.8	2.37	1.16	1.51	3.66	3.28	0.97	1.19	1.92
	1	-3.11	-0.59	3.8	3.61	3.63	1.32	3.63	0.58617	0.127426		M0006	2.7	0.09	34.6	48.1	36.5	59	194.3	150.1	142.5	35.5	42.9	44.6	45.9	68.9	24.3	21.1	19.1	1.56	1.47	2.16	2.55	2.5	2.07	1.8	2.31	1.24	1.53	3.7	3.29	1.16	1.19	1.9
	6	0.81	2.55	1.87	1.92	1.93	1.83	1.93	0.476866	0.103665		M0004	3.63	0.062	34.5	48.2	36.8	59	194.8	150.6	142	35.5	43.4	45.1	45.8	68.8	24.6	21.2	19.2	2.46	1.4	2.29	2.63	2.51	2.05	1.82	2.31	1.23	1.52	3.76	3.36	1.19	1.2	1.9
	7	1.45	2.83	2.96	2.7	2.7	2.42	2.7	0.375587	0.081648		M0005	1.93	0.122	36.8	48.3	36.8	58.7	194.4	150.5	141.8	35	42	41.8	45.8	68.8	24.3	20.6	19.3	1.38	1.61	2.1	2.57	2.47	2.08	1.86	2.33	1.09	1.72	3.3	3.69	1.18	1.16	1.92
	8	4.23	2.36	2.79	2.29	2.29	3.79	2.29	0.215748	0.046901		M0007	2.29	0.106	36.5	52	37.4	58.2	193.9	150.1	143.3	35.6	43.1	48.1	44.9	75.8	25.3	19.8	19.4	1.59	1.84	2.05	2.58	2.49	2.2	1.79	3.26	1.41	1.99	3.53	3.5	0.88	1.18	1.94
	4	-0.1	4.05	5.93	5.6	5.61	3.82	5.61	0.213145	0.0463351		M0008	5.61	0.028	36.2	51.7	38	57.9	194.5	150	141.5	35	41.8	49.6	43.5	75.6	26.2	19.6	19.6	2.31	1.68	2.19	2.59	2.45	2.22	1.8	3.09	1.42	2.07	3.57	3.52	0.99	1.2	1.92
	9	4.31	10.12	5.74	4.77	4.78	6.28	4.78	0.0787691	0.0171234		M0009	4.78	0.039	35.7	52	38.1	58.3	194.2	150	140.6	34.9	43.1	48.8	44.1	75.4	25.6	20.4	19.3	2.41	1.69	2.13	2.62	2.47	2.21	1.83	2.43	1.49	1.69	3.41	3.37	0.97	1.23	1.91
	10	20	21.6	20.37	---	---	---	---				Boltzmann averaged			35.9208	48.7872	36.8718	58.6922	194.453	150.284	142.363	35.2836	42.4893	43.7809	45.4977	69.863	24.3498	20.7403	19.2885	1.74491	1.52387	2.17851	2.58592	2.4802	2.11613	1.83186	2.50877	1.12591	1.99029	3.48701	3.52448	1.08079	1.18093	1.92484
	11	21.49	20.95	19.36	---	---	---	---
	12	21.69	16.91	17.6	---	---	---	---
	13	23.03	24.71	18.29	---	---	---	---
	14	23.52	21.7	16.85	---	---	---	---
	15	23.85	21.45	15.91	---	---	---	---
	16	24.9	24.14	18.19	---	---	---	---
	17	26.05	20.56	16.82	---	---	---	---
	18	27.32	20.55	16.89	---	---	---	---
	#	22	18	18	9	9	9	9
	%Low	0.312	0.288	0.283	0.266	0.267	0.217	0.267
	Conformer
	ΔE (kJ/mol)	1.66	1.56	1.78	1.69	1.69	1.18	1.69
	Time	1.93	00:06:39.960000	00:18:43.670000	00:54:39.380000	00:04:57.220000	00:59:16.370000	00:46:03.830000
	(2S3R9S11R)
	Conformer	MMFF94	HF	ωB97X-D	ωB97X-D	ωB97X-D	ωB97X-V	ωB97X-D
	#		3-21G(*)	6-31G*	6-31G*	6-31G*	6-311+G(2DF,2P)	6-31G*
				(Energy)		(Part 2)	[6-311G*	(Energy)	3.81489
							(Energy)			Boltzmann dist		Label	Relative Energy (kJ/mol)	Boltzmann Weights	ChemShift(C1)	ChemShift(C2)	ChemShift(C3)	ChemShift(C4)	ChemShift(C5)	ChemShift(C6)	ChemShift(C7)	ChemShift(C8)	ChemShift(C9)	ChemShift(C10)	ChemShift(C11)	ChemShift(C12)	ChemShift(C13)	ChemShift(C14)	ChemShift(C15)	ChemShift(H1A)	ChemShift(H1B)	ChemShift(H2)	ChemShift(H4A)	ChemShift(H4B)	ChemShift(H8A)	ChemShift(H8B)	ChemShift(H9)	ChemShift(H10A)	ChemShift(H10B)	ChemShift(H12A)	ChemShift(H12B)	ChemShift(H13A)	ChemShift(H10)	ChemShift(H15A)
	* 1	0	0	0	0	0	0	0	1	0.26213		M0001	0	0.126	38.1	50.9	36.6	54.4	196.1	147.2	137.5	37.4	37.4	41	42.1	72.3	27.1	21.4	18.6	1.37	2.05	2.08	2.28	2.61	2.26	1.73	2.03	1.53	1.96	3.53	3.46	0.98	1.17	1.81
	2	2.15	4.63	2.62	2.47	2.47	2.72	2.47	0.332651	0.0871979		M0002	-1.99	0.282	37.8	51.7	36.5	54.4	195.3	146.6	138.2	37.2	37.5	40.4	42.6	72.7	26.6	21.3	18.6	1.49	1.42	1.65	2.28	2.47	2.28	1.77	2.03	1.55	1.98	3.41	3.28	0.93	1.17	1.83
	3	2.6	5.81	3.02	3.08	3.08	3.16	3.08	0.278396	0.0729761		M0003	-0.32	0.144	35.3	49.2	36.5	54.6	195.7	147.1	137	37.6	36.7	42.2	42.8	72.2	25.5	21.5	18.6	1.14	2.35	1.59	2.34	2.6	2.25	1.55	1.98	1.58	0.69	3.27	3.35	1.03	1.19	1.81
	4	4.65	5.73	0.3	0.07	0.07	2.5	0.07	0.363623	0.0953166		M0004	0.07	0.123	37.7	51.9	36.6	54.6	195.9	147.3	136.5	37.5	37.2	42.4	42.8	72.5	26.9	21.4	18.5	1.37	2.15	1.73	2.33	2.64	2.3	1.55	2.05	1.68	0.89	3.4	3.34	0.94	1.19	1.81
	5	4.74	5.35	-0.28	-0.32	-0.32	1.94	-0.32	0.456106	0.119559		M0005	2.47	0.047	35.6	49.6	36.6	54.7	195.8	147.3	137.2	37.6	36.4	43.3	42.6	71.8	27.1	21.6	18.4	1.24	2.39	1.55	2.33	2.55	2.27	1.53	1.98	1.68	0.7	3.39	3.48	1.26	1.2	1.77
	6	5.24	7.93	1.11	1.3	1.3	3.38	1.3	0.254683	0.0667602		M0006	3.08	0.036	37.5	50.4	36.5	54.5	195.6	147	138	37.5	36.8	43.7	42.5	73.9	26.8	21.5	18.5	1.34	1.33	1.55	2.28	2.5	2.32	1.65	2	1.92	1.62	3.57	3.57	1.25	1.16	1.81
	7	5.36	7.08	0.32	0.65	0.65	3.25	0.65	0.26844	0.0703662		M0007	0.65	0.097	36.2	50.8	36.5	54.5	195.6	147.3	137.1	37.1	36.7	43.8	43.5	74.3	26.2	21.4	18.4	1.36	1.34	1.51	2.29	2.51	2.3	1.59	2.03	1.74	0.92	3.45	3.42	1.2	1.18	1.79
	8	5.5	3.15	-2.18	-1.99	-1.99	0.99	-1.99	0.669912	0.175604		M0008	1.3	0.075	37.4	50	36.4	54.5	195.4	146.8	137.9	37.5	37.2	42.7	42.8	74	25.8	21.5	18.6	1.26	1.34	1.62	2.29	2.53	2.31	1.69	2.02	1.72	1.78	3.45	3.45	1.02	1.2	1.83
	9	6.86	7.86	1.25	1.43	1.43	4.09	1.43	0.191084	0.0500891		M0009	1.43	0.071	35.6	50.3	36.4	54.4	195.3	147	137.7	37.2	35.8	43	43.2	72.2	27.1	21.6	18.4	1.26	1.42	1.51	2.3	2.51	2.27	1.55	1.97	1.66	0.75	3.32	3.38	1.22	1.23	1.79
	#	13	9	9	9	9	9	9				Boltzmann averaged			37.1106	50.5571	36.5251	54.5008	195.715	147.075	137.479	37.4237	37.0144	42.2197	42.6244	72.8279	26.6089	21.4567	18.5358	1.3206	1.81288	1.7252	2.29858	2.55931	2.28212	1.64805	2.01552	1.64831	1.42834	3.44391	3.426	1.0615	1.18526	1.80806
	%Low	0.403	0.53	0.295	0.282	0.282	0.261	0.282
	Conformer
	ΔE (kJ/mol)	2.22	2.34	1.97	1.88	1.88	1.77	1.88
	Time	0.36	00:07:27.560000	00:14:32.920000	01:37:37.650000	00:06:07.350000	01:54:52.890000	01:21:25.380000
	(2S3S9R11R)
	Conformer	MMFF94	HF	ωB97X-D	ωB97X-D	ωB97X-D	ωB97X-V	ωB97X-D
	#		3-21G(*)	6-31G*	6-31G*	6-31G*	6-311+G(2DF,2P)	6-31G*
				(Energy)		(Part 2)	[6-311G*	(Energy)	8.68467
							(Energy)			Boltzmann dist		Label	Relative Energy (kJ/mol)	Boltzmann Weights	ChemShift(C1)	ChemShift(C2)	ChemShift(C3)	ChemShift(C4)	ChemShift(C5)	ChemShift(C6)	ChemShift(C7)	ChemShift(C8)	ChemShift(C9)	ChemShift(C10)	ChemShift(C11)	ChemShift(C12)	ChemShift(C13)	ChemShift(C14)	ChemShift(C15)	ChemShift(H1A)	ChemShift(H1B)	ChemShift(H2)	ChemShift(H4A)	ChemShift(H4B)	ChemShift(H8A)	ChemShift(H8B)	ChemShift(H9)	ChemShift(H10A)	ChemShift(H10B)	ChemShift(H12B)	ChemShift(H12A)	ChemShift(H13A)	ChemShift(H14B)	ChemShift(H15B)
	* 4	0	0	0	0	0	0	0	1	0.115145		M0001	0	0.151	38.8	45.1	36.4	54.8	195.3	147.9	140.5	33.4	39.7	45.7	43.7	69	23.1	23.7	21	0.98	2.3	2.66	2.97	2.43	1.79	2.1	2.58	1	1.53	3.63	3.24	0.85	1.24	1.96
	8	1.76	-0.24	0.01	0.01	0.02	0.07	0.02	0.972072	0.11193		M0002	0.02	0.15	41.9	45.9	36.3	54.5	194.9	147.3	141.7	33.3	39.1	42.8	43.7	69.3	22.9	23.9	21.2	1.17	1.37	2.44	2.83	2.39	1.89	2.12	2.75	0.85	2.51	3.26	3.64	0.84	1.22	1.98
	2	-1.69	-1.01	3.05	2.84	2.85	0.65	2.85	0.768722	0.0885148		M0003	2.85	0.048	38.8	45.4	36.5	54.8	195.2	147.8	140.4	33.4	39.7	46.2	43.8	68.1	24.2	23.8	21	1	2.39	2.59	3	2.41	1.8	2.09	2.52	1.08	1.53	3.73	3.3	1.09	1.22	1.96
	1	-1.85	-1.14	4.01	3.39	3.39	0.71	3.39	0.750283	0.0863916		M0004	3.39	0.038	38.5	45.7	36.1	52.5	196.6	143.4	135.5	35.6	36.5	41.3	41.9	73.3	28.6	27.8	18.7	1.29	1.92	2.75	2.73	2.26	1.74	2.26	2.33	1.31	2.52	3.46	3.5	1.01	1.29	1.84
	3	-0.02	-1.13	3.15	3.02	3.03	0.96	3.03	0.678094	0.0780794		M0005	3.03	0.044	42.4	46	36.3	54.5	194.9	147.2	141.7	33.3	39.4	42.9	43.9	68.2	24.2	24	21.1	1.24	1.38	2.38	2.86	2.37	1.88	2.1	2.69	0.88	2.58	3.33	3.74	1.1	1.2	1.98
	10	2.81	3.29	2.57	1.94	1.95	1.26	1.95	0.600576	0.0691536		M0006	1.95	0.069	34.5	44.4	35.8	52.3	196.1	143.3	135.1	35.4	35.3	42.3	42.6	72	26.7	28	18.6	1.04	2.24	2.14	2.79	2.28	1.7	2.21	2.18	1.28	1.27	3.39	3.21	1.05	1.3	1.83
	14	3.89	1.87	2	1	1	1.49	1	0.547203	0.0630079		M0007	1	0.101	38	46.7	36	52.2	195.5	142.6	136.3	35.5	36.5	40.9	42.4	73.6	28	27.6	18.7	1.38	1.33	2.24	2.66	2.25	1.8	2.32	2.35	1.33	2.52	3.28	3.37	0.95	1.27	1.84
	11	2.83	2.23	1.69	1.71	1.71	1.67	1.71	0.508762	0.0585817		M0008	1.71	0.076	38.7	45.2	36.3	54.5	194.7	147.3	141	33.3	39.2	45.6	44	68.3	23.8	23.7	21	1.09	1.58	2.39	2.91	2.4	1.8	2.08	2.52	1.08	1.53	3.67	3.25	1.07	1.21	1.96
	5	0.82	2.35	5.41	4.67	4.68	1.92	4.68	0.459812	0.0529452		M0009	4.68	0.023	34.6	44.8	35.9	52.2	196	143.1	135.3	35.4	35.1	43.2	42.5	71.4	28.2	28.1	18.6	1.09	2.28	2.1	2.79	2.25	1.79	2.2	2.13	1.39	1.27	3.5	3.31	1.27	1.27	1.83
	9	2.7	2.69	2.41	2.56	2.56	2.52	2.56	0.360692	0.041532		M0010	2.56	0.054	42	45.5	36.3	54.6	194.7	147.5	140.7	33.2	39.3	42.8	44.1	68.5	23.8	23.9	21	1.26	1.39	2.39	2.89	2.4	1.85	2.12	2.55	0.97	1.7	3.28	3.69	1.07	1.2	1.97
	6	0.98	3.9	6.13	5.6	5.61	2.75	5.61	0.328637	0.037841		M0011	5.61	0.016	37.5	45.4	35.9	52.1	195.6	142.9	135.9	35.2	35.8	42.5	42.4	74.1	28.1	28	18.7	1.26	1.22	2.11	2.65	2.21	1.81	2.25	2.24	1.54	2.32	3.48	3.61	1.27	1.28	1.84
	12	2.91	3.88	4.25	2.95	2.96	2.85	2.96	0.315604	0.0363403		M0012	2.96	0.046	37.8	47.1	36.1	52.4	196	143.1	135.2	35.5	36.4	42.1	42.5	73.5	28.3	27.6	18.6	1.28	2.02	2.35	2.78	2.3	1.76	2.29	2.26	1.43	1.53	3.32	3.37	0.97	1.26	1.84
	13	3.23	5.76	4.19	3.75	3.75	2.91	3.75	0.308034	0.0354687		M0013	3.75	0.033	36.9	45.1	35.8	52.1	195.7	143	135.6	35.3	35.6	42.4	42.5	74.3	27.3	27.9	18.6	1.15	1.2	2.17	2.65	2.24	1.71	2.25	2.28	1.38	2.41	3.39	3.49	1.04	1.29	1.83
	7	1.63	-0.76	5.14	5.08	5.08	3.06	5.08	0.289893	0.0333798		M0014	5.08	0.019	44.6	47.4	36.6	54.6	195.5	147.7	141.4	33.9	42.1	47.8	42.5	75.2	25.4	23.9	21.2	1.42	1.81	3.16	2.89	2.39	1.83	2.1	3.12	1.22	2.07	3.59	3.64	0.82	1.22	1.98
	15	3.98	6.22	4.1	3.74	3.74	3.23	3.74	0.270621	0.0311608		M0015	3.74	0.033	37.1	45.6	35.9	52.2	195.6	142.8	135.5	34.7	36.2	42.4	43.2	74.5	27.7	27.8	18.6	1.29	1.26	2.07	2.66	2.23	1.82	2.25	2.26	1.44	1.53	3.34	3.5	1.24	1.26	1.84
	17	5.69	5.87	4.06	3.75	3.75	3.43	3.75	0.249582	0.0287382		M0016	3.75	0.033	35.2	44.9	35.8	52.1	195.6	142.8	135.8	35.2	34.8	42.7	42.8	71.5	28	27.9	18.6	1.12	1.26	2.06	2.66	2.25	1.77	2.23	2.14	1.4	1.3	3.41	3.22	1.23	1.27	1.83
	16	5.42	2.24	4.12	3.56	3.56	4.81	3.56	0.142788	0.0164414		M0017	3.56	0.036	44.1	47.4	36.7	54.8	195.4	148.2	139.9	34.2	42.9	47	43.3	75.4	24.9	23.5	21	1.4	1.85	3.27	2.94	2.43	1.84	2.14	2.52	1.31	1.8	3.49	3.51	0.76	1.23	1.98
	18	9.14	3.23	4.92	3.87	3.88	4.98	3.88	0.133296	0.0153484		M0018	3.88	0.032	43.7	49.5	36.7	54.5	194.7	146.9	142.4	33.8	42.4	47.3	43.4	75.3	24.9	24.1	21.4	1.48	1.62	2.34	2.89	2.4	1.9	2.14	3.22	1.22	2.1	3.47	3.54	0.76	1.23	2
	#	22	18	18	18	18	18	18				Boltzmann averaged			39.0057	45.6732	36.193	53.589	195.44	145.563	138.629	34.2734	38.049	43.5827	43.1536	71.0221	25.5791	25.6046	20.0032	1.17385	1.76637	2.43271	2.82599	2.33714	1.8033	2.16918	2.47908	1.16251	1.9306	3.4547	3.4382	1.01406	1.24591	1.91104
	%Low	0.197	0.139	0.171	0.15	0.151	0.115	0.151
	Conformer
	ΔE (kJ/mol)	2.15	1.41	2.14	1.95	1.96	1.46	1.96
	Time	0.41	00:18:27.770000	00:45:38.780000	03:25:21.210000	00:08:22.290000	02:58:44.750000	03:13:12.250000
	(2S3S9S11R)
	Conformer	MMFF94	HF	ωB97X-D	ωB97X-D	ωB97X-D	ωB97X-V	ωB97X-D
	#		3-21G(*)	6-31G*	6-31G*	6-31G*	6-311+G(2DF,2P)	6-31G*
				(Energy)		(Part 2)	[6-311G*	(Energy)	3.52755
							(Energy)			Boltzmann dist		Label	Relative Energy (kJ/mol)	Boltzmann Weights	ChemShift(C1)	ChemShift(C2)	ChemShift(C3)	ChemShift(C4)	ChemShift(C5)	ChemShift(C6)	ChemShift(C7)	ChemShift(C8)	ChemShift(C9)	ChemShift(C10)	ChemShift(C11)	ChemShift(C12)	ChemShift(C13)	ChemShift(C14)	ChemShift(C15)	ChemShift(H1A)	ChemShift(H1B)	ChemShift(H2)	ChemShift(H4A)	ChemShift(H4B)	ChemShift(H8A)	ChemShift(H8B)	ChemShift(H9)	ChemShift(H10A)	ChemShift(H10B)	ChemShift(H12A)	ChemShift(H12B)	ChemShift(H13A)	ChemShift(H14B)	ChemShift(H15A)
	* 1	0	0	0	0	0	0	0	1	0.283483		M0001	0	0.141	38.2	50.2	39.5	47.7	195.6	147.5	138.9	35.8	44.3	37.7	42.6	72.1	26.8	28.7	20.1	1.1	2.18	2.21	2.56	1.93	1.84	1.9	1.66	1.28	2.04	3.54	3.47	0.94	1.31	1.86
	7	5.17	2.88	-1.93	-2.11	-2.11	0.96	-2.11	0.678094	0.192228		M0002	-2.11	0.329	38.1	51.3	39.2	47.5	194.9	147	139.8	35.8	44.6	37.2	43.1	72.5	26.3	28.8	20.1	1.23	1.53	1.83	2.53	1.92	1.87	1.92	1.66	1.31	2.07	3.43	3.28	0.91	1.28	1.88
	4	4.71	5.72	-0.45	-0.39	-0.4	1.81	-0.4	0.480741	0.136282		M0003	-0.4	0.165	36	49.2	39.2	48	195.4	147.4	138.7	35.8	43.7	38.9	43.5	72.3	25.2	28.6	20	0.95	2.42	1.69	2.58	1.98	1.8	1.74	1.6	1.3	0.76	3.29	3.39	1.01	1.33	1.85
	2	2	4.9	2.6	2.44	2.44	2.59	2.44	0.350618	0.0993943		M0004	2.44	0.052	36.3	49.6	39.2	48.1	195.7	147.4	138.6	35.7	43.4	39.8	43.3	71.9	26.7	28.6	19.9	1.05	2.46	1.66	2.6	1.97	1.8	1.7	1.62	1.4	0.76	3.4	3.52	1.22	1.3	1.84
	8	5.27	7.37	0.28	0.49	0.49	3.04	0.49	0.292248	0.0828473		M0005	0.49	0.116	37.3	50.6	39.2	47.9	195.1	147.4	138.9	35.7	43.9	40.3	44	74	26.1	28.7	19.8	1.11	1.45	1.64	2.55	1.94	1.87	1.77	1.67	1.48	0.99	3.5	3.41	1.21	1.28	1.84
	3	2.47	6.16	3.06	3.13	3.12	3.15	3.12	0.279525	0.0792405		M0006	3.12	0.04	37.9	50.3	39.1	47.9	195.3	147.2	139.6	35.8	44	40.6	43	73.7	26.3	28.8	20.1	1.07	1.4	1.69	2.56	1.92	1.88	1.79	1.63	1.68	1.64	3.59	3.57	1.22	1.27	1.87
	6	5.1	8.32	0.97	1.43	1.43	3.51	1.43	0.241632	0.0684985		M0007	1.43	0.079	37.7	50.1	39.1	47.9	195.2	147.1	139.5	35.8	44.3	39.9	43.5	73.9	25.6	28.7	19.9	1.02	1.43	1.76	2.54	1.93	1.87	1.83	1.64	1.5	1.77	3.49	3.46	1.02	1.29	1.86
	9	6.77	8.19	1.38	1.45	1.45	3.92	1.45	0.204692	0.0580267		M0008	1.45	0.078	36.1	50	39.1	47.9	195	147.2	139.2	35.6	42.8	39.6	43.7	72	26.7	28.7	19.9	0.99	1.49	1.62	2.56	1.95	1.82	1.72	1.6	1.4	0.82	3.3	3.41	1.19	1.28	1.85
	5	4.87	5.73	0.06	---	---	---	---				Boltzmann averaged			37.4377	50.2381	39.2645	47.7999	195.321	147.303	139.13	35.7702	44.0425	38.6823	43.1615	72.586	26.2903	28.7036	20.0163	1.08617	1.90189	1.85793	2.55874	1.94006	1.84289	1.82743	1.64145	1.37072	1.53613	3.45417	3.42633	1.03615	1.2972	1.85905
	#	13	9	9	8	8	8	8
	%Low	0.394	0.539	0.268	0.33	0.329	0.283	0.329
	Conformer
	ΔE (kJ/mol)	2.19	2.26	1.78	1.89	1.89	1.66	1.89
	Time	4.28	00:08:42.770000	00:15:42.340000	01:19:11.790000	00:07:06.190000	01:31:46.040000	01:09:50.360000

## Sheet: (2S3S9S11R)
M0001
Spartan	02272112353D
39 41 0	0 0 0 0	0 0 0	999	V2	0
0.0283	0.3929	2.6238	C	0	0	0	0	0	0	0	0	0	0	0	0
-0.8645	-0.251	0.4253	C	0	0	0	0	0	0	0	0	0	0	0	0
1.5407	0.6222	0.552	C	0	0	0	0	0	0	0	0	0	0	0	0
0.29	0.4321	-0.3129	C	0	0	0	0	0	0	0	0	0	0	0	0
1.23	0.5124	2.0415	C	0	0	0	0	0	0	0	0	0	0	0	0
-1.1976	0.4797	1.7311	C	0	0	0	0	0	0	0	0	0	0	0	0
-0.0735	1.4379	-0.5677	H	0	0	0	0	0	0	0	0	0	0	0	0
-1.4688	1.5225	1.5127	H	0	0	0	0	0	0	0	0	0	0	0	0
-0.5511	-1.2739	0.6913	H	0	0	0	0	0	0	0	0	0	0	0	0
-2.0587	0.0261	2.2361	H	0	0	0	0	0	0	0	0	0	0	0	0
-0.1331	-0.0096	4.058	C	0	0	0	0	0	0	0	0	0	0	0	0
-0.7457	-0.9171	4.1379	H	0	0	0	0	0	0	0	0	0	0	0	0
-0.6581	0.7765	4.6157	H	0	0	0	0	0	0	0	0	0	0	0	0
0.8342	-0.1861	4.5351	H	0	0	0	0	0	0	0	0	0	0	0	0
-1.9259	-0.337	-0.6694	C	0	0	0	0	0	0	0	0	0	0	0	0
-2.4134	0.6386	-0.7818	H	0	0	0	0	0	0	0	0	0	0	0	0
-2.7037	-1.0803	-0.4603	H	0	0	0	0	0	0	0	0	0	0	0	0
0.3606	-0.3503	-1.6229	C	0	0	0	0	0	0	0	0	0	0	0	0
0.9256	-1.2791	-1.4777	H	0	0	0	0	0	0	0	0	0	0	0	0
0.8509	0.211	-2.4234	H	0	0	0	0	0	0	0	0	0	0	0	0
-1.1275	-0.6805	-1.9663	C	0	0	0	0	0	0	0	0	0	0	0	0
-1.286	-2.1581	-2.3344	C	0	0	0	0	0	0	0	0	0	0	0	0
-2.3205	-2.3945	-2.6094	H	0	0	0	0	0	0	0	0	0	0	0	0
-1.0127	-2.7943	-1.4858	H	0	0	0	0	0	0	0	0	0	0	0	0
-0.639	-2.4305	-3.177	H	0	0	0	0	0	0	0	0	0	0	0	0
-1.616	0.1659	-3.1404	C	0	0	0	0	0	0	0	0	0	0	0	0
-1.4065	1.5339	-2.8459	O	0	0	0	0	0	0	0	0	0	0	0	0
-1.7103	2.0561	-3.5959	H	0	0	0	0	0	0	0	0	0	0	0	0
2.494	-0.2373	2.2897	C	0	0	0	0	0	0	0	0	0	0	0	0
2.5921	-0.5134	0.7691	C	0	0	0	0	0	0	0	0	0	0	0	0
3.5742	-0.3973	0.3002	H	0	0	0	0	0	0	0	0	0	0	0	0
2.1976	-1.5128	0.5522	H	0	0	0	0	0	0	0	0	0	0	0	0
3.1565	-0.5518	3.2447	O	0	0	0	0	0	0	0	0	0	0	0	0
2.2606	1.9289	0.2002	C	0	0	0	0	0	0	0	0	0	0	0	0
3.1413	2.0863	0.8332	H	0	0	0	0	0	0	0	0	0	0	0	0
1.5945	2.7878	0.3312	H	0	0	0	0	0	0	0	0	0	0	0	0
2.5928	1.9099	-0.8447	H	0	0	0	0	0	0	0	0	0	0	0	0
-1.0662	-0.1265	-4.0503	H	0	0	0	0	0	0	0	0	0	0	0	0
-2.6853	-0.0394	-3.3146	H	0	0	0	0	0	0	0	0	0	0	0	0
1 5 2	0 0 0 0
1 6 1	0 0 0 0
2 9 1	0 0 0 0
2 4 1	0 0 0 0
2 6 1	0 0 0 0
3 5 1	0 0 0 0
3 4 1	0 0 0 0
4 7 1	0 0 0 0
6 8 1	0 0 0 0
6 10 1	0 0 0 0
11 12 1	0 0 0 0
11 13 1	0 0 0 0
11 14 1	0 0 0 0
1 11 1	0 0 0 0
15 16 1	0 0 0 0
15 17 1	0 0 0 0
2 15 1	0 0 0 0
18 19 1	0 0 0 0
18 20 1	0 0 0 0
4 18 1	0 0 0 0
18 21 1	0 0 0 0
15 21 1	0 0 0 0
22 23 1	0 0 0 0
22 24 1	0 0 0 0
22 25 1	0 0 0 0
21 22 1	0 0 0 0
21 26 1	0 0 0 0
27 28 1	0 0 0 0
26 27 1	0 0 0 0
5 29 1	0 0 0 0
30 31 1	0 0 0 0
30 32 1	0 0 0 0
3 30 1	0 0 0 0
29 30 1	0 0 0 0
29 33 2	0 0 0 0
34 35 1	0 0 0 0
34 36 1	0 0 0 0
34 37 1	0 0 0 0
3 34 1	0 0 0 0
26 38 1	0 0 0 0
26 39 1	0 0 0 0
M END
$$$$
M0002
Spartan	02272112353D
39 41 0	0 0 0 0	0 0 0	999	V2	0
-0.3987	0.0084	2.6092	C	0	0	0	0	0	0	0	0	0	0	0	0
0.2574	-0.887	0.4155	C	0	0	0	0	0	0	0	0	0	0	0	0
-0.6318	1.5155	0.534	C	0	0	0	0	0	0	0	0	0	0	0	0
-0.4292	0.2637	-0.3265	C	0	0	0	0	0	0	0	0	0	0	0	0
-0.5234	1.2085	2.024	C	0	0	0	0	0	0	0	0	0	0	0	0
-0.4772	-1.2204	1.7192	C	0	0	0	0	0	0	0	0	0	0	0	0
-1.4335	-0.1114	-0.5771	H	0	0	0	0	0	0	0	0	0	0	0	0
-1.518	-1.4977	1.4985	H	0	0	0	0	0	0	0	0	0	0	0	0
1.2768	-0.5656	0.6841	H	0	0	0	0	0	0	0	0	0	0	0	0
-0.0206	-2.078	2.2272	H	0	0	0	0	0	0	0	0	0	0	0	0
0.0033	-0.1479	4.0446	C	0	0	0	0	0	0	0	0	0	0	0	0
0.9138	-0.7553	4.1262	H	0	0	0	0	0	0	0	0	0	0	0	0
-0.7812	-0.676	4.602	H	0	0	0	0	0	0	0	0	0	0	0	0
0.1745	0.8211	4.5204	H	0	0	0	0	0	0	0	0	0	0	0	0
0.3528	-1.9505	-0.6771	C	0	0	0	0	0	0	0	0	0	0	0	0
-0.6178	-2.4492	-0.7856	H	0	0	0	0	0	0	0	0	0	0	0	0
1.1048	-2.7184	-0.4657	H	0	0	0	0	0	0	0	0	0	0	0	0
0.3656	0.3319	-1.6304	C	0	0	0	0	0	0	0	0	0	0	0	0
1.2993	0.8845	-1.4689	H	0	0	0	0	0	0	0	0	0	0	0	0
-0.1637	0.8552	-2.4376	H	0	0	0	0	0	0	0	0	0	0	0	0
0.6805	-1.1582	-1.9809	C	0	0	0	0	0	0	0	0	0	0	0	0
2.149	-1.3222	-2.3813	C	0	0	0	0	0	0	0	0	0	0	0	0
2.3721	-2.3594	-2.6582	H	0	0	0	0	0	0	0	0	0	0	0	0
2.8086	-1.049	-1.5501	H	0	0	0	0	0	0	0	0	0	0	0	0
2.4033	-0.6814	-3.2343	H	0	0	0	0	0	0	0	0	0	0	0	0
-0.198	-1.6495	-3.1406	C	0	0	0	0	0	0	0	0	0	0	0	0
-1.587	-1.5396	-2.8992	O	0	0	0	0	0	0	0	0	0	0	0	0
-1.8156	-0.6026	-2.9034	H	0	0	0	0	0	0	0	0	0	0	0	0
0.2233	2.4744	2.271	C	0	0	0	0	0	0	0	0	0	0	0	0
0.4985	2.573	0.7498	C	0	0	0	0	0	0	0	0	0	0	0	0
0.3764	3.5538	0.28	H	0	0	0	0	0	0	0	0	0	0	0	0
1.5006	2.1851	0.5352	H	0	0	0	0	0	0	0	0	0	0	0	0
0.5415	3.1354	3.225	O	0	0	0	0	0	0	0	0	0	0	0	0
-1.9431	2.2246	0.1768	C	0	0	0	0	0	0	0	0	0	0	0	0
-2.1119	3.1027	0.8107	H	0	0	0	0	0	0	0	0	0	0	0	0
-2.7981	1.5516	0.3027	H	0	0	0	0	0	0	0	0	0	0	0	0
-1.9208	2.5628	-0.8668	H	0	0	0	0	0	0	0	0	0	0	0	0
0.0815	-1.117	-4.0641	H	0	0	0	0	0	0	0	0	0	0	0	0
-0.014	-2.7158	-3.3084	H	0	0	0	0	0	0	0	0	0	0	0	0
1 5 2	0 0 0 0
1 6 1	0 0 0 0
2 9 1	0 0 0 0
2 4 1	0 0 0 0
2 6 1	0 0 0 0
3 5 1	0 0 0 0
3 4 1	0 0 0 0
4 7 1	0 0 0 0
6 8 1	0 0 0 0
6 10 1	0 0 0 0
11 12 1	0 0 0 0
11 13 1	0 0 0 0
11 14 1	0 0 0 0
1 11 1	0 0 0 0
15 16 1	0 0 0 0
15 17 1	0 0 0 0
2 15 1	0 0 0 0
18 19 1	0 0 0 0
18 20 1	0 0 0 0
4 18 1	0 0 0 0
18 21 1	0 0 0 0
15 21 1	0 0 0 0
22 23 1	0 0 0 0
22 24 1	0 0 0 0
22 25 1	0 0 0 0
21 22 1	0 0 0 0
21 26 1	0 0 0 0
27 28 1	0 0 0 0
26 27 1	0 0 0 0
5 29 1	0 0 0 0
30 31 1	0 0 0 0
30 32 1	0 0 0 0
3 30 1	0 0 0 0
29 30 1	0 0 0 0
29 33 2	0 0 0 0
34 35 1	0 0 0 0
34 36 1	0 0 0 0
34 37 1	0 0 0 0
3 34 1	0 0 0 0
26 38 1	0 0 0 0
26 39 1	0 0 0 0
M END
$$$$
M0003
Spartan	02272112353D
39 41 0	0 0 0 0	0 0 0	999	V2	0
0.009	0.5073	2.6511	C	0	0	0	0	0	0	0	0	0	0	0	0
-0.8716	-0.2054	0.4702	C	0	0	0	0	0	0	0	0	0	0	0	0
1.5221	0.7037	0.5758	C	0	0	0	0	0	0	0	0	0	0	0	0
0.2768	0.4681	-0.2869	C	0	0	0	0	0	0	0	0	0	0	0	0
1.2094	0.6252	2.067	C	0	0	0	0	0	0	0	0	0	0	0	0
-1.2172	0.5557	1.7552	C	0	0	0	0	0	0	0	0	0	0	0	0
-0.0966	1.4673	-0.5658	H	0	0	0	0	0	0	0	0	0	0	0	0
-1.5025	1.589	1.5112	H	0	0	0	0	0	0	0	0	0	0	0	0
-0.543	-1.2152	0.7632	H	0	0	0	0	0	0	0	0	0	0	0	0
-2.0727	0.1034	2.2701	H	0	0	0	0	0	0	0	0	0	0	0	0
-0.1501	0.1415	4.0956	C	0	0	0	0	0	0	0	0	0	0	0	0
-0.7546	-0.7686	4.1996	H	0	0	0	0	0	0	0	0	0	0	0	0
-0.6817	0.9378	4.632	H	0	0	0	0	0	0	0	0	0	0	0	0
0.8183	-0.0139	4.5773	H	0	0	0	0	0	0	0	0	0	0	0	0
-1.9336	-0.3432	-0.6209	C	0	0	0	0	0	0	0	0	0	0	0	0
-2.4784	0.6065	-0.7237	H	0	0	0	0	0	0	0	0	0	0	0	0
-2.678	-1.1155	-0.4005	H	0	0	0	0	0	0	0	0	0	0	0	0
0.3565	-0.3624	-1.5665	C	0	0	0	0	0	0	0	0	0	0	0	0
0.8886	-1.3014	-1.3659	H	0	0	0	0	0	0	0	0	0	0	0	0
0.8761	0.1347	-2.3911	H	0	0	0	0	0	0	0	0	0	0	0	0
-1.1312	-0.6525	-1.9262	C	0	0	0	0	0	0	0	0	0	0	0	0
-1.3182	-2.1069	-2.3653	C	0	0	0	0	0	0	0	0	0	0	0	0
-2.3527	-2.3026	-2.6758	H	0	0	0	0	0	0	0	0	0	0	0	0
-1.0817	-2.7928	-1.5444	H	0	0	0	0	0	0	0	0	0	0	0	0
-0.6507	-2.3583	-3.1982	H	0	0	0	0	0	0	0	0	0	0	0	0
-1.6059	0.3011	-3.0342	C	0	0	0	0	0	0	0	0	0	0	0	0
-0.9305	0.1418	-4.2641	O	0	0	0	0	0	0	0	0	0	0	0	0
-1.2043	-0.6987	-4.6469	H	0	0	0	0	0	0	0	0	0	0	0	0
2.4814	-0.1039	2.3358	C	0	0	0	0	0	0	0	0	0	0	0	0
2.5895	-0.4117	0.8212	C	0	0	0	0	0	0	0	0	0	0	0	0
3.5709	-0.2903	0.3527	H	0	0	0	0	0	0	0	0	0	0	0	0
2.2121	-1.4216	0.6253	H	0	0	0	0	0	0	0	0	0	0	0	0
3.1389	-0.3967	3.3009	O	0	0	0	0	0	0	0	0	0	0	0	0
2.2213	2.0126	0.1916	C	0	0	0	0	0	0	0	0	0	0	0	0
3.0995	2.1988	0.8197	H	0	0	0	0	0	0	0	0	0	0	0	0
1.5432	2.8651	0.3035	H	0	0	0	0	0	0	0	0	0	0	0	0
2.554	1.9728	-0.8523	H	0	0	0	0	0	0	0	0	0	0	0	0
-2.6959	0.1932	-3.1626	H	0	0	0	0	0	0	0	0	0	0	0	0
-1.4164	1.3358	-2.7275	H	0	0	0	0	0	0	0	0	0	0	0	0
1 5 2	0 0 0 0
1 6 1	0 0 0 0
2 9 1	0 0 0 0
2 4 1	0 0 0 0
2 6 1	0 0 0 0
3 5 1	0 0 0 0
3 4 1	0 0 0 0
4 7 1	0 0 0 0
6 8 1	0 0 0 0
6 10 1	0 0 0 0
11 12 1	0 0 0 0
11 13 1	0 0 0 0
11 14 1	0 0 0 0
1 11 1	0 0 0 0
15 16 1	0 0 0 0
15 17 1	0 0 0 0
2 15 1	0 0 0 0
18 19 1	0 0 0 0
18 20 1	0 0 0 0
4 18 1	0 0 0 0
18 21 1	0 0 0 0
15 21 1	0 0 0 0
22 23 1	0 0 0 0
22 24 1	0 0 0 0
22 25 1	0 0 0 0
21 22 1	0 0 0 0
21 26 1	0 0 0 0
27 28 1	0 0 0 0
26 27 1	0 0 0 0
5 29 1	0 0 0 0
30 31 1	0 0 0 0
30 32 1	0 0 0 0
3 30 1	0 0 0 0
29 30 1	0 0 0 0
29 33 2	0 0 0 0
34 35 1	0 0 0 0
34 36 1	0 0 0 0
34 37 1	0 0 0 0
3 34 1	0 0 0 0
26 38 1	0 0 0 0
26 39 1	0 0 0 0
M END
$$$$
M0004
Spartan	02272112353D
39 41 0	0 0 0 0	0 0 0	999	V2	0
0.024	0.461	2.6593	C	0	0	0	0	0	0	0	0	0	0	0	0
-0.8721	-0.2272	0.4764	C	0	0	0	0	0	0	0	0	0	0	0	0
1.5246	0.6766	0.5776	C	0	0	0	0	0	0	0	0	0	0	0	0
0.2747	0.449	-0.2809	C	0	0	0	0	0	0	0	0	0	0	0	0
1.2207	0.5837	2.07	C	0	0	0	0	0	0	0	0	0	0	0	0
-1.2075	0.5217	1.7712	C	0	0	0	0	0	0	0	0	0	0	0	0
-0.0984	1.4508	-0.5513	H	0	0	0	0	0	0	0	0	0	0	0	0
-1.4911	1.5582	1.5397	H	0	0	0	0	0	0	0	0	0	0	0	0
-0.547	-1.2415	0.7568	H	0	0	0	0	0	0	0	0	0	0	0	0
-2.061	0.0666	2.2862	H	0	0	0	0	0	0	0	0	0	0	0	0
-0.1265	0.0782	4.1006	C	0	0	0	0	0	0	0	0	0	0	0	0
-0.7287	-0.8336	4.1974	H	0	0	0	0	0	0	0	0	0	0	0	0
-0.6557	0.8671	4.6495	H	0	0	0	0	0	0	0	0	0	0	0	0
0.8446	-0.0816	4.5745	H	0	0	0	0	0	0	0	0	0	0	0	0
-1.9389	-0.3492	-0.6114	C	0	0	0	0	0	0	0	0	0	0	0	0
-2.4698	0.6086	-0.7099	H	0	0	0	0	0	0	0	0	0	0	0	0
-2.6921	-1.1126	-0.3919	H	0	0	0	0	0	0	0	0	0	0	0	0
0.3478	-0.3748	-1.5662	C	0	0	0	0	0	0	0	0	0	0	0	0
0.8821	-1.3153	-1.3756	H	0	0	0	0	0	0	0	0	0	0	0	0
0.8644	0.1278	-2.3899	H	0	0	0	0	0	0	0	0	0	0	0	0
-1.1434	-0.672	-1.9183	C	0	0	0	0	0	0	0	0	0	0	0	0
-1.3336	-2.1312	-2.3406	C	0	0	0	0	0	0	0	0	0	0	0	0
-2.3775	-2.3294	-2.6122	H	0	0	0	0	0	0	0	0	0	0	0	0
-1.0639	-2.8053	-1.5193	H	0	0	0	0	0	0	0	0	0	0	0	0
-0.7072	-2.3698	-3.204	H	0	0	0	0	0	0	0	0	0	0	0	0
-1.6216	0.2613	-3.0311	C	0	0	0	0	0	0	0	0	0	0	0	0
-0.9173	-0.0334	-4.2214	O	0	0	0	0	0	0	0	0	0	0	0	0
-1.2236	0.5669	-4.9105	H	0	0	0	0	0	0	0	0	0	0	0	0
2.495	-0.1465	2.3244	C	0	0	0	0	0	0	0	0	0	0	0	0
2.5937	-0.4411	0.8065	C	0	0	0	0	0	0	0	0	0	0	0	0
3.5723	-0.3154	0.3334	H	0	0	0	0	0	0	0	0	0	0	0	0
2.215	-1.4487	0.6028	H	0	0	0	0	0	0	0	0	0	0	0	0
3.1603	-0.4447	3.283	O	0	0	0	0	0	0	0	0	0	0	0	0
2.2215	1.9897	0.2029	C	0	0	0	0	0	0	0	0	0	0	0	0
3.103	2.1694	0.8277	H	0	0	0	0	0	0	0	0	0	0	0	0
1.5438	2.8407	0.3276	H	0	0	0	0	0	0	0	0	0	0	0	0
2.5485	1.9606	-0.8431	H	0	0	0	0	0	0	0	0	0	0	0	0
-2.708	0.1289	-3.1681	H	0	0	0	0	0	0	0	0	0	0	0	0
-1.451	1.3065	-2.7219	H	0	0	0	0	0	0	0	0	0	0	0	0
1 5 2	0 0 0 0
1 6 1	0 0 0 0
2 9 1	0 0 0 0
2 4 1	0 0 0 0
2 6 1	0 0 0 0
3 5 1	0 0 0 0
3 4 1	0 0 0 0
4 7 1	0 0 0 0
6 8 1	0 0 0 0
6 10 1	0 0 0 0
11 12 1	0 0 0 0
11 13 1	0 0 0 0
11 14 1	0 0 0 0
1 11 1	0 0 0 0
15 16 1	0 0 0 0
15 17 1	0 0 0 0
2 15 1	0 0 0 0
18 19 1	0 0 0 0
18 20 1	0 0 0 0
4 18 1	0 0 0 0
18 21 1	0 0 0 0
15 21 1	0 0 0 0
22 23 1	0 0 0 0
22 24 1	0 0 0 0
22 25 1	0 0 0 0
21 22 1	0 0 0 0
21 26 1	0 0 0 0
27 28 1	0 0 0 0
26 27 1	0 0 0 0
5 29 1	0 0 0 0
30 31 1	0 0 0 0
30 32 1	0 0 0 0
3 30 1	0 0 0 0
29 30 1	0 0 0 0
29 33 2	0 0 0 0
34 35 1	0 0 0 0
34 36 1	0 0 0 0
34 37 1	0 0 0 0
3 34 1	0 0 0 0
26 38 1	0 0 0 0
26 39 1	0 0 0 0
M END
$$$$
M0005
Spartan	02272112353D
39 41 0	0 0 0 0	0 0 0	999	V2	0
0.0952	0.4368	2.6051	C	0	0	0	0	0	0	0	0	0	0	0	0
-0.8132	-0.1948	0.4112	C	0	0	0	0	0	0	0	0	0	0	0	0
1.5894	0.6936	0.5221	C	0	0	0	0	0	0	0	0	0	0	0	0
0.3334	0.4943	-0.3346	C	0	0	0	0	0	0	0	0	0	0	0	0
1.2909	0.5688	2.0121	C	0	0	0	0	0	0	0	0	0	0	0	0
-1.1399	0.5247	1.7243	C	0	0	0	0	0	0	0	0	0	0	0	0
-0.0373	1.5043	-0.5762	H	0	0	0	0	0	0	0	0	0	0	0	0
-1.4187	1.5689	1.5191	H	0	0	0	0	0	0	0	0	0	0	0	0
-0.4957	-1.2188	0.6651	H	0	0	0	0	0	0	0	0	0	0	0	0
-1.9939	0.0615	2.233	H	0	0	0	0	0	0	0	0	0	0	0	0
-0.0513	0.02	4.0377	C	0	0	0	0	0	0	0	0	0	0	0	0
-0.6498	-0.8958	4.115	H	0	0	0	0	0	0	0	0	0	0	0	0
-0.582	0.794	4.6059	H	0	0	0	0	0	0	0	0	0	0	0	0
0.9207	-0.147	4.5058	H	0	0	0	0	0	0	0	0	0	0	0	0
-1.8792	-0.2815	-0.6788	C	0	0	0	0	0	0	0	0	0	0	0	0
-2.3604	0.7043	-0.7794	H	0	0	0	0	0	0	0	0	0	0	0	0
-2.6672	-1.0088	-0.4564	H	0	0	0	0	0	0	0	0	0	0	0	0
0.4	-0.2918	-1.6447	C	0	0	0	0	0	0	0	0	0	0	0	0
0.9832	-1.2106	-1.5038	H	0	0	0	0	0	0	0	0	0	0	0	0
0.8811	0.2703	-2.4545	H	0	0	0	0	0	0	0	0	0	0	0	0
-1.0849	-0.6464	-1.9751	C	0	0	0	0	0	0	0	0	0	0	0	0
-1.2412	-2.1331	-2.3047	C	0	0	0	0	0	0	0	0	0	0	0	0
-2.2687	-2.3543	-2.6106	H	0	0	0	0	0	0	0	0	0	0	0	0
-0.9934	-2.7552	-1.4358	H	0	0	0	0	0	0	0	0	0	0	0	0
-0.573	-2.4213	-3.1252	H	0	0	0	0	0	0	0	0	0	0	0	0
-1.5638	0.2016	-3.1614	C	0	0	0	0	0	0	0	0	0	0	0	0
-2.9256	0.0099	-3.4832	O	0	0	0	0	0	0	0	0	0	0	0	0
-3.45	0.3208	-2.7359	H	0	0	0	0	0	0	0	0	0	0	0	0
2.562	-0.1747	2.244	C	0	0	0	0	0	0	0	0	0	0	0	0
2.6515	-0.4355	0.7206	C	0	0	0	0	0	0	0	0	0	0	0	0
3.6291	-0.3055	0.246	H	0	0	0	0	0	0	0	0	0	0	0	0
2.2659	-1.4368	0.4983	H	0	0	0	0	0	0	0	0	0	0	0	0
3.2306	-0.4967	3.1913	O	0	0	0	0	0	0	0	0	0	0	0	0
2.2936	2.0102	0.1745	C	0	0	0	0	0	0	0	0	0	0	0	0
3.1762	2.1726	0.804	H	0	0	0	0	0	0	0	0	0	0	0	0
1.6204	2.8628	0.3161	H	0	0	0	0	0	0	0	0	0	0	0	0
2.6221	2.0008	-0.872	H	0	0	0	0	0	0	0	0	0	0	0	0
-1.3507	1.2654	-2.9567	H	0	0	0	0	0	0	0	0	0	0	0	0
-1.0055	-0.0769	-4.0622	H	0	0	0	0	0	0	0	0	0	0	0	0
1 5 2	0 0 0 0
1 6 1	0 0 0 0
2 9 1	0 0 0 0
2 4 1	0 0 0 0
2 6 1	0 0 0 0
3 5 1	0 0 0 0
3 4 1	0 0 0 0
4 7 1	0 0 0 0
6 8 1	0 0 0 0
6 10 1	0 0 0 0
11 12 1	0 0 0 0
11 13 1	0 0 0 0
11 14 1	0 0 0 0
1 11 1	0 0 0 0
15 16 1	0 0 0 0
15 17 1	0 0 0 0
2 15 1	0 0 0 0
18 19 1	0 0 0 0
18 20 1	0 0 0 0
4 18 1	0 0 0 0
18 21 1	0 0 0 0
15 21 1	0 0 0 0
22 23 1	0 0 0 0
22 24 1	0 0 0 0
22 25 1	0 0 0 0
21 22 1	0 0 0 0
21 26 1	0 0 0 0
27 28 1	0 0 0 0
26 27 1	0 0 0 0
5 29 1	0 0 0 0
30 31 1	0 0 0 0
30 32 1	0 0 0 0
3 30 1	0 0 0 0
29 30 1	0 0 0 0
29 33 2	0 0 0 0
34 35 1	0 0 0 0
34 36 1	0 0 0 0
34 37 1	0 0 0 0
3 34 1	0 0 0 0
26 38 1	0 0 0 0
26 39 1	0 0 0 0
M END
$$$$
M0006
Spartan	02272112353D
39 41 0	0 0 0 0	0 0 0	999	V2	0
0.0873	0.4284	2.637	C	0	0	0	0	0	0	0	0	0	0	0	0
-0.8193	-0.2111	0.4426	C	0	0	0	0	0	0	0	0	0	0	0	0
1.586	0.6725	0.556	C	0	0	0	0	0	0	0	0	0	0	0	0
0.3311	0.4712	-0.3019	C	0	0	0	0	0	0	0	0	0	0	0	0
1.2847	0.5533	2.0467	C	0	0	0	0	0	0	0	0	0	0	0	0
-1.1446	0.5159	1.7524	C	0	0	0	0	0	0	0	0	0	0	0	0
-0.0366	1.4803	-0.5505	H	0	0	0	0	0	0	0	0	0	0	0	0
-1.4195	1.5593	1.5407	H	0	0	0	0	0	0	0	0	0	0	0	0
-0.5012	-1.2333	0.7041	H	0	0	0	0	0	0	0	0	0	0	0	0
-2.0019	0.059	2.2603	H	0	0	0	0	0	0	0	0	0	0	0	0
-0.0628	0.018	4.0704	C	0	0	0	0	0	0	0	0	0	0	0	0
-0.6783	-0.8873	4.1499	H	0	0	0	0	0	0	0	0	0	0	0	0
-0.579	0.8029	4.6378	H	0	0	0	0	0	0	0	0	0	0	0	0
0.9082	-0.1656	4.5374	H	0	0	0	0	0	0	0	0	0	0	0	0
-1.8866	-0.2996	-0.646	C	0	0	0	0	0	0	0	0	0	0	0	0
-2.3914	0.6687	-0.7551	H	0	0	0	0	0	0	0	0	0	0	0	0
-2.664	-1.0395	-0.4338	H	0	0	0	0	0	0	0	0	0	0	0	0
0.396	-0.3224	-1.6066	C	0	0	0	0	0	0	0	0	0	0	0	0
0.9558	-1.2524	-1.4527	H	0	0	0	0	0	0	0	0	0	0	0	0
0.8993	0.2213	-2.4148	H	0	0	0	0	0	0	0	0	0	0	0	0
-1.0932	-0.646	-1.9468	C	0	0	0	0	0	0	0	0	0	0	0	0
-1.2681	-2.1202	-2.3208	C	0	0	0	0	0	0	0	0	0	0	0	0
-2.3008	-2.3247	-2.6148	H	0	0	0	0	0	0	0	0	0	0	0	0
-1.0148	-2.7654	-1.4722	H	0	0	0	0	0	0	0	0	0	0	0	0
-0.6122	-2.393	-3.1564	H	0	0	0	0	0	0	0	0	0	0	0	0
-1.5479	0.2409	-3.1042	C	0	0	0	0	0	0	0	0	0	0	0	0
-2.936	0.0633	-3.3014	O	0	0	0	0	0	0	0	0	0	0	0	0
-3.2109	0.624	-4.0348	H	0	0	0	0	0	0	0	0	0	0	0	0
2.5549	-0.1904	2.283	C	0	0	0	0	0	0	0	0	0	0	0	0
2.6476	-0.456	0.7602	C	0	0	0	0	0	0	0	0	0	0	0	0
3.6259	-0.3279	0.287	H	0	0	0	0	0	0	0	0	0	0	0	0
2.2614	-1.4574	0.5393	H	0	0	0	0	0	0	0	0	0	0	0	0
3.2234	-0.5089	3.2324	O	0	0	0	0	0	0	0	0	0	0	0	0
2.2911	1.9879	0.2067	C	0	0	0	0	0	0	0	0	0	0	0	0
3.1721	2.1511	0.8378	H	0	0	0	0	0	0	0	0	0	0	0	0
1.6177	2.8406	0.3449	H	0	0	0	0	0	0	0	0	0	0	0	0
2.6219	1.9765	-0.839	H	0	0	0	0	0	0	0	0	0	0	0	0
-1.3148	1.2922	-2.8639	H	0	0	0	0	0	0	0	0	0	0	0	0
-0.9806	-0.0265	-4.0112	H	0	0	0	0	0	0	0	0	0	0	0	0
1 5 2	0 0 0 0
1 6 1	0 0 0 0
2 9 1	0 0 0 0
2 4 1	0 0 0 0
2 6 1	0 0 0 0
3 5 1	0 0 0 0
3 4 1	0 0 0 0
4 7 1	0 0 0 0
6 8 1	0 0 0 0
6 10 1	0 0 0 0
11 12 1	0 0 0 0
11 13 1	0 0 0 0
11 14 1	0 0 0 0
1 11 1	0 0 0 0
15 16 1	0 0 0 0
15 17 1	0 0 0 0
2 15 1	0 0 0 0
18 19 1	0 0 0 0
18 20 1	0 0 0 0
4 18 1	0 0 0 0
18 21 1	0 0 0 0
15 21 1	0 0 0 0
22 23 1	0 0 0 0
22 24 1	0 0 0 0
22 25 1	0 0 0 0
21 22 1	0 0 0 0
21 26 1	0 0 0 0
27 28 1	0 0 0 0
26 27 1	0 0 0 0
5 29 1	0 0 0 0
30 31 1	0 0 0 0
30 32 1	0 0 0 0
3 30 1	0 0 0 0
29 30 1	0 0 0 0
29 33 2	0 0 0 0
34 35 1	0 0 0 0
34 36 1	0 0 0 0
34 37 1	0 0 0 0
3 34 1	0 0 0 0
26 38 1	0 0 0 0
26 39 1	0 0 0 0
M END
$$$$
M0007
Spartan	02272112353D
39 41 0	0 0 0 0	0 0 0	999	V2	0
0.076	0.4802	2.6265	C	0	0	0	0	0	0	0	0	0	0	0	0
-0.818	-0.2004	0.44	C	0	0	0	0	0	0	0	0	0	0	0	0
1.5779	0.7093	0.5466	C	0	0	0	0	0	0	0	0	0	0	0	0
0.3273	0.4838	-0.3116	C	0	0	0	0	0	0	0	0	0	0	0	0
1.2733	0.6083	2.0381	C	0	0	0	0	0	0	0	0	0	0	0	0
-1.155	0.5424	1.738	C	0	0	0	0	0	0	0	0	0	0	0	0
-0.0494	1.4853	-0.5761	H	0	0	0	0	0	0	0	0	0	0	0	0
-1.4408	1.5793	1.5107	H	0	0	0	0	0	0	0	0	0	0	0	0
-0.4886	-1.2147	0.7174	H	0	0	0	0	0	0	0	0	0	0	0	0
-2.0082	0.0833	2.2504	H	0	0	0	0	0	0	0	0	0	0	0	0
-0.0744	0.0904	4.0658	C	0	0	0	0	0	0	0	0	0	0	0	0
-0.6726	-0.8243	4.1577	H	0	0	0	0	0	0	0	0	0	0	0	0
-0.6083	0.8745	4.6167	H	0	0	0	0	0	0	0	0	0	0	0	0
0.8965	-0.0666	4.5405	H	0	0	0	0	0	0	0	0	0	0	0	0
-1.8836	-0.3176	-0.6487	C	0	0	0	0	0	0	0	0	0	0	0	0
-2.4175	0.6339	-0.7608	H	0	0	0	0	0	0	0	0	0	0	0	0
-2.6388	-1.0786	-0.4285	H	0	0	0	0	0	0	0	0	0	0	0	0
0.4035	-0.3294	-1.6041	C	0	0	0	0	0	0	0	0	0	0	0	0
0.957	-1.2609	-1.4295	H	0	0	0	0	0	0	0	0	0	0	0	0
0.9171	0.1995	-2.4163	H	0	0	0	0	0	0	0	0	0	0	0	0
-1.0856	-0.6419	-1.9523	C	0	0	0	0	0	0	0	0	0	0	0	0
-1.257	-2.1104	-2.3523	C	0	0	0	0	0	0	0	0	0	0	0	0
-2.2996	-2.3414	-2.6067	H	0	0	0	0	0	0	0	0	0	0	0	0
-0.9752	-2.7735	-1.5259	H	0	0	0	0	0	0	0	0	0	0	0	0
-0.6273	-2.3629	-3.2148	H	0	0	0	0	0	0	0	0	0	0	0	0
-1.5319	0.2803	-3.097	C	0	0	0	0	0	0	0	0	0	0	0	0
-2.9215	0.256	-3.3471	O	0	0	0	0	0	0	0	0	0	0	0	0
-3.1414	-0.6022	-3.726	H	0	0	0	0	0	0	0	0	0	0	0	0
2.5478	-0.1219	2.2894	C	0	0	0	0	0	0	0	0	0	0	0	0
2.649	-0.407	0.7699	C	0	0	0	0	0	0	0	0	0	0	0	0
3.628	-0.2765	0.299	H	0	0	0	0	0	0	0	0	0	0	0	0
2.273	-1.4148	0.5616	H	0	0	0	0	0	0	0	0	0	0	0	0
3.2123	-0.4267	3.2459	O	0	0	0	0	0	0	0	0	0	0	0	0
2.2717	2.026	0.1791	C	0	0	0	0	0	0	0	0	0	0	0	0
3.1505	2.2064	0.8082	H	0	0	0	0	0	0	0	0	0	0	0	0
1.5907	2.8744	0.3045	H	0	0	0	0	0	0	0	0	0	0	0	0
2.6034	2.0027	-0.8659	H	0	0	0	0	0	0	0	0	0	0	0	0
-1.3007	1.3186	-2.8349	H	0	0	0	0	0	0	0	0	0	0	0	0
-0.9598	0.0371	-4.0077	H	0	0	0	0	0	0	0	0	0	0	0	0
1 5 2	0 0 0 0
1 6 1	0 0 0 0
2 9 1	0 0 0 0
2 4 1	0 0 0 0
2 6 1	0 0 0 0
3 5 1	0 0 0 0
3 4 1	0 0 0 0
4 7 1	0 0 0 0
6 8 1	0 0 0 0
6 10 1	0 0 0 0
11 12 1	0 0 0 0
11 13 1	0 0 0 0
11 14 1	0 0 0 0
1 11 1	0 0 0 0
15 16 1	0 0 0 0
15 17 1	0 0 0 0
2 15 1	0 0 0 0
18 19 1	0 0 0 0
18 20 1	0 0 0 0
4 18 1	0 0 0 0
18 21 1	0 0 0 0
15 21 1	0 0 0 0
22 23 1	0 0 0 0
22 24 1	0 0 0 0
22 25 1	0 0 0 0
21 22 1	0 0 0 0
21 26 1	0 0 0 0
27 28 1	0 0 0 0
26 27 1	0 0 0 0
5 29 1	0 0 0 0
30 31 1	0 0 0 0
30 32 1	0 0 0 0
3 30 1	0 0 0 0
29 30 1	0 0 0 0
29 33 2	0 0 0 0
34 35 1	0 0 0 0
34 36 1	0 0 0 0
34 37 1	0 0 0 0
3 34 1	0 0 0 0
26 38 1	0 0 0 0
26 39 1	0 0 0 0
M END
$$$$
M0008
Spartan	02272112353D
39 41 0	0 0 0 0	0 0 0	999	V2	0
-0.0132	0.4451	2.649	C	0	0	0	0	0	0	0	0	0	0	0	0
-0.9017	-0.2025	0.4504	C	0	0	0	0	0	0	0	0	0	0	0	0
1.5011	0.6845	0.5788	C	0	0	0	0	0	0	0	0	0	0	0	0
0.253	0.4794	-0.2879	C	0	0	0	0	0	0	0	0	0	0	0	0
1.1883	0.5701	2.0675	C	0	0	0	0	0	0	0	0	0	0	0	0
-1.2386	0.5286	1.7548	C	0	0	0	0	0	0	0	0	0	0	0	0
-0.1142	1.4873	-0.5417	H	0	0	0	0	0	0	0	0	0	0	0	0
-1.5129	1.571	1.5377	H	0	0	0	0	0	0	0	0	0	0	0	0
-0.5859	-1.2239	0.7162	H	0	0	0	0	0	0	0	0	0	0	0	0
-2.0989	0.0722	2.2578	H	0	0	0	0	0	0	0	0	0	0	0	0
-0.1747	0.0409	4.0825	C	0	0	0	0	0	0	0	0	0	0	0	0
-0.7843	-0.868	4.1613	H	0	0	0	0	0	0	0	0	0	0	0	0
-0.7018	0.8247	4.6405	H	0	0	0	0	0	0	0	0	0	0	0	0
0.7925	-0.1329	4.5595	H	0	0	0	0	0	0	0	0	0	0	0	0
-1.9586	-0.2959	-0.6477	C	0	0	0	0	0	0	0	0	0	0	0	0
-2.4607	0.6772	-0.7534	H	0	0	0	0	0	0	0	0	0	0	0	0
-2.7356	-1.0388	-0.44	H	0	0	0	0	0	0	0	0	0	0	0	0
0.3279	-0.3163	-1.5902	C	0	0	0	0	0	0	0	0	0	0	0	0
0.8907	-1.2437	-1.4334	H	0	0	0	0	0	0	0	0	0	0	0	0
0.8478	0.2331	-2.3851	H	0	0	0	0	0	0	0	0	0	0	0	0
-1.1602	-0.6387	-1.945	C	0	0	0	0	0	0	0	0	0	0	0	0
-1.3265	-2.1111	-2.3253	C	0	0	0	0	0	0	0	0	0	0	0	0
-2.3689	-2.3338	-2.5812	H	0	0	0	0	0	0	0	0	0	0	0	0
-1.0338	-2.7616	-1.4926	H	0	0	0	0	0	0	0	0	0	0	0	0
-0.7105	-2.3627	-3.1941	H	0	0	0	0	0	0	0	0	0	0	0	0
-1.6606	0.2558	-3.0892	C	0	0	0	0	0	0	0	0	0	0	0	0
-1.1032	-0.044	-4.3502	O	0	0	0	0	0	0	0	0	0	0	0	0
-0.1568	0.1333	-4.3048	H	0	0	0	0	0	0	0	0	0	0	0	0
2.4573	-0.1721	2.3161	C	0	0	0	0	0	0	0	0	0	0	0	0
2.5616	-0.443	0.7946	C	0	0	0	0	0	0	0	0	0	0	0	0
3.5433	-0.3159	0.3279	H	0	0	0	0	0	0	0	0	0	0	0	0
2.1778	-1.4456	0.5749	H	0	0	0	0	0	0	0	0	0	0	0	0
3.1179	-0.4871	3.2718	O	0	0	0	0	0	0	0	0	0	0	0	0
2.2082	1.9992	0.2311	C	0	0	0	0	0	0	0	0	0	0	0	0
3.0835	2.1643	0.8691	H	0	0	0	0	0	0	0	0	0	0	0	0
1.5338	2.8523	0.3608	H	0	0	0	0	0	0	0	0	0	0	0	0
2.5485	1.9852	-0.8113	H	0	0	0	0	0	0	0	0	0	0	0	0
-2.7412	0.1202	-3.207	H	0	0	0	0	0	0	0	0	0	0	0	0
-1.4902	1.313	-2.8222	H	0	0	0	0	0	0	0	0	0	0	0	0
1 5 2	0 0 0 0
1 6 1	0 0 0 0
2 9 1	0 0 0 0
2 4 1	0 0 0 0
2 6 1	0 0 0 0
3 5 1	0 0 0 0
3 4 1	0 0 0 0
4 7 1	0 0 0 0
6 8 1	0 0 0 0
6 10 1	0 0 0 0
11 12 1	0 0 0 0
11 13 1	0 0 0 0
11 14 1	0 0 0 0
1 11 1	0 0 0 0
15 16 1	0 0 0 0
15 17 1	0 0 0 0
2 15 1	0 0 0 0
18 19 1	0 0 0 0
18 20 1	0 0 0 0
4 18 1	0 0 0 0
18 21 1	0 0 0 0
15 21 1	0 0 0 0
22 23 1	0 0 0 0
22 24 1	0 0 0 0
22 25 1	0 0 0 0
21 22 1	0 0 0 0
21 26 1	0 0 0 0
27 28 1	0 0 0 0
26 27 1	0 0 0 0
5 29 1	0 0 0 0
30 31 1	0 0 0 0
30 32 1	0 0 0 0
3 30 1	0 0 0 0
29 30 1	0 0 0 0
29 33 2	0 0 0 0
34 35 1	0 0 0 0
34 36 1	0 0 0 0
34 37 1	0 0 0 0
3 34 1	0 0 0 0
26 38 1	0 0 0 0
26 39 1	0 0 0 0
M END
$$$$

## Sheet: (2S3S9R11R)
M0001
Spartan	02272112313D
39 41 0	0 0 0 0	0 0 0	999	V2	0
0.1085	-2.3171	-0.1643	C	0	0	0	0	0	0	0	0	0	0	0	0
0.7807	-0.0631	-1.1351	C	0	0	0	0	0	0	0	0	0	0	0	0
-1.6977	-0.5841	-0.5889	C	0	0	0	0	0	0	0	0	0	0	0	0
-0.6106	0.5096	-0.6615	C	0	0	0	0	0	0	0	0	0	0	0	0
-1.115	-1.8277	0.0523	C	0	0	0	0	0	0	0	0	0	0	0	0
0.8779	-1.6078	-1.2544	C	0	0	0	0	0	0	0	0	0	0	0	0
-0.9354	1.2675	-1.3846	H	0	0	0	0	0	0	0	0	0	0	0	0
0.4891	-1.9331	-2.2271	H	0	0	0	0	0	0	0	0	0	0	0	0
1.0136	0.35	-2.1222	H	0	0	0	0	0	0	0	0	0	0	0	0
1.9344	-1.8994	-1.2362	H	0	0	0	0	0	0	0	0	0	0	0	0
0.7211	-3.4405	0.6088	C	0	0	0	0	0	0	0	0	0	0	0	0
1.6612	-3.1166	1.0731	H	0	0	0	0	0	0	0	0	0	0	0	0
0.9703	-4.2757	-0.0576	H	0	0	0	0	0	0	0	0	0	0	0	0
0.0428	-3.8008	1.3859	H	0	0	0	0	0	0	0	0	0	0	0	0
1.805	0.469	-0.1069	C	0	0	0	0	0	0	0	0	0	0	0	0
2.773	0.7055	-0.5665	H	0	0	0	0	0	0	0	0	0	0	0	0
1.9935	-0.3024	0.6525	H	0	0	0	0	0	0	0	0	0	0	0	0
-0.3094	1.2156	0.6717	C	0	0	0	0	0	0	0	0	0	0	0	0
-0.3925	0.5031	1.5038	H	0	0	0	0	0	0	0	0	0	0	0	0
-0.9908	2.048	0.8715	H	0	0	0	0	0	0	0	0	0	0	0	0
1.1514	1.6762	0.5818	C	0	0	0	0	0	0	0	0	0	0	0	0
1.7555	1.9643	1.9567	C	0	0	0	0	0	0	0	0	0	0	0	0
2.8084	2.2624	1.8763	H	0	0	0	0	0	0	0	0	0	0	0	0
1.706	1.077	2.5971	H	0	0	0	0	0	0	0	0	0	0	0	0
1.2123	2.7635	2.4759	H	0	0	0	0	0	0	0	0	0	0	0	0
1.2841	2.9155	-0.3223	C	0	0	0	0	0	0	0	0	0	0	0	0
0.5223	4.0255	0.1071	O	0	0	0	0	0	0	0	0	0	0	0	0
0.9086	4.3514	0.9281	H	0	0	0	0	0	0	0	0	0	0	0	0
-2.1815	-1.8796	1.0811	C	0	0	0	0	0	0	0	0	0	0	0	0
-2.7653	-0.5482	0.5593	C	0	0	0	0	0	0	0	0	0	0	0	0
-3.8084	-0.6084	0.2324	H	0	0	0	0	0	0	0	0	0	0	0	0
-2.6715	0.2697	1.2783	H	0	0	0	0	0	0	0	0	0	0	0	0
-2.4764	-2.6294	1.9792	O	0	0	0	0	0	0	0	0	0	0	0	0
-2.3362	-0.8122	-1.9612	C	0	0	0	0	0	0	0	0	0	0	0	0
-3.0117	-1.6745	-1.9465	H	0	0	0	0	0	0	0	0	0	0	0	0
-1.5792	-0.9932	-2.7324	H	0	0	0	0	0	0	0	0	0	0	0	0
-2.9141	0.0697	-2.2622	H	0	0	0	0	0	0	0	0	0	0	0	0
2.3515	3.1779	-0.4116	H	0	0	0	0	0	0	0	0	0	0	0	0
0.9245	2.6927	-1.3316	H	0	0	0	0	0	0	0	0	0	0	0	0
1 5 2	0 0 0 0
1 6 1	0 0 0 0
2 9 1	0 0 0 0
2 4 1	0 0 0 0
2 6 1	0 0 0 0
3 5 1	0 0 0 0
3 4 1	0 0 0 0
4 7 1	0 0 0 0
6 8 1	0 0 0 0
6 10 1	0 0 0 0
11 12 1	0 0 0 0
11 13 1	0 0 0 0
11 14 1	0 0 0 0
1 11 1	0 0 0 0
15 16 1	0 0 0 0
15 17 1	0 0 0 0
2 15 1	0 0 0 0
18 19 1	0 0 0 0
18 20 1	0 0 0 0
4 18 1	0 0 0 0
18 21 1	0 0 0 0
15 21 1	0 0 0 0
22 23 1	0 0 0 0
22 24 1	0 0 0 0
22 25 1	0 0 0 0
21 22 1	0 0 0 0
21 26 1	0 0 0 0
27 28 1	0 0 0 0
26 27 1	0 0 0 0
5 29 1	0 0 0 0
30 31 1	0 0 0 0
30 32 1	0 0 0 0
3 30 1	0 0 0 0
29 30 1	0 0 0 0
29 33 2	0 0 0 0
34 35 1	0 0 0 0
34 36 1	0 0 0 0
34 37 1	0 0 0 0
3 34 1	0 0 0 0
26 38 1	0 0 0 0
26 39 1	0 0 0 0
M END
$$$$
M0002
Spartan	02272112313D
39 41 0	0 0 0 0	0 0 0	999	V2	0
0.0498	-2.2957	-0.1425	C	0	0	0	0	0	0	0	0	0	0	0	0
0.7219	-0.0441	-1.1126	C	0	0	0	0	0	0	0	0	0	0	0	0
-1.7587	-0.5652	-0.5666	C	0	0	0	0	0	0	0	0	0	0	0	0
-0.6729	0.5299	-0.6506	C	0	0	0	0	0	0	0	0	0	0	0	0
-1.1727	-1.8053	0.0786	C	0	0	0	0	0	0	0	0	0	0	0	0
0.8148	-1.5882	-1.2366	C	0	0	0	0	0	0	0	0	0	0	0	0
-0.9998	1.275	-1.3861	H	0	0	0	0	0	0	0	0	0	0	0	0
0.4204	-1.9123	-2.2076	H	0	0	0	0	0	0	0	0	0	0	0	0
0.9655	0.3744	-2.0946	H	0	0	0	0	0	0	0	0	0	0	0	0
1.871	-1.8807	-1.2235	H	0	0	0	0	0	0	0	0	0	0	0	0
0.6658	-3.4159	0.6319	C	0	0	0	0	0	0	0	0	0	0	0	0
1.6068	-3.0885	1.0923	H	0	0	0	0	0	0	0	0	0	0	0	0
0.9149	-4.2519	-0.0333	H	0	0	0	0	0	0	0	0	0	0	0	0
-0.0095	-3.7755	1.412	H	0	0	0	0	0	0	0	0	0	0	0	0
1.739	0.4789	-0.075	C	0	0	0	0	0	0	0	0	0	0	0	0
2.7088	0.7204	-0.5209	H	0	0	0	0	0	0	0	0	0	0	0	0
1.9099	-0.2925	0.6894	H	0	0	0	0	0	0	0	0	0	0	0	0
-0.3752	1.2532	0.6758	C	0	0	0	0	0	0	0	0	0	0	0	0
-0.4716	0.5522	1.5155	H	0	0	0	0	0	0	0	0	0	0	0	0
-1.0657	2.084	0.8658	H	0	0	0	0	0	0	0	0	0	0	0	0
1.0933	1.6969	0.5972	C	0	0	0	0	0	0	0	0	0	0	0	0
1.6893	1.987	1.975	C	0	0	0	0	0	0	0	0	0	0	0	0
2.7656	2.1874	1.913	H	0	0	0	0	0	0	0	0	0	0	0	0
1.5608	1.1287	2.6424	H	0	0	0	0	0	0	0	0	0	0	0	0
1.2056	2.8515	2.4457	H	0	0	0	0	0	0	0	0	0	0	0	0
1.2145	2.9428	-0.2993	C	0	0	0	0	0	0	0	0	0	0	0	0
2.5484	3.3238	-0.5722	O	0	0	0	0	0	0	0	0	0	0	0	0
2.9345	3.66	0.245	H	0	0	0	0	0	0	0	0	0	0	0	0
-2.237	-1.8556	1.1089	C	0	0	0	0	0	0	0	0	0	0	0	0
-2.8247	-0.5269	0.583	C	0	0	0	0	0	0	0	0	0	0	0	0
-3.8683	-0.591	0.2578	H	0	0	0	0	0	0	0	0	0	0	0	0
-2.7325	0.2929	1.3	H	0	0	0	0	0	0	0	0	0	0	0	0
-2.5304	-2.6023	2.0102	O	0	0	0	0	0	0	0	0	0	0	0	0
-2.3999	-0.8015	-1.9364	C	0	0	0	0	0	0	0	0	0	0	0	0
-3.0725	-1.6659	-1.9159	H	0	0	0	0	0	0	0	0	0	0	0	0
-1.6442	-0.9834	-2.7085	H	0	0	0	0	0	0	0	0	0	0	0	0
-2.9817	0.077	-2.2403	H	0	0	0	0	0	0	0	0	0	0	0	0
0.7646	2.7549	-1.2791	H	0	0	0	0	0	0	0	0	0	0	0	0
0.6522	3.7717	0.1621	H	0	0	0	0	0	0	0	0	0	0	0	0
1 5 2	0 0 0 0
1 6 1	0 0 0 0
2 9 1	0 0 0 0
2 4 1	0 0 0 0
2 6 1	0 0 0 0
3 5 1	0 0 0 0
3 4 1	0 0 0 0
4 7 1	0 0 0 0
6 8 1	0 0 0 0
6 10 1	0 0 0 0
11 12 1	0 0 0 0
11 13 1	0 0 0 0
11 14 1	0 0 0 0
1 11 1	0 0 0 0
15 16 1	0 0 0 0
15 17 1	0 0 0 0
2 15 1	0 0 0 0
18 19 1	0 0 0 0
18 20 1	0 0 0 0
4 18 1	0 0 0 0
18 21 1	0 0 0 0
15 21 1	0 0 0 0
22 23 1	0 0 0 0
22 24 1	0 0 0 0
22 25 1	0 0 0 0
21 22 1	0 0 0 0
21 26 1	0 0 0 0
27 28 1	0 0 0 0
26 27 1	0 0 0 0
5 29 1	0 0 0 0
30 31 1	0 0 0 0
30 32 1	0 0 0 0
3 30 1	0 0 0 0
29 30 1	0 0 0 0
29 33 2	0 0 0 0
34 35 1	0 0 0 0
34 36 1	0 0 0 0
34 37 1	0 0 0 0
3 34 1	0 0 0 0
26 38 1	0 0 0 0
26 39 1	0 0 0 0
M END
$$$$
M0003
Spartan	02272112313D
39 41 0	0 0 0 0	0 0 0	999	V2	0
-0.1058	0.1255	2.3287	C	0	0	0	0	0	0	0	0	0	0	0	0
-0.7877	1.1052	0.0806	C	0	0	0	0	0	0	0	0	0	0	0	0
1.6935	0.5582	0.5901	C	0	0	0	0	0	0	0	0	0	0	0	0
0.6017	0.6337	-0.499	C	0	0	0	0	0	0	0	0	0	0	0	0
1.1168	-0.0858	1.8354	C	0	0	0	0	0	0	0	0	0	0	0	0
-0.8807	1.2168	1.6263	C	0	0	0	0	0	0	0	0	0	0	0	0
0.9234	1.3598	-1.2557	H	0	0	0	0	0	0	0	0	0	0	0	0
-0.4927	2.1892	1.9557	H	0	0	0	0	0	0	0	0	0	0	0	0
-1.0214	2.0947	-0.3264	H	0	0	0	0	0	0	0	0	0	0	0	0
-1.9366	1.1947	1.9212	H	0	0	0	0	0	0	0	0	0	0	0	0
-0.7132	-0.654	3.451	C	0	0	0	0	0	0	0	0	0	0	0	0
-1.6495	-1.1249	3.1253	H	0	0	0	0	0	0	0	0	0	0	0	0
-0.9678	0.009	4.2875	H	0	0	0	0	0	0	0	0	0	0	0	0
-0.0296	-1.4267	3.8102	H	0	0	0	0	0	0	0	0	0	0	0	0
-1.8124	0.0794	-0.4553	C	0	0	0	0	0	0	0	0	0	0	0	0
-2.7828	0.5378	-0.6834	H	0	0	0	0	0	0	0	0	0	0	0	0
-1.9954	-0.6874	0.31	H	0	0	0	0	0	0	0	0	0	0	0	0
0.297	-0.6972	-1.2072	C	0	0	0	0	0	0	0	0	0	0	0	0
0.3702	-1.528	-0.4923	H	0	0	0	0	0	0	0	0	0	0	0	0
0.9819	-0.9051	-2.0338	H	0	0	0	0	0	0	0	0	0	0	0	0
-1.1652	-0.6045	-1.6691	C	0	0	0	0	0	0	0	0	0	0	0	0
-1.7735	-1.9738	-1.9719	C	0	0	0	0	0	0	0	0	0	0	0	0
-2.8429	-1.8859	-2.1988	H	0	0	0	0	0	0	0	0	0	0	0	0
-1.6652	-2.6443	-1.1119	H	0	0	0	0	0	0	0	0	0	0	0	0
-1.2818	-2.4338	-2.8335	H	0	0	0	0	0	0	0	0	0	0	0	0
-1.2997	0.2993	-2.8991	C	0	0	0	0	0	0	0	0	0	0	0	0
-0.5322	-0.2445	-3.956	O	0	0	0	0	0	0	0	0	0	0	0	0
-0.6502	0.3141	-4.7319	H	0	0	0	0	0	0	0	0	0	0	0	0
2.1871	-1.1106	1.8838	C	0	0	0	0	0	0	0	0	0	0	0	0
2.7609	-0.5902	0.5469	C	0	0	0	0	0	0	0	0	0	0	0	0
3.8052	-0.2647	0.5971	H	0	0	0	0	0	0	0	0	0	0	0	0
2.6574	-1.3102	-0.2691	H	0	0	0	0	0	0	0	0	0	0	0	0
2.4917	-2.0026	2.6369	O	0	0	0	0	0	0	0	0	0	0	0	0
2.3333	1.9297	0.82	C	0	0	0	0	0	0	0	0	0	0	0	0
3.0128	1.9124	1.6791	H	0	0	0	0	0	0	0	0	0	0	0	0
1.5769	2.7001	1.007	H	0	0	0	0	0	0	0	0	0	0	0	0
2.9073	2.2336	-0.0636	H	0	0	0	0	0	0	0	0	0	0	0	0
-2.3658	0.3596	-3.1739	H	0	0	0	0	0	0	0	0	0	0	0	0
-0.9652	1.3215	-2.661	H	0	0	0	0	0	0	0	0	0	0	0	0
1 5 2	0 0 0 0
1 6 1	0 0 0 0
2 9 1	0 0 0 0
2 4 1	0 0 0 0
2 6 1	0 0 0 0
3 5 1	0 0 0 0
3 4 1	0 0 0 0
4 7 1	0 0 0 0
6 8 1	0 0 0 0
6 10 1	0 0 0 0
11 12 1	0 0 0 0
11 13 1	0 0 0 0
11 14 1	0 0 0 0
1 11 1	0 0 0 0
15 16 1	0 0 0 0
15 17 1	0 0 0 0
2 15 1	0 0 0 0
18 19 1	0 0 0 0
18 20 1	0 0 0 0
4 18 1	0 0 0 0
18 21 1	0 0 0 0
15 21 1	0 0 0 0
22 23 1	0 0 0 0
22 24 1	0 0 0 0
22 25 1	0 0 0 0
21 22 1	0 0 0 0
21 26 1	0 0 0 0
27 28 1	0 0 0 0
26 27 1	0 0 0 0
5 29 1	0 0 0 0
30 31 1	0 0 0 0
30 32 1	0 0 0 0
3 30 1	0 0 0 0
29 30 1	0 0 0 0
29 33 2	0 0 0 0
34 35 1	0 0 0 0
34 36 1	0 0 0 0
34 37 1	0 0 0 0
3 34 1	0 0 0 0
26 38 1	0 0 0 0
26 39 1	0 0 0 0
M END
$$$$
M0004
Spartan	02272112313D
39 41 0	0 0 0 0	0 0 0	999	V2	0
0.0902	-2.274	0.2622	C	0	0	0	0	0	0	0	0	0	0	0	0
0.8184	-0.1786	-1.1087	C	0	0	0	0	0	0	0	0	0	0	0	0
-1.6441	-0.6571	-0.698	C	0	0	0	0	0	0	0	0	0	0	0	0
-0.5549	0.4152	-0.7024	C	0	0	0	0	0	0	0	0	0	0	0	0
-1.1698	-1.9015	0.0233	C	0	0	0	0	0	0	0	0	0	0	0	0
1.2158	-1.4585	-0.3237	C	0	0	0	0	0	0	0	0	0	0	0	0
-0.8006	1.1946	-1.4334	H	0	0	0	0	0	0	0	0	0	0	0	0
1.8389	-2.0966	-0.9645	H	0	0	0	0	0	0	0	0	0	0	0	0
0.8261	-0.4148	-2.1781	H	0	0	0	0	0	0	0	0	0	0	0	0
1.8703	-1.1924	0.5176	H	0	0	0	0	0	0	0	0	0	0	0	0
0.4409	-3.4035	1.185	C	0	0	0	0	0	0	0	0	0	0	0	0
1.1185	-3.0622	1.9778	H	0	0	0	0	0	0	0	0	0	0	0	0
0.966	-4.1963	0.6367	H	0	0	0	0	0	0	0	0	0	0	0	0
-0.4552	-3.8323	1.641	H	0	0	0	0	0	0	0	0	0	0	0	0
1.7698	0.9914	-0.8046	C	0	0	0	0	0	0	0	0	0	0	0	0
1.7824	1.6748	-1.6597	H	0	0	0	0	0	0	0	0	0	0	0	0
2.8008	0.6611	-0.6311	H	0	0	0	0	0	0	0	0	0	0	0	0
-0.2375	1.1143	0.6235	C	0	0	0	0	0	0	0	0	0	0	0	0
-0.2188	0.3813	1.442	H	0	0	0	0	0	0	0	0	0	0	0	0
-0.9828	1.8739	0.8804	H	0	0	0	0	0	0	0	0	0	0	0	0
1.177	1.7308	0.4367	C	0	0	0	0	0	0	0	0	0	0	0	0
2.0373	1.5454	1.6917	C	0	0	0	0	0	0	0	0	0	0	0	0
3.0335	1.986	1.5628	H	0	0	0	0	0	0	0	0	0	0	0	0
2.171	0.4836	1.9227	H	0	0	0	0	0	0	0	0	0	0	0	0
1.5681	2.016	2.5644	H	0	0	0	0	0	0	0	0	0	0	0	0
1.0825	3.2334	0.1619	C	0	0	0	0	0	0	0	0	0	0	0	0
0.236	3.4602	-0.9486	O	0	0	0	0	0	0	0	0	0	0	0	0
0.1873	4.4092	-1.1033	H	0	0	0	0	0	0	0	0	0	0	0	0
-2.4496	-2.0249	0.7721	C	0	0	0	0	0	0	0	0	0	0	0	0
-2.8445	-0.6042	0.3061	C	0	0	0	0	0	0	0	0	0	0	0	0
-3.8466	-0.49	-0.1184	H	0	0	0	0	0	0	0	0	0	0	0	0
-2.7133	0.1169	1.1193	H	0	0	0	0	0	0	0	0	0	0	0	0
-2.9666	-2.8527	1.4808	O	0	0	0	0	0	0	0	0	0	0	0	0
-2.1376	-0.9488	-2.1187	C	0	0	0	0	0	0	0	0	0	0	0	0
-2.8426	-1.7882	-2.1289	H	0	0	0	0	0	0	0	0	0	0	0	0
-1.3052	-1.2079	-2.782	H	0	0	0	0	0	0	0	0	0	0	0	0
-2.646	-0.0705	-2.5338	H	0	0	0	0	0	0	0	0	0	0	0	0
0.6904	3.7392	1.0593	H	0	0	0	0	0	0	0	0	0	0	0	0
2.0941	3.6278	-0.0296	H	0	0	0	0	0	0	0	0	0	0	0	0
1 5 2	0 0 0 0
1 6 1	0 0 0 0
2 9 1	0 0 0 0
2 4 1	0 0 0 0
2 6 1	0 0 0 0
3 5 1	0 0 0 0
3 4 1	0 0 0 0
4 7 1	0 0 0 0
6 8 1	0 0 0 0
6 10 1	0 0 0 0
11 12 1	0 0 0 0
11 13 1	0 0 0 0
11 14 1	0 0 0 0
1 11 1	0 0 0 0
15 16 1	0 0 0 0
15 17 1	0 0 0 0
2 15 1	0 0 0 0
18 19 1	0 0 0 0
18 20 1	0 0 0 0
4 18 1	0 0 0 0
18 21 1	0 0 0 0
15 21 1	0 0 0 0
22 23 1	0 0 0 0
22 24 1	0 0 0 0
22 25 1	0 0 0 0
21 22 1	0 0 0 0
21 26 1	0 0 0 0
27 28 1	0 0 0 0
26 27 1	0 0 0 0
5 29 1	0 0 0 0
30 31 1	0 0 0 0
30 32 1	0 0 0 0
3 30 1	0 0 0 0
29 30 1	0 0 0 0
29 33 2	0 0 0 0
34 35 1	0 0 0 0
34 36 1	0 0 0 0
34 37 1	0 0 0 0
3 34 1	0 0 0 0
26 38 1	0 0 0 0
26 39 1	0 0 0 0
M END
$$$$
M0005
Spartan	02272112313D
39 41 0	0 0 0 0	0 0 0	999	V2	0
0.0536	-2.3064	-0.104	C	0	0	0	0	0	0	0	0	0	0	0	0
0.724	-0.0596	-1.0854	C	0	0	0	0	0	0	0	0	0	0	0	0
-1.7554	-0.576	-0.5264	C	0	0	0	0	0	0	0	0	0	0	0	0
-0.6696	0.5183	-0.6243	C	0	0	0	0	0	0	0	0	0	0	0	0
-1.1672	-1.8143	0.1207	C	0	0	0	0	0	0	0	0	0	0	0	0
0.815	-1.6042	-1.2044	C	0	0	0	0	0	0	0	0	0	0	0	0
-0.9997	1.2558	-1.3661	H	0	0	0	0	0	0	0	0	0	0	0	0
0.4166	-1.9323	-2.1725	H	0	0	0	0	0	0	0	0	0	0	0	0
0.9673	0.3553	-2.0692	H	0	0	0	0	0	0	0	0	0	0	0	0
1.8709	-1.8975	-1.1933	H	0	0	0	0	0	0	0	0	0	0	0	0
0.6732	-3.4232	0.6732	C	0	0	0	0	0	0	0	0	0	0	0	0
1.6114	-3.0903	1.1348	H	0	0	0	0	0	0	0	0	0	0	0	0
0.9273	-4.2591	0.0096	H	0	0	0	0	0	0	0	0	0	0	0	0
-0.0015	-3.7846	1.4527	H	0	0	0	0	0	0	0	0	0	0	0	0
1.7419	0.4647	-0.0496	C	0	0	0	0	0	0	0	0	0	0	0	0
2.7177	0.6857	-0.4912	H	0	0	0	0	0	0	0	0	0	0	0	0
1.8974	-0.2995	0.7249	H	0	0	0	0	0	0	0	0	0	0	0	0
-0.3655	1.2546	0.6935	C	0	0	0	0	0	0	0	0	0	0	0	0
-0.4578	0.5624	1.5407	H	0	0	0	0	0	0	0	0	0	0	0	0
-1.0543	2.0876	0.8793	H	0	0	0	0	0	0	0	0	0	0	0	0
1.1045	1.695	0.6126	C	0	0	0	0	0	0	0	0	0	0	0	0
1.7013	2.0011	1.9864	C	0	0	0	0	0	0	0	0	0	0	0	0
2.7533	2.2865	1.8987	H	0	0	0	0	0	0	0	0	0	0	0	0
1.6317	1.1249	2.6414	H	0	0	0	0	0	0	0	0	0	0	0	0
1.1655	2.8269	2.4708	H	0	0	0	0	0	0	0	0	0	0	0	0
1.2321	2.9282	-0.2879	C	0	0	0	0	0	0	0	0	0	0	0	0
2.6044	3.2235	-0.4688	O	0	0	0	0	0	0	0	0	0	0	0	0
2.6733	4.0126	-1.0166	H	0	0	0	0	0	0	0	0	0	0	0	0
-2.2276	-1.8612	1.1553	C	0	0	0	0	0	0	0	0	0	0	0	0
-2.8137	-0.5308	0.6303	C	0	0	0	0	0	0	0	0	0	0	0	0
-3.8602	-0.5896	0.3133	H	0	0	0	0	0	0	0	0	0	0	0	0
-2.7108	0.2898	1.3452	H	0	0	0	0	0	0	0	0	0	0	0	0
-2.5208	-2.6079	2.0569	O	0	0	0	0	0	0	0	0	0	0	0	0
-2.4062	-0.8196	-1.8905	C	0	0	0	0	0	0	0	0	0	0	0	0
-3.0805	-1.6823	-1.8605	H	0	0	0	0	0	0	0	0	0	0	0	0
-1.6556	-1.0082	-2.6657	H	0	0	0	0	0	0	0	0	0	0	0	0
-2.9879	0.0582	-2.1962	H	0	0	0	0	0	0	0	0	0	0	0	0
0.7461	2.7455	-1.2588	H	0	0	0	0	0	0	0	0	0	0	0	0
0.7058	3.7699	0.1914	H	0	0	0	0	0	0	0	0	0	0	0	0
1 5 2	0 0 0 0
1 6 1	0 0 0 0
2 9 1	0 0 0 0
2 4 1	0 0 0 0
2 6 1	0 0 0 0
3 5 1	0 0 0 0
3 4 1	0 0 0 0
4 7 1	0 0 0 0
6 8 1	0 0 0 0
6 10 1	0 0 0 0
11 12 1	0 0 0 0
11 13 1	0 0 0 0
11 14 1	0 0 0 0
1 11 1	0 0 0 0
15 16 1	0 0 0 0
15 17 1	0 0 0 0
2 15 1	0 0 0 0
18 19 1	0 0 0 0
18 20 1	0 0 0 0
4 18 1	0 0 0 0
18 21 1	0 0 0 0
15 21 1	0 0 0 0
22 23 1	0 0 0 0
22 24 1	0 0 0 0
22 25 1	0 0 0 0
21 22 1	0 0 0 0
21 26 1	0 0 0 0
27 28 1	0 0 0 0
26 27 1	0 0 0 0
5 29 1	0 0 0 0
30 31 1	0 0 0 0
30 32 1	0 0 0 0
3 30 1	0 0 0 0
29 30 1	0 0 0 0
29 33 2	0 0 0 0
34 35 1	0 0 0 0
34 36 1	0 0 0 0
34 37 1	0 0 0 0
3 34 1	0 0 0 0
26 38 1	0 0 0 0
26 39 1	0 0 0 0
M END
$$$$
M0006
Spartan	02272112313D
39 41 0	0 0 0 0	0 0 0	999	V2	0
0.0497	-2.2955	0.1484	C	0	0	0	0	0	0	0	0	0	0	0	0
0.8096	-0.1771	-1.1625	C	0	0	0	0	0	0	0	0	0	0	0	0
-1.662	-0.6298	-0.7719	C	0	0	0	0	0	0	0	0	0	0	0	0
-0.5561	0.4244	-0.7431	C	0	0	0	0	0	0	0	0	0	0	0	0
-1.2045	-1.904	-0.0917	C	0	0	0	0	0	0	0	0	0	0	0	0
1.1889	-1.4666	-0.3894	C	0	0	0	0	0	0	0	0	0	0	0	0
-0.7976	1.219	-1.4643	H	0	0	0	0	0	0	0	0	0	0	0	0
1.8364	-2.0887	-1.0212	H	0	0	0	0	0	0	0	0	0	0	0	0
0.8161	-0.4014	-2.2346	H	0	0	0	0	0	0	0	0	0	0	0	0
1.8133	-1.2098	0.4776	H	0	0	0	0	0	0	0	0	0	0	0	0
0.3797	-3.4588	1.0352	C	0	0	0	0	0	0	0	0	0	0	0	0
1.0533	-3.1525	1.8457	H	0	0	0	0	0	0	0	0	0	0	0	0
0.9015	-4.238	0.4651	H	0	0	0	0	0	0	0	0	0	0	0	0
-0.5252	-3.8933	1.4671	H	0	0	0	0	0	0	0	0	0	0	0	0
1.7797	0.9724	-0.8361	C	0	0	0	0	0	0	0	0	0	0	0	0
1.8494	1.6495	-1.6977	H	0	0	0	0	0	0	0	0	0	0	0	0
2.7975	0.6176	-0.6372	H	0	0	0	0	0	0	0	0	0	0	0	0
-0.2237	1.0843	0.5969	C	0	0	0	0	0	0	0	0	0	0	0	0
-0.1782	0.3232	1.3863	H	0	0	0	0	0	0	0	0	0	0	0	0
-0.9574	1.8327	0.9094	H	0	0	0	0	0	0	0	0	0	0	0	0
1.1699	1.7278	0.387	C	0	0	0	0	0	0	0	0	0	0	0	0
2.0401	1.6105	1.6406	C	0	0	0	0	0	0	0	0	0	0	0	0
3.0109	2.1034	1.502	H	0	0	0	0	0	0	0	0	0	0	0	0
2.2335	0.5618	1.8899	H	0	0	0	0	0	0	0	0	0	0	0	0
1.5432	2.0594	2.5093	H	0	0	0	0	0	0	0	0	0	0	0	0
1.0098	3.2106	0.0065	C	0	0	0	0	0	0	0	0	0	0	0	0
0.4106	4.0059	1.0065	O	0	0	0	0	0	0	0	0	0	0	0	0
1.0463	4.1156	1.7212	H	0	0	0	0	0	0	0	0	0	0	0	0
-2.488	-2.0354	0.6503	C	0	0	0	0	0	0	0	0	0	0	0	0
-2.8599	-0.5925	0.2351	C	0	0	0	0	0	0	0	0	0	0	0	0
-3.8605	-0.4462	-0.1838	H	0	0	0	0	0	0	0	0	0	0	0	0
-2.7143	0.0979	1.0724	H	0	0	0	0	0	0	0	0	0	0	0	0
-3.018	-2.8796	1.3285	O	0	0	0	0	0	0	0	0	0	0	0	0
-2.1627	-0.8686	-2.2	C	0	0	0	0	0	0	0	0	0	0	0	0
-2.8773	-1.699	-2.2354	H	0	0	0	0	0	0	0	0	0	0	0	0
-1.3358	-1.1156	-2.8746	H	0	0	0	0	0	0	0	0	0	0	0	0
-2.6636	0.0282	-2.5838	H	0	0	0	0	0	0	0	0	0	0	0	0
1.9926	3.6154	-0.2873	H	0	0	0	0	0	0	0	0	0	0	0	0
0.3528	3.2928	-0.8664	H	0	0	0	0	0	0	0	0	0	0	0	0
1 5 2	0 0 0 0
1 6 1	0 0 0 0
2 9 1	0 0 0 0
2 4 1	0 0 0 0
2 6 1	0 0 0 0
3 5 1	0 0 0 0
3 4 1	0 0 0 0
4 7 1	0 0 0 0
6 8 1	0 0 0 0
6 10 1	0 0 0 0
11 12 1	0 0 0 0
11 13 1	0 0 0 0
11 14 1	0 0 0 0
1 11 1	0 0 0 0
15 16 1	0 0 0 0
15 17 1	0 0 0 0
2 15 1	0 0 0 0
18 19 1	0 0 0 0
18 20 1	0 0 0 0
4 18 1	0 0 0 0
18 21 1	0 0 0 0
15 21 1	0 0 0 0
22 23 1	0 0 0 0
22 24 1	0 0 0 0
22 25 1	0 0 0 0
21 22 1	0 0 0 0
21 26 1	0 0 0 0
27 28 1	0 0 0 0
26 27 1	0 0 0 0
5 29 1	0 0 0 0
30 31 1	0 0 0 0
30 32 1	0 0 0 0
3 30 1	0 0 0 0
29 30 1	0 0 0 0
29 33 2	0 0 0 0
34 35 1	0 0 0 0
34 36 1	0 0 0 0
34 37 1	0 0 0 0
3 34 1	0 0 0 0
26 38 1	0 0 0 0
26 39 1	0 0 0 0
M END
$$$$
M0007
Spartan	02272112313D
39 41 0	0 0 0 0	0 0 0	999	V2	0
0.106	-2.2438	0.2683	C	0	0	0	0	0	0	0	0	0	0	0	0
0.8389	-0.1607	-1.1198	C	0	0	0	0	0	0	0	0	0	0	0	0
-1.6275	-0.6379	-0.7125	C	0	0	0	0	0	0	0	0	0	0	0	0
-0.5362	0.4325	-0.7187	C	0	0	0	0	0	0	0	0	0	0	0	0
-1.1536	-1.8752	0.0241	C	0	0	0	0	0	0	0	0	0	0	0	0
1.2333	-1.4384	-0.3294	C	0	0	0	0	0	0	0	0	0	0	0	0
-0.7763	1.201	-1.4651	H	0	0	0	0	0	0	0	0	0	0	0	0
1.8475	-2.0846	-0.9724	H	0	0	0	0	0	0	0	0	0	0	0	0
0.8465	-0.3995	-2.1883	H	0	0	0	0	0	0	0	0	0	0	0	0
1.8975	-1.1718	0.5056	H	0	0	0	0	0	0	0	0	0	0	0	0
0.454	-3.3634	1.2031	C	0	0	0	0	0	0	0	0	0	0	0	0
1.1355	-3.0158	1.9896	H	0	0	0	0	0	0	0	0	0	0	0	0
0.9747	-4.1635	0.6623	H	0	0	0	0	0	0	0	0	0	0	0	0
-0.4423	-3.7839	1.6651	H	0	0	0	0	0	0	0	0	0	0	0	0
1.7865	1.0119	-0.8171	C	0	0	0	0	0	0	0	0	0	0	0	0
1.79	1.6971	-1.6707	H	0	0	0	0	0	0	0	0	0	0	0	0
2.8197	0.6862	-0.6508	H	0	0	0	0	0	0	0	0	0	0	0	0
-0.2177	1.1348	0.6068	C	0	0	0	0	0	0	0	0	0	0	0	0
-0.2047	0.4002	1.423	H	0	0	0	0	0	0	0	0	0	0	0	0
-0.9696	1.886	0.8834	H	0	0	0	0	0	0	0	0	0	0	0	0
1.1988	1.7501	0.4247	C	0	0	0	0	0	0	0	0	0	0	0	0
2.0522	1.5603	1.6836	C	0	0	0	0	0	0	0	0	0	0	0	0
3.051	1.9943	1.5557	H	0	0	0	0	0	0	0	0	0	0	0	0
2.1778	0.499	1.9215	H	0	0	0	0	0	0	0	0	0	0	0	0
1.585	2.0396	2.5524	H	0	0	0	0	0	0	0	0	0	0	0	0
1.1133	3.261	0.1461	C	0	0	0	0	0	0	0	0	0	0	0	0
0.326	3.6044	-0.9777	O	0	0	0	0	0	0	0	0	0	0	0	0
-0.5964	3.4294	-0.7562	H	0	0	0	0	0	0	0	0	0	0	0	0
-2.4316	-1.989	0.7745	C	0	0	0	0	0	0	0	0	0	0	0	0
-2.8315	-0.5758	0.2871	C	0	0	0	0	0	0	0	0	0	0	0	0
-3.8322	-0.4738	-0.1443	H	0	0	0	0	0	0	0	0	0	0	0	0
-2.7098	0.157	1.0914	H	0	0	0	0	0	0	0	0	0	0	0	0
-2.9435	-2.8029	1.5	O	0	0	0	0	0	0	0	0	0	0	0	0
-2.113	-0.9397	-2.1339	C	0	0	0	0	0	0	0	0	0	0	0	0
-2.8191	-1.7772	-2.141	H	0	0	0	0	0	0	0	0	0	0	0	0
-1.2775	-1.2062	-2.7891	H	0	0	0	0	0	0	0	0	0	0	0	0
-2.6177	-0.0651	-2.5606	H	0	0	0	0	0	0	0	0	0	0	0	0
0.7496	3.7778	1.0491	H	0	0	0	0	0	0	0	0	0	0	0	0
2.1161	3.6457	-0.0696	H	0	0	0	0	0	0	0	0	0	0	0	0
1 5 2	0 0 0 0
1 6 1	0 0 0 0
2 9 1	0 0 0 0
2 4 1	0 0 0 0
2 6 1	0 0 0 0
3 5 1	0 0 0 0
3 4 1	0 0 0 0
4 7 1	0 0 0 0
6 8 1	0 0 0 0
6 10 1	0 0 0 0
11 12 1	0 0 0 0
11 13 1	0 0 0 0
11 14 1	0 0 0 0
1 11 1	0 0 0 0
15 16 1	0 0 0 0
15 17 1	0 0 0 0
2 15 1	0 0 0 0
18 19 1	0 0 0 0
18 20 1	0 0 0 0
4 18 1	0 0 0 0
18 21 1	0 0 0 0
15 21 1	0 0 0 0
22 23 1	0 0 0 0
22 24 1	0 0 0 0
22 25 1	0 0 0 0
21 22 1	0 0 0 0
21 26 1	0 0 0 0
27 28 1	0 0 0 0
26 27 1	0 0 0 0
5 29 1	0 0 0 0
30 31 1	0 0 0 0
30 32 1	0 0 0 0
3 30 1	0 0 0 0
29 30 1	0 0 0 0
29 33 2	0 0 0 0
34 35 1	0 0 0 0
34 36 1	0 0 0 0
34 37 1	0 0 0 0
3 34 1	0 0 0 0
26 38 1	0 0 0 0
26 39 1	0 0 0 0
M END
$$$$
M0008
Spartan	02272112313D
39 41 0	0 0 0 0	0 0 0	999	V2	0
0.1374	-2.3111	-0.1407	C	0	0	0	0	0	0	0	0	0	0	0	0
0.8087	-0.055	-1.1105	C	0	0	0	0	0	0	0	0	0	0	0	0
-1.671	-0.5793	-0.5643	C	0	0	0	0	0	0	0	0	0	0	0	0
-0.5836	0.5142	-0.6361	C	0	0	0	0	0	0	0	0	0	0	0	0
-1.0878	-1.8252	0.0733	C	0	0	0	0	0	0	0	0	0	0	0	0
0.9091	-1.5994	-1.2276	C	0	0	0	0	0	0	0	0	0	0	0	0
-0.9088	1.2721	-1.3604	H	0	0	0	0	0	0	0	0	0	0	0	0
0.5249	-1.9273	-2.2015	H	0	0	0	0	0	0	0	0	0	0	0	0
1.0379	0.3576	-2.0984	H	0	0	0	0	0	0	0	0	0	0	0	0
1.9664	-1.8879	-1.205	H	0	0	0	0	0	0	0	0	0	0	0	0
0.7499	-3.4353	0.6309	C	0	0	0	0	0	0	0	0	0	0	0	0
1.6814	-3.1065	1.1084	H	0	0	0	0	0	0	0	0	0	0	0	0
1.0143	-4.2626	-0.0391	H	0	0	0	0	0	0	0	0	0	0	0	0
0.0661	-3.8073	1.3971	H	0	0	0	0	0	0	0	0	0	0	0	0
1.8318	0.4841	-0.0844	C	0	0	0	0	0	0	0	0	0	0	0	0
2.7988	0.7207	-0.5452	H	0	0	0	0	0	0	0	0	0	0	0	0
2.0221	-0.2823	0.6796	H	0	0	0	0	0	0	0	0	0	0	0	0
-0.2754	1.2141	0.6982	C	0	0	0	0	0	0	0	0	0	0	0	0
-0.3366	0.4925	1.5235	H	0	0	0	0	0	0	0	0	0	0	0	0
-0.9842	2.017	0.9341	H	0	0	0	0	0	0	0	0	0	0	0	0
1.1809	1.6953	0.5999	C	0	0	0	0	0	0	0	0	0	0	0	0
1.7888	2.0069	1.9661	C	0	0	0	0	0	0	0	0	0	0	0	0
2.8626	2.2106	1.8778	H	0	0	0	0	0	0	0	0	0	0	0	0
1.66	1.1635	2.6543	H	0	0	0	0	0	0	0	0	0	0	0	0
1.3163	2.8904	2.4052	H	0	0	0	0	0	0	0	0	0	0	0	0
1.3136	2.9303	-0.3108	C	0	0	0	0	0	0	0	0	0	0	0	0
0.636	4.0735	0.1709	O	0	0	0	0	0	0	0	0	0	0	0	0
-0.3103	3.9207	0.0733	H	0	0	0	0	0	0	0	0	0	0	0	0
-2.1583	-1.885	1.0971	C	0	0	0	0	0	0	0	0	0	0	0	0
-2.7381	-0.5474	0.5847	C	0	0	0	0	0	0	0	0	0	0	0	0
-3.7822	-0.5991	0.2596	H	0	0	0	0	0	0	0	0	0	0	0	0
-2.6382	0.2626	1.312	H	0	0	0	0	0	0	0	0	0	0	0	0
-2.4603	-2.6432	1.9854	O	0	0	0	0	0	0	0	0	0	0	0	0
-2.3098	-0.8046	-1.9371	C	0	0	0	0	0	0	0	0	0	0	0	0
-2.9853	-1.6667	-1.9237	H	0	0	0	0	0	0	0	0	0	0	0	0
-1.5526	-0.9847	-2.7081	H	0	0	0	0	0	0	0	0	0	0	0	0
-2.888	0.0775	-2.2372	H	0	0	0	0	0	0	0	0	0	0	0	0
2.3701	3.2149	-0.3642	H	0	0	0	0	0	0	0	0	0	0	0	0
0.9932	2.6915	-1.337	H	0	0	0	0	0	0	0	0	0	0	0	0
1 5 2	0 0 0 0
1 6 1	0 0 0 0
2 9 1	0 0 0 0
2 4 1	0 0 0 0
2 6 1	0 0 0 0
3 5 1	0 0 0 0
3 4 1	0 0 0 0
4 7 1	0 0 0 0
6 8 1	0 0 0 0
6 10 1	0 0 0 0
11 12 1	0 0 0 0
11 13 1	0 0 0 0
11 14 1	0 0 0 0
1 11 1	0 0 0 0
15 16 1	0 0 0 0
15 17 1	0 0 0 0
2 15 1	0 0 0 0
18 19 1	0 0 0 0
18 20 1	0 0 0 0
4 18 1	0 0 0 0
18 21 1	0 0 0 0
15 21 1	0 0 0 0
22 23 1	0 0 0 0
22 24 1	0 0 0 0
22 25 1	0 0 0 0
21 22 1	0 0 0 0
21 26 1	0 0 0 0
27 28 1	0 0 0 0
26 27 1	0 0 0 0
5 29 1	0 0 0 0
30 31 1	0 0 0 0
30 32 1	0 0 0 0
3 30 1	0 0 0 0
29 30 1	0 0 0 0
29 33 2	0 0 0 0
34 35 1	0 0 0 0
34 36 1	0 0 0 0
34 37 1	0 0 0 0
3 34 1	0 0 0 0
26 38 1	0 0 0 0
26 39 1	0 0 0 0
M END
$$$$
M0009
Spartan	02272112313D
39 41 0	0 0 0 0	0 0 0	999	V2	0
-0.0578	-0.1833	2.3085	C	0	0	0	0	0	0	0	0	0	0	0	0
-0.821	1.1443	0.2022	C	0	0	0	0	0	0	0	0	0	0	0	0
1.6507	0.7486	0.6461	C	0	0	0	0	0	0	0	0	0	0	0	0
0.5423	0.7282	-0.406	C	0	0	0	0	0	0	0	0	0	0	0	0
1.1954	0.0604	1.9176	C	0	0	0	0	0	0	0	0	0	0	0	0
-1.1991	0.3569	1.4837	C	0	0	0	0	0	0	0	0	0	0	0	0
0.782	1.4555	-1.1957	H	0	0	0	0	0	0	0	0	0	0	0	0
-1.8515	0.9796	2.1109	H	0	0	0	0	0	0	0	0	0	0	0	0
-0.8252	2.2138	0.4383	H	0	0	0	0	0	0	0	0	0	0	0	0
-1.8186	-0.5113	1.2167	H	0	0	0	0	0	0	0	0	0	0	0	0
-0.3853	-1.0786	3.4662	C	0	0	0	0	0	0	0	0	0	0	0	0
-1.0563	-1.8887	3.1543	H	0	0	0	0	0	0	0	0	0	0	0	0
-0.9088	-0.515	4.2487	H	0	0	0	0	0	0	0	0	0	0	0	0
0.5205	-1.5107	3.8981	H	0	0	0	0	0	0	0	0	0	0	0	0
-1.793	0.8304	-0.949	C	0	0	0	0	0	0	0	0	0	0	0	0
-1.857	1.697	-1.6199	H	0	0	0	0	0	0	0	0	0	0	0	0
-2.8113	0.6338	-0.5957	H	0	0	0	0	0	0	0	0	0	0	0	0
0.2066	-0.6073	-1.0742	C	0	0	0	0	0	0	0	0	0	0	0	0
0.1614	-1.4023	-0.3188	H	0	0	0	0	0	0	0	0	0	0	0	0
0.94	-0.9164	-1.8238	H	0	0	0	0	0	0	0	0	0	0	0	0
-1.1928	-0.3953	-1.7102	C	0	0	0	0	0	0	0	0	0	0	0	0
-2.0679	-1.6458	-1.5925	C	0	0	0	0	0	0	0	0	0	0	0	0
-3.0531	-1.4798	-2.0447	H	0	0	0	0	0	0	0	0	0	0	0	0
-2.2214	-1.9177	-0.5422	H	0	0	0	0	0	0	0	0	0	0	0	0
-1.5998	-2.4926	-2.102	H	0	0	0	0	0	0	0	0	0	0	0	0
-1.0438	-0.0187	-3.1871	C	0	0	0	0	0	0	0	0	0	0	0	0
-0.4875	-1.1078	-3.8955	O	0	0	0	0	0	0	0	0	0	0	0	0
-0.4046	-0.8544	-4.8206	H	0	0	0	0	0	0	0	0	0	0	0	0
2.4802	-0.6801	2.0425	C	0	0	0	0	0	0	0	0	0	0	0	0
2.8468	-0.2599	0.5995	C	0	0	0	0	0	0	0	0	0	0	0	0
3.8477	0.157	0.4507	H	0	0	0	0	0	0	0	0	0	0	0	0
2.6958	-1.0943	-0.0929	H	0	0	0	0	0	0	0	0	0	0	0	0
3.0147	-1.3595	2.8825	O	0	0	0	0	0	0	0	0	0	0	0	0
2.1543	2.1744	0.8934	C	0	0	0	0	0	0	0	0	0	0	0	0
2.8715	2.2026	1.7215	H	0	0	0	0	0	0	0	0	0	0	0	0
1.3291	2.8477	1.1483	H	0	0	0	0	0	0	0	0	0	0	0	0
2.6527	2.565	-0.0017	H	0	0	0	0	0	0	0	0	0	0	0	0
-2.0354	0.2506	-3.5876	H	0	0	0	0	0	0	0	0	0	0	0	0
-0.4006	0.8735	-3.2696	H	0	0	0	0	0	0	0	0	0	0	0	0
1 5 2	0 0 0 0
1 6 1	0 0 0 0
2 9 1	0 0 0 0
2 4 1	0 0 0 0
2 6 1	0 0 0 0
3 5 1	0 0 0 0
3 4 1	0 0 0 0
4 7 1	0 0 0 0
6 8 1	0 0 0 0
6 10 1	0 0 0 0
11 12 1	0 0 0 0
11 13 1	0 0 0 0
11 14 1	0 0 0 0
1 11 1	0 0 0 0
15 16 1	0 0 0 0
15 17 1	0 0 0 0
2 15 1	0 0 0 0
18 19 1	0 0 0 0
18 20 1	0 0 0 0
4 18 1	0 0 0 0
18 21 1	0 0 0 0
15 21 1	0 0 0 0
22 23 1	0 0 0 0
22 24 1	0 0 0 0
22 25 1	0 0 0 0
21 22 1	0 0 0 0
21 26 1	0 0 0 0
27 28 1	0 0 0 0
26 27 1	0 0 0 0
5 29 1	0 0 0 0
30 31 1	0 0 0 0
30 32 1	0 0 0 0
3 30 1	0 0 0 0
29 30 1	0 0 0 0
29 33 2	0 0 0 0
34 35 1	0 0 0 0
34 36 1	0 0 0 0
34 37 1	0 0 0 0
3 34 1	0 0 0 0
26 38 1	0 0 0 0
26 39 1	0 0 0 0
M END
$$$$
M0010
Spartan	02272112313D
39 41 0	0 0 0 0	0 0 0	999	V2	0
0.0381	-2.281	-0.116	C	0	0	0	0	0	0	0	0	0	0	0	0
0.726	-0.0302	-1.0756	C	0	0	0	0	0	0	0	0	0	0	0	0
-1.7592	-0.5377	-0.5387	C	0	0	0	0	0	0	0	0	0	0	0	0
-0.6683	0.5525	-0.6217	C	0	0	0	0	0	0	0	0	0	0	0	0
-1.1816	-1.7836	0.1028	C	0	0	0	0	0	0	0	0	0	0	0	0
0.8118	-1.5742	-1.2061	C	0	0	0	0	0	0	0	0	0	0	0	0
-0.9881	1.2953	-1.3623	H	0	0	0	0	0	0	0	0	0	0	0	0
0.4182	-1.8921	-2.1804	H	0	0	0	0	0	0	0	0	0	0	0	0
0.9798	0.3919	-2.0541	H	0	0	0	0	0	0	0	0	0	0	0	0
1.8668	-1.8739	-1.1901	H	0	0	0	0	0	0	0	0	0	0	0	0
0.6448	-3.4097	0.6549	C	0	0	0	0	0	0	0	0	0	0	0	0
1.5789	-3.0871	1.1321	H	0	0	0	0	0	0	0	0	0	0	0	0
0.9031	-4.2392	-0.0152	H	0	0	0	0	0	0	0	0	0	0	0	0
-0.0405	-3.7774	1.4214	H	0	0	0	0	0	0	0	0	0	0	0	0
1.7319	0.4815	-0.0224	C	0	0	0	0	0	0	0	0	0	0	0	0
2.7282	0.6635	-0.4451	H	0	0	0	0	0	0	0	0	0	0	0	0
1.8667	-0.2846	0.7537	H	0	0	0	0	0	0	0	0	0	0	0	0
-0.3702	1.2813	0.702	C	0	0	0	0	0	0	0	0	0	0	0	0
-0.4724	0.5863	1.5462	H	0	0	0	0	0	0	0	0	0	0	0	0
-1.0561	2.1173	0.8849	H	0	0	0	0	0	0	0	0	0	0	0	0
1.1009	1.7207	0.6312	C	0	0	0	0	0	0	0	0	0	0	0	0
1.692	2.0266	2.0063	C	0	0	0	0	0	0	0	0	0	0	0	0
2.7365	2.3391	1.9185	H	0	0	0	0	0	0	0	0	0	0	0	0
1.6431	1.1461	2.6573	H	0	0	0	0	0	0	0	0	0	0	0	0
1.1412	2.8387	2.4954	H	0	0	0	0	0	0	0	0	0	0	0	0
1.2316	2.9641	-0.2684	C	0	0	0	0	0	0	0	0	0	0	0	0
2.5635	3.405	-0.4447	O	0	0	0	0	0	0	0	0	0	0	0	0
3.0153	2.7654	-1.0064	H	0	0	0	0	0	0	0	0	0	0	0	0
-2.2531	-1.8361	1.1265	C	0	0	0	0	0	0	0	0	0	0	0	0
-2.826	-0.4962	0.6102	C	0	0	0	0	0	0	0	0	0	0	0	0
-3.8708	-0.5428	0.2851	H	0	0	0	0	0	0	0	0	0	0	0	0
-2.721	0.317	1.3341	H	0	0	0	0	0	0	0	0	0	0	0	0
-2.5604	-2.594	2.0127	O	0	0	0	0	0	0	0	0	0	0	0	0
-2.4018	-0.7696	-1.909	C	0	0	0	0	0	0	0	0	0	0	0	0
-3.0799	-1.6297	-1.8892	H	0	0	0	0	0	0	0	0	0	0	0	0
-1.6469	-0.9565	-2.6807	H	0	0	0	0	0	0	0	0	0	0	0	0
-2.9778	0.1127	-2.2127	H	0	0	0	0	0	0	0	0	0	0	0	0
0.7497	2.7908	-1.2434	H	0	0	0	0	0	0	0	0	0	0	0	0
0.706	3.7997	0.2071	H	0	0	0	0	0	0	0	0	0	0	0	0
1 5 2	0 0 0 0
1 6 1	0 0 0 0
2 9 1	0 0 0 0
2 4 1	0 0 0 0
2 6 1	0 0 0 0
3 5 1	0 0 0 0
3 4 1	0 0 0 0
4 7 1	0 0 0 0
6 8 1	0 0 0 0
6 10 1	0 0 0 0
11 12 1	0 0 0 0
11 13 1	0 0 0 0
11 14 1	0 0 0 0
1 11 1	0 0 0 0
15 16 1	0 0 0 0
15 17 1	0 0 0 0
2 15 1	0 0 0 0
18 19 1	0 0 0 0
18 20 1	0 0 0 0
4 18 1	0 0 0 0
18 21 1	0 0 0 0
15 21 1	0 0 0 0
22 23 1	0 0 0 0
22 24 1	0 0 0 0
22 25 1	0 0 0 0
21 22 1	0 0 0 0
21 26 1	0 0 0 0
27 28 1	0 0 0 0
26 27 1	0 0 0 0
5 29 1	0 0 0 0
30 31 1	0 0 0 0
30 32 1	0 0 0 0
3 30 1	0 0 0 0
29 30 1	0 0 0 0
29 33 2	0 0 0 0
34 35 1	0 0 0 0
34 36 1	0 0 0 0
34 37 1	0 0 0 0
3 34 1	0 0 0 0
26 38 1	0 0 0 0
26 39 1	0 0 0 0
M END
$$$$
M0011
Spartan	02272112313D
39 41 0	0 0 0 0	0 0 0	999	V2	0
0.01	-2.2965	0.243	C	0	0	0	0	0	0	0	0	0	0	0	0
0.7708	-0.202	-1.1105	C	0	0	0	0	0	0	0	0	0	0	0	0
-1.7008	-0.6488	-0.7099	C	0	0	0	0	0	0	0	0	0	0	0	0
-0.5946	0.4056	-0.701	C	0	0	0	0	0	0	0	0	0	0	0	0
-1.2442	-1.908	-0.0013	C	0	0	0	0	0	0	0	0	0	0	0	0
1.1495	-1.4802	-0.3153	C	0	0	0	0	0	0	0	0	0	0	0	0
-0.8348	1.1896	-1.4338	H	0	0	0	0	0	0	0	0	0	0	0	0
1.7935	-2.1162	-0.939	H	0	0	0	0	0	0	0	0	0	0	0	0
0.7745	-0.4451	-2.1783	H	0	0	0	0	0	0	0	0	0	0	0	0
1.7791	-1.2089	0.5452	H	0	0	0	0	0	0	0	0	0	0	0	0
0.341	-3.441	1.1545	C	0	0	0	0	0	0	0	0	0	0	0	0
1.014	-3.1162	1.9579	H	0	0	0	0	0	0	0	0	0	0	0	0
0.8642	-4.2311	0.6007	H	0	0	0	0	0	0	0	0	0	0	0	0
-0.5633	-3.8673	1.5965	H	0	0	0	0	0	0	0	0	0	0	0	0
1.7391	0.9548	-0.8069	C	0	0	0	0	0	0	0	0	0	0	0	0
1.8016	1.6304	-1.6661	H	0	0	0	0	0	0	0	0	0	0	0	0
2.7595	0.6071	-0.6146	H	0	0	0	0	0	0	0	0	0	0	0	0
-0.2597	1.0852	0.6305	C	0	0	0	0	0	0	0	0	0	0	0	0
-0.2194	0.3373	1.4336	H	0	0	0	0	0	0	0	0	0	0	0	0
-1.0078	1.8304	0.9269	H	0	0	0	0	0	0	0	0	0	0	0	0
1.143	1.7169	0.4209	C	0	0	0	0	0	0	0	0	0	0	0	0
2.02	1.5911	1.6702	C	0	0	0	0	0	0	0	0	0	0	0	0
2.9845	2.0823	1.5157	H	0	0	0	0	0	0	0	0	0	0	0	0
2.2037	0.5402	1.9186	H	0	0	0	0	0	0	0	0	0	0	0	0
1.5331	2.0572	2.5356	H	0	0	0	0	0	0	0	0	0	0	0	0
0.966	3.1987	0.0799	C	0	0	0	0	0	0	0	0	0	0	0	0
2.2218	3.7421	-0.2761	O	0	0	0	0	0	0	0	0	0	0	0	0
2.0969	4.6721	-0.491	H	0	0	0	0	0	0	0	0	0	0	0	0
-2.5314	-2.0261	0.7356	C	0	0	0	0	0	0	0	0	0	0	0	0
-2.9024	-0.5912	0.2924	C	0	0	0	0	0	0	0	0	0	0	0	0
-3.9016	-0.4525	-0.1317	H	0	0	0	0	0	0	0	0	0	0	0	0
-2.7596	0.1124	1.1189	H	0	0	0	0	0	0	0	0	0	0	0	0
-3.0663	-2.858	1.4233	O	0	0	0	0	0	0	0	0	0	0	0	0
-2.1957	-0.9195	-2.1345	C	0	0	0	0	0	0	0	0	0	0	0	0
-2.9107	-1.7501	-2.1531	H	0	0	0	0	0	0	0	0	0	0	0	0
-1.366	-1.1825	-2.7996	H	0	0	0	0	0	0	0	0	0	0	0	0
-2.6948	-0.0316	-2.5418	H	0	0	0	0	0	0	0	0	0	0	0	0
0.2447	3.298	-0.749	H	0	0	0	0	0	0	0	0	0	0	0	0
0.5425	3.7213	0.9535	H	0	0	0	0	0	0	0	0	0	0	0	0
1 5 2	0 0 0 0
1 6 1	0 0 0 0
2 9 1	0 0 0 0
2 4 1	0 0 0 0
2 6 1	0 0 0 0
3 5 1	0 0 0 0
3 4 1	0 0 0 0
4 7 1	0 0 0 0
6 8 1	0 0 0 0
6 10 1	0 0 0 0
11 12 1	0 0 0 0
11 13 1	0 0 0 0
11 14 1	0 0 0 0
1 11 1	0 0 0 0
15 16 1	0 0 0 0
15 17 1	0 0 0 0
2 15 1	0 0 0 0
18 19 1	0 0 0 0
18 20 1	0 0 0 0
4 18 1	0 0 0 0
18 21 1	0 0 0 0
15 21 1	0 0 0 0
22 23 1	0 0 0 0
22 24 1	0 0 0 0
22 25 1	0 0 0 0
21 22 1	0 0 0 0
21 26 1	0 0 0 0
27 28 1	0 0 0 0
26 27 1	0 0 0 0
5 29 1	0 0 0 0
30 31 1	0 0 0 0
30 32 1	0 0 0 0
3 30 1	0 0 0 0
29 30 1	0 0 0 0
29 33 2	0 0 0 0
34 35 1	0 0 0 0
34 36 1	0 0 0 0
34 37 1	0 0 0 0
3 34 1	0 0 0 0
26 38 1	0 0 0 0
26 39 1	0 0 0 0
M END
$$$$
M0012
Spartan	02272112313D
39 41 0	0 0 0 0	0 0 0	999	V2	0
0.0662	-2.2523	0.287	C	0	0	0	0	0	0	0	0	0	0	0	0
0.8152	-0.1696	-1.0898	C	0	0	0	0	0	0	0	0	0	0	0	0
-1.6526	-0.6281	-0.6889	C	0	0	0	0	0	0	0	0	0	0	0	0
-0.5543	0.4347	-0.6876	C	0	0	0	0	0	0	0	0	0	0	0	0
-1.1898	-1.8754	0.0378	C	0	0	0	0	0	0	0	0	0	0	0	0
1.2015	-1.4461	-0.2945	C	0	0	0	0	0	0	0	0	0	0	0	0
-0.7972	1.2152	-1.4202	H	0	0	0	0	0	0	0	0	0	0	0	0
1.8282	-2.09	-0.9277	H	0	0	0	0	0	0	0	0	0	0	0	0
0.8251	-0.4127	-2.1577	H	0	0	0	0	0	0	0	0	0	0	0	0
1.8502	-1.1776	0.5519	H	0	0	0	0	0	0	0	0	0	0	0	0
0.4034	-3.379	1.217	C	0	0	0	0	0	0	0	0	0	0	0	0
1.0812	-3.0396	2.0104	H	0	0	0	0	0	0	0	0	0	0	0	0
0.9234	-4.179	0.6753	H	0	0	0	0	0	0	0	0	0	0	0	0
-0.4981	-3.7976	1.6704	H	0	0	0	0	0	0	0	0	0	0	0	0
1.7757	0.9922	-0.7826	C	0	0	0	0	0	0	0	0	0	0	0	0
1.8298	1.6543	-1.6576	H	0	0	0	0	0	0	0	0	0	0	0	0
2.8013	0.6539	-0.5961	H	0	0	0	0	0	0	0	0	0	0	0	0
-0.2354	1.1359	0.6361	C	0	0	0	0	0	0	0	0	0	0	0	0
-0.2201	0.4053	1.4565	H	0	0	0	0	0	0	0	0	0	0	0	0
-0.9783	1.8992	0.8865	H	0	0	0	0	0	0	0	0	0	0	0	0
1.1778	1.7512	0.4453	C	0	0	0	0	0	0	0	0	0	0	0	0
2.0419	1.5806	1.6997	C	0	0	0	0	0	0	0	0	0	0	0	0
3.032	2.0344	1.5687	H	0	0	0	0	0	0	0	0	0	0	0	0
2.1898	0.5223	1.9388	H	0	0	0	0	0	0	0	0	0	0	0	0
1.5668	2.0516	2.5683	H	0	0	0	0	0	0	0	0	0	0	0	0
1.0736	3.2599	0.1593	C	0	0	0	0	0	0	0	0	0	0	0	0
0.1657	3.6039	-0.8686	O	0	0	0	0	0	0	0	0	0	0	0	0
0.5443	3.325	-1.7107	H	0	0	0	0	0	0	0	0	0	0	0	0
-2.47	-1.9835	0.7868	C	0	0	0	0	0	0	0	0	0	0	0	0
-2.8544	-0.5626	0.3123	C	0	0	0	0	0	0	0	0	0	0	0	0
-3.8543	-0.4455	-0.1172	H	0	0	0	0	0	0	0	0	0	0	0	0
-2.7229	0.1644	1.1201	H	0	0	0	0	0	0	0	0	0	0	0	0
-2.9899	-2.7999	1.5046	O	0	0	0	0	0	0	0	0	0	0	0	0
-2.1438	-0.9144	-2.1116	C	0	0	0	0	0	0	0	0	0	0	0	0
-2.8575	-1.7455	-2.1245	H	0	0	0	0	0	0	0	0	0	0	0	0
-1.3124	-1.1837	-2.7711	H	0	0	0	0	0	0	0	0	0	0	0	0
-2.6414	-0.0314	-2.5285	H	0	0	0	0	0	0	0	0	0	0	0	0
0.701	3.7685	1.0546	H	0	0	0	0	0	0	0	0	0	0	0	0
2.0784	3.661	-0.0524	H	0	0	0	0	0	0	0	0	0	0	0	0
1 5 2	0 0 0 0
1 6 1	0 0 0 0
2 9 1	0 0 0 0
2 4 1	0 0 0 0
2 6 1	0 0 0 0
3 5 1	0 0 0 0
3 4 1	0 0 0 0
4 7 1	0 0 0 0
6 8 1	0 0 0 0
6 10 1	0 0 0 0
11 12 1	0 0 0 0
11 13 1	0 0 0 0
11 14 1	0 0 0 0
1 11 1	0 0 0 0
15 16 1	0 0 0 0
15 17 1	0 0 0 0
2 15 1	0 0 0 0
18 19 1	0 0 0 0
18 20 1	0 0 0 0
4 18 1	0 0 0 0
18 21 1	0 0 0 0
15 21 1	0 0 0 0
22 23 1	0 0 0 0
22 24 1	0 0 0 0
22 25 1	0 0 0 0
21 22 1	0 0 0 0
21 26 1	0 0 0 0
27 28 1	0 0 0 0
26 27 1	0 0 0 0
5 29 1	0 0 0 0
30 31 1	0 0 0 0
30 32 1	0 0 0 0
3 30 1	0 0 0 0
29 30 1	0 0 0 0
29 33 2	0 0 0 0
34 35 1	0 0 0 0
34 36 1	0 0 0 0
34 37 1	0 0 0 0
3 34 1	0 0 0 0
26 38 1	0 0 0 0
26 39 1	0 0 0 0
M END
$$$$
M0013
Spartan	02272112313D
39 41 0	0 0 0 0	0 0 0	999	V2	0
-2.2829	0.0073	0.2055	C	0	0	0	0	0	0	0	0	0	0	0	0
-0.1784	-0.7627	-1.126	C	0	0	0	0	0	0	0	0	0	0	0	0
-0.6232	1.7115	-0.7376	C	0	0	0	0	0	0	0	0	0	0	0	0
0.4282	0.6026	-0.7159	C	0	0	0	0	0	0	0	0	0	0	0	0
-1.8892	1.2598	-0.0379	C	0	0	0	0	0	0	0	0	0	0	0	0
-1.4661	-1.1346	-0.3449	C	0	0	0	0	0	0	0	0	0	0	0	0
1.2184	0.8388	-1.4432	H	0	0	0	0	0	0	0	0	0	0	0	0
-2.0982	-1.7729	-0.9761	H	0	0	0	0	0	0	0	0	0	0	0	0
-0.4086	-0.7701	-2.1966	H	0	0	0	0	0	0	0	0	0	0	0	0
-1.2091	-1.768	0.5157	H	0	0	0	0	0	0	0	0	0	0	0	0
-3.4371	-0.3184	1.1057	C	0	0	0	0	0	0	0	0	0	0	0	0
-3.123	-0.9915	1.9134	H	0	0	0	0	0	0	0	0	0	0	0	0
-4.2234	-0.8396	0.5451	H	0	0	0	0	0	0	0	0	0	0	0	0
-3.8652	0.5877	1.5413	H	0	0	0	0	0	0	0	0	0	0	0	0
0.9706	-1.7343	-0.8055	C	0	0	0	0	0	0	0	0	0	0	0	0
1.6529	-1.8145	-1.6579	H	0	0	0	0	0	0	0	0	0	0	0	0
0.6112	-2.7498	-0.6042	H	0	0	0	0	0	0	0	0	0	0	0	0
1.0969	0.2726	0.6219	C	0	0	0	0	0	0	0	0	0	0	0	0
0.3449	0.24	1.42	H	0	0	0	0	0	0	0	0	0	0	0	0
1.842	1.02	0.9178	H	0	0	0	0	0	0	0	0	0	0	0	0
1.7302	-1.1286	0.4168	C	0	0	0	0	0	0	0	0	0	0	0	0
1.5986	-1.9961	1.6718	C	0	0	0	0	0	0	0	0	0	0	0	0
2.0271	-2.9942	1.5194	H	0	0	0	0	0	0	0	0	0	0	0	0
0.5479	-2.1395	1.9445	H	0	0	0	0	0	0	0	0	0	0	0	0
2.1038	-1.532	2.5282	H	0	0	0	0	0	0	0	0	0	0	0	0
3.2181	-0.9433	0.0711	C	0	0	0	0	0	0	0	0	0	0	0	0
3.8603	-2.122	-0.3643	O	0	0	0	0	0	0	0	0	0	0	0	0
3.9355	-2.718	0.3898	H	0	0	0	0	0	0	0	0	0	0	0	0
-2.0095	2.5479	0.6966	C	0	0	0	0	0	0	0	0	0	0	0	0
-0.5714	2.916	0.2608	C	0	0	0	0	0	0	0	0	0	0	0	0
-0.4299	3.9138	-0.1661	H	0	0	0	0	0	0	0	0	0	0	0	0
0.1282	2.777	1.0914	H	0	0	0	0	0	0	0	0	0	0	0	0
-2.8438	3.0836	1.3815	O	0	0	0	0	0	0	0	0	0	0	0	0
-0.8789	2.2026	-2.1662	C	0	0	0	0	0	0	0	0	0	0	0	0
-1.7053	2.9217	-2.1947	H	0	0	0	0	0	0	0	0	0	0	0	0
-1.1408	1.372	-2.8299	H	0	0	0	0	0	0	0	0	0	0	0	0
0.0147	2.6949	-2.5679	H	0	0	0	0	0	0	0	0	0	0	0	0
3.3134	-0.2366	-0.7602	H	0	0	0	0	0	0	0	0	0	0	0	0
3.7412	-0.5033	0.9366	H	0	0	0	0	0	0	0	0	0	0	0	0
1 5 2	0 0 0 0
1 6 1	0 0 0 0
2 9 1	0 0 0 0
2 4 1	0 0 0 0
2 6 1	0 0 0 0
3 5 1	0 0 0 0
3 4 1	0 0 0 0
4 7 1	0 0 0 0
6 8 1	0 0 0 0
6 10 1	0 0 0 0
11 12 1	0 0 0 0
11 13 1	0 0 0 0
11 14 1	0 0 0 0
1 11 1	0 0 0 0
15 16 1	0 0 0 0
15 17 1	0 0 0 0
2 15 1	0 0 0 0
18 19 1	0 0 0 0
18 20 1	0 0 0 0
4 18 1	0 0 0 0
18 21 1	0 0 0 0
15 21 1	0 0 0 0
22 23 1	0 0 0 0
22 24 1	0 0 0 0
22 25 1	0 0 0 0
21 22 1	0 0 0 0
21 26 1	0 0 0 0
27 28 1	0 0 0 0
26 27 1	0 0 0 0
5 29 1	0 0 0 0
30 31 1	0 0 0 0
30 32 1	0 0 0 0
3 30 1	0 0 0 0
29 30 1	0 0 0 0
29 33 2	0 0 0 0
34 35 1	0 0 0 0
34 36 1	0 0 0 0
34 37 1	0 0 0 0
3 34 1	0 0 0 0
26 38 1	0 0 0 0
26 39 1	0 0 0 0
M END
$$$$
M0014
Spartan	02272112313D
39 41 0	0 0 0 0	0 0 0	999	V2	0
0.1172	-2.2901	-0.057	C	0	0	0	0	0	0	0	0	0	0	0	0
0.751	-0.0551	-1.0977	C	0	0	0	0	0	0	0	0	0	0	0	0
-1.7128	-0.5876	-0.5002	C	0	0	0	0	0	0	0	0	0	0	0	0
-0.6396	0.5161	-0.627	C	0	0	0	0	0	0	0	0	0	0	0	0
-1.1081	-1.8075	0.1659	C	0	0	0	0	0	0	0	0	0	0	0	0
0.8617	-1.6017	-1.1771	C	0	0	0	0	0	0	0	0	0	0	0	0
-0.967	1.246	-1.3716	H	0	0	0	0	0	0	0	0	0	0	0	0
0.4603	-1.9566	-2.1346	H	0	0	0	0	0	0	0	0	0	0	0	0
0.9656	0.3478	-2.0897	H	0	0	0	0	0	0	0	0	0	0	0	0
1.9211	-1.8844	-1.1692	H	0	0	0	0	0	0	0	0	0	0	0	0
0.7528	-3.3853	0.7378	C	0	0	0	0	0	0	0	0	0	0	0	0
1.6962	-3.0386	1.1787	H	0	0	0	0	0	0	0	0	0	0	0	0
1.0017	-4.236	0.0912	H	0	0	0	0	0	0	0	0	0	0	0	0
0.0902	-3.7309	1.5349	H	0	0	0	0	0	0	0	0	0	0	0	0
1.7845	0.5096	-0.0984	C	0	0	0	0	0	0	0	0	0	0	0	0
2.7354	0.7611	-0.5822	H	0	0	0	0	0	0	0	0	0	0	0	0
2.0033	-0.2515	0.6637	H	0	0	0	0	0	0	0	0	0	0	0	0
-0.3332	1.2718	0.6778	C	0	0	0	0	0	0	0	0	0	0	0	0
-0.4313	0.5908	1.5345	H	0	0	0	0	0	0	0	0	0	0	0	0
-1.0186	2.1101	0.8488	H	0	0	0	0	0	0	0	0	0	0	0	0
1.1386	1.7145	0.6073	C	0	0	0	0	0	0	0	0	0	0	0	0
1.7277	1.9442	2.0033	C	0	0	0	0	0	0	0	0	0	0	0	0
2.7974	2.1801	1.9528	H	0	0	0	0	0	0	0	0	0	0	0	0
1.6116	1.0469	2.6203	H	0	0	0	0	0	0	0	0	0	0	0	0
1.2241	2.7709	2.5189	H	0	0	0	0	0	0	0	0	0	0	0	0
1.3289	3.0146	-0.1795	C	0	0	0	0	0	0	0	0	0	0	0	0
0.8707	2.8807	-1.5121	O	0	0	0	0	0	0	0	0	0	0	0	0
1.0144	3.7203	-1.9622	H	0	0	0	0	0	0	0	0	0	0	0	0
-2.1581	-1.8438	1.2108	C	0	0	0	0	0	0	0	0	0	0	0	0
-2.765	-0.5329	0.6622	C	0	0	0	0	0	0	0	0	0	0	0	0
-3.8118	-0.6148	0.3518	H	0	0	0	0	0	0	0	0	0	0	0	0
-2.6724	0.3045	1.3589	H	0	0	0	0	0	0	0	0	0	0	0	0
-2.4328	-2.5721	2.1333	O	0	0	0	0	0	0	0	0	0	0	0	0
-2.37	-0.861	-1.8555	C	0	0	0	0	0	0	0	0	0	0	0	0
-3.0361	-1.7297	-1.8076	H	0	0	0	0	0	0	0	0	0	0	0	0
-1.6221	-1.0539	-2.6325	H	0	0	0	0	0	0	0	0	0	0	0	0
-2.9607	0.007	-2.1716	H	0	0	0	0	0	0	0	0	0	0	0	0
0.7853	3.8218	0.339	H	0	0	0	0	0	0	0	0	0	0	0	0
2.4003	3.2746	-0.1663	H	0	0	0	0	0	0	0	0	0	0	0	0
1 5 2	0 0 0 0
1 6 1	0 0 0 0
2 9 1	0 0 0 0
2 4 1	0 0 0 0
2 6 1	0 0 0 0
3 5 1	0 0 0 0
3 4 1	0 0 0 0
4 7 1	0 0 0 0
6 8 1	0 0 0 0
6 10 1	0 0 0 0
11 12 1	0 0 0 0
11 13 1	0 0 0 0
11 14 1	0 0 0 0
1 11 1	0 0 0 0
15 16 1	0 0 0 0
15 17 1	0 0 0 0
2 15 1	0 0 0 0
18 19 1	0 0 0 0
18 20 1	0 0 0 0
4 18 1	0 0 0 0
18 21 1	0 0 0 0
15 21 1	0 0 0 0
22 23 1	0 0 0 0
22 24 1	0 0 0 0
22 25 1	0 0 0 0
21 22 1	0 0 0 0
21 26 1	0 0 0 0
27 28 1	0 0 0 0
26 27 1	0 0 0 0
5 29 1	0 0 0 0
30 31 1	0 0 0 0
30 32 1	0 0 0 0
3 30 1	0 0 0 0
29 30 1	0 0 0 0
29 33 2	0 0 0 0
34 35 1	0 0 0 0
34 36 1	0 0 0 0
34 37 1	0 0 0 0
3 34 1	0 0 0 0
26 38 1	0 0 0 0
26 39 1	0 0 0 0
M END
$$$$
M0015
Spartan	02272112313D
39 41 0	0 0 0 0	0 0 0	999	V2	0
-2.2593	0.0082	0.2581	C	0	0	0	0	0	0	0	0	0	0	0	0
-0.1761	-0.7556	-1.108	C	0	0	0	0	0	0	0	0	0	0	0	0
-0.6175	1.7156	-0.7111	C	0	0	0	0	0	0	0	0	0	0	0	0
0.4369	0.609	-0.7033	C	0	0	0	0	0	0	0	0	0	0	0	0
-1.8711	1.261	0.0094	C	0	0	0	0	0	0	0	0	0	0	0	0
-1.4533	-1.1344	-0.3104	C	0	0	0	0	0	0	0	0	0	0	0	0
1.2184	0.8461	-1.4398	H	0	0	0	0	0	0	0	0	0	0	0	0
-2.0963	-1.7683	-0.938	H	0	0	0	0	0	0	0	0	0	0	0	0
-0.4201	-0.7622	-2.1754	H	0	0	0	0	0	0	0	0	0	0	0	0
-1.1841	-1.773	0.5441	H	0	0	0	0	0	0	0	0	0	0	0	0
-3.3953	-0.3205	1.1808	C	0	0	0	0	0	0	0	0	0	0	0	0
-3.0639	-0.9929	1.9818	H	0	0	0	0	0	0	0	0	0	0	0	0
-4.1914	-0.8427	0.6353	H	0	0	0	0	0	0	0	0	0	0	0	0
-3.8157	0.5849	1.6253	H	0	0	0	0	0	0	0	0	0	0	0	0
0.984	-1.7204	-0.8052	C	0	0	0	0	0	0	0	0	0	0	0	0
1.6509	-1.7449	-1.6787	H	0	0	0	0	0	0	0	0	0	0	0	0
0.6437	-2.7485	-0.6395	H	0	0	0	0	0	0	0	0	0	0	0	0
1.1207	0.2788	0.6279	C	0	0	0	0	0	0	0	0	0	0	0	0
0.3789	0.2612	1.4379	H	0	0	0	0	0	0	0	0	0	0	0	0
1.8796	1.0203	0.9059	H	0	0	0	0	0	0	0	0	0	0	0	0
1.7341	-1.135	0.4365	C	0	0	0	0	0	0	0	0	0	0	0	0
1.5632	-2.0077	1.6833	C	0	0	0	0	0	0	0	0	0	0	0	0
2.061	-2.9728	1.5494	H	0	0	0	0	0	0	0	0	0	0	0	0
0.5059	-2.1899	1.9046	H	0	0	0	0	0	0	0	0	0	0	0	0
2.0065	-1.5189	2.5585	H	0	0	0	0	0	0	0	0	0	0	0	0
3.2351	-0.9913	0.1308	C	0	0	0	0	0	0	0	0	0	0	0	0
3.8847	-2.2184	-0.1302	O	0	0	0	0	0	0	0	0	0	0	0	0
3.5121	-2.5849	-0.9406	H	0	0	0	0	0	0	0	0	0	0	0	0
-1.9802	2.5481	0.7475	C	0	0	0	0	0	0	0	0	0	0	0	0
-0.5507	2.9197	0.2876	C	0	0	0	0	0	0	0	0	0	0	0	0
-0.419	3.9174	-0.1421	H	0	0	0	0	0	0	0	0	0	0	0	0
0.1633	2.7822	1.1059	H	0	0	0	0	0	0	0	0	0	0	0	0
-2.8029	3.0811	1.4484	O	0	0	0	0	0	0	0	0	0	0	0	0
-0.8968	2.2054	-2.1358	C	0	0	0	0	0	0	0	0	0	0	0	0
-1.7249	2.9226	-2.1514	H	0	0	0	0	0	0	0	0	0	0	0	0
-1.1676	1.3744	-2.7957	H	0	0	0	0	0	0	0	0	0	0	0	0
-0.0108	2.6997	-2.5513	H	0	0	0	0	0	0	0	0	0	0	0	0
3.3723	-0.2845	-0.7059	H	0	0	0	0	0	0	0	0	0	0	0	0
3.7455	-0.5691	1.0034	H	0	0	0	0	0	0	0	0	0	0	0	0
1 5 2	0 0 0 0
1 6 1	0 0 0 0
2 9 1	0 0 0 0
2 4 1	0 0 0 0
2 6 1	0 0 0 0
3 5 1	0 0 0 0
3 4 1	0 0 0 0
4 7 1	0 0 0 0
6 8 1	0 0 0 0
6 10 1	0 0 0 0
11 12 1	0 0 0 0
11 13 1	0 0 0 0
11 14 1	0 0 0 0
1 11 1	0 0 0 0
15 16 1	0 0 0 0
15 17 1	0 0 0 0
2 15 1	0 0 0 0
18 19 1	0 0 0 0
18 20 1	0 0 0 0
4 18 1	0 0 0 0
18 21 1	0 0 0 0
15 21 1	0 0 0 0
22 23 1	0 0 0 0
22 24 1	0 0 0 0
22 25 1	0 0 0 0
21 22 1	0 0 0 0
21 26 1	0 0 0 0
27 28 1	0 0 0 0
26 27 1	0 0 0 0
5 29 1	0 0 0 0
30 31 1	0 0 0 0
30 32 1	0 0 0 0
3 30 1	0 0 0 0
29 30 1	0 0 0 0
29 33 2	0 0 0 0
34 35 1	0 0 0 0
34 36 1	0 0 0 0
34 37 1	0 0 0 0
3 34 1	0 0 0 0
26 38 1	0 0 0 0
26 39 1	0 0 0 0
M END
$$$$
M0016
Spartan	02272112313D
39 41 0	0 0 0 0	0 0 0	999	V2	0
-0.0885	-0.183	2.2795	C	0	0	0	0	0	0	0	0	0	0	0	0
-0.8378	1.1559	0.1743	C	0	0	0	0	0	0	0	0	0	0	0	0
1.6317	0.7651	0.638	C	0	0	0	0	0	0	0	0	0	0	0	0
0.532	0.7472	-0.4233	C	0	0	0	0	0	0	0	0	0	0	0	0
1.1674	0.0646	1.8995	C	0	0	0	0	0	0	0	0	0	0	0	0
-1.2243	0.3653	1.4518	C	0	0	0	0	0	0	0	0	0	0	0	0
0.7742	1.4769	-1.2098	H	0	0	0	0	0	0	0	0	0	0	0	0
-1.875	0.9895	2.0792	H	0	0	0	0	0	0	0	0	0	0	0	0
-0.8458	2.2248	0.4117	H	0	0	0	0	0	0	0	0	0	0	0	0
-1.8483	-0.4983	1.1801	H	0	0	0	0	0	0	0	0	0	0	0	0
-0.4239	-1.0862	3.4286	C	0	0	0	0	0	0	0	0	0	0	0	0
-1.0953	-1.8923	3.1073	H	0	0	0	0	0	0	0	0	0	0	0	0
-0.9503	-0.5268	4.2122	H	0	0	0	0	0	0	0	0	0	0	0	0
0.4786	-1.5235	3.8624	H	0	0	0	0	0	0	0	0	0	0	0	0
-1.7954	0.8428	-0.9879	C	0	0	0	0	0	0	0	0	0	0	0	0
-1.8436	1.708	-1.662	H	0	0	0	0	0	0	0	0	0	0	0	0
-2.8198	0.6527	-0.6491	H	0	0	0	0	0	0	0	0	0	0	0	0
0.2046	-0.5874	-1.0985	C	0	0	0	0	0	0	0	0	0	0	0	0
0.1677	-1.3896	-0.3503	H	0	0	0	0	0	0	0	0	0	0	0	0
0.9692	-0.8817	-1.8284	H	0	0	0	0	0	0	0	0	0	0	0	0
-1.1949	-0.3857	-1.7428	C	0	0	0	0	0	0	0	0	0	0	0	0
-2.0638	-1.6388	-1.6144	C	0	0	0	0	0	0	0	0	0	0	0	0
-3.055	-1.4738	-2.0523	H	0	0	0	0	0	0	0	0	0	0	0	0
-2.2003	-1.9199	-0.5643	H	0	0	0	0	0	0	0	0	0	0	0	0
-1.6059	-2.4817	-2.1394	H	0	0	0	0	0	0	0	0	0	0	0	0
-1.0592	-0.0152	-3.2316	C	0	0	0	0	0	0	0	0	0	0	0	0
-0.6191	-1.0694	-4.0598	O	0	0	0	0	0	0	0	0	0	0	0	0
0.2863	-1.2876	-3.8095	H	0	0	0	0	0	0	0	0	0	0	0	0
2.4528	-0.6731	2.03	C	0	0	0	0	0	0	0	0	0	0	0	0
2.8344	-0.2361	0.5952	C	0	0	0	0	0	0	0	0	0	0	0	0
3.8341	0.1889	0.4625	H	0	0	0	0	0	0	0	0	0	0	0	0
2.6992	-1.0664	-0.1054	H	0	0	0	0	0	0	0	0	0	0	0	0
2.9798	-1.3627	2.8663	O	0	0	0	0	0	0	0	0	0	0	0	0
2.1241	2.1922	0.8998	C	0	0	0	0	0	0	0	0	0	0	0	0
2.8348	2.2182	1.7332	H	0	0	0	0	0	0	0	0	0	0	0	0
1.2929	2.8581	1.1541	H	0	0	0	0	0	0	0	0	0	0	0	0
2.6265	2.5932	0.0116	H	0	0	0	0	0	0	0	0	0	0	0	0
-2.0429	0.2709	-3.6197	H	0	0	0	0	0	0	0	0	0	0	0	0
-0.4009	0.8649	-3.3289	H	0	0	0	0	0	0	0	0	0	0	0	0
1 5 2	0 0 0 0
1 6 1	0 0 0 0
2 9 1	0 0 0 0
2 4 1	0 0 0 0
2 6 1	0 0 0 0
3 5 1	0 0 0 0
3 4 1	0 0 0 0
4 7 1	0 0 0 0
6 8 1	0 0 0 0
6 10 1	0 0 0 0
11 12 1	0 0 0 0
11 13 1	0 0 0 0
11 14 1	0 0 0 0
1 11 1	0 0 0 0
15 16 1	0 0 0 0
15 17 1	0 0 0 0
2 15 1	0 0 0 0
18 19 1	0 0 0 0
18 20 1	0 0 0 0
4 18 1	0 0 0 0
18 21 1	0 0 0 0
15 21 1	0 0 0 0
22 23 1	0 0 0 0
22 24 1	0 0 0 0
22 25 1	0 0 0 0
21 22 1	0 0 0 0
21 26 1	0 0 0 0
27 28 1	0 0 0 0
26 27 1	0 0 0 0
5 29 1	0 0 0 0
30 31 1	0 0 0 0
30 32 1	0 0 0 0
3 30 1	0 0 0 0
29 30 1	0 0 0 0
29 33 2	0 0 0 0
34 35 1	0 0 0 0
34 36 1	0 0 0 0
34 37 1	0 0 0 0
3 34 1	0 0 0 0
26 38 1	0 0 0 0
26 39 1	0 0 0 0
M END
$$$$
M0017
Spartan	02272112313D
39 41 0	0 0 0 0	0 0 0	999	V2	0
0.0894	-2.2628	-0.04	C	0	0	0	0	0	0	0	0	0	0	0	0
0.745	-0.0384	-1.0955	C	0	0	0	0	0	0	0	0	0	0	0	0
-1.7234	-0.5485	-0.5106	C	0	0	0	0	0	0	0	0	0	0	0	0
-0.6396	0.5451	-0.6221	C	0	0	0	0	0	0	0	0	0	0	0	0
-1.1359	-1.7728	0.1635	C	0	0	0	0	0	0	0	0	0	0	0	0
0.8511	-1.5871	-1.1568	C	0	0	0	0	0	0	0	0	0	0	0	0
-0.9556	1.29	-1.3569	H	0	0	0	0	0	0	0	0	0	0	0	0
0.4588	-1.9492	-2.1154	H	0	0	0	0	0	0	0	0	0	0	0	0
0.9481	0.3304	-2.1066	H	0	0	0	0	0	0	0	0	0	0	0	0
1.9092	-1.8737	-1.1343	H	0	0	0	0	0	0	0	0	0	0	0	0
0.7091	-3.3585	0.7667	C	0	0	0	0	0	0	0	0	0	0	0	0
1.6472	-3.0148	1.2211	H	0	0	0	0	0	0	0	0	0	0	0	0
0.9635	-4.2122	0.1262	H	0	0	0	0	0	0	0	0	0	0	0	0
0.033	-3.699	1.5546	H	0	0	0	0	0	0	0	0	0	0	0	0
1.7883	0.5387	-0.1092	C	0	0	0	0	0	0	0	0	0	0	0	0
2.7371	0.7954	-0.5994	H	0	0	0	0	0	0	0	0	0	0	0	0
2.0265	-0.2255	0.6428	H	0	0	0	0	0	0	0	0	0	0	0	0
-0.3263	1.2812	0.6916	C	0	0	0	0	0	0	0	0	0	0	0	0
-0.4168	0.5878	1.5389	H	0	0	0	0	0	0	0	0	0	0	0	0
-1.0137	2.1144	0.8764	H	0	0	0	0	0	0	0	0	0	0	0	0
1.1406	1.7347	0.6124	C	0	0	0	0	0	0	0	0	0	0	0	0
1.7444	1.9585	2.0022	C	0	0	0	0	0	0	0	0	0	0	0	0
2.8116	2.2033	1.9409	H	0	0	0	0	0	0	0	0	0	0	0	0
1.6416	1.0584	2.618	H	0	0	0	0	0	0	0	0	0	0	0	0
1.2416	2.7805	2.5255	H	0	0	0	0	0	0	0	0	0	0	0	0
1.3084	3.0494	-0.17	C	0	0	0	0	0	0	0	0	0	0	0	0
0.8363	3.0431	-1.5037	O	0	0	0	0	0	0	0	0	0	0	0	0
1.4361	2.5001	-2.0274	H	0	0	0	0	0	0	0	0	0	0	0	0
-2.1976	-1.798	1.198	C	0	0	0	0	0	0	0	0	0	0	0	0
-2.7858	-0.4822	0.6417	C	0	0	0	0	0	0	0	0	0	0	0	0
-3.8303	-0.5536	0.3212	H	0	0	0	0	0	0	0	0	0	0	0	0
-2.6911	0.3552	1.3379	H	0	0	0	0	0	0	0	0	0	0	0	0
-2.4875	-2.5236	2.1174	O	0	0	0	0	0	0	0	0	0	0	0	0
-2.3686	-0.8146	-1.8731	C	0	0	0	0	0	0	0	0	0	0	0	0
-3.0446	-1.6758	-1.8324	H	0	0	0	0	0	0	0	0	0	0	0	0
-1.6151	-1.0166	-2.6425	H	0	0	0	0	0	0	0	0	0	0	0	0
-2.9462	0.0598	-2.1953	H	0	0	0	0	0	0	0	0	0	0	0	0
0.7404	3.8382	0.3355	H	0	0	0	0	0	0	0	0	0	0	0	0
2.3708	3.3427	-0.1411	H	0	0	0	0	0	0	0	0	0	0	0	0
1 5 2	0 0 0 0
1 6 1	0 0 0 0
2 9 1	0 0 0 0
2 4 1	0 0 0 0
2 6 1	0 0 0 0
3 5 1	0 0 0 0
3 4 1	0 0 0 0
4 7 1	0 0 0 0
6 8 1	0 0 0 0
6 10 1	0 0 0 0
11 12 1	0 0 0 0
11 13 1	0 0 0 0
11 14 1	0 0 0 0
1 11 1	0 0 0 0
15 16 1	0 0 0 0
15 17 1	0 0 0 0
2 15 1	0 0 0 0
18 19 1	0 0 0 0
18 20 1	0 0 0 0
4 18 1	0 0 0 0
18 21 1	0 0 0 0
15 21 1	0 0 0 0
22 23 1	0 0 0 0
22 24 1	0 0 0 0
22 25 1	0 0 0 0
21 22 1	0 0 0 0
21 26 1	0 0 0 0
27 28 1	0 0 0 0
26 27 1	0 0 0 0
5 29 1	0 0 0 0
30 31 1	0 0 0 0
30 32 1	0 0 0 0
3 30 1	0 0 0 0
29 30 1	0 0 0 0
29 33 2	0 0 0 0
34 35 1	0 0 0 0
34 36 1	0 0 0 0
34 37 1	0 0 0 0
3 34 1	0 0 0 0
26 38 1	0 0 0 0
26 39 1	0 0 0 0
M END
$$$$
M0018
Spartan	02272112313D
39 41 0	0 0 0 0	0 0 0	999	V2	0
0.14	-2.2718	-0.0749	C	0	0	0	0	0	0	0	0	0	0	0	0
0.7738	-0.0355	-1.1031	C	0	0	0	0	0	0	0	0	0	0	0	0
-1.6941	-0.5712	-0.5068	C	0	0	0	0	0	0	0	0	0	0	0	0
-0.6215	0.534	-0.6411	C	0	0	0	0	0	0	0	0	0	0	0	0
-1.0829	-1.7882	0.1586	C	0	0	0	0	0	0	0	0	0	0	0	0
0.8768	-1.5808	-1.1994	C	0	0	0	0	0	0	0	0	0	0	0	0
-0.9684	1.2394	-1.405	H	0	0	0	0	0	0	0	0	0	0	0	0
0.4653	-1.9269	-2.1562	H	0	0	0	0	0	0	0	0	0	0	0	0
1.0045	0.3806	-2.0861	H	0	0	0	0	0	0	0	0	0	0	0	0
1.9354	-1.8662	-1.2022	H	0	0	0	0	0	0	0	0	0	0	0	0
0.7843	-3.3663	0.7139	C	0	0	0	0	0	0	0	0	0	0	0	0
1.7246	-3.0122	1.1559	H	0	0	0	0	0	0	0	0	0	0	0	0
1.0409	-4.2105	0.0612	H	0	0	0	0	0	0	0	0	0	0	0	0
0.1257	-3.723	1.5099	H	0	0	0	0	0	0	0	0	0	0	0	0
1.7968	0.51	-0.0831	C	0	0	0	0	0	0	0	0	0	0	0	0
2.759	0.7451	-0.5518	H	0	0	0	0	0	0	0	0	0	0	0	0
1.9888	-0.2558	0.6818	H	0	0	0	0	0	0	0	0	0	0	0	0
-0.3197	1.3073	0.6573	C	0	0	0	0	0	0	0	0	0	0	0	0
-0.4411	0.6358	1.5175	H	0	0	0	0	0	0	0	0	0	0	0	0
-1.0002	2.1538	0.8163	H	0	0	0	0	0	0	0	0	0	0	0	0
1.1604	1.7277	0.6063	C	0	0	0	0	0	0	0	0	0	0	0	0
1.7293	1.9567	2.0104	C	0	0	0	0	0	0	0	0	0	0	0	0
2.8022	2.1794	1.9733	H	0	0	0	0	0	0	0	0	0	0	0	0
1.593	1.0657	2.6325	H	0	0	0	0	0	0	0	0	0	0	0	0
1.2305	2.7943	2.5127	H	0	0	0	0	0	0	0	0	0	0	0	0
1.3941	3.0225	-0.191	C	0	0	0	0	0	0	0	0	0	0	0	0
1.0244	2.9847	-1.5565	O	0	0	0	0	0	0	0	0	0	0	0	0
0.0645	3.0473	-1.6071	H	0	0	0	0	0	0	0	0	0	0	0	0
-2.1278	-1.8258	1.2082	C	0	0	0	0	0	0	0	0	0	0	0	0
-2.7427	-0.5176	0.6588	C	0	0	0	0	0	0	0	0	0	0	0	0
-3.7896	-0.6058	0.35	H	0	0	0	0	0	0	0	0	0	0	0	0
-2.654	0.3218	1.3538	H	0	0	0	0	0	0	0	0	0	0	0	0
-2.3956	-2.5531	2.1327	O	0	0	0	0	0	0	0	0	0	0	0	0
-2.3549	-0.849	-1.8598	C	0	0	0	0	0	0	0	0	0	0	0	0
-3.0153	-1.7214	-1.8083	H	0	0	0	0	0	0	0	0	0	0	0	0
-1.6098	-1.0382	-2.64	H	0	0	0	0	0	0	0	0	0	0	0	0
-2.9539	0.0143	-2.1738	H	0	0	0	0	0	0	0	0	0	0	0	0
0.89	3.8561	0.3245	H	0	0	0	0	0	0	0	0	0	0	0	0
2.4673	3.2426	-0.1894	H	0	0	0	0	0	0	0	0	0	0	0	0
1 5 2	0 0 0 0
1 6 1	0 0 0 0
2 9 1	0 0 0 0
2 4 1	0 0 0 0
2 6 1	0 0 0 0
3 5 1	0 0 0 0
3 4 1	0 0 0 0
4 7 1	0 0 0 0
6 8 1	0 0 0 0
6 10 1	0 0 0 0
11 12 1	0 0 0 0
11 13 1	0 0 0 0
11 14 1	0 0 0 0
1 11 1	0 0 0 0
15 16 1	0 0 0 0
15 17 1	0 0 0 0
2 15 1	0 0 0 0
18 19 1	0 0 0 0
18 20 1	0 0 0 0
4 18 1	0 0 0 0
18 21 1	0 0 0 0
15 21 1	0 0 0 0
22 23 1	0 0 0 0
22 24 1	0 0 0 0
22 25 1	0 0 0 0
21 22 1	0 0 0 0
21 26 1	0 0 0 0
27 28 1	0 0 0 0
26 27 1	0 0 0 0
5 29 1	0 0 0 0
30 31 1	0 0 0 0
30 32 1	0 0 0 0
3 30 1	0 0 0 0
29 30 1	0 0 0 0
29 33 2	0 0 0 0
34 35 1	0 0 0 0
34 36 1	0 0 0 0
34 37 1	0 0 0 0
3 34 1	0 0 0 0
26 38 1	0 0 0 0
26 39 1	0 0 0 0
M END
$$$$

## Sheet: (2S3R9S11R)
M0001
Spartan	02272112253D
39 41 0	0 0 0 0	0 0 0	999	V2	0
0.1223	-0.1099	2.6217	C	0	0	0	0	0	0	0	0	0	0	0	0
1.0234	0.0293	0.241	C	0	0	0	0	0	0	0	0	0	0	0	0
-1.2561	0.9532	0.7232	C	0	0	0	0	0	0	0	0	0	0	0	0
-0.4558	0.0306	-0.1943	C	0	0	0	0	0	0	0	0	0	0	0	0
-0.9294	0.5801	2.1655	C	0	0	0	0	0	0	0	0	0	0	0	0
1.234	-0.4888	1.6672	C	0	0	0	0	0	0	0	0	0	0	0	0
-0.8351	-0.9929	-0.0633	H	0	0	0	0	0	0	0	0	0	0	0	0
1.2785	-1.5891	1.6564	H	0	0	0	0	0	0	0	0	0	0	0	0
1.3863	1.0664	0.1924	H	0	0	0	0	0	0	0	0	0	0	0	0
2.2039	-0.161	2.0657	H	0	0	0	0	0	0	0	0	0	0	0	0
0.1918	-0.6341	4.0252	C	0	0	0	0	0	0	0	0	0	0	0	0
1.0204	-0.1601	4.5662	H	0	0	0	0	0	0	0	0	0	0	0	0
0.3862	-1.7138	4.0285	H	0	0	0	0	0	0	0	0	0	0	0	0
-0.7342	-0.4341	4.5694	H	0	0	0	0	0	0	0	0	0	0	0	0
1.6969	-0.7733	-0.8749	C	0	0	0	0	0	0	0	0	0	0	0	0
1.5744	-1.8431	-0.6682	H	0	0	0	0	0	0	0	0	0	0	0	0
2.7704	-0.5709	-0.9616	H	0	0	0	0	0	0	0	0	0	0	0	0
-0.3669	0.3145	-1.6937	C	0	0	0	0	0	0	0	0	0	0	0	0
-0.2672	1.3925	-1.8681	H	0	0	0	0	0	0	0	0	0	0	0	0
-1.2546	-0.024	-2.2368	H	0	0	0	0	0	0	0	0	0	0	0	0
0.9283	-0.4051	-2.1793	C	0	0	0	0	0	0	0	0	0	0	0	0
1.7616	0.5176	-3.0734	C	0	0	0	0	0	0	0	0	0	0	0	0
2.6611	0.0124	-3.4447	H	0	0	0	0	0	0	0	0	0	0	0	0
2.0824	1.4028	-2.5136	H	0	0	0	0	0	0	0	0	0	0	0	0
1.1823	0.8622	-3.9384	H	0	0	0	0	0	0	0	0	0	0	0	0
0.5857	-1.6661	-2.9716	C	0	0	0	0	0	0	0	0	0	0	0	0
-0.2454	-2.4974	-2.1833	O	0	0	0	0	0	0	0	0	0	0	0	0
-0.4527	-3.2884	-2.6911	H	0	0	0	0	0	0	0	0	0	0	0	0
-2.3681	0.5966	2.5477	C	0	0	0	0	0	0	0	0	0	0	0	0
-2.7519	0.6366	1.0501	C	0	0	0	0	0	0	0	0	0	0	0	0
-3.069	-0.3546	0.7073	H	0	0	0	0	0	0	0	0	0	0	0	0
-3.501	1.3784	0.7562	H	0	0	0	0	0	0	0	0	0	0	0	0
-2.9965	0.5509	3.5755	O	0	0	0	0	0	0	0	0	0	0	0	0
-1.0796	2.4474	0.438	C	0	0	0	0	0	0	0	0	0	0	0	0
-0.0239	2.7299	0.371	H	0	0	0	0	0	0	0	0	0	0	0	0
-1.5277	3.0459	1.239	H	0	0	0	0	0	0	0	0	0	0	0	0
-1.5706	2.7263	-0.5009	H	0	0	0	0	0	0	0	0	0	0	0	0
0.0775	-1.3794	-3.9066	H	0	0	0	0	0	0	0	0	0	0	0	0
1.5182	-2.188	-3.2432	H	0	0	0	0	0	0	0	0	0	0	0	0
1 5 2	0 0 0 0
1 6 1	0 0 0 0
2 9 1	0 0 0 0
2 4 1	0 0 0 0
2 6 1	0 0 0 0
3 5 1	0 0 0 0
3 4 1	0 0 0 0
4 7 1	0 0 0 0
6 8 1	0 0 0 0
6 10 1	0 0 0 0
11 12 1	0 0 0 0
11 13 1	0 0 0 0
11 14 1	0 0 0 0
1 11 1	0 0 0 0
15 16 1	0 0 0 0
15 17 1	0 0 0 0
2 15 1	0 0 0 0
18 19 1	0 0 0 0
18 20 1	0 0 0 0
4 18 1	0 0 0 0
18 21 1	0 0 0 0
15 21 1	0 0 0 0
22 23 1	0 0 0 0
22 24 1	0 0 0 0
22 25 1	0 0 0 0
21 22 1	0 0 0 0
21 26 1	0 0 0 0
27 28 1	0 0 0 0
26 27 1	0 0 0 0
5 29 1	0 0 0 0
30 31 1	0 0 0 0
30 32 1	0 0 0 0
3 30 1	0 0 0 0
29 30 1	0 0 0 0
29 33 2	0 0 0 0
34 35 1	0 0 0 0
34 36 1	0 0 0 0
34 37 1	0 0 0 0
3 34 1	0 0 0 0
26 38 1	0 0 0 0
26 39 1	0 0 0 0
M END
$$$$
M0002
Spartan	02272112253D
39 41 0	0 0 0 0	0 0 0	999	V2	0
0.1369	-0.126	2.61	C	0	0	0	0	0	0	0	0	0	0	0	0
1.0381	0.0099	0.2289	C	0	0	0	0	0	0	0	0	0	0	0	0
-1.2475	0.9256	0.7091	C	0	0	0	0	0	0	0	0	0	0	0	0
-0.4411	0.007	-0.2068	C	0	0	0	0	0	0	0	0	0	0	0	0
-0.9174	0.5594	2.1524	C	0	0	0	0	0	0	0	0	0	0	0	0
1.2485	-0.5053	1.6558	C	0	0	0	0	0	0	0	0	0	0	0	0
-0.8124	-1.0202	-0.0682	H	0	0	0	0	0	0	0	0	0	0	0	0
1.2956	-1.6054	1.647	H	0	0	0	0	0	0	0	0	0	0	0	0
1.3946	1.0491	0.1796	H	0	0	0	0	0	0	0	0	0	0	0	0
2.2179	-0.1748	2.0528	H	0	0	0	0	0	0	0	0	0	0	0	0
0.2106	-0.642	4.0162	C	0	0	0	0	0	0	0	0	0	0	0	0
1.0382	-0.1608	4.5526	H	0	0	0	0	0	0	0	0	0	0	0	0
0.4103	-1.7208	4.025	H	0	0	0	0	0	0	0	0	0	0	0	0
-0.7153	-0.4432	4.5612	H	0	0	0	0	0	0	0	0	0	0	0	0
1.715	-0.7907	-0.8864	C	0	0	0	0	0	0	0	0	0	0	0	0
1.5936	-1.8607	-0.6795	H	0	0	0	0	0	0	0	0	0	0	0	0
2.7878	-0.5857	-0.9712	H	0	0	0	0	0	0	0	0	0	0	0	0
-0.3426	0.2963	-1.7057	C	0	0	0	0	0	0	0	0	0	0	0	0
-0.2328	1.3745	-1.8686	H	0	0	0	0	0	0	0	0	0	0	0	0
-1.2384	-0.006	-2.2642	H	0	0	0	0	0	0	0	0	0	0	0	0
0.9482	-0.4315	-2.1924	C	0	0	0	0	0	0	0	0	0	0	0	0
1.776	0.4824	-3.1001	C	0	0	0	0	0	0	0	0	0	0	0	0
2.6734	-0.0286	-3.468	H	0	0	0	0	0	0	0	0	0	0	0	0
2.0994	1.3763	-2.5552	H	0	0	0	0	0	0	0	0	0	0	0	0
1.1942	0.8132	-3.969	H	0	0	0	0	0	0	0	0	0	0	0	0
0.6035	-1.7083	-2.9739	C	0	0	0	0	0	0	0	0	0	0	0	0
-0.1745	-2.6374	-2.2439	O	0	0	0	0	0	0	0	0	0	0	0	0
-1.058	-2.2666	-2.1383	H	0	0	0	0	0	0	0	0	0	0	0	0
-2.3556	0.573	2.5367	C	0	0	0	0	0	0	0	0	0	0	0	0
-2.7417	0.6043	1.0384	C	0	0	0	0	0	0	0	0	0	0	0	0
-3.0561	-0.3911	0.7046	H	0	0	0	0	0	0	0	0	0	0	0	0
-3.4944	1.3407	0.7407	H	0	0	0	0	0	0	0	0	0	0	0	0
-2.9833	0.53	3.5642	O	0	0	0	0	0	0	0	0	0	0	0	0
-1.0785	2.4197	0.4182	C	0	0	0	0	0	0	0	0	0	0	0	0
-0.0244	2.7074	0.3504	H	0	0	0	0	0	0	0	0	0	0	0	0
-1.5289	3.0178	1.2179	H	0	0	0	0	0	0	0	0	0	0	0	0
-1.5718	2.694	-0.5209	H	0	0	0	0	0	0	0	0	0	0	0	0
0.1053	-1.4376	-3.919	H	0	0	0	0	0	0	0	0	0	0	0	0
1.5275	-2.2379	-3.2302	H	0	0	0	0	0	0	0	0	0	0	0	0
1 5 2	0 0 0 0
1 6 1	0 0 0 0
2 9 1	0 0 0 0
2 4 1	0 0 0 0
2 6 1	0 0 0 0
3 5 1	0 0 0 0
3 4 1	0 0 0 0
4 7 1	0 0 0 0
6 8 1	0 0 0 0
6 10 1	0 0 0 0
11 12 1	0 0 0 0
11 13 1	0 0 0 0
11 14 1	0 0 0 0
1 11 1	0 0 0 0
15 16 1	0 0 0 0
15 17 1	0 0 0 0
2 15 1	0 0 0 0
18 19 1	0 0 0 0
18 20 1	0 0 0 0
4 18 1	0 0 0 0
18 21 1	0 0 0 0
15 21 1	0 0 0 0
22 23 1	0 0 0 0
22 24 1	0 0 0 0
22 25 1	0 0 0 0
21 22 1	0 0 0 0
21 26 1	0 0 0 0
27 28 1	0 0 0 0
26 27 1	0 0 0 0
5 29 1	0 0 0 0
30 31 1	0 0 0 0
30 32 1	0 0 0 0
3 30 1	0 0 0 0
29 30 1	0 0 0 0
29 33 2	0 0 0 0
34 35 1	0 0 0 0
34 36 1	0 0 0 0
34 37 1	0 0 0 0
3 34 1	0 0 0 0
26 38 1	0 0 0 0
26 39 1	0 0 0 0
M END
$$$$
M0003
Spartan	02272112253D
39 41 0	0 0 0 0	0 0 0	999	V2	0
0.0822	-0.2077	2.6716	C	0	0	0	0	0	0	0	0	0	0	0	0
1.0162	0.0059	0.3103	C	0	0	0	0	0	0	0	0	0	0	0	0
-1.281	0.8912	0.7821	C	0	0	0	0	0	0	0	0	0	0	0	0
-0.4553	0.0069	-0.1507	C	0	0	0	0	0	0	0	0	0	0	0	0
-0.9692	0.4845	2.2184	C	0	0	0	0	0	0	0	0	0	0	0	0
1.2112	-0.5513	1.7236	C	0	0	0	0	0	0	0	0	0	0	0	0
-0.8329	-1.0237	-0.0496	H	0	0	0	0	0	0	0	0	0	0	0	0
1.2671	-1.6506	1.6846	H	0	0	0	0	0	0	0	0	0	0	0	0
1.3608	1.0497	0.3005	H	0	0	0	0	0	0	0	0	0	0	0	0
2.1723	-0.2261	2.1444	H	0	0	0	0	0	0	0	0	0	0	0	0
0.1389	-0.7643	4.0632	C	0	0	0	0	0	0	0	0	0	0	0	0
0.9491	-0.2867	4.6292	H	0	0	0	0	0	0	0	0	0	0	0	0
0.3546	-1.8402	4.0445	H	0	0	0	0	0	0	0	0	0	0	0	0
-0.8002	-0.5955	4.5968	H	0	0	0	0	0	0	0	0	0	0	0	0
1.7289	-0.7436	-0.8212	C	0	0	0	0	0	0	0	0	0	0	0	0
1.6934	-1.8242	-0.6197	H	0	0	0	0	0	0	0	0	0	0	0	0
2.7873	-0.4757	-0.9078	H	0	0	0	0	0	0	0	0	0	0	0	0
-0.3339	0.3454	-1.6354	C	0	0	0	0	0	0	0	0	0	0	0	0
-0.1833	1.4246	-1.757	H	0	0	0	0	0	0	0	0	0	0	0	0
-1.2139	0.073	-2.2253	H	0	0	0	0	0	0	0	0	0	0	0	0
0.9313	-0.4137	-2.1204	C	0	0	0	0	0	0	0	0	0	0	0	0
1.7538	0.4449	-3.0847	C	0	0	0	0	0	0	0	0	0	0	0	0
2.6209	-0.1054	-3.4721	H	0	0	0	0	0	0	0	0	0	0	0	0
2.1274	1.3428	-2.5803	H	0	0	0	0	0	0	0	0	0	0	0	0
1.147	0.7809	-3.9342	H	0	0	0	0	0	0	0	0	0	0	0	0
0.5305	-1.7337	-2.7998	C	0	0	0	0	0	0	0	0	0	0	0	0
-0.2464	-1.5718	-3.9682	O	0	0	0	0	0	0	0	0	0	0	0	0
0.3227	-1.2125	-4.6577	H	0	0	0	0	0	0	0	0	0	0	0	0
-2.4135	0.4768	2.5814	C	0	0	0	0	0	0	0	0	0	0	0	0
-2.7773	0.5498	1.0795	C	0	0	0	0	0	0	0	0	0	0	0	0
-3.0804	-0.4355	0.708	H	0	0	0	0	0	0	0	0	0	0	0	0
-3.5297	1.2908	0.7927	H	0	0	0	0	0	0	0	0	0	0	0	0
-3.0544	0.3987	3.5987	O	0	0	0	0	0	0	0	0	0	0	0	0
-1.1193	2.3943	0.5369	C	0	0	0	0	0	0	0	0	0	0	0	0
-0.0668	2.6935	0.4994	H	0	0	0	0	0	0	0	0	0	0	0	0
-1.592	2.9661	1.3431	H	0	0	0	0	0	0	0	0	0	0	0	0
-1.5947	2.6884	-0.4051	H	0	0	0	0	0	0	0	0	0	0	0	0
1.4383	-2.3248	-3.0055	H	0	0	0	0	0	0	0	0	0	0	0	0
-0.0898	-2.3214	-2.1141	H	0	0	0	0	0	0	0	0	0	0	0	0
1 5 2	0 0 0 0
1 6 1	0 0 0 0
2 9 1	0 0 0 0
2 4 1	0 0 0 0
2 6 1	0 0 0 0
3 5 1	0 0 0 0
3 4 1	0 0 0 0
4 7 1	0 0 0 0
6 8 1	0 0 0 0
6 10 1	0 0 0 0
11 12 1	0 0 0 0
11 13 1	0 0 0 0
11 14 1	0 0 0 0
1 11 1	0 0 0 0
15 16 1	0 0 0 0
15 17 1	0 0 0 0
2 15 1	0 0 0 0
18 19 1	0 0 0 0
18 20 1	0 0 0 0
4 18 1	0 0 0 0
18 21 1	0 0 0 0
15 21 1	0 0 0 0
22 23 1	0 0 0 0
22 24 1	0 0 0 0
22 25 1	0 0 0 0
21 22 1	0 0 0 0
21 26 1	0 0 0 0
27 28 1	0 0 0 0
26 27 1	0 0 0 0
5 29 1	0 0 0 0
30 31 1	0 0 0 0
30 32 1	0 0 0 0
3 30 1	0 0 0 0
29 30 1	0 0 0 0
29 33 2	0 0 0 0
34 35 1	0 0 0 0
34 36 1	0 0 0 0
34 37 1	0 0 0 0
3 34 1	0 0 0 0
26 38 1	0 0 0 0
26 39 1	0 0 0 0
M END
$$$$
M0004
Spartan	02272112253D
39 41 0	0 0 0 0	0 0 0	999	V2	0
-0.1067	0.1054	2.5986	C	0	0	0	0	0	0	0	0	0	0	0	0
-1.0123	-0.0349	0.2201	C	0	0	0	0	0	0	0	0	0	0	0	0
1.278	-0.9366	0.6927	C	0	0	0	0	0	0	0	0	0	0	0	0
0.4646	-0.0236	-0.2226	C	0	0	0	0	0	0	0	0	0	0	0	0
0.9507	-0.5712	2.1369	C	0	0	0	0	0	0	0	0	0	0	0	0
-1.2262	0.474	1.649	C	0	0	0	0	0	0	0	0	0	0	0	0
0.8393	1.0035	-0.096	H	0	0	0	0	0	0	0	0	0	0	0	0
-1.2873	1.5741	1.6462	H	0	0	0	0	0	0	0	0	0	0	0	0
-1.3645	-1.075	0.1672	H	0	0	0	0	0	0	0	0	0	0	0	0
-2.1907	0.1313	2.0478	H	0	0	0	0	0	0	0	0	0	0	0	0
-0.1799	0.6206	4.005	C	0	0	0	0	0	0	0	0	0	0	0	0
-0.999	0.1298	4.546	H	0	0	0	0	0	0	0	0	0	0	0	0
-0.3916	1.6973	4.0161	H	0	0	0	0	0	0	0	0	0	0	0	0
0.7512	0.432	4.545	H	0	0	0	0	0	0	0	0	0	0	0	0
-1.7004	0.7577	-0.8941	C	0	0	0	0	0	0	0	0	0	0	0	0
-1.6253	1.8308	-0.6617	H	0	0	0	0	0	0	0	0	0	0	0	0
-2.7696	0.5372	-0.9828	H	0	0	0	0	0	0	0	0	0	0	0	0
0.3689	-0.3097	-1.7208	C	0	0	0	0	0	0	0	0	0	0	0	0
0.265	-1.388	-1.8911	H	0	0	0	0	0	0	0	0	0	0	0	0
1.2547	0.0274	-2.2671	H	0	0	0	0	0	0	0	0	0	0	0	0
-0.9232	0.4152	-2.2018	C	0	0	0	0	0	0	0	0	0	0	0	0
-1.7583	-0.4918	-3.1101	C	0	0	0	0	0	0	0	0	0	0	0	0
-2.6494	0.0259	-3.4847	H	0	0	0	0	0	0	0	0	0	0	0	0
-2.092	-1.3817	-2.5651	H	0	0	0	0	0	0	0	0	0	0	0	0
-1.1739	-0.8296	-3.9739	H	0	0	0	0	0	0	0	0	0	0	0	0
-0.5667	1.6874	-2.9864	C	0	0	0	0	0	0	0	0	0	0	0	0
0.3547	2.5349	-2.3279	O	0	0	0	0	0	0	0	0	0	0	0	0
-0.0946	2.9488	-1.5828	H	0	0	0	0	0	0	0	0	0	0	0	0
2.3914	-0.5719	2.515	C	0	0	0	0	0	0	0	0	0	0	0	0
2.7709	-0.6037	1.0159	C	0	0	0	0	0	0	0	0	0	0	0	0
3.0768	0.3911	0.6733	H	0	0	0	0	0	0	0	0	0	0	0	0
3.5267	-1.3368	0.718	H	0	0	0	0	0	0	0	0	0	0	0	0
3.021	-0.5205	3.5411	O	0	0	0	0	0	0	0	0	0	0	0	0
1.1178	-2.4319	0.4032	C	0	0	0	0	0	0	0	0	0	0	0	0
0.0653	-2.7268	0.3388	H	0	0	0	0	0	0	0	0	0	0	0	0
1.5751	-3.0274	1.2012	H	0	0	0	0	0	0	0	0	0	0	0	0
1.6091	-2.7017	-0.538	H	0	0	0	0	0	0	0	0	0	0	0	0
-0.08	1.4055	-3.926	H	0	0	0	0	0	0	0	0	0	0	0	0
-1.4896	2.2326	-3.2442	H	0	0	0	0	0	0	0	0	0	0	0	0
1 5 2	0 0 0 0
1 6 1	0 0 0 0
2 9 1	0 0 0 0
2 4 1	0 0 0 0
2 6 1	0 0 0 0
3 5 1	0 0 0 0
3 4 1	0 0 0 0
4 7 1	0 0 0 0
6 8 1	0 0 0 0
6 10 1	0 0 0 0
11 12 1	0 0 0 0
11 13 1	0 0 0 0
11 14 1	0 0 0 0
1 11 1	0 0 0 0
15 16 1	0 0 0 0
15 17 1	0 0 0 0
2 15 1	0 0 0 0
18 19 1	0 0 0 0
18 20 1	0 0 0 0
4 18 1	0 0 0 0
18 21 1	0 0 0 0
15 21 1	0 0 0 0
22 23 1	0 0 0 0
22 24 1	0 0 0 0
22 25 1	0 0 0 0
21 22 1	0 0 0 0
21 26 1	0 0 0 0
27 28 1	0 0 0 0
26 27 1	0 0 0 0
5 29 1	0 0 0 0
30 31 1	0 0 0 0
30 32 1	0 0 0 0
3 30 1	0 0 0 0
29 30 1	0 0 0 0
29 33 2	0 0 0 0
34 35 1	0 0 0 0
34 36 1	0 0 0 0
34 37 1	0 0 0 0
3 34 1	0 0 0 0
26 38 1	0 0 0 0
26 39 1	0 0 0 0
M END
$$$$
M0005
Spartan	02272112253D
39 41 0	0 0 0 0	0 0 0	999	V2	0
0.0991	-0.159	2.6712	C	0	0	0	0	0	0	0	0	0	0	0	0
1.0237	0.0175	0.3034	C	0	0	0	0	0	0	0	0	0	0	0	0
-1.2717	0.9103	0.7698	C	0	0	0	0	0	0	0	0	0	0	0	0
-0.449	0.0137	-0.1541	C	0	0	0	0	0	0	0	0	0	0	0	0
-0.9545	0.5258	2.2102	C	0	0	0	0	0	0	0	0	0	0	0	0
1.2245	-0.5176	1.7245	C	0	0	0	0	0	0	0	0	0	0	0	0
-0.8258	-1.0157	-0.0378	H	0	0	0	0	0	0	0	0	0	0	0	0
1.2794	-1.6179	1.7025	H	0	0	0	0	0	0	0	0	0	0	0	0
1.3713	1.06	0.2743	H	0	0	0	0	0	0	0	0	0	0	0	0
2.1876	-0.186	2.1367	H	0	0	0	0	0	0	0	0	0	0	0	0
0.1619	-0.6921	4.072	C	0	0	0	0	0	0	0	0	0	0	0	0
0.9779	-0.2104	4.624	H	0	0	0	0	0	0	0	0	0	0	0	0
0.3707	-1.7686	4.0724	H	0	0	0	0	0	0	0	0	0	0	0	0
-0.7712	-0.5068	4.6075	H	0	0	0	0	0	0	0	0	0	0	0	0
1.7276	-0.7532	-0.8179	C	0	0	0	0	0	0	0	0	0	0	0	0
1.663	-1.8311	-0.6087	H	0	0	0	0	0	0	0	0	0	0	0	0
2.7925	-0.5103	-0.8996	H	0	0	0	0	0	0	0	0	0	0	0	0
-0.3316	0.3345	-1.644	C	0	0	0	0	0	0	0	0	0	0	0	0
-0.1959	1.4142	-1.7802	H	0	0	0	0	0	0	0	0	0	0	0	0
-1.2098	0.0454	-2.2292	H	0	0	0	0	0	0	0	0	0	0	0	0
0.9495	-0.4076	-2.1247	C	0	0	0	0	0	0	0	0	0	0	0	0
1.7827	0.4728	-3.0597	C	0	0	0	0	0	0	0	0	0	0	0	0
2.6754	-0.0598	-3.4101	H	0	0	0	0	0	0	0	0	0	0	0	0
2.1118	1.3797	-2.5388	H	0	0	0	0	0	0	0	0	0	0	0	0
1.1989	0.7689	-3.9359	H	0	0	0	0	0	0	0	0	0	0	0	0
0.5755	-1.7102	-2.8339	C	0	0	0	0	0	0	0	0	0	0	0	0
-0.1305	-1.4101	-4.0208	O	0	0	0	0	0	0	0	0	0	0	0	0
-0.3513	-2.2395	-4.4564	H	0	0	0	0	0	0	0	0	0	0	0	0
-2.3982	0.524	2.5791	C	0	0	0	0	0	0	0	0	0	0	0	0
-2.7671	0.5742	1.0779	C	0	0	0	0	0	0	0	0	0	0	0	0
-3.0708	-0.4179	0.7255	H	0	0	0	0	0	0	0	0	0	0	0	0
-3.5214	1.3099	0.7821	H	0	0	0	0	0	0	0	0	0	0	0	0
-3.0354	0.4629	3.5998	O	0	0	0	0	0	0	0	0	0	0	0	0
-1.112	2.4101	0.5039	C	0	0	0	0	0	0	0	0	0	0	0	0
-0.0596	2.7083	0.4532	H	0	0	0	0	0	0	0	0	0	0	0	0
-1.5781	2.9919	1.3073	H	0	0	0	0	0	0	0	0	0	0	0	0
-1.5958	2.6929	-0.4377	H	0	0	0	0	0	0	0	0	0	0	0	0
1.4962	-2.2771	-3.0523	H	0	0	0	0	0	0	0	0	0	0	0	0
-0.0397	-2.326	-2.1553	H	0	0	0	0	0	0	0	0	0	0	0	0
1 5 2	0 0 0 0
1 6 1	0 0 0 0
2 9 1	0 0 0 0
2 4 1	0 0 0 0
2 6 1	0 0 0 0
3 5 1	0 0 0 0
3 4 1	0 0 0 0
4 7 1	0 0 0 0
6 8 1	0 0 0 0
6 10 1	0 0 0 0
11 12 1	0 0 0 0
11 13 1	0 0 0 0
11 14 1	0 0 0 0
1 11 1	0 0 0 0
15 16 1	0 0 0 0
15 17 1	0 0 0 0
2 15 1	0 0 0 0
18 19 1	0 0 0 0
18 20 1	0 0 0 0
4 18 1	0 0 0 0
18 21 1	0 0 0 0
15 21 1	0 0 0 0
22 23 1	0 0 0 0
22 24 1	0 0 0 0
22 25 1	0 0 0 0
21 22 1	0 0 0 0
21 26 1	0 0 0 0
27 28 1	0 0 0 0
26 27 1	0 0 0 0
5 29 1	0 0 0 0
30 31 1	0 0 0 0
30 32 1	0 0 0 0
3 30 1	0 0 0 0
29 30 1	0 0 0 0
29 33 2	0 0 0 0
34 35 1	0 0 0 0
34 36 1	0 0 0 0
34 37 1	0 0 0 0
3 34 1	0 0 0 0
26 38 1	0 0 0 0
26 39 1	0 0 0 0
M END
$$$$
M0006
Spartan	02272112253D
39 41 0	0 0 0 0	0 0 0	999	V2	0
0.0637	-0.0967	2.6529	C	0	0	0	0	0	0	0	0	0	0	0	0
0.9655	0.0285	0.2713	C	0	0	0	0	0	0	0	0	0	0	0	0
-1.3235	0.9394	0.745	C	0	0	0	0	0	0	0	0	0	0	0	0
-0.5125	0.019	-0.166	C	0	0	0	0	0	0	0	0	0	0	0	0
-0.9938	0.5808	2.1899	C	0	0	0	0	0	0	0	0	0	0	0	0
1.1791	-0.4743	1.7023	C	0	0	0	0	0	0	0	0	0	0	0	0
-0.8878	-1.0069	-0.02	H	0	0	0	0	0	0	0	0	0	0	0	0
1.2356	-1.5744	1.703	H	0	0	0	0	0	0	0	0	0	0	0	0
1.3186	1.0683	0.2135	H	0	0	0	0	0	0	0	0	0	0	0	0
2.146	-0.1337	2.0974	H	0	0	0	0	0	0	0	0	0	0	0	0
0.1384	-0.6034	4.0625	C	0	0	0	0	0	0	0	0	0	0	0	0
0.9593	-0.1109	4.5983	H	0	0	0	0	0	0	0	0	0	0	0	0
0.3486	-1.6798	4.08	H	0	0	0	0	0	0	0	0	0	0	0	0
-0.7904	-0.4093	4.6032	H	0	0	0	0	0	0	0	0	0	0	0	0
1.6464	-0.7758	-0.8383	C	0	0	0	0	0	0	0	0	0	0	0	0
1.544	-1.8487	-0.6306	H	0	0	0	0	0	0	0	0	0	0	0	0
2.719	-0.5751	-0.9214	H	0	0	0	0	0	0	0	0	0	0	0	0
-0.4178	0.3005	-1.6666	C	0	0	0	0	0	0	0	0	0	0	0	0
-0.3251	1.3788	-1.8401	H	0	0	0	0	0	0	0	0	0	0	0	0
-1.3054	-0.033	-2.2179	H	0	0	0	0	0	0	0	0	0	0	0	0
0.883	-0.4107	-2.1473	C	0	0	0	0	0	0	0	0	0	0	0	0
1.7199	0.5117	-3.0385	C	0	0	0	0	0	0	0	0	0	0	0	0
2.6018	-0.0115	-3.4188	H	0	0	0	0	0	0	0	0	0	0	0	0
2.0534	1.3915	-2.4756	H	0	0	0	0	0	0	0	0	0	0	0	0
1.133	0.8649	-3.8954	H	0	0	0	0	0	0	0	0	0	0	0	0
0.5099	-1.6765	-2.9177	C	0	0	0	0	0	0	0	0	0	0	0	0
1.6888	-2.3975	-3.2155	O	0	0	0	0	0	0	0	0	0	0	0	0
1.4432	-3.1925	-3.7012	H	0	0	0	0	0	0	0	0	0	0	0	0
-2.433	0.5875	2.572	C	0	0	0	0	0	0	0	0	0	0	0	0
-2.8172	0.6162	1.0737	C	0	0	0	0	0	0	0	0	0	0	0	0
-3.1309	-0.3791	0.7389	H	0	0	0	0	0	0	0	0	0	0	0	0
-3.5702	1.3522	0.775	H	0	0	0	0	0	0	0	0	0	0	0	0
-3.0617	0.54	3.5989	O	0	0	0	0	0	0	0	0	0	0	0	0
-1.1577	2.4325	0.447	C	0	0	0	0	0	0	0	0	0	0	0	0
-0.1042	2.7217	0.3752	H	0	0	0	0	0	0	0	0	0	0	0	0
-1.6076	3.0336	1.245	H	0	0	0	0	0	0	0	0	0	0	0	0
-1.6534	2.7012	-0.4924	H	0	0	0	0	0	0	0	0	0	0	0	0
-0.1778	-2.2819	-2.3022	H	0	0	0	0	0	0	0	0	0	0	0	0
-0.0273	-1.3965	-3.8392	H	0	0	0	0	0	0	0	0	0	0	0	0
1 5 2	0 0 0 0
1 6 1	0 0 0 0
2 9 1	0 0 0 0
2 4 1	0 0 0 0
2 6 1	0 0 0 0
3 5 1	0 0 0 0
3 4 1	0 0 0 0
4 7 1	0 0 0 0
6 8 1	0 0 0 0
6 10 1	0 0 0 0
11 12 1	0 0 0 0
11 13 1	0 0 0 0
11 14 1	0 0 0 0
1 11 1	0 0 0 0
15 16 1	0 0 0 0
15 17 1	0 0 0 0
2 15 1	0 0 0 0
18 19 1	0 0 0 0
18 20 1	0 0 0 0
4 18 1	0 0 0 0
18 21 1	0 0 0 0
15 21 1	0 0 0 0
22 23 1	0 0 0 0
22 24 1	0 0 0 0
22 25 1	0 0 0 0
21 22 1	0 0 0 0
21 26 1	0 0 0 0
27 28 1	0 0 0 0
26 27 1	0 0 0 0
5 29 1	0 0 0 0
30 31 1	0 0 0 0
30 32 1	0 0 0 0
3 30 1	0 0 0 0
29 30 1	0 0 0 0
29 33 2	0 0 0 0
34 35 1	0 0 0 0
34 36 1	0 0 0 0
34 37 1	0 0 0 0
3 34 1	0 0 0 0
26 38 1	0 0 0 0
26 39 1	0 0 0 0
M END
$$$$
M0007
Spartan	02272112253D
39 41 0	0 0 0 0	0 0 0	999	V2	0
0.0497	-0.0953	2.6325	C	0	0	0	0	0	0	0	0	0	0	0	0
0.9349	-0.0093	0.2441	C	0	0	0	0	0	0	0	0	0	0	0	0
-1.3464	0.9154	0.717	C	0	0	0	0	0	0	0	0	0	0	0	0
-0.5457	-0.0234	-0.1846	C	0	0	0	0	0	0	0	0	0	0	0	0
-1.0084	0.5774	2.165	C	0	0	0	0	0	0	0	0	0	0	0	0
1.1587	-0.4903	1.681	C	0	0	0	0	0	0	0	0	0	0	0	0
-0.9211	-1.0452	-0.0135	H	0	0	0	0	0	0	0	0	0	0	0	0
1.2132	-1.5906	1.7	H	0	0	0	0	0	0	0	0	0	0	0	0
1.2945	1.0265	0.1638	H	0	0	0	0	0	0	0	0	0	0	0	0
2.1286	-0.1442	2.0638	H	0	0	0	0	0	0	0	0	0	0	0	0
0.132	-0.581	4.0489	C	0	0	0	0	0	0	0	0	0	0	0	0
0.9639	-0.0915	4.5695	H	0	0	0	0	0	0	0	0	0	0	0	0
0.3278	-1.6594	4.0817	H	0	0	0	0	0	0	0	0	0	0	0	0
-0.7887	-0.3663	4.5949	H	0	0	0	0	0	0	0	0	0	0	0	0
1.5997	-0.8313	-0.8607	C	0	0	0	0	0	0	0	0	0	0	0	0
1.4356	-1.8983	-0.6406	H	0	0	0	0	0	0	0	0	0	0	0	0
2.6822	-0.6759	-0.924	H	0	0	0	0	0	0	0	0	0	0	0	0
-0.4688	0.2271	-1.6933	C	0	0	0	0	0	0	0	0	0	0	0	0
-0.4391	1.303	-1.8983	H	0	0	0	0	0	0	0	0	0	0	0	0
-1.3402	-0.1716	-2.2264	H	0	0	0	0	0	0	0	0	0	0	0	0
0.8642	-0.4264	-2.1727	C	0	0	0	0	0	0	0	0	0	0	0	0
1.7051	0.563	-2.9841	C	0	0	0	0	0	0	0	0	0	0	0	0
2.5987	0.0744	-3.3826	H	0	0	0	0	0	0	0	0	0	0	0	0
2.0174	1.4116	-2.3645	H	0	0	0	0	0	0	0	0	0	0	0	0
1.1302	0.9593	-3.8289	H	0	0	0	0	0	0	0	0	0	0	0	0
0.5561	-1.6644	-3.0256	C	0	0	0	0	0	0	0	0	0	0	0	0
1.7075	-2.3667	-3.4452	O	0	0	0	0	0	0	0	0	0	0	0	0
2.1367	-2.7234	-2.658	H	0	0	0	0	0	0	0	0	0	0	0	0
-2.4458	0.5979	2.5563	C	0	0	0	0	0	0	0	0	0	0	0	0
-2.8392	0.6037	1.0604	C	0	0	0	0	0	0	0	0	0	0	0	0
-3.159	-0.3956	0.7441	H	0	0	0	0	0	0	0	0	0	0	0	0
-3.591	1.3377	0.7539	H	0	0	0	0	0	0	0	0	0	0	0	0
-3.0673	0.5718	3.5884	O	0	0	0	0	0	0	0	0	0	0	0	0
-1.1754	2.403	0.3955	C	0	0	0	0	0	0	0	0	0	0	0	0
-0.1212	2.685	0.3061	H	0	0	0	0	0	0	0	0	0	0	0	0
-1.6117	3.0179	1.1905	H	0	0	0	0	0	0	0	0	0	0	0	0
-1.6816	2.6621	-0.5409	H	0	0	0	0	0	0	0	0	0	0	0	0
-0.1302	-2.3253	-2.4683	H	0	0	0	0	0	0	0	0	0	0	0	0
0.0443	-1.3614	-3.9454	H	0	0	0	0	0	0	0	0	0	0	0	0
1 5 2	0 0 0 0
1 6 1	0 0 0 0
2 9 1	0 0 0 0
2 4 1	0 0 0 0
2 6 1	0 0 0 0
3 5 1	0 0 0 0
3 4 1	0 0 0 0
4 7 1	0 0 0 0
6 8 1	0 0 0 0
6 10 1	0 0 0 0
11 12 1	0 0 0 0
11 13 1	0 0 0 0
11 14 1	0 0 0 0
1 11 1	0 0 0 0
15 16 1	0 0 0 0
15 17 1	0 0 0 0
2 15 1	0 0 0 0
18 19 1	0 0 0 0
18 20 1	0 0 0 0
4 18 1	0 0 0 0
18 21 1	0 0 0 0
15 21 1	0 0 0 0
22 23 1	0 0 0 0
22 24 1	0 0 0 0
22 25 1	0 0 0 0
21 22 1	0 0 0 0
21 26 1	0 0 0 0
27 28 1	0 0 0 0
26 27 1	0 0 0 0
5 29 1	0 0 0 0
30 31 1	0 0 0 0
30 32 1	0 0 0 0
3 30 1	0 0 0 0
29 30 1	0 0 0 0
29 33 2	0 0 0 0
34 35 1	0 0 0 0
34 36 1	0 0 0 0
34 37 1	0 0 0 0
3 34 1	0 0 0 0
26 38 1	0 0 0 0
26 39 1	0 0 0 0
M END
$$$$
M0008
Spartan	02272112253D
39 41 0	0 0 0 0	0 0 0	999	V2	0
0.0417	-0.1493	2.6515	C	0	0	0	0	0	0	0	0	0	0	0	0
0.9595	0.0277	0.2804	C	0	0	0	0	0	0	0	0	0	0	0	0
-1.3411	0.9082	0.7523	C	0	0	0	0	0	0	0	0	0	0	0	0
-0.5149	0.0124	-0.1691	C	0	0	0	0	0	0	0	0	0	0	0	0
-1.0171	0.5289	2.1936	C	0	0	0	0	0	0	0	0	0	0	0	0
1.1656	-0.5036	1.7019	C	0	0	0	0	0	0	0	0	0	0	0	0
-0.8835	-1.0188	-0.0476	H	0	0	0	0	0	0	0	0	0	0	0	0
1.2269	-1.603	1.6804	H	0	0	0	0	0	0	0	0	0	0	0	0
1.2989	1.0731	0.2503	H	0	0	0	0	0	0	0	0	0	0	0	0
2.1279	-0.1668	2.1105	H	0	0	0	0	0	0	0	0	0	0	0	0
0.1113	-0.6791	4.0529	C	0	0	0	0	0	0	0	0	0	0	0	0
0.9207	-0.1839	4.6042	H	0	0	0	0	0	0	0	0	0	0	0	0
0.3366	-1.7529	4.0532	H	0	0	0	0	0	0	0	0	0	0	0	0
-0.8255	-0.5078	4.5887	H	0	0	0	0	0	0	0	0	0	0	0	0
1.6645	-0.7423	-0.8403	C	0	0	0	0	0	0	0	0	0	0	0	0
1.6159	-1.8204	-0.6441	H	0	0	0	0	0	0	0	0	0	0	0	0
2.7267	-0.49	-0.9239	H	0	0	0	0	0	0	0	0	0	0	0	0
-0.4075	0.326	-1.6621	C	0	0	0	0	0	0	0	0	0	0	0	0
-0.2917	1.4062	-1.8089	H	0	0	0	0	0	0	0	0	0	0	0	0
-1.2966	0.0223	-2.228	H	0	0	0	0	0	0	0	0	0	0	0	0
0.8788	-0.4063	-2.144	C	0	0	0	0	0	0	0	0	0	0	0	0
1.702	0.4882	-3.076	C	0	0	0	0	0	0	0	0	0	0	0	0
2.6134	-0.0156	-3.4202	H	0	0	0	0	0	0	0	0	0	0	0	0
2.0172	1.4005	-2.5576	H	0	0	0	0	0	0	0	0	0	0	0	0
1.1199	0.7871	-3.9564	H	0	0	0	0	0	0	0	0	0	0	0	0
0.4719	-1.6989	-2.8694	C	0	0	0	0	0	0	0	0	0	0	0	0
1.5514	-2.5627	-3.1575	O	0	0	0	0	0	0	0	0	0	0	0	0
2.0924	-2.1469	-3.8383	H	0	0	0	0	0	0	0	0	0	0	0	0
-2.4589	0.5171	2.5664	C	0	0	0	0	0	0	0	0	0	0	0	0
-2.8334	0.5636	1.0657	C	0	0	0	0	0	0	0	0	0	0	0	0
-3.1331	-0.4302	0.7144	H	0	0	0	0	0	0	0	0	0	0	0	0
-3.5925	1.2951	0.7724	H	0	0	0	0	0	0	0	0	0	0	0	0
-3.0936	0.4495	3.5883	O	0	0	0	0	0	0	0	0	0	0	0	0
-1.1903	2.4079	0.4802	C	0	0	0	0	0	0	0	0	0	0	0	0
-0.1398	2.7111	0.4253	H	0	0	0	0	0	0	0	0	0	0	0	0
-1.6562	2.9902	1.2827	H	0	0	0	0	0	0	0	0	0	0	0	0
-1.6789	2.6855	-0.4602	H	0	0	0	0	0	0	0	0	0	0	0	0
-0.201	-2.2778	-2.2269	H	0	0	0	0	0	0	0	0	0	0	0	0
-0.0878	-1.4443	-3.7848	H	0	0	0	0	0	0	0	0	0	0	0	0
1 5 2	0 0 0 0
1 6 1	0 0 0 0
2 9 1	0 0 0 0
2 4 1	0 0 0 0
2 6 1	0 0 0 0
3 5 1	0 0 0 0
3 4 1	0 0 0 0
4 7 1	0 0 0 0
6 8 1	0 0 0 0
6 10 1	0 0 0 0
11 12 1	0 0 0 0
11 13 1	0 0 0 0
11 14 1	0 0 0 0
1 11 1	0 0 0 0
15 16 1	0 0 0 0
15 17 1	0 0 0 0
2 15 1	0 0 0 0
18 19 1	0 0 0 0
18 20 1	0 0 0 0
4 18 1	0 0 0 0
18 21 1	0 0 0 0
15 21 1	0 0 0 0
22 23 1	0 0 0 0
22 24 1	0 0 0 0
22 25 1	0 0 0 0
21 22 1	0 0 0 0
21 26 1	0 0 0 0
27 28 1	0 0 0 0
26 27 1	0 0 0 0
5 29 1	0 0 0 0
30 31 1	0 0 0 0
30 32 1	0 0 0 0
3 30 1	0 0 0 0
29 30 1	0 0 0 0
29 33 2	0 0 0 0
34 35 1	0 0 0 0
34 36 1	0 0 0 0
34 37 1	0 0 0 0
3 34 1	0 0 0 0
26 38 1	0 0 0 0
26 39 1	0 0 0 0
M END
$$$$
M0009
Spartan	02272112253D
39 41 0	0 0 0 0	0 0 0	999	V2	0
0.1377	-0.162	2.6665	C	0	0	0	0	0	0	0	0	0	0	0	0
1.0258	-0.0392	0.2804	C	0	0	0	0	0	0	0	0	0	0	0	0
-1.2536	0.8873	0.7684	C	0	0	0	0	0	0	0	0	0	0	0	0
-0.4546	-0.0374	-0.1489	C	0	0	0	0	0	0	0	0	0	0	0	0
-0.9166	0.525	2.2105	C	0	0	0	0	0	0	0	0	0	0	0	0
1.2441	-0.5483	1.7085	C	0	0	0	0	0	0	0	0	0	0	0	0
-0.8358	-1.0609	-0.0025	H	0	0	0	0	0	0	0	0	0	0	0	0
1.2893	-1.6489	1.7064	H	0	0	0	0	0	0	0	0	0	0	0	0
1.3887	0.9969	0.2213	H	0	0	0	0	0	0	0	0	0	0	0	0
2.2163	-0.2174	2.0984	H	0	0	0	0	0	0	0	0	0	0	0	0
0.2176	-0.6697	4.0757	C	0	0	0	0	0	0	0	0	0	0	0	0
1.0407	-0.1779	4.6085	H	0	0	0	0	0	0	0	0	0	0	0	0
0.4259	-1.7462	4.0929	H	0	0	0	0	0	0	0	0	0	0	0	0
-0.7089	-0.4738	4.6197	H	0	0	0	0	0	0	0	0	0	0	0	0
1.6902	-0.845	-0.8373	C	0	0	0	0	0	0	0	0	0	0	0	0
1.5613	-1.9174	-0.6277	H	0	0	0	0	0	0	0	0	0	0	0	0
2.767	-0.6632	-0.9203	H	0	0	0	0	0	0	0	0	0	0	0	0
-0.3685	0.2465	-1.6498	C	0	0	0	0	0	0	0	0	0	0	0	0
-0.288	1.3255	-1.825	H	0	0	0	0	0	0	0	0	0	0	0	0
-1.2683	-0.0879	-2.183	H	0	0	0	0	0	0	0	0	0	0	0	0
0.9335	-0.4607	-2.1424	C	0	0	0	0	0	0	0	0	0	0	0	0
1.7691	0.4793	-3.0154	C	0	0	0	0	0	0	0	0	0	0	0	0
2.6849	-0.0156	-3.3593	H	0	0	0	0	0	0	0	0	0	0	0	0
2.0566	1.3766	-2.4542	H	0	0	0	0	0	0	0	0	0	0	0	0
1.2074	0.7902	-3.9013	H	0	0	0	0	0	0	0	0	0	0	0	0
0.606	-1.7423	-2.9252	C	0	0	0	0	0	0	0	0	0	0	0	0
0.0191	-1.5177	-4.1892	O	0	0	0	0	0	0	0	0	0	0	0	0
-0.8367	-1.096	-4.0469	H	0	0	0	0	0	0	0	0	0	0	0	0
-2.3542	0.5413	2.6021	C	0	0	0	0	0	0	0	0	0	0	0	0
-2.7472	0.5733	1.1064	C	0	0	0	0	0	0	0	0	0	0	0	0
-3.0696	-0.42	0.7744	H	0	0	0	0	0	0	0	0	0	0	0	0
-3.4974	1.3142	0.8133	H	0	0	0	0	0	0	0	0	0	0	0	0
-2.9759	0.4976	3.6328	O	0	0	0	0	0	0	0	0	0	0	0	0
-1.0801	2.3796	0.4707	C	0	0	0	0	0	0	0	0	0	0	0	0
-0.0254	2.6616	0.388	H	0	0	0	0	0	0	0	0	0	0	0	0
-1.5172	2.9826	1.2745	H	0	0	0	0	0	0	0	0	0	0	0	0
-1.5843	2.6538	-0.4627	H	0	0	0	0	0	0	0	0	0	0	0	0
1.533	-2.2904	-3.1267	H	0	0	0	0	0	0	0	0	0	0	0	0
-0.0319	-2.393	-2.3017	H	0	0	0	0	0	0	0	0	0	0	0	0
1 5 2	0 0 0 0
1 6 1	0 0 0 0
2 9 1	0 0 0 0
2 4 1	0 0 0 0
2 6 1	0 0 0 0
3 5 1	0 0 0 0
3 4 1	0 0 0 0
4 7 1	0 0 0 0
6 8 1	0 0 0 0
6 10 1	0 0 0 0
11 12 1	0 0 0 0
11 13 1	0 0 0 0
11 14 1	0 0 0 0
1 11 1	0 0 0 0
15 16 1	0 0 0 0
15 17 1	0 0 0 0
2 15 1	0 0 0 0
18 19 1	0 0 0 0
18 20 1	0 0 0 0
4 18 1	0 0 0 0
18 21 1	0 0 0 0
15 21 1	0 0 0 0
22 23 1	0 0 0 0
22 24 1	0 0 0 0
22 25 1	0 0 0 0
21 22 1	0 0 0 0
21 26 1	0 0 0 0
27 28 1	0 0 0 0
26 27 1	0 0 0 0
5 29 1	0 0 0 0
30 31 1	0 0 0 0
30 32 1	0 0 0 0
3 30 1	0 0 0 0
29 30 1	0 0 0 0
29 33 2	0 0 0 0
34 35 1	0 0 0 0
34 36 1	0 0 0 0
34 37 1	0 0 0 0
3 34 1	0 0 0 0
26 38 1	0 0 0 0
26 39 1	0 0 0 0
M END
$$$$

## Sheet: (2S3R9R11R
M0001
Spartan	02272112073D
39 41 0	0 0 0 0	0 0 0	999	V2	0
-0.1997	-2.5756	-0.6429	C	0	0	0	0	0	0	0	0	0	0	0	0
0.7057	-0.2142	-0.6972	C	0	0	0	0	0	0	0	0	0	0	0	0
-1.3819	-0.7918	0.7318	C	0	0	0	0	0	0	0	0	0	0	0	0
-0.6665	0.288	-0.1117	C	0	0	0	0	0	0	0	0	0	0	0	0
-1.2792	-2.1157	-0.0062	C	0	0	0	0	0	0	0	0	0	0	0	0
1.0313	-1.7109	-0.4865	C	0	0	0	0	0	0	0	0	0	0	0	0
-1.3267	0.4816	-0.9651	H	0	0	0	0	0	0	0	0	0	0	0	0
1.8154	-2.0162	-1.1875	H	0	0	0	0	0	0	0	0	0	0	0	0
0.6625	-0.0676	-1.7826	H	0	0	0	0	0	0	0	0	0	0	0	0
1.4446	-1.8613	0.5196	H	0	0	0	0	0	0	0	0	0	0	0	0
-0.1794	-3.8046	-1.4943	C	0	0	0	0	0	0	0	0	0	0	0	0
0.5362	-4.5354	-1.0964	H	0	0	0	0	0	0	0	0	0	0	0	0
0.1515	-3.5594	-2.5117	H	0	0	0	0	0	0	0	0	0	0	0	0
-1.1674	-4.2694	-1.5412	H	0	0	0	0	0	0	0	0	0	0	0	0
1.7587	0.7439	-0.1278	C	0	0	0	0	0	0	0	0	0	0	0	0
2.6393	0.8442	-0.7696	H	0	0	0	0	0	0	0	0	0	0	0	0
2.099	0.3824	0.8536	H	0	0	0	0	0	0	0	0	0	0	0	0
-0.3485	1.6296	0.5867	C	0	0	0	0	0	0	0	0	0	0	0	0
-0.2724	1.4953	1.6708	H	0	0	0	0	0	0	0	0	0	0	0	0
-1.1302	2.3809	0.4192	H	0	0	0	0	0	0	0	0	0	0	0	0
1.0276	2.0832	0.0586	C	0	0	0	0	0	0	0	0	0	0	0	0
1.7523	3.009	1.0362	C	0	0	0	0	0	0	0	0	0	0	0	0
2.7605	3.2569	0.6821	H	0	0	0	0	0	0	0	0	0	0	0	0
1.8653	2.5303	2.0152	H	0	0	0	0	0	0	0	0	0	0	0	0
1.2008	3.946	1.1825	H	0	0	0	0	0	0	0	0	0	0	0	0
0.8395	2.7957	-1.2943	C	0	0	0	0	0	0	0	0	0	0	0	0
2.0464	3.0557	-1.9824	O	0	0	0	0	0	0	0	0	0	0	0	0
2.5214	3.7428	-1.5011	H	0	0	0	0	0	0	0	0	0	0	0	0
-2.7496	-2.3036	-0.0113	C	0	0	0	0	0	0	0	0	0	0	0	0
-2.94	-0.8974	0.6014	C	0	0	0	0	0	0	0	0	0	0	0	0
-3.386	-0.1907	-0.1069	H	0	0	0	0	0	0	0	0	0	0	0	0
-3.5119	-0.8724	1.5348	H	0	0	0	0	0	0	0	0	0	0	0	0
-3.5065	-3.1751	-0.3618	O	0	0	0	0	0	0	0	0	0	0	0	0
-0.9182	-0.8795	2.1889	C	0	0	0	0	0	0	0	0	0	0	0	0
0.1747	-0.8955	2.2677	H	0	0	0	0	0	0	0	0	0	0	0	0
-1.2988	-1.796	2.6524	H	0	0	0	0	0	0	0	0	0	0	0	0
-1.2857	-0.0334	2.7792	H	0	0	0	0	0	0	0	0	0	0	0	0
0.2462	2.1754	-1.9734	H	0	0	0	0	0	0	0	0	0	0	0	0
0.2697	3.7248	-1.1286	H	0	0	0	0	0	0	0	0	0	0	0	0
1 5 2	0 0 0 0
1 6 1	0 0 0 0
2 9 1	0 0 0 0
2 4 1	0 0 0 0
2 6 1	0 0 0 0
3 5 1	0 0 0 0
3 4 1	0 0 0 0
4 7 1	0 0 0 0
6 8 1	0 0 0 0
6 10 1	0 0 0 0
11 12 1	0 0 0 0
11 13 1	0 0 0 0
11 14 1	0 0 0 0
1 11 1	0 0 0 0
15 16 1	0 0 0 0
15 17 1	0 0 0 0
2 15 1	0 0 0 0
18 19 1	0 0 0 0
18 20 1	0 0 0 0
4 18 1	0 0 0 0
18 21 1	0 0 0 0
15 21 1	0 0 0 0
22 23 1	0 0 0 0
22 24 1	0 0 0 0
22 25 1	0 0 0 0
21 22 1	0 0 0 0
21 26 1	0 0 0 0
27 28 1	0 0 0 0
26 27 1	0 0 0 0
5 29 1	0 0 0 0
30 31 1	0 0 0 0
30 32 1	0 0 0 0
3 30 1	0 0 0 0
29 30 1	0 0 0 0
29 33 2	0 0 0 0
34 35 1	0 0 0 0
34 36 1	0 0 0 0
34 37 1	0 0 0 0
3 34 1	0 0 0 0
26 38 1	0 0 0 0
26 39 1	0 0 0 0
M END
$$$$
M0002
Spartan	02272112073D
39 41 0	0 0 0 0	0 0 0	999	V2	0
-0.1832	-2.5722	-0.6082	C	0	0	0	0	0	0	0	0	0	0	0	0
0.7169	-0.2091	-0.6701	C	0	0	0	0	0	0	0	0	0	0	0	0
-1.3656	-0.7892	0.7672	C	0	0	0	0	0	0	0	0	0	0	0	0
-0.6536	0.2913	-0.0786	C	0	0	0	0	0	0	0	0	0	0	0	0
-1.2621	-2.1139	0.0302	C	0	0	0	0	0	0	0	0	0	0	0	0
1.0464	-1.7047	-0.4559	C	0	0	0	0	0	0	0	0	0	0	0	0
-1.3171	0.4852	-0.9293	H	0	0	0	0	0	0	0	0	0	0	0	0
1.8309	-2.0106	-1.1567	H	0	0	0	0	0	0	0	0	0	0	0	0
0.6677	-0.0659	-1.7559	H	0	0	0	0	0	0	0	0	0	0	0	0
1.4612	-1.8506	0.5507	H	0	0	0	0	0	0	0	0	0	0	0	0
-0.162	-3.8027	-1.4571	C	0	0	0	0	0	0	0	0	0	0	0	0
0.56	-4.5282	-1.0627	H	0	0	0	0	0	0	0	0	0	0	0	0
0.1608	-3.5589	-2.4768	H	0	0	0	0	0	0	0	0	0	0	0	0
-1.1467	-4.2727	-1.4956	H	0	0	0	0	0	0	0	0	0	0	0	0
1.7695	0.7528	-0.1072	C	0	0	0	0	0	0	0	0	0	0	0	0
2.654	0.8459	-0.7432	H	0	0	0	0	0	0	0	0	0	0	0	0
2.1042	0.3984	0.8785	H	0	0	0	0	0	0	0	0	0	0	0	0
-0.3313	1.6325	0.6178	C	0	0	0	0	0	0	0	0	0	0	0	0
-0.2365	1.496	1.6999	H	0	0	0	0	0	0	0	0	0	0	0	0
-1.118	2.3814	0.4651	H	0	0	0	0	0	0	0	0	0	0	0	0
1.0373	2.094	0.0764	C	0	0	0	0	0	0	0	0	0	0	0	0
1.7662	3.0323	1.038	C	0	0	0	0	0	0	0	0	0	0	0	0
2.7286	3.3432	0.6211	H	0	0	0	0	0	0	0	0	0	0	0	0
1.9474	2.5374	1.9993	H	0	0	0	0	0	0	0	0	0	0	0	0
1.1721	3.934	1.2304	H	0	0	0	0	0	0	0	0	0	0	0	0
0.8383	2.7978	-1.2708	C	0	0	0	0	0	0	0	0	0	0	0	0
2.1028	3.0353	-1.8602	O	0	0	0	0	0	0	0	0	0	0	0	0
1.9663	3.5141	-2.685	H	0	0	0	0	0	0	0	0	0	0	0	0
-2.7319	-2.3032	0.0247	C	0	0	0	0	0	0	0	0	0	0	0	0
-2.9239	-0.8974	0.6383	C	0	0	0	0	0	0	0	0	0	0	0	0
-3.3722	-0.1908	-0.0683	H	0	0	0	0	0	0	0	0	0	0	0	0
-3.494	-0.8741	1.5727	H	0	0	0	0	0	0	0	0	0	0	0	0
-3.4884	-3.1748	-0.3283	O	0	0	0	0	0	0	0	0	0	0	0	0
-0.8999	-0.874	2.2236	C	0	0	0	0	0	0	0	0	0	0	0	0
0.193	-0.8893	2.3007	H	0	0	0	0	0	0	0	0	0	0	0	0
-1.2795	-1.7895	2.6897	H	0	0	0	0	0	0	0	0	0	0	0	0
-1.2663	-0.0264	2.8121	H	0	0	0	0	0	0	0	0	0	0	0	0
0.2085	2.1835	-1.9334	H	0	0	0	0	0	0	0	0	0	0	0	0
0.3002	3.7433	-1.0931	H	0	0	0	0	0	0	0	0	0	0	0	0
1 5 2	0 0 0 0
1 6 1	0 0 0 0
2 9 1	0 0 0 0
2 4 1	0 0 0 0
2 6 1	0 0 0 0
3 5 1	0 0 0 0
3 4 1	0 0 0 0
4 7 1	0 0 0 0
6 8 1	0 0 0 0
6 10 1	0 0 0 0
11 12 1	0 0 0 0
11 13 1	0 0 0 0
11 14 1	0 0 0 0
1 11 1	0 0 0 0
15 16 1	0 0 0 0
15 17 1	0 0 0 0
2 15 1	0 0 0 0
18 19 1	0 0 0 0
18 20 1	0 0 0 0
4 18 1	0 0 0 0
18 21 1	0 0 0 0
15 21 1	0 0 0 0
22 23 1	0 0 0 0
22 24 1	0 0 0 0
22 25 1	0 0 0 0
21 22 1	0 0 0 0
21 26 1	0 0 0 0
27 28 1	0 0 0 0
26 27 1	0 0 0 0
5 29 1	0 0 0 0
30 31 1	0 0 0 0
30 32 1	0 0 0 0
3 30 1	0 0 0 0
29 30 1	0 0 0 0
29 33 2	0 0 0 0
34 35 1	0 0 0 0
34 36 1	0 0 0 0
34 37 1	0 0 0 0
3 34 1	0 0 0 0
26 38 1	0 0 0 0
26 39 1	0 0 0 0
M END
$$$$
M0003
Spartan	02272112073D
39 41 0	0 0 0 0	0 0 0	999	V2	0
-0.1407	-2.6012	-0.6551	C	0	0	0	0	0	0	0	0	0	0	0	0
0.7537	-0.2429	-0.7277	C	0	0	0	0	0	0	0	0	0	0	0	0
-1.3304	-0.8179	0.7146	C	0	0	0	0	0	0	0	0	0	0	0	0
-0.6008	0.27	-0.1076	C	0	0	0	0	0	0	0	0	0	0	0	0
-1.2241	-2.1391	-0.0274	C	0	0	0	0	0	0	0	0	0	0	0	0
1.088	-1.7338	-0.4935	C	0	0	0	0	0	0	0	0	0	0	0	0
-1.264	0.5045	-0.9479	H	0	0	0	0	0	0	0	0	0	0	0	0
1.8804	-2.0447	-1.1836	H	0	0	0	0	0	0	0	0	0	0	0	0
0.6737	-0.125	-1.8147	H	0	0	0	0	0	0	0	0	0	0	0	0
1.4919	-1.8684	0.519	H	0	0	0	0	0	0	0	0	0	0	0	0
-0.1149	-3.83	-1.5063	C	0	0	0	0	0	0	0	0	0	0	0	0
0.5988	-4.5605	-1.1052	H	0	0	0	0	0	0	0	0	0	0	0	0
0.2204	-3.5854	-2.5221	H	0	0	0	0	0	0	0	0	0	0	0	0
-1.102	-4.295	-1.5576	H	0	0	0	0	0	0	0	0	0	0	0	0
1.8248	0.728	-0.2098	C	0	0	0	0	0	0	0	0	0	0	0	0
2.6786	0.8253	-0.8922	H	0	0	0	0	0	0	0	0	0	0	0	0
2.2206	0.3657	0.7498	H	0	0	0	0	0	0	0	0	0	0	0	0
-0.2488	1.5849	0.6192	C	0	0	0	0	0	0	0	0	0	0	0	0
-0.1086	1.4103	1.6913	H	0	0	0	0	0	0	0	0	0	0	0	0
-1.0273	2.3464	0.5127	H	0	0	0	0	0	0	0	0	0	0	0	0
1.091	2.06	0.0283	C	0	0	0	0	0	0	0	0	0	0	0	0
1.8521	2.9811	0.9825	C	0	0	0	0	0	0	0	0	0	0	0	0
2.8039	3.3109	0.5472	H	0	0	0	0	0	0	0	0	0	0	0	0
2.0756	2.4663	1.9232	H	0	0	0	0	0	0	0	0	0	0	0	0
1.2629	3.8705	1.2363	H	0	0	0	0	0	0	0	0	0	0	0	0
0.8678	2.7732	-1.319	C	0	0	0	0	0	0	0	0	0	0	0	0
0.0697	3.9356	-1.2252	O	0	0	0	0	0	0	0	0	0	0	0	0
0.5763	4.6076	-0.7558	H	0	0	0	0	0	0	0	0	0	0	0	0
-2.695	-2.3247	-0.0437	C	0	0	0	0	0	0	0	0	0	0	0	0
-2.8875	-0.9179	0.5654	C	0	0	0	0	0	0	0	0	0	0	0	0
-3.3211	-0.21	-0.1491	H	0	0	0	0	0	0	0	0	0	0	0	0
-3.4708	-0.8888	1.4915	H	0	0	0	0	0	0	0	0	0	0	0	0
-3.4496	-3.1968	-0.3983	O	0	0	0	0	0	0	0	0	0	0	0	0
-0.8889	-0.9202	2.1777	C	0	0	0	0	0	0	0	0	0	0	0	0
0.2024	-0.9536	2.2724	H	0	0	0	0	0	0	0	0	0	0	0	0
-1.2897	-1.8331	2.6313	H	0	0	0	0	0	0	0	0	0	0	0	0
-1.2517	-0.0704	2.7655	H	0	0	0	0	0	0	0	0	0	0	0	0
1.8477	3.0009	-1.7708	H	0	0	0	0	0	0	0	0	0	0	0	0
0.336	2.1181	-2.0154	H	0	0	0	0	0	0	0	0	0	0	0	0
1 5 2	0 0 0 0
1 6 1	0 0 0 0
2 9 1	0 0 0 0
2 4 1	0 0 0 0
2 6 1	0 0 0 0
3 5 1	0 0 0 0
3 4 1	0 0 0 0
4 7 1	0 0 0 0
6 8 1	0 0 0 0
6 10 1	0 0 0 0
11 12 1	0 0 0 0
11 13 1	0 0 0 0
11 14 1	0 0 0 0
1 11 1	0 0 0 0
15 16 1	0 0 0 0
15 17 1	0 0 0 0
2 15 1	0 0 0 0
18 19 1	0 0 0 0
18 20 1	0 0 0 0
4 18 1	0 0 0 0
18 21 1	0 0 0 0
15 21 1	0 0 0 0
22 23 1	0 0 0 0
22 24 1	0 0 0 0
22 25 1	0 0 0 0
21 22 1	0 0 0 0
21 26 1	0 0 0 0
27 28 1	0 0 0 0
26 27 1	0 0 0 0
5 29 1	0 0 0 0
30 31 1	0 0 0 0
30 32 1	0 0 0 0
3 30 1	0 0 0 0
29 30 1	0 0 0 0
29 33 2	0 0 0 0
34 35 1	0 0 0 0
34 36 1	0 0 0 0
34 37 1	0 0 0 0
3 34 1	0 0 0 0
26 38 1	0 0 0 0
26 39 1	0 0 0 0
M END
$$$$
M0006
Spartan	02272112073D
39 41 0	0 0 0 0	0 0 0	999	V2	0
-0.101	-0.6406	2.5844	C	0	0	0	0	0	0	0	0	0	0	0	0
0.7816	-0.722	0.2247	C	0	0	0	0	0	0	0	0	0	0	0	0
-1.3041	0.722	0.8042	C	0	0	0	0	0	0	0	0	0	0	0	0
-0.5674	-0.0899	-0.2874	C	0	0	0	0	0	0	0	0	0	0	0	0
-1.1899	-0.0202	2.1248	C	0	0	0	0	0	0	0	0	0	0	0	0
1.1228	-0.4733	1.7113	C	0	0	0	0	0	0	0	0	0	0	0	0
-1.2317	-0.9257	-0.5382	H	0	0	0	0	0	0	0	0	0	0	0	0
1.9241	-1.1537	2.0225	H	0	0	0	0	0	0	0	0	0	0	0	0
0.6871	-1.8091	0.12	H	0	0	0	0	0	0	0	0	0	0	0	0
1.5177	0.5448	1.8355	H	0	0	0	0	0	0	0	0	0	0	0	0
-0.0666	-1.4903	3.8138	C	0	0	0	0	0	0	0	0	0	0	0	0
0.6452	-1.0832	4.5423	H	0	0	0	0	0	0	0	0	0	0	0	0
0.2764	-2.5032	3.5704	H	0	0	0	0	0	0	0	0	0	0	0	0
-1.0516	-1.548	4.2806	H	0	0	0	0	0	0	0	0	0	0	0	0
1.8543	-0.2271	-0.7569	C	0	0	0	0	0	0	0	0	0	0	0	0
2.6922	-0.9272	-0.862	H	0	0	0	0	0	0	0	0	0	0	0	0
2.274	0.7242	-0.3998	H	0	0	0	0	0	0	0	0	0	0	0	0
-0.1964	0.6525	-1.5869	C	0	0	0	0	0	0	0	0	0	0	0	0
-0.01	1.7121	-1.3868	H	0	0	0	0	0	0	0	0	0	0	0	0
-1.0007	0.6246	-2.3323	H	0	0	0	0	0	0	0	0	0	0	0	0
1.1208	0.0265	-2.0872	C	0	0	0	0	0	0	0	0	0	0	0	0
1.8965	0.9558	-3.0182	C	0	0	0	0	0	0	0	0	0	0	0	0
2.876	0.5308	-3.2656	H	0	0	0	0	0	0	0	0	0	0	0	0
2.0617	1.9314	-2.5483	H	0	0	0	0	0	0	0	0	0	0	0	0
1.3533	1.1062	-3.954	H	0	0	0	0	0	0	0	0	0	0	0	0
0.8726	-1.3152	-2.8027	C	0	0	0	0	0	0	0	0	0	0	0	0
0.1648	-1.1913	-4.0203	O	0	0	0	0	0	0	0	0	0	0	0	0
-0.7462	-0.9554	-3.8117	H	0	0	0	0	0	0	0	0	0	0	0	0
-2.66	-0.0456	2.3145	C	0	0	0	0	0	0	0	0	0	0	0	0
-2.8599	0.5604	0.9064	C	0	0	0	0	0	0	0	0	0	0	0	0
-3.2896	-0.1601	0.2019	H	0	0	0	0	0	0	0	0	0	0	0	0
-3.4509	1.4816	0.876	H	0	0	0	0	0	0	0	0	0	0	0	0
-3.4107	-0.4038	3.188	O	0	0	0	0	0	0	0	0	0	0	0	0
-0.8759	2.189	0.9091	C	0	0	0	0	0	0	0	0	0	0	0	0
0.2141	2.2935	0.9513	H	0	0	0	0	0	0	0	0	0	0	0	0
-1.2874	2.6385	1.8191	H	0	0	0	0	0	0	0	0	0	0	0	0
-1.2376	2.7739	0.0567	H	0	0	0	0	0	0	0	0	0	0	0	0
1.8386	-1.7588	-3.0681	H	0	0	0	0	0	0	0	0	0	0	0	0
0.3639	-2.0241	-2.1313	H	0	0	0	0	0	0	0	0	0	0	0	0
1 5 2	0 0 0 0
1 6 1	0 0 0 0
2 9 1	0 0 0 0
2 4 1	0 0 0 0
2 6 1	0 0 0 0
3 5 1	0 0 0 0
3 4 1	0 0 0 0
4 7 1	0 0 0 0
6 8 1	0 0 0 0
6 10 1	0 0 0 0
11 12 1	0 0 0 0
11 13 1	0 0 0 0
11 14 1	0 0 0 0
1 11 1	0 0 0 0
15 16 1	0 0 0 0
15 17 1	0 0 0 0
2 15 1	0 0 0 0
18 19 1	0 0 0 0
18 20 1	0 0 0 0
4 18 1	0 0 0 0
18 21 1	0 0 0 0
15 21 1	0 0 0 0
22 23 1	0 0 0 0
22 24 1	0 0 0 0
22 25 1	0 0 0 0
21 22 1	0 0 0 0
21 26 1	0 0 0 0
27 28 1	0 0 0 0
26 27 1	0 0 0 0
5 29 1	0 0 0 0
30 31 1	0 0 0 0
30 32 1	0 0 0 0
3 30 1	0 0 0 0
29 30 1	0 0 0 0
29 33 2	0 0 0 0
34 35 1	0 0 0 0
34 36 1	0 0 0 0
34 37 1	0 0 0 0
3 34 1	0 0 0 0
26 38 1	0 0 0 0
26 39 1	0 0 0 0
M END
$$$$
M0004
Spartan	02272112073D
39 41 0	0 0 0 0	0 0 0	999	V2	0
-0.1224	-2.6009	-0.6109	C	0	0	0	0	0	0	0	0	0	0	0	0
0.7687	-0.2436	-0.6974	C	0	0	0	0	0	0	0	0	0	0	0	0
-1.3185	-0.8111	0.7442	C	0	0	0	0	0	0	0	0	0	0	0	0
-0.5853	0.2734	-0.08	C	0	0	0	0	0	0	0	0	0	0	0	0
-1.209	-2.1361	0.0093	C	0	0	0	0	0	0	0	0	0	0	0	0
1.1046	-1.7316	-0.4473	C	0	0	0	0	0	0	0	0	0	0	0	0
-1.2475	0.5063	-0.922	H	0	0	0	0	0	0	0	0	0	0	0	0
1.9034	-2.0476	-1.1283	H	0	0	0	0	0	0	0	0	0	0	0	0
0.6867	-0.138	-1.7858	H	0	0	0	0	0	0	0	0	0	0	0	0
1.5005	-1.856	0.5701	H	0	0	0	0	0	0	0	0	0	0	0	0
-0.093	-3.8331	-1.4571	C	0	0	0	0	0	0	0	0	0	0	0	0
0.6183	-4.5622	-1.0496	H	0	0	0	0	0	0	0	0	0	0	0	0
0.2477	-3.5929	-2.472	H	0	0	0	0	0	0	0	0	0	0	0	0
-1.08	-4.2977	-1.5112	H	0	0	0	0	0	0	0	0	0	0	0	0
1.838	0.7352	-0.1908	C	0	0	0	0	0	0	0	0	0	0	0	0
2.6908	0.8296	-0.8747	H	0	0	0	0	0	0	0	0	0	0	0	0
2.2364	0.3831	0.7713	H	0	0	0	0	0	0	0	0	0	0	0	0
-0.2307	1.5889	0.6439	C	0	0	0	0	0	0	0	0	0	0	0	0
-0.0745	1.411	1.7132	H	0	0	0	0	0	0	0	0	0	0	0	0
-1.0144	2.346	0.5533	H	0	0	0	0	0	0	0	0	0	0	0	0
1.1056	2.069	0.0443	C	0	0	0	0	0	0	0	0	0	0	0	0
1.8716	2.9995	0.9843	C	0	0	0	0	0	0	0	0	0	0	0	0
2.849	3.264	0.5634	H	0	0	0	0	0	0	0	0	0	0	0	0
2.0419	2.5151	1.9521	H	0	0	0	0	0	0	0	0	0	0	0	0
1.3152	3.9243	1.1525	H	0	0	0	0	0	0	0	0	0	0	0	0
0.8776	2.7762	-1.2968	C	0	0	0	0	0	0	0	0	0	0	0	0
0.1001	3.9381	-1.0753	O	0	0	0	0	0	0	0	0	0	0	0	0
-0.0369	4.3738	-1.9236	H	0	0	0	0	0	0	0	0	0	0	0	0
-2.6803	-2.3197	-0.0169	C	0	0	0	0	0	0	0	0	0	0	0	0
-2.875	-0.9115	0.5885	C	0	0	0	0	0	0	0	0	0	0	0	0
-3.3063	-0.2048	-0.1285	H	0	0	0	0	0	0	0	0	0	0	0	0
-3.4617	-0.8812	1.5124	H	0	0	0	0	0	0	0	0	0	0	0	0
-3.4341	-3.1901	-0.3774	O	0	0	0	0	0	0	0	0	0	0	0	0
-0.884	-0.9052	2.2101	C	0	0	0	0	0	0	0	0	0	0	0	0
0.2067	-0.9396	2.3101	H	0	0	0	0	0	0	0	0	0	0	0	0
-1.2886	-1.8146	2.6673	H	0	0	0	0	0	0	0	0	0	0	0	0
-1.2479	-0.0508	2.7903	H	0	0	0	0	0	0	0	0	0	0	0	0
1.8577	3.0331	-1.7322	H	0	0	0	0	0	0	0	0	0	0	0	0
0.3696	2.1015	-2.0029	H	0	0	0	0	0	0	0	0	0	0	0	0
1 5 2	0 0 0 0
1 6 1	0 0 0 0
2 9 1	0 0 0 0
2 4 1	0 0 0 0
2 6 1	0 0 0 0
3 5 1	0 0 0 0
3 4 1	0 0 0 0
4 7 1	0 0 0 0
6 8 1	0 0 0 0
6 10 1	0 0 0 0
11 12 1	0 0 0 0
11 13 1	0 0 0 0
11 14 1	0 0 0 0
1 11 1	0 0 0 0
15 16 1	0 0 0 0
15 17 1	0 0 0 0
2 15 1	0 0 0 0
18 19 1	0 0 0 0
18 20 1	0 0 0 0
4 18 1	0 0 0 0
18 21 1	0 0 0 0
15 21 1	0 0 0 0
22 23 1	0 0 0 0
22 24 1	0 0 0 0
22 25 1	0 0 0 0
21 22 1	0 0 0 0
21 26 1	0 0 0 0
27 28 1	0 0 0 0
26 27 1	0 0 0 0
5 29 1	0 0 0 0
30 31 1	0 0 0 0
30 32 1	0 0 0 0
3 30 1	0 0 0 0
29 30 1	0 0 0 0
29 33 2	0 0 0 0
34 35 1	0 0 0 0
34 36 1	0 0 0 0
34 37 1	0 0 0 0
3 34 1	0 0 0 0
26 38 1	0 0 0 0
26 39 1	0 0 0 0
M END
$$$$
M0005
Spartan	02272112073D
39 41 0	0 0 0 0	0 0 0	999	V2	0
-0.1972	-2.5479	-0.6149	C	0	0	0	0	0	0	0	0	0	0	0	0
0.7112	-0.1886	-0.6733	C	0	0	0	0	0	0	0	0	0	0	0	0
-1.3837	-0.7583	0.7489	C	0	0	0	0	0	0	0	0	0	0	0	0
-0.6591	0.3202	-0.0883	C	0	0	0	0	0	0	0	0	0	0	0	0
-1.279	-2.0835	0.0136	C	0	0	0	0	0	0	0	0	0	0	0	0
1.0348	-1.6847	-0.4542	C	0	0	0	0	0	0	0	0	0	0	0	0
-1.3145	0.5219	-0.9432	H	0	0	0	0	0	0	0	0	0	0	0	0
1.8233	-1.9955	-1.1486	H	0	0	0	0	0	0	0	0	0	0	0	0
0.6646	-0.0481	-1.7603	H	0	0	0	0	0	0	0	0	0	0	0	0
1.4417	-1.8296	0.5557	H	0	0	0	0	0	0	0	0	0	0	0	0
-0.1738	-3.7804	-1.4612	C	0	0	0	0	0	0	0	0	0	0	0	0
0.5383	-4.5106	-1.0563	H	0	0	0	0	0	0	0	0	0	0	0	0
0.1625	-3.5408	-2.478	H	0	0	0	0	0	0	0	0	0	0	0	0
-1.162	-4.2438	-1.511	H	0	0	0	0	0	0	0	0	0	0	0	0
1.7612	0.7721	-0.1028	C	0	0	0	0	0	0	0	0	0	0	0	0
2.6678	0.8405	-0.7171	H	0	0	0	0	0	0	0	0	0	0	0	0
2.0866	0.4189	0.8858	H	0	0	0	0	0	0	0	0	0	0	0	0
-0.3319	1.6573	0.6136	C	0	0	0	0	0	0	0	0	0	0	0	0
-0.2375	1.5164	1.6953	H	0	0	0	0	0	0	0	0	0	0	0	0
-1.1161	2.409	0.4625	H	0	0	0	0	0	0	0	0	0	0	0	0
1.0356	2.119	0.0703	C	0	0	0	0	0	0	0	0	0	0	0	0
1.7678	3.0589	1.026	C	0	0	0	0	0	0	0	0	0	0	0	0
2.7137	3.3913	0.5895	H	0	0	0	0	0	0	0	0	0	0	0	0
1.978	2.5622	1.98	H	0	0	0	0	0	0	0	0	0	0	0	0
1.1641	3.9495	1.2358	H	0	0	0	0	0	0	0	0	0	0	0	0
0.8294	2.8294	-1.2813	C	0	0	0	0	0	0	0	0	0	0	0	0
2.0322	3.1912	-1.9299	O	0	0	0	0	0	0	0	0	0	0	0	0
2.4462	2.3849	-2.2576	H	0	0	0	0	0	0	0	0	0	0	0	0
-2.7502	-2.268	-0.0012	C	0	0	0	0	0	0	0	0	0	0	0	0
-2.9413	-0.8595	0.6057	C	0	0	0	0	0	0	0	0	0	0	0	0
-3.3791	-0.1539	-0.1086	H	0	0	0	0	0	0	0	0	0	0	0	0
-3.5204	-0.8291	1.5343	H	0	0	0	0	0	0	0	0	0	0	0	0
-3.506	-3.1392	-0.355	O	0	0	0	0	0	0	0	0	0	0	0	0
-0.9333	-0.8464	2.21	C	0	0	0	0	0	0	0	0	0	0	0	0
0.1586	-0.8717	2.2987	H	0	0	0	0	0	0	0	0	0	0	0	0
-1.3255	-1.7583	2.6724	H	0	0	0	0	0	0	0	0	0	0	0	0
-1.2983	0.0047	2.7942	H	0	0	0	0	0	0	0	0	0	0	0	0
0.1955	2.2212	-1.9455	H	0	0	0	0	0	0	0	0	0	0	0	0
0.2957	3.7693	-1.104	H	0	0	0	0	0	0	0	0	0	0	0	0
1 5 2	0 0 0 0
1 6 1	0 0 0 0
2 9 1	0 0 0 0
2 4 1	0 0 0 0
2 6 1	0 0 0 0
3 5 1	0 0 0 0
3 4 1	0 0 0 0
4 7 1	0 0 0 0
6 8 1	0 0 0 0
6 10 1	0 0 0 0
11 12 1	0 0 0 0
11 13 1	0 0 0 0
11 14 1	0 0 0 0
1 11 1	0 0 0 0
15 16 1	0 0 0 0
15 17 1	0 0 0 0
2 15 1	0 0 0 0
18 19 1	0 0 0 0
18 20 1	0 0 0 0
4 18 1	0 0 0 0
18 21 1	0 0 0 0
15 21 1	0 0 0 0
22 23 1	0 0 0 0
22 24 1	0 0 0 0
22 25 1	0 0 0 0
21 22 1	0 0 0 0
21 26 1	0 0 0 0
27 28 1	0 0 0 0
26 27 1	0 0 0 0
5 29 1	0 0 0 0
30 31 1	0 0 0 0
30 32 1	0 0 0 0
3 30 1	0 0 0 0
29 30 1	0 0 0 0
29 33 2	0 0 0 0
34 35 1	0 0 0 0
34 36 1	0 0 0 0
34 37 1	0 0 0 0
3 34 1	0 0 0 0
26 38 1	0 0 0 0
26 39 1	0 0 0 0
M END
$$$$
M0007
Spartan	02272112073D
39 41 0	0 0 0 0	0 0 0	999	V2	0
-0.1147	-2.5596	-0.617	C	0	0	0	0	0	0	0	0	0	0	0	0
0.7575	-0.178	-0.7412	C	0	0	0	0	0	0	0	0	0	0	0	0
-1.2595	-0.7615	0.7692	C	0	0	0	0	0	0	0	0	0	0	0	0
-0.6207	0.2965	-0.1575	C	0	0	0	0	0	0	0	0	0	0	0	0
-1.1677	-2.1057	0.0676	C	0	0	0	0	0	0	0	0	0	0	0	0
1.1082	-1.6729	-0.5486	C	0	0	0	0	0	0	0	0	0	0	0	0
-1.3106	0.3958	-1.0047	H	0	0	0	0	0	0	0	0	0	0	0	0
1.8474	-1.9744	-1.299	H	0	0	0	0	0	0	0	0	0	0	0	0
0.7145	0.0057	-1.8174	H	0	0	0	0	0	0	0	0	0	0	0	0
1.5904	-1.8182	0.4286	H	0	0	0	0	0	0	0	0	0	0	0	0
-0.1132	-3.8123	-1.4332	C	0	0	0	0	0	0	0	0	0	0	0	0
0.6343	-4.5187	-1.0506	H	0	0	0	0	0	0	0	0	0	0	0	0
0.1632	-3.5917	-2.4717	H	0	0	0	0	0	0	0	0	0	0	0	0
-1.0924	-4.2955	-1.417	H	0	0	0	0	0	0	0	0	0	0	0	0
1.7913	0.7868	-0.1506	C	0	0	0	0	0	0	0	0	0	0	0	0
2.6893	0.8795	-0.7732	H	0	0	0	0	0	0	0	0	0	0	0	0
2.118	0.4217	0.8347	H	0	0	0	0	0	0	0	0	0	0	0	0
-0.3564	1.6913	0.4592	C	0	0	0	0	0	0	0	0	0	0	0	0
-0.3912	1.6386	1.5513	H	0	0	0	0	0	0	0	0	0	0	0	0
-1.1201	2.4263	0.1722	H	0	0	0	0	0	0	0	0	0	0	0	0
1.0652	2.1327	0.0348	C	0	0	0	0	0	0	0	0	0	0	0	0
1.7369	2.9985	1.1041	C	0	0	0	0	0	0	0	0	0	0	0	0
2.7543	3.2767	0.8076	H	0	0	0	0	0	0	0	0	0	0	0	0
1.801	2.4574	2.0537	H	0	0	0	0	0	0	0	0	0	0	0	0
1.1752	3.923	1.2839	H	0	0	0	0	0	0	0	0	0	0	0	0
1.0331	2.9565	-1.2658	C	0	0	0	0	0	0	0	0	0	0	0	0
0.3894	2.3429	-2.366	O	0	0	0	0	0	0	0	0	0	0	0	0
-0.5544	2.3015	-2.1715	H	0	0	0	0	0	0	0	0	0	0	0	0
-2.6313	-2.3224	0.1449	C	0	0	0	0	0	0	0	0	0	0	0	0
-2.8193	-0.9047	0.733	C	0	0	0	0	0	0	0	0	0	0	0	0
-3.3245	-0.2254	0.0371	H	0	0	0	0	0	0	0	0	0	0	0	0
-3.3353	-0.8702	1.6986	H	0	0	0	0	0	0	0	0	0	0	0	0
-3.3876	-3.2163	-0.1447	O	0	0	0	0	0	0	0	0	0	0	0	0
-0.7052	-0.7861	2.1963	C	0	0	0	0	0	0	0	0	0	0	0	0
0.3904	-0.7697	2.2073	H	0	0	0	0	0	0	0	0	0	0	0	0
-1.0289	-1.6961	2.7123	H	0	0	0	0	0	0	0	0	0	0	0	0
-1.0594	0.0676	2.7831	H	0	0	0	0	0	0	0	0	0	0	0	0
0.5731	3.9352	-1.0507	H	0	0	0	0	0	0	0	0	0	0	0	0
2.0599	3.1454	-1.5988	H	0	0	0	0	0	0	0	0	0	0	0	0
1 5 2	0 0 0 0
1 6 1	0 0 0 0
2 9 1	0 0 0 0
2 4 1	0 0 0 0
2 6 1	0 0 0 0
3 5 1	0 0 0 0
3 4 1	0 0 0 0
4 7 1	0 0 0 0
6 8 1	0 0 0 0
6 10 1	0 0 0 0
11 12 1	0 0 0 0
11 13 1	0 0 0 0
11 14 1	0 0 0 0
1 11 1	0 0 0 0
15 16 1	0 0 0 0
15 17 1	0 0 0 0
2 15 1	0 0 0 0
18 19 1	0 0 0 0
18 20 1	0 0 0 0
4 18 1	0 0 0 0
18 21 1	0 0 0 0
15 21 1	0 0 0 0
22 23 1	0 0 0 0
22 24 1	0 0 0 0
22 25 1	0 0 0 0
21 22 1	0 0 0 0
21 26 1	0 0 0 0
27 28 1	0 0 0 0
26 27 1	0 0 0 0
5 29 1	0 0 0 0
30 31 1	0 0 0 0
30 32 1	0 0 0 0
3 30 1	0 0 0 0
29 30 1	0 0 0 0
29 33 2	0 0 0 0
34 35 1	0 0 0 0
34 36 1	0 0 0 0
34 37 1	0 0 0 0
3 34 1	0 0 0 0
26 38 1	0 0 0 0
26 39 1	0 0 0 0
M END
$$$$
M0008
Spartan	02272112073D
39 41 0	0 0 0 0	0 0 0	999	V2	0
-0.1635	-2.5969	-0.6015	C	0	0	0	0	0	0	0	0	0	0	0	0
0.6703	-0.1796	-0.8724	C	0	0	0	0	0	0	0	0	0	0	0	0
-1.2036	-0.7407	0.7873	C	0	0	0	0	0	0	0	0	0	0	0	0
-0.7145	0.2421	-0.2939	C	0	0	0	0	0	0	0	0	0	0	0	0
-1.1326	-2.1342	0.192	C	0	0	0	0	0	0	0	0	0	0	0	0
1.0342	-1.6869	-0.7658	C	0	0	0	0	0	0	0	0	0	0	0	0
-1.4491	0.1737	-1.1042	H	0	0	0	0	0	0	0	0	0	0	0	0
1.6204	-1.99	-1.6407	H	0	0	0	0	0	0	0	0	0	0	0	0
0.6498	0.0838	-1.9328	H	0	0	0	0	0	0	0	0	0	0	0	0
1.6935	-1.8419	0.1008	H	0	0	0	0	0	0	0	0	0	0	0	0
-0.2212	-3.9092	-1.3183	C	0	0	0	0	0	0	0	0	0	0	0	0
0.6098	-4.5545	-1.0055	H	0	0	0	0	0	0	0	0	0	0	0	0
-0.1156	-3.7591	-2.4003	H	0	0	0	0	0	0	0	0	0	0	0	0
-1.1622	-4.4279	-1.119	H	0	0	0	0	0	0	0	0	0	0	0	0
1.6813	0.7522	-0.1933	C	0	0	0	0	0	0	0	0	0	0	0	0
2.5921	0.8818	-0.7895	H	0	0	0	0	0	0	0	0	0	0	0	0
1.9927	0.3299	0.7713	H	0	0	0	0	0	0	0	0	0	0	0	0
-0.5554	1.7188	0.1295	C	0	0	0	0	0	0	0	0	0	0	0	0
-0.9389	1.885	1.1412	H	0	0	0	0	0	0	0	0	0	0	0	0
-1.1379	2.3648	-0.5335	H	0	0	0	0	0	0	0	0	0	0	0	0
0.9533	2.0938	0.0499	C	0	0	0	0	0	0	0	0	0	0	0	0
1.4434	2.7638	1.3373	C	0	0	0	0	0	0	0	0	0	0	0	0
2.5182	2.9769	1.2929	H	0	0	0	0	0	0	0	0	0	0	0	0
1.2677	2.1095	2.1976	H	0	0	0	0	0	0	0	0	0	0	0	0
0.9184	3.7086	1.5226	H	0	0	0	0	0	0	0	0	0	0	0	0
1.1977	3.0679	-1.1048	C	0	0	0	0	0	0	0	0	0	0	0	0
0.7551	2.4928	-2.3195	O	0	0	0	0	0	0	0	0	0	0	0	0
0.8898	3.1347	-3.0233	H	0	0	0	0	0	0	0	0	0	0	0	0
-2.5658	-2.3955	0.4671	C	0	0	0	0	0	0	0	0	0	0	0	0
-2.7518	-0.9314	0.9299	C	0	0	0	0	0	0	0	0	0	0	0	0
-3.3464	-0.347	0.2189	H	0	0	0	0	0	0	0	0	0	0	0	0
-3.1743	-0.8069	1.9324	H	0	0	0	0	0	0	0	0	0	0	0	0
-3.3053	-3.344	0.3665	O	0	0	0	0	0	0	0	0	0	0	0	0
-0.5032	-0.6278	2.143	C	0	0	0	0	0	0	0	0	0	0	0	0
0.5807	-0.7486	2.0494	H	0	0	0	0	0	0	0	0	0	0	0	0
-0.8614	-1.4093	2.8217	H	0	0	0	0	0	0	0	0	0	0	0	0
-0.6957	0.3393	2.6201	H	0	0	0	0	0	0	0	0	0	0	0	0
0.6571	4.0064	-0.8989	H	0	0	0	0	0	0	0	0	0	0	0	0
2.2727	3.3057	-1.1543	H	0	0	0	0	0	0	0	0	0	0	0	0
1 5 2	0 0 0 0
1 6 1	0 0 0 0
2 9 1	0 0 0 0
2 4 1	0 0 0 0
2 6 1	0 0 0 0
3 5 1	0 0 0 0
3 4 1	0 0 0 0
4 7 1	0 0 0 0
6 8 1	0 0 0 0
6 10 1	0 0 0 0
11 12 1	0 0 0 0
11 13 1	0 0 0 0
11 14 1	0 0 0 0
1 11 1	0 0 0 0
15 16 1	0 0 0 0
15 17 1	0 0 0 0
2 15 1	0 0 0 0
18 19 1	0 0 0 0
18 20 1	0 0 0 0
4 18 1	0 0 0 0
18 21 1	0 0 0 0
15 21 1	0 0 0 0
22 23 1	0 0 0 0
22 24 1	0 0 0 0
22 25 1	0 0 0 0
21 22 1	0 0 0 0
21 26 1	0 0 0 0
27 28 1	0 0 0 0
26 27 1	0 0 0 0
5 29 1	0 0 0 0
30 31 1	0 0 0 0
30 32 1	0 0 0 0
3 30 1	0 0 0 0
29 30 1	0 0 0 0
29 33 2	0 0 0 0
34 35 1	0 0 0 0
34 36 1	0 0 0 0
34 37 1	0 0 0 0
3 34 1	0 0 0 0
26 38 1	0 0 0 0
26 39 1	0 0 0 0
M END
$$$$
M0009
Spartan	02272112073D
39 41 0	0 0 0 0	0 0 0	999	V2	0
-0.1863	-2.5757	-0.6069	C	0	0	0	0	0	0	0	0	0	0	0	0
0.6387	-0.1581	-0.929	C	0	0	0	0	0	0	0	0	0	0	0	0
-1.1982	-0.6979	0.7786	C	0	0	0	0	0	0	0	0	0	0	0	0
-0.7399	0.2584	-0.3386	C	0	0	0	0	0	0	0	0	0	0	0	0
-1.1255	-2.1065	0.2178	C	0	0	0	0	0	0	0	0	0	0	0	0
1.0019	-1.6673	-0.8398	C	0	0	0	0	0	0	0	0	0	0	0	0
-1.4894	0.1527	-1.131	H	0	0	0	0	0	0	0	0	0	0	0	0
1.5412	-1.9787	-1.7422	H	0	0	0	0	0	0	0	0	0	0	0	0
0.599	0.11	-1.9905	H	0	0	0	0	0	0	0	0	0	0	0	0
1.7062	-1.8182	-0.0079	H	0	0	0	0	0	0	0	0	0	0	0	0
-0.266	-3.9021	-1.2954	C	0	0	0	0	0	0	0	0	0	0	0	0
0.5857	-4.5336	-1.0123	H	0	0	0	0	0	0	0	0	0	0	0	0
-0.2161	-3.7731	-2.3838	H	0	0	0	0	0	0	0	0	0	0	0	0
-1.1898	-4.425	-1.0388	H	0	0	0	0	0	0	0	0	0	0	0	0
1.6554	0.7673	-0.2431	C	0	0	0	0	0	0	0	0	0	0	0	0
2.5663	0.9081	-0.8415	H	0	0	0	0	0	0	0	0	0	0	0	0
1.9865	0.318	0.7012	H	0	0	0	0	0	0	0	0	0	0	0	0
-0.5862	1.7489	0.0268	C	0	0	0	0	0	0	0	0	0	0	0	0
-1.0594	1.9774	0.988	H	0	0	0	0	0	0	0	0	0	0	0	0
-1.0916	2.36	-0.7264	H	0	0	0	0	0	0	0	0	0	0	0	0
0.93	2.1037	0.047	C	0	0	0	0	0	0	0	0	0	0	0	0
1.3728	2.6909	1.3913	C	0	0	0	0	0	0	0	0	0	0	0	0
2.4525	2.8834	1.4059	H	0	0	0	0	0	0	0	0	0	0	0	0
1.1461	1.9995	2.2097	H	0	0	0	0	0	0	0	0	0	0	0	0
0.8597	3.6375	1.5999	H	0	0	0	0	0	0	0	0	0	0	0	0
1.2391	3.1437	-1.0433	C	0	0	0	0	0	0	0	0	0	0	0	0
0.8856	2.7368	-2.3518	O	0	0	0	0	0	0	0	0	0	0	0	0
1.528	2.0789	-2.6392	H	0	0	0	0	0	0	0	0	0	0	0	0
-2.5539	-2.3707	0.5201	C	0	0	0	0	0	0	0	0	0	0	0	0
-2.7438	-0.8956	0.9445	C	0	0	0	0	0	0	0	0	0	0	0	0
-3.3522	-0.3338	0.2276	H	0	0	0	0	0	0	0	0	0	0	0	0
-3.1531	-0.7484	1.9493	H	0	0	0	0	0	0	0	0	0	0	0	0
-3.288	-3.3247	0.4499	O	0	0	0	0	0	0	0	0	0	0	0	0
-0.4884	-0.5355	2.1237	C	0	0	0	0	0	0	0	0	0	0	0	0
0.5953	-0.655	2.0288	H	0	0	0	0	0	0	0	0	0	0	0	0
-0.8389	-1.2936	2.8326	H	0	0	0	0	0	0	0	0	0	0	0	0
-0.6859	0.4475	2.5645	H	0	0	0	0	0	0	0	0	0	0	0	0
0.6579	4.0521	-0.8501	H	0	0	0	0	0	0	0	0	0	0	0	0
2.3052	3.419	-0.9955	H	0	0	0	0	0	0	0	0	0	0	0	0
1 5 2	0 0 0 0
1 6 1	0 0 0 0
2 9 1	0 0 0 0
2 4 1	0 0 0 0
2 6 1	0 0 0 0
3 5 1	0 0 0 0
3 4 1	0 0 0 0
4 7 1	0 0 0 0
6 8 1	0 0 0 0
6 10 1	0 0 0 0
11 12 1	0 0 0 0
11 13 1	0 0 0 0
11 14 1	0 0 0 0
1 11 1	0 0 0 0
15 16 1	0 0 0 0
15 17 1	0 0 0 0
2 15 1	0 0 0 0
18 19 1	0 0 0 0
18 20 1	0 0 0 0
4 18 1	0 0 0 0
18 21 1	0 0 0 0
15 21 1	0 0 0 0
22 23 1	0 0 0 0
22 24 1	0 0 0 0
22 25 1	0 0 0 0
21 22 1	0 0 0 0
21 26 1	0 0 0 0
27 28 1	0 0 0 0
26 27 1	0 0 0 0
5 29 1	0 0 0 0
30 31 1	0 0 0 0
30 32 1	0 0 0 0
3 30 1	0 0 0 0
29 30 1	0 0 0 0
29 33 2	0 0 0 0
34 35 1	0 0 0 0
34 36 1	0 0 0 0
34 37 1	0 0 0 0
3 34 1	0 0 0 0
26 38 1	0 0 0 0
26 39 1	0 0 0 0
M END
$$$$

## Sheet: (2S3R9R11R)
M0001
Spartan	02272111593D
39 41 0	0 0 0 0	0 0 0	999	V2	0
-0.1797	0.0068	-2.6649	C	0	0	0	0	0	0	0	0	0	0	0	0
0.2197	1.0083	-0.3797	C	0	0	0	0	0	0	0	0	0	0	0	0
-0.0408	-1.5596	-0.665	C	0	0	0	0	0	0	0	0	0	0	0	0
0.6171	-0.4214	0.1481	C	0	0	0	0	0	0	0	0	0	0	0	0
0.0338	-1.2017	-2.1395	C	0	0	0	0	0	0	0	0	0	0	0	0
-0.6371	1.0463	-1.6662	C	0	0	0	0	0	0	0	0	0	0	0	0
1.6969	-0.5282	-0.0086	H	0	0	0	0	0	0	0	0	0	0	0	0
-1.6897	0.8605	-1.4141	H	0	0	0	0	0	0	0	0	0	0	0	0
1.1535	1.5267	-0.6276	H	0	0	0	0	0	0	0	0	0	0	0	0
-0.5988	2.0509	-2.102	H	0	0	0	0	0	0	0	0	0	0	0	0
0.0542	0.3593	-4.0993	C	0	0	0	0	0	0	0	0	0	0	0	0
0.7672	1.1899	-4.1788	H	0	0	0	0	0	0	0	0	0	0	0	0
-0.8785	0.6977	-4.5682	H	0	0	0	0	0	0	0	0	0	0	0	0
0.4378	-0.497	-4.659	H	0	0	0	0	0	0	0	0	0	0	0	0
-0.4252	1.7131	0.8201	C	0	0	0	0	0	0	0	0	0	0	0	0
-1.4971	1.4848	0.8591	H	0	0	0	0	0	0	0	0	0	0	0	0
-0.3188	2.8041	0.7811	H	0	0	0	0	0	0	0	0	0	0	0	0
0.3346	-0.391	1.6648	C	0	0	0	0	0	0	0	0	0	0	0	0
1.096	-0.9307	2.2405	H	0	0	0	0	0	0	0	0	0	0	0	0
-0.6323	-0.8479	1.8917	H	0	0	0	0	0	0	0	0	0	0	0	0
0.253	1.0981	2.0578	C	0	0	0	0	0	0	0	0	0	0	0	0
1.6496	1.6913	2.2824	C	0	0	0	0	0	0	0	0	0	0	0	0
1.5979	2.7716	2.4641	H	0	0	0	0	0	0	0	0	0	0	0	0
2.2976	1.5309	1.4146	H	0	0	0	0	0	0	0	0	0	0	0	0
2.1387	1.2248	3.146	H	0	0	0	0	0	0	0	0	0	0	0	0
-0.5663	1.3114	3.33	C	0	0	0	0	0	0	0	0	0	0	0	0
-1.871	0.793	3.1497	O	0	0	0	0	0	0	0	0	0	0	0	0
-2.3574	0.913	3.9718	H	0	0	0	0	0	0	0	0	0	0	0	0
0.7288	-2.4658	-2.4805	C	0	0	0	0	0	0	0	0	0	0	0	0
0.8307	-2.8234	-0.9807	C	0	0	0	0	0	0	0	0	0	0	0	0
0.4042	-3.7934	-0.7042	H	0	0	0	0	0	0	0	0	0	0	0	0
1.8601	-2.77	-0.6095	H	0	0	0	0	0	0	0	0	0	0	0	0
1.0919	-3.0029	-3.4981	O	0	0	0	0	0	0	0	0	0	0	0	0
-1.4545	-1.9355	-0.2111	C	0	0	0	0	0	0	0	0	0	0	0	0
-1.9338	-2.5775	-0.9583	H	0	0	0	0	0	0	0	0	0	0	0	0
-2.0865	-1.0517	-0.0716	H	0	0	0	0	0	0	0	0	0	0	0	0
-1.4366	-2.4844	0.7363	H	0	0	0	0	0	0	0	0	0	0	0	0
-0.0581	0.8099	4.1701	H	0	0	0	0	0	0	0	0	0	0	0	0
-0.601	2.3897	3.5587	H	0	0	0	0	0	0	0	0	0	0	0	0
1 5 2	0 0 0 0
1 6 1	0 0 0 0
2 9 1	0 0 0 0
2 4 1	0 0 0 0
2 6 1	0 0 0 0
3 5 1	0 0 0 0
3 4 1	0 0 0 0
4 7 1	0 0 0 0
6 8 1	0 0 0 0
6 10 1	0 0 0 0
11 12 1	0 0 0 0
11 13 1	0 0 0 0
11 14 1	0 0 0 0
1 11 1	0 0 0 0
15 16 1	0 0 0 0
15 17 1	0 0 0 0
2 15 1	0 0 0 0
18 19 1	0 0 0 0
18 20 1	0 0 0 0
4 18 1	0 0 0 0
18 21 1	0 0 0 0
15 21 1	0 0 0 0
22 23 1	0 0 0 0
22 24 1	0 0 0 0
22 25 1	0 0 0 0
21 22 1	0 0 0 0
21 26 1	0 0 0 0
27 28 1	0 0 0 0
26 27 1	0 0 0 0
5 29 1	0 0 0 0
30 31 1	0 0 0 0
30 32 1	0 0 0 0
3 30 1	0 0 0 0
29 30 1	0 0 0 0
29 33 2	0 0 0 0
34 35 1	0 0 0 0
34 36 1	0 0 0 0
34 37 1	0 0 0 0
3 34 1	0 0 0 0
26 38 1	0 0 0 0
26 39 1	0 0 0 0
M END
$$$$
M0002
Spartan	02272111593D
39 41 0	0 0 0 0	0 0 0	999	V2	0
0.0249	-2.6501	-0.1883	C	0	0	0	0	0	0	0	0	0	0	0	0
1.027	-0.3667	0.2096	C	0	0	0	0	0	0	0	0	0	0	0	0
-1.5441	-0.652	-0.0448	C	0	0	0	0	0	0	0	0	0	0	0	0
-0.4025	0.1673	0.6001	C	0	0	0	0	0	0	0	0	0	0	0	0
-1.1832	-2.1259	0.0313	C	0	0	0	0	0	0	0	0	0	0	0	0
1.0614	-1.6505	-0.651	C	0	0	0	0	0	0	0	0	0	0	0	0
-0.5094	0.0304	1.6823	H	0	0	0	0	0	0	0	0	0	0	0	0
0.8693	-1.3962	-1.7031	H	0	0	0	0	0	0	0	0	0	0	0	0
1.538	-0.6208	1.1459	H	0	0	0	0	0	0	0	0	0	0	0	0
2.0675	-2.0858	-0.6197	H	0	0	0	0	0	0	0	0	0	0	0	0
0.3804	-4.0838	0.0433	C	0	0	0	0	0	0	0	0	0	0	0	0
1.2056	-4.1625	0.7621	H	0	0	0	0	0	0	0	0	0	0	0	0
0.7283	-4.5473	-0.8883	H	0	0	0	0	0	0	0	0	0	0	0	0
-0.4762	-4.6482	0.4183	H	0	0	0	0	0	0	0	0	0	0	0	0
1.7419	0.832	-0.4262	C	0	0	0	0	0	0	0	0	0	0	0	0
1.5267	0.877	-1.5015	H	0	0	0	0	0	0	0	0	0	0	0	0
2.8315	0.79	-0.3089	H	0	0	0	0	0	0	0	0	0	0	0	0
-0.366	1.68	0.298	C	0	0	0	0	0	0	0	0	0	0	0	0
-0.9305	2.268	1.0311	H	0	0	0	0	0	0	0	0	0	0	0	0
-0.8121	1.8696	-0.684	H	0	0	0	0	0	0	0	0	0	0	0	0
1.1237	2.0722	0.241	C	0	0	0	0	0	0	0	0	0	0	0	0
1.6888	2.2959	1.649	C	0	0	0	0	0	0	0	0	0	0	0	0
2.77	2.4756	1.6146	H	0	0	0	0	0	0	0	0	0	0	0	0
1.5164	1.4311	2.2981	H	0	0	0	0	0	0	0	0	0	0	0	0
1.2176	3.1634	2.1273	H	0	0	0	0	0	0	0	0	0	0	0	0
1.3747	3.3462	-0.5793	C	0	0	0	0	0	0	0	0	0	0	0	0
0.9573	3.265	-1.928	O	0	0	0	0	0	0	0	0	0	0	0	0
0.0034	3.3898	-1.9548	H	0	0	0	0	0	0	0	0	0	0	0	0
-2.444	-2.4675	0.7311	C	0	0	0	0	0	0	0	0	0	0	0	0
-2.8014	-0.9673	0.8362	C	0	0	0	0	0	0	0	0	0	0	0	0
-3.7748	-0.6905	0.4178	H	0	0	0	0	0	0	0	0	0	0	0	0
-2.7396	-0.5967	1.8652	H	0	0	0	0	0	0	0	0	0	0	0	0
-2.9809	-3.4851	1.0918	O	0	0	0	0	0	0	0	0	0	0	0	0
-1.9322	-0.2076	-1.4582	C	0	0	0	0	0	0	0	0	0	0	0	0
-2.581	-0.9562	-1.9258	H	0	0	0	0	0	0	0	0	0	0	0	0
-1.0538	-0.0794	-2.1008	H	0	0	0	0	0	0	0	0	0	0	0	0
-2.481	0.7405	-1.4428	H	0	0	0	0	0	0	0	0	0	0	0	0
0.906	4.2059	-0.074	H	0	0	0	0	0	0	0	0	0	0	0	0
2.4524	3.5401	-0.6146	H	0	0	0	0	0	0	0	0	0	0	0	0
1 5 2	0 0 0 0
1 6 1	0 0 0 0
2 9 1	0 0 0 0
2 4 1	0 0 0 0
2 6 1	0 0 0 0
3 5 1	0 0 0 0
3 4 1	0 0 0 0
4 7 1	0 0 0 0
6 8 1	0 0 0 0
6 10 1	0 0 0 0
11 12 1	0 0 0 0
11 13 1	0 0 0 0
11 14 1	0 0 0 0
1 11 1	0 0 0 0
15 16 1	0 0 0 0
15 17 1	0 0 0 0
2 15 1	0 0 0 0
18 19 1	0 0 0 0
18 20 1	0 0 0 0
4 18 1	0 0 0 0
18 21 1	0 0 0 0
15 21 1	0 0 0 0
22 23 1	0 0 0 0
22 24 1	0 0 0 0
22 25 1	0 0 0 0
21 22 1	0 0 0 0
21 26 1	0 0 0 0
27 28 1	0 0 0 0
26 27 1	0 0 0 0
5 29 1	0 0 0 0
30 31 1	0 0 0 0
30 32 1	0 0 0 0
3 30 1	0 0 0 0
29 30 1	0 0 0 0
29 33 2	0 0 0 0
34 35 1	0 0 0 0
34 36 1	0 0 0 0
34 37 1	0 0 0 0
3 34 1	0 0 0 0
26 38 1	0 0 0 0
26 39 1	0 0 0 0
M END
$$$$
M0003
Spartan	02272111593D
39 41 0	0 0 0 0	0 0 0	999	V2	0
0.1325	-2.5264	0.7684	C	0	0	0	0	0	0	0	0	0	0	0	0
1.0371	-0.2411	0.1841	C	0	0	0	0	0	0	0	0	0	0	0	0
-1.5211	-0.6214	0.43	C	0	0	0	0	0	0	0	0	0	0	0	0
-0.3569	0.3864	0.5647	C	0	0	0	0	0	0	0	0	0	0	0	0
-1.0629	-1.9668	0.9661	C	0	0	0	0	0	0	0	0	0	0	0	0
1.0367	-1.7479	-0.1613	C	0	0	0	0	0	0	0	0	0	0	0	0
-0.3056	0.6445	1.6288	H	0	0	0	0	0	0	0	0	0	0	0	0
0.6922	-1.8899	-1.1954	H	0	0	0	0	0	0	0	0	0	0	0	0
1.6872	-0.1341	1.0602	H	0	0	0	0	0	0	0	0	0	0	0	0
2.0623	-2.1337	-0.1241	H	0	0	0	0	0	0	0	0	0	0	0	0
0.599	-3.7842	1.4294	C	0	0	0	0	0	0	0	0	0	0	0	0
1.5307	-3.6067	1.9809	H	0	0	0	0	0	0	0	0	0	0	0	0
0.8176	-4.5534	0.6781	H	0	0	0	0	0	0	0	0	0	0	0	0
-0.1564	-4.1717	2.1168	H	0	0	0	0	0	0	0	0	0	0	0	0
1.5844	0.6551	-0.9348	C	0	0	0	0	0	0	0	0	0	0	0	0
1.2117	0.279	-1.8988	H	0	0	0	0	0	0	0	0	0	0	0	0
2.6801	0.6614	-0.9827	H	0	0	0	0	0	0	0	0	0	0	0	0
-0.4547	1.6884	-0.2567	C	0	0	0	0	0	0	0	0	0	0	0	0
-0.9424	2.4971	0.2995	H	0	0	0	0	0	0	0	0	0	0	0	0
-1.0282	1.5317	-1.1745	H	0	0	0	0	0	0	0	0	0	0	0	0
0.985	2.0479	-0.6687	C	0	0	0	0	0	0	0	0	0	0	0	0
1.7323	2.764	0.4633	C	0	0	0	0	0	0	0	0	0	0	0	0
2.7831	2.9352	0.1997	H	0	0	0	0	0	0	0	0	0	0	0	0
1.7134	2.1855	1.3928	H	0	0	0	0	0	0	0	0	0	0	0	0
1.2744	3.7377	0.6742	H	0	0	0	0	0	0	0	0	0	0	0	0
1.0133	2.9576	-1.9061	C	0	0	0	0	0	0	0	0	0	0	0	0
0.3331	2.4391	-3.0321	O	0	0	0	0	0	0	0	0	0	0	0	0
0.8834	1.7516	-3.4227	H	0	0	0	0	0	0	0	0	0	0	0	0
-2.1946	-2.0471	1.9207	C	0	0	0	0	0	0	0	0	0	0	0	0
-2.6244	-0.6112	1.5434	C	0	0	0	0	0	0	0	0	0	0	0	0
-3.6606	-0.509	1.2045	H	0	0	0	0	0	0	0	0	0	0	0	0
-2.4449	0.1026	2.3548	H	0	0	0	0	0	0	0	0	0	0	0	0
-2.6124	-2.8733	2.6939	O	0	0	0	0	0	0	0	0	0	0	0	0
-2.1271	-0.7158	-0.9733	C	0	0	0	0	0	0	0	0	0	0	0	0
-2.7954	-1.5814	-1.0394	H	0	0	0	0	0	0	0	0	0	0	0	0
-1.3561	-0.8294	-1.7438	H	0	0	0	0	0	0	0	0	0	0	0	0
-2.7127	0.1769	-1.2163	H	0	0	0	0	0	0	0	0	0	0	0	0
0.5086	3.8999	-1.6665	H	0	0	0	0	0	0	0	0	0	0	0	0
2.058	3.203	-2.1572	H	0	0	0	0	0	0	0	0	0	0	0	0
1 5 2	0 0 0 0
1 6 1	0 0 0 0
2 9 1	0 0 0 0
2 4 1	0 0 0 0
2 6 1	0 0 0 0
3 5 1	0 0 0 0
3 4 1	0 0 0 0
4 7 1	0 0 0 0
6 8 1	0 0 0 0
6 10 1	0 0 0 0
11 12 1	0 0 0 0
11 13 1	0 0 0 0
11 14 1	0 0 0 0
1 11 1	0 0 0 0
15 16 1	0 0 0 0
15 17 1	0 0 0 0
2 15 1	0 0 0 0
18 19 1	0 0 0 0
18 20 1	0 0 0 0
4 18 1	0 0 0 0
18 21 1	0 0 0 0
15 21 1	0 0 0 0
22 23 1	0 0 0 0
22 24 1	0 0 0 0
22 25 1	0 0 0 0
21 22 1	0 0 0 0
21 26 1	0 0 0 0
27 28 1	0 0 0 0
26 27 1	0 0 0 0
5 29 1	0 0 0 0
30 31 1	0 0 0 0
30 32 1	0 0 0 0
3 30 1	0 0 0 0
29 30 1	0 0 0 0
29 33 2	0 0 0 0
34 35 1	0 0 0 0
34 36 1	0 0 0 0
34 37 1	0 0 0 0
3 34 1	0 0 0 0
26 38 1	0 0 0 0
26 39 1	0 0 0 0
M END
$$$$
M0004
Spartan	02272111593D
39 41 0	0 0 0 0	0 0 0	999	V2	0
0.0282	-2.6784	-0.2466	C	0	0	0	0	0	0	0	0	0	0	0	0
1.0331	-0.3955	0.1544	C	0	0	0	0	0	0	0	0	0	0	0	0
-1.5344	-0.6737	-0.1191	C	0	0	0	0	0	0	0	0	0	0	0	0
-0.3966	0.1355	0.5434	C	0	0	0	0	0	0	0	0	0	0	0	0
-1.1804	-2.149	-0.0411	C	0	0	0	0	0	0	0	0	0	0	0	0
1.0747	-1.684	-0.6982	C	0	0	0	0	0	0	0	0	0	0	0	0
-0.5104	-0.018	1.6227	H	0	0	0	0	0	0	0	0	0	0	0	0
0.8991	-1.4371	-1.7541	H	0	0	0	0	0	0	0	0	0	0	0	0
1.5483	-0.6382	1.0909	H	0	0	0	0	0	0	0	0	0	0	0	0
2.0775	-2.1231	-0.6495	H	0	0	0	0	0	0	0	0	0	0	0	0
0.3756	-4.1133	-0.0099	C	0	0	0	0	0	0	0	0	0	0	0	0
1.1947	-4.1945	0.7163	H	0	0	0	0	0	0	0	0	0	0	0	0
0.729	-4.5805	-0.938	H	0	0	0	0	0	0	0	0	0	0	0	0
-0.4869	-4.6732	0.3595	H	0	0	0	0	0	0	0	0	0	0	0	0
1.7422	0.8053	-0.4845	C	0	0	0	0	0	0	0	0	0	0	0	0
1.5091	0.8405	-1.5599	H	0	0	0	0	0	0	0	0	0	0	0	0
2.8333	0.7567	-0.3894	H	0	0	0	0	0	0	0	0	0	0	0	0
-0.3556	1.6542	0.2668	C	0	0	0	0	0	0	0	0	0	0	0	0
-0.909	2.2221	1.0235	H	0	0	0	0	0	0	0	0	0	0	0	0
-0.8118	1.8774	-0.706	H	0	0	0	0	0	0	0	0	0	0	0	0
1.1382	2.0402	0.2066	C	0	0	0	0	0	0	0	0	0	0	0	0
1.713	2.2397	1.6139	C	0	0	0	0	0	0	0	0	0	0	0	0
2.8033	2.3466	1.5765	H	0	0	0	0	0	0	0	0	0	0	0	0
1.4807	1.3989	2.276	H	0	0	0	0	0	0	0	0	0	0	0	0
1.3019	3.1497	2.0607	H	0	0	0	0	0	0	0	0	0	0	0	0
1.3674	3.3056	-0.6256	C	0	0	0	0	0	0	0	0	0	0	0	0
0.7579	4.46	-0.0829	O	0	0	0	0	0	0	0	0	0	0	0	0
-0.1959	4.3236	-0.1128	H	0	0	0	0	0	0	0	0	0	0	0	0
-2.4503	-2.4857	0.6458	C	0	0	0	0	0	0	0	0	0	0	0	0
-2.8041	-0.9843	0.7452	C	0	0	0	0	0	0	0	0	0	0	0	0
-3.7712	-0.7048	0.3134	H	0	0	0	0	0	0	0	0	0	0	0	0
-2.7552	-0.6131	1.7749	H	0	0	0	0	0	0	0	0	0	0	0	0
-2.9937	-3.5013	1.0028	O	0	0	0	0	0	0	0	0	0	0	0	0
-1.9024	-0.2248	-1.5361	C	0	0	0	0	0	0	0	0	0	0	0	0
-2.5533	-0.967	-2.0112	H	0	0	0	0	0	0	0	0	0	0	0	0
-1.0156	-0.1066	-2.1695	H	0	0	0	0	0	0	0	0	0	0	0	0
-2.4409	0.7294	-1.5279	H	0	0	0	0	0	0	0	0	0	0	0	0
2.4382	3.5323	-0.6724	H	0	0	0	0	0	0	0	0	0	0	0	0
1.0223	3.1285	-1.6586	H	0	0	0	0	0	0	0	0	0	0	0	0
1 5 2	0 0 0 0
1 6 1	0 0 0 0
2 9 1	0 0 0 0
2 4 1	0 0 0 0
2 6 1	0 0 0 0
3 5 1	0 0 0 0
3 4 1	0 0 0 0
4 7 1	0 0 0 0
6 8 1	0 0 0 0
6 10 1	0 0 0 0
11 12 1	0 0 0 0
11 13 1	0 0 0 0
11 14 1	0 0 0 0
1 11 1	0 0 0 0
15 16 1	0 0 0 0
15 17 1	0 0 0 0
2 15 1	0 0 0 0
18 19 1	0 0 0 0
18 20 1	0 0 0 0
4 18 1	0 0 0 0
18 21 1	0 0 0 0
15 21 1	0 0 0 0
22 23 1	0 0 0 0
22 24 1	0 0 0 0
22 25 1	0 0 0 0
21 22 1	0 0 0 0
21 26 1	0 0 0 0
27 28 1	0 0 0 0
26 27 1	0 0 0 0
5 29 1	0 0 0 0
30 31 1	0 0 0 0
30 32 1	0 0 0 0
3 30 1	0 0 0 0
29 30 1	0 0 0 0
29 33 2	0 0 0 0
34 35 1	0 0 0 0
34 36 1	0 0 0 0
34 37 1	0 0 0 0
3 34 1	0 0 0 0
26 38 1	0 0 0 0
26 39 1	0 0 0 0
M END
$$$$
M0005
Spartan	02272111593D
39 41 0	0 0 0 0	0 0 0	999	V2	0
-0.0779	-2.6434	-0.2039	C	0	0	0	0	0	0	0	0	0	0	0	0
0.9397	-0.3673	0.1892	C	0	0	0	0	0	0	0	0	0	0	0	0
-1.6298	-0.6301	-0.084	C	0	0	0	0	0	0	0	0	0	0	0	0
-0.4863	0.1789	0.5696	C	0	0	0	0	0	0	0	0	0	0	0	0
-1.283	-2.1071	0.0012	C	0	0	0	0	0	0	0	0	0	0	0	0
0.972	-1.6558	-0.6636	C	0	0	0	0	0	0	0	0	0	0	0	0
-0.6006	0.0396	1.6506	H	0	0	0	0	0	0	0	0	0	0	0	0
0.7916	-1.4088	-1.719	H	0	0	0	0	0	0	0	0	0	0	0	0
1.4468	-0.6174	1.1279	H	0	0	0	0	0	0	0	0	0	0	0	0
1.9732	-2.1	-0.6194	H	0	0	0	0	0	0	0	0	0	0	0	0
0.263	-4.0784	0.0414	C	0	0	0	0	0	0	0	0	0	0	0	0
1.0847	-4.1593	0.7644	H	0	0	0	0	0	0	0	0	0	0	0	0
0.6091	-4.5545	-0.8847	H	0	0	0	0	0	0	0	0	0	0	0	0
-0.601	-4.6304	0.4184	H	0	0	0	0	0	0	0	0	0	0	0	0
1.6675	0.8261	-0.4443	C	0	0	0	0	0	0	0	0	0	0	0	0
1.4513	0.8556	-1.524	H	0	0	0	0	0	0	0	0	0	0	0	0
2.7559	0.7615	-0.3259	H	0	0	0	0	0	0	0	0	0	0	0	0
-0.4343	1.6928	0.2748	C	0	0	0	0	0	0	0	0	0	0	0	0
-0.9906	2.2791	1.0132	H	0	0	0	0	0	0	0	0	0	0	0	0
-0.8787	1.9091	-0.7026	H	0	0	0	0	0	0	0	0	0	0	0	0
1.0581	2.0727	0.2283	C	0	0	0	0	0	0	0	0	0	0	0	0
1.6319	2.2817	1.6344	C	0	0	0	0	0	0	0	0	0	0	0	0
2.6919	2.545	1.5787	H	0	0	0	0	0	0	0	0	0	0	0	0
1.5295	1.3874	2.2577	H	0	0	0	0	0	0	0	0	0	0	0	0
1.1101	3.101	2.1415	H	0	0	0	0	0	0	0	0	0	0	0	0
1.2751	3.3376	-0.6081	C	0	0	0	0	0	0	0	0	0	0	0	0
2.6335	3.7073	-0.7387	O	0	0	0	0	0	0	0	0	0	0	0	0
3.0744	3.0173	-1.2483	H	0	0	0	0	0	0	0	0	0	0	0	0
-2.553	-2.4334	0.6935	C	0	0	0	0	0	0	0	0	0	0	0	0
-2.8975	-0.9295	0.7873	C	0	0	0	0	0	0	0	0	0	0	0	0
-3.8644	-0.6461	0.3584	H	0	0	0	0	0	0	0	0	0	0	0	0
-2.8418	-0.5534	1.8146	H	0	0	0	0	0	0	0	0	0	0	0	0
-3.1013	-3.4446	1.0567	O	0	0	0	0	0	0	0	0	0	0	0	0
-2.0014	-0.1876	-1.5021	C	0	0	0	0	0	0	0	0	0	0	0	0
-2.6602	-0.9276	-1.9689	H	0	0	0	0	0	0	0	0	0	0	0	0
-1.1169	-0.081	-2.1404	H	0	0	0	0	0	0	0	0	0	0	0	0
-2.5309	0.7711	-1.4973	H	0	0	0	0	0	0	0	0	0	0	0	0
0.8085	3.2022	-1.5988	H	0	0	0	0	0	0	0	0	0	0	0	0
0.7816	4.1896	-0.128	H	0	0	0	0	0	0	0	0	0	0	0	0
1 5 2	0 0 0 0
1 6 1	0 0 0 0
2 9 1	0 0 0 0
2 4 1	0 0 0 0
2 6 1	0 0 0 0
3 5 1	0 0 0 0
3 4 1	0 0 0 0
4 7 1	0 0 0 0
6 8 1	0 0 0 0
6 10 1	0 0 0 0
11 12 1	0 0 0 0
11 13 1	0 0 0 0
11 14 1	0 0 0 0
1 11 1	0 0 0 0
15 16 1	0 0 0 0
15 17 1	0 0 0 0
2 15 1	0 0 0 0
18 19 1	0 0 0 0
18 20 1	0 0 0 0
4 18 1	0 0 0 0
18 21 1	0 0 0 0
15 21 1	0 0 0 0
22 23 1	0 0 0 0
22 24 1	0 0 0 0
22 25 1	0 0 0 0
21 22 1	0 0 0 0
21 26 1	0 0 0 0
27 28 1	0 0 0 0
26 27 1	0 0 0 0
5 29 1	0 0 0 0
30 31 1	0 0 0 0
30 32 1	0 0 0 0
3 30 1	0 0 0 0
29 30 1	0 0 0 0
29 33 2	0 0 0 0
34 35 1	0 0 0 0
34 36 1	0 0 0 0
34 37 1	0 0 0 0
3 34 1	0 0 0 0
26 38 1	0 0 0 0
26 39 1	0 0 0 0
M END
$$$$
M0006
Spartan	02272111593D
39 41 0	0 0 0 0	0 0 0	999	V2	0
-0.061	-2.6754	-0.1892	C	0	0	0	0	0	0	0	0	0	0	0	0
0.9517	-0.3916	0.1811	C	0	0	0	0	0	0	0	0	0	0	0	0
-1.6192	-0.6675	-0.07	C	0	0	0	0	0	0	0	0	0	0	0	0
-0.4741	0.1491	0.5716	C	0	0	0	0	0	0	0	0	0	0	0	0
-1.2669	-2.1427	0.0217	C	0	0	0	0	0	0	0	0	0	0	0	0
0.9814	-1.6866	-0.6627	C	0	0	0	0	0	0	0	0	0	0	0	0
-0.5808	0.0141	1.6539	H	0	0	0	0	0	0	0	0	0	0	0	0
0.7922	-1.4467	-1.7182	H	0	0	0	0	0	0	0	0	0	0	0	0
1.4683	-0.634	1.1171	H	0	0	0	0	0	0	0	0	0	0	0	0
1.9847	-2.126	-0.6236	H	0	0	0	0	0	0	0	0	0	0	0	0
0.2865	-4.1077	0.0627	C	0	0	0	0	0	0	0	0	0	0	0	0
1.116	-4.1808	0.7771	H	0	0	0	0	0	0	0	0	0	0	0	0
0.6244	-4.5893	-0.8634	H	0	0	0	0	0	0	0	0	0	0	0	0
-0.5717	-4.6595	0.4524	H	0	0	0	0	0	0	0	0	0	0	0	0
1.6667	0.7994	-0.4703	C	0	0	0	0	0	0	0	0	0	0	0	0
1.4335	0.8269	-1.5452	H	0	0	0	0	0	0	0	0	0	0	0	0
2.7558	0.7562	-0.3763	H	0	0	0	0	0	0	0	0	0	0	0	0
-0.4328	1.6626	0.2682	C	0	0	0	0	0	0	0	0	0	0	0	0
-0.986	2.2508	1.0096	H	0	0	0	0	0	0	0	0	0	0	0	0
-0.8869	1.8699	-0.7086	H	0	0	0	0	0	0	0	0	0	0	0	0
1.0602	2.0439	0.2044	C	0	0	0	0	0	0	0	0	0	0	0	0
1.6402	2.2576	1.609	C	0	0	0	0	0	0	0	0	0	0	0	0
2.7091	2.4786	1.5535	H	0	0	0	0	0	0	0	0	0	0	0	0
1.502	1.3763	2.2435	H	0	0	0	0	0	0	0	0	0	0	0	0
1.1442	3.1007	2.1037	H	0	0	0	0	0	0	0	0	0	0	0	0
1.2646	3.3022	-0.6318	C	0	0	0	0	0	0	0	0	0	0	0	0
2.6514	3.5562	-0.7494	O	0	0	0	0	0	0	0	0	0	0	0	0
2.7662	4.3742	-1.2446	H	0	0	0	0	0	0	0	0	0	0	0	0
-2.5308	-2.4695	0.7242	C	0	0	0	0	0	0	0	0	0	0	0	0
-2.8807	-0.9666	0.8106	C	0	0	0	0	0	0	0	0	0	0	0	0
-3.8514	-0.6899	0.3861	H	0	0	0	0	0	0	0	0	0	0	0	0
-2.8198	-0.5841	1.8354	H	0	0	0	0	0	0	0	0	0	0	0	0
-3.0736	-3.4802	1.0971	O	0	0	0	0	0	0	0	0	0	0	0	0
-2.0011	-0.2348	-1.4885	C	0	0	0	0	0	0	0	0	0	0	0	0
-2.6578	-0.9814	-1.9483	H	0	0	0	0	0	0	0	0	0	0	0	0
-1.1202	-0.1252	-2.1313	H	0	0	0	0	0	0	0	0	0	0	0	0
-2.5374	0.7203	-1.4856	H	0	0	0	0	0	0	0	0	0	0	0	0
0.808	3.1525	-1.6248	H	0	0	0	0	0	0	0	0	0	0	0	0
0.7453	4.1482	-0.151	H	0	0	0	0	0	0	0	0	0	0	0	0
1 5 2	0 0 0 0
1 6 1	0 0 0 0
2 9 1	0 0 0 0
2 4 1	0 0 0 0
2 6 1	0 0 0 0
3 5 1	0 0 0 0
3 4 1	0 0 0 0
4 7 1	0 0 0 0
6 8 1	0 0 0 0
6 10 1	0 0 0 0
11 12 1	0 0 0 0
11 13 1	0 0 0 0
11 14 1	0 0 0 0
1 11 1	0 0 0 0
15 16 1	0 0 0 0
15 17 1	0 0 0 0
2 15 1	0 0 0 0
18 19 1	0 0 0 0
18 20 1	0 0 0 0
4 18 1	0 0 0 0
18 21 1	0 0 0 0
15 21 1	0 0 0 0
22 23 1	0 0 0 0
22 24 1	0 0 0 0
22 25 1	0 0 0 0
21 22 1	0 0 0 0
21 26 1	0 0 0 0
27 28 1	0 0 0 0
26 27 1	0 0 0 0
5 29 1	0 0 0 0
30 31 1	0 0 0 0
30 32 1	0 0 0 0
3 30 1	0 0 0 0
29 30 1	0 0 0 0
29 33 2	0 0 0 0
34 35 1	0 0 0 0
34 36 1	0 0 0 0
34 37 1	0 0 0 0
3 34 1	0 0 0 0
26 38 1	0 0 0 0
26 39 1	0 0 0 0
M END
$$$$
M0007
Spartan	02272111593D
39 41 0	0 0 0 0	0 0 0	999	V2	0
-0.0042	-2.6966	-0.2303	C	0	0	0	0	0	0	0	0	0	0	0	0
1.005	-0.4164	0.1652	C	0	0	0	0	0	0	0	0	0	0	0	0
-1.5625	-0.6886	-0.1118	C	0	0	0	0	0	0	0	0	0	0	0	0
-0.4235	0.1232	0.547	C	0	0	0	0	0	0	0	0	0	0	0	0
-1.2114	-2.1648	-0.0272	C	0	0	0	0	0	0	0	0	0	0	0	0
1.043	-1.705	-0.6879	C	0	0	0	0	0	0	0	0	0	0	0	0
-0.5397	-0.0243	1.6268	H	0	0	0	0	0	0	0	0	0	0	0	0
0.8621	-1.4576	-1.7434	H	0	0	0	0	0	0	0	0	0	0	0	0
1.5153	-0.6631	1.1033	H	0	0	0	0	0	0	0	0	0	0	0	0
2.0459	-2.1454	-0.6437	H	0	0	0	0	0	0	0	0	0	0	0	0
0.341	-4.1306	0.0147	C	0	0	0	0	0	0	0	0	0	0	0	0
1.1577	-4.2098	0.7428	H	0	0	0	0	0	0	0	0	0	0	0	0
0.6955	-4.6034	-0.9094	H	0	0	0	0	0	0	0	0	0	0	0	0
-0.523	-4.6864	0.384	H	0	0	0	0	0	0	0	0	0	0	0	0
1.7248	0.7801	-0.4715	C	0	0	0	0	0	0	0	0	0	0	0	0
1.4999	0.8116	-1.5483	H	0	0	0	0	0	0	0	0	0	0	0	0
2.8147	0.727	-0.3667	H	0	0	0	0	0	0	0	0	0	0	0	0
-0.3789	1.6389	0.2589	C	0	0	0	0	0	0	0	0	0	0	0	0
-0.9339	2.2252	0.9965	H	0	0	0	0	0	0	0	0	0	0	0	0
-0.8201	1.8622	-0.7187	H	0	0	0	0	0	0	0	0	0	0	0	0
1.1156	2.0182	0.2111	C	0	0	0	0	0	0	0	0	0	0	0	0
1.6845	2.2156	1.6228	C	0	0	0	0	0	0	0	0	0	0	0	0
2.7726	2.3469	1.5887	H	0	0	0	0	0	0	0	0	0	0	0	0
1.471	1.3593	2.2706	H	0	0	0	0	0	0	0	0	0	0	0	0
1.2483	3.1059	2.0831	H	0	0	0	0	0	0	0	0	0	0	0	0
1.3594	3.2736	-0.6192	C	0	0	0	0	0	0	0	0	0	0	0	0
0.6794	4.3599	-0.0189	O	0	0	0	0	0	0	0	0	0	0	0	0
0.8673	5.1533	-0.5314	H	0	0	0	0	0	0	0	0	0	0	0	0
-2.4809	-2.4954	0.6638	C	0	0	0	0	0	0	0	0	0	0	0	0
-2.8312	-0.9933	0.7561	C	0	0	0	0	0	0	0	0	0	0	0	0
-3.798	-0.714	0.3248	H	0	0	0	0	0	0	0	0	0	0	0	0
-2.7797	-0.6165	1.7833	H	0	0	0	0	0	0	0	0	0	0	0	0
-3.0249	-3.5085	1.0291	O	0	0	0	0	0	0	0	0	0	0	0	0
-1.932	-0.2448	-1.5301	C	0	0	0	0	0	0	0	0	0	0	0	0
-2.5858	-0.9867	-2.0009	H	0	0	0	0	0	0	0	0	0	0	0	0
-1.0458	-0.1319	-2.1646	H	0	0	0	0	0	0	0	0	0	0	0	0
-2.4652	0.7116	-1.5238	H	0	0	0	0	0	0	0	0	0	0	0	0
2.4433	3.4682	-0.6787	H	0	0	0	0	0	0	0	0	0	0	0	0
0.9947	3.1023	-1.6459	H	0	0	0	0	0	0	0	0	0	0	0	0
1 5 2	0 0 0 0
1 6 1	0 0 0 0
2 9 1	0 0 0 0
2 4 1	0 0 0 0
2 6 1	0 0 0 0
3 5 1	0 0 0 0
3 4 1	0 0 0 0
4 7 1	0 0 0 0
6 8 1	0 0 0 0
6 10 1	0 0 0 0
11 12 1	0 0 0 0
11 13 1	0 0 0 0
11 14 1	0 0 0 0
1 11 1	0 0 0 0
15 16 1	0 0 0 0
15 17 1	0 0 0 0
2 15 1	0 0 0 0
18 19 1	0 0 0 0
18 20 1	0 0 0 0
4 18 1	0 0 0 0
18 21 1	0 0 0 0
15 21 1	0 0 0 0
22 23 1	0 0 0 0
22 24 1	0 0 0 0
22 25 1	0 0 0 0
21 22 1	0 0 0 0
21 26 1	0 0 0 0
27 28 1	0 0 0 0
26 27 1	0 0 0 0
5 29 1	0 0 0 0
30 31 1	0 0 0 0
30 32 1	0 0 0 0
3 30 1	0 0 0 0
29 30 1	0 0 0 0
29 33 2	0 0 0 0
34 35 1	0 0 0 0
34 36 1	0 0 0 0
34 37 1	0 0 0 0
3 34 1	0 0 0 0
26 38 1	0 0 0 0
26 39 1	0 0 0 0
M END
$$$$
M0008
Spartan	02272111593D
39 41 0	0 0 0 0	0 0 0	999	V2	0
-0.07	-2.6674	-0.2272	C	0	0	0	0	0	0	0	0	0	0	0	0
0.9468	-0.3863	0.1593	C	0	0	0	0	0	0	0	0	0	0	0	0
-1.6214	-0.654	-0.116	C	0	0	0	0	0	0	0	0	0	0	0	0
-0.4809	0.1494	0.5498	C	0	0	0	0	0	0	0	0	0	0	0	0
-1.2763	-2.1317	-0.029	C	0	0	0	0	0	0	0	0	0	0	0	0
0.9813	-1.6807	-0.6857	C	0	0	0	0	0	0	0	0	0	0	0	0
-0.5971	-0.0081	1.6281	H	0	0	0	0	0	0	0	0	0	0	0	0
0.8042	-1.4382	-1.7426	H	0	0	0	0	0	0	0	0	0	0	0	0
1.4643	-0.6264	1.0955	H	0	0	0	0	0	0	0	0	0	0	0	0
1.9827	-2.1233	-0.637	H	0	0	0	0	0	0	0	0	0	0	0	0
0.2691	-4.1023	0.0204	C	0	0	0	0	0	0	0	0	0	0	0	0
1.085	-4.1834	0.7493	H	0	0	0	0	0	0	0	0	0	0	0	0
0.6227	-4.5776	-0.9028	H	0	0	0	0	0	0	0	0	0	0	0	0
-0.5975	-4.6544	0.3899	H	0	0	0	0	0	0	0	0	0	0	0	0
1.6555	0.8076	-0.492	C	0	0	0	0	0	0	0	0	0	0	0	0
1.4125	0.8417	-1.5639	H	0	0	0	0	0	0	0	0	0	0	0	0
2.7459	0.763	-0.4121	H	0	0	0	0	0	0	0	0	0	0	0	0
-0.4362	1.6692	0.2755	C	0	0	0	0	0	0	0	0	0	0	0	0
-0.9751	2.2442	1.0366	H	0	0	0	0	0	0	0	0	0	0	0	0
-0.9049	1.9006	-0.6877	H	0	0	0	0	0	0	0	0	0	0	0	0
1.0563	2.0481	0.1936	C	0	0	0	0	0	0	0	0	0	0	0	0
1.6482	2.2484	1.596	C	0	0	0	0	0	0	0	0	0	0	0	0
2.7361	2.374	1.5533	H	0	0	0	0	0	0	0	0	0	0	0	0
1.449	1.3937	2.2495	H	0	0	0	0	0	0	0	0	0	0	0	0
1.2156	3.134	2.0769	H	0	0	0	0	0	0	0	0	0	0	0	0
1.251	3.3164	-0.6422	C	0	0	0	0	0	0	0	0	0	0	0	0
2.6075	3.657	-0.8553	O	0	0	0	0	0	0	0	0	0	0	0	0
2.9627	3.9941	-0.0254	H	0	0	0	0	0	0	0	0	0	0	0	0
-2.5489	-2.4568	0.6589	C	0	0	0	0	0	0	0	0	0	0	0	0
-2.8958	-0.9531	0.7454	C	0	0	0	0	0	0	0	0	0	0	0	0
-3.859	-0.673	0.3069	H	0	0	0	0	0	0	0	0	0	0	0	0
-2.8502	-0.5738	1.772	H	0	0	0	0	0	0	0	0	0	0	0	0
-3.0973	-3.4665	1.0265	O	0	0	0	0	0	0	0	0	0	0	0	0
-1.9797	-0.2068	-1.5362	C	0	0	0	0	0	0	0	0	0	0	0	0
-2.6294	-0.9481	-2.0135	H	0	0	0	0	0	0	0	0	0	0	0	0
-1.0891	-0.0919	-2.1638	H	0	0	0	0	0	0	0	0	0	0	0	0
-2.5149	0.7486	-1.5329	H	0	0	0	0	0	0	0	0	0	0	0	0
0.8258	3.1616	-1.6403	H	0	0	0	0	0	0	0	0	0	0	0	0
0.7013	4.1522	-0.1778	H	0	0	0	0	0	0	0	0	0	0	0	0
1 5 2	0 0 0 0
1 6 1	0 0 0 0
2 9 1	0 0 0 0
2 4 1	0 0 0 0
2 6 1	0 0 0 0
3 5 1	0 0 0 0
3 4 1	0 0 0 0
4 7 1	0 0 0 0
6 8 1	0 0 0 0
6 10 1	0 0 0 0
11 12 1	0 0 0 0
11 13 1	0 0 0 0
11 14 1	0 0 0 0
1 11 1	0 0 0 0
15 16 1	0 0 0 0
15 17 1	0 0 0 0
2 15 1	0 0 0 0
18 19 1	0 0 0 0
18 20 1	0 0 0 0
4 18 1	0 0 0 0
18 21 1	0 0 0 0
15 21 1	0 0 0 0
22 23 1	0 0 0 0
22 24 1	0 0 0 0
22 25 1	0 0 0 0
21 22 1	0 0 0 0
21 26 1	0 0 0 0
27 28 1	0 0 0 0
26 27 1	0 0 0 0
5 29 1	0 0 0 0
30 31 1	0 0 0 0
30 32 1	0 0 0 0
3 30 1	0 0 0 0
29 30 1	0 0 0 0
29 33 2	0 0 0 0
34 35 1	0 0 0 0
34 36 1	0 0 0 0
34 37 1	0 0 0 0
3 34 1	0 0 0 0
26 38 1	0 0 0 0
26 39 1	0 0 0 0
M END
$$$$
M0009
Spartan	02272111593D
39 41 0	0 0 0 0	0 0 0	999	V2	0
-0.0086	-2.6846	-0.276	C	0	0	0	0	0	0	0	0	0	0	0	0
0.9983	-0.4086	0.1374	C	0	0	0	0	0	0	0	0	0	0	0	0
-1.5704	-0.6805	-0.1392	C	0	0	0	0	0	0	0	0	0	0	0	0
-0.4306	0.1305	0.5198	C	0	0	0	0	0	0	0	0	0	0	0	0
-1.216	-2.1565	-0.0645	C	0	0	0	0	0	0	0	0	0	0	0	0
1.0344	-1.6871	-0.7305	C	0	0	0	0	0	0	0	0	0	0	0	0
-0.5462	-0.0177	1.5997	H	0	0	0	0	0	0	0	0	0	0	0	0
0.8469	-1.4282	-1.7817	H	0	0	0	0	0	0	0	0	0	0	0	0
1.5037	-0.6702	1.0743	H	0	0	0	0	0	0	0	0	0	0	0	0
2.0382	-2.1259	-0.6966	H	0	0	0	0	0	0	0	0	0	0	0	0
0.3404	-4.1194	-0.0423	C	0	0	0	0	0	0	0	0	0	0	0	0
1.1625	-4.2022	0.679	H	0	0	0	0	0	0	0	0	0	0	0	0
0.6886	-4.586	-0.9718	H	0	0	0	0	0	0	0	0	0	0	0	0
-0.5202	-4.6785	0.3296	H	0	0	0	0	0	0	0	0	0	0	0	0
1.7259	0.7927	-0.4824	C	0	0	0	0	0	0	0	0	0	0	0	0
1.5165	0.8316	-1.5618	H	0	0	0	0	0	0	0	0	0	0	0	0
2.8146	0.7391	-0.3645	H	0	0	0	0	0	0	0	0	0	0	0	0
-0.386	1.6461	0.2325	C	0	0	0	0	0	0	0	0	0	0	0	0
-0.9508	2.2312	0.9641	H	0	0	0	0	0	0	0	0	0	0	0	0
-0.8196	1.8696	-0.7481	H	0	0	0	0	0	0	0	0	0	0	0	0
1.1066	2.0293	0.1943	C	0	0	0	0	0	0	0	0	0	0	0	0
1.6651	2.2201	1.6111	C	0	0	0	0	0	0	0	0	0	0	0	0
2.7416	2.43	1.5861	H	0	0	0	0	0	0	0	0	0	0	0	0
1.515	1.3321	2.2328	H	0	0	0	0	0	0	0	0	0	0	0	0
1.1621	3.0503	2.1206	H	0	0	0	0	0	0	0	0	0	0	0	0
1.356	3.2881	-0.6418	C	0	0	0	0	0	0	0	0	0	0	0	0
0.6905	4.4385	-0.1567	O	0	0	0	0	0	0	0	0	0	0	0	0
1.1435	4.7309	0.6422	H	0	0	0	0	0	0	0	0	0	0	0	0
-2.4811	-2.4934	0.6318	C	0	0	0	0	0	0	0	0	0	0	0	0
-2.8349	-0.9926	0.7323	C	0	0	0	0	0	0	0	0	0	0	0	0
-3.8037	-0.7142	0.3052	H	0	0	0	0	0	0	0	0	0	0	0	0
-2.7815	-0.6201	1.7609	H	0	0	0	0	0	0	0	0	0	0	0	0
-3.0196	-3.5092	0.9975	O	0	0	0	0	0	0	0	0	0	0	0	0
-1.9465	-0.2287	-1.5533	C	0	0	0	0	0	0	0	0	0	0	0	0
-2.6018	-0.9685	-2.0252	H	0	0	0	0	0	0	0	0	0	0	0	0
-1.0634	-0.1118	-2.1914	H	0	0	0	0	0	0	0	0	0	0	0	0
-2.4803	0.7272	-1.5393	H	0	0	0	0	0	0	0	0	0	0	0	0
2.441	3.4658	-0.729	H	0	0	0	0	0	0	0	0	0	0	0	0
0.9696	3.1308	-1.6551	H	0	0	0	0	0	0	0	0	0	0	0	0
1 5 2	0 0 0 0
1 6 1	0 0 0 0
2 9 1	0 0 0 0
2 4 1	0 0 0 0
2 6 1	0 0 0 0
3 5 1	0 0 0 0
3 4 1	0 0 0 0
4 7 1	0 0 0 0
6 8 1	0 0 0 0
6 10 1	0 0 0 0
11 12 1	0 0 0 0
11 13 1	0 0 0 0
11 14 1	0 0 0 0
1 11 1	0 0 0 0
15 16 1	0 0 0 0
15 17 1	0 0 0 0
2 15 1	0 0 0 0
18 19 1	0 0 0 0
18 20 1	0 0 0 0
4 18 1	0 0 0 0
18 21 1	0 0 0 0
15 21 1	0 0 0 0
22 23 1	0 0 0 0
22 24 1	0 0 0 0
22 25 1	0 0 0 0
21 22 1	0 0 0 0
21 26 1	0 0 0 0
27 28 1	0 0 0 0
26 27 1	0 0 0 0
5 29 1	0 0 0 0
30 31 1	0 0 0 0
30 32 1	0 0 0 0
3 30 1	0 0 0 0
29 30 1	0 0 0 0
29 33 2	0 0 0 0
34 35 1	0 0 0 0
34 36 1	0 0 0 0
34 37 1	0 0 0 0
3 34 1	0 0 0 0
26 38 1	0 0 0 0
26 39 1	0 0 0 0
M END
$$$$

## Sheet: (2R3S9S11R)
M0001
Spartan	02272111593D
39 41 0	0 0 0 0	0 0 0	999	V2	0
-0.1797	0.0068	-2.6649	C	0	0	0	0	0	0	0	0	0	0	0	0
0.2197	1.0083	-0.3797	C	0	0	0	0	0	0	0	0	0	0	0	0
-0.0408	-1.5596	-0.665	C	0	0	0	0	0	0	0	0	0	0	0	0
0.6171	-0.4214	0.1481	C	0	0	0	0	0	0	0	0	0	0	0	0
0.0338	-1.2017	-2.1395	C	0	0	0	0	0	0	0	0	0	0	0	0
-0.6371	1.0463	-1.6662	C	0	0	0	0	0	0	0	0	0	0	0	0
1.6969	-0.5282	-0.0086	H	0	0	0	0	0	0	0	0	0	0	0	0
-1.6897	0.8605	-1.4141	H	0	0	0	0	0	0	0	0	0	0	0	0
1.1535	1.5267	-0.6276	H	0	0	0	0	0	0	0	0	0	0	0	0
-0.5988	2.0509	-2.102	H	0	0	0	0	0	0	0	0	0	0	0	0
0.0542	0.3593	-4.0993	C	0	0	0	0	0	0	0	0	0	0	0	0
0.7672	1.1899	-4.1788	H	0	0	0	0	0	0	0	0	0	0	0	0
-0.8785	0.6977	-4.5682	H	0	0	0	0	0	0	0	0	0	0	0	0
0.4378	-0.497	-4.659	H	0	0	0	0	0	0	0	0	0	0	0	0
-0.4252	1.7131	0.8201	C	0	0	0	0	0	0	0	0	0	0	0	0
-1.4971	1.4848	0.8591	H	0	0	0	0	0	0	0	0	0	0	0	0
-0.3188	2.8041	0.7811	H	0	0	0	0	0	0	0	0	0	0	0	0
0.3346	-0.391	1.6648	C	0	0	0	0	0	0	0	0	0	0	0	0
1.096	-0.9307	2.2405	H	0	0	0	0	0	0	0	0	0	0	0	0
-0.6323	-0.8479	1.8917	H	0	0	0	0	0	0	0	0	0	0	0	0
0.253	1.0981	2.0578	C	0	0	0	0	0	0	0	0	0	0	0	0
1.6496	1.6913	2.2824	C	0	0	0	0	0	0	0	0	0	0	0	0
1.5979	2.7716	2.4641	H	0	0	0	0	0	0	0	0	0	0	0	0
2.2976	1.5309	1.4146	H	0	0	0	0	0	0	0	0	0	0	0	0
2.1387	1.2248	3.146	H	0	0	0	0	0	0	0	0	0	0	0	0
-0.5663	1.3114	3.33	C	0	0	0	0	0	0	0	0	0	0	0	0
-1.871	0.793	3.1497	O	0	0	0	0	0	0	0	0	0	0	0	0
-2.3574	0.913	3.9718	H	0	0	0	0	0	0	0	0	0	0	0	0
0.7288	-2.4658	-2.4805	C	0	0	0	0	0	0	0	0	0	0	0	0
0.8307	-2.8234	-0.9807	C	0	0	0	0	0	0	0	0	0	0	0	0
0.4042	-3.7934	-0.7042	H	0	0	0	0	0	0	0	0	0	0	0	0
1.8601	-2.77	-0.6095	H	0	0	0	0	0	0	0	0	0	0	0	0
1.0919	-3.0029	-3.4981	O	0	0	0	0	0	0	0	0	0	0	0	0
-1.4545	-1.9355	-0.2111	C	0	0	0	0	0	0	0	0	0	0	0	0
-1.9338	-2.5775	-0.9583	H	0	0	0	0	0	0	0	0	0	0	0	0
-2.0865	-1.0517	-0.0716	H	0	0	0	0	0	0	0	0	0	0	0	0
-1.4366	-2.4844	0.7363	H	0	0	0	0	0	0	0	0	0	0	0	0
-0.0581	0.8099	4.1701	H	0	0	0	0	0	0	0	0	0	0	0	0
-0.601	2.3897	3.5587	H	0	0	0	0	0	0	0	0	0	0	0	0
1 5 2	0 0 0 0
1 6 1	0 0 0 0
2 9 1	0 0 0 0
2 4 1	0 0 0 0
2 6 1	0 0 0 0
3 5 1	0 0 0 0
3 4 1	0 0 0 0
4 7 1	0 0 0 0
6 8 1	0 0 0 0
6 10 1	0 0 0 0
11 12 1	0 0 0 0
11 13 1	0 0 0 0
11 14 1	0 0 0 0
1 11 1	0 0 0 0
15 16 1	0 0 0 0
15 17 1	0 0 0 0
2 15 1	0 0 0 0
18 19 1	0 0 0 0
18 20 1	0 0 0 0
4 18 1	0 0 0 0
18 21 1	0 0 0 0
15 21 1	0 0 0 0
22 23 1	0 0 0 0
22 24 1	0 0 0 0
22 25 1	0 0 0 0
21 22 1	0 0 0 0
21 26 1	0 0 0 0
27 28 1	0 0 0 0
26 27 1	0 0 0 0
5 29 1	0 0 0 0
30 31 1	0 0 0 0
30 32 1	0 0 0 0
3 30 1	0 0 0 0
29 30 1	0 0 0 0
29 33 2	0 0 0 0
34 35 1	0 0 0 0
34 36 1	0 0 0 0
34 37 1	0 0 0 0
3 34 1	0 0 0 0
26 38 1	0 0 0 0
26 39 1	0 0 0 0
M END
$$$$
M0002
Spartan	02272111593D
39 41 0	0 0 0 0	0 0 0	999	V2	0
0.0249	-2.6501	-0.1883	C	0	0	0	0	0	0	0	0	0	0	0	0
1.027	-0.3667	0.2096	C	0	0	0	0	0	0	0	0	0	0	0	0
-1.5441	-0.652	-0.0448	C	0	0	0	0	0	0	0	0	0	0	0	0
-0.4025	0.1673	0.6001	C	0	0	0	0	0	0	0	0	0	0	0	0
-1.1832	-2.1259	0.0313	C	0	0	0	0	0	0	0	0	0	0	0	0
1.0614	-1.6505	-0.651	C	0	0	0	0	0	0	0	0	0	0	0	0
-0.5094	0.0304	1.6823	H	0	0	0	0	0	0	0	0	0	0	0	0
0.8693	-1.3962	-1.7031	H	0	0	0	0	0	0	0	0	0	0	0	0
1.538	-0.6208	1.1459	H	0	0	0	0	0	0	0	0	0	0	0	0
2.0675	-2.0858	-0.6197	H	0	0	0	0	0	0	0	0	0	0	0	0
0.3804	-4.0838	0.0433	C	0	0	0	0	0	0	0	0	0	0	0	0
1.2056	-4.1625	0.7621	H	0	0	0	0	0	0	0	0	0	0	0	0
0.7283	-4.5473	-0.8883	H	0	0	0	0	0	0	0	0	0	0	0	0
-0.4762	-4.6482	0.4183	H	0	0	0	0	0	0	0	0	0	0	0	0
1.7419	0.832	-0.4262	C	0	0	0	0	0	0	0	0	0	0	0	0
1.5267	0.877	-1.5015	H	0	0	0	0	0	0	0	0	0	0	0	0
2.8315	0.79	-0.3089	H	0	0	0	0	0	0	0	0	0	0	0	0
-0.366	1.68	0.298	C	0	0	0	0	0	0	0	0	0	0	0	0
-0.9305	2.268	1.0311	H	0	0	0	0	0	0	0	0	0	0	0	0
-0.8121	1.8696	-0.684	H	0	0	0	0	0	0	0	0	0	0	0	0
1.1237	2.0722	0.241	C	0	0	0	0	0	0	0	0	0	0	0	0
1.6888	2.2959	1.649	C	0	0	0	0	0	0	0	0	0	0	0	0
2.77	2.4756	1.6146	H	0	0	0	0	0	0	0	0	0	0	0	0
1.5164	1.4311	2.2981	H	0	0	0	0	0	0	0	0	0	0	0	0
1.2176	3.1634	2.1273	H	0	0	0	0	0	0	0	0	0	0	0	0
1.3747	3.3462	-0.5793	C	0	0	0	0	0	0	0	0	0	0	0	0
0.9573	3.265	-1.928	O	0	0	0	0	0	0	0	0	0	0	0	0
0.0034	3.3898	-1.9548	H	0	0	0	0	0	0	0	0	0	0	0	0
-2.444	-2.4675	0.7311	C	0	0	0	0	0	0	0	0	0	0	0	0
-2.8014	-0.9673	0.8362	C	0	0	0	0	0	0	0	0	0	0	0	0
-3.7748	-0.6905	0.4178	H	0	0	0	0	0	0	0	0	0	0	0	0
-2.7396	-0.5967	1.8652	H	0	0	0	0	0	0	0	0	0	0	0	0
-2.9809	-3.4851	1.0918	O	0	0	0	0	0	0	0	0	0	0	0	0
-1.9322	-0.2076	-1.4582	C	0	0	0	0	0	0	0	0	0	0	0	0
-2.581	-0.9562	-1.9258	H	0	0	0	0	0	0	0	0	0	0	0	0
-1.0538	-0.0794	-2.1008	H	0	0	0	0	0	0	0	0	0	0	0	0
-2.481	0.7405	-1.4428	H	0	0	0	0	0	0	0	0	0	0	0	0
0.906	4.2059	-0.074	H	0	0	0	0	0	0	0	0	0	0	0	0
2.4524	3.5401	-0.6146	H	0	0	0	0	0	0	0	0	0	0	0	0
1 5 2	0 0 0 0
1 6 1	0 0 0 0
2 9 1	0 0 0 0
2 4 1	0 0 0 0
2 6 1	0 0 0 0
3 5 1	0 0 0 0
3 4 1	0 0 0 0
4 7 1	0 0 0 0
6 8 1	0 0 0 0
6 10 1	0 0 0 0
11 12 1	0 0 0 0
11 13 1	0 0 0 0
11 14 1	0 0 0 0
1 11 1	0 0 0 0
15 16 1	0 0 0 0
15 17 1	0 0 0 0
2 15 1	0 0 0 0
18 19 1	0 0 0 0
18 20 1	0 0 0 0
4 18 1	0 0 0 0
18 21 1	0 0 0 0
15 21 1	0 0 0 0
22 23 1	0 0 0 0
22 24 1	0 0 0 0
22 25 1	0 0 0 0
21 22 1	0 0 0 0
21 26 1	0 0 0 0
27 28 1	0 0 0 0
26 27 1	0 0 0 0
5 29 1	0 0 0 0
30 31 1	0 0 0 0
30 32 1	0 0 0 0
3 30 1	0 0 0 0
29 30 1	0 0 0 0
29 33 2	0 0 0 0
34 35 1	0 0 0 0
34 36 1	0 0 0 0
34 37 1	0 0 0 0
3 34 1	0 0 0 0
26 38 1	0 0 0 0
26 39 1	0 0 0 0
M END
$$$$
M0003
Spartan	02272111593D
39 41 0	0 0 0 0	0 0 0	999	V2	0
0.1325	-2.5264	0.7684	C	0	0	0	0	0	0	0	0	0	0	0	0
1.0371	-0.2411	0.1841	C	0	0	0	0	0	0	0	0	0	0	0	0
-1.5211	-0.6214	0.43	C	0	0	0	0	0	0	0	0	0	0	0	0
-0.3569	0.3864	0.5647	C	0	0	0	0	0	0	0	0	0	0	0	0
-1.0629	-1.9668	0.9661	C	0	0	0	0	0	0	0	0	0	0	0	0
1.0367	-1.7479	-0.1613	C	0	0	0	0	0	0	0	0	0	0	0	0
-0.3056	0.6445	1.6288	H	0	0	0	0	0	0	0	0	0	0	0	0
0.6922	-1.8899	-1.1954	H	0	0	0	0	0	0	0	0	0	0	0	0
1.6872	-0.1341	1.0602	H	0	0	0	0	0	0	0	0	0	0	0	0
2.0623	-2.1337	-0.1241	H	0	0	0	0	0	0	0	0	0	0	0	0
0.599	-3.7842	1.4294	C	0	0	0	0	0	0	0	0	0	0	0	0
1.5307	-3.6067	1.9809	H	0	0	0	0	0	0	0	0	0	0	0	0
0.8176	-4.5534	0.6781	H	0	0	0	0	0	0	0	0	0	0	0	0
-0.1564	-4.1717	2.1168	H	0	0	0	0	0	0	0	0	0	0	0	0
1.5844	0.6551	-0.9348	C	0	0	0	0	0	0	0	0	0	0	0	0
1.2117	0.279	-1.8988	H	0	0	0	0	0	0	0	0	0	0	0	0
2.6801	0.6614	-0.9827	H	0	0	0	0	0	0	0	0	0	0	0	0
-0.4547	1.6884	-0.2567	C	0	0	0	0	0	0	0	0	0	0	0	0
-0.9424	2.4971	0.2995	H	0	0	0	0	0	0	0	0	0	0	0	0
-1.0282	1.5317	-1.1745	H	0	0	0	0	0	0	0	0	0	0	0	0
0.985	2.0479	-0.6687	C	0	0	0	0	0	0	0	0	0	0	0	0
1.7323	2.764	0.4633	C	0	0	0	0	0	0	0	0	0	0	0	0
2.7831	2.9352	0.1997	H	0	0	0	0	0	0	0	0	0	0	0	0
1.7134	2.1855	1.3928	H	0	0	0	0	0	0	0	0	0	0	0	0
1.2744	3.7377	0.6742	H	0	0	0	0	0	0	0	0	0	0	0	0
1.0133	2.9576	-1.9061	C	0	0	0	0	0	0	0	0	0	0	0	0
0.3331	2.4391	-3.0321	O	0	0	0	0	0	0	0	0	0	0	0	0
0.8834	1.7516	-3.4227	H	0	0	0	0	0	0	0	0	0	0	0	0
-2.1946	-2.0471	1.9207	C	0	0	0	0	0	0	0	0	0	0	0	0
-2.6244	-0.6112	1.5434	C	0	0	0	0	0	0	0	0	0	0	0	0
-3.6606	-0.509	1.2045	H	0	0	0	0	0	0	0	0	0	0	0	0
-2.4449	0.1026	2.3548	H	0	0	0	0	0	0	0	0	0	0	0	0
-2.6124	-2.8733	2.6939	O	0	0	0	0	0	0	0	0	0	0	0	0
-2.1271	-0.7158	-0.9733	C	0	0	0	0	0	0	0	0	0	0	0	0
-2.7954	-1.5814	-1.0394	H	0	0	0	0	0	0	0	0	0	0	0	0
-1.3561	-0.8294	-1.7438	H	0	0	0	0	0	0	0	0	0	0	0	0
-2.7127	0.1769	-1.2163	H	0	0	0	0	0	0	0	0	0	0	0	0
0.5086	3.8999	-1.6665	H	0	0	0	0	0	0	0	0	0	0	0	0
2.058	3.203	-2.1572	H	0	0	0	0	0	0	0	0	0	0	0	0
1 5 2	0 0 0 0
1 6 1	0 0 0 0
2 9 1	0 0 0 0
2 4 1	0 0 0 0
2 6 1	0 0 0 0
3 5 1	0 0 0 0
3 4 1	0 0 0 0
4 7 1	0 0 0 0
6 8 1	0 0 0 0
6 10 1	0 0 0 0
11 12 1	0 0 0 0
11 13 1	0 0 0 0
11 14 1	0 0 0 0
1 11 1	0 0 0 0
15 16 1	0 0 0 0
15 17 1	0 0 0 0
2 15 1	0 0 0 0
18 19 1	0 0 0 0
18 20 1	0 0 0 0
4 18 1	0 0 0 0
18 21 1	0 0 0 0
15 21 1	0 0 0 0
22 23 1	0 0 0 0
22 24 1	0 0 0 0
22 25 1	0 0 0 0
21 22 1	0 0 0 0
21 26 1	0 0 0 0
27 28 1	0 0 0 0
26 27 1	0 0 0 0
5 29 1	0 0 0 0
30 31 1	0 0 0 0
30 32 1	0 0 0 0
3 30 1	0 0 0 0
29 30 1	0 0 0 0
29 33 2	0 0 0 0
34 35 1	0 0 0 0
34 36 1	0 0 0 0
34 37 1	0 0 0 0
3 34 1	0 0 0 0
26 38 1	0 0 0 0
26 39 1	0 0 0 0
M END
$$$$
M0004
Spartan	02272111593D
39 41 0	0 0 0 0	0 0 0	999	V2	0
0.0282	-2.6784	-0.2466	C	0	0	0	0	0	0	0	0	0	0	0	0
1.0331	-0.3955	0.1544	C	0	0	0	0	0	0	0	0	0	0	0	0
-1.5344	-0.6737	-0.1191	C	0	0	0	0	0	0	0	0	0	0	0	0
-0.3966	0.1355	0.5434	C	0	0	0	0	0	0	0	0	0	0	0	0
-1.1804	-2.149	-0.0411	C	0	0	0	0	0	0	0	0	0	0	0	0
1.0747	-1.684	-0.6982	C	0	0	0	0	0	0	0	0	0	0	0	0
-0.5104	-0.018	1.6227	H	0	0	0	0	0	0	0	0	0	0	0	0
0.8991	-1.4371	-1.7541	H	0	0	0	0	0	0	0	0	0	0	0	0
1.5483	-0.6382	1.0909	H	0	0	0	0	0	0	0	0	0	0	0	0
2.0775	-2.1231	-0.6495	H	0	0	0	0	0	0	0	0	0	0	0	0
0.3756	-4.1133	-0.0099	C	0	0	0	0	0	0	0	0	0	0	0	0
1.1947	-4.1945	0.7163	H	0	0	0	0	0	0	0	0	0	0	0	0
0.729	-4.5805	-0.938	H	0	0	0	0	0	0	0	0	0	0	0	0
-0.4869	-4.6732	0.3595	H	0	0	0	0	0	0	0	0	0	0	0	0
1.7422	0.8053	-0.4845	C	0	0	0	0	0	0	0	0	0	0	0	0
1.5091	0.8405	-1.5599	H	0	0	0	0	0	0	0	0	0	0	0	0
2.8333	0.7567	-0.3894	H	0	0	0	0	0	0	0	0	0	0	0	0
-0.3556	1.6542	0.2668	C	0	0	0	0	0	0	0	0	0	0	0	0
-0.909	2.2221	1.0235	H	0	0	0	0	0	0	0	0	0	0	0	0
-0.8118	1.8774	-0.706	H	0	0	0	0	0	0	0	0	0	0	0	0
1.1382	2.0402	0.2066	C	0	0	0	0	0	0	0	0	0	0	0	0
1.713	2.2397	1.6139	C	0	0	0	0	0	0	0	0	0	0	0	0
2.8033	2.3466	1.5765	H	0	0	0	0	0	0	0	0	0	0	0	0
1.4807	1.3989	2.276	H	0	0	0	0	0	0	0	0	0	0	0	0
1.3019	3.1497	2.0607	H	0	0	0	0	0	0	0	0	0	0	0	0
1.3674	3.3056	-0.6256	C	0	0	0	0	0	0	0	0	0	0	0	0
0.7579	4.46	-0.0829	O	0	0	0	0	0	0	0	0	0	0	0	0
-0.1959	4.3236	-0.1128	H	0	0	0	0	0	0	0	0	0	0	0	0
-2.4503	-2.4857	0.6458	C	0	0	0	0	0	0	0	0	0	0	0	0
-2.8041	-0.9843	0.7452	C	0	0	0	0	0	0	0	0	0	0	0	0
-3.7712	-0.7048	0.3134	H	0	0	0	0	0	0	0	0	0	0	0	0
-2.7552	-0.6131	1.7749	H	0	0	0	0	0	0	0	0	0	0	0	0
-2.9937	-3.5013	1.0028	O	0	0	0	0	0	0	0	0	0	0	0	0
-1.9024	-0.2248	-1.5361	C	0	0	0	0	0	0	0	0	0	0	0	0
-2.5533	-0.967	-2.0112	H	0	0	0	0	0	0	0	0	0	0	0	0
-1.0156	-0.1066	-2.1695	H	0	0	0	0	0	0	0	0	0	0	0	0
-2.4409	0.7294	-1.5279	H	0	0	0	0	0	0	0	0	0	0	0	0
2.4382	3.5323	-0.6724	H	0	0	0	0	0	0	0	0	0	0	0	0
1.0223	3.1285	-1.6586	H	0	0	0	0	0	0	0	0	0	0	0	0
1 5 2	0 0 0 0
1 6 1	0 0 0 0
2 9 1	0 0 0 0
2 4 1	0 0 0 0
2 6 1	0 0 0 0
3 5 1	0 0 0 0
3 4 1	0 0 0 0
4 7 1	0 0 0 0
6 8 1	0 0 0 0
6 10 1	0 0 0 0
11 12 1	0 0 0 0
11 13 1	0 0 0 0
11 14 1	0 0 0 0
1 11 1	0 0 0 0
15 16 1	0 0 0 0
15 17 1	0 0 0 0
2 15 1	0 0 0 0
18 19 1	0 0 0 0
18 20 1	0 0 0 0
4 18 1	0 0 0 0
18 21 1	0 0 0 0
15 21 1	0 0 0 0
22 23 1	0 0 0 0
22 24 1	0 0 0 0
22 25 1	0 0 0 0
21 22 1	0 0 0 0
21 26 1	0 0 0 0
27 28 1	0 0 0 0
26 27 1	0 0 0 0
5 29 1	0 0 0 0
30 31 1	0 0 0 0
30 32 1	0 0 0 0
3 30 1	0 0 0 0
29 30 1	0 0 0 0
29 33 2	0 0 0 0
34 35 1	0 0 0 0
34 36 1	0 0 0 0
34 37 1	0 0 0 0
3 34 1	0 0 0 0
26 38 1	0 0 0 0
26 39 1	0 0 0 0
M END
$$$$
M0005
Spartan	02272111593D
39 41 0	0 0 0 0	0 0 0	999	V2	0
-0.0779	-2.6434	-0.2039	C	0	0	0	0	0	0	0	0	0	0	0	0
0.9397	-0.3673	0.1892	C	0	0	0	0	0	0	0	0	0	0	0	0
-1.6298	-0.6301	-0.084	C	0	0	0	0	0	0	0	0	0	0	0	0
-0.4863	0.1789	0.5696	C	0	0	0	0	0	0	0	0	0	0	0	0
-1.283	-2.1071	0.0012	C	0	0	0	0	0	0	0	0	0	0	0	0
0.972	-1.6558	-0.6636	C	0	0	0	0	0	0	0	0	0	0	0	0
-0.6006	0.0396	1.6506	H	0	0	0	0	0	0	0	0	0	0	0	0
0.7916	-1.4088	-1.719	H	0	0	0	0	0	0	0	0	0	0	0	0
1.4468	-0.6174	1.1279	H	0	0	0	0	0	0	0	0	0	0	0	0
1.9732	-2.1	-0.6194	H	0	0	0	0	0	0	0	0	0	0	0	0
0.263	-4.0784	0.0414	C	0	0	0	0	0	0	0	0	0	0	0	0
1.0847	-4.1593	0.7644	H	0	0	0	0	0	0	0	0	0	0	0	0
0.6091	-4.5545	-0.8847	H	0	0	0	0	0	0	0	0	0	0	0	0
-0.601	-4.6304	0.4184	H	0	0	0	0	0	0	0	0	0	0	0	0
1.6675	0.8261	-0.4443	C	0	0	0	0	0	0	0	0	0	0	0	0
1.4513	0.8556	-1.524	H	0	0	0	0	0	0	0	0	0	0	0	0
2.7559	0.7615	-0.3259	H	0	0	0	0	0	0	0	0	0	0	0	0
-0.4343	1.6928	0.2748	C	0	0	0	0	0	0	0	0	0	0	0	0
-0.9906	2.2791	1.0132	H	0	0	0	0	0	0	0	0	0	0	0	0
-0.8787	1.9091	-0.7026	H	0	0	0	0	0	0	0	0	0	0	0	0
1.0581	2.0727	0.2283	C	0	0	0	0	0	0	0	0	0	0	0	0
1.6319	2.2817	1.6344	C	0	0	0	0	0	0	0	0	0	0	0	0
2.6919	2.545	1.5787	H	0	0	0	0	0	0	0	0	0	0	0	0
1.5295	1.3874	2.2577	H	0	0	0	0	0	0	0	0	0	0	0	0
1.1101	3.101	2.1415	H	0	0	0	0	0	0	0	0	0	0	0	0
1.2751	3.3376	-0.6081	C	0	0	0	0	0	0	0	0	0	0	0	0
2.6335	3.7073	-0.7387	O	0	0	0	0	0	0	0	0	0	0	0	0
3.0744	3.0173	-1.2483	H	0	0	0	0	0	0	0	0	0	0	0	0
-2.553	-2.4334	0.6935	C	0	0	0	0	0	0	0	0	0	0	0	0
-2.8975	-0.9295	0.7873	C	0	0	0	0	0	0	0	0	0	0	0	0
-3.8644	-0.6461	0.3584	H	0	0	0	0	0	0	0	0	0	0	0	0
-2.8418	-0.5534	1.8146	H	0	0	0	0	0	0	0	0	0	0	0	0
-3.1013	-3.4446	1.0567	O	0	0	0	0	0	0	0	0	0	0	0	0
-2.0014	-0.1876	-1.5021	C	0	0	0	0	0	0	0	0	0	0	0	0
-2.6602	-0.9276	-1.9689	H	0	0	0	0	0	0	0	0	0	0	0	0
-1.1169	-0.081	-2.1404	H	0	0	0	0	0	0	0	0	0	0	0	0
-2.5309	0.7711	-1.4973	H	0	0	0	0	0	0	0	0	0	0	0	0
0.8085	3.2022	-1.5988	H	0	0	0	0	0	0	0	0	0	0	0	0
0.7816	4.1896	-0.128	H	0	0	0	0	0	0	0	0	0	0	0	0
1 5 2	0 0 0 0
1 6 1	0 0 0 0
2 9 1	0 0 0 0
2 4 1	0 0 0 0
2 6 1	0 0 0 0
3 5 1	0 0 0 0
3 4 1	0 0 0 0
4 7 1	0 0 0 0
6 8 1	0 0 0 0
6 10 1	0 0 0 0
11 12 1	0 0 0 0
11 13 1	0 0 0 0
11 14 1	0 0 0 0
1 11 1	0 0 0 0
15 16 1	0 0 0 0
15 17 1	0 0 0 0
2 15 1	0 0 0 0
18 19 1	0 0 0 0
18 20 1	0 0 0 0
4 18 1	0 0 0 0
18 21 1	0 0 0 0
15 21 1	0 0 0 0
22 23 1	0 0 0 0
22 24 1	0 0 0 0
22 25 1	0 0 0 0
21 22 1	0 0 0 0
21 26 1	0 0 0 0
27 28 1	0 0 0 0
26 27 1	0 0 0 0
5 29 1	0 0 0 0
30 31 1	0 0 0 0
30 32 1	0 0 0 0
3 30 1	0 0 0 0
29 30 1	0 0 0 0
29 33 2	0 0 0 0
34 35 1	0 0 0 0
34 36 1	0 0 0 0
34 37 1	0 0 0 0
3 34 1	0 0 0 0
26 38 1	0 0 0 0
26 39 1	0 0 0 0
M END
$$$$
M0006
Spartan	02272111593D
39 41 0	0 0 0 0	0 0 0	999	V2	0
-0.061	-2.6754	-0.1892	C	0	0	0	0	0	0	0	0	0	0	0	0
0.9517	-0.3916	0.1811	C	0	0	0	0	0	0	0	0	0	0	0	0
-1.6192	-0.6675	-0.07	C	0	0	0	0	0	0	0	0	0	0	0	0
-0.4741	0.1491	0.5716	C	0	0	0	0	0	0	0	0	0	0	0	0
-1.2669	-2.1427	0.0217	C	0	0	0	0	0	0	0	0	0	0	0	0
0.9814	-1.6866	-0.6627	C	0	0	0	0	0	0	0	0	0	0	0	0
-0.5808	0.0141	1.6539	H	0	0	0	0	0	0	0	0	0	0	0	0
0.7922	-1.4467	-1.7182	H	0	0	0	0	0	0	0	0	0	0	0	0
1.4683	-0.634	1.1171	H	0	0	0	0	0	0	0	0	0	0	0	0
1.9847	-2.126	-0.6236	H	0	0	0	0	0	0	0	0	0	0	0	0
0.2865	-4.1077	0.0627	C	0	0	0	0	0	0	0	0	0	0	0	0
1.116	-4.1808	0.7771	H	0	0	0	0	0	0	0	0	0	0	0	0
0.6244	-4.5893	-0.8634	H	0	0	0	0	0	0	0	0	0	0	0	0
-0.5717	-4.6595	0.4524	H	0	0	0	0	0	0	0	0	0	0	0	0
1.6667	0.7994	-0.4703	C	0	0	0	0	0	0	0	0	0	0	0	0
1.4335	0.8269	-1.5452	H	0	0	0	0	0	0	0	0	0	0	0	0
2.7558	0.7562	-0.3763	H	0	0	0	0	0	0	0	0	0	0	0	0
-0.4328	1.6626	0.2682	C	0	0	0	0	0	0	0	0	0	0	0	0
-0.986	2.2508	1.0096	H	0	0	0	0	0	0	0	0	0	0	0	0
-0.8869	1.8699	-0.7086	H	0	0	0	0	0	0	0	0	0	0	0	0
1.0602	2.0439	0.2044	C	0	0	0	0	0	0	0	0	0	0	0	0
1.6402	2.2576	1.609	C	0	0	0	0	0	0	0	0	0	0	0	0
2.7091	2.4786	1.5535	H	0	0	0	0	0	0	0	0	0	0	0	0
1.502	1.3763	2.2435	H	0	0	0	0	0	0	0	0	0	0	0	0
1.1442	3.1007	2.1037	H	0	0	0	0	0	0	0	0	0	0	0	0
1.2646	3.3022	-0.6318	C	0	0	0	0	0	0	0	0	0	0	0	0
2.6514	3.5562	-0.7494	O	0	0	0	0	0	0	0	0	0	0	0	0
2.7662	4.3742	-1.2446	H	0	0	0	0	0	0	0	0	0	0	0	0
-2.5308	-2.4695	0.7242	C	0	0	0	0	0	0	0	0	0	0	0	0
-2.8807	-0.9666	0.8106	C	0	0	0	0	0	0	0	0	0	0	0	0
-3.8514	-0.6899	0.3861	H	0	0	0	0	0	0	0	0	0	0	0	0
-2.8198	-0.5841	1.8354	H	0	0	0	0	0	0	0	0	0	0	0	0
-3.0736	-3.4802	1.0971	O	0	0	0	0	0	0	0	0	0	0	0	0
-2.0011	-0.2348	-1.4885	C	0	0	0	0	0	0	0	0	0	0	0	0
-2.6578	-0.9814	-1.9483	H	0	0	0	0	0	0	0	0	0	0	0	0
-1.1202	-0.1252	-2.1313	H	0	0	0	0	0	0	0	0	0	0	0	0
-2.5374	0.7203	-1.4856	H	0	0	0	0	0	0	0	0	0	0	0	0
0.808	3.1525	-1.6248	H	0	0	0	0	0	0	0	0	0	0	0	0
0.7453	4.1482	-0.151	H	0	0	0	0	0	0	0	0	0	0	0	0
1 5 2	0 0 0 0
1 6 1	0 0 0 0
2 9 1	0 0 0 0
2 4 1	0 0 0 0
2 6 1	0 0 0 0
3 5 1	0 0 0 0
3 4 1	0 0 0 0
4 7 1	0 0 0 0
6 8 1	0 0 0 0
6 10 1	0 0 0 0
11 12 1	0 0 0 0
11 13 1	0 0 0 0
11 14 1	0 0 0 0
1 11 1	0 0 0 0
15 16 1	0 0 0 0
15 17 1	0 0 0 0
2 15 1	0 0 0 0
18 19 1	0 0 0 0
18 20 1	0 0 0 0
4 18 1	0 0 0 0
18 21 1	0 0 0 0
15 21 1	0 0 0 0
22 23 1	0 0 0 0
22 24 1	0 0 0 0
22 25 1	0 0 0 0
21 22 1	0 0 0 0
21 26 1	0 0 0 0
27 28 1	0 0 0 0
26 27 1	0 0 0 0
5 29 1	0 0 0 0
30 31 1	0 0 0 0
30 32 1	0 0 0 0
3 30 1	0 0 0 0
29 30 1	0 0 0 0
29 33 2	0 0 0 0
34 35 1	0 0 0 0
34 36 1	0 0 0 0
34 37 1	0 0 0 0
3 34 1	0 0 0 0
26 38 1	0 0 0 0
26 39 1	0 0 0 0
M END
$$$$
M0007
Spartan	02272111593D
39 41 0	0 0 0 0	0 0 0	999	V2	0
-0.0042	-2.6966	-0.2303	C	0	0	0	0	0	0	0	0	0	0	0	0
1.005	-0.4164	0.1652	C	0	0	0	0	0	0	0	0	0	0	0	0
-1.5625	-0.6886	-0.1118	C	0	0	0	0	0	0	0	0	0	0	0	0
-0.4235	0.1232	0.547	C	0	0	0	0	0	0	0	0	0	0	0	0
-1.2114	-2.1648	-0.0272	C	0	0	0	0	0	0	0	0	0	0	0	0
1.043	-1.705	-0.6879	C	0	0	0	0	0	0	0	0	0	0	0	0
-0.5397	-0.0243	1.6268	H	0	0	0	0	0	0	0	0	0	0	0	0
0.8621	-1.4576	-1.7434	H	0	0	0	0	0	0	0	0	0	0	0	0
1.5153	-0.6631	1.1033	H	0	0	0	0	0	0	0	0	0	0	0	0
2.0459	-2.1454	-0.6437	H	0	0	0	0	0	0	0	0	0	0	0	0
0.341	-4.1306	0.0147	C	0	0	0	0	0	0	0	0	0	0	0	0
1.1577	-4.2098	0.7428	H	0	0	0	0	0	0	0	0	0	0	0	0
0.6955	-4.6034	-0.9094	H	0	0	0	0	0	0	0	0	0	0	0	0
-0.523	-4.6864	0.384	H	0	0	0	0	0	0	0	0	0	0	0	0
1.7248	0.7801	-0.4715	C	0	0	0	0	0	0	0	0	0	0	0	0
1.4999	0.8116	-1.5483	H	0	0	0	0	0	0	0	0	0	0	0	0
2.8147	0.727	-0.3667	H	0	0	0	0	0	0	0	0	0	0	0	0
-0.3789	1.6389	0.2589	C	0	0	0	0	0	0	0	0	0	0	0	0
-0.9339	2.2252	0.9965	H	0	0	0	0	0	0	0	0	0	0	0	0
-0.8201	1.8622	-0.7187	H	0	0	0	0	0	0	0	0	0	0	0	0
1.1156	2.0182	0.2111	C	0	0	0	0	0	0	0	0	0	0	0	0
1.6845	2.2156	1.6228	C	0	0	0	0	0	0	0	0	0	0	0	0
2.7726	2.3469	1.5887	H	0	0	0	0	0	0	0	0	0	0	0	0
1.471	1.3593	2.2706	H	0	0	0	0	0	0	0	0	0	0	0	0
1.2483	3.1059	2.0831	H	0	0	0	0	0	0	0	0	0	0	0	0
1.3594	3.2736	-0.6192	C	0	0	0	0	0	0	0	0	0	0	0	0
0.6794	4.3599	-0.0189	O	0	0	0	0	0	0	0	0	0	0	0	0
0.8673	5.1533	-0.5314	H	0	0	0	0	0	0	0	0	0	0	0	0
-2.4809	-2.4954	0.6638	C	0	0	0	0	0	0	0	0	0	0	0	0
-2.8312	-0.9933	0.7561	C	0	0	0	0	0	0	0	0	0	0	0	0
-3.798	-0.714	0.3248	H	0	0	0	0	0	0	0	0	0	0	0	0
-2.7797	-0.6165	1.7833	H	0	0	0	0	0	0	0	0	0	0	0	0
-3.0249	-3.5085	1.0291	O	0	0	0	0	0	0	0	0	0	0	0	0
-1.932	-0.2448	-1.5301	C	0	0	0	0	0	0	0	0	0	0	0	0
-2.5858	-0.9867	-2.0009	H	0	0	0	0	0	0	0	0	0	0	0	0
-1.0458	-0.1319	-2.1646	H	0	0	0	0	0	0	0	0	0	0	0	0
-2.4652	0.7116	-1.5238	H	0	0	0	0	0	0	0	0	0	0	0	0
2.4433	3.4682	-0.6787	H	0	0	0	0	0	0	0	0	0	0	0	0
0.9947	3.1023	-1.6459	H	0	0	0	0	0	0	0	0	0	0	0	0
1 5 2	0 0 0 0
1 6 1	0 0 0 0
2 9 1	0 0 0 0
2 4 1	0 0 0 0
2 6 1	0 0 0 0
3 5 1	0 0 0 0
3 4 1	0 0 0 0
4 7 1	0 0 0 0
6 8 1	0 0 0 0
6 10 1	0 0 0 0
11 12 1	0 0 0 0
11 13 1	0 0 0 0
11 14 1	0 0 0 0
1 11 1	0 0 0 0
15 16 1	0 0 0 0
15 17 1	0 0 0 0
2 15 1	0 0 0 0
18 19 1	0 0 0 0
18 20 1	0 0 0 0
4 18 1	0 0 0 0
18 21 1	0 0 0 0
15 21 1	0 0 0 0
22 23 1	0 0 0 0
22 24 1	0 0 0 0
22 25 1	0 0 0 0
21 22 1	0 0 0 0
21 26 1	0 0 0 0
27 28 1	0 0 0 0
26 27 1	0 0 0 0
5 29 1	0 0 0 0
30 31 1	0 0 0 0
30 32 1	0 0 0 0
3 30 1	0 0 0 0
29 30 1	0 0 0 0
29 33 2	0 0 0 0
34 35 1	0 0 0 0
34 36 1	0 0 0 0
34 37 1	0 0 0 0
3 34 1	0 0 0 0
26 38 1	0 0 0 0
26 39 1	0 0 0 0
M END
$$$$
M0008
Spartan	02272111593D
39 41 0	0 0 0 0	0 0 0	999	V2	0
-0.07	-2.6674	-0.2272	C	0	0	0	0	0	0	0	0	0	0	0	0
0.9468	-0.3863	0.1593	C	0	0	0	0	0	0	0	0	0	0	0	0
-1.6214	-0.654	-0.116	C	0	0	0	0	0	0	0	0	0	0	0	0
-0.4809	0.1494	0.5498	C	0	0	0	0	0	0	0	0	0	0	0	0
-1.2763	-2.1317	-0.029	C	0	0	0	0	0	0	0	0	0	0	0	0
0.9813	-1.6807	-0.6857	C	0	0	0	0	0	0	0	0	0	0	0	0
-0.5971	-0.0081	1.6281	H	0	0	0	0	0	0	0	0	0	0	0	0
0.8042	-1.4382	-1.7426	H	0	0	0	0	0	0	0	0	0	0	0	0
1.4643	-0.6264	1.0955	H	0	0	0	0	0	0	0	0	0	0	0	0
1.9827	-2.1233	-0.637	H	0	0	0	0	0	0	0	0	0	0	0	0
0.2691	-4.1023	0.0204	C	0	0	0	0	0	0	0	0	0	0	0	0
1.085	-4.1834	0.7493	H	0	0	0	0	0	0	0	0	0	0	0	0
0.6227	-4.5776	-0.9028	H	0	0	0	0	0	0	0	0	0	0	0	0
-0.5975	-4.6544	0.3899	H	0	0	0	0	0	0	0	0	0	0	0	0
1.6555	0.8076	-0.492	C	0	0	0	0	0	0	0	0	0	0	0	0
1.4125	0.8417	-1.5639	H	0	0	0	0	0	0	0	0	0	0	0	0
2.7459	0.763	-0.4121	H	0	0	0	0	0	0	0	0	0	0	0	0
-0.4362	1.6692	0.2755	C	0	0	0	0	0	0	0	0	0	0	0	0
-0.9751	2.2442	1.0366	H	0	0	0	0	0	0	0	0	0	0	0	0
-0.9049	1.9006	-0.6877	H	0	0	0	0	0	0	0	0	0	0	0	0
1.0563	2.0481	0.1936	C	0	0	0	0	0	0	0	0	0	0	0	0
1.6482	2.2484	1.596	C	0	0	0	0	0	0	0	0	0	0	0	0
2.7361	2.374	1.5533	H	0	0	0	0	0	0	0	0	0	0	0	0
1.449	1.3937	2.2495	H	0	0	0	0	0	0	0	0	0	0	0	0
1.2156	3.134	2.0769	H	0	0	0	0	0	0	0	0	0	0	0	0
1.251	3.3164	-0.6422	C	0	0	0	0	0	0	0	0	0	0	0	0
2.6075	3.657	-0.8553	O	0	0	0	0	0	0	0	0	0	0	0	0
2.9627	3.9941	-0.0254	H	0	0	0	0	0	0	0	0	0	0	0	0
-2.5489	-2.4568	0.6589	C	0	0	0	0	0	0	0	0	0	0	0	0
-2.8958	-0.9531	0.7454	C	0	0	0	0	0	0	0	0	0	0	0	0
-3.859	-0.673	0.3069	H	0	0	0	0	0	0	0	0	0	0	0	0
-2.8502	-0.5738	1.772	H	0	0	0	0	0	0	0	0	0	0	0	0
-3.0973	-3.4665	1.0265	O	0	0	0	0	0	0	0	0	0	0	0	0
-1.9797	-0.2068	-1.5362	C	0	0	0	0	0	0	0	0	0	0	0	0
-2.6294	-0.9481	-2.0135	H	0	0	0	0	0	0	0	0	0	0	0	0
-1.0891	-0.0919	-2.1638	H	0	0	0	0	0	0	0	0	0	0	0	0
-2.5149	0.7486	-1.5329	H	0	0	0	0	0	0	0	0	0	0	0	0
0.8258	3.1616	-1.6403	H	0	0	0	0	0	0	0	0	0	0	0	0
0.7013	4.1522	-0.1778	H	0	0	0	0	0	0	0	0	0	0	0	0
1 5 2	0 0 0 0
1 6 1	0 0 0 0
2 9 1	0 0 0 0
2 4 1	0 0 0 0
2 6 1	0 0 0 0
3 5 1	0 0 0 0
3 4 1	0 0 0 0
4 7 1	0 0 0 0
6 8 1	0 0 0 0
6 10 1	0 0 0 0
11 12 1	0 0 0 0
11 13 1	0 0 0 0
11 14 1	0 0 0 0
1 11 1	0 0 0 0
15 16 1	0 0 0 0
15 17 1	0 0 0 0
2 15 1	0 0 0 0
18 19 1	0 0 0 0
18 20 1	0 0 0 0
4 18 1	0 0 0 0
18 21 1	0 0 0 0
15 21 1	0 0 0 0
22 23 1	0 0 0 0
22 24 1	0 0 0 0
22 25 1	0 0 0 0
21 22 1	0 0 0 0
21 26 1	0 0 0 0
27 28 1	0 0 0 0
26 27 1	0 0 0 0
5 29 1	0 0 0 0
30 31 1	0 0 0 0
30 32 1	0 0 0 0
3 30 1	0 0 0 0
29 30 1	0 0 0 0
29 33 2	0 0 0 0
34 35 1	0 0 0 0
34 36 1	0 0 0 0
34 37 1	0 0 0 0
3 34 1	0 0 0 0
26 38 1	0 0 0 0
26 39 1	0 0 0 0
M END
$$$$
M0009
Spartan	02272111593D
39 41 0	0 0 0 0	0 0 0	999	V2	0
-0.0086	-2.6846	-0.276	C	0	0	0	0	0	0	0	0	0	0	0	0
0.9983	-0.4086	0.1374	C	0	0	0	0	0	0	0	0	0	0	0	0
-1.5704	-0.6805	-0.1392	C	0	0	0	0	0	0	0	0	0	0	0	0
-0.4306	0.1305	0.5198	C	0	0	0	0	0	0	0	0	0	0	0	0
-1.216	-2.1565	-0.0645	C	0	0	0	0	0	0	0	0	0	0	0	0
1.0344	-1.6871	-0.7305	C	0	0	0	0	0	0	0	0	0	0	0	0
-0.5462	-0.0177	1.5997	H	0	0	0	0	0	0	0	0	0	0	0	0
0.8469	-1.4282	-1.7817	H	0	0	0	0	0	0	0	0	0	0	0	0
1.5037	-0.6702	1.0743	H	0	0	0	0	0	0	0	0	0	0	0	0
2.0382	-2.1259	-0.6966	H	0	0	0	0	0	0	0	0	0	0	0	0
0.3404	-4.1194	-0.0423	C	0	0	0	0	0	0	0	0	0	0	0	0
1.1625	-4.2022	0.679	H	0	0	0	0	0	0	0	0	0	0	0	0
0.6886	-4.586	-0.9718	H	0	0	0	0	0	0	0	0	0	0	0	0
-0.5202	-4.6785	0.3296	H	0	0	0	0	0	0	0	0	0	0	0	0
1.7259	0.7927	-0.4824	C	0	0	0	0	0	0	0	0	0	0	0	0
1.5165	0.8316	-1.5618	H	0	0	0	0	0	0	0	0	0	0	0	0
2.8146	0.7391	-0.3645	H	0	0	0	0	0	0	0	0	0	0	0	0
-0.386	1.6461	0.2325	C	0	0	0	0	0	0	0	0	0	0	0	0
-0.9508	2.2312	0.9641	H	0	0	0	0	0	0	0	0	0	0	0	0
-0.8196	1.8696	-0.7481	H	0	0	0	0	0	0	0	0	0	0	0	0
1.1066	2.0293	0.1943	C	0	0	0	0	0	0	0	0	0	0	0	0
1.6651	2.2201	1.6111	C	0	0	0	0	0	0	0	0	0	0	0	0
2.7416	2.43	1.5861	H	0	0	0	0	0	0	0	0	0	0	0	0
1.515	1.3321	2.2328	H	0	0	0	0	0	0	0	0	0	0	0	0
1.1621	3.0503	2.1206	H	0	0	0	0	0	0	0	0	0	0	0	0
1.356	3.2881	-0.6418	C	0	0	0	0	0	0	0	0	0	0	0	0
0.6905	4.4385	-0.1567	O	0	0	0	0	0	0	0	0	0	0	0	0
1.1435	4.7309	0.6422	H	0	0	0	0	0	0	0	0	0	0	0	0
-2.4811	-2.4934	0.6318	C	0	0	0	0	0	0	0	0	0	0	0	0
-2.8349	-0.9926	0.7323	C	0	0	0	0	0	0	0	0	0	0	0	0
-3.8037	-0.7142	0.3052	H	0	0	0	0	0	0	0	0	0	0	0	0
-2.7815	-0.6201	1.7609	H	0	0	0	0	0	0	0	0	0	0	0	0
-3.0196	-3.5092	0.9975	O	0	0	0	0	0	0	0	0	0	0	0	0
-1.9465	-0.2287	-1.5533	C	0	0	0	0	0	0	0	0	0	0	0	0
-2.6018	-0.9685	-2.0252	H	0	0	0	0	0	0	0	0	0	0	0	0
-1.0634	-0.1118	-2.1914	H	0	0	0	0	0	0	0	0	0	0	0	0
-2.4803	0.7272	-1.5393	H	0	0	0	0	0	0	0	0	0	0	0	0
2.441	3.4658	-0.729	H	0	0	0	0	0	0	0	0	0	0	0	0
0.9696	3.1308	-1.6551	H	0	0	0	0	0	0	0	0	0	0	0	0
1 5 2	0 0 0 0
1 6 1	0 0 0 0
2 9 1	0 0 0 0
2 4 1	0 0 0 0
2 6 1	0 0 0 0
3 5 1	0 0 0 0
3 4 1	0 0 0 0
4 7 1	0 0 0 0
6 8 1	0 0 0 0
6 10 1	0 0 0 0
11 12 1	0 0 0 0
11 13 1	0 0 0 0
11 14 1	0 0 0 0
1 11 1	0 0 0 0
15 16 1	0 0 0 0
15 17 1	0 0 0 0
2 15 1	0 0 0 0
18 19 1	0 0 0 0
18 20 1	0 0 0 0
4 18 1	0 0 0 0
18 21 1	0 0 0 0
15 21 1	0 0 0 0
22 23 1	0 0 0 0
22 24 1	0 0 0 0
22 25 1	0 0 0 0
21 22 1	0 0 0 0
21 26 1	0 0 0 0
27 28 1	0 0 0 0
26 27 1	0 0 0 0
5 29 1	0 0 0 0
30 31 1	0 0 0 0
30 32 1	0 0 0 0
3 30 1	0 0 0 0
29 30 1	0 0 0 0
29 33 2	0 0 0 0
34 35 1	0 0 0 0
34 36 1	0 0 0 0
34 37 1	0 0 0 0
3 34 1	0 0 0 0
26 38 1	0 0 0 0
26 39 1	0 0 0 0
M END
$$$$

## Sheet: (2R3S9R11R)
M0001
Spartan	02272111543D
39 41 0	0 0 0 0	0 0 0	999	V2	0
0.0771	-2.6379	0.1115	C	0	0	0	0	0	0	0	0	0	0	0	0
0.7796	-0.2717	-0.5181	C	0	0	0	0	0	0	0	0	0	0	0	0
-1.5686	-0.6602	0.2583	C	0	0	0	0	0	0	0	0	0	0	0	0
-0.3171	0.1933	0.4616	C	0	0	0	0	0	0	0	0	0	0	0	0
-1.1474	-2.1257	0.2852	C	0	0	0	0	0	0	0	0	0	0	0	0
1.2117	-1.7242	-0.2986	C	0	0	0	0	0	0	0	0	0	0	0	0
0.052	0.0044	1.4831	H	0	0	0	0	0	0	0	0	0	0	0	0
1.7144	-2.1225	-1.1905	H	0	0	0	0	0	0	0	0	0	0	0	0
0.3805	-0.1689	-1.5346	H	0	0	0	0	0	0	0	0	0	0	0	0
1.9624	-1.773	0.5065	H	0	0	0	0	0	0	0	0	0	0	0	0
0.4021	-4.0684	0.4246	C	0	0	0	0	0	0	0	0	0	0	0	0
1.2545	-4.1326	1.1128	H	0	0	0	0	0	0	0	0	0	0	0	0
0.6915	-4.6006	-0.4905	H	0	0	0	0	0	0	0	0	0	0	0	0
-0.4552	-4.5826	0.8659	H	0	0	0	0	0	0	0	0	0	0	0	0
1.8624	0.7928	-0.3359	C	0	0	0	0	0	0	0	0	0	0	0	0
2.5383	0.8609	-1.1945	H	0	0	0	0	0	0	0	0	0	0	0	0
2.4729	0.5445	0.5439	H	0	0	0	0	0	0	0	0	0	0	0	0
-0.3676	1.7036	0.2226	C	0	0	0	0	0	0	0	0	0	0	0	0
-0.7856	2.2536	1.073	H	0	0	0	0	0	0	0	0	0	0	0	0
-0.9906	1.917	-0.6515	H	0	0	0	0	0	0	0	0	0	0	0	0
1.101	2.1288	-0.0816	C	0	0	0	0	0	0	0	0	0	0	0	0
1.7177	2.8916	1.0947	C	0	0	0	0	0	0	0	0	0	0	0	0
2.7829	3.0912	0.925	H	0	0	0	0	0	0	0	0	0	0	0	0
1.6305	2.3061	2.0169	H	0	0	0	0	0	0	0	0	0	0	0	0
1.2133	3.8517	1.2596	H	0	0	0	0	0	0	0	0	0	0	0	0
1.1478	3.0259	-1.3186	C	0	0	0	0	0	0	0	0	0	0	0	0
0.6525	2.3069	-2.4333	O	0	0	0	0	0	0	0	0	0	0	0	0
0.6584	2.8917	-3.1982	H	0	0	0	0	0	0	0	0	0	0	0	0
-2.2673	-2.4828	1.1989	C	0	0	0	0	0	0	0	0	0	0	0	0
-2.5158	-0.9793	1.461	C	0	0	0	0	0	0	0	0	0	0	0	0
-3.5524	-0.635	1.3914	H	0	0	0	0	0	0	0	0	0	0	0	0
-2.1011	-0.6866	2.4321	H	0	0	0	0	0	0	0	0	0	0	0	0
-2.7605	-3.5005	1.6158	O	0	0	0	0	0	0	0	0	0	0	0	0
-2.388	-0.2913	-0.9818	C	0	0	0	0	0	0	0	0	0	0	0	0
-3.1416	-1.0608	-1.1848	H	0	0	0	0	0	0	0	0	0	0	0	0
-1.7608	-0.1961	-1.8739	H	0	0	0	0	0	0	0	0	0	0	0	0
-2.913	0.6589	-0.8315	H	0	0	0	0	0	0	0	0	0	0	0	0
0.5423	3.9281	-1.1324	H	0	0	0	0	0	0	0	0	0	0	0	0
2.1868	3.3497	-1.4941	H	0	0	0	0	0	0	0	0	0	0	0	0
1 5 2	0 0 0 0
1 6 1	0 0 0 0
2 9 1	0 0 0 0
2 4 1	0 0 0 0
2 6 1	0 0 0 0
3 5 1	0 0 0 0
3 4 1	0 0 0 0
4 7 1	0 0 0 0
6 8 1	0 0 0 0
6 10 1	0 0 0 0
11 12 1	0 0 0 0
11 13 1	0 0 0 0
11 14 1	0 0 0 0
1 11 1	0 0 0 0
15 16 1	0 0 0 0
15 17 1	0 0 0 0
2 15 1	0 0 0 0
18 19 1	0 0 0 0
18 20 1	0 0 0 0
4 18 1	0 0 0 0
18 21 1	0 0 0 0
15 21 1	0 0 0 0
22 23 1	0 0 0 0
22 24 1	0 0 0 0
22 25 1	0 0 0 0
21 22 1	0 0 0 0
21 26 1	0 0 0 0
27 28 1	0 0 0 0
26 27 1	0 0 0 0
5 29 1	0 0 0 0
30 31 1	0 0 0 0
30 32 1	0 0 0 0
3 30 1	0 0 0 0
29 30 1	0 0 0 0
29 33 2	0 0 0 0
34 35 1	0 0 0 0
34 36 1	0 0 0 0
34 37 1	0 0 0 0
3 34 1	0 0 0 0
26 38 1	0 0 0 0
26 39 1	0 0 0 0
M END
$$$$
M0002
Spartan	02272111543D
39 41 0	0 0 0 0	0 0 0	999	V2	0
0.0565	-2.6127	0.1122	C	0	0	0	0	0	0	0	0	0	0	0	0
0.7674	-0.2514	-0.5255	C	0	0	0	0	0	0	0	0	0	0	0	0
-1.5852	-0.6305	0.2432	C	0	0	0	0	0	0	0	0	0	0	0	0
-0.333	0.2222	0.4456	C	0	0	0	0	0	0	0	0	0	0	0	0
-1.1672	-2.097	0.2789	C	0	0	0	0	0	0	0	0	0	0	0	0
1.1947	-1.7045	-0.301	C	0	0	0	0	0	0	0	0	0	0	0	0
0.0333	0.0377	1.4688	H	0	0	0	0	0	0	0	0	0	0	0	0
1.698	-2.1089	-1.1901	H	0	0	0	0	0	0	0	0	0	0	0	0
0.3629	-0.155	-1.5422	H	0	0	0	0	0	0	0	0	0	0	0	0
1.9444	-1.7504	0.5049	H	0	0	0	0	0	0	0	0	0	0	0	0
0.3789	-4.0418	0.4333	C	0	0	0	0	0	0	0	0	0	0	0	0
1.224	-4.1041	1.1297	H	0	0	0	0	0	0	0	0	0	0	0	0
0.6768	-4.5774	-0.4762	H	0	0	0	0	0	0	0	0	0	0	0	0
-0.4823	-4.554	0.8672	H	0	0	0	0	0	0	0	0	0	0	0	0
1.8503	0.8129	-0.3355	C	0	0	0	0	0	0	0	0	0	0	0	0
2.558	0.869	-1.1738	H	0	0	0	0	0	0	0	0	0	0	0	0
2.4491	0.5625	0.5503	H	0	0	0	0	0	0	0	0	0	0	0	0
-0.3773	1.7306	0.1958	C	0	0	0	0	0	0	0	0	0	0	0	0
-0.8073	2.2872	1.0355	H	0	0	0	0	0	0	0	0	0	0	0	0
-0.9866	1.9376	-0.6899	H	0	0	0	0	0	0	0	0	0	0	0	0
1.0928	2.1541	-0.0938	C	0	0	0	0	0	0	0	0	0	0	0	0
1.7052	2.9169	1.0843	C	0	0	0	0	0	0	0	0	0	0	0	0
2.7706	3.1187	0.9181	H	0	0	0	0	0	0	0	0	0	0	0	0
1.6154	2.3355	2.0088	H	0	0	0	0	0	0	0	0	0	0	0	0
1.1998	3.877	1.2427	H	0	0	0	0	0	0	0	0	0	0	0	0
1.1482	3.0536	-1.3376	C	0	0	0	0	0	0	0	0	0	0	0	0
0.6237	2.4528	-2.5059	O	0	0	0	0	0	0	0	0	0	0	0	0
1.2319	1.7559	-2.7783	H	0	0	0	0	0	0	0	0	0	0	0	0
-2.2896	-2.4462	1.1933	C	0	0	0	0	0	0	0	0	0	0	0	0
-2.5343	-0.9404	1.4467	C	0	0	0	0	0	0	0	0	0	0	0	0
-3.5698	-0.5939	1.3732	H	0	0	0	0	0	0	0	0	0	0	0	0
-2.1205	-0.6418	2.4165	H	0	0	0	0	0	0	0	0	0	0	0	0
-2.7846	-3.4606	1.6148	O	0	0	0	0	0	0	0	0	0	0	0	0
-2.4033	-0.2656	-0.9989	C	0	0	0	0	0	0	0	0	0	0	0	0
-3.1638	-1.0301	-1.1935	H	0	0	0	0	0	0	0	0	0	0	0	0
-1.779	-0.1854	-1.8942	H	0	0	0	0	0	0	0	0	0	0	0	0
-2.9188	0.6904	-0.858	H	0	0	0	0	0	0	0	0	0	0	0	0
0.5362	3.9459	-1.1669	H	0	0	0	0	0	0	0	0	0	0	0	0
2.1846	3.3909	-1.5027	H	0	0	0	0	0	0	0	0	0	0	0	0
1 5 2	0 0 0 0
1 6 1	0 0 0 0
2 9 1	0 0 0 0
2 4 1	0 0 0 0
2 6 1	0 0 0 0
3 5 1	0 0 0 0
3 4 1	0 0 0 0
4 7 1	0 0 0 0
6 8 1	0 0 0 0
6 10 1	0 0 0 0
11 12 1	0 0 0 0
11 13 1	0 0 0 0
11 14 1	0 0 0 0
1 11 1	0 0 0 0
15 16 1	0 0 0 0
15 17 1	0 0 0 0
2 15 1	0 0 0 0
18 19 1	0 0 0 0
18 20 1	0 0 0 0
4 18 1	0 0 0 0
18 21 1	0 0 0 0
15 21 1	0 0 0 0
22 23 1	0 0 0 0
22 24 1	0 0 0 0
22 25 1	0 0 0 0
21 22 1	0 0 0 0
21 26 1	0 0 0 0
27 28 1	0 0 0 0
26 27 1	0 0 0 0
5 29 1	0 0 0 0
30 31 1	0 0 0 0
30 32 1	0 0 0 0
3 30 1	0 0 0 0
29 30 1	0 0 0 0
29 33 2	0 0 0 0
34 35 1	0 0 0 0
34 36 1	0 0 0 0
34 37 1	0 0 0 0
3 34 1	0 0 0 0
26 38 1	0 0 0 0
26 39 1	0 0 0 0
M END
$$$$
M0003
Spartan	02272111543D
39 41 0	0 0 0 0	0 0 0	999	V2	0
0.0909	-2.6223	0.0985	C	0	0	0	0	0	0	0	0	0	0	0	0
0.8016	-0.2548	-0.5248	C	0	0	0	0	0	0	0	0	0	0	0	0
-1.5513	-0.6439	0.2435	C	0	0	0	0	0	0	0	0	0	0	0	0
-0.2987	0.2069	0.4514	C	0	0	0	0	0	0	0	0	0	0	0	0
-1.1326	-2.1103	0.2721	C	0	0	0	0	0	0	0	0	0	0	0	0
1.2267	-1.7104	-0.3119	C	0	0	0	0	0	0	0	0	0	0	0	0
0.0677	0.0137	1.4725	H	0	0	0	0	0	0	0	0	0	0	0	0
1.725	-2.1065	-1.2067	H	0	0	0	0	0	0	0	0	0	0	0	0
0.411	-0.1462	-1.5448	H	0	0	0	0	0	0	0	0	0	0	0	0
1.9807	-1.7641	0.4893	H	0	0	0	0	0	0	0	0	0	0	0	0
0.4139	-4.0528	0.4121	C	0	0	0	0	0	0	0	0	0	0	0	0
1.2579	-4.1156	1.1111	H	0	0	0	0	0	0	0	0	0	0	0	0
0.717	-4.5821	-0.5005	H	0	0	0	0	0	0	0	0	0	0	0	0
-0.4479	-4.5694	0.842	H	0	0	0	0	0	0	0	0	0	0	0	0
1.8849	0.8065	-0.3325	C	0	0	0	0	0	0	0	0	0	0	0	0
2.5684	0.8699	-1.1846	H	0	0	0	0	0	0	0	0	0	0	0	0
2.4846	0.5584	0.5545	H	0	0	0	0	0	0	0	0	0	0	0	0
-0.3419	1.7204	0.2281	C	0	0	0	0	0	0	0	0	0	0	0	0
-0.746	2.2644	1.0881	H	0	0	0	0	0	0	0	0	0	0	0	0
-1.0036	1.9468	-0.618	H	0	0	0	0	0	0	0	0	0	0	0	0
1.1245	2.1441	-0.0956	C	0	0	0	0	0	0	0	0	0	0	0	0
1.7397	2.9286	1.0672	C	0	0	0	0	0	0	0	0	0	0	0	0
2.8039	3.1249	0.8919	H	0	0	0	0	0	0	0	0	0	0	0	0
1.6538	2.3632	2.0019	H	0	0	0	0	0	0	0	0	0	0	0	0
1.2369	3.8925	1.2118	H	0	0	0	0	0	0	0	0	0	0	0	0
1.1789	3.022	-1.3558	C	0	0	0	0	0	0	0	0	0	0	0	0
0.7922	2.3543	-2.5421	O	0	0	0	0	0	0	0	0	0	0	0	0
-0.1654	2.238	-2.5223	H	0	0	0	0	0	0	0	0	0	0	0	0
-2.2584	-2.4655	1.1783	C	0	0	0	0	0	0	0	0	0	0	0	0
-2.5039	-0.9603	1.4422	C	0	0	0	0	0	0	0	0	0	0	0	0
-3.5388	-0.6123	1.3703	H	0	0	0	0	0	0	0	0	0	0	0	0
-2.0908	-0.6687	2.414	H	0	0	0	0	0	0	0	0	0	0	0	0
-2.7585	-3.4826	1.587	O	0	0	0	0	0	0	0	0	0	0	0	0
-2.3647	-0.2801	-1.0023	C	0	0	0	0	0	0	0	0	0	0	0	0
-3.1295	-1.0404	-1.194	H	0	0	0	0	0	0	0	0	0	0	0	0
-1.7361	-0.2192	-1.8969	H	0	0	0	0	0	0	0	0	0	0	0	0
-2.877	0.6794	-0.8704	H	0	0	0	0	0	0	0	0	0	0	0	0
0.5732	3.9292	-1.1982	H	0	0	0	0	0	0	0	0	0	0	0	0
2.212	3.3443	-1.5267	H	0	0	0	0	0	0	0	0	0	0	0	0
1 5 2	0 0 0 0
1 6 1	0 0 0 0
2 9 1	0 0 0 0
2 4 1	0 0 0 0
2 6 1	0 0 0 0
3 5 1	0 0 0 0
3 4 1	0 0 0 0
4 7 1	0 0 0 0
6 8 1	0 0 0 0
6 10 1	0 0 0 0
11 12 1	0 0 0 0
11 13 1	0 0 0 0
11 14 1	0 0 0 0
1 11 1	0 0 0 0
15 16 1	0 0 0 0
15 17 1	0 0 0 0
2 15 1	0 0 0 0
18 19 1	0 0 0 0
18 20 1	0 0 0 0
4 18 1	0 0 0 0
18 21 1	0 0 0 0
15 21 1	0 0 0 0
22 23 1	0 0 0 0
22 24 1	0 0 0 0
22 25 1	0 0 0 0
21 22 1	0 0 0 0
21 26 1	0 0 0 0
27 28 1	0 0 0 0
26 27 1	0 0 0 0
5 29 1	0 0 0 0
30 31 1	0 0 0 0
30 32 1	0 0 0 0
3 30 1	0 0 0 0
29 30 1	0 0 0 0
29 33 2	0 0 0 0
34 35 1	0 0 0 0
34 36 1	0 0 0 0
34 37 1	0 0 0 0
3 34 1	0 0 0 0
26 38 1	0 0 0 0
26 39 1	0 0 0 0
M END
$$$$
M0004
Spartan	02272111543D
39 41 0	0 0 0 0	0 0 0	999	V2	0
0.0064	-2.6693	0.0416	C	0	0	0	0	0	0	0	0	0	0	0	0
0.7383	-0.2967	-0.5394	C	0	0	0	0	0	0	0	0	0	0	0	0
-1.6297	-0.6845	0.1884	C	0	0	0	0	0	0	0	0	0	0	0	0
-0.3759	0.1564	0.4258	C	0	0	0	0	0	0	0	0	0	0	0	0
-1.2167	-2.1527	0.2068	C	0	0	0	0	0	0	0	0	0	0	0	0
1.1521	-1.759	-0.3455	C	0	0	0	0	0	0	0	0	0	0	0	0
-0.024	-0.057	1.4479	H	0	0	0	0	0	0	0	0	0	0	0	0
1.6568	-2.1448	-1.241	H	0	0	0	0	0	0	0	0	0	0	0	0
0.3588	-0.1778	-1.5643	H	0	0	0	0	0	0	0	0	0	0	0	0
1.8977	-1.8286	0.462	H	0	0	0	0	0	0	0	0	0	0	0	0
0.3196	-4.1051	0.3429	C	0	0	0	0	0	0	0	0	0	0	0	0
1.1648	-4.1813	1.0387	H	0	0	0	0	0	0	0	0	0	0	0	0
0.6143	-4.6298	-0.5751	H	0	0	0	0	0	0	0	0	0	0	0	0
-0.5453	-4.6181	0.7715	H	0	0	0	0	0	0	0	0	0	0	0	0
1.8231	0.7539	-0.3002	C	0	0	0	0	0	0	0	0	0	0	0	0
2.5571	0.8323	-1.1087	H	0	0	0	0	0	0	0	0	0	0	0	0
2.3757	0.4955	0.6146	H	0	0	0	0	0	0	0	0	0	0	0	0
-0.4091	1.6754	0.2284	C	0	0	0	0	0	0	0	0	0	0	0	0
-0.8056	2.2037	1.1018	H	0	0	0	0	0	0	0	0	0	0	0	0
-1.0621	1.9295	-0.6166	H	0	0	0	0	0	0	0	0	0	0	0	0
1.0593	2.0913	-0.0962	C	0	0	0	0	0	0	0	0	0	0	0	0
1.6793	2.9104	1.0392	C	0	0	0	0	0	0	0	0	0	0	0	0
2.7479	3.085	0.8657	H	0	0	0	0	0	0	0	0	0	0	0	0
1.5895	2.3788	1.9929	H	0	0	0	0	0	0	0	0	0	0	0	0
1.1817	3.8824	1.1511	H	0	0	0	0	0	0	0	0	0	0	0	0
1.0603	2.9087	-1.399	C	0	0	0	0	0	0	0	0	0	0	0	0
2.3443	3.3076	-1.8314	O	0	0	0	0	0	0	0	0	0	0	0	0
2.666	3.9843	-1.2257	H	0	0	0	0	0	0	0	0	0	0	0	0
-2.3506	-2.5119	1.1028	C	0	0	0	0	0	0	0	0	0	0	0	0
-2.5981	-1.0091	1.3723	C	0	0	0	0	0	0	0	0	0	0	0	0
-3.6319	-0.6604	1.288	H	0	0	0	0	0	0	0	0	0	0	0	0
-2.1993	-0.7251	2.3523	H	0	0	0	0	0	0	0	0	0	0	0	0
-2.8504	-3.5309	1.5077	O	0	0	0	0	0	0	0	0	0	0	0	0
-2.4261	-0.3016	-1.0621	C	0	0	0	0	0	0	0	0	0	0	0	0
-3.1909	-1.0575	-1.2727	H	0	0	0	0	0	0	0	0	0	0	0	0
-1.7878	-0.2271	-1.9487	H	0	0	0	0	0	0	0	0	0	0	0	0
-2.9364	0.6581	-0.9234	H	0	0	0	0	0	0	0	0	0	0	0	0
0.6534	2.2964	-2.2116	H	0	0	0	0	0	0	0	0	0	0	0	0
0.3933	3.7787	-1.2805	H	0	0	0	0	0	0	0	0	0	0	0	0
1 5 2	0 0 0 0
1 6 1	0 0 0 0
2 9 1	0 0 0 0
2 4 1	0 0 0 0
2 6 1	0 0 0 0
3 5 1	0 0 0 0
3 4 1	0 0 0 0
4 7 1	0 0 0 0
6 8 1	0 0 0 0
6 10 1	0 0 0 0
11 12 1	0 0 0 0
11 13 1	0 0 0 0
11 14 1	0 0 0 0
1 11 1	0 0 0 0
15 16 1	0 0 0 0
15 17 1	0 0 0 0
2 15 1	0 0 0 0
18 19 1	0 0 0 0
18 20 1	0 0 0 0
4 18 1	0 0 0 0
18 21 1	0 0 0 0
15 21 1	0 0 0 0
22 23 1	0 0 0 0
22 24 1	0 0 0 0
22 25 1	0 0 0 0
21 22 1	0 0 0 0
21 26 1	0 0 0 0
27 28 1	0 0 0 0
26 27 1	0 0 0 0
5 29 1	0 0 0 0
30 31 1	0 0 0 0
30 32 1	0 0 0 0
3 30 1	0 0 0 0
29 30 1	0 0 0 0
29 33 2	0 0 0 0
34 35 1	0 0 0 0
34 36 1	0 0 0 0
34 37 1	0 0 0 0
3 34 1	0 0 0 0
26 38 1	0 0 0 0
26 39 1	0 0 0 0
M END
$$$$
M0005
Spartan	02272111543D
39 41 0	0 0 0 0	0 0 0	999	V2	0
0.0129	-2.666	0.0949	C	0	0	0	0	0	0	0	0	0	0	0	0
0.7357	-0.3019	-0.5292	C	0	0	0	0	0	0	0	0	0	0	0	0
-1.6242	-0.6809	0.2286	C	0	0	0	0	0	0	0	0	0	0	0	0
-0.3695	0.1661	0.4384	C	0	0	0	0	0	0	0	0	0	0	0	0
-1.2103	-2.1484	0.2623	C	0	0	0	0	0	0	0	0	0	0	0	0
1.1542	-1.7595	-0.3134	C	0	0	0	0	0	0	0	0	0	0	0	0
-0.007	-0.0267	1.4609	H	0	0	0	0	0	0	0	0	0	0	0	0
1.6566	-2.1599	-1.2045	H	0	0	0	0	0	0	0	0	0	0	0	0
0.3434	-0.2024	-1.5517	H	0	0	0	0	0	0	0	0	0	0	0	0
1.9033	-1.8134	0.4925	H	0	0	0	0	0	0	0	0	0	0	0	0
0.3308	-4.0969	0.4131	C	0	0	0	0	0	0	0	0	0	0	0	0
1.1749	-4.1627	1.1101	H	0	0	0	0	0	0	0	0	0	0	0	0
0.6289	-4.6309	-0.4974	H	0	0	0	0	0	0	0	0	0	0	0	0
-0.5323	-4.6079	0.8446	H	0	0	0	0	0	0	0	0	0	0	0	0
1.8229	0.7534	-0.3229	C	0	0	0	0	0	0	0	0	0	0	0	0
2.5332	0.826	-1.1517	H	0	0	0	0	0	0	0	0	0	0	0	0
2.4034	0.5007	0.5743	H	0	0	0	0	0	0	0	0	0	0	0	0
-0.4061	1.6791	0.2096	C	0	0	0	0	0	0	0	0	0	0	0	0
-0.8173	2.2261	1.0643	H	0	0	0	0	0	0	0	0	0	0	0	0
-1.0461	1.9088	-0.6523	H	0	0	0	0	0	0	0	0	0	0	0	0
1.0663	2.0943	-0.0961	C	0	0	0	0	0	0	0	0	0	0	0	0
1.6808	2.8862	1.0608	C	0	0	0	0	0	0	0	0	0	0	0	0
2.7354	3.1012	0.8666	H	0	0	0	0	0	0	0	0	0	0	0	0
1.6083	2.3172	1.9951	H	0	0	0	0	0	0	0	0	0	0	0	0
1.1604	3.8409	1.2047	H	0	0	0	0	0	0	0	0	0	0	0	0
1.0832	2.9388	-1.3709	C	0	0	0	0	0	0	0	0	0	0	0	0
2.412	3.3227	-1.661	O	0	0	0	0	0	0	0	0	0	0	0	0
2.4027	3.8596	-2.4599	H	0	0	0	0	0	0	0	0	0	0	0	0
-2.3364	-2.4965	1.1722	C	0	0	0	0	0	0	0	0	0	0	0	0
-2.5802	-0.9905	1.4265	C	0	0	0	0	0	0	0	0	0	0	0	0
-3.6149	-0.642	1.3497	H	0	0	0	0	0	0	0	0	0	0	0	0
-2.1698	-0.6945	2.3984	H	0	0	0	0	0	0	0	0	0	0	0	0
-2.8353	-3.51	1.591	O	0	0	0	0	0	0	0	0	0	0	0	0
-2.4361	-0.3162	-1.0176	C	0	0	0	0	0	0	0	0	0	0	0	0
-3.2029	-1.0754	-1.2088	H	0	0	0	0	0	0	0	0	0	0	0	0
-1.8078	-0.2538	-1.9125	H	0	0	0	0	0	0	0	0	0	0	0	0
-2.9449	0.6455	-0.8859	H	0	0	0	0	0	0	0	0	0	0	0	0
0.6539	2.3486	-2.1987	H	0	0	0	0	0	0	0	0	0	0	0	0
0.4378	3.821	-1.224	H	0	0	0	0	0	0	0	0	0	0	0	0
1 5 2	0 0 0 0
1 6 1	0 0 0 0
2 9 1	0 0 0 0
2 4 1	0 0 0 0
2 6 1	0 0 0 0
3 5 1	0 0 0 0
3 4 1	0 0 0 0
4 7 1	0 0 0 0
6 8 1	0 0 0 0
6 10 1	0 0 0 0
11 12 1	0 0 0 0
11 13 1	0 0 0 0
11 14 1	0 0 0 0
1 11 1	0 0 0 0
15 16 1	0 0 0 0
15 17 1	0 0 0 0
2 15 1	0 0 0 0
18 19 1	0 0 0 0
18 20 1	0 0 0 0
4 18 1	0 0 0 0
18 21 1	0 0 0 0
15 21 1	0 0 0 0
22 23 1	0 0 0 0
22 24 1	0 0 0 0
22 25 1	0 0 0 0
21 22 1	0 0 0 0
21 26 1	0 0 0 0
27 28 1	0 0 0 0
26 27 1	0 0 0 0
5 29 1	0 0 0 0
30 31 1	0 0 0 0
30 32 1	0 0 0 0
3 30 1	0 0 0 0
29 30 1	0 0 0 0
29 33 2	0 0 0 0
34 35 1	0 0 0 0
34 36 1	0 0 0 0
34 37 1	0 0 0 0
3 34 1	0 0 0 0
26 38 1	0 0 0 0
26 39 1	0 0 0 0
M END
$$$$
M0006
Spartan	02272111543D
39 41 0	0 0 0 0	0 0 0	999	V2	0
0.1088	-2.6698	0.0773	C	0	0	0	0	0	0	0	0	0	0	0	0
0.7932	-0.315	-0.6204	C	0	0	0	0	0	0	0	0	0	0	0	0
-1.5486	-0.7003	0.1918	C	0	0	0	0	0	0	0	0	0	0	0	0
-0.3016	0.1677	0.3513	C	0	0	0	0	0	0	0	0	0	0	0	0
-1.1166	-2.1614	0.255	C	0	0	0	0	0	0	0	0	0	0	0	0
1.2327	-1.7614	-0.3729	C	0	0	0	0	0	0	0	0	0	0	0	0
0.0788	0.0207	1.3749	H	0	0	0	0	0	0	0	0	0	0	0	0
1.726	-2.1794	-1.261	H	0	0	0	0	0	0	0	0	0	0	0	0
0.3795	-0.2484	-1.6369	H	0	0	0	0	0	0	0	0	0	0	0	0
1.9945	-1.7858	0.4223	H	0	0	0	0	0	0	0	0	0	0	0	0
0.4484	-4.0891	0.4226	C	0	0	0	0	0	0	0	0	0	0	0	0
1.3082	-4.13	1.1023	H	0	0	0	0	0	0	0	0	0	0	0	0
0.732	-4.6416	-0.4814	H	0	0	0	0	0	0	0	0	0	0	0	0
-0.3997	-4.5982	0.8849	H	0	0	0	0	0	0	0	0	0	0	0	0
1.8768	0.7583	-0.4686	C	0	0	0	0	0	0	0	0	0	0	0	0
2.5143	0.8423	-1.3572	H	0	0	0	0	0	0	0	0	0	0	0	0
2.5362	0.4976	0.3692	H	0	0	0	0	0	0	0	0	0	0	0	0
-0.3552	1.6671	0.0613	C	0	0	0	0	0	0	0	0	0	0	0	0
-0.8426	2.2408	0.8569	H	0	0	0	0	0	0	0	0	0	0	0	0
-0.9326	1.8295	-0.8604	H	0	0	0	0	0	0	0	0	0	0	0	0
1.1285	2.0902	-0.1534	C	0	0	0	0	0	0	0	0	0	0	0	0
1.6911	2.7558	1.1056	C	0	0	0	0	0	0	0	0	0	0	0	0
2.7716	2.916	1.0113	H	0	0	0	0	0	0	0	0	0	0	0	0
1.5205	2.1301	1.9895	H	0	0	0	0	0	0	0	0	0	0	0	0
1.2183	3.7286	1.2701	H	0	0	0	0	0	0	0	0	0	0	0	0
1.252	3.0501	-1.3442	C	0	0	0	0	0	0	0	0	0	0	0	0
0.5382	4.2571	-1.1773	O	0	0	0	0	0	0	0	0	0	0	0	0
-0.4002	4.039	-1.1323	H	0	0	0	0	0	0	0	0	0	0	0	0
-2.2211	-2.4983	1.1955	C	0	0	0	0	0	0	0	0	0	0	0	0
-2.4748	-0.9885	1.4177	C	0	0	0	0	0	0	0	0	0	0	0	0
-3.5144	-0.6519	1.3553	H	0	0	0	0	0	0	0	0	0	0	0	0
-2.0461	-0.6642	2.3726	H	0	0	0	0	0	0	0	0	0	0	0	0
-2.7007	-3.5059	1.6493	O	0	0	0	0	0	0	0	0	0	0	0	0
-2.3904	-0.3765	-1.0459	C	0	0	0	0	0	0	0	0	0	0	0	0
-3.1577	-1.1437	-1.198	H	0	0	0	0	0	0	0	0	0	0	0	0
-1.7832	-0.338	-1.9564	H	0	0	0	0	0	0	0	0	0	0	0	0
-2.9007	0.5863	-0.9299	H	0	0	0	0	0	0	0	0	0	0	0	0
2.2993	3.3427	-1.4764	H	0	0	0	0	0	0	0	0	0	0	0	0
0.9371	2.5274	-2.264	H	0	0	0	0	0	0	0	0	0	0	0	0
1 5 2	0 0 0 0
1 6 1	0 0 0 0
2 9 1	0 0 0 0
2 4 1	0 0 0 0
2 6 1	0 0 0 0
3 5 1	0 0 0 0
3 4 1	0 0 0 0
4 7 1	0 0 0 0
6 8 1	0 0 0 0
6 10 1	0 0 0 0
11 12 1	0 0 0 0
11 13 1	0 0 0 0
11 14 1	0 0 0 0
1 11 1	0 0 0 0
15 16 1	0 0 0 0
15 17 1	0 0 0 0
2 15 1	0 0 0 0
18 19 1	0 0 0 0
18 20 1	0 0 0 0
4 18 1	0 0 0 0
18 21 1	0 0 0 0
15 21 1	0 0 0 0
22 23 1	0 0 0 0
22 24 1	0 0 0 0
22 25 1	0 0 0 0
21 22 1	0 0 0 0
21 26 1	0 0 0 0
27 28 1	0 0 0 0
26 27 1	0 0 0 0
5 29 1	0 0 0 0
30 31 1	0 0 0 0
30 32 1	0 0 0 0
3 30 1	0 0 0 0
29 30 1	0 0 0 0
29 33 2	0 0 0 0
34 35 1	0 0 0 0
34 36 1	0 0 0 0
34 37 1	0 0 0 0
3 34 1	0 0 0 0
26 38 1	0 0 0 0
26 39 1	0 0 0 0
M END
$$$$
M0007
Spartan	02272111543D
39 41 0	0 0 0 0	0 0 0	999	V2	0
0.0717	-2.6878	0.0709	C	0	0	0	0	0	0	0	0	0	0	0	0
0.7848	-0.3246	-0.5648	C	0	0	0	0	0	0	0	0	0	0	0	0
-1.5679	-0.7054	0.2083	C	0	0	0	0	0	0	0	0	0	0	0	0
-0.3148	0.1465	0.407	C	0	0	0	0	0	0	0	0	0	0	0	0
-1.1511	-2.1719	0.2443	C	0	0	0	0	0	0	0	0	0	0	0	0
1.2088	-1.7805	-0.3475	C	0	0	0	0	0	0	0	0	0	0	0	0
0.0536	-0.0394	1.4291	H	0	0	0	0	0	0	0	0	0	0	0	0
1.7063	-2.1831	-1.2406	H	0	0	0	0	0	0	0	0	0	0	0	0
0.3853	-0.2279	-1.5846	H	0	0	0	0	0	0	0	0	0	0	0	0
1.9631	-1.8306	0.4539	H	0	0	0	0	0	0	0	0	0	0	0	0
0.3946	-4.1171	0.3913	C	0	0	0	0	0	0	0	0	0	0	0	0
1.2474	-4.1796	1.0785	H	0	0	0	0	0	0	0	0	0	0	0	0
0.6814	-4.6553	-0.5206	H	0	0	0	0	0	0	0	0	0	0	0	0
-0.4631	-4.6266	0.8361	H	0	0	0	0	0	0	0	0	0	0	0	0
1.8726	0.7347	-0.3706	C	0	0	0	0	0	0	0	0	0	0	0	0
2.5603	0.8033	-1.2226	H	0	0	0	0	0	0	0	0	0	0	0	0
2.4811	0.4738	0.5055	H	0	0	0	0	0	0	0	0	0	0	0	0
-0.3573	1.6555	0.1637	C	0	0	0	0	0	0	0	0	0	0	0	0
-0.7939	2.2108	0.9993	H	0	0	0	0	0	0	0	0	0	0	0	0
-0.9696	1.8822	-0.7159	H	0	0	0	0	0	0	0	0	0	0	0	0
1.1205	2.0733	-0.1057	C	0	0	0	0	0	0	0	0	0	0	0	0
1.7173	2.8134	1.0948	C	0	0	0	0	0	0	0	0	0	0	0	0
2.7906	2.9898	0.9522	H	0	0	0	0	0	0	0	0	0	0	0	0
1.5931	2.2242	2.0108	H	0	0	0	0	0	0	0	0	0	0	0	0
1.2266	3.7806	1.2362	H	0	0	0	0	0	0	0	0	0	0	0	0
1.2037	2.9539	-1.3518	C	0	0	0	0	0	0	0	0	0	0	0	0
0.3866	4.092	-1.1641	O	0	0	0	0	0	0	0	0	0	0	0	0
0.4441	4.6399	-1.9544	H	0	0	0	0	0	0	0	0	0	0	0	0
-2.2697	-2.5189	1.1641	C	0	0	0	0	0	0	0	0	0	0	0	0
-2.5143	-1.0125	1.4144	C	0	0	0	0	0	0	0	0	0	0	0	0
-3.5501	-0.6662	1.3432	H	0	0	0	0	0	0	0	0	0	0	0	0
-2.098	-0.711	2.3821	H	0	0	0	0	0	0	0	0	0	0	0	0
-2.7623	-3.5322	1.591	O	0	0	0	0	0	0	0	0	0	0	0	0
-2.3888	-0.3448	-1.033	C	0	0	0	0	0	0	0	0	0	0	0	0
-3.1601	-1.1018	-1.214	H	0	0	0	0	0	0	0	0	0	0	0	0
-1.7677	-0.2896	-1.9331	H	0	0	0	0	0	0	0	0	0	0	0	0
-2.8908	0.6201	-0.9021	H	0	0	0	0	0	0	0	0	0	0	0	0
2.2539	3.2434	-1.5239	H	0	0	0	0	0	0	0	0	0	0	0	0
0.872	2.3693	-2.2273	H	0	0	0	0	0	0	0	0	0	0	0	0
1 5 2	0 0 0 0
1 6 1	0 0 0 0
2 9 1	0 0 0 0
2 4 1	0 0 0 0
2 6 1	0 0 0 0
3 5 1	0 0 0 0
3 4 1	0 0 0 0
4 7 1	0 0 0 0
6 8 1	0 0 0 0
6 10 1	0 0 0 0
11 12 1	0 0 0 0
11 13 1	0 0 0 0
11 14 1	0 0 0 0
1 11 1	0 0 0 0
15 16 1	0 0 0 0
15 17 1	0 0 0 0
2 15 1	0 0 0 0
18 19 1	0 0 0 0
18 20 1	0 0 0 0
4 18 1	0 0 0 0
18 21 1	0 0 0 0
15 21 1	0 0 0 0
22 23 1	0 0 0 0
22 24 1	0 0 0 0
22 25 1	0 0 0 0
21 22 1	0 0 0 0
21 26 1	0 0 0 0
27 28 1	0 0 0 0
26 27 1	0 0 0 0
5 29 1	0 0 0 0
30 31 1	0 0 0 0
30 32 1	0 0 0 0
3 30 1	0 0 0 0
29 30 1	0 0 0 0
29 33 2	0 0 0 0
34 35 1	0 0 0 0
34 36 1	0 0 0 0
34 37 1	0 0 0 0
3 34 1	0 0 0 0
26 38 1	0 0 0 0
26 39 1	0 0 0 0
M END
$$$$
M0008
Spartan	02272111543D
39 41 0	0 0 0 0	0 0 0	999	V2	0
0.0686	-2.6889	0.0172	C	0	0	0	0	0	0	0	0	0	0	0	0
0.7853	-0.316	-0.5753	C	0	0	0	0	0	0	0	0	0	0	0	0
-1.5706	-0.7075	0.1798	C	0	0	0	0	0	0	0	0	0	0	0	0
-0.3173	0.1384	0.4014	C	0	0	0	0	0	0	0	0	0	0	0	0
-1.1545	-2.1743	0.1942	C	0	0	0	0	0	0	0	0	0	0	0	0
1.2082	-1.7758	-0.3825	C	0	0	0	0	0	0	0	0	0	0	0	0
0.047	-0.0716	1.4205	H	0	0	0	0	0	0	0	0	0	0	0	0
1.7067	-2.1629	-1.2817	H	0	0	0	0	0	0	0	0	0	0	0	0
0.3907	-0.2011	-1.5949	H	0	0	0	0	0	0	0	0	0	0	0	0
1.9606	-1.8407	0.4196	H	0	0	0	0	0	0	0	0	0	0	0	0
0.3894	-4.1232	0.3169	C	0	0	0	0	0	0	0	0	0	0	0	0
1.2402	-4.1969	1.006	H	0	0	0	0	0	0	0	0	0	0	0	0
0.6784	-4.6479	-0.6026	H	0	0	0	0	0	0	0	0	0	0	0	0
-0.4703	-4.6385	0.7517	H	0	0	0	0	0	0	0	0	0	0	0	0
1.8718	0.7392	-0.3574	C	0	0	0	0	0	0	0	0	0	0	0	0
2.5773	0.8103	-1.1949	H	0	0	0	0	0	0	0	0	0	0	0	0
2.4609	0.4748	0.5313	H	0	0	0	0	0	0	0	0	0	0	0	0
-0.3582	1.6541	0.1941	C	0	0	0	0	0	0	0	0	0	0	0	0
-0.767	2.1847	1.0603	H	0	0	0	0	0	0	0	0	0	0	0	0
-0.9966	1.9117	-0.6579	H	0	0	0	0	0	0	0	0	0	0	0	0
1.1114	2.0751	-0.1123	C	0	0	0	0	0	0	0	0	0	0	0	0
1.7283	2.8461	1.0585	C	0	0	0	0	0	0	0	0	0	0	0	0
2.7876	3.0667	0.8758	H	0	0	0	0	0	0	0	0	0	0	0	0
1.6621	2.2621	1.9837	H	0	0	0	0	0	0	0	0	0	0	0	0
1.2059	3.7939	1.2409	H	0	0	0	0	0	0	0	0	0	0	0	0
1.1658	2.9208	-1.3945	C	0	0	0	0	0	0	0	0	0	0	0	0
0.3154	4.049	-1.3776	O	0	0	0	0	0	0	0	0	0	0	0	0
0.6636	4.6756	-0.7325	H	0	0	0	0	0	0	0	0	0	0	0	0
-2.2777	-2.5356	1.1031	C	0	0	0	0	0	0	0	0	0	0	0	0
-2.5245	-1.0338	1.3752	C	0	0	0	0	0	0	0	0	0	0	0	0
-3.5598	-0.6864	1.3027	H	0	0	0	0	0	0	0	0	0	0	0	0
-2.1147	-0.7491	2.3508	H	0	0	0	0	0	0	0	0	0	0	0	0
-2.7717	-3.5555	1.5125	O	0	0	0	0	0	0	0	0	0	0	0	0
-2.383	-0.3257	-1.0607	C	0	0	0	0	0	0	0	0	0	0	0	0
-3.1516	-1.081	-1.2602	H	0	0	0	0	0	0	0	0	0	0	0	0
-1.7566	-0.2524	-1.956	H	0	0	0	0	0	0	0	0	0	0	0	0
-2.8885	0.6357	-0.9162	H	0	0	0	0	0	0	0	0	0	0	0	0
2.21	3.2138	-1.5972	H	0	0	0	0	0	0	0	0	0	0	0	0
0.8275	2.3129	-2.2419	H	0	0	0	0	0	0	0	0	0	0	0	0
1 5 2	0 0 0 0
1 6 1	0 0 0 0
2 9 1	0 0 0 0
2 4 1	0 0 0 0
2 6 1	0 0 0 0
3 5 1	0 0 0 0
3 4 1	0 0 0 0
4 7 1	0 0 0 0
6 8 1	0 0 0 0
6 10 1	0 0 0 0
11 12 1	0 0 0 0
11 13 1	0 0 0 0
11 14 1	0 0 0 0
1 11 1	0 0 0 0
15 16 1	0 0 0 0
15 17 1	0 0 0 0
2 15 1	0 0 0 0
18 19 1	0 0 0 0
18 20 1	0 0 0 0
4 18 1	0 0 0 0
18 21 1	0 0 0 0
15 21 1	0 0 0 0
22 23 1	0 0 0 0
22 24 1	0 0 0 0
22 25 1	0 0 0 0
21 22 1	0 0 0 0
21 26 1	0 0 0 0
27 28 1	0 0 0 0
26 27 1	0 0 0 0
5 29 1	0 0 0 0
30 31 1	0 0 0 0
30 32 1	0 0 0 0
3 30 1	0 0 0 0
29 30 1	0 0 0 0
29 33 2	0 0 0 0
34 35 1	0 0 0 0
34 36 1	0 0 0 0
34 37 1	0 0 0 0
3 34 1	0 0 0 0
26 38 1	0 0 0 0
26 39 1	0 0 0 0
M END
$$$$
M0009
Spartan	02272111543D
39 41 0	0 0 0 0	0 0 0	999	V2	0
-2.643	0.0047	0.0917	C	0	0	0	0	0	0	0	0	0	0	0	0
-0.2886	-0.7116	-0.5725	C	0	0	0	0	0	0	0	0	0	0	0	0
-0.6568	1.6422	0.2053	C	0	0	0	0	0	0	0	0	0	0	0	0
0.1954	0.3878	0.3933	C	0	0	0	0	0	0	0	0	0	0	0	0
-2.123	1.2268	0.2594	C	0	0	0	0	0	0	0	0	0	0	0	0
-1.7425	-1.1339	-0.3377	C	0	0	0	0	0	0	0	0	0	0	0	0
0.0265	0.0206	1.4184	H	0	0	0	0	0	0	0	0	0	0	0	0
-2.1564	-1.6301	-1.2263	H	0	0	0	0	0	0	0	0	0	0	0	0
-0.204	-0.3109	-1.5929	H	0	0	0	0	0	0	0	0	0	0	0	0
-1.784	-1.8879	0.4643	H	0	0	0	0	0	0	0	0	0	0	0	0
-4.0689	-0.3164	0.4284	C	0	0	0	0	0	0	0	0	0	0	0	0
-4.1253	-1.1689	1.1161	H	0	0	0	0	0	0	0	0	0	0	0	0
-4.6176	-0.602	-0.4772	H	0	0	0	0	0	0	0	0	0	0	0	0
-4.5718	0.5419	0.8785	H	0	0	0	0	0	0	0	0	0	0	0	0
0.7713	-1.8022	-0.394	C	0	0	0	0	0	0	0	0	0	0	0	0
0.822	-2.4755	-1.2599	H	0	0	0	0	0	0	0	0	0	0	0	0
0.51	-2.428	0.4694	H	0	0	0	0	0	0	0	0	0	0	0	0
1.6999	0.4239	0.1265	C	0	0	0	0	0	0	0	0	0	0	0	0
2.2698	0.8773	0.9443	H	0	0	0	0	0	0	0	0	0	0	0	0
1.8995	1.0207	-0.7735	H	0	0	0	0	0	0	0	0	0	0	0	0
2.1154	-1.056	-0.122	C	0	0	0	0	0	0	0	0	0	0	0	0
2.8294	-1.6474	1.0958	C	0	0	0	0	0	0	0	0	0	0	0	0
3.0618	-2.7048	0.9365	H	0	0	0	0	0	0	0	0	0	0	0	0
2.2038	-1.5605	1.9921	H	0	0	0	0	0	0	0	0	0	0	0	0
3.774	-1.1251	1.2879	H	0	0	0	0	0	0	0	0	0	0	0	0
3.0421	-1.1122	-1.3463	C	0	0	0	0	0	0	0	0	0	0	0	0
3.5916	-2.3866	-1.6048	O	0	0	0	0	0	0	0	0	0	0	0	0
2.8663	-2.9847	-1.8168	H	0	0	0	0	0	0	0	0	0	0	0	0
-2.4571	2.3465	1.1832	C	0	0	0	0	0	0	0	0	0	0	0	0
-0.9475	2.5891	1.415	C	0	0	0	0	0	0	0	0	0	0	0	0
-0.6009	3.6245	1.3391	H	0	0	0	0	0	0	0	0	0	0	0	0
-0.6357	2.1728	2.3794	H	0	0	0	0	0	0	0	0	0	0	0	0
-3.4639	2.8406	1.6219	O	0	0	0	0	0	0	0	0	0	0	0	0
-0.3108	2.4628	-1.0405	C	0	0	0	0	0	0	0	0	0	0	0	0
-1.0702	3.2341	-1.2123	H	0	0	0	0	0	0	0	0	0	0	0	0
-0.2663	1.8425	-1.9421	H	0	0	0	0	0	0	0	0	0	0	0	0
0.6552	2.9664	-0.9207	H	0	0	0	0	0	0	0	0	0	0	0	0
2.4997	-0.7283	-2.2278	H	0	0	0	0	0	0	0	0	0	0	0	0
3.9006	-0.4524	-1.1791	H	0	0	0	0	0	0	0	0	0	0	0	0
1 5 2	0 0 0 0
1 6 1	0 0 0 0
2 9 1	0 0 0 0
2 4 1	0 0 0 0
2 6 1	0 0 0 0
3 5 1	0 0 0 0
3 4 1	0 0 0 0
4 7 1	0 0 0 0
6 8 1	0 0 0 0
6 10 1	0 0 0 0
11 12 1	0 0 0 0
11 13 1	0 0 0 0
11 14 1	0 0 0 0
1 11 1	0 0 0 0
15 16 1	0 0 0 0
15 17 1	0 0 0 0
2 15 1	0 0 0 0
18 19 1	0 0 0 0
18 20 1	0 0 0 0
4 18 1	0 0 0 0
18 21 1	0 0 0 0
15 21 1	0 0 0 0
22 23 1	0 0 0 0
22 24 1	0 0 0 0
22 25 1	0 0 0 0
21 22 1	0 0 0 0
21 26 1	0 0 0 0
27 28 1	0 0 0 0
26 27 1	0 0 0 0
5 29 1	0 0 0 0
30 31 1	0 0 0 0
30 32 1	0 0 0 0
3 30 1	0 0 0 0
29 30 1	0 0 0 0
29 33 2	0 0 0 0
34 35 1	0 0 0 0
34 36 1	0 0 0 0
34 37 1	0 0 0 0
3 34 1	0 0 0 0
26 38 1	0 0 0 0
26 39 1	0 0 0 0
M END
$$$$

[truncated: 2 more sheets: (2R3R9S11R), (2R3R9R11R)]
