# Supplementary material for: Cyclohumulanoid Sesquiterpenes from the Culture Broth of the Basidiomycetous Fungus Daedaleopsis tricolor
Source: Molecules. 2021 Jul 19;26(14):4364. doi: 10.3390/molecules26144364 (PMC8303491; doi:10.3390/molecules26144364)
Supplement: Supplementary file 1 [file molecules-26-04364-s001.zip › NMR Statistical analysis of 3.xlsx]

## Sheet: index
	Summary
			13C			1H			H+C
			RMSD	max dev	DP4	RMSD	max dev	DP4	DP4
	2S3R5R9S11R		2.00449	6.1355	0.0363411	0.131418	0.321374	0.0405605	0.00183368
	2S3R5S9S11R	3	1.373	3.3313	0.884686	0.101279	0.320824	0.904488	0.995436
	2S3S5R9S11R		3.11617	6.69112	1.1813e-06	0.136301	0.341427	0.0237601	3.49166e-08
	2R3R5R9R11R		2.73233	5.08294	1.1265e-05	0.276621	0.746199	5.78102e-08	8.10131e-13
	2R3R5R9S11R		3.57406	8.62682	1.20546e-08	0.265225	0.701828	2.28772e-07	3.43064e-15
	2R3R5S9R11R		2.47281	6.55739	0.000440664	0.181909	0.58588	0.000822148	4.5069e-07
	2R3S5R9R11R	ent-11-epimer	1.68648	3.41095	0.0763628	0.143194	0.321336	0.0287233	0.00272859
	2R3S5R9S11R		2.77194	4.37654	8.44038e-06	0.189166	0.442234	0.000210198	2.20705e-09
	2R3S5S9R11R		2.25047	6.3059	0.00214697	0.173735	0.377345	0.000424376	1.13344e-06
	2S3R5R9R11R		3.20399	5.68075	8.36774e-08	0.229122	0.446612	1.14202e-06	1.18878e-13
	2S3R5S9R11R		2.96026	4.81041	1.27166e-06	0.607406	2.33396	1.98743e-14	3.14402e-20
	2S3S5R9R11R		4.57906	10.1182	1.20083e-12	0.336171	0.811475	2.05441e-12	3.06895e-24
	2S3S5S9R11R		3.76806	8.81324	1.99437e-09	0.30062	0.696378	3.97727e-10	9.86761e-19
	2R3R5S9S11R		4.48666	10.4566	3.88776e-12	0.288259	0.765029	9.21255e-09	4.45555e-20
	2R3S5S9S11R		3.08	5.30454	3.99435e-07	0.18379	0.441724	0.00030701	1.52553e-10
	2S3S5S9S11R		4.11872	6.20181	2.14266e-11	0.178778	0.481333	0.000702557	1.87265e-14
		Raw data from Spartan'18
		SDF	2S3R5R9S11R
			2S3R5S9S11R
			2S3S5R9S11R
			2R3R5R9R11R
			2R3R5R9S11R
			2R3R5S9R11R
			2R3S5R9R11R
			2R3S5R9S11R
			2R3S5S9R11R
			2S3R5R9R11R
			2S3R5S9R11R
			2S3S5R9R11R
			2S3S5S9R11R
			2R3R5S9S11R
			2R3S5S9S11R
			2S3S5S9S11R

## Sheet: analysis
			C-1	C-2	C-3	C-4	C-5	C-6	C-7	C-8	C-9	C-10	C-11	C-12	C-13	C-14	C-15	H-1A	H-1B	H-2	H-4A	H-4B	H-5	H-8A	H-8B	H-9	H-10A	H-10B	H-12A	H-12B	H-13	H-14	H-15A	H-15B
			35.7	47.3	43.1	46.6	69.3	146.1	134.1	29.4	41.6	43.7	45.1	69.4	24.4	21.8	63.7	1.29	1.59	2.09	1.88	2.18	4.97	1.72	2.04	2.35	0.98	1.82	3.37	3.38	1.05	1.25	4.15	4.21
		2S3R5R9S11R	36.1118	50.2826	36.9645	48.0291	68.7987	143.613	135.582	30.1747	40.4974	43.1413	45.1515	69.5495	24.4116	21.6367	64.5404	1.39133	1.57575	2.14178	1.74091	2.38473	4.90446	1.64317	1.71863	2.34386	0.979942	1.95832	3.53382	3.43655	1.05579	1.05722	4.01641	4.17178
	bingo	2S3R5S9S11R	35.7975	48.0013	40.7781	44.7867	69.3159	144.228	137.431	30.1435	41.7808	43.5781	45.1179	69.7913	24.3757	22.1078	65.6091	1.38222	1.61813	2.16783	1.85625	2.06689	4.94872	1.73681	1.71918	2.43095	1.03946	1.89881	3.49372	3.45178	1.0314	1.28511	4.13789	4.15071
		2S3S5R9S11R	41.182	45.0509	40.8696	39.9089	69.4449	141.586	136.793	27.9051	38.9732	44.0535	43.5197	69.5755	24.18	25.3081	66.7018	1.11119	1.82457	2.22209	1.73186	2.35391	4.89074	1.37857	2.02587	2.46351	1.02269	1.82167	3.45408	3.44501	1.00635	1.30725	4.08111	4.19578
		2R3R5R9R11R	39.5625	47.4101	39.6919	41.5171	70.3863	146.805	134.203	33.0607	37.8288	45.3187	43.311	71.7705	27.6927	24.5836	64.2116	1.30519	1.82238	2.13615	1.94078	2.06854	4.90786	2.11974	2.34579	2.33388	1.7262	1.90473	3.3059	3.42122	0.907211	1.11942	3.58732	4.42697
		2R3R5R9S11R	35.1912	51.0597	40.6011	37.9732	72.9096	147.296	131.879	31.7714	44.8429	39.7657	43.1636	72.6132	26.4293	26.9521	64.5957	1.35592	1.43094	1.53063	1.59277	1.95048	4.97435	1.56945	1.64931	1.64817	1.01062	1.70357	3.37191	3.39452	1.00915	1.18167	4.05028	4.07125
		2R3R5S9R11R	39.418	45.6943	42.9032	40.0426	69.4653	143.734	135.698	28.7378	38.6887	43.3253	43.2056	70.918	24.2443	24.7478	64.3637	1.22647	1.53567	2.25866	1.73768	2.28601	4.86512	1.81079	2.02204	2.51101	1.56588	1.65744	3.39507	3.35837	0.936121	1.34815	3.915	4.249
		2R3S5R9R11R	35.2339	47.3462	40.785	44.7899	69.3174	144.213	137.511	30.0387	41.5908	43.1118	45.1487	72.4634	22.2268	22.1424	65.6052	1.33618	1.53118	2.25098	1.84808	2.07771	4.95943	1.72172	1.7579	2.47362	1.30134	1.51845	3.44877	3.46481	1.04491	1.26365	4.14033	4.15785
		2R3S5R9S11R	35.2592	50.0803	43.7823	42.2235	73.1957	141.726	134.021	32.2025	37.3648	43.2066	42.4931	72.83	26.5706	21.8564	65.7207	1.30866	1.53871	1.64777	1.83226	1.90149	5.0654	1.41244	1.95639	1.97684	0.91669	1.97356	3.37921	3.38796	1.00872	1.40385	4.0012	4.14121
		2R3S5S9R11R	35.1453	49.607	36.7941	48.3788	68.9962	143.168	136.111	30.1991	40.3802	42.2282	45.1634	71.6415	22.1965	21.7762	64.409	1.33825	1.67967	2.26725	1.74353	2.40672	4.91355	1.66423	1.71267	2.37492	1.2484	1.44266	3.45065	3.44598	1.02756	1.04997	4.01078	4.16449
		2S3R5R9R11R	36.2741	51.966	37.4192	43.9296	72.185	143.862	130.167	33.3078	36.9987	41.8573	42.4547	72.7576	26.5402	21.1669	64.4673	1.19272	1.65038	1.65181	1.5751	2.25108	5.01292	1.55652	1.94203	1.91846	1.42661	1.54318	3.38448	3.35323	0.990706	1.06816	3.97008	4.07234
		2S3R5S9R11R	36.4197	51.1041	43.5933	42.1508	73.1512	141.474	134.355	32.0355	36.7896	41.9762	42.3688	72.6225	26.661	21.7107	65.7252	1.22826	1.68177	1.66713	1.81623	1.89756	5.07344	1.46929	1.96024	1.95801	1.41707	1.54385	3.34052	3.38396	3.38396	1.39452	3.99585	4.15182
		2S3S5R9R11R	36.1938	52.2449	47.2767	36.4818	74.8969	141.815	137.479	30.4881	44.743	38.3751	43.2918	72.6306	26.3185	28.8061	65.4346	0.989852	1.74854	1.55854	1.50225	1.88632	5.11812	1.56461	1.66467	1.53853	1.25676	1.34682	3.34452	3.37731	0.960088	1.60671	4.11172	4.10429
		2S3S5S9R11R	36.1878	51.9682	40.7747	37.7868	72.7745	148.187	130.906	31.7565	43.8448	38.5475	43.2073	72.5914	26.2896	26.8788	64.679	1.05508	1.78742	1.55543	1.55284	1.95118	4.9711	1.57983	1.69477	1.65362	1.31476	1.33906	3.36073	3.39426	0.990741	1.17194	4.08431	4.08484
		2R3R5S9S11R	34.8676	51.5178	47.6158	36.1434	75.1882	143.093	137.314	30.751	45.7062	39.9695	43.1698	72.7081	26.4444	28.585	65.1859	1.34963	1.56001	1.57305	1.55979	1.98815	5.07099	1.58366	1.61357	1.58497	1.01759	1.64949	3.3465	3.38662	0.958643	1.62273	4.09588	4.05392
		2R3S5S9S11R	34.9041	51.285	37.7955	43.7604	72.0821	145.01	129.182	33.4492	37.801	43.3753	42.4776	72.995	26.5872	21.2877	64.5308	1.34214	1.70627	1.64828	1.61431	2.25571	5.0122	1.4968	1.92772	1.96894	0.979552	1.90577	3.39792	3.37543	1.00039	1.10287	3.98122	4.08195
		2S3S5S9S11R	38.0212	46.2758	36.9865	40.3982	71.3454	140.248	128.994	31.1793	35.593	42.0728	42.3125	73.429	27.7855	27.2921	64.1073	1.41034	1.60649	1.91068	1.73133	2.10729	5.00404	1.64843	1.9476	2.16167	1.32547	1.85789	3.3647	3.34261	1.07344	1.73133	4.02086	3.99173
	deviation^2
		2S3R5R9S11R	0.169555	8.89598	37.6444	2.04221	0.251303	6.18271	2.19777	0.600149	1.21567	0.312119	0.00265215	0.0223534	0.000134272	0.0266577	0.70625	0.0102672	0.000202998	0.00268095	0.0193469	0.0419125	0.00429599	0.00590362	0.103281	3.76556e-05	3.38319e-09	0.0191333	0.0268357	0.00319786	3.34952e-05	0.0371644	0.0178472	0.00146058
		2S3R5S9S11R	0.00950281	0.491757	5.39125	3.28823	0.000252293	3.50465	11.0976	0.552831	0.0327051	0.0148683	0.000319709	0.15308	0.000590666	0.0947317	3.64461	0.0085045	0.000791436	0.00605739	0.000564246	0.0127933	0.000453017	0.000282511	0.102928	0.00655367	0.00353572	0.00621083	0.0153076	0.00515225	0.000346112	0.0012329	0.000146548	0.00351571
		2S3S5R9S11R	30.0521	5.05828	4.97471	44.7711	0.0210083	20.3747	7.25191	2.23482	6.90019	0.124934	2.49725	0.0308027	0.0484054	12.3066	9.01103	0.0319741	0.0550231	0.0174472	0.0219442	0.0302449	0.00628255	0.116573	0.000199665	0.0128847	0.00182278	2.78762e-06	0.00706895	0.00422672	0.00190526	0.00327726	0.00474577	0.000202248
		2R3R5R9R11R	14.9192	0.0121159	11.6149	25.8363	1.18007	0.496584	0.0105813	13.4004	14.2219	2.62007	3.20064	5.61933	10.8421	7.74863	0.261779	0.000230861	0.0540004	0.00212997	0.00369388	0.012423	0.00386098	0.159794	0.0935102	0.000259978	0.556812	0.00717954	0.00410872	0.00169892	0.0203887	0.0170514	0.316609	0.0470755
		2R3R5R9S11R	0.25888	14.1352	6.24433	74.422	13.0295	1.42936	4.93118	5.62358	10.5165	15.479	3.74962	10.3248	4.11823	26.5446	0.802205	0.00434577	0.0253007	0.312895	0.0825039	0.0526791	1.89634e-05	0.0226646	0.152638	0.492563	0.000937523	0.0135564	3.6343e-06	0.000210866	0.00166903	0.00466861	0.0099438	0.0192504
		2R3R5S9R11R	13.8235	2.57841	0.0387451	42.9993	0.0273181	5.59879	2.55403	0.438559	8.47584	0.140431	3.58858	2.30446	0.0242524	8.68933	0.440435	0.00403544	0.00295211	0.0284469	0.0202551	0.0112374	0.010999	0.00824365	0.000322569	0.0259242	0.343255	0.0264273	0.000628703	0.000468035	0.0129685	0.00963367	0.0552254	0.00152127
		2R3S5R9R11R	0.217248	0.00213107	5.35937	3.27651	0.000302302	3.56251	11.6346	0.407973	8.4646e-05	0.345928	0.00237437	9.38459	4.72273	0.117221	3.62961	0.002133	0.00346012	0.0259159	0.00101907	0.0104633	0.000111725	2.9602e-06	0.0795822	0.0152812	0.103257	0.0909296	0.00620498	0.007192	2.5932e-05	0.000186285	9.3517e-05	0.00271955
		2R3S5R9S11R	0.194312	7.73032	0.46558	19.1541	15.1764	19.1339	0.00617545	7.85388	17.9373	0.243453	6.79609	11.7649	4.71169	0.00317641	4.08305	0.000348332	0.00263045	0.195571	0.00227944	0.07757	0.00910109	0.0945945	0.00699067	0.13925	0.00400818	0.0235817	8.48579e-05	6.33983e-05	0.00170368	0.0236701	0.0221417	0.00473244
		2R3S5S9R11R	0.307745	5.32238	39.7643	3.16396	0.0922967	8.59648	4.04214	0.638508	1.48803	2.16614	0.00401807	5.02439	4.85556	0.000568632	0.502689	0.00232846	0.00804048	0.031416	0.0186234	0.0514022	0.00318624	0.00310997	0.107146	0.000621241	0.0720372	0.142389	0.00650395	0.00435271	0.000503628	0.040011	0.0193824	0.00207158
		2S3R5R9R11R	0.32954	21.7714	32.2709	7.13104	8.32301	5.01071	15.4669	15.2708	21.1724	3.39543	6.99741	11.2736	4.58043	0.400764	0.588765	0.00946348	0.00364523	0.192007	0.0929613	0.00505184	0.00184203	0.0267253	0.009598	0.186229	0.199462	0.0766278	0.000209796	0.000716793	0.00351582	0.0330662	0.0323725	0.0189511
		2S3R5S9R11R	0.517943	14.4715	0.243301	19.7955	14.8316	21.3991	0.0648846	6.94592	23.1401	2.97134	7.45959	10.3844	5.11209	0.00797049	4.10163	0.00381215	0.00842204	0.178818	0.00406659	0.0797698	0.0107	0.0628549	0.00636115	0.153653	0.191031	0.0762606	0.000869038	1.56527e-05	5.44735	0.0208855	0.0237637	0.00338501
		2S3S5R9R11R	0.243868	24.4516	17.4446	102.378	31.3253	18.3599	11.4164	1.18402	9.87835	28.3549	3.26968	10.4368	3.68069	49.0848	3.00884	0.0900889	0.0251347	0.282448	0.142695	0.0862486	0.0219406	0.0241455	0.140872	0.658491	0.076596	0.223899	0.000649041	7.23628e-06	0.0080841	0.12724	0.00146511	0.0111756
		2S3S5S9R11R	0.237923	21.7925	5.40682	77.6732	12.0724	4.35547	10.2043	5.55324	5.0392	26.5484	3.58219	10.1851	3.57046	25.7944	0.958405	0.0551858	0.0389758	0.28577	0.10703	0.052359	1.22026e-06	0.0196465	0.119181	0.484942	0.112068	0.231301	8.60029e-05	0.00020338	0.00351162	0.00609264	0.00431574	0.0156651
		2R3R5S9S11R	0.69285	17.7896	20.392	109.341	34.6711	9.03984	10.33	1.82526	16.8612	13.9168	3.72552	10.9437	4.17973	46.0357	2.20796	0.00355616	0.00089936	0.267238	0.102537	0.036808	0.010199	0.0185886	0.181842	0.585269	0.00141304	0.0290751	0.000552116	4.38791e-05	0.00834606	0.138929	0.00292891	0.024361
		2R3S5S9S11R	0.633396	15.8802	28.1382	8.06331	7.73988	1.18717	24.1826	16.3961	14.4324	0.10544	6.87713	12.9238	4.78386	0.262424	0.690147	0.00271855	0.0135179	0.19512	0.070593	0.00573171	0.00178067	0.0498202	0.0126057	0.145206	2.00762e-07	0.00735647	0.000779774	2.0913e-05	0.00246148	0.0216463	0.0284856	0.0163962
		2S3S5S9S11R	5.38796	1.04891	37.3752	38.4625	4.18361	34.2424	26.0669	3.16577	36.0839	2.64762	7.76996	16.233	11.4617	30.163	0.165874	0.0144826	0.000271803	0.0321544	0.0221018	0.00528672	0.00115877	0.0051227	0.00853862	0.0354665	0.119351	0.00143561	2.8104e-05	0.00139826	0.000549444	0.231682	0.0166774	0.0476398
	Probability
		2S3R5R9S11R	0.430763	0.111185	0.0110801	0.274034	0.415942	0.151994	0.266736	0.371616	0.320958	0.406514	0.491291	0.474734	0.49804	0.472413	0.361221	0.296257	0.469851	0.391831	0.232296	0.143555	0.3642	0.3421	0.0521495	0.487004	0.499877	0.23351	0.195424	0.382176	0.487742	0.157523	0.241053	0.419656
		2S3R5S9S11R	0.483519	0.383364	0.16781	0.224133	0.497314	0.217054	0.0882196	0.376586	0.46945	0.479389	0.496976	0.434176	0.49589	0.448116	0.212668	0.312941	0.440652	0.340181	0.44983	0.27537	0.45502	0.464448	0.0524197	0.334178	0.376322	0.338295	0.257257	0.351927	0.460662	0.426096	0.474376	0.37666
		2S3S5R9S11R	0.018339	0.175184	0.17711	0.00720175	0.475505	0.0380737	0.133789	0.265052	0.139425	0.440477	0.253674	0.47035	0.462853	0.0782005	0.109801	0.175084	0.11275	0.243484	0.218332	0.181563	0.337422	0.043105	0.470099	0.274669	0.410413	0.496463	0.328228	0.365252	0.408447	0.38077	0.357595	0.469906
		2R3R5R9R11R	0.0610485	0.481392	0.0837418	0.0248589	0.323394	0.382812	0.48261	0.0703593	0.0651166	0.248651	0.227107	0.163018	0.090545	0.12635	0.414238	0.467853	0.114817	0.403311	0.373688	0.278244	0.370973	0.0242665	0.0602916	0.465891	0.000616206	0.326986	0.367066	0.413455	0.226523	0.245933	0.00439833	0.130222
		2R3R5R9S11R	0.414706	0.0656463	0.150853	0.00163017	0.0729013	0.307205	0.178125	0.16293	0.0936265	0.058011	0.209471	0.0955043	0.198832	0.0235876	0.352565	0.36345	0.202193	0.00455724	0.071411	0.117563	0.490776	0.2147	0.026578	0.000987679	0.435455	0.269623	0.495962	0.469273	0.414206	0.358702	0.299171	0.232843
		2R3R5S9R11R	0.0675954	0.250335	0.466755	0.00798904	0.472074	0.163441	0.25133	0.389656	0.116438	0.436927	0.214406	0.261942	0.473685	0.113728	0.389427	0.368208	0.38665	0.188682	0.22725	0.287863	0.28988	0.315592	0.462019	0.1994	0.00342856	0.19719	0.447059	0.454284	0.27403	0.302023	0.112346	0.418029
		2R3S5R9R11R	0.421755	0.492193	0.168496	0.224527	0.49706	0.215223	0.0835776	0.393464	0.498444	0.401693	0.49176	0.105464	0.183112	0.442329	0.213132	0.403244	0.377604	0.199437	0.432735	0.29452	0.477623	0.496355	0.0747785	0.257436	0.0521678	0.0626958	0.338366	0.326847	0.489214	0.471116	0.479525	0.391077
		2R3S5R9S11R	0.425942	0.126614	0.386411	0.0421251	0.0596287	0.0421965	0.486713	0.124846	0.0467067	0.417243	0.141156	0.0824987	0.183381	0.49047	0.19981	0.460536	0.392827	0.015719	0.400053	0.077213	0.307065	0.0593151	0.329115	0.0316411	0.368635	0.210214	0.480495	0.483139	0.413335	0.209789	0.217327	0.357785
		2R3S5S9R11R	0.407158	0.169297	0.00970969	0.228372	0.448782	0.114896	0.200957	0.367746	0.303661	0.268189	0.489281	0.175961	0.17991	0.495967	0.382118	0.399009	0.317694	0.177137	0.236452	0.120299	0.382383	0.383753	0.0493013	0.447372	0.084436	0.0303581	0.334767	0.363346	0.452586	0.148934	0.232095	0.404617
		2S3R5R9R11R	0.403997	0.0340085	0.0157423	0.13569	0.118432	0.176276	0.0580745	0.0591184	0.0356831	0.22058	0.137835	0.086662	0.186637	0.394383	0.372791	0.303614	0.374491	0.0163905	0.0607934	0.353303	0.40995	0.195899	0.302355	0.0175517	0.0150224	0.0783869	0.469351	0.443498	0.376658	0.171163	0.173639	0.234554
		2S3R5S9R11R	0.380404	0.0636223	0.417269	0.0399335	0.0615414	0.0350376	0.457016	0.138674	0.0305286	0.235217	0.130608	0.094915	0.17396	0.484906	0.199292	0.37176	0.313773	0.0191853	0.367721	0.0745564	0.29245	0.0984113	0.336473	0.0262347	0.0165802	0.0788503	0.437835	0.49162	2.45333e-09	0.223853	0.209342	0.378893
		2S3S5R9R11R	0.417174	0.0275935	0.0487362	0.00054251	0.0167908	0.0450487	0.0854247	0.323122	0.100072	0.0206797	0.224757	0.0944014	0.211561	0.00564156	0.233857	0.0635043	0.202947	0.00614292	0.0302365	0.0673646	0.218351	0.207529	0.0309703	0.00031046	0.0784267	0.0113867	0.446215	0.494302	0.31724	0.0371844	0.419533	0.288384
		2S3S5S9R11R	0.418173	0.0339511	0.167476	0.00141697	0.0800231	0.192424	0.0967095	0.164386	0.175621	0.023581	0.214606	0.0969032	0.214974	0.0249368	0.33968	0.112425	0.151981	0.00594198	0.0493836	0.118241	0.49766	0.230611	0.041559	0.00104688	0.0459414	0.0104955	0.480364	0.469823	0.376729	0.339745	0.363902	0.25486
		2R3R5S9S11R	0.362483	0.0473038	0.0380198	0.000425735	0.0134152	0.109458	0.0954528	0.284893	0.051283	0.0670041	0.210198	0.0896115	0.197139	0.00669618	0.266271	0.375978	0.43677	0.00716976	0.0527204	0.158647	0.296866	0.236654	0.018498	0.000505057	0.420955	0.186149	0.450369	0.485971	0.314545	0.0317759	0.387083	0.206517
		2R3S5S9S11R	0.368254	0.0559501	0.021004	0.121926	0.126476	0.322905	0.0281666	0.0534326	0.0638535	0.445282	0.139806	0.0736467	0.181628	0.414135	0.362739	0.391096	0.269908	0.0158023	0.0864594	0.34428	0.411434	0.123807	0.276819	0.0292591	0.499051	0.325023	0.441087	0.490314	0.396236	0.219863	0.188525	0.250081
		2S3S5S9S11R	0.16788	0.332779	0.0112703	0.0105254	0.197033	0.0137988	0.0244361	0.22831	0.0122387	0.247549	0.126043	0.0542131	0.0850369	0.0181974	0.43151	0.262948	0.465126	0.174427	0.217529	0.35011	0.428324	0.352331	0.312598	0.16298	0.0414604	0.420335	0.488772	0.421363	0.450488	0.010452	0.248286	0.128867
					max dev
	RMSD		13C	1H	13C	1H
		2S3R5R9S11R	2.00449	0.131418	6.1355	0.321374
		2S3R5S9S11R	1.373	0.101279	3.3313	0.320824
		2S3S5R9S11R	3.11617	0.136301	6.69112	0.341427
		2R3R5R9R11R	2.73233	0.276621	5.08294	0.746199
		2R3R5R9S11R	3.57406	0.265225	8.62682	0.701828
		2R3R5S9R11R	2.47281	0.181909	6.55739	0.58588
		2R3S5R9R11R	1.68648	0.143194	3.41095	0.321336
		2R3S5R9S11R	2.77194	0.189166	4.37654	0.442234
		2R3S5S9R11R	2.25047	0.173735	6.3059	0.377345
		2S3R5R9R11R	3.20399	0.229122	5.68075	0.446612
		2S3R5S9R11R	2.96026	0.607406	4.81041	2.33396
		2S3S5R9R11R	4.57906	0.336171	10.1182	0.811475
		2S3S5S9R11R	3.76806	0.30062	8.81324	0.696378
		2R3R5S9S11R	4.48666	0.288259	10.4566	0.765029
		2R3S5S9S11R	3.08	0.18379	5.30454	0.441724
		2S3S5S9S11R	4.11872	0.178778	6.20181	0.481333
	Product of probability		13C	1H	1H+13C
		2S3R5R9S11R	2.35689e-09	3.8995e-10	9.19071e-19
		2S3R5S9S11R	5.7376e-08	8.69579e-09	4.9893e-16
		2S3S5R9S11R	7.66131e-14	2.28431e-10	1.75008e-23
		2R3R5R9R11R	7.30585e-13	5.55789e-16	4.06051e-28
		2R3R5R9S11R	7.81796e-16	2.19942e-15	1.7195e-30
		2R3R5S9R11R	2.85791e-11	7.90416e-12	2.25894e-22
		2R3S5R9R11R	4.95249e-09	2.76147e-10	1.36762e-18
		2R3S5R9S11R	5.47399e-13	2.02085e-12	1.10621e-24
		2R3S5S9R11R	1.39241e-10	4.07997e-12	5.68099e-22
		2S3R5R9R11R	5.42687e-15	1.09794e-14	5.95838e-29
		2S3R5S9R11R	8.24733e-14	1.91072e-22	1.57584e-35
		2S3S5R9R11R	7.78795e-20	1.97511e-20	1.53821e-39
		2S3S5S9R11R	1.29344e-16	3.82376e-18	4.94582e-34
		2R3R5S9S11R	2.5214e-19	8.85698e-17	2.2332e-35
		2R3S5S9S11R	2.59053e-14	2.9516e-12	7.64621e-26
		2S3S5S9S11R	1.38962e-18	6.75441e-12	9.38606e-30
	DP4
	5-epi	2S3R5R9S11R	0.0363411	0.0405605	0.00183368
		2S3R5S9S11R	0.884686	0.904488	0.995436
		2S3S5R9S11R	1.1813e-06	0.0237601	3.49166e-08
		2R3R5R9R11R	1.1265e-05	5.78102e-08	8.10131e-13
		2R3R5R9S11R	1.20546e-08	2.28772e-07	3.43064e-15
		2R3R5S9R11R	0.000440664	0.000822148	4.5069e-07
	11-epi	2R3S5R9R11R	0.0763628	0.0287233	0.00272859
		2R3S5R9S11R	8.44038e-06	0.000210198	2.20705e-09
		2R3S5S9R11R	0.00214697	0.000424376	1.13344e-06
		2S3R5R9R11R	8.36774e-08	1.14202e-06	1.18878e-13
		2S3R5S9R11R	1.27166e-06	1.98743e-14	3.14402e-20
		2S3S5R9R11R	1.20083e-12	2.05441e-12	3.06895e-24
		2S3S5S9R11R	1.99437e-09	3.97727e-10	9.86761e-19
		2R3R5S9S11R	3.88776e-12	9.21255e-09	4.45555e-20
		2R3S5S9S11R	3.99435e-07	0.00030701	1.52553e-10
		2S3S5S9S11R	2.14266e-11	0.000702557	1.87265e-14

## Sheet: individual conformers
	2S3R5R9S11R
	Conformer	MMFF94	HF	ωB97X-D	ωB97X-D	ωB97X-D	ωB97X-V	ωB97X-D
	#		3-21G(*)	6-31G*	6-31G*	6-31G*	6-311+G(2DF,2P)	6-31G*
				(Energy)		(Part 2)	[6-311G*	(Energy)	10.3144
							(Energy)					Label	Relative Energy (kJ/mol)	Boltzmann Weights	ChemShift(C2)	ChemShift(C5)	ChemShift(C7)	ChemShift(C13)	ChemShift(C12)	ChemShift(C8)	ChemShift(C9)	ChemShift(C6)	ChemShift(C4)	ChemShift(C3)	ChemShift(C1)	ChemShift(C11)	ChemShift(C10)	ChemShift(C14)	ChemShift(C15)	ChemShift(H2)	ChemShift(H6)	ChemShift(H12)	ChemShift(H5)	ChemShift(H22)	ChemShift(H14)	ChemShift(H9)	ChemShift(H11)	ChemShift(H10)	ChemShift(H1)	ChemShift(H7)	ChemShift(H3)	ChemShift(H18)	ChemShift(H8)	ChemShift(H20)	ChemShift(H23)	ChemShift(H16)
	* 57	0	0	0	0	0	0	0	1	0.096952		M0001	0	0.15	36.9	51.2	36.6	49.7	69.2	143	138.5	30	40.1	41.6	45.2	69.5	23.6	21.1	63.9	1.38	1.28	1.97	2.52	1.47	4.88	1.69	1.77	2.35	0.85	2.36	3.59	3.25	0.92	1.04	4.14	4.01
	35	-2.05	-1.03	2.96	2.83	2.82	0.58	2.82	0.790808	0.0766704		M0002	2.82	0.048	37.2	51.1	36.7	49.7	69.3	143.1	138.4	29.9	40.1	41.8	45.2	68.7	24.8	21.2	64.1	1.46	1.29	1.89	2.52	1.44	4.89	1.69	1.75	2.31	0.88	2.46	3.7	3.31	1.16	1.06	4.13	4.02
	24	-2.91	2.78	2.2	2.45	2.45	0.64	2.45	0.771839	0.0748313		M0003	2.45	0.056	36.7	50.2	37.2	47.5	69.6	139.6	139.1	30.2	40	41.7	45.3	69.6	23.6	21.5	64.2	1.37	1.29	2.24	2.22	1.9	4.99	1.67	1.79	2.47	0.86	2.37	3.67	3.26	0.91	1.05	4.17	4.01
	36	-1.97	-0.92	3.56	3.17	3.16	0.94	3.16	0.683604	0.0662768		M0004	3.16	0.042	34.5	50.3	36.5	50.2	69.3	143.5	138	30.3	41.6	44.6	45.3	68.6	24.7	21.7	63.9	1.25	2.33	2.12	2.59	1.51	4.89	1.62	1.63	2.07	1.1	1.43	3.31	3.7	1.15	1.08	4.09	3.99
	170	6.42	1.1	4.57	5.14	5.13	1.08	5.13	0.645954	0.0626265		M0005	5.13	0.019	37.3	50.1	37.1	47.6	69.6	139.7	138.9	30.3	40.2	41.9	45.3	68.8	24.9	21.7	64.3	1.46	1.3	2.17	2.23	1.87	4.97	1.68	1.78	2.4	0.88	2.47	3.76	3.33	1.17	1.06	4.15	4.01
	358	15.51	1.13	4.73	5.36	5.36	1.22	5.36	0.610376	0.0591772		M0006	5.36	0.017	34.5	49.3	36.8	48.1	69.7	139.9	138.3	30.9	41.5	44.5	45.4	68.6	24.8	22.4	64.2	1.24	2.33	2.37	2.31	1.93	4.98	1.62	1.68	2.18	1.1	1.45	3.33	3.77	1.17	1.09	4.13	3.98
	81	1.39	2.29	1.59	1.7	1.7	1.53	1.7	0.538417	0.0522006		M0007	1.7	0.076	36.6	50.6	36.6	49.6	69.2	143.5	137.6	29.9	40	41.7	45.4	68.8	24.4	20.9	64	1.47	1.29	1.9	2.52	1.46	4.89	1.7	1.7	2.11	0.98	1.62	3.63	3.25	1.14	1.04	4.11	4
	26	-2.74	4.06	2.7	3.56	3.55	1.65	3.55	0.512897	0.0497263		M0008	3.55	0.036	36.8	49.6	37.1	47.5	69.7	139.9	138.2	30.2	40.1	41.7	45.6	68.9	24.3	21.5	64.2	1.47	1.31	2.18	2.24	1.88	4.99	1.68	1.72	2.23	0.98	1.65	3.71	3.27	1.13	1.04	4.15	4
	485	24.76	-0.37	1.98	2.22	2.22	1.74	2.22	0.494553	0.0479479		M0009	2.22	0.061	37.3	49.6	37.2	46.3	67.2	148	129.5	30	40.1	41.7	45.1	69.5	23.7	22.1	65.6	1.39	1.32	2.28	2.32	1.95	4.83	1.6	1.71	2.5	0.82	2.4	3.68	3.28	0.93	1.02	4.32	4.05
	89	1.81	2.34	1.64	2.04	2.04	1.79	2.04	0.484648	0.0469876		M0010	2.04	0.066	34.7	49.9	36.1	50.4	69.4	142.8	138.2	30.6	41.2	43.9	45.4	68.7	24.3	21.8	63.7	1.33	1.44	1.98	2.59	1.4	4.9	1.62	1.67	2.05	1.1	1.44	3.24	3.63	1.12	1.07	4.09	3.97
	8	-6.7	0.21	2.57	2.48	2.48	1.98	2.48	0.448782	0.0435103		M0011	3.95	0.031	34.8	49.1	36.4	48.2	69.7	139.5	138.8	30.7	41	43.6	45.5	68.6	24.6	22.4	64.1	1.33	1.48	2.21	2.29	1.84	4.98	1.6	1.68	2.18	1.1	1.45	3.25	3.71	1.15	1.08	4.12	3.98
	247	9.88	4.27	3	3.96	3.95	1.98	3.95	0.448782	0.0435103		M0012	2.48	0.055	36.5	49.8	37.6	45.7	67.1	148.2	129.4	29.7	39.7	42.1	45.1	69.7	23.8	21.3	65.6	1.39	1.34	2.25	2.28	1.97	4.83	1.66	1.76	2.52	0.83	2.36	3.66	3.27	0.92	1.02	4.31	4.05
	2	-9.87	-1.79	4.88	4.7	4.7	2.01	4.7	0.443367	0.0429853		M0013	4.7	0.023	37.6	49.8	37.4	46.3	67.2	148.1	129.6	30	40.3	41.8	45.2	68.7	24.8	21.9	65.6	1.44	1.32	2.21	2.31	1.92	4.83	1.63	1.71	2.44	0.84	2.47	3.78	3.35	1.17	1.03	4.29	4.05
	79	1.36	1.11	3.15	2.98	2.98	2.53	2.98	0.359235	0.0348286		M0014	2.98	0.045	34.4	48.7	37.1	46.3	67.3	148.8	128.9	30.3	41.3	44.4	45.1	69.5	23.7	22.4	65.5	1.21	2.27	2.47	2.37	2.05	4.85	1.57	1.63	2.29	1	1.44	3.25	3.68	0.92	1.06	4.29	4.02
	32	-2.14	-0.87	5.82	5.4	5.4	2.73	5.4	0.331307	0.0321209		M0015	5.4	0.017	34.5	49	37.1	46.4	67.3	148.9	128.9	30.5	41.4	44.5	45.1	68.5	24.9	22.4	65.6	1.21	2.33	2.41	2.38	1.99	4.84	1.6	1.62	2.22	1.06	1.44	3.32	3.78	1.17	1.06	4.27	4.03
	10	-5.96	1.6	3.82	3.59	3.57	2.97	3.57	0.300645	0.0291481		M0016	3.57	0.036	34.8	48.8	37	46.6	67.3	148.1	129.4	30.5	41.1	43.8	45.4	68.5	24.5	22.4	65.4	1.31	1.49	2.24	2.37	1.9	4.84	1.56	1.62	2.22	1.06	1.44	3.23	3.71	1.14	1.05	4.27	4.02
	483	24.67	1.86	3	3.92	3.91	3.27	3.91	0.266276	0.025816		M0017	3.91	0.031	36.9	49.3	37.4	46	67.2	148.7	128.8	29.8	40.1	41.9	45.4	68.8	24.5	21.7	65.5	1.46	1.33	2.22	2.31	1.93	4.82	1.62	1.64	2.26	0.94	1.64	3.71	3.29	1.15	1.02	4.3	4.02
	121	3.95	2.14	3.01	2.88	2.88	4.12	2.88	0.188779	0.0183025		M0018	2.88	0.047	36.4	54.6	37.2	49.4	69.3	142.8	138.6	30.3	41.3	47.9	44.5	75.6	25.3	20.7	64.1	1.71	1.48	1.87	2.53	1.48	4.9	1.62	1.79	3	1.26	1.89	3.46	3.46	0.83	1.09	4.13	4.01
	54	-0.22	3.9	4.8	4.83	4.83	4.15	4.83	0.186501	0.0180816		M0019	4.83	0.021	35.4	53.8	37.7	48.6	69.8	142.6	136.2	28.6	39.2	49.5	42.7	75.2	25.8	21.2	64.2	1.55	2.26	1.9	2.48	1.45	4.92	1.64	1.8	2.83	1.32	2.02	3.47	3.51	0.95	1.14	4.08	3.95
	138	4.52	5.57	8.56	8.68	8.68	4.66	8.68	0.151724	0.0147099		M0020	8.68	0.005	36.8	49.4	37.1	45.5	67.2	148.7	125.1	30.2	39.8	41.9	45.1	69.7	23.8	21.6	66	1.4	1.33	2.25	2.26	1.92	4.93	1.73	1.71	2.48	0.85	2.36	3.68	3.28	0.92	1.05	4.28	4.23
	308	13.52	5.3	4.28	5.11	5.1	4.82	5.1	0.142212	0.0137877		M0021	5.1	0.019	36.4	53.5	37.7	47.2	69.5	139.4	139	30.5	41.3	47.9	44.7	75.7	25.5	20.9	64.4	1.71	1.52	2.14	2.24	1.9	4.98	1.6	1.83	3.07	1.28	1.93	3.48	3.49	0.85	1.08	4.16	4.01
	133	4.43	8.54	3.91	3.23	3.23	5.66	3.23	0.101231	0.00981456		M0022	3.23	0.041	35	53.5	37.5	48.8	69.9	142.8	135	28.5	40.3	48.6	43.2	75.2	25.2	21.9	64	1.57	2.29	1.9	2.5	1.46	4.94	1.67	1.76	2.24	1.42	1.58	3.31	3.36	0.9	1.15	4.06	3.92
	270	11.39	7.63	8.16	8.66	8.66	5.71	8.66	0.0992036	0.00961798		M0023	8.66	0.005	35.5	53.1	38.4	46.1	69.8	139.1	137.4	29.4	39.6	49.7	43.2	75.4	26.1	20.9	64.5	1.55	2.29	2.24	2.17	1.91	5.01	1.62	1.85	2.87	1.31	2.05	3.49	3.52	0.95	1.12	4.12	3.97
	23	-3.61	3.25	5.3	4.71	4.71	5.77	4.71	0.096824	0.00938728		M0024	4.71	0.023	36.1	53.2	38.3	45.5	66.9	147.9	130.1	29.8	41.1	48.1	44.5	75.9	25.5	20.7	65.7	1.71	1.56	2.19	2.29	1.98	4.84	1.55	1.75	3.16	1.25	1.9	3.49	3.49	0.85	1.05	4.29	4.06
	55	-0.21	5.09	7.62	7.73	7.72	6.47	7.72	0.0729399	0.00707167		M0025	7.72	0.007	35.4	52.1	38.6	44.8	67.9	147.4	127.7	28.3	39	49.4	42.5	75.1	25.7	22.3	65.7	1.57	2.31	2.22	2.25	1.91	4.89	1.59	1.78	2.9	1.29	2.03	3.48	3.51	0.94	1.13	4.31	3.96
	78	1.32	8.33	9.7	9.43	9.43	8.31	9.43	0.0346421	0.00335862		M0026	9.43	0.003	37.3	49.7	36.4	49.3	68.7	144.4	136.7	32.4	40	41.4	45.4	68.7	24.6	20.8	65.2	1.44	1.29	1.91	2.4	1.55	4.71	1.57	1.79	2.44	0.84	2.47	3.74	3.33	1.16	1.02	3.75	4.37
	167	6.32	7.17	7.57	7.52	7.51	8.44	7.51	0.0328669	0.00318651		M0027	7.51	0.007	37.2	48.7	37.1	45.4	67.1	151.6	130.9	32.1	40.5	41	45.3	69.5	23.6	21.5	67.4	1.39	1.31	2.09	2.32	1.85	4.89	1.55	1.75	2.44	0.82	2.37	3.66	3.27	0.93	1.03	3.91	4.4
	73	1.05	8.39	10.53	9.82	9.82	8.45	9.82	0.0327342	0.00317364		M0028	9.82	0.003	34.4	48.5	36.1	49.5	68.7	144.6	135.8	32.6	41.1	44.1	45.3	68.5	24.8	21.4	65.3	1.2	2.32	2.12	2.47	1.59	4.71	1.49	1.67	2.21	1.05	1.44	3.32	3.74	1.16	1.04	3.71	4.35
	282	11.94	8.38	8.3	8.18	8.18	9.15	8.18	0.0246595	0.00239078		M0029	8.18	0.006	34.1	47.6	37	45.3	67.2	152.3	130.1	32.7	41.7	43.9	45.3	69.6	23.7	21.9	67.1	1.21	2.27	2.28	2.38	1.95	4.9	1.56	1.7	2.23	1.01	1.43	3.25	3.65	0.92	1.08	3.85	4.38
	207	7.88	9.59	8.99	9	8.99	9.85	8.99	0.0185766	0.00180104		M0030	8.99	0.004	34.6	47.7	36.8	45.6	67.4	150.8	130.5	32.3	41.4	43.4	45.6	68.6	24.5	22	67	1.32	1.5	2.04	2.37	1.8	4.89	1.49	1.65	2.16	1.07	1.43	3.24	3.68	1.14	1.08	3.85	4.35
	148	4.97	12.12	9.12	8.65	8.64	9.43	---				Boltz Avgs			36.1118	50.2826	36.9645	48.0291	68.7987	143.613	135.582	30.1747	40.4974	43.1413	45.1515	69.5495	24.4116	21.6367	64.5404	1.39133	1.57575	2.14178	2.38473	1.74091	4.90446	1.64317	1.71863	2.34386	0.979942	1.95832	3.53382	3.43655	1.05579	1.05722	4.17178	4.01641
	251	10.14	6.99	7.47	7.43	7.42	8.51	---
	351	15.17	12.01	6.74	6.55	6.55	6.83	---
	51	-0.59	9.96	7.01	6.09	6.09	8.09	---
	67	0.76	6.79	9.54	9.86	9.86	5.78	---
	17	-4.71	1.3	3.37	3.09	3.09	2.54	---
	286	12.28	9.49	9.25	9.14	9.14	10.04	---
	31	-2.27	9.92	9.4	9.16	9.15	10.28	---
	250	10.04	12.59	9.84	9.67	9.67	12.1	---
	223	8.85	9.38	9.51	9.59	9.59	12.33	---
	59	0.24	9.28	10.49	9.75	9.73	12.82	---
	1	-10.68	3.97	---	---	---	---	---
	3	-8.82	5.22	---	---	---	---	---
	4	-8.32	-0.5	5.89	---	---	---	---
	5	-7.79	5.27	---	---	---	---	---
	6	-7.02	7.12	10.12	10.09	---	---	---
	7	-6.92	7.44	---	---	---	---	---
	9	-6.23	6.05	---	---	---	---	---
	11	-5.96	2.17	3.83	3.94	---	---	---
	12	-5.67	1.35	---	---	---	---	---
	13	-5.62	1.17	---	---	---	---	---
	14	-5.43	6.9	---	---	---	---	---
	15	-5.2	5.24	---	---	---	---	---
	16	-5.17	11.88	15.69	---	---	---	---
	18	-4.69	7.31	11.69	10.93	---	---	---
	19	-4.63	3.9	11.41	11.52	---	---	---
	20	-4.24	7.93	11.34	10.99	---	---	---
	21	-3.63	-1.76	---	---	---	---	---
	22	-3.61	7.3	---	---	---	---	---
	25	-2.78	5.14	---	---	---	---	---
	27	-2.67	2.56	---	---	---	---	---
	28	-2.5	13.83	15.59	---	---	---	---
	29	-2.33	4.42	---	---	---	---	---
	30	-2.27	9.68	---	---	---	---	---
	33	-2.12	20	16.69	---	---	---	---
	34	-2.06	14.32	16.44	---	---	---	---
	37	-1.79	12.36	---	---	---	---	---
	38	-1.77	8.05	---	---	---	---	---
	39	-1.64	8.63	---	---	---	---	---
	40	-1.56	5.17	8.4	8.76	---	---	---
	41	-1.47	20.23	16.55	---	---	---	---
	42	-1.35	14.44	---	---	---	---	---
	43	-1.33	12.01	14.64	13.31	---	---	---
	44	-1.17	29.88	23.52	---	---	---	---
	45	-1.15	30.2	---	---	---	---	---
	46	-1.14	14.72	16.6	---	---	---	---
	47	-0.95	7.01	9.72	10.07	---	---	---
	48	-0.89	7.4	---	---	---	---	---
	49	-0.84	16.41	---	---	---	---	---
	50	-0.84	18.26	18.55	---	---	---	---
	52	-0.57	-0.18	2.62	---	---	---	---
	53	-0.49	21.64	20.95	---	---	---	---
	56	-0.01	22.14	20.58	---	---	---	---
	58	0.22	-0.29	---	---	---	---	---
	60	0.25	18.42	17.88	---	---	---	---
	61	0.29	20.67	---	---	---	---	---
	62	0.3	1.44	---	---	---	---	---
	63	0.31	16.9	13.91	14.01	---	---	---
	64	0.31	1.91	---	---	---	---	---
	65	0.66	25.3	---	---	---	---	---
	66	0.66	9.57	---	---	---	---	---
	68	0.77	15.76	---	---	---	---	---
	69	0.79	5.92	---	---	---	---	---
	70	0.79	17.25	---	---	---	---	---
	71	0.81	21.36	13.7	14.38	---	---	---
	72	0.99	14.43	16.63	---	---	---	---
	74	1.1	13.84	---	---	---	---	---
	75	1.11	22.83	---	---	---	---	---
	76	1.12	28.74	---	---	---	---	---
	77	1.2	17.24	14.36	14.32	---	---	---
	80	1.37	32.39	---	---	---	---	---
	82	1.4	15.7	13.57	13.14	---	---	---
	83	1.58	7.34	15.58	---	---	---	---
	84	1.63	17.43	---	---	---	---	---
	85	1.64	18.72	15.09	---	---	---	---
	86	1.7	33.69	26.15	---	---	---	---
	87	1.73	3.29	---	---	---	---	---
	88	1.76	22.99	15.09	---	---	---	---
	90	1.86	12.14	---	---	---	---	---
	91	1.87	3.91	---	---	---	---	---
	92	1.89	32.46	---	---	---	---	---
	93	1.94	33.75	---	---	---	---	---
	94	1.99	23.83	---	---	---	---	---
	95	2	29.24	---	---	---	---	---
	96	2.06	31.53	---	---	---	---	---
	97	2.08	16.48	---	---	---	---	---
	98	2.18	31.08	---	---	---	---	---
	99	2.2	7.6	---	---	---	---	---
	100	2.21	22.17	---	---	---	---	---
	101	2.39	20.95	16.17	---	---	---	---
	102	2.45	16.88	---	---	---	---	---
	103	2.67	22.52	17.94	---	---	---	---
	104	2.72	6.14	10.74	10.01	---	---	---
	105	2.73	24.28	---	---	---	---	---
	106	2.81	19.45	15.34	---	---	---	---
	107	2.93	28.44	---	---	---	---	---
	108	3.05	18.53	19.79	---	---	---	---
	109	3.15	17.7	---	---	---	---	---
	110	3.17	8.2	---	---	---	---	---
	111	3.2	22.16	---	---	---	---	---
	112	3.24	23.9	18.2	---	---	---	---
	113	3.27	21.36	16.61	---	---	---	---
	114	3.5	5.09	12.37	12.41	---	---	---
	115	3.54	28.44	---	---	---	---	---
	116	3.73	16.93	---	---	---	---	---
	117	3.78	8.45	---	---	---	---	---
	118	3.79	5.97	---	---	---	---	---
	119	3.93	1.25	---	---	---	---	---
	120	3.95	31.24	21.32	---	---	---	---
	122	4.02	9.48	---	---	---	---	---
	123	4.06	19.84	16.95	---	---	---	---
	124	4.14	1.19	---	---	---	---	---
	125	4.21	17.27	---	---	---	---	---
	126	4.23	29.82	---	---	---	---	---
	127	4.29	9.8	---	---	---	---	---
	128	4.32	11.7	---	---	---	---	---
	129	4.39	28.97	16.66	---	---	---	---
	130	4.39	9.18	---	---	---	---	---
	131	4.41	16.5	---	---	---	---	---
	132	4.41	14.45	16.92	---	---	---	---
	134	4.43	36.22	24.34	---	---	---	---
	135	4.44	20.27	---	---	---	---	---
	136	4.45	28.17	---	---	---	---	---
	137	4.46	20.12	17.93	---	---	---	---
	139	4.57	14.94	17.18	---	---	---	---
	140	4.58	7.09	---	---	---	---	---
	141	4.59	22.18	---	---	---	---	---
	142	4.63	15.37	13.58	12.88	---	---	---
	143	4.65	31.87	22.01	---	---	---	---
	144	4.7	25.35	15.6	---	---	---	---
	145	4.72	35.26	---	---	---	---	---
	146	4.76	23.66	16.05	---	---	---	---
	147	4.79	36.63	24.78	---	---	---	---
	149	4.97	28.83	20.92	---	---	---	---
	150	5.01	30.77	---	---	---	---	---
	151	5.14	41.81	---	---	---	---	---
	152	5.18	7	---	---	---	---	---
	153	5.26	35.14	---	---	---	---	---
	154	5.33	29.11	---	---	---	---	---
	155	5.37	7.33	9.99	10.08	---	---	---
	156	5.46	7.59	---	---	---	---	---
	157	5.54	24.66	16.34	---	---	---	---
	158	5.56	7.41	---	---	---	---	---
	159	5.62	30.68	---	---	---	---	---
	160	5.77	36.26	---	---	---	---	---
	161	5.89	16.36	14.4	13.58	---	---	---
	162	5.9	33.33	---	---	---	---	---
	163	5.98	35.62	---	---	---	---	---
	164	5.98	9.77	---	---	---	---	---
	165	6.21	26.31	---	---	---	---	---
	166	6.21	31.2	---	---	---	---	---
	168	6.34	41.56	---	---	---	---	---
	169	6.37	20.75	---	---	---	---	---
	171	6.43	40.69	---	---	---	---	---
	172	6.44	25.53	15.67	---	---	---	---
	173	6.46	25.22	---	---	---	---	---
	174	6.52	30.06	22.96	---	---	---	---
	175	6.56	12.86	14.35	13.69	---	---	---
	176	6.56	21.4	---	---	---	---	---
	177	6.58	36.47	---	---	---	---	---
	178	6.6	7.91	8.04	8.7	---	---	---
	179	6.62	42.28	---	---	---	---	---
	180	6.64	6.82	---	---	---	---	---
	181	6.67	2.4	---	---	---	---	---
	182	6.67	1.29	4.92	5.44	---	---	---
	183	6.69	41.82	---	---	---	---	---
	184	6.69	7.01	---	---	---	---	---
	185	6.72	9.48	---	---	---	---	---
	186	6.81	4.12	---	---	---	---	---
	187	6.82	20.2	---	---	---	---	---
	188	6.83	33.39	25.88	---	---	---	---
	189	6.88	11.62	---	---	---	---	---
	190	7	7.38	---	---	---	---	---
	191	7.02	9.16	---	---	---	---	---
	192	7.06	7.38	10.64	10.9	---	---	---
	193	7.12	21.3	---	---	---	---	---
	194	7.17	12.17	---	---	---	---	---
	195	7.17	9.95	---	---	---	---	---
	196	7.26	4.36	---	---	---	---	---
	197	7.28	30.55	---	---	---	---	---
	198	7.31	22.85	---	---	---	---	---
	199	7.39	33.37	26.33	---	---	---	---
	200	7.42	21.37	---	---	---	---	---
	201	7.46	17.1	15.49	---	---	---	---
	202	7.58	16	14.39	12.66	---	---	---
	203	7.75	12.49	---	---	---	---	---
	204	7.75	8.44	---	---	---	---	---
	205	7.83	16.67	---	---	---	---	---
	206	7.87	23.21	15.5	---	---	---	---
	208	7.89	5.95	10.48	10.12	---	---	---
	209	7.91	14.58	15.89	---	---	---	---
	210	8.04	43.27	---	---	---	---	---
	211	8.04	38.19	---	---	---	---	---
	212	8.05	31.11	23.77	---	---	---	---
	213	8.22	28.76	19.53	---	---	---	---
	214	8.45	14.95	---	---	---	---	---
	215	8.49	38.51	---	---	---	---	---
	216	8.5	38.57	---	---	---	---	---
	217	8.52	37.02	---	---	---	---	---
	218	8.55	36.83	---	---	---	---	---
	219	8.6	43.76	---	---	---	---	---
	220	8.66	17.1	---	---	---	---	---
	221	8.68	38.7	---	---	---	---	---
	222	8.8	42.58	---	---	---	---	---
	224	8.87	44.04	---	---	---	---	---
	225	8.95	36.39	23.47	---	---	---	---
	226	8.99	37.83	28.54	---	---	---	---
	227	9.07	37.49	27.01	---	---	---	---
	228	9.09	45.29	---	---	---	---	---
	229	9.09	45.35	---	---	---	---	---
	230	9.12	7.97	13.33	13.06	---	---	---
	231	9.29	7.02	---	---	---	---	---
	232	9.4	22.98	14.44	13.58	---	---	---
	233	9.41	2.82	---	---	---	---	---
	234	9.44	31.59	---	---	---	---	---
	235	9.46	34.54	---	---	---	---	---
	236	9.47	23.13	20.16	---	---	---	---
	237	9.47	4.28	---	---	---	---	---
	238	9.53	38.35	---	---	---	---	---
	239	9.54	3.14	---	---	---	---	---
	240	9.58	42.91	---	---	---	---	---
	241	9.73	34.92	---	---	---	---	---
	242	9.79	35.24	---	---	---	---	---
	243	9.8	8.98	---	---	---	---	---
	244	9.8	16.37	---	---	---	---	---
	245	9.83	44.36	---	---	---	---	---
	246	9.86	2.47	---	---	---	---	---
	248	9.93	44.01	---	---	---	---	---
	249	9.96	36.01	---	---	---	---	---
	252	10.14	48.02	---	---	---	---	---
	253	10.23	36.2	---	---	---	---	---
	254	10.3	18	---	---	---	---	---
	255	10.43	31.92	---	---	---	---	---
	256	10.55	23.92	15.8	---	---	---	---
	257	10.6	28.99	---	---	---	---	---
	258	10.65	34.88	---	---	---	---	---
	259	10.67	24.76	---	---	---	---	---
	260	10.73	17.24	---	---	---	---	---
	261	10.75	19.89	---	---	---	---	---
	262	10.79	42.56	---	---	---	---	---
	263	10.83	34.49	32.55	---	---	---	---
	264	10.83	30.63	20.97	---	---	---	---
	265	11.11	11.32	---	---	---	---	---
	266	11.13	21.88	20.57	---	---	---	---
	267	11.25	48.18	---	---	---	---	---
	268	11.28	40.57	---	---	---	---	---
	269	11.3	34.21	---	---	---	---	---
	271	11.49	20.06	15.85	---	---	---	---
	272	11.52	34.42	---	---	---	---	---
	273	11.58	30.53	---	---	---	---	---
	274	11.59	28.41	24.28	---	---	---	---
	275	11.62	16.14	---	---	---	---	---
	276	11.63	28.4	23.66	---	---	---	---
	277	11.75	19.11	---	---	---	---	---
	278	11.83	18.3	---	---	---	---	---
	279	11.86	39.57	---	---	---	---	---
	280	11.87	45.95	---	---	---	---	---
	281	11.89	17.85	---	---	---	---	---
	283	12.14	35.36	32.77	---	---	---	---
	284	12.16	16.24	15.24	---	---	---	---
	285	12.26	25.11	---	---	---	---	---
	287	12.29	41.11	---	---	---	---	---
	288	12.31	22.02	---	---	---	---	---
	289	12.33	9.73	---	---	---	---	---
	290	12.34	16.73	---	---	---	---	---
	291	12.38	31.02	23.59	---	---	---	---
	292	12.51	18.55	17.73	---	---	---	---
	293	12.51	18.61	19.04	---	---	---	---
	294	12.57	40.97	---	---	---	---	---
	295	12.59	8.92	9.67	9.6	---	---	---
	296	12.62	44.84	---	---	---	---	---
	297	12.64	39.58	---	---	---	---	---
	298	12.64	19.14	19.58	---	---	---	---
	299	12.67	45.99	---	---	---	---	---
	300	12.76	43.07	---	---	---	---	---
	301	12.78	25.99	---	---	---	---	---
	302	13.03	36.21	---	---	---	---	---
	303	13.09	25.52	18.91	---	---	---	---
	304	13.39	20.6	---	---	---	---	---
	305	13.4	29.07	---	---	---	---	---
	306	13.42	37.5	26.1	---	---	---	---
	307	13.45	44.07	---	---	---	---	---
	309	13.52	34.66	22.84	---	---	---	---
	310	13.58	37.92	29.05	---	---	---	---
	311	13.63	24.35	22.21	---	---	---	---
	312	13.64	28.83	---	---	---	---	---
	313	13.73	23.98	---	---	---	---	---
	314	13.9	31.55	---	---	---	---	---
	315	13.91	22.74	14.61	15.31	---	---	---
	316	13.95	51.05	---	---	---	---	---
	317	13.98	22.7	---	---	---	---	---
	318	14.02	37.05	30.59	---	---	---	---
	319	14.02	18.91	14.42	14.61	---	---	---
	320	14.1	24.71	---	---	---	---	---
	321	14.12	38.26	---	---	---	---	---
	322	14.15	35.2	25.13	---	---	---	---
	323	14.17	21.4	---	---	---	---	---
	324	14.24	33.3	25.99	---	---	---	---
	325	14.24	30.64	21.2	---	---	---	---
	326	14.32	4.64	---	---	---	---	---
	327	14.35	36.26	30.2	---	---	---	---
	328	14.45	33.36	23.44	---	---	---	---
	329	14.5	19.55	---	---	---	---	---
	330	14.5	18.35	---	---	---	---	---
	331	14.52	35.54	29.25	---	---	---	---
	332	14.53	24.95	---	---	---	---	---
	333	14.53	24.83	---	---	---	---	---
	334	14.56	28.71	23.43	---	---	---	---
	335	14.59	36.43	29.76	---	---	---	---
	336	14.66	33.41	---	---	---	---	---
	337	14.67	23.03	---	---	---	---	---
	338	14.68	30.2	---	---	---	---	---
	339	14.68	31.17	---	---	---	---	---
	340	14.69	24.47	18.83	---	---	---	---
	341	14.7	18.63	19.24	---	---	---	---
	342	14.76	17.71	---	---	---	---	---
	343	14.81	18.67	15.17	---	---	---	---
	344	14.87	31.86	---	---	---	---	---
	345	14.87	52.59	---	---	---	---	---
	346	14.88	30.27	---	---	---	---	---
	347	14.98	20.96	---	---	---	---	---
	348	15.03	40.06	---	---	---	---	---
	349	15.03	37.74	---	---	---	---	---
	350	15.08	22.12	---	---	---	---	---
	352	15.21	44.32	---	---	---	---	---
	353	15.26	15.37	---	---	---	---	---
	354	15.27	23.93	---	---	---	---	---
	355	15.33	33.49	25.81	---	---	---	---
	356	15.33	21.32	---	---	---	---	---
	357	15.43	33.63	26.59	---	---	---	---
	359	15.57	7.42	---	---	---	---	---
	360	15.57	34.19	---	---	---	---	---
	361	15.57	29.17	23.54	---	---	---	---
	362	15.58	44.66	---	---	---	---	---
	363	15.61	37.28	35.74	---	---	---	---
	364	15.66	21.36	---	---	---	---	---
	365	15.72	29.01	24.54	---	---	---	---
	366	15.75	27.89	24.76	---	---	---	---
	367	15.83	11.39	---	---	---	---	---
	368	15.84	34.42	22.17	---	---	---	---
	369	15.92	21.85	---	---	---	---	---
	370	16.02	37.19	---	---	---	---	---
	371	16.04	22.45	---	---	---	---	---
	372	16.3	21.63	17.53	---	---	---	---
	373	16.36	26.63	---	---	---	---	---
	374	16.52	25.2	19.13	---	---	---	---
	375	16.57	38.07	---	---	---	---	---
	376	16.62	39.35	---	---	---	---	---
	377	16.82	21.94	---	---	---	---	---
	378	16.85	41.03	---	---	---	---	---
	379	17.03	23.78	15.82	---	---	---	---
	380	17.06	37.34	26.32	---	---	---	---
	381	17.07	38.37	---	---	---	---	---
	382	17.09	27.3	20.66	---	---	---	---
	383	17.12	36.91	---	---	---	---	---
	384	17.18	41.28	---	---	---	---	---
	385	17.23	26.11	---	---	---	---	---
	386	17.28	32.82	21.64	---	---	---	---
	387	17.32	31.24	---	---	---	---	---
	388	17.34	31.87	---	---	---	---	---
	389	17.36	27.51	---	---	---	---	---
	390	17.38	39.51	---	---	---	---	---
	391	17.39	48.12	---	---	---	---	---
	392	17.4	28.3	26.6	---	---	---	---
	393	17.57	31.64	---	---	---	---	---
	394	17.58	41.83	---	---	---	---	---
	395	17.66	33.08	---	---	---	---	---
	396	17.84	36.32	---	---	---	---	---
	397	17.87	36.32	23.78	---	---	---	---
	398	17.87	41.62	---	---	---	---	---
	399	17.89	29.77	20.36	---	---	---	---
	400	17.91	31.66	21.33	---	---	---	---
	401	17.92	24.87	13.56	13.5	---	---	---
	402	17.94	36.4	---	---	---	---	---
	403	17.95	17.83	---	---	---	---	---
	404	18.05	39.74	---	---	---	---	---
	405	18.18	44.04	---	---	---	---	---
	406	18.32	36.29	24.55	---	---	---	---
	407	18.38	21.58	15.43	---	---	---	---
	408	18.39	24.19	23.59	---	---	---	---
	409	18.49	34.55	---	---	---	---	---
	410	18.58	21.55	15.17	---	---	---	---
	411	18.6	24.6	17.75	---	---	---	---
	412	18.62	39.68	---	---	---	---	---
	413	18.62	30.65	21.23	---	---	---	---
	414	18.67	26.3	18.46	---	---	---	---
	415	18.69	35.3	---	---	---	---	---
	416	18.74	30.08	---	---	---	---	---
	417	18.76	21.46	---	---	---	---	---
	418	18.84	40.15	---	---	---	---	---
	419	18.85	42.73	---	---	---	---	---
	420	18.86	35.8	26.88	---	---	---	---
	421	18.9	34	---	---	---	---	---
	422	18.9	25	24	---	---	---	---
	423	18.92	38.9	---	---	---	---	---
	424	18.96	30.71	---	---	---	---	---
	425	18.97	35.21	---	---	---	---	---
	426	18.98	17.93	---	---	---	---	---
	427	19.08	18.42	---	---	---	---	---
	428	19.12	42.52	---	---	---	---	---
	429	19.32	32.08	21.96	---	---	---	---
	430	19.35	27.76	---	---	---	---	---
	431	19.36	23.93	---	---	---	---	---
	432	19.42	40.05	---	---	---	---	---
	433	19.42	29.59	21.9	---	---	---	---
	434	19.43	35.92	26.88	---	---	---	---
	435	19.44	19.04	17.11	---	---	---	---
	436	19.45	40.13	---	---	---	---	---
	437	19.5	43.77	---	---	---	---	---
	438	19.51	40.84	---	---	---	---	---
	439	19.66	43.18	---	---	---	---	---
	440	19.69	3.98	---	---	---	---	---
	441	19.79	24.59	17.62	---	---	---	---
	442	19.81	27.77	22.28	---	---	---	---
	443	19.85	30.08	---	---	---	---	---
	444	19.85	42.65	---	---	---	---	---
	445	19.91	18.99	16.94	---	---	---	---
	446	20.01	44.01	---	---	---	---	---
	447	20.06	35.17	32.34	---	---	---	---
	448	20.15	33.94	---	---	---	---	---
	449	20.22	14.28	14.8	15.23	---	---	---
	450	20.27	44.25	---	---	---	---	---
	451	20.37	31.29	---	---	---	---	---
	452	20.55	42.63	---	---	---	---	---
	453	20.61	43.07	---	---	---	---	---
	454	20.72	34.72	29.72	---	---	---	---
	455	20.72	36.28	---	---	---	---	---
	456	20.83	30.47	---	---	---	---	---
	457	20.85	40.13	---	---	---	---	---
	458	20.92	40.58	---	---	---	---	---
	459	20.97	5.1	---	---	---	---	---
	460	20.97	35.82	28.32	---	---	---	---
	461	21.04	41.08	---	---	---	---	---
	462	21.14	44.88	---	---	---	---	---
	463	21.17	38.06	32.21	---	---	---	---
	464	21.32	32.76	22.1	---	---	---	---
	465	21.33	33.51	23.11	---	---	---	---
	466	21.36	34.79	---	---	---	---	---
	467	21.37	33.75	---	---	---	---	---
	468	21.41	34.39	24	---	---	---	---
	469	21.56	36.63	32.1	---	---	---	---
	470	21.79	37.09	---	---	---	---	---
	471	22.16	48.14	---	---	---	---	---
	472	22.19	19.23	13.55	13.83	---	---	---
	473	22.58	33.72	---	---	---	---	---
	474	22.76	48.79	---	---	---	---	---
	475	23.46	6.83	---	---	---	---	---
	476	23.49	7.39	---	---	---	---	---
	477	23.54	27.33	23.39	---	---	---	---
	478	23.64	37.34	---	---	---	---	---
	479	23.72	43.16	---	---	---	---	---
	480	23.76	1.21	---	---	---	---	---
	481	23.91	40.79	---	---	---	---	---
	482	24.31	1.38	4.99	---	---	---	---
	484	24.75	54.45	---	---	---	---	---
	486	24.97	1.42	3.51	3.65	---	---	---
	487	25.52	45.27	---	---	---	---	---
	488	25.83	40.95	---	---	---	---	---
	489	26.42	2.69	1.98	2.47	---	---	---
	490	26.44	4.12	---	---	---	---	---
	491	26.52	5.2	---	---	---	---	---
	492	26.54	33.91	---	---	---	---	---
	493	26.7	4.31	---	---	---	---	---
	494	27.01	36.16	29.25	---	---	---	---
	495	27.73	23.88	---	---	---	---	---
	496	27.74	36.87	30.09	---	---	---	---
	497	27.83	56.52	---	---	---	---	---
	498	28.28	27.74	---	---	---	---	---
	499	28.61	62.44	---	---	---	---	---
	500	28.62	32.53	23.11	---	---	---	---
	#	733	500	200	74	41	41	30
	%Low	0.152	0.058	0.105	0.118	0.137	0.091	0.15
	Conformer
	ΔE (kJ/mol)	4.55	3.25	3.38	3.41	3.12	2.04	2.87
	Time	8.35	07:06:47.810000	05:04:49.080000	18:37:41.770000	00:34:34.060000	05:51:24.510000	03:25:12.950000
	2S3R5S9S11R
	Conformer	MMFF94	HF	ωB97X-D	ωB97X-D	ωB97X-D	ωB97X-V	ωB97X-D
	#		3-21G(*)	6-31G*	6-31G*	6-31G*	6-311+G(2DF,2P)	6-31G*
				(Energy)		(Part 2)	[6-311G*	(Energy)	8.22148
							(Energy)					Label	Relative Energy (kJ/mol)	Boltzmann Weights	ChemShift(C2)	ChemShift(C5)	ChemShift(C7)	ChemShift(C13)	ChemShift(C12)	ChemShift(C8)	ChemShift(C9)	ChemShift(C6)	ChemShift(C4)	ChemShift(C3)	ChemShift(C1)	ChemShift(C11)	ChemShift(C10)	ChemShift(C14)	ChemShift(C15)	ChemShift(H2)	ChemShift(H6)	ChemShift(H12)	ChemShift(H5)	ChemShift(H22)	ChemShift(H14)	ChemShift(H9)	ChemShift(H11)	ChemShift(H10)	ChemShift(H1)	ChemShift(H7)	ChemShift(H3)	ChemShift(H18)	ChemShift(H4)	ChemShift(H20)	ChemShift(H23)	ChemShift(H16)
	* 30	0	0	0	0	0	0	0	1	0.121633		M0001	0	0.141	36.9	48.1	40.8	45.1	69.6	142	139.6	29.8	40.9	41.9	45	69.8	23.7	21.6	65.5	1.4	1.26	2.13	1.78	2	5.04	1.73	1.78	2.54	0.91	2.36	3.64	3.25	0.91	1.28	4.16	4.17
	251	21.21	0.04	0.01	0.51	0.49	0.37	0.49	0.860947	0.104719		M0002	0.49	0.116	34.2	47.1	40.8	45.4	69.8	142.4	138.8	30.4	42.3	44.5	45.2	69.6	23.6	22.1	65.3	1.24	2.23	2.32	1.83	2.07	5.05	1.7	1.69	2.31	1.07	1.43	3.24	3.63	0.92	1.32	4.11	4.14
	10	-2.45	-1.13	2.8	2.77	2.76	0.5	2.76	0.816827	0.0993528		M0003	2.76	0.046	37.2	48.1	41	45.2	69.8	142.1	139.3	30	41.2	42.1	45.1	68.8	24.9	21.6	65.4	1.46	1.25	2.06	1.78	1.96	5.03	1.78	1.79	2.48	0.93	2.47	3.73	3.31	1.17	1.31	4.13	4.14
	238	20.64	1.78	1.63	1.4	1.36	1.26	1.36	0.600576	0.0730497		M0004	1.36	0.081	36.7	47.7	40.8	45.1	69.7	142.4	138.9	29.9	41.2	41.8	45.3	68.9	24.5	21.5	65.3	1.47	1.25	2.07	1.79	1.98	5.03	1.76	1.71	2.29	1.02	1.64	3.67	3.25	1.14	1.29	4.11	4.15
	14	-2.23	-0.76	3.38	3.52	3.52	1.3	3.52	0.590934	0.0718768		M0005	3.52	0.034	34.1	47.5	40.8	45.5	69.7	142.5	139.1	30.4	42.5	45	45.3	68.8	24.9	22	65.4	1.25	2.3	2.26	1.84	2.04	5.04	1.73	1.69	2.26	1.15	1.44	3.32	3.74	1.16	1.31	4.1	4.14
	243	20.93	2.13	1.91	2.06	2.06	1.82	2.06	0.4788	0.0582377		M0006	2.06	0.061	34.8	47.3	40.7	45.8	70	141.7	139.3	30.3	42	44.2	45.5	68.6	24.5	22.2	65.3	1.37	1.43	2.12	1.84	1.95	5.05	1.67	1.67	2.25	1.15	1.45	3.23	3.68	1.14	1.33	4.11	4.14
	224	19.28	2.61	4.41	5.42	5.42	2.63	5.42	0.344989	0.0419619		M0007	5.42	0.016	36.8	48	41.3	43.2	68.7	149.1	128.6	30.3	40.9	42.1	44.9	69.8	23.6	21.6	66	1.44	1.26	2.13	2.01	1.97	4.83	1.85	1.71	2.48	0.92	2.37	3.62	3.25	0.91	1.35	4.33	4.08
	11	-2.43	3.32	3.24	2.26	2.25	2.66	2.25	0.340826	0.0414556		M0008	2.25	0.057	36.4	48	41.3	43.1	68.4	146.8	132.8	29.3	40.9	41.9	45	69.7	23.8	21.6	66.6	1.4	1.24	2.06	2.05	2.02	4.67	1.76	1.7	2.43	0.9	2.35	3.59	3.24	0.93	1.33	4.15	4.14
	90	4.19	2.9	0.23	1.59	1.59	2.68	1.59	0.338079	0.0411214		M0009	1.59	0.074	36.3	48.2	39.7	45.5	69	144.3	142.1	30	41.6	41.8	45.3	69.6	23.7	23.9	65.5	1.29	1.25	2.12	1.72	2.34	4.91	1.73	1.81	2.56	0.87	2.36	3.63	3.24	0.91	1.11	4.13	4.21
	49	1.2	1.32	2.8	4.01	4	2.92	4	0.30679	0.0373156		M0010	4	0.028	36.8	48.1	39.8	45.7	69.1	144.4	141.9	29.8	41.7	41.8	45.4	68.7	24.8	24.1	65.7	1.37	1.25	2.06	1.74	2.33	4.9	1.69	1.75	2.49	0.89	2.46	3.74	3.32	1.15	1.12	4.11	4.21
	102	4.84	3.28	0.92	2.23	2.23	3.32	2.23	0.260943	0.0317391		M0011	2.23	0.057	33.7	47.3	39.6	45.7	69.1	144.9	141.3	30.3	42.8	44.5	45.4	69.8	23.6	24.4	65.5	1.15	2.27	2.31	1.77	2.45	4.93	1.67	1.7	2.34	1.06	1.42	3.25	3.63	0.92	1.13	4.1	4.19
	210	16.64	1.95	7.87	8.48	8.48	3.44	8.48	0.248574	0.0302347		M0012	8.48	0.005	37.2	48.2	40.9	43	68.4	149.4	128.7	30.3	41.3	42	45	68.8	24.8	21.5	66	1.49	1.25	2.08	2.02	1.96	4.82	1.87	1.68	2.42	0.93	2.44	3.73	3.32	1.16	1.32	4.3	4.1
	264	22.64	0.98	5.2	5.81	5.8	3.64	5.8	0.229249	0.0278842		M0013	5.8	0.014	38.2	50.2	41.2	45	69.9	142.3	139.1	30.8	43.2	48.1	43.8	75.6	26.2	21.6	65.5	1.63	1.81	2.64	1.77	2.07	5.05	1.67	1.75	3.05	1.32	1.88	3.59	3.62	0.91	1.31	4.13	4.14
	21	-0.93	4.38	4.01	3.33	3.31	3.71	3.31	0.222847	0.0271054		M0014	3.31	0.037	33.8	47.2	41.5	43.2	68.5	147.3	131.8	29.7	42.1	45.4	45.1	70	23.6	21.9	66.5	1.29	2.3	2.23	2.09	2.1	4.67	1.72	1.63	2.23	1.11	1.43	3.23	3.58	0.93	1.36	4.12	4.11
	288	24.15	2.67	2.24	2.5	2.49	3.89	2.49	0.207192	0.0252013		M0015	2.49	0.052	36.6	51.5	41.5	44.8	69.6	141.7	139.7	30.3	42.6	48.1	44.5	75.8	25.5	20.9	65.4	1.71	1.47	2.03	1.79	1.99	5.04	1.68	1.82	3.15	1.32	1.92	3.46	3.48	0.86	1.31	4.15	4.15
	54	1.65	1.88	3.69	4.95	4.93	3.9	4.93	0.206355	0.0250995		M0016	4.93	0.019	33.8	47.6	39.6	45.8	69.1	144.9	141.4	30.2	42.9	44.9	45.6	68.7	24.8	24.5	65.6	1.18	2.34	2.25	1.77	2.41	4.91	1.65	1.67	2.28	1.13	1.44	3.32	3.74	1.15	1.14	4.08	4.19
	7	-2.75	5.28	6.18	7.1	7.1	4.36	7.1	0.171307	0.0208365		M0017	7.1	0.008	36.5	47.7	41.1	42.8	68.4	150	128	30.1	40.9	42	45.1	69	24.6	21.4	65.9	1.51	1.27	2.07	2.02	1.97	4.8	1.85	1.63	2.23	1.03	1.6	3.66	3.25	1.15	1.33	4.3	4.07
	6	-2.92	3.78	7.38	6.45	6.45	4.55	6.45	0.15863	0.0192946		M0018	6.45	0.01	34	47.4	41.3	43.5	68.5	147.3	132.3	29.9	42.5	45.1	45.4	68.9	24.8	22.1	66.5	1.29	2.32	2.21	2.1	2.07	4.67	1.73	1.59	2.15	1.15	1.42	3.3	3.7	1.16	1.37	4.1	4.12
	8	-2.73	5.22	6.41	7.47	7.47	4.66	7.47	0.151724	0.0184546		M0019	7.47	0.007	34.4	47.5	40.8	43.3	68.5	149.6	128.7	30.5	41.9	44.5	45.3	68.9	24.5	21.9	65.8	1.39	1.45	2.13	2.06	1.96	4.82	1.78	1.59	2.2	1.17	1.42	3.23	3.67	1.15	1.37	4.29	4.07
	108	5.26	5.48	2.58	3.99	3.99	4.98	3.99	0.133296	0.0162131		M0020	3.99	0.028	34.1	47.5	39.4	45.9	69.2	144.4	141.9	30.3	42.6	44.4	45.8	68.9	24.5	24.3	65.6	1.26	1.45	2.11	1.78	2.34	4.93	1.65	1.69	2.3	1.15	1.45	3.26	3.69	1.13	1.13	4.09	4.2
	2	-4.6	3.51	9.02	9.89	9.88	5.05	9.88	0.129573	0.0157603		M0021	9.88	0.003	33.9	47.5	41.1	43.1	68.5	150.3	128.2	30.6	42.3	45.4	45.1	68.9	24.8	21.8	65.7	1.29	2.32	2.26	2.06	2.03	4.82	1.8	1.59	2.21	1.16	1.42	3.31	3.73	1.17	1.34	4.28	4.06
	24	-0.49	4.52	8.71	8.07	8.06	6.38	8.06	0.0756453	0.00920093		M0022	8.06	0.005	38	50	41.6	43	68.6	147.1	132.3	30.2	43.1	48.1	43.9	75.6	26.2	21.7	66.8	1.63	1.81	2.59	2.05	2.09	4.67	1.67	1.65	2.94	1.32	1.86	3.58	3.6	0.92	1.35	4.12	4.11
	57	1.81	5.65	5.76	4.61	4.59	6.43	4.59	0.0741302	0.00901664		M0023	4.59	0.022	36.6	51.4	41.9	43	68.5	146.4	132.5	29.8	42.4	48.1	44.6	75.9	25.5	20.9	66.6	1.76	1.49	1.98	2.07	2.01	4.67	1.67	1.72	3.04	1.32	1.9	3.45	3.45	0.87	1.34	4.13	4.12
	151	8.66	5.24	3.23	4.03	4.02	6.59	4.02	0.0694827	0.00845136		M0024	4.02	0.028	36.5	51.5	40.3	45.4	69.1	144	142.2	30.4	43.2	47.8	44.8	75.6	25.5	23.4	65.7	1.63	1.48	2.04	1.76	2.35	4.92	1.62	1.82	3.18	1.28	1.92	3.46	3.47	0.84	1.13	4.13	4.2
	308	26.02	10.77	6.33	5.2	5.2	6.89	5.2	0.0615396	0.00748522		M0025	5.2	0.017	35.5	51.3	42.4	44.4	69.8	142.2	137.5	29.3	42.5	49.2	43.9	75.5	25.7	21.3	65.6	1.55	2.29	2.16	1.76	2.01	5.09	1.66	1.8	2.37	1.46	1.64	3.33	3.37	0.92	1.36	4.12	4.13
	20	-0.98	7.41	5.14	6.01	5.98	7.93	5.98	0.0404004	0.00491401		M0026	5.98	0.013	36.7	48.2	40.8	42.6	67.6	155	134.5	32.3	41.2	42.1	44.9	69.7	23.8	21.2	65.2	1.41	1.28	2.11	2.04	2.07	4.78	1.97	1.84	2.49	0.87	2.34	3.6	3.24	0.92	1.26	4.42	3.74
	5	-3.23	6.36	8	8.82	8.79	8.45	8.79	0.0327342	0.00398154		M0027	8.79	0.004	37.1	48.3	40.9	42.6	67.6	155.1	134.4	32.5	41.6	42.1	45	68.8	25	21.1	65.4	1.48	1.27	2.05	2.04	2.04	4.76	2	1.83	2.43	0.89	2.43	3.71	3.3	1.17	1.26	4.43	3.76
	43	0.64	8.3	5.98	6.86	6.85	8.7	6.85	0.0295846	0.00359846		M0028	6.85	0.009	34	47.4	40.7	42.8	67.7	155.8	134	32.7	42.6	44.9	45	69.9	23.6	21.6	65.2	1.26	2.27	2.3	2.09	2.16	4.8	1.91	1.73	2.27	1.06	1.4	3.23	3.6	0.92	1.29	4.41	3.72
	15	-1.83	7.39	8.98	9.92	9.91	9.61	9.91	0.0204712	0.00248997		M0029	9.91	0.003	34.2	47.7	40.8	42.9	67.7	155.9	134	32.7	42.8	45.2	45.2	68.9	24.9	21.7	65.1	1.29	2.35	2.25	2.1	2.12	4.78	1.92	1.71	2.21	1.12	1.41	3.31	3.72	1.16	1.3	4.38	3.7
	42	0.63	9.53	7.65	8.03	8.03	9.79	8.03	0.0190331	0.00231505		M0030	8.03	0.006	34.5	47.5	40.5	43.3	67.8	155	134.6	32.6	42.4	44.2	45.3	68.8	24.5	21.7	65	1.35	1.44	2.11	2.11	2.04	4.79	1.87	1.7	2.2	1.13	1.42	3.24	3.66	1.13	1.29	4.38	3.71
	231	20.08	-0.15	-0.18	0.26	0.23	0.02	---				Boltz Avgs			35.7975	48.0013	40.7781	44.7867	69.3159	144.228	137.431	30.1435	41.7808	43.5781	45.1179	69.7913	24.3757	22.1078	65.6091	1.38222	1.61813	2.16783	1.85625	2.06689	4.94872	1.73681	1.71918	2.43095	1.03946	1.89881	3.49372	3.45178	1.0314	1.28511	4.15071	4.13789
	22	-0.59	5.96	4.98	4.11	4.11	4.43	---
	36	0.51	9.71	6.67	7.65	7.64	9.46	---
	25	-0.48	5.91	5.32	4.6	4.6	4.83	---
	103	4.87	4.98	1.69	3.06	3.05	4.14	---
	244	20.93	3.92	5.32	6.51	6.51	3.79	---
	73	3.07	9.83	7.89	8.32	8.32	11.48	---
	1	-6.26	2.24	7.74	8.52	---	---	---
	3	-4.26	2.92	---	---	---	---	---
	4	-4.19	2.69	---	---	---	---	---
	9	-2.64	18.67	16.91	---	---	---	---
	12	-2.42	18.84	17.16	---	---	---	---
	13	-2.33	4.2	---	---	---	---	---
	16	-1.68	16.53	15.07	---	---	---	---
	17	-1.63	9.86	---	---	---	---	---
	18	-1.61	16.4	14.62	13.95	---	---	---
	19	-1.04	20.3	16.68	---	---	---	---
	23	-0.52	20.12	13.45	13.48	---	---	---
	26	-0.19	20.34	---	---	---	---	---
	27	-0.17	20.24	---	---	---	---	---
	28	-0.16	20.03	13.64	13.8	---	---	---
	29	-0.05	5.19	---	---	---	---	---
	31	0.03	25.92	17.95	---	---	---	---
	32	0.08	21.35	15.24	---	---	---	---
	33	0.1	18.49	---	---	---	---	---
	34	0.36	20.17	15.65	---	---	---	---
	35	0.37	0.14	---	---	---	---	---
	37	0.52	25.33	19.23	---	---	---	---
	38	0.53	21.4	15.81	---	---	---	---
	39	0.54	1.85	---	---	---	---	---
	40	0.55	17.05	11.52	11.13	---	---	---
	41	0.6	17.16	11.62	11.03	---	---	---
	44	0.67	13.82	12.5	12.72	---	---	---
	45	0.82	18.44	14.12	15.27	---	---	---
	46	0.85	18.89	12.67	12.08	---	---	---
	47	0.97	1.98	1.79	2.07	---	---	---
	48	1.18	20.8	---	---	---	---	---
	50	1.44	18.84	---	---	---	---	---
	51	1.48	26.22	---	---	---	---	---
	52	1.61	19.83	17.16	---	---	---	---
	53	1.64	17.55	16.32	---	---	---	---
	55	1.75	22.56	14.26	13.92	---	---	---
	56	1.77	0.79	5.76	5.81	---	---	---
	58	1.9	21.48	13.39	13.07	---	---	---
	59	2.01	25.74	21.76	---	---	---	---
	60	2.11	26.87	---	---	---	---	---
	61	2.17	26.62	---	---	---	---	---
	62	2.41	26.46	---	---	---	---	---
	63	2.47	23.18	14.87	---	---	---	---
	64	2.54	21.37	13.63	14.72	---	---	---
	65	2.7	14.69	11.07	11.04	---	---	---
	66	2.7	19.97	16.66	---	---	---	---
	67	2.85	19.31	11.73	12.78	---	---	---
	68	2.91	21.72	13.24	14.45	---	---	---
	69	2.93	24.34	21.31	---	---	---	---
	70	2.97	24.22	21.67	---	---	---	---
	71	2.97	27.11	19.06	---	---	---	---
	72	2.99	23.06	14.16	15.42	---	---	---
	74	3.27	21.17	12.46	13.51	---	---	---
	75	3.46	30.97	21.46	---	---	---	---
	76	3.58	19.7	11.78	12.64	---	---	---
	77	3.63	23.15	16.31	---	---	---	---
	78	3.64	26.41	18.82	---	---	---	---
	79	3.65	23.85	15.02	---	---	---	---
	80	3.77	27.83	---	---	---	---	---
	81	3.81	24.7	20.4	---	---	---	---
	82	3.83	20.14	13.71	13.03	---	---	---
	83	3.89	21.74	18.23	---	---	---	---
	84	3.9	27.41	20.57	---	---	---	---
	85	3.99	29.19	---	---	---	---	---
	86	4.08	21.93	13.53	14.74	---	---	---
	87	4.09	28.88	17.41	---	---	---	---
	88	4.09	27.75	---	---	---	---	---
	89	4.13	19.46	16.29	---	---	---	---
	91	4.26	29.21	17.67	---	---	---	---
	92	4.29	15.12	---	---	---	---	---
	93	4.31	28.19	17.23	---	---	---	---
	94	4.33	27.41	22.19	---	---	---	---
	95	4.33	26.82	19.61	---	---	---	---
	96	4.38	2.87	2.62	2.54	---	---	---
	97	4.4	28.14	20.09	---	---	---	---
	98	4.42	22.03	14.51	14.04	---	---	---
	99	4.43	24.85	---	---	---	---	---
	100	4.74	28.45	20.66	---	---	---	---
	101	4.74	25.92	18.84	---	---	---	---
	104	4.95	20.68	13.59	13.27	---	---	---
	105	4.95	19.4	14.34	13.43	---	---	---
	106	5.07	25.51	15.4	---	---	---	---
	107	5.26	26.19	22.53	---	---	---	---
	109	5.29	22.23	---	---	---	---	---
	110	5.32	18.65	---	---	---	---	---
	111	5.35	31.9	---	---	---	---	---
	112	5.39	26.28	19.28	---	---	---	---
	113	5.6	10.97	6.41	---	---	---	---
	114	5.76	34.12	---	---	---	---	---
	115	5.83	30.64	17.01	---	---	---	---
	116	5.88	21.05	18.71	---	---	---	---
	117	5.95	25.12	18.49	---	---	---	---
	118	5.97	3.16	---	---	---	---	---
	119	6	25.78	18.63	---	---	---	---
	120	6.23	26.5	22.38	---	---	---	---
	121	6.25	29.16	18.25	---	---	---	---
	122	6.26	26.78	17.62	---	---	---	---
	123	6.29	24.48	16.11	---	---	---	---
	124	6.35	28.87	18.17	---	---	---	---
	125	6.37	28.26	---	---	---	---	---
	126	6.38	29.99	---	---	---	---	---
	127	6.43	28.31	19.69	---	---	---	---
	128	6.43	30.38	19.19	---	---	---	---
	129	6.64	29.9	---	---	---	---	---
	130	7.12	27.7	18.76	---	---	---	---
	131	7.18	30.41	---	---	---	---	---
	132	7.26	25.88	---	---	---	---	---
	133	7.3	24.26	---	---	---	---	---
	134	7.35	27.86	19.62	---	---	---	---
	135	7.49	29.64	21.62	---	---	---	---
	136	7.7	29.4	20.01	---	---	---	---
	137	7.73	31.03	17.68	---	---	---	---
	138	7.76	30.68	---	---	---	---	---
	139	7.86	29.03	21.58	---	---	---	---
	140	7.97	26.74	17.76	---	---	---	---
	141	8.1	21.67	14.1	15.03	---	---	---
	142	8.13	28.28	16.01	---	---	---	---
	143	8.14	29.59	25.08	---	---	---	---
	144	8.19	26.86	19.43	---	---	---	---
	145	8.27	30.13	22.29	---	---	---	---
	146	8.27	28.31	20.32	---	---	---	---
	147	8.29	30.91	---	---	---	---	---
	148	8.49	36.6	21.01	---	---	---	---
	149	8.59	29.15	17.52	---	---	---	---
	150	8.59	35.15	22.64	---	---	---	---
	152	8.7	11.74	10.95	12.71	---	---	---
	153	8.86	31.6	---	---	---	---	---
	154	8.93	32.01	---	---	---	---	---
	155	8.96	12.12	---	---	---	---	---
	156	8.97	29.49	21.13	---	---	---	---
	157	9.31	28.1	19.91	---	---	---	---
	158	9.48	23.07	15.37	---	---	---	---
	159	9.66	30.99	---	---	---	---	---
	160	10.01	31.86	22.99	---	---	---	---
	161	10.14	31.8	---	---	---	---	---
	162	10.34	31.2	---	---	---	---	---
	163	10.72	31.21	19.22	---	---	---	---
	164	10.72	30.76	21.72	---	---	---	---
	165	10.87	6.67	---	---	---	---	---
	166	10.97	34.6	---	---	---	---	---
	167	11.01	32.44	---	---	---	---	---
	168	11.09	13.16	---	---	---	---	---
	169	11.09	32.55	20.34	---	---	---	---
	170	11.1	39.38	---	---	---	---	---
	171	11.16	37.52	25.79	---	---	---	---
	172	11.29	32.64	20.33	---	---	---	---
	173	11.3	31.91	---	---	---	---	---
	174	11.37	37.7	---	---	---	---	---
	175	11.49	32.63	---	---	---	---	---
	176	11.49	36.12	---	---	---	---	---
	177	11.57	13.35	---	---	---	---	---
	178	11.85	32.11	---	---	---	---	---
	179	11.91	34.56	---	---	---	---	---
	180	11.98	31.76	---	---	---	---	---
	181	12.09	34.87	20.33	---	---	---	---
	182	12.14	34.49	26.81	---	---	---	---
	183	12.14	12.88	13.14	15.11	---	---	---
	184	12.2	31.92	---	---	---	---	---
	185	12.23	15.35	10.02	11.65	---	---	---
	186	12.3	33.05	---	---	---	---	---
	187	12.32	31.82	---	---	---	---	---
	188	12.35	34.43	25.47	---	---	---	---
	189	12.51	30.77	21.22	---	---	---	---
	190	12.63	15.93	11.06	12.74	---	---	---
	191	12.67	34.95	25.97	---	---	---	---
	192	13.01	35.82	22.11	---	---	---	---
	193	13.2	32.04	24.18	---	---	---	---
	194	13.38	36.67	23.62	---	---	---	---
	195	13.48	31.54	22.02	---	---	---	---
	196	13.56	33.52	24.71	---	---	---	---
	197	13.86	34.16	---	---	---	---	---
	198	13.97	32.45	---	---	---	---	---
	199	14.29	34.06	25.42	---	---	---	---
	200	14.4	33.83	---	---	---	---	---
	201	14.41	33.97	---	---	---	---	---
	202	14.46	35.18	---	---	---	---	---
	203	14.9	35.59	22.82	---	---	---	---
	204	15.46	15.29	11.4	12.51	---	---	---
	205	15.49	37.65	---	---	---	---	---
	206	15.55	38.67	---	---	---	---	---
	207	15.6	39.9	---	---	---	---	---
	208	15.75	42.49	---	---	---	---	---
	209	15.88	37.63	---	---	---	---	---
	211	16.78	42.11	---	---	---	---	---
	212	17.21	16.55	13.83	14.32	---	---	---
	213	17.51	42.03	---	---	---	---	---
	214	17.56	41.2	---	---	---	---	---
	215	17.65	26.95	24.77	---	---	---	---
	216	17.81	-1.03	---	---	---	---	---
	217	17.81	23.04	---	---	---	---	---
	218	17.97	31.09	---	---	---	---	---
	219	18.05	27.61	25.64	---	---	---	---
	220	18.34	35.28	25.65	---	---	---	---
	221	18.62	-0.88	2.98	3.56	---	---	---
	222	18.77	38.2	---	---	---	---	---
	223	18.8	24.43	23.99	---	---	---	---
	225	19.42	27.59	---	---	---	---	---
	226	19.6	19.65	21.93	---	---	---	---
	227	19.72	22.69	---	---	---	---	---
	228	19.76	44.93	---	---	---	---	---
	229	19.94	23.85	---	---	---	---	---
	230	20.02	28.25	22.02	---	---	---	---
	232	20.37	33.13	24.36	---	---	---	---
	233	20.37	22.92	19.45	---	---	---	---
	234	20.38	39.55	---	---	---	---	---
	235	20.4	26.65	23.63	---	---	---	---
	236	20.51	4.88	6.48	---	---	---	---
	237	20.56	25.09	---	---	---	---	---
	239	20.68	29.83	---	---	---	---	---
	240	20.77	26.63	21.93	---	---	---	---
	241	20.78	25.32	---	---	---	---	---
	242	20.9	39.37	---	---	---	---	---
	245	21.01	29.8	23.39	---	---	---	---
	246	21.02	20.15	20.27	---	---	---	---
	247	21.03	28.86	27.26	---	---	---	---
	248	21.04	27.65	24.27	---	---	---	---
	249	21.08	20.71	18.97	---	---	---	---
	250	21.16	36.91	28.6	---	---	---	---
	252	21.59	35.24	---	---	---	---	---
	253	21.59	20.13	---	---	---	---	---
	254	21.71	4.71	11.09	12.05	---	---	---
	255	21.73	36.58	28.93	---	---	---	---
	256	22.04	23.89	---	---	---	---	---
	257	22.14	23.15	---	---	---	---	---
	258	22.3	38.74	27.57	---	---	---	---
	259	22.36	41.09	---	---	---	---	---
	260	22.37	32.25	---	---	---	---	---
	261	22.52	26.56	19.9	---	---	---	---
	262	22.57	27.49	20.51	---	---	---	---
	263	22.61	16.22	---	---	---	---	---
	265	22.65	42.08	---	---	---	---	---
	266	22.71	23.97	---	---	---	---	---
	267	22.75	38.79	---	---	---	---	---
	268	22.9	26.27	20.31	---	---	---	---
	269	23.06	26.78	19.82	---	---	---	---
	270	23.1	36.01	24.57	---	---	---	---
	271	23.16	19.98	15.18	---	---	---	---
	272	23.22	21.67	---	---	---	---	---
	273	23.37	23.05	---	---	---	---	---
	274	23.44	39.34	---	---	---	---	---
	275	23.46	46.26	---	---	---	---	---
	276	23.47	36.07	24.71	---	---	---	---
	277	23.48	5.17	---	---	---	---	---
	278	23.51	30.36	---	---	---	---	---
	279	23.59	19.85	14.67	15.05	---	---	---
	280	23.7	29.32	21.77	---	---	---	---
	281	23.72	41.82	---	---	---	---	---
	282	23.73	36.68	---	---	---	---	---
	283	23.78	30.05	24.16	---	---	---	---
	284	23.87	41.2	---	---	---	---	---
	285	23.89	42.95	---	---	---	---	---
	286	24.02	22.74	---	---	---	---	---
	287	24.03	40.87	---	---	---	---	---
	289	24.25	43.26	---	---	---	---	---
	290	24.29	47.3	---	---	---	---	---
	291	24.57	22.65	16.96	---	---	---	---
	292	24.63	38.91	---	---	---	---	---
	293	24.7	40.29	---	---	---	---	---
	294	24.94	40.02	---	---	---	---	---
	295	24.98	42.5	---	---	---	---	---
	296	25.04	37.96	27.35	---	---	---	---
	297	25.05	40.23	---	---	---	---	---
	298	25.24	22.68	---	---	---	---	---
	299	25.59	47.39	---	---	---	---	---
	300	25.59	47.01	---	---	---	---	---
	301	25.67	38.03	28.11	---	---	---	---
	302	25.78	23.53	19.23	---	---	---	---
	303	25.78	46.87	---	---	---	---	---
	304	25.8	43.16	---	---	---	---	---
	305	25.82	40.96	---	---	---	---	---
	306	25.89	46.63	---	---	---	---	---
	307	26	25.38	---	---	---	---	---
	309	26.08	38.18	28.18	---	---	---	---
	310	26.16	25.75	---	---	---	---	---
	311	26.16	43.33	---	---	---	---	---
	312	26.17	44.56	---	---	---	---	---
	313	26.2	38.92	---	---	---	---	---
	314	26.22	14.52	11.16	11.16	---	---	---
	315	26.25	42.64	---	---	---	---	---
	316	26.35	36.59	---	---	---	---	---
	317	26.36	35.53	---	---	---	---	---
	318	26.37	35.16	---	---	---	---	---
	319	26.43	46.7	---	---	---	---	---
	320	26.43	40.17	---	---	---	---	---
	321	26.44	48	---	---	---	---	---
	322	26.53	19.12	15.67	---	---	---	---
	323	26.61	26.43	---	---	---	---	---
	324	26.66	44.29	---	---	---	---	---
	325	26.67	49.94	---	---	---	---	---
	326	26.74	45.9	---	---	---	---	---
	327	26.79	49.03	---	---	---	---	---
	328	26.81	43.09	---	---	---	---	---
	329	26.89	41.04	---	---	---	---	---
	330	26.91	42.21	---	---	---	---	---
	331	26.91	46.06	---	---	---	---	---
	332	26.96	43.75	---	---	---	---	---
	333	26.97	35.24	---	---	---	---	---
	334	27.11	19.17	15.73	---	---	---	---
	335	27.13	49.3	---	---	---	---	---
	336	27.15	24.92	20.28	---	---	---	---
	337	27.24	43.54	---	---	---	---	---
	338	27.31	39.35	---	---	---	---	---
	339	27.34	39.11	---	---	---	---	---
	340	27.35	42.97	---	---	---	---	---
	341	27.38	40.46	---	---	---	---	---
	342	27.41	42.47	---	---	---	---	---
	343	27.45	46.12	---	---	---	---	---
	344	27.56	39.3	---	---	---	---	---
	345	27.64	42.99	---	---	---	---	---
	346	27.91	48.71	---	---	---	---	---
	347	27.99	47.12	---	---	---	---	---
	348	28.1	50.67	---	---	---	---	---
	349	28.2	47.06	---	---	---	---	---
	350	28.48	46.77	---	---	---	---	---
	351	28.58	47.24	---	---	---	---	---
	352	28.59	21.12	---	---	---	---	---
	353	28.6	39.73	---	---	---	---	---
	354	28.69	40.83	---	---	---	---	---
	355	28.78	25.54	---	---	---	---	---
	356	28.89	49.81	---	---	---	---	---
	357	28.9	42.2	---	---	---	---	---
	358	28.9	50.86	---	---	---	---	---
	359	28.94	46.37	---	---	---	---	---
	360	29.06	46.17	---	---	---	---	---
	361	29.22	45.3	---	---	---	---	---
	362	29.23	28.42	---	---	---	---	---
	363	29.26	43.92	---	---	---	---	---
	364	29.45	24.9	16.33	---	---	---	---
	365	29.54	50.58	---	---	---	---	---
	366	29.65	46.52	---	---	---	---	---
	367	29.75	46.34	---	---	---	---	---
	368	29.75	46.01	---	---	---	---	---
	369	29.9	38.12	27.5	---	---	---	---
	370	29.93	47.22	---	---	---	---	---
	371	30.01	41.65	---	---	---	---	---
	372	30.11	39.5	---	---	---	---	---
	373	30.19	53.03	---	---	---	---	---
	374	30.28	45.28	---	---	---	---	---
	375	30.31	45.09	---	---	---	---	---
	376	30.32	50.27	---	---	---	---	---
	377	30.34	46.55	---	---	---	---	---
	378	30.36	46.55	---	---	---	---	---
	379	30.56	45.03	---	---	---	---	---
	380	30.74	44.93	---	---	---	---	---
	381	30.79	45.84	---	---	---	---	---
	382	30.93	48.43	---	---	---	---	---
	383	30.96	49.68	---	---	---	---	---
	384	31.06	28.27	19.1	---	---	---	---
	385	31.14	49.8	---	---	---	---	---
	386	31.22	50.41	---	---	---	---	---
	387	31.24	50.49	---	---	---	---	---
	388	31.28	42.52	---	---	---	---	---
	389	31.33	46.37	---	---	---	---	---
	390	31.33	38.66	28.14	---	---	---	---
	391	31.48	40.32	---	---	---	---	---
	392	31.51	42.66	---	---	---	---	---
	393	31.6	42.75	---	---	---	---	---
	394	31.77	43.63	---	---	---	---	---
	395	32.03	46.97	---	---	---	---	---
	396	32.11	52.98	---	---	---	---	---
	397	32.19	54.26	---	---	---	---	---
	398	32.23	46.29	---	---	---	---	---
	399	32.26	42.99	---	---	---	---	---
	400	32.38	53.48	---	---	---	---	---
	401	32.42	52.86	---	---	---	---	---
	402	32.58	35.74	28.96	---	---	---	---
	403	32.63	24.29	---	---	---	---	---
	404	32.7	52.08	---	---	---	---	---
	405	32.9	48.5	---	---	---	---	---
	406	33.19	49.88	---	---	---	---	---
	407	33.39	24.76	17.93	---	---	---	---
	408	33.42	53.19	---	---	---	---	---
	409	33.46	50.01	---	---	---	---	---
	410	33.54	48.9	---	---	---	---	---
	411	33.56	35.49	---	---	---	---	---
	412	33.69	49.51	---	---	---	---	---
	413	33.7	49.57	---	---	---	---	---
	#	490	413	200	74	37	37	30
	%Low	0.108	0.076	0.089	0.099	0.114	0.1	0.141
	Conformer
	ΔE (kJ/mol)	4.79	2.43	2.56	2.68	2.42	2.18	2.48
	Time	5.27	04:54:20.670000	04:58:05.320000	15:41:09.580000	00:38:21.680000	06:25:05.830000	03:16:44.580000
	2S3S5R9S11R
	Conformer	MMFF94	HF	ωB97X-D	ωB97X-D	ωB97X-D	ωB97X-V	ωB97X-D
	#		3-21G(*)	6-31G*	6-31G*	6-31G*	6-311+G(2DF,2P)	6-31G*
				(Energy)		(Part 2)	[6-311G*	(Energy)	6.04021
							(Energy)					Label	Relative Energy (kJ/mol)	Boltzmann Weights	ChemShift(C2)	ChemShift(C5)	ChemShift(C7)	ChemShift(C13)	ChemShift(C12)	ChemShift(C8)	ChemShift(C9)	ChemShift(C6)	ChemShift(C4)	ChemShift(C3)	ChemShift(C1)	ChemShift(C11)	ChemShift(C10)	ChemShift(C14)	ChemShift(C15)	ChemShift(H2)	ChemShift(H6)	ChemShift(H12)	ChemShift(H5)	ChemShift(H22)	ChemShift(H14)	ChemShift(H9)	ChemShift(H11)	ChemShift(H10)	ChemShift(H1)	ChemShift(H7)	ChemShift(H18)	ChemShift(H3)	ChemShift(H8)	ChemShift(H20)	ChemShift(H16)	ChemShift(H23)
	* 38	0	0	0	0	0	0	0	1	0.165557		M0001	0	0.191	39.7	44.3	40.8	40.2	69.5	140.6	138	27.8	39.2	45.3	43.6	69.3	23.1	24.4	66.6	0.97	2.23	2.36	2.35	1.72	4.98	1.33	2.04	2.44	1.04	1.44	3.61	3.23	0.88	1.34	4.05	4.21
	11	-1.84	-1	3.01	2.95	2.94	0.71	2.94	0.750283	0.124215		M0002	2.94	0.059	39.7	44.4	40.9	40.2	69.8	140.5	137.7	27.8	39.1	45.7	43.6	68.4	24.1	24.6	66.6	0.99	2.32	2.28	2.37	1.71	5	1.33	2.03	2.37	1.12	1.43	3.69	3.29	1.11	1.34	4.07	4.18
	18	-1.03	-0.71	3.68	3.34	3.34	1.27	3.34	0.598151	0.0990281		M0003	3.34	0.05	43.3	45.2	40.8	40.1	69.5	139.5	139	27.6	38.9	42.4	43.7	68.5	24.3	24.7	66.6	1.22	1.33	2.08	2.25	1.67	4.97	1.42	2.04	2.56	0.93	2.46	3.3	3.7	1.14	1.3	4.1	4.21
	149	3.79	0.74	-0.54	0.53	0.53	1.88	0.53	0.467315	0.0773673		M0004	0.53	0.154	42.3	45.5	40	41.5	69.1	141.8	141.3	27.7	39.2	42.1	43.7	69.6	23	26.5	67.1	1.17	1.35	2.13	2.54	1.61	4.85	1.44	1.98	2.61	0.91	2.41	3.25	3.58	0.9	1.16	4.08	4.28
	66	1.29	2.06	1.88	1.94	1.94	2.09	1.94	0.429244	0.0710644		M0005	1.94	0.088	42.9	44.6	40.7	39.9	69.4	140.1	138.3	27.4	38.7	42.3	43.9	68.5	23.8	24.7	66.5	1.25	1.34	2.09	2.26	1.68	4.97	1.38	2.05	2.42	1.04	1.57	3.22	3.64	1.08	1.3	4.08	4.21
	81	1.84	-0.04	2.43	3.39	3.39	2.44	3.39	0.372559	0.0616799		M0006	3.39	0.049	39.3	44.9	40	41.5	69.2	142.5	140.3	27.8	39.8	45.5	43.7	68.4	24.1	26.4	67	1	2.37	2.27	2.68	1.63	4.88	1.35	1.94	2.37	1.13	1.43	3.68	3.29	1.13	1.16	4.06	4.25
	95	2.42	0.19	2.81	3.78	3.78	2.95	3.78	0.303088	0.0501783		M0007	3.78	0.042	42.8	45.5	39.9	41.4	69.2	141.6	141.3	27.7	39.4	42.2	43.8	68.4	24.2	26.6	67.1	1.24	1.36	2.06	2.56	1.59	4.86	1.43	1.95	2.55	0.94	2.47	3.3	3.68	1.14	1.14	4.1	4.27
	17	-1.05	3.73	3.8	3.07	3.07	3.46	3.07	0.246571	0.0408215		M0008	3.07	0.056	43	44.9	41	38.1	68.4	144.6	132.1	27	38.4	42.6	43.5	69.4	23.2	24.7	67.8	1.05	1.36	2.13	2.24	1.94	4.58	1.33	2.07	2.59	0.7	2.38	3.23	3.59	0.84	1.34	4.09	4.2
	26	-0.7	4.52	3.97	3.33	3.33	3.6	3.33	0.23299	0.0385732		M0009	3.33	0.05	39.9	44	41.1	38.3	68.5	145.4	131	27.2	39	45.6	43.5	69.3	23.3	24.6	67.6	0.86	2.28	2.35	2.37	1.99	4.62	1.22	2.05	2.41	0.85	1.43	3.6	3.21	0.84	1.38	4.05	4.17
	5	-3.33	2.94	6.49	5.72	5.72	3.88	5.72	0.208032	0.0344412		M0010	5.72	0.019	39.9	44.3	41.1	38.3	68.6	145.3	131.1	27.2	39	46	43.5	68.4	24.3	24.7	67.7	0.88	2.36	2.28	2.39	1.98	4.63	1.22	2.03	2.35	0.92	1.42	3.69	3.28	1.06	1.37	4.07	4.16
	1	-5.95	2.22	8.42	8.97	8.97	4.15	8.97	0.186501	0.0308766		M0011	8.97	0.005	43.4	45.2	40.8	37.7	68.2	147.2	127.9	27.9	38.5	42.7	43.6	68.5	24.4	24.8	66.9	1.26	1.37	2.08	2.24	1.88	4.76	1.3	2.15	2.52	0.82	2.43	3.31	3.7	1.1	1.34	4.28	4.11
	41	0.21	0.81	6.85	6.53	6.53	4.5	6.53	0.161872	0.0267991		M0012	6.53	0.014	39.1	46.4	42.7	39.7	72.5	135.3	133.9	30.6	36.4	42	42.3	73.4	28.6	28.3	66.2	1.38	1.84	2.44	2.06	1.61	5.13	1.49	1.99	2.3	1.22	2.45	3.42	3.46	1	1.5	4.09	4.06
	214	5.98	2.75	4.11	3.54	3.54	4.88	3.54	0.138801	0.0229794		M0013	3.54	0.046	44.9	46.9	41.1	40.2	69.5	141	137.5	28.8	42.5	46.9	43.2	75.6	25	24.1	66.7	1.39	1.81	2.98	2.32	1.72	4.98	1.38	2.08	2.36	1.34	1.74	3.49	3.47	0.8	1.33	4.09	4.23
	9	-2.69	5.33	7.18	7.79	7.79	5.06	7.79	0.12905	0.0213651		M0014	7.79	0.008	42.9	44.7	40.7	37.6	68.1	147.7	127.4	27.7	38.5	42.6	43.8	68.6	24.1	24.7	66.9	1.26	1.38	2.1	2.25	1.9	4.75	1.26	2.15	2.38	0.92	1.54	3.24	3.65	1.08	1.33	4.26	4.11
	185	4.87	0.45	4.81	5.94	5.94	5.1	5.94	0.126978	0.0210221		M0015	5.94	0.017	45	47.1	40.3	41.6	69.2	142.3	140.7	28.4	42	47.2	42.4	75.3	25.5	26.4	67.2	1.41	1.79	2.85	2.59	1.6	4.85	1.37	1.95	2.95	1.25	1.98	3.57	3.61	0.88	1.16	4.09	4.28
	314	8.93	3.23	7.51	7.2	7.2	5.19	7.2	0.122437	0.0202703		M0016	7.2	0.01	35.1	45.3	42.4	39.5	72.7	134.8	134.1	30.1	35	43.7	42.7	71.5	28.1	28.5	66.2	1.17	2.17	1.82	2.12	1.61	5.16	1.5	1.89	2.11	1.31	1.2	3.45	3.28	1.26	1.48	4.08	4.08
	34	-0.27	5.75	5.39	4.77	4.77	5.23	4.77	0.120471	0.0199448		M0017	4.77	0.028	42.9	44.3	40.9	37.9	68.2	145	131.4	26.7	38.6	42.5	43.8	68.4	24.1	24.8	67.7	1.14	1.38	2.08	2.27	1.94	4.59	1.27	2.05	2.39	0.81	1.55	3.22	3.63	1.06	1.32	4.08	4.19
	274	7.63	3.68	5.06	4.15	4.15	5.23	4.15	0.120471	0.0199448		M0018	4.15	0.036	44.5	48.9	41.2	40	69.5	139.4	139.5	28	41.8	47	43.2	75.4	25	24.9	66.8	1.46	1.56	2.03	2.27	1.7	4.98	1.42	2.06	3.09	1.27	2.01	3.46	3.52	0.79	1.33	4.1	4.23
	494	23.94	5.77	8.48	8.38	8.38	7.27	8.38	0.0527684	0.00873618		M0019	8.38	0.007	38.9	47.6	42.5	37.2	71.9	141.7	125.9	30.4	36.1	41.2	42.5	73.6	28.2	28.2	65.6	1.42	1.28	1.92	1.97	1.89	4.81	1.43	1.99	2.34	1.21	2.46	3.23	3.34	0.91	1.53	4.29	3.93
	57	1.06	7.27	5.53	6.29	6.29	8.14	6.29	0.0371091	0.00614367		M0020	6.29	0.015	42.9	45.7	40.6	37.7	67.6	152.9	134.3	30	38.7	42.8	43.5	69.4	23.1	24.3	66	1.11	1.37	2.15	2.31	1.95	4.7	1.41	2.28	2.56	0.74	2.37	3.24	3.58	0.86	1.28	4.39	3.8
	90	2.23	16.37	9.56	9.02	9.01	8.54	9.01	0.0315635	0.00522555		M0021	9.01	0.005	36.1	45.2	44.7	37.7	70.9	142	131.3	29.2	35.6	43.1	42.7	72.2	26.3	27.1	61.5	0.82	2.12	1.83	2.03	1.92	4.8	2.3	2.01	2.15	1.3	1.23	3.32	3.21	1.04	1.53	3.65	4.22
	164	4.22	9.68	9.98	8.27	8.25	8.55	8.25	0.031436	0.00520445		M0022	8.25	0.007	35.6	44.9	42.5	37.5	71.7	139.5	128.4	29.6	35	43.2	42.9	72.1	26.8	28.5	67.2	1.01	2.19	1.86	2.14	1.96	4.65	1.25	1.85	2.17	1.17	1.23	3.34	3.18	0.98	1.54	4.08	4.05
	362	10.75	10.25	7.07	7.79	7.79	8.61	7.79	0.0306819	0.00507961		M0023	7.79	0.008	35	45.3	41.1	40.5	72.1	136.7	136.7	30.4	35.5	43.2	43.1	72.1	26.6	31.2	66.4	1.14	2.19	1.81	2.46	1.71	5.02	1.42	1.96	2.1	1.2	1.22	3.33	3.19	1.04	1.24	4.08	4.12
	106	2.85	15.74	9.3	7.98	7.98	9.14	7.98	0.0247594	0.0040991		M0024	7.98	0.008	39.9	47.9	45.3	37.8	70.4	141.7	132.7	29.4	37.1	42	42.7	73	27.4	26.3	61.4	1.1	1.2	1.9	1.92	1.9	4.77	2.32	2.08	2.36	1.32	2.54	3.25	3.3	1	1.51	3.66	4.22
	47	0.75	17.48	9.64	9.07	9.07	9.19	9.07	0.0242635	0.004017		M0025	9.07	0.005	40.4	44.9	43.6	38.7	68.1	149.2	132.2	28.5	39	45.4	43.1	69.4	23.7	23.7	60.6	0.71	2.21	2.35	2.34	1.92	4.74	1.98	2.04	2.5	1.06	1.54	3.6	3.22	0.8	1.42	3.72	4.11
	64	1.27	16.17	7.5	8.47	8.47	9.58	8.47	0.0207212	0.00343055		M0026	8.47	0.006	39.9	45.5	41.2	42.3	68.7	149.2	138.2	28.7	39.5	45	43.3	69.5	23.7	25.2	60.7	0.67	2.25	2.35	2.57	1.64	4.51	2.05	2.04	2.48	1.12	1.51	3.57	3.22	0.8	1.21	3.71	4.47
	108	2.94	17.36	11.4	9.74	9.74	9.87	9.74	0.0184268	0.0030507		M0027	9.74	0.004	39.2	47.9	45.1	37.8	70.6	142.3	131.6	29.2	36.7	43.2	42.6	72.9	27.6	26.8	61.4	0.97	1.92	2	2.04	1.94	4.8	2.32	2.05	2.26	1.44	1.47	3.3	3.29	0.97	1.51	3.66	4.22
	78	1.69	11.22	9.36	8.85	8.85	9.9	8.85	0.0182045	0.00301388		M0028	8.85	0.005	37.8	45.9	42.5	37.3	72.1	145.6	131.7	31.6	35.6	42.7	42.7	74.6	27.3	28.1	64.4	1.12	1.16	1.87	2.06	1.91	4.76	1.42	1.99	2.19	1.27	2.32	3.36	3.44	0.99	1.48	4.32	3.67
	353	10.53	10.94	9.13	8.84	8.84	9.95	8.84	0.0178399	0.00295352		M0029	8.84	0.005	38.4	47.9	41.4	40.6	72	137.1	136.9	30.2	36.6	43.2	43	73.3	28	30.8	66.5	1.35	1.98	2.02	2.46	1.71	5.01	1.43	2	2.2	1.34	1.48	3.29	3.33	0.96	1.25	4.08	4.13
	85	1.97	17.97	10.53	9.91	9.91	9.98	9.91	0.0176246	0.00291788		M0030	9.91	0.004	43.5	45.6	43.4	38.5	68	148.3	133	28.1	38.3	42.7	43.1	69.7	23.6	23.9	60.7	0.93	1.3	2.13	2.21	1.87	4.72	2.11	2.06	2.67	0.86	2.54	3.23	3.6	0.81	1.4	3.75	4.12
	59	1.12	1.75	1.36	1.3	1.3	1.32	---				Boltz Avgs			41.182	45.0509	40.8696	39.9089	69.4449	141.586	136.793	27.9051	38.9732	44.0535	43.5197	69.5755	24.18	25.3081	66.7018	1.11119	1.82457	2.22209	2.35391	1.73186	4.89074	1.37857	2.02587	2.46351	1.02269	1.82167	3.45408	3.44501	1.00635	1.30725	4.08111	4.19578
	190	5.09	3.46	1.51	2.71	2.71	3.95	---
	23	-0.71	5.24	4.72	4.04	4.03	4.32	---
	2	-4.93	3.09	8.77	9.29	9.29	4.36	---
	499	24.66	6.34	5.74	5.48	5.48	5.86	---
	406	13.2	6.04	5.64	5.74	5.74	6.2	---
	63	1.24	4.8	9.8	9.19	9.19	7.39	---
	204	5.67	5.92	8.83	9.11	9.11	7.99	---
	114	3.09	6.8	10.02	9.78	9.78	8.12	---
	201	5.53	7.1	8.28	6.82	6.82	8.28	---
	152	3.92	9.23	7.99	7.44	7.43	8.34	---
	154	3.98	8.17	9.14	7.06	7.06	8.61	---
	46	0.46	5.93	10.44	9.77	9.77	8.75	---
	79	1.72	9.14	6.53	7.46	7.46	9.21	---
	109	3.01	11.18	9.1	8.71	8.71	9.87	---
	166	4.24	10.65	8.9	8.64	8.64	9.92	---
	89	2.15	9.63	7.11	8.16	8.16	9.94	---
	319	9.32	12.5	8.78	9.64	9.63	10.29	---
	363	10.87	13.16	8.56	9.46	9.46	10.42	---
	122	3.21	17.35	8.46	9.59	9.59	10.55	---
	3	-3.78	2.33	---	---	---	---	---
	4	-3.6	3.34	---	---	---	---	---
	6	-3.21	4.75	---	---	---	---	---
	7	-3.11	7.68	---	---	---	---	---
	8	-2.76	4.4	---	---	---	---	---
	10	-1.99	19.94	17.76	---	---	---	---
	12	-1.79	4.89	---	---	---	---	---
	13	-1.73	15.87	12.39	11.45	---	---	---
	14	-1.53	6.51	---	---	---	---	---
	15	-1.28	20.36	18.33	---	---	---	---
	16	-1.22	9.45	---	---	---	---	---
	19	-1.02	6.26	---	---	---	---	---
	20	-1.01	20.94	16.9	---	---	---	---
	21	-1.01	15.72	---	---	---	---	---
	22	-0.77	13.46	11.85	10.41	---	---	---
	24	-0.71	5.96	---	---	---	---	---
	25	-0.71	14.89	10.21	11.1	---	---	---
	27	-0.58	19.9	---	---	---	---	---
	28	-0.55	6.76	---	---	---	---	---
	29	-0.48	17.85	---	---	---	---	---
	30	-0.44	16.57	13.43	12.74	---	---	---
	31	-0.42	5.13	12.12	12.96	---	---	---
	32	-0.39	18.98	---	---	---	---	---
	33	-0.33	15.5	12.57	11.98	---	---	---
	35	-0.23	9.09	10.24	10.27	---	---	---
	36	-0.06	9.42	---	---	---	---	---
	37	-0.01	9.51	11.13	11.4	---	---	---
	39	0.07	17.94	13.98	13.56	---	---	---
	40	0.14	8.16	---	---	---	---	---
	42	0.3	15.7	15.56	---	---	---	---
	43	0.31	5.81	---	---	---	---	---
	44	0.35	9.92	---	---	---	---	---
	45	0.39	21.26	15.03	---	---	---	---
	48	0.75	4.93	---	---	---	---	---
	49	0.81	19.89	16.89	---	---	---	---
	50	0.82	21.88	17.78	---	---	---	---
	51	0.84	0.12	---	---	---	---	---
	52	0.87	17.83	16.01	---	---	---	---
	53	0.88	6.61	12.47	10.27	---	---	---
	54	0.95	22.58	---	---	---	---	---
	55	0.96	8.54	---	---	---	---	---
	56	1.01	8.36	---	---	---	---	---
	58	1.11	19.36	13.96	13.22	---	---	---
	60	1.12	19.82	15.94	---	---	---	---
	61	1.15	21.49	---	---	---	---	---
	62	1.16	22.93	16.72	---	---	---	---
	65	1.27	16.26	11.53	12.53	---	---	---
	67	1.32	17.66	---	---	---	---	---
	68	1.33	3.27	---	---	---	---	---
	69	1.34	7.68	9.99	---	---	---	---
	70	1.35	8.11	10.44	10.21	---	---	---
	71	1.35	26.78	19.95	---	---	---	---
	72	1.41	18.72	10.67	10.17	---	---	---
	73	1.42	22.2	---	---	---	---	---
	74	1.43	7.94	---	---	---	---	---
	75	1.52	20	12.22	13.51	---	---	---
	76	1.58	19.13	---	---	---	---	---
	77	1.61	19.54	16.27	---	---	---	---
	80	1.78	21.16	---	---	---	---	---
	82	1.91	11.22	---	---	---	---	---
	83	1.95	8.9	---	---	---	---	---
	84	1.95	27.15	19.89	---	---	---	---
	86	1.98	21.29	14.76	---	---	---	---
	87	2.09	18.6	---	---	---	---	---
	88	2.1	7.54	---	---	---	---	---
	91	2.28	18.98	11.02	10.22	---	---	---
	92	2.29	18.64	---	---	---	---	---
	93	2.4	19.41	---	---	---	---	---
	94	2.41	17.72	12.54	12.19	---	---	---
	96	2.45	22.04	17.59	---	---	---	---
	97	2.49	24	15.66	---	---	---	---
	98	2.51	28.68	---	---	---	---	---
	99	2.52	23.81	15.35	---	---	---	---
	100	2.61	26.42	23.16	---	---	---	---
	101	2.7	20.63	---	---	---	---	---
	102	2.74	19.54	---	---	---	---	---
	103	2.77	11.26	---	---	---	---	---
	104	2.79	26.44	---	---	---	---	---
	105	2.82	9.25	---	---	---	---	---
	107	2.93	0.75	---	---	---	---	---
	110	3.02	18.61	9.5	10.84	---	---	---
	111	3.05	22.11	---	---	---	---	---
	112	3.07	17.65	15.62	---	---	---	---
	113	3.08	0.62	---	---	---	---	---
	115	3.1	21.14	---	---	---	---	---
	116	3.11	18.42	9.02	10.14	---	---	---
	117	3.13	10.68	---	---	---	---	---
	118	3.14	20.72	12.92	14.14	---	---	---
	119	3.19	7.49	---	---	---	---	---
	120	3.19	22.39	---	---	---	---	---
	121	3.2	20.82	---	---	---	---	---
	123	3.22	11.5	---	---	---	---	---
	124	3.25	21.31	---	---	---	---	---
	125	3.26	22.22	13.77	15.1	---	---	---
	126	3.26	6.36	---	---	---	---	---
	127	3.27	22.99	14.92	---	---	---	---
	128	3.34	7.44	10.09	10.28	---	---	---
	129	3.34	22.65	18.1	---	---	---	---
	130	3.34	18.59	12.9	12.6	---	---	---
	131	3.35	17.57	14.56	---	---	---	---
	132	3.35	3.87	---	---	---	---	---
	133	3.42	19.57	---	---	---	---	---
	134	3.45	8.05	---	---	---	---	---
	135	3.47	20.53	15.64	---	---	---	---
	136	3.49	10.29	---	---	---	---	---
	137	3.61	25.79	21.36	---	---	---	---
	138	3.61	20.92	11.41	10.76	---	---	---
	139	3.62	27.13	---	---	---	---	---
	140	3.62	19.34	14.98	---	---	---	---
	141	3.63	11.88	---	---	---	---	---
	142	3.66	2.79	---	---	---	---	---
	143	3.66	18.37	---	---	---	---	---
	144	3.7	17.74	---	---	---	---	---
	145	3.7	20.64	---	---	---	---	---
	146	3.72	18.84	11.26	10.95	---	---	---
	147	3.78	20	13	12.66	---	---	---
	148	3.79	27.95	---	---	---	---	---
	150	3.82	16.99	13.23	14.41	---	---	---
	151	3.9	4.84	---	---	---	---	---
	153	3.96	22.68	---	---	---	---	---
	155	4	24.98	19.97	---	---	---	---
	156	4.01	19.51	---	---	---	---	---
	157	4.02	21.65	---	---	---	---	---
	158	4.05	20.63	---	---	---	---	---
	159	4.06	19.98	---	---	---	---	---
	160	4.07	22.86	---	---	---	---	---
	161	4.09	26.47	---	---	---	---	---
	162	4.09	17.16	---	---	---	---	---
	163	4.19	24.36	---	---	---	---	---
	165	4.23	13.49	---	---	---	---	---
	167	4.28	28.55	---	---	---	---	---
	168	4.3	22.04	---	---	---	---	---
	169	4.33	20.96	---	---	---	---	---
	170	4.46	29.75	---	---	---	---	---
	171	4.46	24.12	---	---	---	---	---
	172	4.47	26.2	---	---	---	---	---
	173	4.51	23.73	---	---	---	---	---
	174	4.52	20.81	14.33	14.25	---	---	---
	175	4.52	11.04	---	---	---	---	---
	176	4.55	25.87	---	---	---	---	---
	177	4.6	10.31	---	---	---	---	---
	178	4.6	19.07	18.11	---	---	---	---
	179	4.62	23.24	---	---	---	---	---
	180	4.65	21.02	---	---	---	---	---
	181	4.66	23.04	---	---	---	---	---
	182	4.83	10.83	---	---	---	---	---
	183	4.85	23.18	---	---	---	---	---
	184	4.87	22.46	12.73	12.1	---	---	---
	186	4.9	22.19	16.67	---	---	---	---
	187	4.92	15.52	---	---	---	---	---
	188	5	28.55	---	---	---	---	---
	189	5.05	17.13	12.71	---	---	---	---
	191	5.16	23.77	20.81	---	---	---	---
	192	5.23	24.34	---	---	---	---	---
	193	5.23	19.86	---	---	---	---	---
	194	5.25	27.94	---	---	---	---	---
	195	5.27	7.45	---	---	---	---	---
	196	5.3	26.45	---	---	---	---	---
	197	5.32	21.21	20.73	---	---	---	---
	198	5.45	29.07	21.07	---	---	---	---
	199	5.46	20.43	16.6	---	---	---	---
	200	5.48	20.03	---	---	---	---	---
	202	5.57	22.73	---	---	---	---	---
	203	5.57	25.87	---	---	---	---	---
	205	5.68	30.83	---	---	---	---	---
	206	5.75	23.02	21.34	---	---	---	---
	207	5.76	19.89	---	---	---	---	---
	208	5.76	30.73	---	---	---	---	---
	209	5.78	22.69	14.73	---	---	---	---
	210	5.84	21.91	---	---	---	---	---
	211	5.85	22.83	14.31	14.22	---	---	---
	212	5.86	26.94	---	---	---	---	---
	213	5.87	22.39	20.4	---	---	---	---
	215	5.98	28.36	---	---	---	---	---
	216	6.06	27.2	---	---	---	---	---
	217	6.06	20.95	14.47	---	---	---	---
	218	6.09	22.3	---	---	---	---	---
	219	6.09	21.92	---	---	---	---	---
	220	6.1	5.93	---	---	---	---	---
	221	6.15	21.74	---	---	---	---	---
	222	6.17	18.9	18.05	---	---	---	---
	223	6.2	23.64	18.77	---	---	---	---
	224	6.24	23.73	---	---	---	---	---
	225	6.31	22.96	15	---	---	---	---
	226	6.32	25.4	---	---	---	---	---
	227	6.33	23.22	15.06	---	---	---	---
	228	6.39	20.9	13.54	11.98	---	---	---
	229	6.43	22.8	13.36	12.84	---	---	---
	230	6.51	19.64	---	---	---	---	---
	231	6.52	23	---	---	---	---	---
	232	6.54	16.8	22.08	---	---	---	---
	233	6.55	21.28	17.29	---	---	---	---
	234	6.58	19.44	---	---	---	---	---
	235	6.58	28.46	---	---	---	---	---
	236	6.58	24.31	---	---	---	---	---
	237	6.63	24.84	---	---	---	---	---
	238	6.64	28.72	20.02	---	---	---	---
	239	6.65	21.62	---	---	---	---	---
	240	6.66	27.11	---	---	---	---	---
	241	6.68	20.15	14.09	13.9	---	---	---
	242	6.69	18.12	10.53	11.12	---	---	---
	243	6.69	23.87	---	---	---	---	---
	244	6.72	19.56	14.49	---	---	---	---
	245	6.75	25.39	---	---	---	---	---
	246	6.8	22.73	---	---	---	---	---
	247	6.8	23.41	14.14	13.64	---	---	---
	248	6.9	24.93	---	---	---	---	---
	249	6.9	27.35	---	---	---	---	---
	250	6.91	27.38	---	---	---	---	---
	251	6.95	18.68	14.12	15.32	---	---	---
	252	6.96	19.84	---	---	---	---	---
	253	6.97	23.41	---	---	---	---	---
	254	6.99	24.41	---	---	---	---	---
	255	6.99	28.1	---	---	---	---	---
	256	7.01	29.94	---	---	---	---	---
	257	7.08	25.33	---	---	---	---	---
	258	7.11	27.19	19.43	---	---	---	---
	259	7.19	25.16	---	---	---	---	---
	260	7.22	11.08	---	---	---	---	---
	261	7.23	26.43	20.09	---	---	---	---
	262	7.24	19	---	---	---	---	---
	263	7.26	21.56	---	---	---	---	---
	264	7.32	24.7	---	---	---	---	---
	265	7.32	29.51	---	---	---	---	---
	266	7.32	26.22	18.05	---	---	---	---
	267	7.34	22.73	16.91	---	---	---	---
	268	7.38	10.73	---	---	---	---	---
	269	7.43	24.52	---	---	---	---	---
	270	7.44	22.51	---	---	---	---	---
	271	7.44	19.96	11.89	10.67	---	---	---
	272	7.49	26.91	---	---	---	---	---
	273	7.61	27.2	---	---	---	---	---
	275	7.67	11.04	10.91	11.64	---	---	---
	276	7.68	26.33	20.32	---	---	---	---
	277	7.72	22.58	15.63	---	---	---	---
	278	7.84	27.88	23.6	---	---	---	---
	279	7.86	18.79	23.67	---	---	---	---
	280	7.88	25.37	---	---	---	---	---
	281	7.89	23.63	---	---	---	---	---
	282	7.91	24.95	---	---	---	---	---
	283	7.93	27.32	16.53	---	---	---	---
	284	7.94	23.44	---	---	---	---	---
	285	7.96	25.6	18.91	---	---	---	---
	286	8.03	23.5	---	---	---	---	---
	287	8.04	25.35	---	---	---	---	---
	288	8.09	28.08	---	---	---	---	---
	289	8.15	22.85	---	---	---	---	---
	290	8.23	32.21	---	---	---	---	---
	291	8.28	24.08	21.45	---	---	---	---
	292	8.3	24.37	---	---	---	---	---
	293	8.3	25.34	---	---	---	---	---
	294	8.33	20.78	15.79	---	---	---	---
	295	8.36	17.01	---	---	---	---	---
	296	8.43	24.54	18.24	---	---	---	---
	297	8.44	17.07	22.53	---	---	---	---
	298	8.45	26.29	20.34	---	---	---	---
	299	8.46	24.29	---	---	---	---	---
	300	8.47	27.13	17.18	---	---	---	---
	301	8.53	25.29	---	---	---	---	---
	302	8.53	29.69	---	---	---	---	---
	303	8.55	24.5	---	---	---	---	---
	304	8.57	26.89	---	---	---	---	---
	305	8.59	29.45	---	---	---	---	---
	306	8.63	3.01	---	---	---	---	---
	307	8.63	0.93	---	---	---	---	---
	308	8.65	21.95	---	---	---	---	---
	309	8.69	9.93	---	---	---	---	---
	310	8.7	29.9	---	---	---	---	---
	311	8.71	26.15	17.48	---	---	---	---
	312	8.78	19.21	---	---	---	---	---
	313	8.92	24.18	---	---	---	---	---
	315	8.96	28.33	---	---	---	---	---
	316	9.07	25.24	---	---	---	---	---
	317	9.3	24.1	---	---	---	---	---
	318	9.31	19.67	---	---	---	---	---
	320	9.39	28.73	---	---	---	---	---
	321	9.43	29.79	---	---	---	---	---
	322	9.47	27.16	---	---	---	---	---
	323	9.47	23.24	---	---	---	---	---
	324	9.5	22.58	---	---	---	---	---
	325	9.56	26.42	18.7	---	---	---	---
	326	9.56	8.66	---	---	---	---	---
	327	9.65	23.7	16.97	---	---	---	---
	328	9.65	26.63	---	---	---	---	---
	329	9.66	21.27	---	---	---	---	---
	330	9.72	24.37	15.51	---	---	---	---
	331	9.73	26.39	---	---	---	---	---
	332	9.75	24.56	---	---	---	---	---
	333	9.83	34.12	---	---	---	---	---
	334	9.9	19.3	---	---	---	---	---
	335	9.9	30.94	---	---	---	---	---
	336	9.93	21.1	21.39	---	---	---	---
	337	9.95	15.41	18.67	---	---	---	---
	338	10.03	15.54	---	---	---	---	---
	339	10.1	26.38	---	---	---	---	---
	340	10.11	21.15	---	---	---	---	---
	341	10.2	18.65	---	---	---	---	---
	342	10.21	4.27	---	---	---	---	---
	343	10.22	24.77	18.51	---	---	---	---
	344	10.26	20.68	12.66	13.71	---	---	---
	345	10.28	33.98	28.26	---	---	---	---
	346	10.29	26.18	---	---	---	---	---
	347	10.35	25.92	---	---	---	---	---
	348	10.37	29.27	---	---	---	---	---
	349	10.39	27.8	---	---	---	---	---
	350	10.41	31.46	---	---	---	---	---
	351	10.44	14.55	---	---	---	---	---
	352	10.51	18.29	---	---	---	---	---
	354	10.57	33.25	22.35	---	---	---	---
	355	10.57	26.24	---	---	---	---	---
	356	10.58	19.34	16.33	---	---	---	---
	357	10.6	27.69	---	---	---	---	---
	358	10.63	31.93	---	---	---	---	---
	359	10.65	31.13	---	---	---	---	---
	360	10.69	27.17	17.88	---	---	---	---
	361	10.7	26.29	---	---	---	---	---
	364	10.91	33.21	24.69	---	---	---	---
	365	10.92	2.95	---	---	---	---	---
	366	10.92	30.97	21.14	---	---	---	---
	367	11.08	33.24	---	---	---	---	---
	368	11.15	21.32	---	---	---	---	---
	369	11.23	30.49	---	---	---	---	---
	370	11.24	28.09	---	---	---	---	---
	371	11.26	10.32	10.4	11.81	---	---	---
	372	11.28	31.65	---	---	---	---	---
	373	11.32	32.29	---	---	---	---	---
	374	11.34	26.18	18.48	---	---	---	---
	375	11.35	31.22	---	---	---	---	---
	376	11.5	13.93	---	---	---	---	---
	377	11.54	0.69	---	---	---	---	---
	378	11.54	20.89	17.02	---	---	---	---
	379	11.67	18.97	16.11	---	---	---	---
	380	11.79	23.56	14.57	---	---	---	---
	381	11.9	4.88	---	---	---	---	---
	382	11.99	6.35	---	---	---	---	---
	383	12.05	25.68	---	---	---	---	---
	384	12.11	22.09	---	---	---	---	---
	385	12.18	23.7	---	---	---	---	---
	386	12.31	25.52	24.12	---	---	---	---
	387	12.32	26.27	---	---	---	---	---
	388	12.35	21.66	---	---	---	---	---
	389	12.39	14.91	14.31	13.46	---	---	---
	390	12.42	15.96	---	---	---	---	---
	391	12.44	31.06	---	---	---	---	---
	392	12.5	26.66	17.82	---	---	---	---
	393	12.57	29.11	20.07	---	---	---	---
	394	12.62	2.83	---	---	---	---	---
	395	12.62	24.08	---	---	---	---	---
	396	12.73	40.85	---	---	---	---	---
	397	12.75	20.49	---	---	---	---	---
	398	12.86	27.25	---	---	---	---	---
	399	12.97	30.21	---	---	---	---	---
	400	12.99	38.43	---	---	---	---	---
	401	13.03	32.99	---	---	---	---	---
	402	13.07	33.29	---	---	---	---	---
	403	13.07	27.95	---	---	---	---	---
	404	13.11	26.71	---	---	---	---	---
	405	13.18	25.66	17.86	---	---	---	---
	407	13.28	25.06	19.87	---	---	---	---
	408	13.44	25.14	---	---	---	---	---
	409	13.46	35.25	25.77	---	---	---	---
	410	13.52	29.9	---	---	---	---	---
	411	13.57	5.94	---	---	---	---	---
	412	13.64	33.73	---	---	---	---	---
	413	13.64	22.54	18.7	---	---	---	---
	414	13.77	34.03	25.27	---	---	---	---
	415	13.78	31.54	---	---	---	---	---
	416	13.91	29.16	---	---	---	---	---
	417	13.93	29.9	21.94	---	---	---	---
	418	13.99	34.34	24.54	---	---	---	---
	419	14.01	33.69	---	---	---	---	---
	420	14.04	19.77	---	---	---	---	---
	421	14.08	19.93	20.93	---	---	---	---
	422	14.09	30.89	---	---	---	---	---
	423	14.25	22.96	---	---	---	---	---
	424	14.27	13.65	9.5	10.38	---	---	---
	425	14.29	32.15	---	---	---	---	---
	426	14.32	20.41	14.71	---	---	---	---
	427	14.56	28.37	---	---	---	---	---
	428	14.58	32.53	---	---	---	---	---
	429	14.92	22.26	---	---	---	---	---
	430	15.23	22.95	13.76	12.34	---	---	---
	431	15.24	17.25	15.61	---	---	---	---
	432	15.49	30.11	---	---	---	---	---
	433	15.51	31.94	---	---	---	---	---
	434	15.56	39.22	---	---	---	---	---
	435	15.7	34.56	---	---	---	---	---
	436	15.78	33.51	---	---	---	---	---
	437	15.81	22.76	---	---	---	---	---
	438	15.81	34.29	---	---	---	---	---
	439	15.84	20.98	---	---	---	---	---
	440	15.86	40.6	---	---	---	---	---
	441	15.87	23.09	16.63	---	---	---	---
	442	15.87	30.47	---	---	---	---	---
	443	15.96	37.35	---	---	---	---	---
	444	16	40.86	---	---	---	---	---
	445	16.06	34.47	---	---	---	---	---
	446	16.1	22.34	---	---	---	---	---
	447	16.25	34.93	---	---	---	---	---
	448	16.38	33.6	21.75	---	---	---	---
	449	16.63	35.74	---	---	---	---	---
	450	16.91	33.8	---	---	---	---	---
	451	17.01	35.7	---	---	---	---	---
	452	17.07	34.4	---	---	---	---	---
	453	17.55	29.97	---	---	---	---	---
	454	17.79	28.37	25.36	---	---	---	---
	455	17.93	2.23	---	---	---	---	---
	456	17.93	31.21	25.12	---	---	---	---
	457	18.07	42.61	---	---	---	---	---
	458	18.55	30.18	---	---	---	---	---
	459	18.57	42.57	---	---	---	---	---
	460	18.9	34.26	---	---	---	---	---
	461	18.91	46.05	---	---	---	---	---
	462	18.98	36.03	24.65	---	---	---	---
	463	19.04	42.03	---	---	---	---	---
	464	19.26	36.7	---	---	---	---	---
	465	19.29	37.76	---	---	---	---	---
	466	19.59	37.6	31.6	---	---	---	---
	467	19.92	33.24	22.83	---	---	---	---
	468	19.97	24.66	17.56	---	---	---	---
	469	20.05	2.34	---	---	---	---	---
	470	20.11	40.36	---	---	---	---	---
	471	20.19	30.19	30.91	---	---	---	---
	472	20.39	37.63	---	---	---	---	---
	473	20.96	32.63	---	---	---	---	---
	474	21.12	0.84	---	---	---	---	---
	475	21.17	7.62	13.19	13.32	---	---	---
	476	21.18	26.85	19.53	---	---	---	---
	477	21.64	46.87	---	---	---	---	---
	478	21.7	44.98	---	---	---	---	---
	479	21.95	35.8	23.95	---	---	---	---
	480	22	38.79	---	---	---	---	---
	481	22.06	27.95	---	---	---	---	---
	482	22.18	41.05	---	---	---	---	---
	483	22.53	6.4	---	---	---	---	---
	484	22.65	32.08	25.9	---	---	---	---
	485	23.1	23.97	---	---	---	---	---
	486	23.18	6.49	12.52	12.59	---	---	---
	487	23.25	31.03	---	---	---	---	---
	488	23.27	40.76	---	---	---	---	---
	489	23.36	40.26	---	---	---	---	---
	490	23.7	31	---	---	---	---	---
	491	23.7	9.52	---	---	---	---	---
	492	23.75	29.18	24.3	---	---	---	---
	493	23.87	6.06	---	---	---	---	---
	495	23.99	41.63	---	---	---	---	---
	496	24.14	31.76	---	---	---	---	---
	497	24.27	8.53	---	---	---	---	---
	498	24.3	4.84	---	---	---	---	---
	500	25.08	0.71	---	---	---	---	---
	#	976	500	200	95	50	50	30
	%Low	0.072	0.06	0.154	0.134	0.142	0.129	0.191
	Conformer
	ΔE (kJ/mol)	5.81	3.12	3.87	3.61	3.19	2.99	2.82
	Time	13.4	04:50:31.180000	05:14:43.040000	18:40:06.760000	00:36:50.480000	09:12:58.850000	03:36:53.830000
	2S3R4S9S11R
	Conformer	MMFF94	HF	ωB97X-D	ωB97X-D	ωB97X-D	ωB97X-V	ωB97X-D
	#		3-21G(*)	6-31G*	6-31G*	6-31G*	6-311+G(2DF,2P)	6-31G*
				(Energy)		(Part 2)	[6-311G*	(Energy)	6.00609
							(Energy)					Label	Relative Energy (kJ/mol)	Boltzmann Weights	ChemShift(C2)	ChemShift(C5)	ChemShift(C7)	ChemShift(C13)	ChemShift(C12)	ChemShift(C8)	ChemShift(C9)	ChemShift(C6)	ChemShift(C4)	ChemShift(C3)	ChemShift(C1)	ChemShift(C11)	ChemShift(C10)	ChemShift(C14)	ChemShift(C15)	ChemShift(H2)	ChemShift(H6)	ChemShift(H12)	ChemShift(H5)	ChemShift(H14)	ChemShift(H25)	ChemShift(H9)	ChemShift(H11)	ChemShift(H10)	ChemShift(H1)	ChemShift(H7)	ChemShift(H3)	ChemShift(H18)	ChemShift(H8)	ChemShift(H20)	ChemShift(H23)	ChemShift(H16)
	* 30	0	0	0	0	0	0	0	1	0.166498		M0001	0	0.203	34.7	36	48.1	75.5	32.6	145	132.1	30.4	43.2	44.2	45.5	69.5	23.5	19.9	61.5	1.22	1.92	2.67	4.05	2.79	2.45	1.64	2.58	2.27	1.14	1.55	3.27	3.71	0.93	1.05	3.77	4.18
	4	-3.67	-0.87	3.03	3.03	3.03	0.82	3.03	0.717618	0.119482		M0002	3.03	0.06	34.4	36.3	48.1	75.4	32.4	145.2	132.2	30.2	43.4	44.6	45.6	68.7	24.9	19.9	61.8	1.2	1.97	2.63	4.05	2.78	2.45	1.65	2.56	2.2	1.19	1.54	3.34	3.81	1.18	1.06	3.82	4.19
	48	1.87	2.28	1.61	1.8	1.81	2.06	1.81	0.434487	0.072341		M0003	1.81	0.098	37.3	37.2	48.3	75.5	32.2	144.2	132.7	29.6	41.6	41.8	45.5	69.7	23.7	19.3	61.6	1.33	0.92	2.55	4.02	2.77	2.45	1.69	2.69	2.5	0.97	2.46	3.71	3.23	0.94	1.03	3.82	4.21
	17	-1.66	0.36	3.83	4.22	4.23	2.13	4.23	0.422352	0.0703207		M0004	4.23	0.037	37.9	37.1	48.4	75.5	32.4	144.4	132.4	29.8	41.8	42	45.5	68.8	24.8	19.3	61.6	1.42	0.94	2.47	4.01	2.77	2.44	1.71	2.67	2.45	0.99	2.57	3.81	3.31	1.17	1.02	3.79	4.2
	39	0.92	3.06	2.36	2.68	2.69	2.56	2.69	0.354901	0.0590901		M0005	2.69	0.068	34.5	35.8	48.1	74.9	32.3	144.8	132.1	32.2	42.2	44.3	45.6	69.5	23.6	20.2	63.1	1.17	1.91	2.64	4.02	2.78	2.42	1.72	2.43	2.39	1.13	1.53	3.27	3.72	0.93	1.05	4.2	3.88
	25	-0.32	4.42	4.62	5.24	5.26	3.07	5.26	0.288722	0.0480715		M0006	5.26	0.024	34.7	34.9	47.7	74.6	34.6	144.2	132.7	30.4	42.5	43.7	45.5	68.5	24.8	20.8	61.5	1.32	1.44	2.93	4.06	2.69	2.08	1.63	2.57	2.13	1.17	1.54	3.25	3.75	1.16	1.13	3.8	4.15
	187	11.14	3.08	3.58	3.8	3.82	4.06	3.82	0.193418	0.0322037		M0007	3.82	0.043	34.7	36.1	48.3	76.3	34.2	140.7	132.2	31.2	41.7	44.2	45.5	69.6	23.5	20.6	65.7	1.19	1.93	2.81	4.04	2.86	2.97	1.6	1.58	2.35	1.06	1.46	3.27	3.75	0.92	1.07	4.22	4.01
	60	2.99	1.03	2.15	3.42	3.43	4.22	3.43	0.181292	0.0301847		M0008	3.43	0.051	35	35.6	49.7	75.6	37.7	138.7	134.5	31.6	41.6	42.4	45.1	68.7	24.7	21.4	65.5	1.35	1.48	2.5	3.84	3.09	2.59	1.53	1.47	1.88	1.07	1.45	3.21	3.7	1.15	1.15	4.12	4.03
	153	8.63	3.67	3.94	4.23	4.25	4.23	4.25	0.18056	0.0300628		M0009	4.25	0.037	34.4	35.7	48.3	76.1	34.7	140.6	131.1	31.3	41.8	44.1	45.4	69.6	23.5	20	66.7	1.18	1.92	2.67	4.04	3.17	2.43	1.62	1.59	2.27	1.08	1.45	3.25	3.7	0.92	1.07	4.02	4.2
	28	-0.07	5.54	5.3	6.29	6.3	4.28	6.3	0.176944	0.0294607		M0010	6.3	0.016	37.2	36.4	48.3	74.5	34.4	144.5	131.9	29.6	40.9	42.5	45.4	69.1	24.7	19.9	61.5	1.46	1.32	2.89	4.05	2.64	2.08	1.69	2.62	2.23	1.08	1.74	3.77	3.28	1.17	1.09	3.81	4.17
	12	-2.26	3.19	3.03	4.39	4.4	4.45	4.4	0.165181	0.0275022		M0011	4.4	0.034	38.4	36.6	49.4	75	36.1	143	134.2	30.3	42	41	44.9	69.8	23.5	20.8	61.5	1.47	1.25	2.34	3.9	2.99	2.06	1.59	2.62	2.08	0.97	2.57	3.65	3.29	0.93	1.11	3.83	4.15
	49	1.91	0.6	2.33	3.91	3.93	4.59	3.93	0.156083	0.0259875		M0012	3.93	0.042	38.3	36.7	49.9	75.8	37.5	138.6	134.2	31.6	40.5	41.2	45	69.8	23.5	21	65.7	1.43	1.26	2.49	3.86	3.06	2.57	1.57	1.62	2.23	0.87	2.49	3.7	3.3	0.92	1.1	4.17	4.04
	93	5.14	2.62	6.83	7.13	7.14	4.82	7.14	0.142212	0.0236779		M0013	7.14	0.011	34.4	36	48.3	76.1	34.6	140.5	131.2	31.3	42.1	44.5	45.7	68.6	24.8	20.1	66.7	1.21	1.99	2.63	4.04	3.17	2.41	1.64	1.58	2.2	1.14	1.45	3.32	3.81	1.16	1.07	4	4.19
	6	-3.27	2.9	5.98	6.94	6.95	4.86	6.95	0.139928	0.0232978		M0014	6.95	0.012	35.1	35.8	49.7	75.3	36.6	143.7	134.2	30.4	43.5	42.9	44.8	68.6	25.1	21.3	61.6	1.32	2.26	2.58	3.94	3	2.07	1.56	2.48	1.71	1.16	1.51	3.28	3.74	1.18	1.16	3.81	4.16
	124	7.01	3.51	5.46	6.87	6.88	4.87	6.88	0.139363	0.0232037		M0015	6.88	0.013	34.9	35	47.8	75	36.4	139.8	132.9	31.5	41.1	43.7	45.5	68.6	24.7	21.2	65.7	1.3	1.45	3.04	4.03	2.76	2.57	1.59	1.57	2.21	1.11	1.47	3.23	3.78	1.14	1.1	4.22	4.02
	189	11.28	3.91	4.19	4.71	4.73	5.07	4.73	0.128529	0.0213998		M0016	4.73	0.03	37.4	37.2	48.6	76.5	33.9	139.7	133.1	30.9	40.4	41.8	45.5	69.6	23.5	19.9	65.9	1.32	0.93	2.69	4.02	2.83	2.94	1.68	1.71	2.58	0.89	2.4	3.75	3.24	0.9	1.01	4.27	4.04
	136	7.62	2.34	6.58	6.99	7	5.16	7	0.123932	0.0206344		M0017	7	0.012	37.8	37.3	48.7	76.4	33.9	139.9	132.9	30.8	40.5	42	45.6	68.7	24.8	19.8	65.8	1.4	0.95	2.62	4.01	2.83	2.92	1.68	1.68	2.52	0.91	2.49	3.83	3.31	1.16	1.03	4.23	4.02
	21	-0.74	-0.77	5.12	6.7	6.71	5.18	6.71	0.122933	0.0204681		M0018	6.71	0.014	38.9	36.6	50	75.9	37.5	138.6	134.2	31.6	40.9	41.3	45	68.8	24.7	21	65.7	1.5	1.27	2.42	3.86	3.06	2.56	1.56	1.59	2.17	0.9	2.56	3.81	3.37	1.16	1.11	4.15	4.04
	32	0.13	7	6.67	7.42	7.44	5.19	7.44	0.122437	0.0203854		M0019	7.44	0.01	34.8	34.7	47.8	73.9	34.5	143.8	132.8	32.2	41.5	43.9	45.7	68.6	24.9	21.1	63	1.32	1.46	2.91	4.03	2.69	2.04	1.69	2.41	2.28	1.17	1.53	3.27	3.77	1.16	1.13	4.16	3.88
	5	-3.53	4.79	3.88	5.08	5.09	5.26	5.09	0.119017	0.0198161		M0020	5.09	0.026	38.4	36.4	49.6	74.2	36	143.1	134.2	32.5	41.1	41	45.1	69.9	23.5	21	63.1	1.45	1.25	2.34	3.85	3	2.04	1.67	2.4	2.23	0.95	2.54	3.69	3.3	0.93	1.1	4.14	3.85
	18	-1.5	8.4	6.2	5.7	5.72	5.77	5.72	0.096824	0.016121		M0021	5.72	0.02	35.2	35.3	49.7	74.1	36.3	144	133.8	32.9	42.3	43.1	44.9	69.4	23.9	21.3	63.2	1.28	2.17	2.62	3.89	3.01	2.06	1.66	2.26	1.97	1.11	1.53	3.21	3.69	0.94	1.15	4.13	3.81
	40	1.07	7.32	6.93	7.76	7.77	5.8	7.77	0.0956557	0.0159265		M0022	7.77	0.009	37.3	36.5	48.2	74	34.2	143.8	132.9	31.8	40.2	42.4	45.4	69.7	23.9	20.6	63.1	1.34	1.29	2.95	4.03	2.67	2.05	1.77	2.51	2.59	0.95	2.46	3.76	3.29	0.94	1.1	4.17	3.92
	97	5.3	3.38	3.25	5.09	5.1	5.81	5.1	0.0952694	0.0158621		M0023	5.1	0.026	35.1	35.7	50.1	75.7	37.8	139.4	134	31.9	41.9	42.9	44.9	69.4	23.9	21.6	65.6	1.26	2.15	2.78	3.89	3.08	2.6	1.54	1.48	1.93	1.01	1.46	3.18	3.72	0.92	1.16	4.13	4.02
	163	9.25	6.13	5.48	6.26	6.25	6.25	6.25	0.0797312	0.0132751		M0024	6.25	0.016	36.9	36.6	48.6	76	34.6	140.2	131	30.5	40.4	41.8	45.8	68.9	24.5	19.4	66.7	1.4	0.93	2.49	4.01	3.16	2.41	1.66	1.6	2.25	1.02	1.66	3.73	3.23	1.15	1.05	4.02	4.2
	103	5.84	4.49	3.37	4.89	4.91	6.36	4.91	0.07626	0.0126971		M0025	4.91	0.028	37.5	40.7	49.2	75.5	32.1	143.7	133	30.1	43.3	47.6	45.1	75.6	25.6	18.4	61.4	1.65	1.17	2.52	4.05	2.78	2.45	1.62	2.71	3.1	1.36	2.02	3.48	3.52	0.85	1.02	3.81	4.18
	34	0.53	7.86	7.54	8.45	8.46	6.45	8.46	0.0735326	0.012243		M0026	8.46	0.007	36.9	36.1	48.3	73.9	34.2	144.4	132.1	31.6	40.1	42.5	45.6	68.9	24.8	20.4	63	1.41	1.29	2.88	4.02	2.66	2.04	1.77	2.44	2.35	1.06	1.73	3.78	3.28	1.17	1.09	4.16	3.88
	143	7.77	5.28	7.1	8.32	8.33	6.52	8.33	0.071479	0.0119011		M0027	8.33	0.007	37.4	35.9	48.2	75.2	36.1	140.1	132.2	31.1	40	42.2	45.4	68.9	24.6	20.7	65.9	1.43	1.28	3.04	4.03	2.73	2.57	1.65	1.63	2.28	0.99	1.67	3.8	3.29	1.14	1.08	4.22	4.02
	95	5.29	10.43	4.85	5.12	5.13	7.45	5.13	0.0490615	0.00816862		M0028	5.13	0.026	35.1	41.3	49.3	75.3	33	144.6	130.5	28.1	41.7	49.5	43.8	75.3	25.4	19.4	61.5	1.3	2.19	2.5	4.07	2.79	2.44	1.61	2.73	2.46	1.5	1.69	3.3	3.41	0.91	1.1	3.75	4.23
	26	-0.22	7.37	6.13	7.28	7.28	8.28	7.28	0.0350652	0.00583828		M0029	7.28	0.011	38.5	39.6	50	74.3	35.8	142.8	134	33.1	42.8	47.2	44.5	75.7	25.5	20.2	63.1	1.7	1.49	2.19	3.88	3	2.01	1.67	2.42	2.85	1.34	2.04	3.54	3.49	0.85	1.13	4.12	3.82
	221	15.05	6.87	6.61	7.52	7.53	9.29	7.53	0.0233013	0.00387961		M0030	7.53	0.01	37.3	40.9	49.5	76.3	33.7	139.2	133.6	31.2	41.9	47.7	45.1	75.8	25.5	19.1	65.8	1.61	1.19	2.66	4.05	2.83	2.92	1.61	1.72	3.19	1.29	1.94	3.49	3.51	0.84	1.05	4.26	4.03
	9	-2.76	1.91	5.18	5.48	5.5	3.1	---							35.8396	36.3252	48.4958	75.3431	33.9218	143.199	132.612	30.752	42.0861	43.3416	45.4036	69.3687	24.212	20.179	63.0026	1.30593	1.57287	2.64733	4.00731	2.84401	2.41531	1.64803	2.29934	2.28246	1.08319	1.83549	3.45225	3.56953	1.03752	1.07215	3.94934	4.10545
	52	2.35	5.17	3.58	4.21	4.22	4.27	---
	127	7.05	1.57	6.12	6.36	6.37	4.38	---
	20	-1	3.43	5.99	6.57	6.58	4.42	---
	2	-4.69	2.3	6.1	7.44	7.46	5.2	---
	159	8.93	4.7	4.72	5.15	5.16	5.24	---
	51	2.23	0.37	5.31	6.69	6.7	5.29	---
	133	7.47	3.93	6.12	7.12	7.12	5.41	---
	3	-4.15	4.06	6.39	7.53	7.55	5.5	---
	104	5.87	3.32	7.22	7.7	7.72	5.57	---
	16	-1.7	5.87	5.39	6.02	6.04	5.69	---
	1	-5.83	3.64	6.87	8	8.01	5.95	---
	69	3.59	3.21	4.41	5.92	5.94	6.4	---
	191	11.49	7.52	8.5	8.81	8.81	6.97	---
	90	4.98	2.6	4.35	5.91	5.9	7.6	---
	84	4.56	6.93	6.68	8.21	8.22	7.79	---
	178	10.29	4.85	6.95	8.34	8.34	8.01	---
	108	6.2	7.97	6.59	7.18	7.2	8.56	---
	210	13.02	7.9	8.12	8.14	8.14	9.73	---
	107	6.12	14.44	7.4	7.83	7.85	10.02	---
	7	-2.81	5.13	---	---	---	---	---
	8	-2.78	14.66	12.32	13.37	---	---	---
	10	-2.59	7.01	---	---	---	---	---
	11	-2.45	3.21	---	---	---	---	---
	13	-2.03	5.96	9.7	10.42	---	---	---
	14	-1.76	3.79	---	---	---	---	---
	15	-1.71	8.26	---	---	---	---	---
	19	-1.47	12.32	---	---	---	---	---
	22	-0.68	4.59	---	---	---	---	---
	23	-0.64	5.2	---	---	---	---	---
	24	-0.33	10.75	9.53	11.98	---	---	---
	27	-0.15	8.2	---	---	---	---	---
	29	-0.02	7.12	10.86	11.19	---	---	---
	31	0.07	12.3	14.24	---	---	---	---
	33	0.51	2.58	---	---	---	---	---
	35	0.66	8.8	6.73	---	---	---	---
	36	0.69	13.38	---	---	---	---	---
	37	0.72	10.89	9.52	10.34	---	---	---
	38	0.79	4.61	---	---	---	---	---
	41	1.4	5.12	---	---	---	---	---
	42	1.4	5.44	---	---	---	---	---
	43	1.53	9.49	7.48	9.26	---	---	---
	44	1.71	3.88	---	---	---	---	---
	45	1.77	18.91	10.87	11.55	---	---	---
	46	1.78	13.09	---	---	---	---	---
	47	1.85	13.01	10.96	12.21	---	---	---
	50	2.1	12.41	6.91	9.35	---	---	---
	53	2.44	7.47	---	---	---	---	---
	54	2.44	6.63	---	---	---	---	---
	55	2.5	13.42	10.94	11.84	---	---	---
	56	2.55	6.07	10.22	11.25	---	---	---
	57	2.79	15.2	12.72	13.9	---	---	---
	58	2.93	14.49	8.8	11.03	---	---	---
	59	2.96	16.52	---	---	---	---	---
	61	3.04	10.41	12.85	12.78	---	---	---
	62	3.06	11.73	9.7	11.96	---	---	---
	63	3.1	6.23	---	---	---	---	---
	64	3.1	11.21	---	---	---	---	---
	65	3.27	10.91	8.04	9.5	---	---	---
	66	3.28	11.08	---	---	---	---	---
	67	3.38	22.86	---	---	---	---	---
	68	3.52	23.17	16.44	---	---	---	---
	70	3.6	14.37	---	---	---	---	---
	71	3.7	14.63	---	---	---	---	---
	72	3.75	9.09	---	---	---	---	---
	73	3.79	12.84	6.66	8.91	---	---	---
	74	3.86	5.05	---	---	---	---	---
	75	3.91	20.28	---	---	---	---	---
	76	4	8.25	8.49	9.06	---	---	---
	77	4.02	15.27	---	---	---	---	---
	78	4.13	2.32	8.63	9.73	---	---	---
	79	4.13	23.49	17.25	---	---	---	---
	80	4.17	14.84	---	---	---	---	---
	81	4.22	5.9	10.99	11.95	---	---	---
	82	4.49	6.9	---	---	---	---	---
	83	4.55	16.19	---	---	---	---	---
	85	4.58	14.9	---	---	---	---	---
	86	4.58	20.13	15.72	---	---	---	---
	87	4.65	14.75	14.18	---	---	---	---
	88	4.77	11.66	---	---	---	---	---
	89	4.77	13.09	---	---	---	---	---
	91	5.09	12.13	10.46	11.88	---	---	---
	92	5.11	17.65	---	---	---	---	---
	94	5.25	16.61	---	---	---	---	---
	96	5.29	8.64	11.21	11.62	---	---	---
	98	5.33	7.46	---	---	---	---	---
	99	5.34	14.81	---	---	---	---	---
	100	5.42	15.54	14.63	---	---	---	---
	101	5.7	12.68	---	---	---	---	---
	102	5.75	15.21	13.97	---	---	---	---
	105	5.99	14.89	8.1	---	---	---	---
	106	6.06	16.61	---	---	---	---	---
	109	6.22	16.36	18.67	---	---	---	---
	110	6.23	16.42	---	---	---	---	---
	111	6.23	7.89	---	---	---	---	---
	112	6.23	17.4	---	---	---	---	---
	113	6.32	13.19	16	---	---	---	---
	114	6.33	11.3	9.57	9.99	---	---	---
	115	6.38	16.2	11.51	13	---	---	---
	116	6.59	16.17	---	---	---	---	---
	117	6.6	16.27	---	---	---	---	---
	118	6.66	13.34	---	---	---	---	---
	119	6.72	16.22	---	---	---	---	---
	120	6.73	15.69	14.07	---	---	---	---
	121	6.8	10.28	---	---	---	---	---
	122	6.82	7.99	---	---	---	---	---
	123	6.94	23.24	15.6	---	---	---	---
	125	7.04	6.94	7.99	9.05	---	---	---
	126	7.04	7.8	---	---	---	---	---
	128	7.21	26.31	17.85	---	---	---	---
	129	7.26	8.21	12.85	---	---	---	---
	130	7.31	17.98	---	---	---	---	---
	131	7.31	10.05	12.26	12.78	---	---	---
	132	7.38	5.11	---	---	---	---	---
	134	7.58	12.85	---	---	---	---	---
	135	7.62	16.02	10.45	11.1	---	---	---
	137	7.63	14.74	12.59	13.11	---	---	---
	138	7.69	13.53	---	---	---	---	---
	139	7.73	10.94	9.31	9.76	---	---	---
	140	7.76	16.39	---	---	---	---	---
	141	7.77	13.43	12.43	13.46	---	---	---
	142	7.77	8.88	---	---	---	---	---
	144	7.85	13.77	11.68	13.07	---	---	---
	145	7.87	8.45	---	---	---	---	---
	146	7.9	8.28	---	---	---	---	---
	147	7.92	16.57	11.65	13.39	---	---	---
	148	7.97	14.45	---	---	---	---	---
	149	8.02	8.72	9.97	10.26	---	---	---
	150	8.15	19.74	---	---	---	---	---
	151	8.19	14.17	---	---	---	---	---
	152	8.27	16.64	---	---	---	---	---
	154	8.63	10.54	---	---	---	---	---
	155	8.79	11.48	9.45	10.24	---	---	---
	156	8.82	13.38	---	---	---	---	---
	157	8.83	15.8	---	---	---	---	---
	158	8.85	18.05	---	---	---	---	---
	160	8.94	14.2	8.36	10.03	---	---	---
	161	9.07	19.33	---	---	---	---	---
	162	9.16	19.33	---	---	---	---	---
	164	9.26	16	9.36	11.25	---	---	---
	165	9.5	16.54	---	---	---	---	---
	166	9.57	17.9	---	---	---	---	---
	167	9.62	16.33	---	---	---	---	---
	168	9.62	9.67	8.37	9.08	---	---	---
	169	9.67	10.05	---	---	---	---	---
	170	9.8	28.45	---	---	---	---	---
	171	9.94	7.88	9.58	10.22	---	---	---
	172	9.95	29.05	---	---	---	---	---
	173	9.95	7.18	---	---	---	---	---
	174	10.02	17.11	---	---	---	---	---
	175	10.07	9.93	---	---	---	---	---
	176	10.09	12.92	11.18	11.9	---	---	---
	177	10.15	20.23	---	---	---	---	---
	179	10.31	15.38	---	---	---	---	---
	180	10.33	11.01	11.45	12.21	---	---	---
	181	10.43	17.53	---	---	---	---	---
	182	10.54	19.02	---	---	---	---	---
	183	10.7	12.72	---	---	---	---	---
	184	10.83	10.04	---	---	---	---	---
	185	11.12	5.18	---	---	---	---	---
	186	11.12	24.75	19.5	---	---	---	---
	188	11.25	15.81	9.59	10.96	---	---	---
	190	11.4	21.83	---	---	---	---	---
	192	11.53	15.61	12.65	13.97	---	---	---
	193	11.59	12.62	10.36	10.68	---	---	---
	194	11.64	14.85	---	---	---	---	---
	195	11.75	25.11	22.51	---	---	---	---
	196	11.81	5.98	---	---	---	---	---
	197	11.82	22.06	15.23	---	---	---	---
	198	11.89	16.57	---	---	---	---	---
	199	11.89	16.75	---	---	---	---	---
	200	12.05	13.77	14.65	---	---	---	---
	201	12.22	10.87	---	---	---	---	---
	202	12.26	19.67	---	---	---	---	---
	203	12.37	26.36	---	---	---	---	---
	204	12.4	18.15	---	---	---	---	---
	205	12.65	11.72	---	---	---	---	---
	206	12.66	16.23	---	---	---	---	---
	207	12.73	10.62	10.47	11.32	---	---	---
	208	12.81	22.54	---	---	---	---	---
	209	12.81	17.12	---	---	---	---	---
	211	13.12	13.02	14.07	---	---	---	---
	212	13.31	12.91	17.91	---	---	---	---
	213	13.43	16.63	14.69	---	---	---	---
	214	13.84	9.13	---	---	---	---	---
	215	13.94	27.44	---	---	---	---	---
	216	13.99	9.35	13.04	---	---	---	---
	217	14.33	23.79	---	---	---	---	---
	218	14.43	19.68	17.46	---	---	---	---
	219	14.52	15.35	9.54	10.07	---	---	---
	220	14.55	24.62	---	---	---	---	---
	222	15.09	18.64	12.38	14.01	---	---	---
	223	15.33	29.16	---	---	---	---	---
	224	15.41	12.04	13.89	---	---	---	---
	225	15.62	17.2	---	---	---	---	---
	226	15.67	21.49	14.07	---	---	---	---
	227	15.99	20.95	---	---	---	---	---
	228	16.05	17.56	---	---	---	---	---
	229	16.64	23.51	---	---	---	---	---
	230	16.65	25.14	---	---	---	---	---
	231	16.79	14.55	8.63	9.22	---	---	---
	232	16.9	23.59	---	---	---	---	---
	233	17.09	31.15	---	---	---	---	---
	234	17.12	15.08	---	---	---	---	---
	235	17.24	11.28	10.64	11.87	---	---	---
	236	17.28	12.1	---	---	---	---	---
	237	17.6	27.62	---	---	---	---	---
	238	17.62	10.42	10.64	11.16	---	---	---
	239	17.82	12.98	12.84	13.76	---	---	---
	240	17.84	21.91	19.07	---	---	---	---
	241	17.86	26.94	---	---	---	---	---
	242	18.14	21.93	---	---	---	---	---
	243	18.2	22.13	---	---	---	---	---
	244	18.44	22.57	15.55	---	---	---	---
	245	18.64	20.18	18.67	---	---	---	---
	246	18.84	23.06	16.17	---	---	---	---
	247	19.54	18.8	18.13	---	---	---	---
	248	19.64	20.99	14.67	---	---	---	---
	249	19.87	18.33	17.75	---	---	---	---
	250	19.87	26.77	18.72	---	---	---	---
	251	19.96	21.5	---	---	---	---	---
	252	20.03	26.27	---	---	---	---	---
	253	20.65	21.05	17.15	---	---	---	---
	254	20.77	27.38	---	---	---	---	---
	255	20.91	27.49	---	---	---	---	---
	256	21.05	13.71	---	---	---	---	---
	257	21.08	25.05	17.84	---	---	---	---
	258	21.4	24.5	---	---	---	---	---
	259	21.63	24.13	---	---	---	---	---
	260	21.85	25.62	---	---	---	---	---
	261	21.86	18.98	---	---	---	---	---
	262	21.88	25.83	---	---	---	---	---
	263	22.03	23.72	---	---	---	---	---
	264	22.07	26.32	---	---	---	---	---
	265	22.35	22.26	16.94	---	---	---	---
	266	22.46	30.56	---	---	---	---	---
	267	22.69	26.64	---	---	---	---	---
	268	22.74	19.62	18.74	---	---	---	---
	269	22.84	23.03	---	---	---	---	---
	270	22.91	23.82	21.57	---	---	---	---
	271	22.92	32.38	---	---	---	---	---
	272	22.99	32.53	27.67	---	---	---	---
	273	23.04	33.06	---	---	---	---	---
	274	23.21	22.22	15.71	---	---	---	---
	275	23.25	22.18	---	---	---	---	---
	276	23.57	26.75	23.83	---	---	---	---
	277	23.62	21.96	---	---	---	---	---
	278	23.62	23.36	15.52	---	---	---	---
	279	23.66	22.24	---	---	---	---	---
	280	23.68	20.49	16.09	---	---	---	---
	281	23.69	31.33	---	---	---	---	---
	282	23.73	17.39	16.04	---	---	---	---
	283	23.86	25.05	---	---	---	---	---
	284	23.99	21.32	---	---	---	---	---
	285	24.03	24.75	---	---	---	---	---
	286	24.04	33.81	25.34	---	---	---	---
	287	24.1	30.45	---	---	---	---	---
	288	24.11	31.13	---	---	---	---	---
	289	24.14	18.27	14.29	---	---	---	---
	290	24.27	29.97	---	---	---	---	---
	291	24.33	28.88	---	---	---	---	---
	292	24.36	25.09	---	---	---	---	---
	293	24.42	20.51	---	---	---	---	---
	294	24.56	26.54	---	---	---	---	---
	295	24.57	31.58	23.46	---	---	---	---
	296	24.58	19.05	14.45	---	---	---	---
	297	24.58	21.41	---	---	---	---	---
	298	24.61	25.07	---	---	---	---	---
	299	24.69	20.71	19.09	---	---	---	---
	300	24.94	16.34	17.16	---	---	---	---
	301	25.03	30.02	18.32	---	---	---	---
	302	25.15	26.25	---	---	---	---	---
	303	25.22	34.41	---	---	---	---	---
	304	25.35	35.14	25.93	---	---	---	---
	305	25.44	27.88	---	---	---	---	---
	306	25.51	23.54	---	---	---	---	---
	307	25.56	24.51	17.01	---	---	---	---
	308	25.57	30.83	19.55	---	---	---	---
	309	25.62	32.97	---	---	---	---	---
	310	25.65	21.89	---	---	---	---	---
	311	25.66	29.95	---	---	---	---	---
	312	25.73	26.06	---	---	---	---	---
	313	25.79	29.29	22.23	---	---	---	---
	314	26.06	33.6	---	---	---	---	---
	315	26.17	21.03	20.7	---	---	---	---
	316	26.2	26.13	---	---	---	---	---
	317	26.24	33.53	---	---	---	---	---
	318	26.37	23.08	17.65	---	---	---	---
	319	26.56	19.11	---	---	---	---	---
	320	26.72	26.92	---	---	---	---	---
	321	26.73	29.17	---	---	---	---	---
	322	26.74	24.54	16.56	---	---	---	---
	323	26.78	35.99	---	---	---	---	---
	324	26.8	26.07	---	---	---	---	---
	325	26.85	24.19	---	---	---	---	---
	326	27.04	26.68	---	---	---	---	---
	327	27.21	34.96	---	---	---	---	---
	328	27.51	26.94	---	---	---	---	---
	329	27.53	37.23	24.09	---	---	---	---
	330	27.58	30.45	24	---	---	---	---
	331	27.61	22.3	17	---	---	---	---
	332	27.62	27.75	---	---	---	---	---
	333	27.83	32.94	---	---	---	---	---
	334	27.93	23.04	21.9	---	---	---	---
	335	28.08	17.84	---	---	---	---	---
	336	28.11	25.68	---	---	---	---	---
	337	28.42	31.5	---	---	---	---	---
	338	28.55	22.51	18.36	---	---	---	---
	339	28.65	29.6	---	---	---	---	---
	340	28.66	22.3	18.33	---	---	---	---
	341	28.69	26.27	19.61	---	---	---	---
	342	28.75	35.32	---	---	---	---	---
	343	28.94	27.95	---	---	---	---	---
	344	29.06	34.34	25.65	---	---	---	---
	345	29.07	36.08	---	---	---	---	---
	346	29.1	28.81	---	---	---	---	---
	347	29.16	31.98	---	---	---	---	---
	348	29.19	25.31	---	---	---	---	---
	349	29.27	25.54	21.03	---	---	---	---
	350	29.38	23.02	---	---	---	---	---
	351	29.43	19.47	15.98	---	---	---	---
	352	29.44	35.88	31.75	---	---	---	---
	353	29.61	25.96	21.62	---	---	---	---
	354	29.64	21.29	---	---	---	---	---
	355	29.68	23.61	23.23	---	---	---	---
	356	29.7	25.02	---	---	---	---	---
	357	29.8	30.1	---	---	---	---	---
	358	29.91	33.84	---	---	---	---	---
	359	29.95	34.75	---	---	---	---	---
	360	30	35.75	31.32	---	---	---	---
	361	30.05	34.48	---	---	---	---	---
	362	30.1	27.11	---	---	---	---	---
	363	30.17	26.71	21.82	---	---	---	---
	364	30.22	35.82	---	---	---	---	---
	365	30.29	29.25	26.01	---	---	---	---
	366	30.34	31.04	---	---	---	---	---
	367	30.39	27.88	---	---	---	---	---
	368	30.47	21.67	18.32	---	---	---	---
	369	30.5	33.86	---	---	---	---	---
	370	30.51	24.52	18.77	---	---	---	---
	371	30.52	33.64	---	---	---	---	---
	372	30.53	33.62	22.86	---	---	---	---
	373	30.59	34.91	24.31	---	---	---	---
	374	30.67	30.95	---	---	---	---	---
	375	30.78	24.59	24.95	---	---	---	---
	376	30.82	36.4	29.2	---	---	---	---
	377	30.83	34.52	24.94	---	---	---	---
	378	30.94	29.52	---	---	---	---	---
	379	31.01	22.06	18.22	---	---	---	---
	380	31.12	31.9	---	---	---	---	---
	381	31.13	32.81	23.93	---	---	---	---
	382	31.2	26.08	21.39	---	---	---	---
	383	31.28	23.44	20.73	---	---	---	---
	384	31.41	24.79	20.06	---	---	---	---
	385	31.52	25.12	21.7	---	---	---	---
	386	31.59	34.84	---	---	---	---	---
	387	31.66	37.87	---	---	---	---	---
	388	31.75	30.34	---	---	---	---	---
	389	31.81	33.66	---	---	---	---	---
	390	31.9	26.21	---	---	---	---	---
	391	32.05	31	---	---	---	---	---
	392	32.1	21.06	---	---	---	---	---
	393	32.15	35.37	26.39	---	---	---	---
	394	32.18	31.36	---	---	---	---	---
	395	32.23	36.86	---	---	---	---	---
	396	32.25	35.22	---	---	---	---	---
	397	32.35	37.52	---	---	---	---	---
	398	32.4	38.87	---	---	---	---	---
	399	32.42	38.04	---	---	---	---	---
	400	32.54	27.37	---	---	---	---	---
	401	32.62	31.35	24.6	---	---	---	---
	402	32.63	33.72	---	---	---	---	---
	403	32.73	35.69	---	---	---	---	---
	404	32.78	33.97	21.7	---	---	---	---
	405	32.78	34.67	---	---	---	---	---
	406	32.82	33.08	---	---	---	---	---
	407	32.92	26.53	---	---	---	---	---
	408	32.97	33.12	30.84	---	---	---	---
	409	33.1	30.62	---	---	---	---	---
	410	33.14	25.66	---	---	---	---	---
	411	33.15	26.52	21.62	---	---	---	---
	412	33.2	23.66	---	---	---	---	---
	413	33.32	25.11	18.53	---	---	---	---
	414	33.35	25.45	---	---	---	---	---
	415	33.37	30.47	---	---	---	---	---
	416	33.43	24.38	17.31	---	---	---	---
	417	33.54	29.61	---	---	---	---	---
	418	33.63	33.08	24.19	---	---	---	---
	419	33.75	35.64	---	---	---	---	---
	420	33.8	31.88	---	---	---	---	---
	421	33.84	29.61	21.73	---	---	---	---
	422	33.85	24.89	24.96	---	---	---	---
	423	33.85	21.14	22.68	---	---	---	---
	424	33.96	38.64	---	---	---	---	---
	425	33.98	30.66	22.56	---	---	---	---
	#	490	425	200	100	50	50	30
	%Low	0.098	0.072	0.106	0.144	0.159	0.124	0.203
	Conformer
	ΔE (kJ/mol)	4.45	3.72	4.39	4.66	4.09	3.6	3.47
	Time	5.24	04:30:26.860000	05:21:38.090000	1900-01-01 00:51:46	00:30:48.020000	07:39:48.180000	03:17:25.540000
	2S3R4R9S11R
	Conformer	MMFF94	HF	ωB97X-D	ωB97X-D	ωB97X-D	ωB97X-V	ωB97X-D
	#		3-21G(*)	6-31G*	6-31G*	6-31G*	6-311+G(2DF,2P)	6-31G*
				(Energy)		(Part 2)	[6-311G*	(Energy)	10.811
							(Energy)					Label	Relative Energy (kJ/mol)	Boltzmann Weights	ChemShift(C2)	ChemShift(C5)	ChemShift(C7)	ChemShift(C13)	ChemShift(C12)	ChemShift(C8)	ChemShift(C9)	ChemShift(C6)	ChemShift(C4)	ChemShift(C3)	ChemShift(C1)	ChemShift(C11)	ChemShift(C10)	ChemShift(C14)	ChemShift(C15)	ChemShift(H2)	ChemShift(H6)	ChemShift(H12)	ChemShift(H5)	ChemShift(H14)	ChemShift(H25)	ChemShift(H9)	ChemShift(H11)	ChemShift(H10)	ChemShift(H1)	ChemShift(H7)	ChemShift(H18)	ChemShift(H3)	ChemShift(H8)	ChemShift(H20)	ChemShift(H16)	ChemShift(H23)
	* 34	0	0	0	0	0	0	0	1	0.0924987		M0001	0	0.124	37	48.3	50.7	76	37.3	138.7	132.2	29.3	40.2	42.3	45	69.6	23.8	13.8	61.9	1.36	1.39	2.02	3.78	2.12	2.91	1.59	2.69	2.37	0.89	2.46	3.27	3.61	0.95	0.98	4.16	3.83
	42	0.85	0.55	0.74	0.43	0.41	0.26	0.41	0.900135	0.0832613		M0002	0.41	0.105	34.3	47.4	50.7	76	37.3	139.5	131.5	29.7	41.6	45.1	45	69.7	23.6	14.1	61.8	1.21	2.38	2.22	3.87	2.13	2.92	1.53	2.58	2.15	1.08	1.53	3.61	3.26	0.94	1.01	4.13	3.8
	10	-2.61	-1.02	2.8	2.73	2.73	0.43	2.73	0.840295	0.0777262		M0003	2.73	0.041	37.5	48.4	50.8	76	37.3	138.9	132	29.4	40.4	42.5	45	68.8	25	13.7	61.9	1.44	1.4	1.95	3.75	2.12	2.89	1.6	2.66	2.31	0.92	2.55	3.33	3.72	1.2	0.98	4.14	3.83
	2	-4.85	-2.17	4.14	3.43	3.43	0.64	3.43	0.771839	0.0713941		M0004	3.43	0.031	34.3	47.1	49.8	76.7	34.1	141	131	29.6	42.1	45.1	45.3	68.8	24.8	15.3	61.7	1.25	2.23	2	3.89	2.61	2.79	1.6	2.54	2.09	1.17	1.52	3.71	3.33	1.16	1.07	4.15	3.8
	16	-1.81	-0.36	3.8	3.3	3.3	0.79	3.3	0.726383	0.0671895		M0005	3.3	0.033	34.8	47.7	50.7	76.4	37.2	139.4	131.8	29.9	42	45.1	45.2	68.7	24.8	14.2	62.1	1.24	2.44	2.2	3.83	2.14	2.88	1.53	2.55	2.07	1.14	1.54	3.73	3.34	1.18	1.01	4.12	3.8
	31	-0.26	0.19	1.78	1.26	1.25	0.85	1.25	0.708959	0.0655778		M0006	1.25	0.075	37	47.6	49.8	76.3	34.2	140.2	131.4	29.1	40.4	42.2	45.1	69.8	23.8	14.9	61.6	1.38	1.18	1.85	3.84	2.59	2.8	1.66	2.68	2.38	0.92	2.45	3.23	3.6	0.93	1.04	4.18	3.84
	38	0.46	1.6	1.18	1.36	1.33	1.03	1.33	0.659156	0.0609711		M0007	1.33	0.072	34.8	47.7	50.5	76.4	37.2	138.4	132.2	29.6	41.4	44.6	45.4	68.8	24.5	14.1	61.7	1.33	1.58	2.04	3.77	2.14	2.89	1.51	2.59	2.07	1.17	1.55	3.67	3.27	1.15	1	4.11	3.8
	9	-2.77	-1.13	4.27	3.97	3.97	1.34	3.97	0.581446	0.0537829		M0008	3.97	0.025	37.4	47.6	49.8	76.6	34.1	140.3	131.4	29.3	40.6	42.1	45.1	68.8	24.9	15	61.7	1.44	1.15	1.79	3.82	2.59	2.78	1.65	2.64	2.31	0.93	2.53	3.29	3.71	1.18	1.04	4.17	3.83
	125	5.92	0.15	1.06	1.46	1.45	1.81	1.45	0.480741	0.0444679		M0009	1.45	0.069	36.9	48.3	51.3	76.5	39.1	134.3	132.2	30.5	38.9	42.3	44.9	69.6	23.7	14.2	65.9	1.36	1.41	2.1	3.85	2.17	3.43	1.55	1.68	2.44	0.82	2.38	3.28	3.64	0.92	0.98	4.02	4.17
	65	3.14	-1.59	3.94	3.93	3.93	2.04	3.93	0.438017	0.040516		M0010	3.93	0.025	37.7	48.3	51.2	76.7	39	134.1	132.3	30.8	39.3	42.3	45	68.7	24.8	14.4	65.9	1.43	1.41	2.06	3.81	2.16	3.4	1.56	1.66	2.36	0.84	2.48	3.34	3.75	1.17	0.99	4.01	4.14
	1	-5.44	-0.38	5.3	4.89	4.89	2.16	4.89	0.417256	0.0385956		M0011	4.89	0.017	34.2	46.7	50	76.1	34	140.9	131	31.6	41.1	45.3	45.4	68.8	24.7	15.7	63.3	1.24	2.23	1.98	3.85	2.62	2.77	1.68	2.34	2.22	1.17	1.51	3.73	3.33	1.16	1.08	3.8	4.16
	24	-0.98	2.58	4.25	3.99	3.98	2.32	3.98	0.391097	0.0361759		M0012	3.98	0.025	37.2	48.9	49.5	75.8	35.9	139.8	131.4	29.2	40.1	42.3	44.9	69.8	23.6	14.7	61.7	1.49	1.38	2	3.89	2.43	2.65	1.67	2.68	2.38	0.93	2.45	3.26	3.61	0.93	1.15	4.15	3.85
	111	5.37	-0.12	5.3	5.06	5.06	2.92	5.06	0.30679	0.0283776		M0013	5.06	0.016	35	47.7	51.2	77.1	38.8	134.4	131.9	31.1	40.6	44.9	45.3	68.6	24.8	14.9	65.8	1.24	2.46	2.29	3.89	2.17	3.4	1.49	1.53	2.13	1.05	1.45	3.75	3.32	1.17	1.01	4	4.09
	37	0.26	4.05	3	3.23	3.22	2.99	3.22	0.298221	0.0275851		M0014	3.22	0.034	34.6	47.3	50.7	75.7	37.2	138.4	132.2	31.6	40.4	45	45.5	68.8	24.4	14.4	63.4	1.3	1.58	2	3.73	2.16	2.88	1.58	2.38	2.22	1.17	1.54	3.68	3.27	1.14	1.01	3.82	4.11
	154	7.24	2.23	2.37	2.96	2.95	3.28	2.95	0.265201	0.0245307		M0015	2.95	0.038	36.8	47.8	51.3	76.4	39.1	134.8	131.5	30.5	39	42.3	45.2	68.9	24.5	14.2	65.9	1.44	1.42	2.04	3.83	2.17	3.42	1.56	1.6	2.19	0.94	1.65	3.28	3.67	1.15	0.98	4	4.12
	61	3	1.5	4.91	4.63	4.63	3.44	4.63	0.248574	0.0229928		M0016	4.63	0.019	37	48.8	49.8	76.5	37.5	135.2	131.5	30.3	38.9	42.2	44.9	69.7	23.7	15.2	66	1.46	1.37	2.1	3.96	2.47	3.16	1.61	1.66	2.44	0.84	2.36	3.27	3.64	0.92	1.15	4.04	4.18
	19	-1.41	4.4	6.03	5.57	5.54	3.76	5.54	0.218383	0.0202002		M0017	5.54	0.013	34	47.6	49.8	75.3	36	140.7	130.8	31.6	40.6	45.2	45.1	69.9	23.6	15.3	63.4	1.3	2.34	2.16	3.92	2.47	2.66	1.7	2.34	2.28	1.1	1.5	3.63	3.27	0.94	1.19	3.81	4.14
	83	4.05	2.48	2.86	2.5	2.5	3.92	2.5	0.204692	0.0189337		M0018	2.5	0.045	36.9	51.8	51.2	76	37.4	138.4	132.2	29.8	41.8	48.5	44.4	75.6	25.5	13.5	61.7	1.69	1.59	1.93	3.77	2.13	2.92	1.51	2.71	2.98	1.31	1.99	3.5	3.48	0.86	1.03	4.15	3.82
	85	4.3	2.05	6.32	6.26	6.24	3.98	6.24	0.199782	0.0184796		M0019	6.24	0.01	37.3	47.9	51.2	76.2	39.2	134.5	131.5	30.7	39.4	42.2	45.1	68.8	24.8	14.1	66.7	1.44	1.4	1.95	3.77	2.52	2.95	1.58	1.64	2.3	0.87	2.46	3.33	3.72	1.17	1.03	4.18	3.96
	188	8.88	4.59	4.08	4.51	4.51	4.47	4.51	0.163849	0.0151558		M0020	4.51	0.02	34.1	46.9	51.2	76.1	39.2	135.1	131	31	40.5	45	45.1	69.8	23.5	14.4	66.6	1.22	2.39	2.2	3.88	2.53	2.98	1.52	1.56	2.15	1.03	1.43	3.61	3.24	0.93	1.05	4.15	3.94
	167	7.98	3.39	5.54	5.23	5.23	4.68	5.23	0.150501	0.0139211		M0021	5.23	0.015	34.2	46.2	50.1	76.8	35.9	136.3	130.3	30.9	40.8	44.5	45.2	69.7	23.5	15.7	66.7	1.22	2.14	2.06	3.94	2.99	2.86	1.55	1.54	2.14	1.04	1.42	3.59	3.23	0.91	1.12	4.2	3.94
	86	4.33	3.46	6.15	6.05	6.04	4.86	6.04	0.139928	0.0129432		M0022	6.04	0.011	36.7	48.3	49.8	76.3	37.5	135.8	130.8	30.3	39	42.2	45.1	69	24.4	15.1	66	1.53	1.36	2.04	3.95	2.47	3.15	1.63	1.59	2.19	0.97	1.62	3.27	3.68	1.14	1.14	4.03	4.13
	176	8.33	5.64	4.55	5.12	5.12	5.1	5.12	0.126978	0.0117453		M0023	5.12	0.016	36.6	47.4	51.2	75.9	39.2	135	130.8	30.5	39.2	42.2	45.3	68.9	24.5	13.9	66.6	1.45	1.4	1.94	3.78	2.52	2.96	1.58	1.59	2.12	0.97	1.64	3.27	3.64	1.16	1.02	4.16	3.94
	82	4	2.28	6.07	4.93	4.92	5.27	4.92	0.118537	0.0109645		M0024	4.92	0.017	40	48.4	50.2	76.5	34	140.5	131.1	33	45.3	44.6	44.9	75.8	25.5	16.1	63.4	1.65	1.63	2.73	3.86	2.62	2.76	1.64	2.37	2.09	1.39	1.72	3.51	3.47	0.85	1.1	3.82	4.14
	73	3.65	3.93	4.98	4.39	4.39	5.45	4.39	0.11021	0.0101942		M0025	4.39	0.021	36.6	50.9	50.2	76.3	34.1	140	131.5	29.2	41.7	48.4	44.4	75.6	25.4	14.4	61.6	1.67	1.38	1.76	3.85	2.6	2.81	1.55	2.7	3.01	1.33	1.97	3.49	3.44	0.85	1.07	4.2	3.84
	67	3.4	4.88	4.18	4.3	4.3	5.64	4.3	0.102054	0.00943984		M0026	4.3	0.022	36.9	51.3	51.3	75.5	37.4	138.4	132.4	32.3	41.2	48.5	44.6	75.7	25.5	13.8	63.7	1.67	1.59	1.9	3.73	2.16	2.92	1.65	2.46	3.11	1.3	2	3.5	3.48	0.87	1.04	3.85	4.13
	106	5.09	9.49	5.07	4.3	4.3	6.02	4.3	0.0875081	0.00809438		M0027	4.3	0.022	35.2	51.3	51.4	75.1	38.2	138.4	130.4	27.8	40.8	49.4	43.3	75.3	25.3	14.6	61.8	1.72	2.37	1.93	3.76	2.2	2.92	1.54	2.7	2.31	1.43	1.66	3.39	3.33	0.92	1.08	4.16	3.74
	50	1.96	8.06	5.54	4.41	4.41	6.08	4.41	0.085409	0.00790022		M0028	4.41	0.021	35.7	50.6	51	75.7	35	139.9	129.6	27.5	41	49.1	43.3	75.2	25.2	15.5	61.7	1.42	2.31	1.8	3.83	2.65	2.82	1.57	2.68	2.28	1.48	1.64	3.39	3.29	0.92	1.18	4.19	3.74
	96	4.83	12.75	6.88	6.22	6.22	7.91	6.22	0.0407287	0.00376735		M0029	6.22	0.01	35.2	50.5	51.4	74.7	38.2	138.6	130.5	30.8	40.6	49.3	43.4	75.3	25.4	14.8	64.4	1.71	2.37	1.93	3.73	2.2	2.9	1.89	2.3	2.34	1.42	1.67	3.39	3.34	0.92	1.08	3.77	4.14
	225	12.67	10.96	6.74	6.61	6.61	8.81	6.61	0.0282966	0.0026174		M0030	6.61	0.009	35.2	50.8	51.8	75.6	40	133.7	130.6	29.1	39.9	49.2	43.2	75.2	25.3	15.4	66.1	1.74	2.38	2.05	3.84	2.25	3.46	1.5	1.67	2.26	1.39	1.6	3.37	3.33	0.92	1.09	3.95	4.12
	27	-0.62	1.16	2.36	1.83	1.83	1.31	---							35.9991	47.9982	50.5112	76.2378	36.7195	138.408	131.622	29.9777	40.6926	43.8661	45.0562	69.631	24.3785	14.4868	62.9893	1.36438	1.73266	2.03564	3.82969	2.31907	2.94091	1.58573	2.36044	2.27501	1.02977	1.97776	3.46601	3.48805	1.05564	1.03284	4.08799	3.91724
	8	-2.89	1	4.53	4.36	4.35	2	---
	108	5.18	-0.72	2.59	2.29	2.28	2.23	---
	41	0.83	2.94	2.7	2.39	2.37	2.24	---
	25	-0.74	2.46	4.6	4.1	4.08	2.32	---
	39	0.56	2.01	3.32	3.18	3.16	2.45	---
	15	-1.84	1.82	5.39	5.09	5.08	2.5	---
	46	1.83	-2.43	5.29	4.89	4.88	2.57	---
	179	8.41	1.52	2.12	2.47	2.47	2.62	---
	56	2.52	-2.03	5.27	4.88	4.88	2.68	---
	140	6.47	3.13	2.94	3.4	3.39	3.39	---
	127	5.99	1.08	3.78	3.49	3.48	3.51	---
	30	-0.3	4.24	5.57	5.43	5.43	3.54	---
	14	-2.01	4.68	5.63	5.27	5.27	3.67	---
	32	-0.21	4.07	4.62	4.66	4.63	3.95	---
	84	4.29	3.1	6.15	5.97	5.97	4.43	---
	18	-1.42	5.92	6.65	6.25	6.23	4.63	---
	183	8.54	4.1	5.87	5.43	5.43	5.07	---
	54	2.43	6.06	6.35	5.82	5.8	6.93	---
	192	9.14	9.06	7.35	6.52	6.52	8.55	---
	3	-3.82	3.6	8.54	8.26	---	---	---
	4	-3.62	0.61	---	---	---	---	---
	5	-3.15	4.16	---	---	---	---	---
	6	-2.98	0.28	---	---	---	---	---
	7	-2.91	1.88	---	---	---	---	---
	11	-2.46	2.43	---	---	---	---	---
	12	-2.39	-1.7	---	---	---	---	---
	13	-2.38	7.6	---	---	---	---	---
	17	-1.48	10.83	---	---	---	---	---
	20	-1.39	4.87	7.79	7.14	---	---	---
	21	-1.28	2.15	---	---	---	---	---
	22	-1.24	3.02	---	---	---	---	---
	23	-1.13	6.23	---	---	---	---	---
	26	-0.72	4.1	---	---	---	---	---
	28	-0.48	7.99	---	---	---	---	---
	29	-0.42	2.54	---	---	---	---	---
	33	-0.02	5.28	10.64	10.1	---	---	---
	35	0.13	3.94	---	---	---	---	---
	36	0.18	1.69	---	---	---	---	---
	40	0.79	8.68	---	---	---	---	---
	43	0.86	0.39	---	---	---	---	---
	44	1.16	5.36	---	---	---	---	---
	45	1.48	7.16	---	---	---	---	---
	47	1.87	8.84	---	---	---	---	---
	48	1.89	9.8	---	---	---	---	---
	49	1.95	6.54	10.98	10.77	---	---	---
	51	1.99	13.97	9.72	8.89	---	---	---
	52	2.07	12.49	12.94	---	---	---	---
	53	2.4	10.1	---	---	---	---	---
	55	2.47	9.27	---	---	---	---	---
	57	2.69	1.61	8.97	8.61	---	---	---
	58	2.74	4.81	---	---	---	---	---
	59	2.8	6.94	9.64	9.76	---	---	---
	60	2.9	11.16	---	---	---	---	---
	62	3.01	13.85	---	---	---	---	---
	63	3.09	6.08	7.74	7.29	---	---	---
	64	3.1	10.59	---	---	---	---	---
	66	3.39	9.44	---	---	---	---	---
	68	3.43	11.23	---	---	---	---	---
	69	3.48	8.04	8.6	8.21	---	---	---
	70	3.49	10.08	---	---	---	---	---
	71	3.58	10.09	---	---	---	---	---
	72	3.65	9.96	10.49	11.13	---	---	---
	74	3.65	7.36	10.5	10.22	---	---	---
	75	3.66	10	13.87	---	---	---	---
	76	3.68	10.92	---	---	---	---	---
	77	3.79	13.06	---	---	---	---	---
	78	3.92	11.65	12.1	12	---	---	---
	79	3.95	13.64	---	---	---	---	---
	80	3.96	7.57	10.79	11.01	---	---	---
	81	3.98	9.34	10.18	9.52	---	---	---
	87	4.34	13.62	---	---	---	---	---
	88	4.36	11.47	---	---	---	---	---
	89	4.41	10.23	---	---	---	---	---
	90	4.54	13.75	---	---	---	---	---
	91	4.64	11.35	---	---	---	---	---
	92	4.64	-1.32	---	---	---	---	---
	93	4.64	5.12	---	---	---	---	---
	94	4.7	9.01	---	---	---	---	---
	95	4.8	2.36	---	---	---	---	---
	97	4.85	10.52	---	---	---	---	---
	98	4.85	14.59	---	---	---	---	---
	99	4.87	14.95	14.87	---	---	---	---
	100	4.92	8.85	7.48	7.59	---	---	---
	101	4.95	5.58	---	---	---	---	---
	102	4.99	11.63	---	---	---	---	---
	103	5.03	20.25	17.03	---	---	---	---
[truncated: 4,192 more rows]
[truncated: 1 more columns]

## Sheet: 2S3S5S9S11R
M0001
Spartan	04152113413D
42 44 0	0 0 0 0	0 0 0	999	V2	0
-1.5826	1.7958	0.4349	C	0	0	0	0	0	0	0	0	0	0	0	0
-0.3401	1.0406	0.9841	C	0	0	0	0	0	0	0	0	0	0	0	0
0.5538	1.3138	0.4083	H	0	0	0	0	0	0	0	0	0	0	0	0
-0.1197	1.2966	2.029	H	0	0	0	0	0	0	0	0	0	0	0	0
-2.315	0.7427	-0.4537	C	0	0	0	0	0	0	0	0	0	0	0	0
-2.6103	1.1576	-1.4246	H	0	0	0	0	0	0	0	0	0	0	0	0
-3.2266	0.4155	0.0568	H	0	0	0	0	0	0	0	0	0	0	0	0
-1.3566	-0.452	-0.5902	C	0	0	0	0	0	0	0	0	0	0	0	0
-1.9118	-1.3863	-0.7257	H	0	0	0	0	0	0	0	0	0	0	0	0
-0.6456	-0.4481	0.7842	C	0	0	0	0	0	0	0	0	0	0	0	0
-1.3957	-0.7472	1.5287	H	0	0	0	0	0	0	0	0	0	0	0	0
-0.3913	-0.2795	-1.7911	C	0	0	0	0	0	0	0	0	0	0	0	0
-0.3377	0.783	-2.0699	H	0	0	0	0	0	0	0	0	0	0	0	0
-0.8282	-0.7745	-2.6692	H	0	0	0	0	0	0	0	0	0	0	0	0
0.5285	-1.4266	0.8168	C	0	0	0	0	0	0	0	0	0	0	0	0
1.3839	-1.3039	-0.4223	C	0	0	0	0	0	0	0	0	0	0	0	0
1.0284	-0.7498	-1.5771	C	0	0	0	0	0	0	0	0	0	0	0	0
-1.1734	3.0473	-0.3488	C	0	0	0	0	0	0	0	0	0	0	0	0
-0.5416	2.7899	-1.2053	H	0	0	0	0	0	0	0	0	0	0	0	0
-0.6046	3.74	0.2836	H	0	0	0	0	0	0	0	0	0	0	0	0
-2.0514	3.582	-0.7306	H	0	0	0	0	0	0	0	0	0	0	0	0
-2.5023	2.25	1.5819	C	0	0	0	0	0	0	0	0	0	0	0	0
-1.9948	3.0348	2.1661	H	0	0	0	0	0	0	0	0	0	0	0	0
-3.4129	2.6911	1.1622	H	0	0	0	0	0	0	0	0	0	0	0	0
-2.9439	1.206	2.4272	O	0	0	0	0	0	0	0	0	0	0	0	0
-2.1851	0.8981	2.9356	H	0	0	0	0	0	0	0	0	0	0	0	0
2.6744	-1.4648	0.3655	C	0	0	0	0	0	0	0	0	0	0	0	0
3.015	-2.5132	0.4017	H	0	0	0	0	0	0	0	0	0	0	0	0
1.8316	-1.1138	1.6196	C	0	0	0	0	0	0	0	0	0	0	0	0
1.9487	-0.0498	1.8396	H	0	0	0	0	0	0	0	0	0	0	0	0
2.0105	-1.7038	2.5237	H	0	0	0	0	0	0	0	0	0	0	0	0
0.0383	-2.8545	1.0823	C	0	0	0	0	0	0	0	0	0	0	0	0
-0.7344	-3.1467	0.3631	H	0	0	0	0	0	0	0	0	0	0	0	0
-0.3884	-2.9281	2.0899	H	0	0	0	0	0	0	0	0	0	0	0	0
0.8537	-3.5823	1.0093	H	0	0	0	0	0	0	0	0	0	0	0	0
2.006	-0.4223	-2.6777	C	0	0	0	0	0	0	0	0	0	0	0	0
2.278	0.6389	-2.6427	H	0	0	0	0	0	0	0	0	0	0	0	0
1.5347	-0.5965	-3.6575	H	0	0	0	0	0	0	0	0	0	0	0	0
3.2359	-1.13	-2.5952	O	0	0	0	0	0	0	0	0	0	0	0	0
3.0193	-2.071	-2.5688	H	0	0	0	0	0	0	0	0	0	0	0	0
3.733	-0.5927	0.1034	O	0	0	0	0	0	0	0	0	0	0	0	0
3.9205	-0.6862	-0.8468	H	0	0	0	0	0	0	0	0	0	0	0	0
2 3 1	0 0 0 0
2 4 1	0 0 0 0
1 2 1	0 0 0 0
5 6 1	0 0 0 0
5 7 1	0 0 0 0
1 5 1	0 0 0 0
8 9 1	0 0 0 0
5 8 1	0 0 0 0
10 11 1	0 0 0 0
2 10 1	0 0 0 0
8 10 1	0 0 0 0
12 13 1	0 0 0 0
12 14 1	0 0 0 0
8 12 1	0 0 0 0
10 15 1	0 0 0 0
15 16 1	0 0 0 0
12 17 1	0 0 0 0
16 17 2	0 0 0 0
18 19 1	0 0 0 0
18 20 1	0 0 0 0
18 21 1	0 0 0 0
1 18 1	0 0 0 0
22 23 1	0 0 0 0
22 24 1	0 0 0 0
1 22 1	0 0 0 0
25 26 1	0 0 0 0
22 25 1	0 0 0 0
27 28 1	0 0 0 0
16 27 1	0 0 0 0
29 30 1	0 0 0 0
29 31 1	0 0 0 0
15 29 1	0 0 0 0
27 29 1	0 0 0 0
32 33 1	0 0 0 0
32 34 1	0 0 0 0
32 35 1	0 0 0 0
15 32 1	0 0 0 0
36 37 1	0 0 0 0
36 38 1	0 0 0 0
17 36 1	0 0 0 0
39 40 1	0 0 0 0
36 39 1	0 0 0 0
41 42 1	0 0 0 0
27 41 1	0 0 0 0
M END
$$$$
M0002
Spartan	04152113413D
42 44 0	0 0 0 0	0 0 0	999	V2	0
-1.5677	1.6876	0.4664	C	0	0	0	0	0	0	0	0	0	0	0	0
-0.2923	0.9489	0.9435	C	0	0	0	0	0	0	0	0	0	0	0	0
0.5584	1.2058	0.2962	H	0	0	0	0	0	0	0	0	0	0	0	0
-0.0264	1.2396	1.9647	H	0	0	0	0	0	0	0	0	0	0	0	0
-2.3264	0.6438	-0.4134	C	0	0	0	0	0	0	0	0	0	0	0	0
-2.6219	1.0579	-1.3841	H	0	0	0	0	0	0	0	0	0	0	0	0
-3.2525	0.3347	0.089	H	0	0	0	0	0	0	0	0	0	0	0	0
-1.3857	-0.5664	-0.5538	C	0	0	0	0	0	0	0	0	0	0	0	0
-1.9561	-1.4963	-0.6499	H	0	0	0	0	0	0	0	0	0	0	0	0
-0.6205	-0.5385	0.7917	C	0	0	0	0	0	0	0	0	0	0	0	0
-1.3322	-0.8153	1.5835	H	0	0	0	0	0	0	0	0	0	0	0	0
-0.4663	-0.4268	-1.796	C	0	0	0	0	0	0	0	0	0	0	0	0
-0.4195	0.6288	-2.1022	H	0	0	0	0	0	0	0	0	0	0	0	0
-0.94	-0.9402	-2.6431	H	0	0	0	0	0	0	0	0	0	0	0	0
0.542	-1.531	0.7887	C	0	0	0	0	0	0	0	0	0	0	0	0
1.3539	-1.4175	-0.481	C	0	0	0	0	0	0	0	0	0	0	0	0
0.9611	-0.8981	-1.639	C	0	0	0	0	0	0	0	0	0	0	0	0
-1.2237	2.9637	-0.3071	C	0	0	0	0	0	0	0	0	0	0	0	0
-0.6609	2.7329	-1.2179	H	0	0	0	0	0	0	0	0	0	0	0	0
-0.5986	3.6341	0.2956	H	0	0	0	0	0	0	0	0	0	0	0	0
-2.1293	3.5081	-0.6051	H	0	0	0	0	0	0	0	0	0	0	0	0
-2.4534	2.0381	1.676	C	0	0	0	0	0	0	0	0	0	0	0	0
-3.4213	2.4239	1.3139	H	0	0	0	0	0	0	0	0	0	0	0	0
-2.6618	1.1286	2.2506	H	0	0	0	0	0	0	0	0	0	0	0	0
-1.8596	2.9353	2.5904	O	0	0	0	0	0	0	0	0	0	0	0	0
-1.8313	3.8053	2.1757	H	0	0	0	0	0	0	0	0	0	0	0	0
2.6639	-1.5702	0.2629	C	0	0	0	0	0	0	0	0	0	0	0	0
3.0709	-2.5844	0.2597	H	0	0	0	0	0	0	0	0	0	0	0	0
1.8682	-1.2369	1.558	C	0	0	0	0	0	0	0	0	0	0	0	0
1.9756	-0.1776	1.8144	H	0	0	0	0	0	0	0	0	0	0	0	0
2.0788	-1.8418	2.4448	H	0	0	0	0	0	0	0	0	0	0	0	0
0.049	-2.9559	1.0651	C	0	0	0	0	0	0	0	0	0	0	0	0
-0.7437	-3.2416	0.3654	H	0	0	0	0	0	0	0	0	0	0	0	0
-0.3489	-3.0305	2.0847	H	0	0	0	0	0	0	0	0	0	0	0	0
0.8574	-3.6885	0.9632	H	0	0	0	0	0	0	0	0	0	0	0	0
1.8845	-0.6223	-2.8049	C	0	0	0	0	0	0	0	0	0	0	0	0
2.0127	0.4734	-2.8981	H	0	0	0	0	0	0	0	0	0	0	0	0
1.3844	-0.9421	-3.7273	H	0	0	0	0	0	0	0	0	0	0	0	0
3.1157	-1.2907	-2.7725	O	0	0	0	0	0	0	0	0	0	0	0	0
3.5792	-1.0309	-1.9592	H	0	0	0	0	0	0	0	0	0	0	0	0
3.746	-0.7293	-0.0928	O	0	0	0	0	0	0	0	0	0	0	0	0
3.4381	0.1821	0.0033	H	0	0	0	0	0	0	0	0	0	0	0	0
2 3 1	0 0 0 0
2 4 1	0 0 0 0
1 2 1	0 0 0 0
5 6 1	0 0 0 0
5 7 1	0 0 0 0
1 5 1	0 0 0 0
8 9 1	0 0 0 0
5 8 1	0 0 0 0
10 11 1	0 0 0 0
2 10 1	0 0 0 0
8 10 1	0 0 0 0
12 13 1	0 0 0 0
12 14 1	0 0 0 0
8 12 1	0 0 0 0
10 15 1	0 0 0 0
15 16 1	0 0 0 0
12 17 1	0 0 0 0
16 17 2	0 0 0 0
18 19 1	0 0 0 0
18 20 1	0 0 0 0
18 21 1	0 0 0 0
1 18 1	0 0 0 0
22 23 1	0 0 0 0
22 24 1	0 0 0 0
1 22 1	0 0 0 0
25 26 1	0 0 0 0
22 25 1	0 0 0 0
27 28 1	0 0 0 0
16 27 1	0 0 0 0
29 30 1	0 0 0 0
29 31 1	0 0 0 0
15 29 1	0 0 0 0
27 29 1	0 0 0 0
32 33 1	0 0 0 0
32 34 1	0 0 0 0
32 35 1	0 0 0 0
15 32 1	0 0 0 0
36 37 1	0 0 0 0
36 38 1	0 0 0 0
17 36 1	0 0 0 0
39 40 1	0 0 0 0
36 39 1	0 0 0 0
41 42 1	0 0 0 0
27 41 1	0 0 0 0
M END
$$$$
M0003
Spartan	04152113413D
42 44 0	0 0 0 0	0 0 0	999	V2	0
-1.5581	1.7809	0.4271	C	0	0	0	0	0	0	0	0	0	0	0	0
-0.3196	1.0282	0.9878	C	0	0	0	0	0	0	0	0	0	0	0	0
0.5781	1.3093	0.4204	H	0	0	0	0	0	0	0	0	0	0	0	0
-0.1321	1.2728	2.0382	H	0	0	0	0	0	0	0	0	0	0	0	0
-2.2879	0.7276	-0.4667	C	0	0	0	0	0	0	0	0	0	0	0	0
-2.5753	1.1439	-1.4398	H	0	0	0	0	0	0	0	0	0	0	0	0
-3.2037	0.4004	0.0357	H	0	0	0	0	0	0	0	0	0	0	0	0
-1.327	-0.4661	-0.596	C	0	0	0	0	0	0	0	0	0	0	0	0
-1.8814	-1.4008	-0.7348	H	0	0	0	0	0	0	0	0	0	0	0	0
-0.6231	-0.459	0.7819	C	0	0	0	0	0	0	0	0	0	0	0	0
-1.3699	-0.7481	1.5313	H	0	0	0	0	0	0	0	0	0	0	0	0
-0.3579	-0.292	-1.7938	C	0	0	0	0	0	0	0	0	0	0	0	0
-0.3055	0.7699	-2.0735	H	0	0	0	0	0	0	0	0	0	0	0	0
-0.7899	-0.7884	-2.6734	H	0	0	0	0	0	0	0	0	0	0	0	0
0.552	-1.4367	0.8167	C	0	0	0	0	0	0	0	0	0	0	0	0
1.4121	-1.3165	-0.4196	C	0	0	0	0	0	0	0	0	0	0	0	0
1.0616	-0.7596	-1.5747	C	0	0	0	0	0	0	0	0	0	0	0	0
-1.1449	3.0288	-0.3615	C	0	0	0	0	0	0	0	0	0	0	0	0
-0.5113	2.7626	-1.2137	H	0	0	0	0	0	0	0	0	0	0	0	0
-0.5743	3.722	0.2687	H	0	0	0	0	0	0	0	0	0	0	0	0
-2.0193	3.5645	-0.7509	H	0	0	0	0	0	0	0	0	0	0	0	0
-2.4768	2.2408	1.5618	C	0	0	0	0	0	0	0	0	0	0	0	0
-1.9537	3.0048	2.16	H	0	0	0	0	0	0	0	0	0	0	0	0
-3.3743	2.7125	1.1275	H	0	0	0	0	0	0	0	0	0	0	0	0
-2.833	1.1333	2.3676	O	0	0	0	0	0	0	0	0	0	0	0	0
-3.4127	1.4465	3.0692	H	0	0	0	0	0	0	0	0	0	0	0	0
2.6984	-1.4829	0.3725	C	0	0	0	0	0	0	0	0	0	0	0	0
3.0279	-2.5346	0.4132	H	0	0	0	0	0	0	0	0	0	0	0	0
1.8531	-1.1222	1.6219	C	0	0	0	0	0	0	0	0	0	0	0	0
1.9694	-0.0576	1.836	H	0	0	0	0	0	0	0	0	0	0	0	0
2.0278	-1.7065	2.5302	H	0	0	0	0	0	0	0	0	0	0	0	0
0.0624	-2.8643	1.0855	C	0	0	0	0	0	0	0	0	0	0	0	0
-0.7092	-3.159	0.3657	H	0	0	0	0	0	0	0	0	0	0	0	0
-0.3665	-2.9328	2.0923	H	0	0	0	0	0	0	0	0	0	0	0	0
0.8781	-3.5927	1.0167	H	0	0	0	0	0	0	0	0	0	0	0	0
2.0443	-0.4242	-2.668	C	0	0	0	0	0	0	0	0	0	0	0	0
2.3233	0.6347	-2.6166	H	0	0	0	0	0	0	0	0	0	0	0	0
1.575	-0.5815	-3.6528	H	0	0	0	0	0	0	0	0	0	0	0	0
3.2708	-1.1396	-2.5911	O	0	0	0	0	0	0	0	0	0	0	0	0
3.051	-2.0798	-2.5765	H	0	0	0	0	0	0	0	0	0	0	0	0
3.7683	-0.6241	0.1133	O	0	0	0	0	0	0	0	0	0	0	0	0
3.9536	-0.7143	-0.8378	H	0	0	0	0	0	0	0	0	0	0	0	0
2 3 1	0 0 0 0
2 4 1	0 0 0 0
1 2 1	0 0 0 0
5 6 1	0 0 0 0
5 7 1	0 0 0 0
1 5 1	0 0 0 0
8 9 1	0 0 0 0
5 8 1	0 0 0 0
10 11 1	0 0 0 0
2 10 1	0 0 0 0
8 10 1	0 0 0 0
12 13 1	0 0 0 0
12 14 1	0 0 0 0
8 12 1	0 0 0 0
10 15 1	0 0 0 0
15 16 1	0 0 0 0
12 17 1	0 0 0 0
16 17 2	0 0 0 0
18 19 1	0 0 0 0
18 20 1	0 0 0 0
18 21 1	0 0 0 0
1 18 1	0 0 0 0
22 23 1	0 0 0 0
22 24 1	0 0 0 0
1 22 1	0 0 0 0
25 26 1	0 0 0 0
22 25 1	0 0 0 0
27 28 1	0 0 0 0
16 27 1	0 0 0 0
29 30 1	0 0 0 0
29 31 1	0 0 0 0
15 29 1	0 0 0 0
27 29 1	0 0 0 0
32 33 1	0 0 0 0
32 34 1	0 0 0 0
32 35 1	0 0 0 0
15 32 1	0 0 0 0
36 37 1	0 0 0 0
36 38 1	0 0 0 0
17 36 1	0 0 0 0
39 40 1	0 0 0 0
36 39 1	0 0 0 0
41 42 1	0 0 0 0
27 41 1	0 0 0 0
M END
$$$$
M0004
Spartan	04152113413D
42 44 0	0 0 0 0	0 0 0	999	V2	0
-1.5665	1.6961	0.4171	C	0	0	0	0	0	0	0	0	0	0	0	0
-0.305	0.9508	0.927	C	0	0	0	0	0	0	0	0	0	0	0	0
0.5614	1.2133	0.3045	H	0	0	0	0	0	0	0	0	0	0	0	0
-0.0639	1.2335	1.9557	H	0	0	0	0	0	0	0	0	0	0	0	0
-2.3105	0.6484	-0.4723	C	0	0	0	0	0	0	0	0	0	0	0	0
-2.5939	1.0651	-1.4452	H	0	0	0	0	0	0	0	0	0	0	0	0
-3.2415	0.3325	0.0165	H	0	0	0	0	0	0	0	0	0	0	0	0
-1.3634	-0.5574	-0.6028	C	0	0	0	0	0	0	0	0	0	0	0	0
-1.9281	-1.4886	-0.7179	H	0	0	0	0	0	0	0	0	0	0	0	0
-0.6267	-0.5361	0.7581	C	0	0	0	0	0	0	0	0	0	0	0	0
-1.3549	-0.8198	1.5325	H	0	0	0	0	0	0	0	0	0	0	0	0
-0.4185	-0.4048	-1.8241	C	0	0	0	0	0	0	0	0	0	0	0	0
-0.366	0.6545	-2.118	H	0	0	0	0	0	0	0	0	0	0	0	0
-0.8736	-0.9102	-2.687	H	0	0	0	0	0	0	0	0	0	0	0	0
0.5383	-1.5258	0.7744	C	0	0	0	0	0	0	0	0	0	0	0	0
1.3761	-1.4034	-0.4783	C	0	0	0	0	0	0	0	0	0	0	0	0
1.0059	-0.876	-1.6404	C	0	0	0	0	0	0	0	0	0	0	0	0
-1.2036	2.9676	-0.3552	C	0	0	0	0	0	0	0	0	0	0	0	0
-0.5866	2.7304	-1.2291	H	0	0	0	0	0	0	0	0	0	0	0	0
-0.6473	3.6608	0.2816	H	0	0	0	0	0	0	0	0	0	0	0	0
-2.1049	3.4819	-0.7099	H	0	0	0	0	0	0	0	0	0	0	0	0
-2.4711	2.0587	1.598	C	0	0	0	0	0	0	0	0	0	0	0	0
-3.4171	2.4711	1.2088	H	0	0	0	0	0	0	0	0	0	0	0	0
-2.7166	1.1422	2.1606	H	0	0	0	0	0	0	0	0	0	0	0	0
-1.8106	2.995	2.4261	O	0	0	0	0	0	0	0	0	0	0	0	0
-2.3953	3.2108	3.1601	H	0	0	0	0	0	0	0	0	0	0	0	0
2.6715	-1.5514	0.2912	C	0	0	0	0	0	0	0	0	0	0	0	0
3.087	-2.5618	0.2922	H	0	0	0	0	0	0	0	0	0	0	0	0
1.8474	-1.2299	1.572	C	0	0	0	0	0	0	0	0	0	0	0	0
1.9454	-0.1718	1.8371	H	0	0	0	0	0	0	0	0	0	0	0	0
2.0428	-1.8402	2.4587	H	0	0	0	0	0	0	0	0	0	0	0	0
0.0441	-2.9537	1.0325	C	0	0	0	0	0	0	0	0	0	0	0	0
-0.7301	-3.2385	0.3126	H	0	0	0	0	0	0	0	0	0	0	0	0
-0.378	-3.0351	2.0416	H	0	0	0	0	0	0	0	0	0	0	0	0
0.8571	-3.6828	0.9468	H	0	0	0	0	0	0	0	0	0	0	0	0
1.9528	-0.5871	-2.7843	C	0	0	0	0	0	0	0	0	0	0	0	0
2.0827	0.5099	-2.8624	H	0	0	0	0	0	0	0	0	0	0	0	0
1.4703	-0.8948	-3.7203	H	0	0	0	0	0	0	0	0	0	0	0	0
3.1833	-1.2554	-2.7371	O	0	0	0	0	0	0	0	0	0	0	0	0
3.6293	-1.008	-1.909	H	0	0	0	0	0	0	0	0	0	0	0	0
3.7529	-0.6994	-0.0404	O	0	0	0	0	0	0	0	0	0	0	0	0
3.4253	0.2092	0.0283	H	0	0	0	0	0	0	0	0	0	0	0	0
2 3 1	0 0 0 0
2 4 1	0 0 0 0
1 2 1	0 0 0 0
5 6 1	0 0 0 0
5 7 1	0 0 0 0
1 5 1	0 0 0 0
8 9 1	0 0 0 0
5 8 1	0 0 0 0
10 11 1	0 0 0 0
2 10 1	0 0 0 0
8 10 1	0 0 0 0
12 13 1	0 0 0 0
12 14 1	0 0 0 0
8 12 1	0 0 0 0
10 15 1	0 0 0 0
15 16 1	0 0 0 0
12 17 1	0 0 0 0
16 17 2	0 0 0 0
18 19 1	0 0 0 0
18 20 1	0 0 0 0
18 21 1	0 0 0 0
1 18 1	0 0 0 0
22 23 1	0 0 0 0
22 24 1	0 0 0 0
1 22 1	0 0 0 0
25 26 1	0 0 0 0
22 25 1	0 0 0 0
27 28 1	0 0 0 0
16 27 1	0 0 0 0
29 30 1	0 0 0 0
29 31 1	0 0 0 0
15 29 1	0 0 0 0
27 29 1	0 0 0 0
32 33 1	0 0 0 0
32 34 1	0 0 0 0
32 35 1	0 0 0 0
15 32 1	0 0 0 0
36 37 1	0 0 0 0
36 38 1	0 0 0 0
17 36 1	0 0 0 0
39 40 1	0 0 0 0
36 39 1	0 0 0 0
41 42 1	0 0 0 0
27 41 1	0 0 0 0
M END
$$$$
M0005
Spartan	04152113413D
42 44 0	0 0 0 0	0 0 0	999	V2	0
-1.5758	1.7461	0.4244	C	0	0	0	0	0	0	0	0	0	0	0	0
-0.3283	0.9909	0.9612	C	0	0	0	0	0	0	0	0	0	0	0	0
0.5552	1.2633	0.368	H	0	0	0	0	0	0	0	0	0	0	0	0
-0.094	1.252	2.0021	H	0	0	0	0	0	0	0	0	0	0	0	0
-2.3217	0.6895	-0.4483	C	0	0	0	0	0	0	0	0	0	0	0	0
-2.6312	1.1006	-1.4163	H	0	0	0	0	0	0	0	0	0	0	0	0
-3.2261	0.3655	0.0777	H	0	0	0	0	0	0	0	0	0	0	0	0
-1.367	-0.5071	-0.5951	C	0	0	0	0	0	0	0	0	0	0	0	0
-1.9284	-1.4397	-0.7132	H	0	0	0	0	0	0	0	0	0	0	0	0
-0.6344	-0.4984	0.7686	C	0	0	0	0	0	0	0	0	0	0	0	0
-1.3701	-0.7966	1.5274	H	0	0	0	0	0	0	0	0	0	0	0	0
-0.4244	-0.3495	-1.8172	C	0	0	0	0	0	0	0	0	0	0	0	0
-0.3898	0.7054	-2.1234	H	0	0	0	0	0	0	0	0	0	0	0	0
-0.8702	-0.8706	-2.6739	H	0	0	0	0	0	0	0	0	0	0	0	0
0.5422	-1.4744	0.7757	C	0	0	0	0	0	0	0	0	0	0	0	0
1.3804	-1.3301	-0.4729	C	0	0	0	0	0	0	0	0	0	0	0	0
1.0065	-0.7994	-1.633	C	0	0	0	0	0	0	0	0	0	0	0	0
-1.173	2.9911	-0.3716	C	0	0	0	0	0	0	0	0	0	0	0	0
-0.5527	2.7259	-1.2337	H	0	0	0	0	0	0	0	0	0	0	0	0
-0.5967	3.6884	0.2493	H	0	0	0	0	0	0	0	0	0	0	0	0
-2.0538	3.5239	-0.7474	H	0	0	0	0	0	0	0	0	0	0	0	0
-2.478	2.208	1.5813	C	0	0	0	0	0	0	0	0	0	0	0	0
-1.9617	2.9928	2.1579	H	0	0	0	0	0	0	0	0	0	0	0	0
-3.3907	2.6513	1.1698	H	0	0	0	0	0	0	0	0	0	0	0	0
-2.9146	1.1685	2.4332	O	0	0	0	0	0	0	0	0	0	0	0	0
-2.1575	0.8694	2.9487	H	0	0	0	0	0	0	0	0	0	0	0	0
2.676	-1.4754	0.2962	C	0	0	0	0	0	0	0	0	0	0	0	0
3.1012	-2.4822	0.2867	H	0	0	0	0	0	0	0	0	0	0	0	0
1.8476	-1.1788	1.5801	C	0	0	0	0	0	0	0	0	0	0	0	0
1.9401	-0.1236	1.8582	H	0	0	0	0	0	0	0	0	0	0	0	0
2.0469	-1.7989	2.4592	H	0	0	0	0	0	0	0	0	0	0	0	0
0.0603	-2.9094	1.0163	C	0	0	0	0	0	0	0	0	0	0	0	0
-0.7117	-3.1916	0.2926	H	0	0	0	0	0	0	0	0	0	0	0	0
-0.3624	-3.0065	2.0241	H	0	0	0	0	0	0	0	0	0	0	0	0
0.88	-3.6305	0.922	H	0	0	0	0	0	0	0	0	0	0	0	0
1.952	-0.4959	-2.7745	C	0	0	0	0	0	0	0	0	0	0	0	0
2.0694	0.6033	-2.8494	H	0	0	0	0	0	0	0	0	0	0	0	0
1.474	-0.807	-3.7119	H	0	0	0	0	0	0	0	0	0	0	0	0
3.1896	-1.1509	-2.7283	O	0	0	0	0	0	0	0	0	0	0	0	0
3.6311	-0.9031	-1.8987	H	0	0	0	0	0	0	0	0	0	0	0	0
3.7497	-0.6096	-0.0227	O	0	0	0	0	0	0	0	0	0	0	0	0
3.412	0.2933	0.051	H	0	0	0	0	0	0	0	0	0	0	0	0
2 3 1	0 0 0 0
2 4 1	0 0 0 0
1 2 1	0 0 0 0
5 6 1	0 0 0 0
5 7 1	0 0 0 0
1 5 1	0 0 0 0
8 9 1	0 0 0 0
5 8 1	0 0 0 0
10 11 1	0 0 0 0
2 10 1	0 0 0 0
8 10 1	0 0 0 0
12 13 1	0 0 0 0
12 14 1	0 0 0 0
8 12 1	0 0 0 0
10 15 1	0 0 0 0
15 16 1	0 0 0 0
12 17 1	0 0 0 0
16 17 2	0 0 0 0
18 19 1	0 0 0 0
18 20 1	0 0 0 0
18 21 1	0 0 0 0
1 18 1	0 0 0 0
22 23 1	0 0 0 0
22 24 1	0 0 0 0
1 22 1	0 0 0 0
25 26 1	0 0 0 0
22 25 1	0 0 0 0
27 28 1	0 0 0 0
16 27 1	0 0 0 0
29 30 1	0 0 0 0
29 31 1	0 0 0 0
15 29 1	0 0 0 0
27 29 1	0 0 0 0
32 33 1	0 0 0 0
32 34 1	0 0 0 0
32 35 1	0 0 0 0
15 32 1	0 0 0 0
36 37 1	0 0 0 0
36 38 1	0 0 0 0
17 36 1	0 0 0 0
39 40 1	0 0 0 0
36 39 1	0 0 0 0
41 42 1	0 0 0 0
27 41 1	0 0 0 0
M END
$$$$
M0006
Spartan	04152113413D
42 44 0	0 0 0 0	0 0 0	999	V2	0
-1.5396	1.7502	0.4635	C	0	0	0	0	0	0	0	0	0	0	0	0
-0.2894	1.0056	1.0016	C	0	0	0	0	0	0	0	0	0	0	0	0
0.5989	1.2667	0.4119	H	0	0	0	0	0	0	0	0	0	0	0	0
-0.0682	1.2703	2.0425	H	0	0	0	0	0	0	0	0	0	0	0	0
-2.2643	0.7058	-0.4444	C	0	0	0	0	0	0	0	0	0	0	0	0
-2.5184	1.1201	-1.4265	H	0	0	0	0	0	0	0	0	0	0	0	0
-3.2113	0.4115	0.0197	H	0	0	0	0	0	0	0	0	0	0	0	0
-1.3168	-0.5015	-0.5498	C	0	0	0	0	0	0	0	0	0	0	0	0
-1.8783	-1.4331	-0.679	H	0	0	0	0	0	0	0	0	0	0	0	0
-0.6118	-0.4819	0.8269	C	0	0	0	0	0	0	0	0	0	0	0	0
-1.3612	-0.76	1.5824	H	0	0	0	0	0	0	0	0	0	0	0	0
-0.3401	-0.3486	-1.7441	C	0	0	0	0	0	0	0	0	0	0	0	0
-0.2672	0.7132	-2.0224	H	0	0	0	0	0	0	0	0	0	0	0	0
-0.7798	-0.8365	-2.6245	H	0	0	0	0	0	0	0	0	0	0	0	0
0.5495	-1.4752	0.8819	C	0	0	0	0	0	0	0	0	0	0	0	0
1.4118	-1.3829	-0.3551	C	0	0	0	0	0	0	0	0	0	0	0	0
1.0701	-0.8404	-1.5191	C	0	0	0	0	0	0	0	0	0	0	0	0
-1.1535	3.0181	-0.3049	C	0	0	0	0	0	0	0	0	0	0	0	0
-0.503	2.7823	-1.1536	H	0	0	0	0	0	0	0	0	0	0	0	0
-0.6139	3.7226	0.3402	H	0	0	0	0	0	0	0	0	0	0	0	0
-2.0352	3.5292	-0.7116	H	0	0	0	0	0	0	0	0	0	0	0	0
-2.4366	2.1216	1.6571	C	0	0	0	0	0	0	0	0	0	0	0	0
-2.6283	1.2274	2.2606	H	0	0	0	0	0	0	0	0	0	0	0	0
-1.9069	2.8445	2.2999	H	0	0	0	0	0	0	0	0	0	0	0	0
-3.7121	2.6074	1.2916	O	0	0	0	0	0	0	0	0	0	0	0	0
-3.5933	3.4693	0.8768	H	0	0	0	0	0	0	0	0	0	0	0	0
2.6965	-1.5481	0.4406	C	0	0	0	0	0	0	0	0	0	0	0	0
3.0225	-2.6	0.4954	H	0	0	0	0	0	0	0	0	0	0	0	0
1.8528	-1.1644	1.6848	C	0	0	0	0	0	0	0	0	0	0	0	0
1.9811	-0.0987	1.8865	H	0	0	0	0	0	0	0	0	0	0	0	0
2.0197	-1.7401	2.5999	H	0	0	0	0	0	0	0	0	0	0	0	0
0.0408	-2.8924	1.1686	C	0	0	0	0	0	0	0	0	0	0	0	0
-0.7327	-3.1873	0.4514	H	0	0	0	0	0	0	0	0	0	0	0	0
-0.3891	-2.9444	2.1759	H	0	0	0	0	0	0	0	0	0	0	0	0
0.8478	-3.6308	1.1101	H	0	0	0	0	0	0	0	0	0	0	0	0
2.0593	-0.5371	-2.6165	C	0	0	0	0	0	0	0	0	0	0	0	0
2.35	0.5193	-2.5845	H	0	0	0	0	0	0	0	0	0	0	0	0
1.5896	-0.7068	-3.5983	H	0	0	0	0	0	0	0	0	0	0	0	0
3.2771	-1.2637	-2.5243	O	0	0	0	0	0	0	0	0	0	0	0	0
3.0493	-2.2017	-2.5064	H	0	0	0	0	0	0	0	0	0	0	0	0
3.7677	-0.6946	0.17	O	0	0	0	0	0	0	0	0	0	0	0	0
3.9664	-0.8145	-0.7748	H	0	0	0	0	0	0	0	0	0	0	0	0
2 3 1	0 0 0 0
2 4 1	0 0 0 0
1 2 1	0 0 0 0
5 6 1	0 0 0 0
5 7 1	0 0 0 0
1 5 1	0 0 0 0
8 9 1	0 0 0 0
5 8 1	0 0 0 0
10 11 1	0 0 0 0
2 10 1	0 0 0 0
8 10 1	0 0 0 0
12 13 1	0 0 0 0
12 14 1	0 0 0 0
8 12 1	0 0 0 0
10 15 1	0 0 0 0
15 16 1	0 0 0 0
12 17 1	0 0 0 0
16 17 2	0 0 0 0
18 19 1	0 0 0 0
18 20 1	0 0 0 0
18 21 1	0 0 0 0
1 18 1	0 0 0 0
22 23 1	0 0 0 0
22 24 1	0 0 0 0
1 22 1	0 0 0 0
25 26 1	0 0 0 0
22 25 1	0 0 0 0
27 28 1	0 0 0 0
16 27 1	0 0 0 0
29 30 1	0 0 0 0
29 31 1	0 0 0 0
15 29 1	0 0 0 0
27 29 1	0 0 0 0
32 33 1	0 0 0 0
32 34 1	0 0 0 0
32 35 1	0 0 0 0
15 32 1	0 0 0 0
36 37 1	0 0 0 0
36 38 1	0 0 0 0
17 36 1	0 0 0 0
39 40 1	0 0 0 0
36 39 1	0 0 0 0
41 42 1	0 0 0 0
27 41 1	0 0 0 0
M END
$$$$
M0007
Spartan	04152113413D
42 44 0	0 0 0 0	0 0 0	999	V2	0
-1.5801	1.7131	0.4568	C	0	0	0	0	0	0	0	0	0	0	0	0
-0.3086	0.9699	0.9374	C	0	0	0	0	0	0	0	0	0	0	0	0
0.5469	1.2187	0.2952	H	0	0	0	0	0	0	0	0	0	0	0	0
-0.0456	1.2608	1.9589	H	0	0	0	0	0	0	0	0	0	0	0	0
-2.3463	0.6695	-0.417	C	0	0	0	0	0	0	0	0	0	0	0	0
-2.6401	1.0799	-1.3897	H	0	0	0	0	0	0	0	0	0	0	0	0
-3.2738	0.3689	0.0882	H	0	0	0	0	0	0	0	0	0	0	0	0
-1.4136	-0.5478	-0.5516	C	0	0	0	0	0	0	0	0	0	0	0	0
-1.9911	-1.474	-0.6405	H	0	0	0	0	0	0	0	0	0	0	0	0
-0.6442	-0.5164	0.791	C	0	0	0	0	0	0	0	0	0	0	0	0
-1.3534	-0.7914	1.5858	H	0	0	0	0	0	0	0	0	0	0	0	0
-0.4956	-0.4209	-1.7961	C	0	0	0	0	0	0	0	0	0	0	0	0
-0.452	0.6317	-2.1122	H	0	0	0	0	0	0	0	0	0	0	0	0
-0.9692	-0.9441	-2.6375	H	0	0	0	0	0	0	0	0	0	0	0	0
0.5166	-1.5095	0.7848	C	0	0	0	0	0	0	0	0	0	0	0	0
1.3351	-1.392	-0.482	C	0	0	0	0	0	0	0	0	0	0	0	0
0.9368	-0.8807	-1.6415	C	0	0	0	0	0	0	0	0	0	0	0	0
-1.2278	2.9827	-0.3238	C	0	0	0	0	0	0	0	0	0	0	0	0
-0.6666	2.7426	-1.2328	H	0	0	0	0	0	0	0	0	0	0	0	0
-0.596	3.6508	0.2742	H	0	0	0	0	0	0	0	0	0	0	0	0
-2.1294	3.5324	-0.6237	H	0	0	0	0	0	0	0	0	0	0	0	0
-2.4658	2.0742	1.6631	C	0	0	0	0	0	0	0	0	0	0	0	0
-3.4302	2.4657	1.2979	H	0	0	0	0	0	0	0	0	0	0	0	0
-2.681	1.1681	2.2403	H	0	0	0	0	0	0	0	0	0	0	0	0
-1.8691	2.9703	2.5776	O	0	0	0	0	0	0	0	0	0	0	0	0
-1.8078	3.8322	2.1524	H	0	0	0	0	0	0	0	0	0	0	0	0
2.6357	-1.5592	0.2648	C	0	0	0	0	0	0	0	0	0	0	0	0
3.0117	-2.5909	0.2584	H	0	0	0	0	0	0	0	0	0	0	0	0
1.8396	-1.2187	1.5583	C	0	0	0	0	0	0	0	0	0	0	0	0
1.9634	-0.1589	1.7923	H	0	0	0	0	0	0	0	0	0	0	0	0
2.0379	-1.8242	2.4484	H	0	0	0	0	0	0	0	0	0	0	0	0
0.019	-2.935	1.0525	C	0	0	0	0	0	0	0	0	0	0	0	0
-0.7683	-3.2168	0.3456	H	0	0	0	0	0	0	0	0	0	0	0	0
-0.3875	-3.0122	2.0683	H	0	0	0	0	0	0	0	0	0	0	0	0
0.8261	-3.6695	0.9553	H	0	0	0	0	0	0	0	0	0	0	0	0
1.8382	-0.5929	-2.8199	C	0	0	0	0	0	0	0	0	0	0	0	0
1.8967	0.505	-2.9509	H	0	0	0	0	0	0	0	0	0	0	0	0
1.3544	-0.9774	-3.7268	H	0	0	0	0	0	0	0	0	0	0	0	0
3.1096	-1.1786	-2.7677	O	0	0	0	0	0	0	0	0	0	0	0	0
3.5403	-0.8605	-1.9553	H	0	0	0	0	0	0	0	0	0	0	0	0
3.6621	-0.6581	-0.1182	O	0	0	0	0	0	0	0	0	0	0	0	0
4.4729	-0.9066	0.3397	H	0	0	0	0	0	0	0	0	0	0	0	0
2 3 1	0 0 0 0
2 4 1	0 0 0 0
1 2 1	0 0 0 0
5 6 1	0 0 0 0
5 7 1	0 0 0 0
1 5 1	0 0 0 0
8 9 1	0 0 0 0
5 8 1	0 0 0 0
10 11 1	0 0 0 0
2 10 1	0 0 0 0
8 10 1	0 0 0 0
12 13 1	0 0 0 0
12 14 1	0 0 0 0
8 12 1	0 0 0 0
10 15 1	0 0 0 0
15 16 1	0 0 0 0
12 17 1	0 0 0 0
16 17 2	0 0 0 0
18 19 1	0 0 0 0
18 20 1	0 0 0 0
18 21 1	0 0 0 0
1 18 1	0 0 0 0
22 23 1	0 0 0 0
22 24 1	0 0 0 0
1 22 1	0 0 0 0
25 26 1	0 0 0 0
22 25 1	0 0 0 0
27 28 1	0 0 0 0
16 27 1	0 0 0 0
29 30 1	0 0 0 0
29 31 1	0 0 0 0
15 29 1	0 0 0 0
27 29 1	0 0 0 0
32 33 1	0 0 0 0
32 34 1	0 0 0 0
32 35 1	0 0 0 0
15 32 1	0 0 0 0
36 37 1	0 0 0 0
36 38 1	0 0 0 0
17 36 1	0 0 0 0
39 40 1	0 0 0 0
36 39 1	0 0 0 0
41 42 1	0 0 0 0
27 41 1	0 0 0 0
M END
$$$$
M0008
Spartan	04152113413D
42 44 0	0 0 0 0	0 0 0	999	V2	0
-1.5212	1.7624	0.5031	C	0	0	0	0	0	0	0	0	0	0	0	0
-0.2651	1.0145	1.0245	C	0	0	0	0	0	0	0	0	0	0	0	0
0.6134	1.282	0.4234	H	0	0	0	0	0	0	0	0	0	0	0	0
-0.0316	1.2777	2.0628	H	0	0	0	0	0	0	0	0	0	0	0	0
-2.2754	0.6985	-0.3614	C	0	0	0	0	0	0	0	0	0	0	0	0
-2.5959	1.0991	-1.3298	H	0	0	0	0	0	0	0	0	0	0	0	0
-3.1836	0.3591	0.1568	H	0	0	0	0	0	0	0	0	0	0	0	0
-1.3196	-0.4982	-0.5043	C	0	0	0	0	0	0	0	0	0	0	0	0
-1.8766	-1.4343	-0.6201	H	0	0	0	0	0	0	0	0	0	0	0	0
-0.5781	-0.4749	0.8527	C	0	0	0	0	0	0	0	0	0	0	0	0
-1.304	-0.7638	1.6272	H	0	0	0	0	0	0	0	0	0	0	0	0
-0.3818	-0.3327	-1.7275	C	0	0	0	0	0	0	0	0	0	0	0	0
-0.3372	0.7275	-2.0156	H	0	0	0	0	0	0	0	0	0	0	0	0
-0.8364	-0.8369	-2.5914	H	0	0	0	0	0	0	0	0	0	0	0	0
0.5954	-1.455	0.8703	C	0	0	0	0	0	0	0	0	0	0	0	0
1.4249	-1.3404	-0.3876	C	0	0	0	0	0	0	0	0	0	0	0	0
1.0434	-0.7967	-1.5387	C	0	0	0	0	0	0	0	0	0	0	0	0
-1.151	3.0113	-0.3012	C	0	0	0	0	0	0	0	0	0	0	0	0
-0.582	2.7537	-1.2012	H	0	0	0	0	0	0	0	0	0	0	0	0
-0.5315	3.6861	0.3017	H	0	0	0	0	0	0	0	0	0	0	0	0
-2.0492	3.5586	-0.6023	H	0	0	0	0	0	0	0	0	0	0	0	0
-2.3883	2.1814	1.7023	C	0	0	0	0	0	0	0	0	0	0	0	0
-2.5795	1.3019	2.3404	H	0	0	0	0	0	0	0	0	0	0	0	0
-1.845	2.9143	2.308	H	0	0	0	0	0	0	0	0	0	0	0	0
-3.5976	2.8153	1.3392	O	0	0	0	0	0	0	0	0	0	0	0	0
-4.1329	2.174	0.8565	H	0	0	0	0	0	0	0	0	0	0	0	0
2.7321	-1.4889	0.3751	C	0	0	0	0	0	0	0	0	0	0	0	0
3.0786	-2.5353	0.411	H	0	0	0	0	0	0	0	0	0	0	0	0
1.9132	-1.1322	1.6437	C	0	0	0	0	0	0	0	0	0	0	0	0
2.0299	-0.0669	1.8548	H	0	0	0	0	0	0	0	0	0	0	0	0
2.112	-1.7153	2.5477	H	0	0	0	0	0	0	0	0	0	0	0	0
0.1125	-2.8811	1.1575	C	0	0	0	0	0	0	0	0	0	0	0	0
-0.6734	-3.1819	0.456	H	0	0	0	0	0	0	0	0	0	0	0	0
-0.293	-2.9468	2.1741	H	0	0	0	0	0	0	0	0	0	0	0	0
0.9279	-3.6077	1.0743	H	0	0	0	0	0	0	0	0	0	0	0	0
1.9956	-0.4693	-2.6612	C	0	0	0	0	0	0	0	0	0	0	0	0
2.2599	0.5944	-2.6369	H	0	0	0	0	0	0	0	0	0	0	0	0
1.5051	-0.6517	-3.6307	H	0	0	0	0	0	0	0	0	0	0	0	0
3.2317	-1.1673	-2.6001	O	0	0	0	0	0	0	0	0	0	0	0	0
3.0249	-2.11	-2.5712	H	0	0	0	0	0	0	0	0	0	0	0	0
3.78	-0.6129	0.0854	O	0	0	0	0	0	0	0	0	0	0	0	0
3.9492	-0.712	-0.8673	H	0	0	0	0	0	0	0	0	0	0	0	0
2 3 1	0 0 0 0
2 4 1	0 0 0 0
1 2 1	0 0 0 0
5 6 1	0 0 0 0
5 7 1	0 0 0 0
1 5 1	0 0 0 0
8 9 1	0 0 0 0
5 8 1	0 0 0 0
10 11 1	0 0 0 0
2 10 1	0 0 0 0
8 10 1	0 0 0 0
12 13 1	0 0 0 0
12 14 1	0 0 0 0
8 12 1	0 0 0 0
10 15 1	0 0 0 0
15 16 1	0 0 0 0
12 17 1	0 0 0 0
16 17 2	0 0 0 0
18 19 1	0 0 0 0
18 20 1	0 0 0 0
18 21 1	0 0 0 0
1 18 1	0 0 0 0
22 23 1	0 0 0 0
22 24 1	0 0 0 0
1 22 1	0 0 0 0
25 26 1	0 0 0 0
22 25 1	0 0 0 0
27 28 1	0 0 0 0
16 27 1	0 0 0 0
29 30 1	0 0 0 0
29 31 1	0 0 0 0
15 29 1	0 0 0 0
27 29 1	0 0 0 0
32 33 1	0 0 0 0
32 34 1	0 0 0 0
32 35 1	0 0 0 0
15 32 1	0 0 0 0
36 37 1	0 0 0 0
36 38 1	0 0 0 0
17 36 1	0 0 0 0
39 40 1	0 0 0 0
36 39 1	0 0 0 0
41 42 1	0 0 0 0
27 41 1	0 0 0 0
M END
$$$$
M0009
Spartan	04152113413D
42 44 0	0 0 0 0	0 0 0	999	V2	0
-1.5549	1.7484	0.4399	C	0	0	0	0	0	0	0	0	0	0	0	0
-0.3027	1.001	0.973	C	0	0	0	0	0	0	0	0	0	0	0	0
0.58	1.2813	0.3797	H	0	0	0	0	0	0	0	0	0	0	0	0
-0.0935	1.2508	2.0184	H	0	0	0	0	0	0	0	0	0	0	0	0
-2.2875	0.6968	-0.4538	C	0	0	0	0	0	0	0	0	0	0	0	0
-2.5759	1.1137	-1.4255	H	0	0	0	0	0	0	0	0	0	0	0	0
-3.2192	0.3665	0.0255	H	0	0	0	0	0	0	0	0	0	0	0	0
-1.3336	-0.5034	-0.5867	C	0	0	0	0	0	0	0	0	0	0	0	0
-1.8941	-1.4365	-0.7088	H	0	0	0	0	0	0	0	0	0	0	0	0
-0.607	-0.487	0.78	C	0	0	0	0	0	0	0	0	0	0	0	0
-1.3354	-0.7728	1.5503	H	0	0	0	0	0	0	0	0	0	0	0	0
-0.3862	-0.344	-1.806	C	0	0	0	0	0	0	0	0	0	0	0	0
-0.3449	0.7137	-2.105	H	0	0	0	0	0	0	0	0	0	0	0	0
-0.8319	-0.8582	-2.6679	H	0	0	0	0	0	0	0	0	0	0	0	0
0.5681	-1.4642	0.7924	C	0	0	0	0	0	0	0	0	0	0	0	0
1.4121	-1.3231	-0.4522	C	0	0	0	0	0	0	0	0	0	0	0	0
1.0432	-0.7986	-1.6168	C	0	0	0	0	0	0	0	0	0	0	0	0
-1.1695	3.0026	-0.3518	C	0	0	0	0	0	0	0	0	0	0	0	0
-0.5595	2.7473	-1.225	H	0	0	0	0	0	0	0	0	0	0	0	0
-0.5871	3.6943	0.2691	H	0	0	0	0	0	0	0	0	0	0	0	0
-2.0574	3.5374	-0.7111	H	0	0	0	0	0	0	0	0	0	0	0	0
-2.447	2.1962	1.611	C	0	0	0	0	0	0	0	0	0	0	0	0
-1.9203	2.9653	2.1866	H	0	0	0	0	0	0	0	0	0	0	0	0
-3.3686	2.6544	1.2166	H	0	0	0	0	0	0	0	0	0	0	0	0
-2.7503	1.1756	2.5412	O	0	0	0	0	0	0	0	0	0	0	0	0
-3.4121	0.5963	2.1494	H	0	0	0	0	0	0	0	0	0	0	0	0
2.7037	-1.4694	0.3235	C	0	0	0	0	0	0	0	0	0	0	0	0
3.1266	-2.4772	0.3178	H	0	0	0	0	0	0	0	0	0	0	0	0
1.8694	-1.1671	1.6018	C	0	0	0	0	0	0	0	0	0	0	0	0
1.9592	-0.111	1.8781	H	0	0	0	0	0	0	0	0	0	0	0	0
2.0629	-1.7838	2.4845	H	0	0	0	0	0	0	0	0	0	0	0	0
0.0858	-2.8992	1.0337	C	0	0	0	0	0	0	0	0	0	0	0	0
-0.6787	-3.1857	0.3037	H	0	0	0	0	0	0	0	0	0	0	0	0
-0.3453	-2.9922	2.0383	H	0	0	0	0	0	0	0	0	0	0	0	0
0.907	-3.6198	0.9496	H	0	0	0	0	0	0	0	0	0	0	0	0
1.9925	-0.4961	-2.7553	C	0	0	0	0	0	0	0	0	0	0	0	0
2.105	0.6032	-2.8348	H	0	0	0	0	0	0	0	0	0	0	0	0
1.5216	-0.8149	-3.6939	H	0	0	0	0	0	0	0	0	0	0	0	0
3.2337	-1.1442	-2.6979	O	0	0	0	0	0	0	0	0	0	0	0	0
3.6678	-0.8897	-1.8659	H	0	0	0	0	0	0	0	0	0	0	0	0
3.7801	-0.6051	0.0065	O	0	0	0	0	0	0	0	0	0	0	0	0
3.4445	0.2982	0.0877	H	0	0	0	0	0	0	0	0	0	0	0	0
2 3 1	0 0 0 0
2 4 1	0 0 0 0
1 2 1	0 0 0 0
5 6 1	0 0 0 0
5 7 1	0 0 0 0
1 5 1	0 0 0 0
8 9 1	0 0 0 0
5 8 1	0 0 0 0
10 11 1	0 0 0 0
2 10 1	0 0 0 0
8 10 1	0 0 0 0
12 13 1	0 0 0 0
12 14 1	0 0 0 0
8 12 1	0 0 0 0
10 15 1	0 0 0 0
15 16 1	0 0 0 0
12 17 1	0 0 0 0
16 17 2	0 0 0 0
18 19 1	0 0 0 0
18 20 1	0 0 0 0
18 21 1	0 0 0 0
1 18 1	0 0 0 0
22 23 1	0 0 0 0
22 24 1	0 0 0 0
1 22 1	0 0 0 0
25 26 1	0 0 0 0
22 25 1	0 0 0 0
27 28 1	0 0 0 0
16 27 1	0 0 0 0
29 30 1	0 0 0 0
29 31 1	0 0 0 0
15 29 1	0 0 0 0
27 29 1	0 0 0 0
32 33 1	0 0 0 0
32 34 1	0 0 0 0
32 35 1	0 0 0 0
15 32 1	0 0 0 0
36 37 1	0 0 0 0
36 38 1	0 0 0 0
17 36 1	0 0 0 0
39 40 1	0 0 0 0
36 39 1	0 0 0 0
41 42 1	0 0 0 0
27 41 1	0 0 0 0
M END
$$$$
M0010
Spartan	04152113413D
42 44 0	0 0 0 0	0 0 0	999	V2	0
-1.5578	1.796	0.483	C	0	0	0	0	0	0	0	0	0	0	0	0
-0.2955	1.055	1.0019	C	0	0	0	0	0	0	0	0	0	0	0	0
0.5825	1.3383	0.4049	H	0	0	0	0	0	0	0	0	0	0	0	0
-0.0786	1.3027	2.0456	H	0	0	0	0	0	0	0	0	0	0	0	0
-2.2928	0.743	-0.4084	C	0	0	0	0	0	0	0	0	0	0	0	0
-2.5882	1.1606	-1.3778	H	0	0	0	0	0	0	0	0	0	0	0	0
-3.2219	0.409	0.0733	H	0	0	0	0	0	0	0	0	0	0	0	0
-1.3346	-0.4524	-0.5483	C	0	0	0	0	0	0	0	0	0	0	0	0
-1.8885	-1.3896	-0.6718	H	0	0	0	0	0	0	0	0	0	0	0	0
-0.597	-0.4342	0.8119	C	0	0	0	0	0	0	0	0	0	0	0	0
-1.3202	-0.7223	1.5859	H	0	0	0	0	0	0	0	0	0	0	0	0
-0.3934	-0.2788	-1.7687	C	0	0	0	0	0	0	0	0	0	0	0	0
-0.3438	0.7848	-2.0461	H	0	0	0	0	0	0	0	0	0	0	0	0
-0.848	-0.7725	-2.639	H	0	0	0	0	0	0	0	0	0	0	0	0
0.5795	-1.4102	0.826	C	0	0	0	0	0	0	0	0	0	0	0	0
1.4092	-1.296	-0.431	C	0	0	0	0	0	0	0	0	0	0	0	0
1.0302	-0.7492	-1.5813	C	0	0	0	0	0	0	0	0	0	0	0	0
-1.1881	3.0566	-0.3073	C	0	0	0	0	0	0	0	0	0	0	0	0
-0.5904	2.8091	-1.1915	H	0	0	0	0	0	0	0	0	0	0	0	0
-0.5965	3.7435	0.3094	H	0	0	0	0	0	0	0	0	0	0	0	0
-2.0829	3.5929	-0.6483	H	0	0	0	0	0	0	0	0	0	0	0	0
-2.4476	2.235	1.6603	C	0	0	0	0	0	0	0	0	0	0	0	0
-1.926	3.0084	2.2346	H	0	0	0	0	0	0	0	0	0	0	0	0
-3.3746	2.6854	1.2679	H	0	0	0	0	0	0	0	0	0	0	0	0
-2.7404	1.2139	2.5938	O	0	0	0	0	0	0	0	0	0	0	0	0
-3.3397	0.5862	2.1733	H	0	0	0	0	0	0	0	0	0	0	0	0
2.7163	-1.4448	0.3312	C	0	0	0	0	0	0	0	0	0	0	0	0
3.0619	-2.4912	0.37	H	0	0	0	0	0	0	0	0	0	0	0	0
1.8971	-1.0851	1.5987	C	0	0	0	0	0	0	0	0	0	0	0	0
2.011	-0.0197	1.8087	H	0	0	0	0	0	0	0	0	0	0	0	0
2.0962	-1.6663	2.5037	H	0	0	0	0	0	0	0	0	0	0	0	0
0.0996	-2.837	1.1156	C	0	0	0	0	0	0	0	0	0	0	0	0
-0.6866	-3.1396	0.4151	H	0	0	0	0	0	0	0	0	0	0	0	0
-0.3056	-2.9	2.1324	H	0	0	0	0	0	0	0	0	0	0	0	0
0.9153	-3.5634	1.0333	H	0	0	0	0	0	0	0	0	0	0	0	0
1.9857	-0.4265	-2.7023	C	0	0	0	0	0	0	0	0	0	0	0	0
2.2691	0.6314	-2.6695	H	0	0	0	0	0	0	0	0	0	0	0	0
1.4912	-0.5928	-3.6719	H	0	0	0	0	0	0	0	0	0	0	0	0
3.2092	-1.1481	-2.6494	O	0	0	0	0	0	0	0	0	0	0	0	0
2.9815	-2.0846	-2.5926	H	0	0	0	0	0	0	0	0	0	0	0	0
3.7658	-0.5706	0.0383	O	0	0	0	0	0	0	0	0	0	0	0	0
3.9373	-0.6768	-0.9134	H	0	0	0	0	0	0	0	0	0	0	0	0
2 3 1	0 0 0 0
2 4 1	0 0 0 0
1 2 1	0 0 0 0
5 6 1	0 0 0 0
5 7 1	0 0 0 0
1 5 1	0 0 0 0
8 9 1	0 0 0 0
5 8 1	0 0 0 0
10 11 1	0 0 0 0
2 10 1	0 0 0 0
8 10 1	0 0 0 0
12 13 1	0 0 0 0
12 14 1	0 0 0 0
8 12 1	0 0 0 0
10 15 1	0 0 0 0
15 16 1	0 0 0 0
12 17 1	0 0 0 0
16 17 2	0 0 0 0
18 19 1	0 0 0 0
18 20 1	0 0 0 0
18 21 1	0 0 0 0
1 18 1	0 0 0 0
22 23 1	0 0 0 0
22 24 1	0 0 0 0
1 22 1	0 0 0 0
25 26 1	0 0 0 0
22 25 1	0 0 0 0
27 28 1	0 0 0 0
16 27 1	0 0 0 0
29 30 1	0 0 0 0
29 31 1	0 0 0 0
15 29 1	0 0 0 0
27 29 1	0 0 0 0
32 33 1	0 0 0 0
32 34 1	0 0 0 0
32 35 1	0 0 0 0
15 32 1	0 0 0 0
36 37 1	0 0 0 0
36 38 1	0 0 0 0
17 36 1	0 0 0 0
39 40 1	0 0 0 0
36 39 1	0 0 0 0
41 42 1	0 0 0 0
27 41 1	0 0 0 0
M END
$$$$
M0011
Spartan	04152113413D
42 44 0	0 0 0 0	0 0 0	999	V2	0
-1.5551	1.6398	0.4794	C	0	0	0	0	0	0	0	0	0	0	0	0
-0.2649	0.9113	0.9321	C	0	0	0	0	0	0	0	0	0	0	0	0
0.5671	1.1567	0.2584	H	0	0	0	0	0	0	0	0	0	0	0	0
0.0294	1.218	1.9405	H	0	0	0	0	0	0	0	0	0	0	0	0
-2.3333	0.5827	-0.3684	C	0	0	0	0	0	0	0	0	0	0	0	0
-2.6472	0.9819	-1.3397	H	0	0	0	0	0	0	0	0	0	0	0	0
-3.2494	0.2818	0.1568	H	0	0	0	0	0	0	0	0	0	0	0	0
-1.3929	-0.6271	-0.5093	C	0	0	0	0	0	0	0	0	0	0	0	0
-1.9572	-1.563	-0.5885	H	0	0	0	0	0	0	0	0	0	0	0	0
-0.6011	-0.5783	0.8194	C	0	0	0	0	0	0	0	0	0	0	0	0
-1.3009	-0.8321	1.6292	H	0	0	0	0	0	0	0	0	0	0	0	0
-0.4908	-0.4845	-1.7594	C	0	0	0	0	0	0	0	0	0	0	0	0
-0.3973	0.5757	-2.0337	H	0	0	0	0	0	0	0	0	0	0	0	0
-0.9933	-0.9572	-2.6147	H	0	0	0	0	0	0	0	0	0	0	0	0
0.5554	-1.5824	0.8345	C	0	0	0	0	0	0	0	0	0	0	0	0
1.3115	-1.5679	-0.4734	C	0	0	0	0	0	0	0	0	0	0	0	0
0.9141	-1.0118	-1.6137	C	0	0	0	0	0	0	0	0	0	0	0	0
-1.2337	2.908	-0.3164	C	0	0	0	0	0	0	0	0	0	0	0	0
-0.6843	2.6694	-1.2327	H	0	0	0	0	0	0	0	0	0	0	0	0
-0.6001	3.5879	0.2662	H	0	0	0	0	0	0	0	0	0	0	0	0
-2.1478	3.4443	-0.6031	H	0	0	0	0	0	0	0	0	0	0	0	0
-2.4151	2.001	1.7043	C	0	0	0	0	0	0	0	0	0	0	0	0
-3.3916	2.3805	1.3587	H	0	0	0	0	0	0	0	0	0	0	0	0
-2.6092	1.0973	2.2925	H	0	0	0	0	0	0	0	0	0	0	0	0
-1.8064	2.9092	2.5984	O	0	0	0	0	0	0	0	0	0	0	0	0
-1.7703	3.7706	2.1682	H	0	0	0	0	0	0	0	0	0	0	0	0
2.6567	-1.7124	0.2049	C	0	0	0	0	0	0	0	0	0	0	0	0
2.9741	-2.7551	0.3144	H	0	0	0	0	0	0	0	0	0	0	0	0
1.923	-1.2258	1.4993	C	0	0	0	0	0	0	0	0	0	0	0	0
2.0601	-0.1484	1.6216	H	0	0	0	0	0	0	0	0	0	0	0	0
2.1699	-1.7371	2.4349	H	0	0	0	0	0	0	0	0	0	0	0	0
0.0688	-2.9726	1.2556	C	0	0	0	0	0	0	0	0	0	0	0	0
-0.775	-3.2973	0.6368	H	0	0	0	0	0	0	0	0	0	0	0	0
-0.2597	-2.9575	2.3014	H	0	0	0	0	0	0	0	0	0	0	0	0
0.8591	-3.7253	1.1617	H	0	0	0	0	0	0	0	0	0	0	0	0
1.9091	-0.6544	-2.6821	C	0	0	0	0	0	0	0	0	0	0	0	0
1.4151	-0.5707	-3.6604	H	0	0	0	0	0	0	0	0	0	0	0	0
2.6941	-1.4166	-2.7506	H	0	0	0	0	0	0	0	0	0	0	0	0
2.4821	0.6109	-2.3144	O	0	0	0	0	0	0	0	0	0	0	0	0
3.1164	0.8599	-2.9989	H	0	0	0	0	0	0	0	0	0	0	0	0
3.7547	-1.0076	-0.2916	O	0	0	0	0	0	0	0	0	0	0	0	0
3.4161	-0.2015	-0.7183	H	0	0	0	0	0	0	0	0	0	0	0	0
2 3 1	0 0 0 0
2 4 1	0 0 0 0
1 2 1	0 0 0 0
5 6 1	0 0 0 0
5 7 1	0 0 0 0
1 5 1	0 0 0 0
8 9 1	0 0 0 0
5 8 1	0 0 0 0
10 11 1	0 0 0 0
2 10 1	0 0 0 0
8 10 1	0 0 0 0
12 13 1	0 0 0 0
12 14 1	0 0 0 0
8 12 1	0 0 0 0
10 15 1	0 0 0 0
15 16 1	0 0 0 0
12 17 1	0 0 0 0
16 17 2	0 0 0 0
18 19 1	0 0 0 0
18 20 1	0 0 0 0
18 21 1	0 0 0 0
1 18 1	0 0 0 0
22 23 1	0 0 0 0
22 24 1	0 0 0 0
1 22 1	0 0 0 0
25 26 1	0 0 0 0
22 25 1	0 0 0 0
27 28 1	0 0 0 0
16 27 1	0 0 0 0
29 30 1	0 0 0 0
29 31 1	0 0 0 0
15 29 1	0 0 0 0
27 29 1	0 0 0 0
32 33 1	0 0 0 0
32 34 1	0 0 0 0
32 35 1	0 0 0 0
15 32 1	0 0 0 0
36 37 1	0 0 0 0
36 38 1	0 0 0 0
17 36 1	0 0 0 0
39 40 1	0 0 0 0
36 39 1	0 0 0 0
41 42 1	0 0 0 0
27 41 1	0 0 0 0
M END
$$$$
M0012
Spartan	04152113413D
42 44 0	0 0 0 0	0 0 0	999	V2	0
-1.5587	1.7558	0.4048	C	0	0	0	0	0	0	0	0	0	0	0	0
-0.3176	0.9966	0.9512	C	0	0	0	0	0	0	0	0	0	0	0	0
0.572	1.2642	0.363	H	0	0	0	0	0	0	0	0	0	0	0	0
-0.1106	1.2499	1.9966	H	0	0	0	0	0	0	0	0	0	0	0	0
-2.3147	0.7008	-0.464	C	0	0	0	0	0	0	0	0	0	0	0	0
-2.6158	1.1095	-1.4359	H	0	0	0	0	0	0	0	0	0	0	0	0
-3.2245	0.3893	0.0593	H	0	0	0	0	0	0	0	0	0	0	0	0
-1.3698	-0.5055	-0.5998	C	0	0	0	0	0	0	0	0	0	0	0	0
-1.9416	-1.4329	-0.7111	H	0	0	0	0	0	0	0	0	0	0	0	0
-0.636	-0.4902	0.7627	C	0	0	0	0	0	0	0	0	0	0	0	0
-1.364	-0.7741	1.5324	H	0	0	0	0	0	0	0	0	0	0	0	0
-0.4265	-0.3647	-1.8252	C	0	0	0	0	0	0	0	0	0	0	0	0
-0.3989	0.6862	-2.1478	H	0	0	0	0	0	0	0	0	0	0	0	0
-0.8683	-0.9028	-2.6745	H	0	0	0	0	0	0	0	0	0	0	0	0
0.5374	-1.4683	0.7658	C	0	0	0	0	0	0	0	0	0	0	0	0
1.3883	-1.3149	-0.4747	C	0	0	0	0	0	0	0	0	0	0	0	0
1.0119	-0.7942	-1.6375	C	0	0	0	0	0	0	0	0	0	0	0	0
-1.1464	2.9903	-0.4057	C	0	0	0	0	0	0	0	0	0	0	0	0
-0.5327	2.7061	-1.2672	H	0	0	0	0	0	0	0	0	0	0	0	0
-0.5557	3.6833	0.2062	H	0	0	0	0	0	0	0	0	0	0	0	0
-2.0226	3.5324	-0.7838	H	0	0	0	0	0	0	0	0	0	0	0	0
-2.4521	2.2354	1.5522	C	0	0	0	0	0	0	0	0	0	0	0	0
-1.9135	3.0035	2.1312	H	0	0	0	0	0	0	0	0	0	0	0	0
-3.3558	2.7063	1.1308	H	0	0	0	0	0	0	0	0	0	0	0	0
-2.7967	1.1387	2.3787	O	0	0	0	0	0	0	0	0	0	0	0	0
-3.3688	1.4594	3.0848	H	0	0	0	0	0	0	0	0	0	0	0	0
2.6704	-1.4754	0.3035	C	0	0	0	0	0	0	0	0	0	0	0	0
3.0675	-2.4993	0.2851	H	0	0	0	0	0	0	0	0	0	0	0	0
1.8354	-1.1794	1.582	C	0	0	0	0	0	0	0	0	0	0	0	0
1.9383	-0.1236	1.846	H	0	0	0	0	0	0	0	0	0	0	0	0
2.0182	-1.8041	2.4626	H	0	0	0	0	0	0	0	0	0	0	0	0
0.0505	-2.9045	0.9928	C	0	0	0	0	0	0	0	0	0	0	0	0
-0.7125	-3.1816	0.2579	H	0	0	0	0	0	0	0	0	0	0	0	0
-0.386	-3.0042	1.9941	H	0	0	0	0	0	0	0	0	0	0	0	0
0.8693	-3.6279	0.9062	H	0	0	0	0	0	0	0	0	0	0	0	0
1.9412	-0.4699	-2.7841	C	0	0	0	0	0	0	0	0	0	0	0	0
1.9824	0.6303	-2.8946	H	0	0	0	0	0	0	0	0	0	0	0	0
1.4933	-0.849	-3.7117	H	0	0	0	0	0	0	0	0	0	0	0	0
3.2224	-1.0307	-2.7042	O	0	0	0	0	0	0	0	0	0	0	0	0
3.6203	-0.7234	-1.8727	H	0	0	0	0	0	0	0	0	0	0	0	0
3.6902	-0.5461	-0.0309	O	0	0	0	0	0	0	0	0	0	0	0	0
4.4809	-0.7712	0.4757	H	0	0	0	0	0	0	0	0	0	0	0	0
2 3 1	0 0 0 0
2 4 1	0 0 0 0
1 2 1	0 0 0 0
5 6 1	0 0 0 0
5 7 1	0 0 0 0
1 5 1	0 0 0 0
8 9 1	0 0 0 0
5 8 1	0 0 0 0
10 11 1	0 0 0 0
2 10 1	0 0 0 0
8 10 1	0 0 0 0
12 13 1	0 0 0 0
12 14 1	0 0 0 0
8 12 1	0 0 0 0
10 15 1	0 0 0 0
15 16 1	0 0 0 0
12 17 1	0 0 0 0
16 17 2	0 0 0 0
18 19 1	0 0 0 0
18 20 1	0 0 0 0
18 21 1	0 0 0 0
1 18 1	0 0 0 0
22 23 1	0 0 0 0
22 24 1	0 0 0 0
1 22 1	0 0 0 0
25 26 1	0 0 0 0
22 25 1	0 0 0 0
27 28 1	0 0 0 0
16 27 1	0 0 0 0
29 30 1	0 0 0 0
29 31 1	0 0 0 0
15 29 1	0 0 0 0
27 29 1	0 0 0 0
32 33 1	0 0 0 0
32 34 1	0 0 0 0
32 35 1	0 0 0 0
15 32 1	0 0 0 0
36 37 1	0 0 0 0
36 38 1	0 0 0 0
17 36 1	0 0 0 0
39 40 1	0 0 0 0
36 39 1	0 0 0 0
41 42 1	0 0 0 0
27 41 1	0 0 0 0
M END
$$$$
M0013
Spartan	04152113413D
42 44 0	0 0 0 0	0 0 0	999	V2	0
-1.552	1.696	0.4622	C	0	0	0	0	0	0	0	0	0	0	0	0
-0.2758	0.951	0.9445	C	0	0	0	0	0	0	0	0	0	0	0	0
0.5731	1.2062	0.2961	H	0	0	0	0	0	0	0	0	0	0	0	0
0.0174	1.2343	1.9647	H	0	0	0	0	0	0	0	0	0	0	0	0
-2.3376	0.6254	-0.3583	C	0	0	0	0	0	0	0	0	0	0	0	0
-2.6863	1.0196	-1.3199	H	0	0	0	0	0	0	0	0	0	0	0	0
-3.2193	0.3134	0.211	H	0	0	0	0	0	0	0	0	0	0	0	0
-1.3892	-0.5731	-0.5247	C	0	0	0	0	0	0	0	0	0	0	0	0
-1.9483	-1.5111	-0.6122	H	0	0	0	0	0	0	0	0	0	0	0	0
-0.5997	-0.5418	0.8055	C	0	0	0	0	0	0	0	0	0	0	0	0
-1.3069	-0.8141	1.6002	H	0	0	0	0	0	0	0	0	0	0	0	0
-0.4892	-0.4138	-1.7748	C	0	0	0	0	0	0	0	0	0	0	0	0
-0.4189	0.6464	-2.0533	H	0	0	0	0	0	0	0	0	0	0	0	0
-0.9807	-0.8997	-2.6289	H	0	0	0	0	0	0	0	0	0	0	0	0
0.5681	-1.5328	0.8061	C	0	0	0	0	0	0	0	0	0	0	0	0
1.3298	-1.4813	-0.4979	C	0	0	0	0	0	0	0	0	0	0	0	0
0.9265	-0.912	-1.6294	C	0	0	0	0	0	0	0	0	0	0	0	0
-1.193	2.9339	-0.3669	C	0	0	0	0	0	0	0	0	0	0	0	0
-0.6008	2.6643	-1.2472	H	0	0	0	0	0	0	0	0	0	0	0	0
-0.5995	3.6429	0.2233	H	0	0	0	0	0	0	0	0	0	0	0	0
-2.0938	3.4546	-0.7133	H	0	0	0	0	0	0	0	0	0	0	0	0
-2.3994	2.1702	1.6559	C	0	0	0	0	0	0	0	0	0	0	0	0
-1.859	2.968	2.1917	H	0	0	0	0	0	0	0	0	0	0	0	0
-3.336	2.6014	1.2847	H	0	0	0	0	0	0	0	0	0	0	0	0
-2.7852	1.143	2.5489	O	0	0	0	0	0	0	0	0	0	0	0	0
-1.9944	0.8507	3.0187	H	0	0	0	0	0	0	0	0	0	0	0	0
2.6741	-1.6198	0.1831	C	0	0	0	0	0	0	0	0	0	0	0	0
3.0073	-2.6596	0.2693	H	0	0	0	0	0	0	0	0	0	0	0	0
1.9285	-1.1756	1.4862	C	0	0	0	0	0	0	0	0	0	0	0	0
2.0549	-0.0995	1.6347	H	0	0	0	0	0	0	0	0	0	0	0	0
2.1787	-1.7072	2.4099	H	0	0	0	0	0	0	0	0	0	0	0	0
0.0931	-2.936	1.1952	C	0	0	0	0	0	0	0	0	0	0	0	0
-0.7425	-3.2562	0.5637	H	0	0	0	0	0	0	0	0	0	0	0	0
-0.2446	-2.946	2.2382	H	0	0	0	0	0	0	0	0	0	0	0	0
0.892	-3.6783	1.0927	H	0	0	0	0	0	0	0	0	0	0	0	0
1.92	-0.5128	-2.6848	C	0	0	0	0	0	0	0	0	0	0	0	0
1.4288	-0.4139	-3.6627	H	0	0	0	0	0	0	0	0	0	0	0	0
2.7192	-1.2591	-2.7687	H	0	0	0	0	0	0	0	0	0	0	0	0
2.4693	0.753	-2.2824	O	0	0	0	0	0	0	0	0	0	0	0	0
3.096	1.0344	-2.9613	H	0	0	0	0	0	0	0	0	0	0	0	0
3.7624	-0.8852	-0.2901	O	0	0	0	0	0	0	0	0	0	0	0	0
3.4129	-0.0798	-0.7096	H	0	0	0	0	0	0	0	0	0	0	0	0
2 3 1	0 0 0 0
2 4 1	0 0 0 0
1 2 1	0 0 0 0
5 6 1	0 0 0 0
5 7 1	0 0 0 0
1 5 1	0 0 0 0
8 9 1	0 0 0 0
5 8 1	0 0 0 0
10 11 1	0 0 0 0
2 10 1	0 0 0 0
8 10 1	0 0 0 0
12 13 1	0 0 0 0
12 14 1	0 0 0 0
8 12 1	0 0 0 0
10 15 1	0 0 0 0
15 16 1	0 0 0 0
12 17 1	0 0 0 0
16 17 2	0 0 0 0
18 19 1	0 0 0 0
18 20 1	0 0 0 0
18 21 1	0 0 0 0
1 18 1	0 0 0 0
22 23 1	0 0 0 0
22 24 1	0 0 0 0
1 22 1	0 0 0 0
25 26 1	0 0 0 0
22 25 1	0 0 0 0
27 28 1	0 0 0 0
16 27 1	0 0 0 0
29 30 1	0 0 0 0
29 31 1	0 0 0 0
15 29 1	0 0 0 0
27 29 1	0 0 0 0
32 33 1	0 0 0 0
32 34 1	0 0 0 0
32 35 1	0 0 0 0
15 32 1	0 0 0 0
36 37 1	0 0 0 0
36 38 1	0 0 0 0
17 36 1	0 0 0 0
39 40 1	0 0 0 0
36 39 1	0 0 0 0
41 42 1	0 0 0 0
27 41 1	0 0 0 0
M END
$$$$
M0014
Spartan	04152113413D
42 44 0	0 0 0 0	0 0 0	999	V2	0
-1.5568	1.6968	0.428	C	0	0	0	0	0	0	0	0	0	0	0	0
-0.2853	0.9437	0.9099	C	0	0	0	0	0	0	0	0	0	0	0	0
0.5631	1.1905	0.2581	H	0	0	0	0	0	0	0	0	0	0	0	0
0.0111	1.2291	1.9286	H	0	0	0	0	0	0	0	0	0	0	0	0
-2.3599	0.6248	-0.3724	C	0	0	0	0	0	0	0	0	0	0	0	0
-2.7217	1.0137	-1.3312	H	0	0	0	0	0	0	0	0	0	0	0	0
-3.2341	0.321	0.2131	H	0	0	0	0	0	0	0	0	0	0	0	0
-1.4211	-0.5801	-0.5458	C	0	0	0	0	0	0	0	0	0	0	0	0
-1.9901	-1.5132	-0.6201	H	0	0	0	0	0	0	0	0	0	0	0	0
-0.6158	-0.5483	0.7758	C	0	0	0	0	0	0	0	0	0	0	0	0
-1.3099	-0.8241	1.5811	H	0	0	0	0	0	0	0	0	0	0	0	0
-0.5379	-0.4331	-1.8118	C	0	0	0	0	0	0	0	0	0	0	0	0
-0.5008	0.6206	-2.1226	H	0	0	0	0	0	0	0	0	0	0	0	0
-1.0212	-0.9575	-2.6487	H	0	0	0	0	0	0	0	0	0	0	0	0
0.5569	-1.532	0.7489	C	0	0	0	0	0	0	0	0	0	0	0	0
1.325	-1.4113	-0.5475	C	0	0	0	0	0	0	0	0	0	0	0	0
0.9001	-0.8671	-1.6823	C	0	0	0	0	0	0	0	0	0	0	0	0
-1.1871	2.9192	-0.4192	C	0	0	0	0	0	0	0	0	0	0	0	0
-0.5909	2.6341	-1.291	H	0	0	0	0	0	0	0	0	0	0	0	0
-0.5934	3.6347	0.1626	H	0	0	0	0	0	0	0	0	0	0	0	0
-2.0835	3.4386	-0.7772	H	0	0	0	0	0	0	0	0	0	0	0	0
-2.3905	2.1938	1.6213	C	0	0	0	0	0	0	0	0	0	0	0	0
-1.8381	2.9901	2.1466	H	0	0	0	0	0	0	0	0	0	0	0	0
-3.3237	2.6322	1.2517	H	0	0	0	0	0	0	0	0	0	0	0	0
-2.7826	1.1798	2.527	O	0	0	0	0	0	0	0	0	0	0	0	0
-1.9908	0.8718	2.9827	H	0	0	0	0	0	0	0	0	0	0	0	0
2.6632	-1.5023	0.137	C	0	0	0	0	0	0	0	0	0	0	0	0
3.1008	-2.5106	0.1327	H	0	0	0	0	0	0	0	0	0	0	0	0
1.9053	-1.1932	1.4637	C	0	0	0	0	0	0	0	0	0	0	0	0
2.0026	-0.1311	1.7008	H	0	0	0	0	0	0	0	0	0	0	0	0
2.1638	-1.7952	2.3412	H	0	0	0	0	0	0	0	0	0	0	0	0
0.0911	-2.9551	1.0712	C	0	0	0	0	0	0	0	0	0	0	0	0
-0.7262	-3.2601	0.409	H	0	0	0	0	0	0	0	0	0	0	0	0
-0.2677	-3.0144	2.1062	H	0	0	0	0	0	0	0	0	0	0	0	0
0.9029	-3.6817	0.9526	H	0	0	0	0	0	0	0	0	0	0	0	0
1.8569	-0.4095	-2.7602	C	0	0	0	0	0	0	0	0	0	0	0	0
1.345	-0.3509	-3.7263	H	0	0	0	0	0	0	0	0	0	0	0	0
2.6861	-1.1214	-2.862	H	0	0	0	0	0	0	0	0	0	0	0	0
2.3352	0.8952	-2.4847	O	0	0	0	0	0	0	0	0	0	0	0	0
2.8799	0.7893	-1.6893	H	0	0	0	0	0	0	0	0	0	0	0	0
3.6085	-0.554	-0.3228	O	0	0	0	0	0	0	0	0	0	0	0	0
4.4314	-0.6728	0.1653	H	0	0	0	0	0	0	0	0	0	0	0	0
2 3 1	0 0 0 0
2 4 1	0 0 0 0
1 2 1	0 0 0 0
5 6 1	0 0 0 0
5 7 1	0 0 0 0
1 5 1	0 0 0 0
8 9 1	0 0 0 0
5 8 1	0 0 0 0
10 11 1	0 0 0 0
2 10 1	0 0 0 0
8 10 1	0 0 0 0
12 13 1	0 0 0 0
12 14 1	0 0 0 0
8 12 1	0 0 0 0
10 15 1	0 0 0 0
15 16 1	0 0 0 0
12 17 1	0 0 0 0
16 17 2	0 0 0 0
18 19 1	0 0 0 0
18 20 1	0 0 0 0
18 21 1	0 0 0 0
1 18 1	0 0 0 0
22 23 1	0 0 0 0
22 24 1	0 0 0 0
1 22 1	0 0 0 0
25 26 1	0 0 0 0
22 25 1	0 0 0 0
27 28 1	0 0 0 0
16 27 1	0 0 0 0
29 30 1	0 0 0 0
29 31 1	0 0 0 0
15 29 1	0 0 0 0
27 29 1	0 0 0 0
32 33 1	0 0 0 0
32 34 1	0 0 0 0
32 35 1	0 0 0 0
15 32 1	0 0 0 0
36 37 1	0 0 0 0
36 38 1	0 0 0 0
17 36 1	0 0 0 0
39 40 1	0 0 0 0
36 39 1	0 0 0 0
41 42 1	0 0 0 0
27 41 1	0 0 0 0
M END
$$$$
M0015
Spartan	04152113413D
42 44 0	0 0 0 0	0 0 0	999	V2	0
-1.5051	1.7148	0.4715	C	0	0	0	0	0	0	0	0	0	0	0	0
-0.2419	0.9616	0.9665	C	0	0	0	0	0	0	0	0	0	0	0	0
0.6188	1.2223	0.3356	H	0	0	0	0	0	0	0	0	0	0	0	0
0.023	1.2293	1.9968	H	0	0	0	0	0	0	0	0	0	0	0	0
-2.2702	0.6662	-0.399	C	0	0	0	0	0	0	0	0	0	0	0	0
-2.5709	1.0812	-1.3669	H	0	0	0	0	0	0	0	0	0	0	0	0
-3.194	0.3699	0.1086	H	0	0	0	0	0	0	0	0	0	0	0	0
-1.3303	-0.5429	-0.5443	C	0	0	0	0	0	0	0	0	0	0	0	0
-1.9015	-1.4718	-0.6453	H	0	0	0	0	0	0	0	0	0	0	0	0
-0.5702	-0.5251	0.8032	C	0	0	0	0	0	0	0	0	0	0	0	0
-1.2867	-0.8053	1.5894	H	0	0	0	0	0	0	0	0	0	0	0	0
-0.4063	-0.4022	-1.783	C	0	0	0	0	0	0	0	0	0	0	0	0
-0.36	0.6533	-2.0886	H	0	0	0	0	0	0	0	0	0	0	0	0
-0.8766	-0.9158	-2.6317	H	0	0	0	0	0	0	0	0	0	0	0	0
0.5933	-1.5163	0.8007	C	0	0	0	0	0	0	0	0	0	0	0	0
1.4104	-1.3965	-0.4652	C	0	0	0	0	0	0	0	0	0	0	0	0
1.021	-0.873	-1.6229	C	0	0	0	0	0	0	0	0	0	0	0	0
-1.1436	2.9767	-0.3169	C	0	0	0	0	0	0	0	0	0	0	0	0
-0.572	2.7262	-1.2177	H	0	0	0	0	0	0	0	0	0	0	0	0
-0.5296	3.6527	0.2918	H	0	0	0	0	0	0	0	0	0	0	0	0
-2.0457	3.5158	-0.6199	H	0	0	0	0	0	0	0	0	0	0	0	0
-2.3514	2.1047	1.6859	C	0	0	0	0	0	0	0	0	0	0	0	0
-2.5207	1.2124	2.3114	H	0	0	0	0	0	0	0	0	0	0	0	0
-1.7957	2.8375	2.2943	H	0	0	0	0	0	0	0	0	0	0	0	0
-3.5775	2.6455	1.2371	O	0	0	0	0	0	0	0	0	0	0	0	0
-4.1069	2.8733	2.0086	H	0	0	0	0	0	0	0	0	0	0	0	0
2.7177	-1.5502	0.283	C	0	0	0	0	0	0	0	0	0	0	0	0
3.1302	-2.5621	0.2756	H	0	0	0	0	0	0	0	0	0	0	0	0
1.9165	-1.2283	1.5773	C	0	0	0	0	0	0	0	0	0	0	0	0
2.0253	-0.1712	1.842	H	0	0	0	0	0	0	0	0	0	0	0	0
2.1243	-1.8405	2.4599	H	0	0	0	0	0	0	0	0	0	0	0	0
0.0987	-2.9427	1.0662	C	0	0	0	0	0	0	0	0	0	0	0	0
-0.6888	-3.2234	0.3593	H	0	0	0	0	0	0	0	0	0	0	0	0
-0.3063	-3.0239	2.0823	H	0	0	0	0	0	0	0	0	0	0	0	0
0.9076	-3.6748	0.9653	H	0	0	0	0	0	0	0	0	0	0	0	0
1.9478	-0.5958	-2.786	C	0	0	0	0	0	0	0	0	0	0	0	0
2.0752	0.4995	-2.8795	H	0	0	0	0	0	0	0	0	0	0	0	0
1.4502	-0.9165	-3.7087	H	0	0	0	0	0	0	0	0	0	0	0	0
3.1807	-1.2629	-2.7509	O	0	0	0	0	0	0	0	0	0	0	0	0
3.6409	-1.008	-1.934	H	0	0	0	0	0	0	0	0	0	0	0	0
3.7967	-0.7011	-0.0629	O	0	0	0	0	0	0	0	0	0	0	0	0
3.4734	0.2075	0.0112	H	0	0	0	0	0	0	0	0	0	0	0	0
2 3 1	0 0 0 0
2 4 1	0 0 0 0
1 2 1	0 0 0 0
5 6 1	0 0 0 0
5 7 1	0 0 0 0
1 5 1	0 0 0 0
8 9 1	0 0 0 0
5 8 1	0 0 0 0
10 11 1	0 0 0 0
2 10 1	0 0 0 0
8 10 1	0 0 0 0
12 13 1	0 0 0 0
12 14 1	0 0 0 0
8 12 1	0 0 0 0
10 15 1	0 0 0 0
15 16 1	0 0 0 0
12 17 1	0 0 0 0
16 17 2	0 0 0 0
18 19 1	0 0 0 0
18 20 1	0 0 0 0
18 21 1	0 0 0 0
1 18 1	0 0 0 0
22 23 1	0 0 0 0
22 24 1	0 0 0 0
1 22 1	0 0 0 0
25 26 1	0 0 0 0
22 25 1	0 0 0 0
27 28 1	0 0 0 0
16 27 1	0 0 0 0
29 30 1	0 0 0 0
29 31 1	0 0 0 0
15 29 1	0 0 0 0
27 29 1	0 0 0 0
32 33 1	0 0 0 0
32 34 1	0 0 0 0
32 35 1	0 0 0 0
15 32 1	0 0 0 0
36 37 1	0 0 0 0
36 38 1	0 0 0 0
17 36 1	0 0 0 0
39 40 1	0 0 0 0
36 39 1	0 0 0 0
41 42 1	0 0 0 0
27 41 1	0 0 0 0
M END
$$$$
M0016
Spartan	04152113413D
42 44 0	0 0 0 0	0 0 0	999	V2	0
-1.5374	1.7011	0.4493	C	0	0	0	0	0	0	0	0	0	0	0	0
-0.2783	0.9608	0.9715	C	0	0	0	0	0	0	0	0	0	0	0	0
0.5958	1.2206	0.3593	H	0	0	0	0	0	0	0	0	0	0	0	0
-0.0387	1.2348	2.0062	H	0	0	0	0	0	0	0	0	0	0	0	0
-2.2703	0.6523	-0.4461	C	0	0	0	0	0	0	0	0	0	0	0	0
-2.5341	1.0626	-1.4273	H	0	0	0	0	0	0	0	0	0	0	0	0
-3.2128	0.3607	0.0286	H	0	0	0	0	0	0	0	0	0	0	0	0
-1.3243	-0.556	-0.5572	C	0	0	0	0	0	0	0	0	0	0	0	0
-1.8899	-1.487	-0.6681	H	0	0	0	0	0	0	0	0	0	0	0	0
-0.5994	-0.5279	0.8093	C	0	0	0	0	0	0	0	0	0	0	0	0
-1.335	-0.8041	1.5786	H	0	0	0	0	0	0	0	0	0	0	0	0
-0.3678	-0.4187	-1.7709	C	0	0	0	0	0	0	0	0	0	0	0	0
-0.3104	0.6364	-2.0757	H	0	0	0	0	0	0	0	0	0	0	0	0
-0.817	-0.9305	-2.6316	H	0	0	0	0	0	0	0	0	0	0	0	0
0.5649	-1.518	0.8442	C	0	0	0	0	0	0	0	0	0	0	0	0
1.4122	-1.4105	-0.4031	C	0	0	0	0	0	0	0	0	0	0	0	0
1.0533	-0.8928	-1.573	C	0	0	0	0	0	0	0	0	0	0	0	0
-1.165	2.9682	-0.3267	C	0	0	0	0	0	0	0	0	0	0	0	0
-0.5315	2.7304	-1.1884	H	0	0	0	0	0	0	0	0	0	0	0	0
-0.6142	3.6741	0.3084	H	0	0	0	0	0	0	0	0	0	0	0	0
-2.0541	3.4793	-0.7175	H	0	0	0	0	0	0	0	0	0	0	0	0
-2.4182	2.0722	1.6553	C	0	0	0	0	0	0	0	0	0	0	0	0
-2.5976	1.1794	2.2634	H	0	0	0	0	0	0	0	0	0	0	0	0
-1.8826	2.7986	2.2886	H	0	0	0	0	0	0	0	0	0	0	0	0
-3.699	2.5514	1.3075	O	0	0	0	0	0	0	0	0	0	0	0	0
-3.5913	3.415	0.8933	H	0	0	0	0	0	0	0	0	0	0	0	0
2.7011	-1.5593	0.3772	C	0	0	0	0	0	0	0	0	0	0	0	0
3.1097	-2.5725	0.3913	H	0	0	0	0	0	0	0	0	0	0	0	0
1.8696	-1.2199	1.6488	C	0	0	0	0	0	0	0	0	0	0	0	0
1.9727	-0.1592	1.9017	H	0	0	0	0	0	0	0	0	0	0	0	0
2.0555	-1.8205	2.544	H	0	0	0	0	0	0	0	0	0	0	0	0
0.065	-2.9421	1.1124	C	0	0	0	0	0	0	0	0	0	0	0	0
-0.7058	-3.2306	0.3907	H	0	0	0	0	0	0	0	0	0	0	0	0
-0.3629	-3.0133	2.1195	H	0	0	0	0	0	0	0	0	0	0	0	0
0.8764	-3.6741	1.0374	H	0	0	0	0	0	0	0	0	0	0	0	0
2.0101	-0.623	-2.7134	C	0	0	0	0	0	0	0	0	0	0	0	0
2.1482	0.4719	-2.8035	H	0	0	0	0	0	0	0	0	0	0	0	0
1.5317	-0.9379	-3.649	H	0	0	0	0	0	0	0	0	0	0	0	0
3.2354	-1.2988	-2.6504	O	0	0	0	0	0	0	0	0	0	0	0	0
3.6785	-1.0463	-1.8225	H	0	0	0	0	0	0	0	0	0	0	0	0
3.791	-0.7183	0.0463	O	0	0	0	0	0	0	0	0	0	0	0	0
3.4666	0.1917	0.0916	H	0	0	0	0	0	0	0	0	0	0	0	0
2 3 1	0 0 0 0
2 4 1	0 0 0 0
1 2 1	0 0 0 0
5 6 1	0 0 0 0
5 7 1	0 0 0 0
1 5 1	0 0 0 0
8 9 1	0 0 0 0
5 8 1	0 0 0 0
10 11 1	0 0 0 0
2 10 1	0 0 0 0
8 10 1	0 0 0 0
12 13 1	0 0 0 0
12 14 1	0 0 0 0
8 12 1	0 0 0 0
10 15 1	0 0 0 0
15 16 1	0 0 0 0
12 17 1	0 0 0 0
16 17 2	0 0 0 0
18 19 1	0 0 0 0
18 20 1	0 0 0 0
18 21 1	0 0 0 0
1 18 1	0 0 0 0
22 23 1	0 0 0 0
22 24 1	0 0 0 0
1 22 1	0 0 0 0
25 26 1	0 0 0 0
22 25 1	0 0 0 0
27 28 1	0 0 0 0
16 27 1	0 0 0 0
29 30 1	0 0 0 0
29 31 1	0 0 0 0
15 29 1	0 0 0 0
27 29 1	0 0 0 0
32 33 1	0 0 0 0
32 34 1	0 0 0 0
32 35 1	0 0 0 0
15 32 1	0 0 0 0
36 37 1	0 0 0 0
36 38 1	0 0 0 0
17 36 1	0 0 0 0
39 40 1	0 0 0 0
36 39 1	0 0 0 0
41 42 1	0 0 0 0
27 41 1	0 0 0 0
M END
$$$$
M0017
Spartan	04152113413D
42 44 0	0 0 0 0	0 0 0	999	V2	0
-1.5655	1.7747	0.4318	C	0	0	0	0	0	0	0	0	0	0	0	0
-0.3163	1.0223	0.9643	C	0	0	0	0	0	0	0	0	0	0	0	0
0.5686	1.2931	0.373	H	0	0	0	0	0	0	0	0	0	0	0	0
-0.1067	1.2731	2.0086	H	0	0	0	0	0	0	0	0	0	0	0	0
-2.3079	0.724	-0.4554	C	0	0	0	0	0	0	0	0	0	0	0	0
-2.5959	1.1386	-1.4282	H	0	0	0	0	0	0	0	0	0	0	0	0
-3.2422	0.4032	0.0254	H	0	0	0	0	0	0	0	0	0	0	0	0
-1.3631	-0.4832	-0.5846	C	0	0	0	0	0	0	0	0	0	0	0	0
-1.9306	-1.4129	-0.6998	H	0	0	0	0	0	0	0	0	0	0	0	0
-0.6298	-0.4644	0.7775	C	0	0	0	0	0	0	0	0	0	0	0	0
-1.3544	-0.7475	1.552	H	0	0	0	0	0	0	0	0	0	0	0	0
-0.4183	-0.3349	-1.8065	C	0	0	0	0	0	0	0	0	0	0	0	0
-0.3807	0.72	-2.1149	H	0	0	0	0	0	0	0	0	0	0	0	0
-0.8651	-0.8574	-2.6631	H	0	0	0	0	0	0	0	0	0	0	0	0
0.5412	-1.4447	0.7852	C	0	0	0	0	0	0	0	0	0	0	0	0
1.3903	-1.2996	-0.4586	C	0	0	0	0	0	0	0	0	0	0	0	0
1.0155	-0.7787	-1.6211	C	0	0	0	0	0	0	0	0	0	0	0	0
-1.1745	3.0227	-0.3669	C	0	0	0	0	0	0	0	0	0	0	0	0
-0.5701	2.759	-1.2407	H	0	0	0	0	0	0	0	0	0	0	0	0
-0.5828	3.7109	0.2485	H	0	0	0	0	0	0	0	0	0	0	0	0
-2.0593	3.5636	-0.7233	H	0	0	0	0	0	0	0	0	0	0	0	0
-2.4556	2.2334	1.6	C	0	0	0	0	0	0	0	0	0	0	0	0
-1.9285	3.006	2.17	H	0	0	0	0	0	0	0	0	0	0	0	0
-3.3759	2.6902	1.2001	H	0	0	0	0	0	0	0	0	0	0	0	0
-2.7634	1.2224	2.5397	O	0	0	0	0	0	0	0	0	0	0	0	0
-3.377	0.6044	2.1265	H	0	0	0	0	0	0	0	0	0	0	0	0
2.6734	-1.4639	0.3178	C	0	0	0	0	0	0	0	0	0	0	0	0
3.0618	-2.4911	0.3042	H	0	0	0	0	0	0	0	0	0	0	0	0
1.842	-1.1531	1.5959	C	0	0	0	0	0	0	0	0	0	0	0	0
1.9485	-0.0965	1.8512	H	0	0	0	0	0	0	0	0	0	0	0	0
2.0243	-1.7709	2.4808	H	0	0	0	0	0	0	0	0	0	0	0	0
0.0512	-2.8784	1.0207	C	0	0	0	0	0	0	0	0	0	0	0	0
-0.7124	-3.1593	0.2882	H	0	0	0	0	0	0	0	0	0	0	0	0
-0.3832	-2.9719	2.0232	H	0	0	0	0	0	0	0	0	0	0	0	0
0.8682	-3.6035	0.9377	H	0	0	0	0	0	0	0	0	0	0	0	0
1.9454	-0.4614	-2.7691	C	0	0	0	0	0	0	0	0	0	0	0	0
2.0001	0.6384	-2.8758	H	0	0	0	0	0	0	0	0	0	0	0	0
1.4904	-0.8312	-3.6973	H	0	0	0	0	0	0	0	0	0	0	0	0
3.2197	-1.0392	-2.6934	O	0	0	0	0	0	0	0	0	0	0	0	0
3.6272	-0.7322	-1.8652	H	0	0	0	0	0	0	0	0	0	0	0	0
3.6982	-0.5449	-0.0264	O	0	0	0	0	0	0	0	0	0	0	0	0
4.4935	-0.7789	0.468	H	0	0	0	0	0	0	0	0	0	0	0	0
2 3 1	0 0 0 0
2 4 1	0 0 0 0
1 2 1	0 0 0 0
5 6 1	0 0 0 0
5 7 1	0 0 0 0
1 5 1	0 0 0 0
8 9 1	0 0 0 0
5 8 1	0 0 0 0
10 11 1	0 0 0 0
2 10 1	0 0 0 0
8 10 1	0 0 0 0
12 13 1	0 0 0 0
12 14 1	0 0 0 0
8 12 1	0 0 0 0
10 15 1	0 0 0 0
15 16 1	0 0 0 0
12 17 1	0 0 0 0
16 17 2	0 0 0 0
18 19 1	0 0 0 0
18 20 1	0 0 0 0
18 21 1	0 0 0 0
1 18 1	0 0 0 0
22 23 1	0 0 0 0
22 24 1	0 0 0 0
1 22 1	0 0 0 0
25 26 1	0 0 0 0
22 25 1	0 0 0 0
27 28 1	0 0 0 0
16 27 1	0 0 0 0
29 30 1	0 0 0 0
29 31 1	0 0 0 0
15 29 1	0 0 0 0
27 29 1	0 0 0 0
32 33 1	0 0 0 0
32 34 1	0 0 0 0
32 35 1	0 0 0 0
15 32 1	0 0 0 0
36 37 1	0 0 0 0
36 38 1	0 0 0 0
17 36 1	0 0 0 0
39 40 1	0 0 0 0
36 39 1	0 0 0 0
41 42 1	0 0 0 0
27 41 1	0 0 0 0
M END
$$$$
M0018
Spartan	04152113413D
42 44 0	0 0 0 0	0 0 0	999	V2	0
-1.5342	1.7004	0.4072	C	0	0	0	0	0	0	0	0	0	0	0	0
-0.2741	0.9474	0.912	C	0	0	0	0	0	0	0	0	0	0	0	0
0.5888	1.1974	0.2793	H	0	0	0	0	0	0	0	0	0	0	0	0
-0.0257	1.2193	1.943	H	0	0	0	0	0	0	0	0	0	0	0	0
-2.314	0.6385	-0.4335	C	0	0	0	0	0	0	0	0	0	0	0	0
-2.6315	1.036	-1.404	H	0	0	0	0	0	0	0	0	0	0	0	0
-3.2336	0.3334	0.0853	H	0	0	0	0	0	0	0	0	0	0	0	0
-1.3793	-0.5751	-0.5727	C	0	0	0	0	0	0	0	0	0	0	0	0
-1.9513	-1.5052	-0.6641	H	0	0	0	0	0	0	0	0	0	0	0	0
-0.6078	-0.5412	0.7684	C	0	0	0	0	0	0	0	0	0	0	0	0
-1.3123	-0.8005	1.5697	H	0	0	0	0	0	0	0	0	0	0	0	0
-0.4625	-0.4307	-1.8154	C	0	0	0	0	0	0	0	0	0	0	0	0
-0.4198	0.6208	-2.1288	H	0	0	0	0	0	0	0	0	0	0	0	0
-0.9209	-0.9604	-2.6614	H	0	0	0	0	0	0	0	0	0	0	0	0
0.5592	-1.5316	0.7721	C	0	0	0	0	0	0	0	0	0	0	0	0
1.3637	-1.413	-0.5021	C	0	0	0	0	0	0	0	0	0	0	0	0
0.9719	-0.8615	-1.6453	C	0	0	0	0	0	0	0	0	0	0	0	0
-1.1555	2.9299	-0.426	C	0	0	0	0	0	0	0	0	0	0	0	0
-0.5535	2.6494	-1.2963	H	0	0	0	0	0	0	0	0	0	0	0	0
-0.5617	3.6342	0.1691	H	0	0	0	0	0	0	0	0	0	0	0	0
-2.0462	3.4594	-0.7859	H	0	0	0	0	0	0	0	0	0	0	0	0
-2.383	2.1867	1.5947	C	0	0	0	0	0	0	0	0	0	0	0	0
-1.8315	2.9628	2.1367	H	0	0	0	0	0	0	0	0	0	0	0	0
-3.311	2.6464	1.2159	H	0	0	0	0	0	0	0	0	0	0	0	0
-2.6716	1.1944	2.5609	O	0	0	0	0	0	0	0	0	0	0	0	0
-3.2948	0.5704	2.1718	H	0	0	0	0	0	0	0	0	0	0	0	0
2.6821	-1.5006	0.2203	C	0	0	0	0	0	0	0	0	0	0	0	0
3.1213	-2.5083	0.2299	H	0	0	0	0	0	0	0	0	0	0	0	0
1.8863	-1.1924	1.5243	C	0	0	0	0	0	0	0	0	0	0	0	0
1.9719	-0.1309	1.7664	H	0	0	0	0	0	0	0	0	0	0	0	0
2.1197	-1.7952	2.4078	H	0	0	0	0	0	0	0	0	0	0	0	0
0.0801	-2.952	1.0845	C	0	0	0	0	0	0	0	0	0	0	0	0
-0.7167	-3.2575	0.398	H	0	0	0	0	0	0	0	0	0	0	0	0
-0.31	-3.0061	2.108	H	0	0	0	0	0	0	0	0	0	0	0	0
0.8927	-3.6817	0.993	H	0	0	0	0	0	0	0	0	0	0	0	0
1.9595	-0.3904	-2.6888	C	0	0	0	0	0	0	0	0	0	0	0	0
1.4787	-0.3289	-3.6707	H	0	0	0	0	0	0	0	0	0	0	0	0
2.7983	-1.0951	-2.767	H	0	0	0	0	0	0	0	0	0	0	0	0
2.419	0.9166	-2.3882	O	0	0	0	0	0	0	0	0	0	0	0	0
2.9388	0.8091	-1.5757	H	0	0	0	0	0	0	0	0	0	0	0	0
3.6381	-0.5524	-0.2164	O	0	0	0	0	0	0	0	0	0	0	0	0
4.4323	-0.6422	0.3237	H	0	0	0	0	0	0	0	0	0	0	0	0
2 3 1	0 0 0 0
2 4 1	0 0 0 0
1 2 1	0 0 0 0
5 6 1	0 0 0 0
5 7 1	0 0 0 0
1 5 1	0 0 0 0
8 9 1	0 0 0 0
5 8 1	0 0 0 0
10 11 1	0 0 0 0
2 10 1	0 0 0 0
8 10 1	0 0 0 0
12 13 1	0 0 0 0
12 14 1	0 0 0 0
8 12 1	0 0 0 0
10 15 1	0 0 0 0
15 16 1	0 0 0 0
12 17 1	0 0 0 0
16 17 2	0 0 0 0
18 19 1	0 0 0 0
18 20 1	0 0 0 0
18 21 1	0 0 0 0
1 18 1	0 0 0 0
22 23 1	0 0 0 0
22 24 1	0 0 0 0
1 22 1	0 0 0 0
25 26 1	0 0 0 0
22 25 1	0 0 0 0
27 28 1	0 0 0 0
16 27 1	0 0 0 0
29 30 1	0 0 0 0
29 31 1	0 0 0 0
15 29 1	0 0 0 0
27 29 1	0 0 0 0
32 33 1	0 0 0 0
32 34 1	0 0 0 0
32 35 1	0 0 0 0
15 32 1	0 0 0 0
36 37 1	0 0 0 0
36 38 1	0 0 0 0
17 36 1	0 0 0 0
39 40 1	0 0 0 0
36 39 1	0 0 0 0
41 42 1	0 0 0 0
27 41 1	0 0 0 0
M END
$$$$
M0019
Spartan	04152113413D
42 44 0	0 0 0 0	0 0 0	999	V2	0
-1.5095	1.6527	0.4916	C	0	0	0	0	0	0	0	0	0	0	0	0
-0.2248	0.9201	0.9602	C	0	0	0	0	0	0	0	0	0	0	0	0
0.6164	1.1638	0.2982	H	0	0	0	0	0	0	0	0	0	0	0	0
0.0702	1.2126	1.9754	H	0	0	0	0	0	0	0	0	0	0	0	0
-2.2871	0.5903	-0.35	C	0	0	0	0	0	0	0	0	0	0	0	0
-2.5945	0.9836	-1.3255	H	0	0	0	0	0	0	0	0	0	0	0	0
-3.2069	0.3096	0.1733	H	0	0	0	0	0	0	0	0	0	0	0	0
-1.3468	-0.6195	-0.4837	C	0	0	0	0	0	0	0	0	0	0	0	0
-1.9112	-1.5553	-0.5631	H	0	0	0	0	0	0	0	0	0	0	0	0
-0.5628	-0.5705	0.8485	C	0	0	0	0	0	0	0	0	0	0	0	0
-1.2684	-0.8208	1.654	H	0	0	0	0	0	0	0	0	0	0	0	0
-0.4361	-0.4821	-1.7285	C	0	0	0	0	0	0	0	0	0	0	0	0
-0.3464	0.5764	-2.01	H	0	0	0	0	0	0	0	0	0	0	0	0
-0.9305	-0.9627	-2.5837	H	0	0	0	0	0	0	0	0	0	0	0	0
0.5937	-1.5744	0.8734	C	0	0	0	0	0	0	0	0	0	0	0	0
1.3608	-1.5572	-0.4281	C	0	0	0	0	0	0	0	0	0	0	0	0
0.9704	-1.0019	-1.5712	C	0	0	0	0	0	0	0	0	0	0	0	0
-1.1754	2.909	-0.3193	C	0	0	0	0	0	0	0	0	0	0	0	0
-0.5708	2.662	-1.1978	H	0	0	0	0	0	0	0	0	0	0	0	0
-0.6055	3.627	0.2835	H	0	0	0	0	0	0	0	0	0	0	0	0
-2.0816	3.409	-0.6835	H	0	0	0	0	0	0	0	0	0	0	0	0
-2.3307	2.0407	1.7338	C	0	0	0	0	0	0	0	0	0	0	0	0
-2.4767	1.1581	2.3657	H	0	0	0	0	0	0	0	0	0	0	0	0
-1.7662	2.7793	2.3273	H	0	0	0	0	0	0	0	0	0	0	0	0
-3.6303	2.5122	1.4433	O	0	0	0	0	0	0	0	0	0	0	0	0
-3.5432	3.3577	0.9892	H	0	0	0	0	0	0	0	0	0	0	0	0
2.7006	-1.7007	0.2613	C	0	0	0	0	0	0	0	0	0	0	0	0
3.019	-2.7431	0.3704	H	0	0	0	0	0	0	0	0	0	0	0	0
1.9556	-1.2195	1.5512	C	0	0	0	0	0	0	0	0	0	0	0	0
2.0933	-0.1426	1.6777	H	0	0	0	0	0	0	0	0	0	0	0	0
2.195	-1.7339	2.487	H	0	0	0	0	0	0	0	0	0	0	0	0
0.1025	-2.9649	1.2877	C	0	0	0	0	0	0	0	0	0	0	0	0
-0.7351	-3.2883	0.66	H	0	0	0	0	0	0	0	0	0	0	0	0
-0.2368	-2.9518	2.3302	H	0	0	0	0	0	0	0	0	0	0	0	0
0.8937	-3.7173	1.2005	H	0	0	0	0	0	0	0	0	0	0	0	0
1.9735	-0.638	-2.6301	C	0	0	0	0	0	0	0	0	0	0	0	0
1.4875	-0.5501	-3.6118	H	0	0	0	0	0	0	0	0	0	0	0	0
2.7609	-1.3982	-2.6964	H	0	0	0	0	0	0	0	0	0	0	0	0
2.5411	0.6267	-2.2508	O	0	0	0	0	0	0	0	0	0	0	0	0
3.1782	0.8821	-2.9303	H	0	0	0	0	0	0	0	0	0	0	0	0
3.8012	-0.9912	-0.2226	O	0	0	0	0	0	0	0	0	0	0	0	0
3.4637	-0.1886	-0.657	H	0	0	0	0	0	0	0	0	0	0	0	0
2 3 1	0 0 0 0
2 4 1	0 0 0 0
1 2 1	0 0 0 0
5 6 1	0 0 0 0
5 7 1	0 0 0 0
1 5 1	0 0 0 0
8 9 1	0 0 0 0
5 8 1	0 0 0 0
10 11 1	0 0 0 0
2 10 1	0 0 0 0
8 10 1	0 0 0 0
12 13 1	0 0 0 0
12 14 1	0 0 0 0
8 12 1	0 0 0 0
10 15 1	0 0 0 0
15 16 1	0 0 0 0
12 17 1	0 0 0 0
16 17 2	0 0 0 0
18 19 1	0 0 0 0
18 20 1	0 0 0 0
18 21 1	0 0 0 0
1 18 1	0 0 0 0
22 23 1	0 0 0 0
22 24 1	0 0 0 0
1 22 1	0 0 0 0
25 26 1	0 0 0 0
22 25 1	0 0 0 0
27 28 1	0 0 0 0
16 27 1	0 0 0 0
29 30 1	0 0 0 0
29 31 1	0 0 0 0
15 29 1	0 0 0 0
27 29 1	0 0 0 0
32 33 1	0 0 0 0
32 34 1	0 0 0 0
32 35 1	0 0 0 0
15 32 1	0 0 0 0
36 37 1	0 0 0 0
36 38 1	0 0 0 0
17 36 1	0 0 0 0
39 40 1	0 0 0 0
36 39 1	0 0 0 0
41 42 1	0 0 0 0
27 41 1	0 0 0 0
M END
$$$$
M0020
Spartan	04152113413D
42 44 0	0 0 0 0	0 0 0	999	V2	0
-1.5501	1.6486	0.4638	C	0	0	0	0	0	0	0	0	0	0	0	0
-0.2598	0.9173	0.9195	C	0	0	0	0	0	0	0	0	0	0	0	0
0.5727	1.1719	0.251	H	0	0	0	0	0	0	0	0	0	0	0	0
0.0322	1.2158	1.9303	H	0	0	0	0	0	0	0	0	0	0	0	0
-2.326	0.5884	-0.384	C	0	0	0	0	0	0	0	0	0	0	0	0
-2.6447	0.9925	-1.3515	H	0	0	0	0	0	0	0	0	0	0	0	0
-3.2383	0.2778	0.1424	H	0	0	0	0	0	0	0	0	0	0	0	0
-1.3796	-0.6148	-0.5348	C	0	0	0	0	0	0	0	0	0	0	0	0
-1.9386	-1.5532	-0.6232	H	0	0	0	0	0	0	0	0	0	0	0	0
-0.5898	-0.5727	0.7947	C	0	0	0	0	0	0	0	0	0	0	0	0
-1.2904	-0.8355	1.6013	H	0	0	0	0	0	0	0	0	0	0	0	0
-0.4764	-0.4566	-1.7817	C	0	0	0	0	0	0	0	0	0	0	0	0
-0.3825	0.6066	-2.042	H	0	0	0	0	0	0	0	0	0	0	0	0
-0.9777	-0.9184	-2.6433	H	0	0	0	0	0	0	0	0	0	0	0	0
0.5697	-1.5732	0.8038	C	0	0	0	0	0	0	0	0	0	0	0	0
1.3258	-1.5497	-0.5041	C	0	0	0	0	0	0	0	0	0	0	0	0
0.9281	-0.9859	-1.6405	C	0	0	0	0	0	0	0	0	0	0	0	0
-1.2333	2.9189	-0.33	C	0	0	0	0	0	0	0	0	0	0	0	0
-0.6452	2.6839	-1.2237	H	0	0	0	0	0	0	0	0	0	0	0	0
-0.661	3.6217	0.2818	H	0	0	0	0	0	0	0	0	0	0	0	0
-2.1541	3.4205	-0.6519	H	0	0	0	0	0	0	0	0	0	0	0	0
-2.4067	2.0103	1.6807	C	0	0	0	0	0	0	0	0	0	0	0	0
-3.373	2.4102	1.3292	H	0	0	0	0	0	0	0	0	0	0	0	0
-2.6187	1.0951	2.2589	H	0	0	0	0	0	0	0	0	0	0	0	0
-1.7232	2.9596	2.4748	O	0	0	0	0	0	0	0	0	0	0	0	0
-2.2729	3.1622	3.2395	H	0	0	0	0	0	0	0	0	0	0	0	0
2.6712	-1.6977	0.1739	C	0	0	0	0	0	0	0	0	0	0	0	0
2.9881	-2.7414	0.2786	H	0	0	0	0	0	0	0	0	0	0	0	0
1.9368	-1.218	1.4705	C	0	0	0	0	0	0	0	0	0	0	0	0
2.0722	-0.1412	1.5972	H	0	0	0	0	0	0	0	0	0	0	0	0
2.1845	-1.7334	2.4036	H	0	0	0	0	0	0	0	0	0	0	0	0
0.0872	-2.9676	1.2158	C	0	0	0	0	0	0	0	0	0	0	0	0
-0.7568	-3.2902	0.5956	H	0	0	0	0	0	0	0	0	0	0	0	0
-0.2405	-2.9607	2.2625	H	0	0	0	0	0	0	0	0	0	0	0	0
0.8793	-3.7177	1.1161	H	0	0	0	0	0	0	0	0	0	0	0	0
1.9233	-0.621	-2.7068	C	0	0	0	0	0	0	0	0	0	0	0	0
1.4282	-0.5268	-3.6834	H	0	0	0	0	0	0	0	0	0	0	0	0
2.7057	-1.3852	-2.784	H	0	0	0	0	0	0	0	0	0	0	0	0
2.5007	0.6386	-2.3281	O	0	0	0	0	0	0	0	0	0	0	0	0
3.1308	0.8952	-3.0138	H	0	0	0	0	0	0	0	0	0	0	0	0
3.7701	-0.9912	-0.3179	O	0	0	0	0	0	0	0	0	0	0	0	0
3.4326	-0.1828	-0.7409	H	0	0	0	0	0	0	0	0	0	0	0	0
2 3 1	0 0 0 0
2 4 1	0 0 0 0
1 2 1	0 0 0 0
5 6 1	0 0 0 0
5 7 1	0 0 0 0
1 5 1	0 0 0 0
8 9 1	0 0 0 0
5 8 1	0 0 0 0
10 11 1	0 0 0 0
2 10 1	0 0 0 0
8 10 1	0 0 0 0
12 13 1	0 0 0 0
12 14 1	0 0 0 0
8 12 1	0 0 0 0
10 15 1	0 0 0 0
15 16 1	0 0 0 0
12 17 1	0 0 0 0
16 17 2	0 0 0 0
18 19 1	0 0 0 0
18 20 1	0 0 0 0
18 21 1	0 0 0 0
1 18 1	0 0 0 0
22 23 1	0 0 0 0
22 24 1	0 0 0 0
1 22 1	0 0 0 0
25 26 1	0 0 0 0
22 25 1	0 0 0 0
27 28 1	0 0 0 0
16 27 1	0 0 0 0
29 30 1	0 0 0 0
29 31 1	0 0 0 0
15 29 1	0 0 0 0
27 29 1	0 0 0 0
32 33 1	0 0 0 0
32 34 1	0 0 0 0
32 35 1	0 0 0 0
15 32 1	0 0 0 0
36 37 1	0 0 0 0
36 38 1	0 0 0 0
17 36 1	0 0 0 0
39 40 1	0 0 0 0
36 39 1	0 0 0 0
41 42 1	0 0 0 0
27 41 1	0 0 0 0
M END
$$$$
M0021
Spartan	04152113413D
42 44 0	0 0 0 0	0 0 0	999	V2	0
-1.5157	1.6543	0.4578	C	0	0	0	0	0	0	0	0	0	0	0	0
-0.2344	0.9145	0.9237	C	0	0	0	0	0	0	0	0	0	0	0	0
0.6048	1.1494	0.2555	H	0	0	0	0	0	0	0	0	0	0	0	0
0.0656	1.2108	1.9367	H	0	0	0	0	0	0	0	0	0	0	0	0
-2.31	0.5903	-0.3647	C	0	0	0	0	0	0	0	0	0	0	0	0
-2.6301	0.9782	-1.3382	H	0	0	0	0	0	0	0	0	0	0	0	0
-3.2233	0.3174	0.1745	H	0	0	0	0	0	0	0	0	0	0	0	0
-1.3787	-0.6259	-0.5044	C	0	0	0	0	0	0	0	0	0	0	0	0
-1.9531	-1.5567	-0.5697	H	0	0	0	0	0	0	0	0	0	0	0	0
-0.5789	-0.5756	0.8191	C	0	0	0	0	0	0	0	0	0	0	0	0
-1.2718	-0.8286	1.6349	H	0	0	0	0	0	0	0	0	0	0	0	0
-0.4843	-0.5024	-1.7643	C	0	0	0	0	0	0	0	0	0	0	0	0
-0.4287	0.5475	-2.0824	H	0	0	0	0	0	0	0	0	0	0	0	0
-0.9695	-1.0252	-2.5991	H	0	0	0	0	0	0	0	0	0	0	0	0
0.5828	-1.5727	0.8177	C	0	0	0	0	0	0	0	0	0	0	0	0
1.357	-1.4896	-0.4778	C	0	0	0	0	0	0	0	0	0	0	0	0
0.9453	-0.957	-1.6231	C	0	0	0	0	0	0	0	0	0	0	0	0
-1.173	2.8976	-0.37	C	0	0	0	0	0	0	0	0	0	0	0	0
-0.5704	2.6353	-1.2467	H	0	0	0	0	0	0	0	0	0	0	0	0
-0.5964	3.6184	0.2243	H	0	0	0	0	0	0	0	0	0	0	0	0
-2.0765	3.4012	-0.739	H	0	0	0	0	0	0	0	0	0	0	0	0
-2.3236	2.0635	1.7017	C	0	0	0	0	0	0	0	0	0	0	0	0
-2.474	1.1888	2.3437	H	0	0	0	0	0	0	0	0	0	0	0	0
-1.7473	2.8026	2.2832	H	0	0	0	0	0	0	0	0	0	0	0	0
-3.62	2.5452	1.4164	O	0	0	0	0	0	0	0	0	0	0	0	0
-3.5263	3.3757	0.9375	H	0	0	0	0	0	0	0	0	0	0	0	0
2.6908	-1.5872	0.2144	C	0	0	0	0	0	0	0	0	0	0	0	0
3.1102	-2.603	0.2367	H	0	0	0	0	0	0	0	0	0	0	0	0
1.9324	-1.2324	1.5295	C	0	0	0	0	0	0	0	0	0	0	0	0
2.042	-0.1645	1.7365	H	0	0	0	0	0	0	0	0	0	0	0	0
2.1786	-1.8133	2.4246	H	0	0	0	0	0	0	0	0	0	0	0	0
0.1008	-2.9837	1.1674	C	0	0	0	0	0	0	0	0	0	0	0	0
-0.7175	-3.2934	0.5088	H	0	0	0	0	0	0	0	0	0	0	0	0
-0.2607	-3.0181	2.202	H	0	0	0	0	0	0	0	0	0	0	0	0
0.9048	-3.7214	1.0657	H	0	0	0	0	0	0	0	0	0	0	0	0
1.912	-0.5373	-2.707	C	0	0	0	0	0	0	0	0	0	0	0	0
1.3995	-0.4832	-3.6727	H	0	0	0	0	0	0	0	0	0	0	0	0
2.7242	-1.2722	-2.7998	H	0	0	0	0	0	0	0	0	0	0	0	0
2.4209	0.7592	-2.4535	O	0	0	0	0	0	0	0	0	0	0	0	0
2.962	0.6545	-1.6553	H	0	0	0	0	0	0	0	0	0	0	0	0
3.6539	-0.6682	-0.2656	O	0	0	0	0	0	0	0	0	0	0	0	0
4.4767	-0.7929	0.2213	H	0	0	0	0	0	0	0	0	0	0	0	0
2 3 1	0 0 0 0
2 4 1	0 0 0 0
1 2 1	0 0 0 0
5 6 1	0 0 0 0
5 7 1	0 0 0 0
1 5 1	0 0 0 0
8 9 1	0 0 0 0
5 8 1	0 0 0 0
10 11 1	0 0 0 0
2 10 1	0 0 0 0
8 10 1	0 0 0 0
12 13 1	0 0 0 0
12 14 1	0 0 0 0
8 12 1	0 0 0 0
10 15 1	0 0 0 0
15 16 1	0 0 0 0
12 17 1	0 0 0 0
16 17 2	0 0 0 0
18 19 1	0 0 0 0
18 20 1	0 0 0 0
18 21 1	0 0 0 0
1 18 1	0 0 0 0
22 23 1	0 0 0 0
22 24 1	0 0 0 0
1 22 1	0 0 0 0
25 26 1	0 0 0 0
22 25 1	0 0 0 0
27 28 1	0 0 0 0
16 27 1	0 0 0 0
29 30 1	0 0 0 0
29 31 1	0 0 0 0
15 29 1	0 0 0 0
27 29 1	0 0 0 0
32 33 1	0 0 0 0
32 34 1	0 0 0 0
32 35 1	0 0 0 0
15 32 1	0 0 0 0
36 37 1	0 0 0 0
36 38 1	0 0 0 0
17 36 1	0 0 0 0
39 40 1	0 0 0 0
36 39 1	0 0 0 0
41 42 1	0 0 0 0
27 41 1	0 0 0 0
M END
$$$$
M0022
Spartan	04152113413D
42 44 0	0 0 0 0	0 0 0	999	V2	0
-1.5357	1.7242	0.4744	C	0	0	0	0	0	0	0	0	0	0	0	0
-0.2713	0.9759	0.9717	C	0	0	0	0	0	0	0	0	0	0	0	0
0.5947	1.2256	0.345	H	0	0	0	0	0	0	0	0	0	0	0	0
-0.0103	1.2493	2.0015	H	0	0	0	0	0	0	0	0	0	0	0	0
-2.3009	0.6765	-0.3948	C	0	0	0	0	0	0	0	0	0	0	0	0
-2.5889	1.0828	-1.3709	H	0	0	0	0	0	0	0	0	0	0	0	0
-3.2319	0.3947	0.1078	H	0	0	0	0	0	0	0	0	0	0	0	0
-1.3679	-0.54	-0.5248	C	0	0	0	0	0	0	0	0	0	0	0	0
-1.9452	-1.4663	-0.6155	H	0	0	0	0	0	0	0	0	0	0	0	0
-0.6065	-0.5111	0.8211	C	0	0	0	0	0	0	0	0	0	0	0	0
-1.321	-0.7856	1.6111	H	0	0	0	0	0	0	0	0	0	0	0	0
-0.4422	-0.4164	-1.7641	C	0	0	0	0	0	0	0	0	0	0	0	0
-0.4021	0.6352	-2.086	H	0	0	0	0	0	0	0	0	0	0	0	0
-0.9084	-0.9456	-2.6065	H	0	0	0	0	0	0	0	0	0	0	0	0
0.5557	-1.5026	0.8224	C	0	0	0	0	0	0	0	0	0	0	0	0
1.384	-1.379	-0.4376	C	0	0	0	0	0	0	0	0	0	0	0	0
0.9915	-0.8689	-1.5998	C	0	0	0	0	0	0	0	0	0	0	0	0
-1.1685	2.9817	-0.3197	C	0	0	0	0	0	0	0	0	0	0	0	0
-0.5517	2.7319	-1.1893	H	0	0	0	0	0	0	0	0	0	0	0	0
-0.6003	3.688	0.2986	H	0	0	0	0	0	0	0	0	0	0	0	0
-2.0601	3.4967	-0.6988	H	0	0	0	0	0	0	0	0	0	0	0	0
-2.3842	2.1121	1.6981	C	0	0	0	0	0	0	0	0	0	0	0	0
-2.5544	1.2254	2.3186	H	0	0	0	0	0	0	0	0	0	0	0	0
-1.8272	2.8404	2.3114	H	0	0	0	0	0	0	0	0	0	0	0	0
-3.6713	2.5986	1.3791	O	0	0	0	0	0	0	0	0	0	0	0	0
-3.5655	3.448	0.9358	H	0	0	0	0	0	0	0	0	0	0	0	0
2.6792	-1.5452	0.3188	C	0	0	0	0	0	0	0	0	0	0	0	0
3.0596	-2.5752	0.309	H	0	0	0	0	0	0	0	0	0	0	0	0
1.8726	-1.2153	1.6076	C	0	0	0	0	0	0	0	0	0	0	0	0
1.9951	-0.1568	1.8493	H	0	0	0	0	0	0	0	0	0	0	0	0
2.0654	-1.8257	2.4958	H	0	0	0	0	0	0	0	0	0	0	0	0
0.0561	-2.929	1.0812	C	0	0	0	0	0	0	0	0	0	0	0	0
-0.7245	-3.2088	0.3663	H	0	0	0	0	0	0	0	0	0	0	0	0
-0.3597	-3.0103	2.0929	H	0	0	0	0	0	0	0	0	0	0	0	0
0.8646	-3.6628	0.9888	H	0	0	0	0	0	0	0	0	0	0	0	0
1.901	-0.5757	-2.7701	C	0	0	0	0	0	0	0	0	0	0	0	0
1.9524	0.5212	-2.9011	H	0	0	0	0	0	0	0	0	0	0	0	0
1.4298	-0.966	-3.6809	H	0	0	0	0	0	0	0	0	0	0	0	0
3.1771	-1.1515	-2.706	O	0	0	0	0	0	0	0	0	0	0	0	0
3.5948	-0.8331	-1.8874	H	0	0	0	0	0	0	0	0	0	0	0	0
3.7055	-0.6373	-0.049	O	0	0	0	0	0	0	0	0	0	0	0	0
4.5208	-0.9	0.396	H	0	0	0	0	0	0	0	0	0	0	0	0
2 3 1	0 0 0 0
2 4 1	0 0 0 0
1 2 1	0 0 0 0
5 6 1	0 0 0 0
5 7 1	0 0 0 0
1 5 1	0 0 0 0
8 9 1	0 0 0 0
5 8 1	0 0 0 0
10 11 1	0 0 0 0
2 10 1	0 0 0 0
8 10 1	0 0 0 0
12 13 1	0 0 0 0
12 14 1	0 0 0 0
8 12 1	0 0 0 0
10 15 1	0 0 0 0
15 16 1	0 0 0 0
12 17 1	0 0 0 0
16 17 2	0 0 0 0
18 19 1	0 0 0 0
18 20 1	0 0 0 0
18 21 1	0 0 0 0
1 18 1	0 0 0 0
22 23 1	0 0 0 0
22 24 1	0 0 0 0
1 22 1	0 0 0 0
25 26 1	0 0 0 0
22 25 1	0 0 0 0
27 28 1	0 0 0 0
16 27 1	0 0 0 0
29 30 1	0 0 0 0
29 31 1	0 0 0 0
15 29 1	0 0 0 0
27 29 1	0 0 0 0
32 33 1	0 0 0 0
32 34 1	0 0 0 0
32 35 1	0 0 0 0
15 32 1	0 0 0 0
36 37 1	0 0 0 0
36 38 1	0 0 0 0
17 36 1	0 0 0 0
39 40 1	0 0 0 0
36 39 1	0 0 0 0
41 42 1	0 0 0 0
27 41 1	0 0 0 0
[truncated: 730 more rows]

## Sheet: 2R3S5S9S11R
M0001
Spartan	04152113363D
42 44 0	0 0 0 0	0 0 0	999	V2	0
-2.1582	1.2372	1.0892	C	0	0	0	0	0	0	0	0	0	0	0	0
-0.8789	0.5924	1.7026	C	0	0	0	0	0	0	0	0	0	0	0	0
-0.4412	1.22	2.487	H	0	0	0	0	0	0	0	0	0	0	0	0
-1.143	-0.3689	2.1542	H	0	0	0	0	0	0	0	0	0	0	0	0
-2.0194	1.0244	-0.4487	C	0	0	0	0	0	0	0	0	0	0	0	0
-1.7365	1.9729	-0.9267	H	0	0	0	0	0	0	0	0	0	0	0	0
-2.9588	0.6955	-0.9051	H	0	0	0	0	0	0	0	0	0	0	0	0
-0.8879	0.0103	-0.6259	C	0	0	0	0	0	0	0	0	0	0	0	0
-1.2964	-0.9876	-0.4211	H	0	0	0	0	0	0	0	0	0	0	0	0
0.071	0.3679	0.5244	C	0	0	0	0	0	0	0	0	0	0	0	0
0.5511	1.3251	0.266	H	0	0	0	0	0	0	0	0	0	0	0	0
-0.2002	-0.0089	-1.9926	C	0	0	0	0	0	0	0	0	0	0	0	0
-0.1381	1.0191	-2.3863	H	0	0	0	0	0	0	0	0	0	0	0	0
-0.8072	-0.5663	-2.7201	H	0	0	0	0	0	0	0	0	0	0	0	0
1.174	-0.6871	0.6156	C	0	0	0	0	0	0	0	0	0	0	0	0
1.7544	-0.9089	-0.7716	C	0	0	0	0	0	0	0	0	0	0	0	0
1.2091	-0.5634	-1.9367	C	0	0	0	0	0	0	0	0	0	0	0	0
-2.2444	2.7288	1.4282	C	0	0	0	0	0	0	0	0	0	0	0	0
-3.0812	3.2092	0.9063	H	0	0	0	0	0	0	0	0	0	0	0	0
-1.324	3.242	1.1273	H	0	0	0	0	0	0	0	0	0	0	0	0
-2.3784	2.8879	2.5054	H	0	0	0	0	0	0	0	0	0	0	0	0
-3.4128	0.5465	1.6238	C	0	0	0	0	0	0	0	0	0	0	0	0
-3.4446	0.6539	2.7207	H	0	0	0	0	0	0	0	0	0	0	0	0
-4.3059	1.0446	1.2121	H	0	0	0	0	0	0	0	0	0	0	0	0
-3.3865	-0.8203	1.2522	O	0	0	0	0	0	0	0	0	0	0	0	0
-4.168	-1.2475	1.6193	H	0	0	0	0	0	0	0	0	0	0	0	0
3.1756	-0.9939	-0.2343	C	0	0	0	0	0	0	0	0	0	0	0	0
3.472	-2.0301	0.0011	H	0	0	0	0	0	0	0	0	0	0	0	0
2.6235	-0.2826	1.0278	C	0	0	0	0	0	0	0	0	0	0	0	0
2.7889	0.7945	0.9335	H	0	0	0	0	0	0	0	0	0	0	0	0
2.9862	-0.6338	1.9989	H	0	0	0	0	0	0	0	0	0	0	0	0
0.7407	-1.9754	1.3235	C	0	0	0	0	0	0	0	0	0	0	0	0
-0.2169	-2.346	0.9426	H	0	0	0	0	0	0	0	0	0	0	0	0
0.6342	-1.8047	2.4009	H	0	0	0	0	0	0	0	0	0	0	0	0
1.4834	-2.7692	1.1872	H	0	0	0	0	0	0	0	0	0	0	0	0
1.975	-0.5584	-3.2362	C	0	0	0	0	0	0	0	0	0	0	0	0
2.3383	0.4516	-3.464	H	0	0	0	0	0	0	0	0	0	0	0	0
1.3046	-0.8477	-4.061	H	0	0	0	0	0	0	0	0	0	0	0	0
3.1298	-1.3857	-3.2378	O	0	0	0	0	0	0	0	0	0	0	0	0
2.8441	-2.2673	-2.962	H	0	0	0	0	0	0	0	0	0	0	0	0
4.1937	-0.3124	-0.9052	O	0	0	0	0	0	0	0	0	0	0	0	0
4.1789	-0.6577	-1.8148	H	0	0	0	0	0	0	0	0	0	0	0	0
2 3 1	0 0 0 0
2 4 1	0 0 0 0
1 2 1	0 0 0 0
5 6 1	0 0 0 0
5 7 1	0 0 0 0
1 5 1	0 0 0 0
8 9 1	0 0 0 0
5 8 1	0 0 0 0
10 11 1	0 0 0 0
2 10 1	0 0 0 0
8 10 1	0 0 0 0
12 13 1	0 0 0 0
12 14 1	0 0 0 0
8 12 1	0 0 0 0
10 15 1	0 0 0 0
15 16 1	0 0 0 0
12 17 1	0 0 0 0
16 17 2	0 0 0 0
18 19 1	0 0 0 0
18 20 1	0 0 0 0
18 21 1	0 0 0 0
1 18 1	0 0 0 0
22 23 1	0 0 0 0
22 24 1	0 0 0 0
1 22 1	0 0 0 0
25 26 1	0 0 0 0
22 25 1	0 0 0 0
27 28 1	0 0 0 0
16 27 1	0 0 0 0
29 30 1	0 0 0 0
29 31 1	0 0 0 0
15 29 1	0 0 0 0
27 29 1	0 0 0 0
32 33 1	0 0 0 0
32 34 1	0 0 0 0
32 35 1	0 0 0 0
15 32 1	0 0 0 0
36 37 1	0 0 0 0
36 38 1	0 0 0 0
17 36 1	0 0 0 0
39 40 1	0 0 0 0
36 39 1	0 0 0 0
41 42 1	0 0 0 0
27 41 1	0 0 0 0
M END
$$$$
M0002
Spartan	04152113363D
42 44 0	0 0 0 0	0 0 0	999	V2	0
-2.1286	1.1944	1.1356	C	0	0	0	0	0	0	0	0	0	0	0	0
-0.8378	0.5387	1.7131	C	0	0	0	0	0	0	0	0	0	0	0	0
-0.3768	1.1588	2.4901	H	0	0	0	0	0	0	0	0	0	0	0	0
-1.0955	-0.4242	2.1643	H	0	0	0	0	0	0	0	0	0	0	0	0
-2.0307	0.9873	-0.4064	C	0	0	0	0	0	0	0	0	0	0	0	0
-1.7518	1.9351	-0.8881	H	0	0	0	0	0	0	0	0	0	0	0	0
-2.9838	0.668	-0.8396	H	0	0	0	0	0	0	0	0	0	0	0	0
-0.9138	-0.0367	-0.6154	C	0	0	0	0	0	0	0	0	0	0	0	0
-1.327	-1.0284	-0.3934	H	0	0	0	0	0	0	0	0	0	0	0	0
0.0784	0.3143	0.5089	C	0	0	0	0	0	0	0	0	0	0	0	0
0.5548	1.2715	0.2398	H	0	0	0	0	0	0	0	0	0	0	0	0
-0.2709	-0.0723	-2.004	C	0	0	0	0	0	0	0	0	0	0	0	0
-0.2261	0.9493	-2.416	H	0	0	0	0	0	0	0	0	0	0	0	0
-0.9004	-0.6416	-2.7014	H	0	0	0	0	0	0	0	0	0	0	0	0
1.1767	-0.7475	0.5583	C	0	0	0	0	0	0	0	0	0	0	0	0
1.7216	-0.9495	-0.8472	C	0	0	0	0	0	0	0	0	0	0	0	0
1.142	-0.6241	-2.0009	C	0	0	0	0	0	0	0	0	0	0	0	0
-2.1973	2.6847	1.4837	C	0	0	0	0	0	0	0	0	0	0	0	0
-3.0436	3.1723	0.9847	H	0	0	0	0	0	0	0	0	0	0	0	0
-1.282	3.1941	1.162	H	0	0	0	0	0	0	0	0	0	0	0	0
-2.3037	2.8397	2.5643	H	0	0	0	0	0	0	0	0	0	0	0	0
-3.3724	0.5075	1.6991	C	0	0	0	0	0	0	0	0	0	0	0	0
-3.3772	0.6116	2.7967	H	0	0	0	0	0	0	0	0	0	0	0	0
-4.2729	1.011	1.3109	H	0	0	0	0	0	0	0	0	0	0	0	0
-3.3591	-0.8576	1.3218	O	0	0	0	0	0	0	0	0	0	0	0	0
-4.1383	-1.2831	1.6957	H	0	0	0	0	0	0	0	0	0	0	0	0
3.1503	-1.0277	-0.3465	C	0	0	0	0	0	0	0	0	0	0	0	0
3.5251	-2.0424	-0.1915	H	0	0	0	0	0	0	0	0	0	0	0	0
2.6334	-0.3655	0.9631	C	0	0	0	0	0	0	0	0	0	0	0	0
2.7913	0.7192	0.9331	H	0	0	0	0	0	0	0	0	0	0	0	0
3.0173	-0.7575	1.9097	H	0	0	0	0	0	0	0	0	0	0	0	0
0.7506	-2.0506	1.244	C	0	0	0	0	0	0	0	0	0	0	0	0
-0.2128	-2.4101	0.8699	H	0	0	0	0	0	0	0	0	0	0	0	0
0.6632	-1.9062	2.3268	H	0	0	0	0	0	0	0	0	0	0	0	0
1.4875	-2.8427	1.0726	H	0	0	0	0	0	0	0	0	0	0	0	0
1.8414	-0.665	-3.342	C	0	0	0	0	0	0	0	0	0	0	0	0
2.0112	0.3742	-3.6831	H	0	0	0	0	0	0	0	0	0	0	0	0
1.1526	-1.1068	-4.0725	H	0	0	0	0	0	0	0	0	0	0	0	0
3.0137	-1.4306	-3.3983	O	0	0	0	0	0	0	0	0	0	0	0	0
3.6443	-1.0606	-2.758	H	0	0	0	0	0	0	0	0	0	0	0	0
4.1639	-0.361	-1.0771	O	0	0	0	0	0	0	0	0	0	0	0	0
3.8832	0.5599	-1.1667	H	0	0	0	0	0	0	0	0	0	0	0	0
2 3 1	0 0 0 0
2 4 1	0 0 0 0
1 2 1	0 0 0 0
5 6 1	0 0 0 0
5 7 1	0 0 0 0
1 5 1	0 0 0 0
8 9 1	0 0 0 0
5 8 1	0 0 0 0
10 11 1	0 0 0 0
2 10 1	0 0 0 0
8 10 1	0 0 0 0
12 13 1	0 0 0 0
12 14 1	0 0 0 0
8 12 1	0 0 0 0
10 15 1	0 0 0 0
15 16 1	0 0 0 0
12 17 1	0 0 0 0
16 17 2	0 0 0 0
18 19 1	0 0 0 0
18 20 1	0 0 0 0
18 21 1	0 0 0 0
1 18 1	0 0 0 0
22 23 1	0 0 0 0
22 24 1	0 0 0 0
1 22 1	0 0 0 0
25 26 1	0 0 0 0
22 25 1	0 0 0 0
27 28 1	0 0 0 0
16 27 1	0 0 0 0
29 30 1	0 0 0 0
29 31 1	0 0 0 0
15 29 1	0 0 0 0
27 29 1	0 0 0 0
32 33 1	0 0 0 0
32 34 1	0 0 0 0
32 35 1	0 0 0 0
15 32 1	0 0 0 0
36 37 1	0 0 0 0
36 38 1	0 0 0 0
17 36 1	0 0 0 0
39 40 1	0 0 0 0
36 39 1	0 0 0 0
41 42 1	0 0 0 0
27 41 1	0 0 0 0
M END
$$$$
M0003
Spartan	04152113363D
42 44 0	0 0 0 0	0 0 0	999	V2	0
-2.1739	1.2319	1.1173	C	0	0	0	0	0	0	0	0	0	0	0	0
-0.8934	0.5901	1.7278	C	0	0	0	0	0	0	0	0	0	0	0	0
-0.458	1.2149	2.5149	H	0	0	0	0	0	0	0	0	0	0	0	0
-1.1587	-0.3731	2.1746	H	0	0	0	0	0	0	0	0	0	0	0	0
-2.0196	1.0357	-0.4218	C	0	0	0	0	0	0	0	0	0	0	0	0
-1.7198	1.9843	-0.8858	H	0	0	0	0	0	0	0	0	0	0	0	0
-2.9592	0.7427	-0.9096	H	0	0	0	0	0	0	0	0	0	0	0	0
-0.8947	0.0138	-0.6025	C	0	0	0	0	0	0	0	0	0	0	0	0
-1.2957	-0.9883	-0.3959	H	0	0	0	0	0	0	0	0	0	0	0	0
0.0609	0.3685	0.5519	C	0	0	0	0	0	0	0	0	0	0	0	0
0.5408	1.3258	0.2945	H	0	0	0	0	0	0	0	0	0	0	0	0
-0.2075	-0.0089	-1.9692	C	0	0	0	0	0	0	0	0	0	0	0	0
-0.1433	1.0189	-2.362	H	0	0	0	0	0	0	0	0	0	0	0	0
-0.8151	-0.5647	-2.6974	H	0	0	0	0	0	0	0	0	0	0	0	0
1.1631	-0.6879	0.6421	C	0	0	0	0	0	0	0	0	0	0	0	0
1.7428	-0.9131	-0.7446	C	0	0	0	0	0	0	0	0	0	0	0	0
1.2003	-0.5672	-1.911	C	0	0	0	0	0	0	0	0	0	0	0	0
-2.281	2.719	1.4668	C	0	0	0	0	0	0	0	0	0	0	0	0
-3.1245	3.1918	0.9491	H	0	0	0	0	0	0	0	0	0	0	0	0
-1.3685	3.25	1.1737	H	0	0	0	0	0	0	0	0	0	0	0	0
-2.4208	2.8647	2.5445	H	0	0	0	0	0	0	0	0	0	0	0	0
-3.4282	0.5173	1.6422	C	0	0	0	0	0	0	0	0	0	0	0	0
-3.4635	0.5998	2.7339	H	0	0	0	0	0	0	0	0	0	0	0	0
-4.3285	1.0132	1.2441	H	0	0	0	0	0	0	0	0	0	0	0	0
-3.4574	-0.8705	1.3673	O	0	0	0	0	0	0	0	0	0	0	0	0
-3.5773	-0.979	0.416	H	0	0	0	0	0	0	0	0	0	0	0	0
3.1637	-1.0013	-0.2058	C	0	0	0	0	0	0	0	0	0	0	0	0
3.4558	-2.0371	0.0349	H	0	0	0	0	0	0	0	0	0	0	0	0
2.6127	-0.2813	1.0526	C	0	0	0	0	0	0	0	0	0	0	0	0
2.7813	0.7946	0.9522	H	0	0	0	0	0	0	0	0	0	0	0	0
2.9728	-0.6282	2.0258	H	0	0	0	0	0	0	0	0	0	0	0	0
0.7305	-1.9753	1.3521	C	0	0	0	0	0	0	0	0	0	0	0	0
-0.2251	-2.3516	0.9723	H	0	0	0	0	0	0	0	0	0	0	0	0
0.6213	-1.802	2.4282	H	0	0	0	0	0	0	0	0	0	0	0	0
1.4753	-2.7671	1.2194	H	0	0	0	0	0	0	0	0	0	0	0	0
1.9653	-0.5695	-3.2112	C	0	0	0	0	0	0	0	0	0	0	0	0
2.3353	0.4363	-3.44	H	0	0	0	0	0	0	0	0	0	0	0	0
1.2928	-0.8557	-4.0345	H	0	0	0	0	0	0	0	0	0	0	0	0
3.1156	-1.4052	-3.2107	O	0	0	0	0	0	0	0	0	0	0	0	0
2.8258	-2.2826	-2.9293	H	0	0	0	0	0	0	0	0	0	0	0	0
4.1834	-0.3267	-0.8796	O	0	0	0	0	0	0	0	0	0	0	0	0
4.174	-0.6769	-1.7875	H	0	0	0	0	0	0	0	0	0	0	0	0
2 3 1	0 0 0 0
2 4 1	0 0 0 0
1 2 1	0 0 0 0
5 6 1	0 0 0 0
5 7 1	0 0 0 0
1 5 1	0 0 0 0
8 9 1	0 0 0 0
5 8 1	0 0 0 0
10 11 1	0 0 0 0
2 10 1	0 0 0 0
8 10 1	0 0 0 0
12 13 1	0 0 0 0
12 14 1	0 0 0 0
8 12 1	0 0 0 0
10 15 1	0 0 0 0
15 16 1	0 0 0 0
12 17 1	0 0 0 0
16 17 2	0 0 0 0
18 19 1	0 0 0 0
18 20 1	0 0 0 0
18 21 1	0 0 0 0
1 18 1	0 0 0 0
22 23 1	0 0 0 0
22 24 1	0 0 0 0
1 22 1	0 0 0 0
25 26 1	0 0 0 0
22 25 1	0 0 0 0
27 28 1	0 0 0 0
16 27 1	0 0 0 0
29 30 1	0 0 0 0
29 31 1	0 0 0 0
15 29 1	0 0 0 0
27 29 1	0 0 0 0
32 33 1	0 0 0 0
32 34 1	0 0 0 0
32 35 1	0 0 0 0
15 32 1	0 0 0 0
36 37 1	0 0 0 0
36 38 1	0 0 0 0
17 36 1	0 0 0 0
39 40 1	0 0 0 0
36 39 1	0 0 0 0
41 42 1	0 0 0 0
27 41 1	0 0 0 0
M END
$$$$
M0004
Spartan	04152113363D
42 44 0	0 0 0 0	0 0 0	999	V2	0
-2.1089	1.2244	1.0945	C	0	0	0	0	0	0	0	0	0	0	0	0
-0.7896	0.6602	1.709	C	0	0	0	0	0	0	0	0	0	0	0	0
-0.3333	1.362	2.415	H	0	0	0	0	0	0	0	0	0	0	0	0
-1.006	-0.2548	2.2747	H	0	0	0	0	0	0	0	0	0	0	0	0
-1.9278	1.0921	-0.4405	C	0	0	0	0	0	0	0	0	0	0	0	0
-1.5676	2.0425	-0.8577	H	0	0	0	0	0	0	0	0	0	0	0	0
-2.8755	0.8578	-0.9346	H	0	0	0	0	0	0	0	0	0	0	0	0
-0.8471	0.0275	-0.6217	C	0	0	0	0	0	0	0	0	0	0	0	0
-1.2895	-0.9584	-0.4174	H	0	0	0	0	0	0	0	0	0	0	0	0
0.132	0.3514	0.5215	C	0	0	0	0	0	0	0	0	0	0	0	0
0.6586	1.2756	0.2386	H	0	0	0	0	0	0	0	0	0	0	0	0
-0.1658	-0.0324	-1.9903	C	0	0	0	0	0	0	0	0	0	0	0	0
-0.0596	0.9897	-2.3894	H	0	0	0	0	0	0	0	0	0	0	0	0
-0.8003	-0.5659	-2.7117	H	0	0	0	0	0	0	0	0	0	0	0	0
1.1831	-0.7553	0.6206	C	0	0	0	0	0	0	0	0	0	0	0	0
1.7493	-1.0129	-0.7672	C	0	0	0	0	0	0	0	0	0	0	0	0
1.2179	-0.6496	-1.9332	C	0	0	0	0	0	0	0	0	0	0	0	0
-2.3522	2.6796	1.5019	C	0	0	0	0	0	0	0	0	0	0	0	0
-3.2097	3.1059	0.9672	H	0	0	0	0	0	0	0	0	0	0	0	0
-1.4818	3.299	1.2598	H	0	0	0	0	0	0	0	0	0	0	0	0
-2.5354	2.7688	2.5805	H	0	0	0	0	0	0	0	0	0	0	0	0
-3.2795	0.3427	1.563	C	0	0	0	0	0	0	0	0	0	0	0	0
-3.1102	-0.6898	1.2379	H	0	0	0	0	0	0	0	0	0	0	0	0
-3.3072	0.3362	2.6656	H	0	0	0	0	0	0	0	0	0	0	0	0
-4.5338	0.7072	1.0261	O	0	0	0	0	0	0	0	0	0	0	0	0
-4.7907	1.5493	1.4187	H	0	0	0	0	0	0	0	0	0	0	0	0
3.1658	-1.1618	-0.2291	C	0	0	0	0	0	0	0	0	0	0	0	0
3.4122	-2.2094	0.0123	H	0	0	0	0	0	0	0	0	0	0	0	0
2.6501	-0.4162	1.0296	C	0	0	0	0	0	0	0	0	0	0	0	0
2.8672	0.6504	0.9276	H	0	0	0	0	0	0	0	0	0	0	0	0
2.9955	-0.7779	2.0026	H	0	0	0	0	0	0	0	0	0	0	0	0
0.6931	-2.0206	1.3325	C	0	0	0	0	0	0	0	0	0	0	0	0
-0.2759	-2.3565	0.9477	H	0	0	0	0	0	0	0	0	0	0	0	0
0.5911	-1.8445	2.4091	H	0	0	0	0	0	0	0	0	0	0	0	0
1.402	-2.8446	1.201	H	0	0	0	0	0	0	0	0	0	0	0	0
1.9768	-0.693	-3.2363	C	0	0	0	0	0	0	0	0	0	0	0	0
2.3771	0.297	-3.4793	H	0	0	0	0	0	0	0	0	0	0	0	0
1.2921	-0.9685	-4.053	H	0	0	0	0	0	0	0	0	0	0	0	0
3.1003	-1.5645	-3.2306	O	0	0	0	0	0	0	0	0	0	0	0	0
2.7821	-2.4325	-2.9504	H	0	0	0	0	0	0	0	0	0	0	0	0
4.2147	-0.5336	-0.902	O	0	0	0	0	0	0	0	0	0	0	0	0
4.1863	-0.8768	-1.8126	H	0	0	0	0	0	0	0	0	0	0	0	0
2 3 1	0 0 0 0
2 4 1	0 0 0 0
1 2 1	0 0 0 0
5 6 1	0 0 0 0
5 7 1	0 0 0 0
1 5 1	0 0 0 0
8 9 1	0 0 0 0
5 8 1	0 0 0 0
10 11 1	0 0 0 0
2 10 1	0 0 0 0
8 10 1	0 0 0 0
12 13 1	0 0 0 0
12 14 1	0 0 0 0
8 12 1	0 0 0 0
10 15 1	0 0 0 0
15 16 1	0 0 0 0
12 17 1	0 0 0 0
16 17 2	0 0 0 0
18 19 1	0 0 0 0
18 20 1	0 0 0 0
18 21 1	0 0 0 0
1 18 1	0 0 0 0
22 23 1	0 0 0 0
22 24 1	0 0 0 0
1 22 1	0 0 0 0
25 26 1	0 0 0 0
22 25 1	0 0 0 0
27 28 1	0 0 0 0
16 27 1	0 0 0 0
29 30 1	0 0 0 0
29 31 1	0 0 0 0
15 29 1	0 0 0 0
27 29 1	0 0 0 0
32 33 1	0 0 0 0
32 34 1	0 0 0 0
32 35 1	0 0 0 0
15 32 1	0 0 0 0
36 37 1	0 0 0 0
36 38 1	0 0 0 0
17 36 1	0 0 0 0
39 40 1	0 0 0 0
36 39 1	0 0 0 0
41 42 1	0 0 0 0
27 41 1	0 0 0 0
M END
$$$$
M0005
Spartan	04152113363D
42 44 0	0 0 0 0	0 0 0	999	V2	0
-2.1875	1.1868	1.0475	C	0	0	0	0	0	0	0	0	0	0	0	0
-0.947	0.4693	1.657	C	0	0	0	0	0	0	0	0	0	0	0	0
-0.5068	1.0305	2.4883	H	0	0	0	0	0	0	0	0	0	0	0	0
-1.2351	-0.5187	2.0443	H	0	0	0	0	0	0	0	0	0	0	0	0
-2.0923	0.9071	-0.4842	C	0	0	0	0	0	0	0	0	0	0	0	0
-1.8666	1.8396	-1.0169	H	0	0	0	0	0	0	0	0	0	0	0	0
-3.0376	0.5308	-0.8945	H	0	0	0	0	0	0	0	0	0	0	0	0
-0.9355	-0.0819	-0.6688	C	0	0	0	0	0	0	0	0	0	0	0	0
-1.3108	-1.0977	-0.476	H	0	0	0	0	0	0	0	0	0	0	0	0
0.0161	0.2814	0.4849	C	0	0	0	0	0	0	0	0	0	0	0	0
0.4692	1.2555	0.2441	H	0	0	0	0	0	0	0	0	0	0	0	0
-0.2502	-0.0771	-2.037	C	0	0	0	0	0	0	0	0	0	0	0	0
-0.2143	0.9546	-2.4223	H	0	0	0	0	0	0	0	0	0	0	0	0
-0.8452	-0.6431	-2.7672	H	0	0	0	0	0	0	0	0	0	0	0	0
1.146	-0.7452	0.563	C	0	0	0	0	0	0	0	0	0	0	0	0
1.7294	-0.9387	-0.8269	C	0	0	0	0	0	0	0	0	0	0	0	0
1.173	-0.5967	-1.9877	C	0	0	0	0	0	0	0	0	0	0	0	0
-2.1422	2.6894	1.3398	C	0	0	0	0	0	0	0	0	0	0	0	0
-2.9325	3.2164	0.7915	H	0	0	0	0	0	0	0	0	0	0	0	0
-1.1797	3.1183	1.0369	H	0	0	0	0	0	0	0	0	0	0	0	0
-2.2881	2.8781	2.4079	H	0	0	0	0	0	0	0	0	0	0	0	0
-3.4866	0.5912	1.6057	C	0	0	0	0	0	0	0	0	0	0	0	0
-4.3487	1.1098	1.1726	H	0	0	0	0	0	0	0	0	0	0	0	0
-3.5553	-0.4693	1.3069	H	0	0	0	0	0	0	0	0	0	0	0	0
-3.6212	0.7322	3.0045	O	0	0	0	0	0	0	0	0	0	0	0	0
-2.9034	0.2394	3.4185	H	0	0	0	0	0	0	0	0	0	0	0	0
3.1534	-0.9896	-0.291	C	0	0	0	0	0	0	0	0	0	0	0	0
3.4778	-2.019	-0.0645	H	0	0	0	0	0	0	0	0	0	0	0	0
2.5837	-0.3031	0.9777	C	0	0	0	0	0	0	0	0	0	0	0	0
2.7201	0.7783	0.8921	H	0	0	0	0	0	0	0	0	0	0	0	0
2.956	-0.652	1.9457	H	0	0	0	0	0	0	0	0	0	0	0	0
0.7509	-2.0522	1.2581	C	0	0	0	0	0	0	0	0	0	0	0	0
-0.1816	-2.4638	0.8559	H	0	0	0	0	0	0	0	0	0	0	0	0
0.6188	-1.8915	2.3343	H	0	0	0	0	0	0	0	0	0	0	0	0
1.5265	-2.815	1.1321	H	0	0	0	0	0	0	0	0	0	0	0	0
1.9354	-0.5612	-3.2893	C	0	0	0	0	0	0	0	0	0	0	0	0
2.2706	0.4588	-3.5079	H	0	0	0	0	0	0	0	0	0	0	0	0
1.2718	-0.8611	-4.1143	H	0	0	0	0	0	0	0	0	0	0	0	0
3.1139	-1.3559	-3.2994	O	0	0	0	0	0	0	0	0	0	0	0	0
2.8548	-2.2486	-3.0369	H	0	0	0	0	0	0	0	0	0	0	0	0
4.1511	-0.2758	-0.9553	O	0	0	0	0	0	0	0	0	0	0	0	0
4.1495	-0.6102	-1.8692	H	0	0	0	0	0	0	0	0	0	0	0	0
2 3 1	0 0 0 0
2 4 1	0 0 0 0
1 2 1	0 0 0 0
5 6 1	0 0 0 0
5 7 1	0 0 0 0
1 5 1	0 0 0 0
8 9 1	0 0 0 0
5 8 1	0 0 0 0
10 11 1	0 0 0 0
2 10 1	0 0 0 0
8 10 1	0 0 0 0
12 13 1	0 0 0 0
12 14 1	0 0 0 0
8 12 1	0 0 0 0
10 15 1	0 0 0 0
15 16 1	0 0 0 0
12 17 1	0 0 0 0
16 17 2	0 0 0 0
18 19 1	0 0 0 0
18 20 1	0 0 0 0
18 21 1	0 0 0 0
1 18 1	0 0 0 0
22 23 1	0 0 0 0
22 24 1	0 0 0 0
1 22 1	0 0 0 0
25 26 1	0 0 0 0
22 25 1	0 0 0 0
27 28 1	0 0 0 0
16 27 1	0 0 0 0
29 30 1	0 0 0 0
29 31 1	0 0 0 0
15 29 1	0 0 0 0
27 29 1	0 0 0 0
32 33 1	0 0 0 0
32 34 1	0 0 0 0
32 35 1	0 0 0 0
15 32 1	0 0 0 0
36 37 1	0 0 0 0
36 38 1	0 0 0 0
17 36 1	0 0 0 0
39 40 1	0 0 0 0
36 39 1	0 0 0 0
41 42 1	0 0 0 0
27 41 1	0 0 0 0
M END
$$$$
M0006
Spartan	04152113363D
42 44 0	0 0 0 0	0 0 0	999	V2	0
-2.1435	1.1275	1.1498	C	0	0	0	0	0	0	0	0	0	0	0	0
-0.8307	0.5193	1.7291	C	0	0	0	0	0	0	0	0	0	0	0	0
-0.3731	1.1751	2.4781	H	0	0	0	0	0	0	0	0	0	0	0	0
-1.0632	-0.4316	2.2177	H	0	0	0	0	0	0	0	0	0	0	0	0
-2.0521	0.8942	-0.388	C	0	0	0	0	0	0	0	0	0	0	0	0
-1.7975	1.8389	-0.8878	H	0	0	0	0	0	0	0	0	0	0	0	0
-3.0017	0.5474	-0.8081	H	0	0	0	0	0	0	0	0	0	0	0	0
-0.9144	-0.1075	-0.591	C	0	0	0	0	0	0	0	0	0	0	0	0
-1.3009	-1.1098	-0.3653	H	0	0	0	0	0	0	0	0	0	0	0	0
0.0784	0.2737	0.5226	C	0	0	0	0	0	0	0	0	0	0	0	0
0.5454	1.2269	0.2281	H	0	0	0	0	0	0	0	0	0	0	0	0
-0.265	-0.1243	-1.9751	C	0	0	0	0	0	0	0	0	0	0	0	0
-0.191	0.9029	-2.3655	H	0	0	0	0	0	0	0	0	0	0	0	0
-0.8945	-0.6729	-2.6896	H	0	0	0	0	0	0	0	0	0	0	0	0
1.1894	-0.7768	0.6029	C	0	0	0	0	0	0	0	0	0	0	0	0
1.7015	-1.0563	-0.8005	C	0	0	0	0	0	0	0	0	0	0	0	0
1.1356	-0.6962	-1.9514	C	0	0	0	0	0	0	0	0	0	0	0	0
-2.254	2.6213	1.4703	C	0	0	0	0	0	0	0	0	0	0	0	0
-3.1192	3.0738	0.9707	H	0	0	0	0	0	0	0	0	0	0	0	0
-1.3573	3.1508	1.1302	H	0	0	0	0	0	0	0	0	0	0	0	0
-2.3548	2.7935	2.5489	H	0	0	0	0	0	0	0	0	0	0	0	0
-3.362	0.4164	1.7373	C	0	0	0	0	0	0	0	0	0	0	0	0
-3.3598	0.5415	2.8328	H	0	0	0	0	0	0	0	0	0	0	0	0
-4.2802	0.8861	1.3482	H	0	0	0	0	0	0	0	0	0	0	0	0
-3.3144	-0.955	1.3869	O	0	0	0	0	0	0	0	0	0	0	0	0
-4.07	-1.3958	1.7891	H	0	0	0	0	0	0	0	0	0	0	0	0
3.143	-1.1347	-0.3394	C	0	0	0	0	0	0	0	0	0	0	0	0
3.4476	-2.1475	-0.0527	H	0	0	0	0	0	0	0	0	0	0	0	0
2.6545	-0.342	0.9186	C	0	0	0	0	0	0	0	0	0	0	0	0
2.8008	0.7314	0.7626	H	0	0	0	0	0	0	0	0	0	0	0	0
3.0699	-0.6368	1.8874	H	0	0	0	0	0	0	0	0	0	0	0	0
0.799	-2.0331	1.3872	C	0	0	0	0	0	0	0	0	0	0	0	0
-0.1772	-2.417	1.0727	H	0	0	0	0	0	0	0	0	0	0	0	0
0.7499	-1.8166	2.4602	H	0	0	0	0	0	0	0	0	0	0	0	0
1.5338	-2.8325	1.2439	H	0	0	0	0	0	0	0	0	0	0	0	0
1.9455	-0.6351	-3.2171	C	0	0	0	0	0	0	0	0	0	0	0	0
1.2905	-0.7101	-4.0968	H	0	0	0	0	0	0	0	0	0	0	0	0
2.6705	-1.456	-3.2502	H	0	0	0	0	0	0	0	0	0	0	0	0
2.633	0.6265	-3.2276	O	0	0	0	0	0	0	0	0	0	0	0	0
3.1539	0.6706	-4.0393	H	0	0	0	0	0	0	0	0	0	0	0	0
4.1586	-0.6246	-1.1488	O	0	0	0	0	0	0	0	0	0	0	0	0
3.7756	0.0944	-1.6809	H	0	0	0	0	0	0	0	0	0	0	0	0
2 3 1	0 0 0 0
2 4 1	0 0 0 0
1 2 1	0 0 0 0
5 6 1	0 0 0 0
5 7 1	0 0 0 0
1 5 1	0 0 0 0
8 9 1	0 0 0 0
5 8 1	0 0 0 0
10 11 1	0 0 0 0
2 10 1	0 0 0 0
8 10 1	0 0 0 0
12 13 1	0 0 0 0
12 14 1	0 0 0 0
8 12 1	0 0 0 0
10 15 1	0 0 0 0
15 16 1	0 0 0 0
12 17 1	0 0 0 0
16 17 2	0 0 0 0
18 19 1	0 0 0 0
18 20 1	0 0 0 0
18 21 1	0 0 0 0
1 18 1	0 0 0 0
22 23 1	0 0 0 0
22 24 1	0 0 0 0
1 22 1	0 0 0 0
25 26 1	0 0 0 0
22 25 1	0 0 0 0
27 28 1	0 0 0 0
16 27 1	0 0 0 0
29 30 1	0 0 0 0
29 31 1	0 0 0 0
15 29 1	0 0 0 0
27 29 1	0 0 0 0
32 33 1	0 0 0 0
32 34 1	0 0 0 0
32 35 1	0 0 0 0
15 32 1	0 0 0 0
36 37 1	0 0 0 0
36 38 1	0 0 0 0
17 36 1	0 0 0 0
39 40 1	0 0 0 0
36 39 1	0 0 0 0
41 42 1	0 0 0 0
27 41 1	0 0 0 0
M END
$$$$
M0007
Spartan	04152113363D
42 44 0	0 0 0 0	0 0 0	999	V2	0
-2.1477	1.2249	1.1254	C	0	0	0	0	0	0	0	0	0	0	0	0
-0.8533	0.5761	1.7034	C	0	0	0	0	0	0	0	0	0	0	0	0
-0.391	1.2042	2.4733	H	0	0	0	0	0	0	0	0	0	0	0	0
-1.1077	-0.3834	2.1645	H	0	0	0	0	0	0	0	0	0	0	0	0
-2.0503	1.014	-0.4159	C	0	0	0	0	0	0	0	0	0	0	0	0
-1.7697	1.96	-0.8998	H	0	0	0	0	0	0	0	0	0	0	0	0
-3.0043	0.6953	-0.8483	H	0	0	0	0	0	0	0	0	0	0	0	0
-0.9348	-0.012	-0.6217	C	0	0	0	0	0	0	0	0	0	0	0	0
-1.35	-1.0019	-0.3949	H	0	0	0	0	0	0	0	0	0	0	0	0
0.0598	0.3442	0.4979	C	0	0	0	0	0	0	0	0	0	0	0	0
0.5388	1.2975	0.2224	H	0	0	0	0	0	0	0	0	0	0	0	0
-0.2917	-0.0542	-2.0089	C	0	0	0	0	0	0	0	0	0	0	0	0
-0.2419	0.9663	-2.4225	H	0	0	0	0	0	0	0	0	0	0	0	0
-0.9237	-0.6224	-2.7053	H	0	0	0	0	0	0	0	0	0	0	0	0
1.1541	-0.7204	0.5488	C	0	0	0	0	0	0	0	0	0	0	0	0
1.7045	-0.9251	-0.8559	C	0	0	0	0	0	0	0	0	0	0	0	0
1.1212	-0.6077	-2.0099	C	0	0	0	0	0	0	0	0	0	0	0	0
-2.2232	2.7155	1.4696	C	0	0	0	0	0	0	0	0	0	0	0	0
-3.0731	3.1978	0.9712	H	0	0	0	0	0	0	0	0	0	0	0	0
-1.311	3.2282	1.1446	H	0	0	0	0	0	0	0	0	0	0	0	0
-2.3281	2.8726	2.5502	H	0	0	0	0	0	0	0	0	0	0	0	0
-3.3883	0.5353	1.6922	C	0	0	0	0	0	0	0	0	0	0	0	0
-3.3926	0.6443	2.7896	H	0	0	0	0	0	0	0	0	0	0	0	0
-4.2911	1.0337	1.3024	H	0	0	0	0	0	0	0	0	0	0	0	0
-3.3712	-0.8314	1.3219	O	0	0	0	0	0	0	0	0	0	0	0	0
-4.1508	-1.2554	1.6959	H	0	0	0	0	0	0	0	0	0	0	0	0
3.1213	-1.0333	-0.3431	C	0	0	0	0	0	0	0	0	0	0	0	0
3.4435	-2.0691	-0.1715	H	0	0	0	0	0	0	0	0	0	0	0	0
2.611	-0.3476	0.9557	C	0	0	0	0	0	0	0	0	0	0	0	0
2.7902	0.7296	0.8904	H	0	0	0	0	0	0	0	0	0	0	0	0
2.9804	-0.7324	1.9123	H	0	0	0	0	0	0	0	0	0	0	0	0
0.7188	-2.0212	1.2346	C	0	0	0	0	0	0	0	0	0	0	0	0
-0.2481	-2.3739	0.8628	H	0	0	0	0	0	0	0	0	0	0	0	0
0.6341	-1.8759	2.3176	H	0	0	0	0	0	0	0	0	0	0	0	0
1.4488	-2.82	1.0637	H	0	0	0	0	0	0	0	0	0	0	0	0
1.7987	-0.6447	-3.3604	C	0	0	0	0	0	0	0	0	0	0	0	0
1.9066	0.3939	-3.7246	H	0	0	0	0	0	0	0	0	0	0	0	0
1.122	-1.1426	-4.0673	H	0	0	0	0	0	0	0	0	0	0	0	0
3.0117	-1.3431	-3.4167	O	0	0	0	0	0	0	0	0	0	0	0	0
3.6147	-0.9168	-2.7846	H	0	0	0	0	0	0	0	0	0	0	0	0
4.0962	-0.3366	-1.1023	O	0	0	0	0	0	0	0	0	0	0	0	0
4.9673	-0.5625	-0.7567	H	0	0	0	0	0	0	0	0	0	0	0	0
2 3 1	0 0 0 0
2 4 1	0 0 0 0
1 2 1	0 0 0 0
5 6 1	0 0 0 0
5 7 1	0 0 0 0
1 5 1	0 0 0 0
8 9 1	0 0 0 0
5 8 1	0 0 0 0
10 11 1	0 0 0 0
2 10 1	0 0 0 0
8 10 1	0 0 0 0
12 13 1	0 0 0 0
12 14 1	0 0 0 0
8 12 1	0 0 0 0
10 15 1	0 0 0 0
15 16 1	0 0 0 0
12 17 1	0 0 0 0
16 17 2	0 0 0 0
18 19 1	0 0 0 0
18 20 1	0 0 0 0
18 21 1	0 0 0 0
1 18 1	0 0 0 0
22 23 1	0 0 0 0
22 24 1	0 0 0 0
1 22 1	0 0 0 0
25 26 1	0 0 0 0
22 25 1	0 0 0 0
27 28 1	0 0 0 0
16 27 1	0 0 0 0
29 30 1	0 0 0 0
29 31 1	0 0 0 0
15 29 1	0 0 0 0
27 29 1	0 0 0 0
32 33 1	0 0 0 0
32 34 1	0 0 0 0
32 35 1	0 0 0 0
15 32 1	0 0 0 0
36 37 1	0 0 0 0
36 38 1	0 0 0 0
17 36 1	0 0 0 0
39 40 1	0 0 0 0
36 39 1	0 0 0 0
41 42 1	0 0 0 0
27 41 1	0 0 0 0
M END
$$$$
M0008
Spartan	04152113363D
42 44 0	0 0 0 0	0 0 0	999	V2	0
-2.0899	1.1735	1.1314	C	0	0	0	0	0	0	0	0	0	0	0	0
-0.7687	0.5809	1.7142	C	0	0	0	0	0	0	0	0	0	0	0	0
-0.2954	1.2591	2.4316	H	0	0	0	0	0	0	0	0	0	0	0	0
-0.9866	-0.3473	2.257	H	0	0	0	0	0	0	0	0	0	0	0	0
-1.9515	1.031	-0.408	C	0	0	0	0	0	0	0	0	0	0	0	0
-1.6012	1.9778	-0.8422	H	0	0	0	0	0	0	0	0	0	0	0	0
-2.9133	0.7962	-0.874	H	0	0	0	0	0	0	0	0	0	0	0	0
-0.879	-0.0382	-0.6132	C	0	0	0	0	0	0	0	0	0	0	0	0
-1.3199	-1.0201	-0.3886	H	0	0	0	0	0	0	0	0	0	0	0	0
0.1278	0.2877	0.5053	C	0	0	0	0	0	0	0	0	0	0	0	0
0.6388	1.2192	0.2147	H	0	0	0	0	0	0	0	0	0	0	0	0
-0.2395	-0.1134	-2.0016	C	0	0	0	0	0	0	0	0	0	0	0	0
-0.1593	0.9015	-2.4238	H	0	0	0	0	0	0	0	0	0	0	0	0
-0.8904	-0.6669	-2.6916	H	0	0	0	0	0	0	0	0	0	0	0	0
1.1873	-0.8124	0.5683	C	0	0	0	0	0	0	0	0	0	0	0	0
1.7216	-1.0504	-0.8362	C	0	0	0	0	0	0	0	0	0	0	0	0
1.1525	-0.716	-1.9926	C	0	0	0	0	0	0	0	0	0	0	0	0
-2.2839	2.6364	1.5382	C	0	0	0	0	0	0	0	0	0	0	0	0
-3.1416	3.0841	1.0216	H	0	0	0	0	0	0	0	0	0	0	0	0
-1.4026	3.231	1.2731	H	0	0	0	0	0	0	0	0	0	0	0	0
-2.4394	2.7348	2.6204	H	0	0	0	0	0	0	0	0	0	0	0	0
-3.2696	0.3241	1.6346	C	0	0	0	0	0	0	0	0	0	0	0	0
-3.1384	-0.712	1.303	H	0	0	0	0	0	0	0	0	0	0	0	0
-3.265	0.3167	2.7376	H	0	0	0	0	0	0	0	0	0	0	0	0
-4.5278	0.7244	1.134	O	0	0	0	0	0	0	0	0	0	0	0	0
-4.7548	1.5684	1.5429	H	0	0	0	0	0	0	0	0	0	0	0	0
3.1468	-1.178	-0.3341	C	0	0	0	0	0	0	0	0	0	0	0	0
3.479	-2.2045	-0.1626	H	0	0	0	0	0	0	0	0	0	0	0	0
2.6573	-0.4759	0.9654	C	0	0	0	0	0	0	0	0	0	0	0	0
2.8543	0.6019	0.917	H	0	0	0	0	0	0	0	0	0	0	0	0
3.0279	-0.8667	1.9178	H	0	0	0	0	0	0	0	0	0	0	0	0
0.7196	-2.0943	1.2664	C	0	0	0	0	0	0	0	0	0	0	0	0
-0.2477	-2.436	0.8848	H	0	0	0	0	0	0	0	0	0	0	0	0
0.6273	-1.938	2.347	H	0	0	0	0	0	0	0	0	0	0	0	0
1.4357	-2.9078	1.1105	H	0	0	0	0	0	0	0	0	0	0	0	0
1.8461	-0.7995	-3.3353	C	0	0	0	0	0	0	0	0	0	0	0	0
2.0573	0.2286	-3.6895	H	0	0	0	0	0	0	0	0	0	0	0	0
1.1367	-1.2206	-4.0595	H	0	0	0	0	0	0	0	0	0	0	0	0
2.9854	-1.6125	-3.3837	O	0	0	0	0	0	0	0	0	0	0	0	0
3.631	-1.2658	-2.7461	H	0	0	0	0	0	0	0	0	0	0	0	0
4.1857	-0.5666	-1.0757	O	0	0	0	0	0	0	0	0	0	0	0	0
3.9475	0.3651	-1.1784	H	0	0	0	0	0	0	0	0	0	0	0	0
2 3 1	0 0 0 0
2 4 1	0 0 0 0
1 2 1	0 0 0 0
5 6 1	0 0 0 0
5 7 1	0 0 0 0
1 5 1	0 0 0 0
8 9 1	0 0 0 0
5 8 1	0 0 0 0
10 11 1	0 0 0 0
2 10 1	0 0 0 0
8 10 1	0 0 0 0
12 13 1	0 0 0 0
12 14 1	0 0 0 0
8 12 1	0 0 0 0
10 15 1	0 0 0 0
15 16 1	0 0 0 0
12 17 1	0 0 0 0
16 17 2	0 0 0 0
18 19 1	0 0 0 0
18 20 1	0 0 0 0
18 21 1	0 0 0 0
1 18 1	0 0 0 0
22 23 1	0 0 0 0
22 24 1	0 0 0 0
1 22 1	0 0 0 0
25 26 1	0 0 0 0
22 25 1	0 0 0 0
27 28 1	0 0 0 0
16 27 1	0 0 0 0
29 30 1	0 0 0 0
29 31 1	0 0 0 0
15 29 1	0 0 0 0
27 29 1	0 0 0 0
32 33 1	0 0 0 0
32 34 1	0 0 0 0
32 35 1	0 0 0 0
15 32 1	0 0 0 0
36 37 1	0 0 0 0
36 38 1	0 0 0 0
17 36 1	0 0 0 0
39 40 1	0 0 0 0
36 39 1	0 0 0 0
41 42 1	0 0 0 0
27 41 1	0 0 0 0
M END
$$$$
M0009
Spartan	04152113363D
42 44 0	0 0 0 0	0 0 0	999	V2	0
-2.1574	1.1236	1.1766	C	0	0	0	0	0	0	0	0	0	0	0	0
-0.8448	0.5164	1.7539	C	0	0	0	0	0	0	0	0	0	0	0	0
-0.3875	1.17	2.5046	H	0	0	0	0	0	0	0	0	0	0	0	0
-1.0801	-0.4354	2.2401	H	0	0	0	0	0	0	0	0	0	0	0	0
-2.0521	0.9036	-0.3627	C	0	0	0	0	0	0	0	0	0	0	0	0
-1.7784	1.8477	-0.8516	H	0	0	0	0	0	0	0	0	0	0	0	0
-3.0044	0.593	-0.8138	H	0	0	0	0	0	0	0	0	0	0	0	0
-0.9221	-0.1082	-0.5671	C	0	0	0	0	0	0	0	0	0	0	0	0
-1.3021	-1.1141	-0.3385	H	0	0	0	0	0	0	0	0	0	0	0	0
0.0679	0.2707	0.5497	C	0	0	0	0	0	0	0	0	0	0	0	0
0.535	1.2233	0.2547	H	0	0	0	0	0	0	0	0	0	0	0	0
-0.2731	-0.1311	-1.9511	C	0	0	0	0	0	0	0	0	0	0	0	0
-0.1981	0.8954	-2.3428	H	0	0	0	0	0	0	0	0	0	0	0	0
-0.9034	-0.6799	-2.665	H	0	0	0	0	0	0	0	0	0	0	0	0
1.1782	-0.7805	0.6311	C	0	0	0	0	0	0	0	0	0	0	0	0
1.6909	-1.0628	-0.7717	C	0	0	0	0	0	0	0	0	0	0	0	0
1.1266	-0.7056	-1.9243	C	0	0	0	0	0	0	0	0	0	0	0	0
-2.2838	2.6139	1.5053	C	0	0	0	0	0	0	0	0	0	0	0	0
-3.1549	3.0599	1.0098	H	0	0	0	0	0	0	0	0	0	0	0	0
-1.3935	3.1584	1.1711	H	0	0	0	0	0	0	0	0	0	0	0	0
-2.3889	2.7752	2.5848	H	0	0	0	0	0	0	0	0	0	0	0	0
-3.3781	0.3931	1.7565	C	0	0	0	0	0	0	0	0	0	0	0	0
-3.3807	0.4977	2.8469	H	0	0	0	0	0	0	0	0	0	0	0	0
-4.3014	0.8612	1.3775	H	0	0	0	0	0	0	0	0	0	0	0	0
-3.3859	-1.0005	1.5112	O	0	0	0	0	0	0	0	0	0	0	0	0
-3.517	-1.1325	0.5653	H	0	0	0	0	0	0	0	0	0	0	0	0
3.1322	-1.1402	-0.3101	C	0	0	0	0	0	0	0	0	0	0	0	0
3.4363	-2.152	-0.0205	H	0	0	0	0	0	0	0	0	0	0	0	0
2.6428	-0.3436	0.9455	C	0	0	0	0	0	0	0	0	0	0	0	0
2.7888	0.7294	0.7867	H	0	0	0	0	0	0	0	0	0	0	0	0
3.0578	-0.6356	1.9152	H	0	0	0	0	0	0	0	0	0	0	0	0
0.7893	-2.0349	1.4195	C	0	0	0	0	0	0	0	0	0	0	0	0
-0.1849	-2.4251	1.1064	H	0	0	0	0	0	0	0	0	0	0	0	0
0.7367	-1.8146	2.4913	H	0	0	0	0	0	0	0	0	0	0	0	0
1.5268	-2.8325	1.2805	H	0	0	0	0	0	0	0	0	0	0	0	0
1.9374	-0.6462	-3.1895	C	0	0	0	0	0	0	0	0	0	0	0	0
1.2835	-0.7254	-4.0695	H	0	0	0	0	0	0	0	0	0	0	0	0
2.6642	-1.4661	-3.2197	H	0	0	0	0	0	0	0	0	0	0	0	0
2.6208	0.6168	-3.2016	O	0	0	0	0	0	0	0	0	0	0	0	0
3.1443	0.6614	-4.012	H	0	0	0	0	0	0	0	0	0	0	0	0
4.1474	-0.6323	-1.1207	O	0	0	0	0	0	0	0	0	0	0	0	0
3.7661	0.0884	-1.652	H	0	0	0	0	0	0	0	0	0	0	0	0
2 3 1	0 0 0 0
2 4 1	0 0 0 0
1 2 1	0 0 0 0
5 6 1	0 0 0 0
5 7 1	0 0 0 0
1 5 1	0 0 0 0
8 9 1	0 0 0 0
5 8 1	0 0 0 0
10 11 1	0 0 0 0
2 10 1	0 0 0 0
8 10 1	0 0 0 0
12 13 1	0 0 0 0
12 14 1	0 0 0 0
8 12 1	0 0 0 0
10 15 1	0 0 0 0
15 16 1	0 0 0 0
12 17 1	0 0 0 0
16 17 2	0 0 0 0
18 19 1	0 0 0 0
18 20 1	0 0 0 0
18 21 1	0 0 0 0
1 18 1	0 0 0 0
22 23 1	0 0 0 0
22 24 1	0 0 0 0
1 22 1	0 0 0 0
25 26 1	0 0 0 0
22 25 1	0 0 0 0
27 28 1	0 0 0 0
16 27 1	0 0 0 0
29 30 1	0 0 0 0
29 31 1	0 0 0 0
15 29 1	0 0 0 0
27 29 1	0 0 0 0
32 33 1	0 0 0 0
32 34 1	0 0 0 0
32 35 1	0 0 0 0
15 32 1	0 0 0 0
36 37 1	0 0 0 0
36 38 1	0 0 0 0
17 36 1	0 0 0 0
39 40 1	0 0 0 0
36 39 1	0 0 0 0
41 42 1	0 0 0 0
27 41 1	0 0 0 0
M END
$$$$
M0010
Spartan	04152113363D
42 44 0	0 0 0 0	0 0 0	999	V2	0
-2.1318	1.2074	1.0863	C	0	0	0	0	0	0	0	0	0	0	0	0
-0.8288	0.5866	1.6755	C	0	0	0	0	0	0	0	0	0	0	0	0
-0.3612	1.2405	2.4189	H	0	0	0	0	0	0	0	0	0	0	0	0
-1.0727	-0.3468	2.1932	H	0	0	0	0	0	0	0	0	0	0	0	0
-2.0182	0.9999	-0.4518	C	0	0	0	0	0	0	0	0	0	0	0	0
-1.7174	1.9389	-0.9351	H	0	0	0	0	0	0	0	0	0	0	0	0
-2.9734	0.7038	-0.903	H	0	0	0	0	0	0	0	0	0	0	0	0
-0.9128	-0.041	-0.6434	C	0	0	0	0	0	0	0	0	0	0	0	0
-1.3238	-1.0349	-0.413	H	0	0	0	0	0	0	0	0	0	0	0	0
0.0814	0.3223	0.4734	C	0	0	0	0	0	0	0	0	0	0	0	0
0.5631	1.2682	0.1796	H	0	0	0	0	0	0	0	0	0	0	0	0
-0.2663	-0.0978	-2.0296	C	0	0	0	0	0	0	0	0	0	0	0	0
-0.2125	0.9205	-2.4479	H	0	0	0	0	0	0	0	0	0	0	0	0
-0.8967	-0.6688	-2.7257	H	0	0	0	0	0	0	0	0	0	0	0	0
1.1775	-0.741	0.551	C	0	0	0	0	0	0	0	0	0	0	0	0
1.7173	-0.9904	-0.8483	C	0	0	0	0	0	0	0	0	0	0	0	0
1.1426	-0.6567	-2.0024	C	0	0	0	0	0	0	0	0	0	0	0	0
-2.2442	2.6961	1.4301	C	0	0	0	0	0	0	0	0	0	0	0	0
-3.1141	3.1537	0.943	H	0	0	0	0	0	0	0	0	0	0	0	0
-1.3507	3.2368	1.0986	H	0	0	0	0	0	0	0	0	0	0	0	0
-2.3313	2.8575	2.512	H	0	0	0	0	0	0	0	0	0	0	0	0
-3.3655	0.4469	1.5984	C	0	0	0	0	0	0	0	0	0	0	0	0
-4.2775	0.8969	1.1709	H	0	0	0	0	0	0	0	0	0	0	0	0
-3.3197	-0.5913	1.2497	H	0	0	0	0	0	0	0	0	0	0	0	0
-3.452	0.3657	3.0063	O	0	0	0	0	0	0	0	0	0	0	0	0
-3.6136	1.2542	3.3454	H	0	0	0	0	0	0	0	0	0	0	0	0
3.1519	-1.0773	-0.3479	C	0	0	0	0	0	0	0	0	0	0	0	0
3.4439	-2.1117	-0.1006	H	0	0	0	0	0	0	0	0	0	0	0	0
2.6399	-0.3379	0.9158	C	0	0	0	0	0	0	0	0	0	0	0	0
2.8095	0.7358	0.7971	H	0	0	0	0	0	0	0	0	0	0	0	0
3.026	-0.6737	1.8828	H	0	0	0	0	0	0	0	0	0	0	0	0
0.757	-2.0141	1.2926	C	0	0	0	0	0	0	0	0	0	0	0	0
-0.2022	-2.3991	0.9299	H	0	0	0	0	0	0	0	0	0	0	0	0
0.6629	-1.8222	2.3669	H	0	0	0	0	0	0	0	0	0	0	0	0
1.4995	-2.8087	1.1629	H	0	0	0	0	0	0	0	0	0	0	0	0
1.8714	-0.6765	-3.323	C	0	0	0	0	0	0	0	0	0	0	0	0
2.2396	0.3247	-3.5719	H	0	0	0	0	0	0	0	0	0	0	0	0
1.1757	-0.9682	-4.1245	H	0	0	0	0	0	0	0	0	0	0	0	0
3.0184	-1.5158	-3.3451	O	0	0	0	0	0	0	0	0	0	0	0	0
2.7343	-2.3897	-3.0492	H	0	0	0	0	0	0	0	0	0	0	0	0
4.1576	-0.4189	-1.0566	O	0	0	0	0	0	0	0	0	0	0	0	0
4.1173	-0.7741	-1.9617	H	0	0	0	0	0	0	0	0	0	0	0	0
2 3 1	0 0 0 0
2 4 1	0 0 0 0
1 2 1	0 0 0 0
5 6 1	0 0 0 0
5 7 1	0 0 0 0
1 5 1	0 0 0 0
8 9 1	0 0 0 0
5 8 1	0 0 0 0
10 11 1	0 0 0 0
2 10 1	0 0 0 0
8 10 1	0 0 0 0
12 13 1	0 0 0 0
12 14 1	0 0 0 0
8 12 1	0 0 0 0
10 15 1	0 0 0 0
15 16 1	0 0 0 0
12 17 1	0 0 0 0
16 17 2	0 0 0 0
18 19 1	0 0 0 0
18 20 1	0 0 0 0
18 21 1	0 0 0 0
1 18 1	0 0 0 0
22 23 1	0 0 0 0
22 24 1	0 0 0 0
1 22 1	0 0 0 0
25 26 1	0 0 0 0
22 25 1	0 0 0 0
27 28 1	0 0 0 0
16 27 1	0 0 0 0
29 30 1	0 0 0 0
29 31 1	0 0 0 0
15 29 1	0 0 0 0
27 29 1	0 0 0 0
32 33 1	0 0 0 0
32 34 1	0 0 0 0
32 35 1	0 0 0 0
15 32 1	0 0 0 0
36 37 1	0 0 0 0
36 38 1	0 0 0 0
17 36 1	0 0 0 0
39 40 1	0 0 0 0
36 39 1	0 0 0 0
41 42 1	0 0 0 0
27 41 1	0 0 0 0
M END
$$$$
M0011
Spartan	04152113363D
42 44 0	0 0 0 0	0 0 0	999	V2	0
-2.1505	1.214	1.0501	C	0	0	0	0	0	0	0	0	0	0	0	0
-0.8711	0.5654	1.6618	C	0	0	0	0	0	0	0	0	0	0	0	0
-0.4309	1.1913	2.4438	H	0	0	0	0	0	0	0	0	0	0	0	0
-1.1333	-0.3865	2.1354	H	0	0	0	0	0	0	0	0	0	0	0	0
-2.0099	1.0036	-0.4868	C	0	0	0	0	0	0	0	0	0	0	0	0
-1.7157	1.9484	-0.9624	H	0	0	0	0	0	0	0	0	0	0	0	0
-2.9533	0.6952	-0.9542	H	0	0	0	0	0	0	0	0	0	0	0	0
-0.8882	-0.0222	-0.6658	C	0	0	0	0	0	0	0	0	0	0	0	0
-1.2936	-1.0237	-0.459	H	0	0	0	0	0	0	0	0	0	0	0	0
0.0744	0.3341	0.4811	C	0	0	0	0	0	0	0	0	0	0	0	0
0.553	1.2899	0.2164	H	0	0	0	0	0	0	0	0	0	0	0	0
-0.2083	-0.0535	-2.0367	C	0	0	0	0	0	0	0	0	0	0	0	0
-0.1477	0.9719	-2.436	H	0	0	0	0	0	0	0	0	0	0	0	0
-0.8198	-0.6143	-2.7576	H	0	0	0	0	0	0	0	0	0	0	0	0
1.1785	-0.7203	0.5689	C	0	0	0	0	0	0	0	0	0	0	0	0
1.7514	-0.9493	-0.82	C	0	0	0	0	0	0	0	0	0	0	0	0
1.2012	-0.6085	-1.9839	C	0	0	0	0	0	0	0	0	0	0	0	0
-2.2413	2.7021	1.4004	C	0	0	0	0	0	0	0	0	0	0	0	0
-3.0727	3.1806	0.8677	H	0	0	0	0	0	0	0	0	0	0	0	0
-1.3177	3.2205	1.1167	H	0	0	0	0	0	0	0	0	0	0	0	0
-2.3986	2.8381	2.4745	H	0	0	0	0	0	0	0	0	0	0	0	0
-3.4022	0.4879	1.5419	C	0	0	0	0	0	0	0	0	0	0	0	0
-4.2946	0.9609	1.0992	H	0	0	0	0	0	0	0	0	0	0	0	0
-3.3714	-0.5583	1.1921	H	0	0	0	0	0	0	0	0	0	0	0	0
-3.4442	0.5467	2.954	O	0	0	0	0	0	0	0	0	0	0	0	0
-4.2351	0.0849	3.2516	H	0	0	0	0	0	0	0	0	0	0	0	0
3.1752	-1.0328	-0.2882	C	0	0	0	0	0	0	0	0	0	0	0	0
3.4701	-2.0677	-0.0468	H	0	0	0	0	0	0	0	0	0	0	0	0
2.6295	-0.3106	0.9715	C	0	0	0	0	0	0	0	0	0	0	0	0
2.7942	0.7653	0.8676	H	0	0	0	0	0	0	0	0	0	0	0	0
2.9958	-0.6538	1.9436	H	0	0	0	0	0	0	0	0	0	0	0	0
0.7532	-2.0072	1.2836	C	0	0	0	0	0	0	0	0	0	0	0	0
-0.1934	-2.3965	0.8928	H	0	0	0	0	0	0	0	0	0	0	0	0
0.6317	-1.8292	2.3577	H	0	0	0	0	0	0	0	0	0	0	0	0
1.5065	-2.7926	1.1616	H	0	0	0	0	0	0	0	0	0	0	0	0
1.961	-0.6144	-3.287	C	0	0	0	0	0	0	0	0	0	0	0	0
2.3325	0.3897	-3.5189	H	0	0	0	0	0	0	0	0	0	0	0	0
1.2857	-0.9023	-4.1081	H	0	0	0	0	0	0	0	0	0	0	0	0
3.1104	-1.452	-3.2874	O	0	0	0	0	0	0	0	0	0	0	0	0
2.8206	-2.3256	-2.993	H	0	0	0	0	0	0	0	0	0	0	0	0
4.1912	-0.3589	-0.9676	O	0	0	0	0	0	0	0	0	0	0	0	0
4.1778	-0.7105	-1.8749	H	0	0	0	0	0	0	0	0	0	0	0	0
2 3 1	0 0 0 0
2 4 1	0 0 0 0
1 2 1	0 0 0 0
5 6 1	0 0 0 0
5 7 1	0 0 0 0
1 5 1	0 0 0 0
8 9 1	0 0 0 0
5 8 1	0 0 0 0
10 11 1	0 0 0 0
2 10 1	0 0 0 0
8 10 1	0 0 0 0
12 13 1	0 0 0 0
12 14 1	0 0 0 0
8 12 1	0 0 0 0
10 15 1	0 0 0 0
15 16 1	0 0 0 0
12 17 1	0 0 0 0
16 17 2	0 0 0 0
18 19 1	0 0 0 0
18 20 1	0 0 0 0
18 21 1	0 0 0 0
1 18 1	0 0 0 0
22 23 1	0 0 0 0
22 24 1	0 0 0 0
1 22 1	0 0 0 0
25 26 1	0 0 0 0
22 25 1	0 0 0 0
27 28 1	0 0 0 0
16 27 1	0 0 0 0
29 30 1	0 0 0 0
29 31 1	0 0 0 0
15 29 1	0 0 0 0
27 29 1	0 0 0 0
32 33 1	0 0 0 0
32 34 1	0 0 0 0
32 35 1	0 0 0 0
15 32 1	0 0 0 0
36 37 1	0 0 0 0
36 38 1	0 0 0 0
17 36 1	0 0 0 0
39 40 1	0 0 0 0
36 39 1	0 0 0 0
41 42 1	0 0 0 0
27 41 1	0 0 0 0
M END
$$$$
M0012
Spartan	04152113363D
42 44 0	0 0 0 0	0 0 0	999	V2	0
-2.1809	1.1376	1.0517	C	0	0	0	0	0	0	0	0	0	0	0	0
-0.9368	0.4162	1.6504	C	0	0	0	0	0	0	0	0	0	0	0	0
-0.4886	0.9746	2.479	H	0	0	0	0	0	0	0	0	0	0	0	0
-1.223	-0.5722	2.0379	H	0	0	0	0	0	0	0	0	0	0	0	0
-2.1002	0.858	-0.4811	C	0	0	0	0	0	0	0	0	0	0	0	0
-1.8747	1.7891	-1.0163	H	0	0	0	0	0	0	0	0	0	0	0	0
-3.05	0.4855	-0.8835	H	0	0	0	0	0	0	0	0	0	0	0	0
-0.9503	-0.1374	-0.6743	C	0	0	0	0	0	0	0	0	0	0	0	0
-1.33	-1.1482	-0.4677	H	0	0	0	0	0	0	0	0	0	0	0	0
0.0138	0.2284	0.4687	C	0	0	0	0	0	0	0	0	0	0	0	0
0.4623	1.2041	0.2226	H	0	0	0	0	0	0	0	0	0	0	0	0
-0.2855	-0.1521	-2.0535	C	0	0	0	0	0	0	0	0	0	0	0	0
-0.2655	0.8712	-2.4614	H	0	0	0	0	0	0	0	0	0	0	0	0
-0.8875	-0.7374	-2.7612	H	0	0	0	0	0	0	0	0	0	0	0	0
1.1441	-0.7977	0.5287	C	0	0	0	0	0	0	0	0	0	0	0	0
1.7171	-0.9706	-0.869	C	0	0	0	0	0	0	0	0	0	0	0	0
1.1439	-0.6602	-2.0301	C	0	0	0	0	0	0	0	0	0	0	0	0
-2.128	2.6401	1.3441	C	0	0	0	0	0	0	0	0	0	0	0	0
-2.9227	3.1695	0.8051	H	0	0	0	0	0	0	0	0	0	0	0	0
-1.1681	3.0671	1.0301	H	0	0	0	0	0	0	0	0	0	0	0	0
-2.261	2.8288	2.4135	H	0	0	0	0	0	0	0	0	0	0	0	0
-3.4773	0.5469	1.6218	C	0	0	0	0	0	0	0	0	0	0	0	0
-4.341	1.0702	1.1975	H	0	0	0	0	0	0	0	0	0	0	0	0
-3.554	-0.5126	1.3228	H	0	0	0	0	0	0	0	0	0	0	0	0
-3.5959	0.6879	3.0225	O	0	0	0	0	0	0	0	0	0	0	0	0
-2.8976	0.16	3.4294	H	0	0	0	0	0	0	0	0	0	0	0	0
3.1404	-1.0039	-0.3453	C	0	0	0	0	0	0	0	0	0	0	0	0
3.5456	-2.0072	-0.1908	H	0	0	0	0	0	0	0	0	0	0	0	0
2.5798	-0.3695	0.9604	C	0	0	0	0	0	0	0	0	0	0	0	0
2.7021	0.7197	0.9422	H	0	0	0	0	0	0	0	0	0	0	0	0
2.9611	-0.7569	1.9098	H	0	0	0	0	0	0	0	0	0	0	0	0
0.7531	-2.1208	1.1958	C	0	0	0	0	0	0	0	0	0	0	0	0
-0.1759	-2.5265	0.7825	H	0	0	0	0	0	0	0	0	0	0	0	0
0.6203	-1.9864	2.2753	H	0	0	0	0	0	0	0	0	0	0	0	0
1.5305	-2.8781	1.0495	H	0	0	0	0	0	0	0	0	0	0	0	0
1.8636	-0.6715	-3.3618	C	0	0	0	0	0	0	0	0	0	0	0	0
2.0007	0.3746	-3.698	H	0	0	0	0	0	0	0	0	0	0	0	0
1.2014	-1.1359	-4.1036	H	0	0	0	0	0	0	0	0	0	0	0	0
3.0637	-1.3944	-3.4002	O	0	0	0	0	0	0	0	0	0	0	0	0
3.6718	-1.0048	-2.7493	H	0	0	0	0	0	0	0	0	0	0	0	0
4.1415	-0.2996	-1.0557	O	0	0	0	0	0	0	0	0	0	0	0	0
3.8374	0.615	-1.1384	H	0	0	0	0	0	0	0	0	0	0	0	0
2 3 1	0 0 0 0
2 4 1	0 0 0 0
1 2 1	0 0 0 0
5 6 1	0 0 0 0
5 7 1	0 0 0 0
1 5 1	0 0 0 0
8 9 1	0 0 0 0
5 8 1	0 0 0 0
10 11 1	0 0 0 0
2 10 1	0 0 0 0
8 10 1	0 0 0 0
12 13 1	0 0 0 0
12 14 1	0 0 0 0
8 12 1	0 0 0 0
10 15 1	0 0 0 0
15 16 1	0 0 0 0
12 17 1	0 0 0 0
16 17 2	0 0 0 0
18 19 1	0 0 0 0
18 20 1	0 0 0 0
18 21 1	0 0 0 0
1 18 1	0 0 0 0
22 23 1	0 0 0 0
22 24 1	0 0 0 0
1 22 1	0 0 0 0
25 26 1	0 0 0 0
22 25 1	0 0 0 0
27 28 1	0 0 0 0
16 27 1	0 0 0 0
29 30 1	0 0 0 0
29 31 1	0 0 0 0
15 29 1	0 0 0 0
27 29 1	0 0 0 0
32 33 1	0 0 0 0
32 34 1	0 0 0 0
32 35 1	0 0 0 0
15 32 1	0 0 0 0
36 37 1	0 0 0 0
36 38 1	0 0 0 0
17 36 1	0 0 0 0
39 40 1	0 0 0 0
36 39 1	0 0 0 0
41 42 1	0 0 0 0
27 41 1	0 0 0 0
M END
$$$$
M0013
Spartan	04152113363D
42 44 0	0 0 0 0	0 0 0	999	V2	0
-2.1242	1.1659	1.0901	C	0	0	0	0	0	0	0	0	0	0	0	0
-0.8433	0.4914	1.6694	C	0	0	0	0	0	0	0	0	0	0	0	0
-0.3807	1.0991	2.4528	H	0	0	0	0	0	0	0	0	0	0	0	0
-1.1084	-0.4654	2.1315	H	0	0	0	0	0	0	0	0	0	0	0	0
-2.0308	0.9464	-0.4498	C	0	0	0	0	0	0	0	0	0	0	0	0
-1.7493	1.8873	-0.9404	H	0	0	0	0	0	0	0	0	0	0	0	0
-2.9884	0.6375	-0.8864	H	0	0	0	0	0	0	0	0	0	0	0	0
-0.9191	-0.0854	-0.6575	C	0	0	0	0	0	0	0	0	0	0	0	0
-1.3258	-1.0824	-0.4355	H	0	0	0	0	0	0	0	0	0	0	0	0
0.0728	0.2654	0.4658	C	0	0	0	0	0	0	0	0	0	0	0	0
0.5446	1.2237	0.1943	H	0	0	0	0	0	0	0	0	0	0	0	0
-0.2803	-0.1291	-2.0484	C	0	0	0	0	0	0	0	0	0	0	0	0
-0.2443	0.8899	-2.4666	H	0	0	0	0	0	0	0	0	0	0	0	0
-0.9082	-0.707	-2.7401	H	0	0	0	0	0	0	0	0	0	0	0	0
1.1768	-0.7905	0.5135	C	0	0	0	0	0	0	0	0	0	0	0	0
1.7214	-0.9901	-0.8926	C	0	0	0	0	0	0	0	0	0	0	0	0
1.137	-0.6702	-2.0454	C	0	0	0	0	0	0	0	0	0	0	0	0
-2.1688	2.6573	1.4359	C	0	0	0	0	0	0	0	0	0	0	0	0
-3.002	3.154	0.9234	H	0	0	0	0	0	0	0	0	0	0	0	0
-1.2412	3.1522	1.1247	H	0	0	0	0	0	0	0	0	0	0	0	0
-2.2937	2.801	2.5129	H	0	0	0	0	0	0	0	0	0	0	0	0
-3.3778	0.4736	1.6229	C	0	0	0	0	0	0	0	0	0	0	0	0
-4.2713	0.9658	1.2042	H	0	0	0	0	0	0	0	0	0	0	0	0
-3.3827	-0.5747	1.2783	H	0	0	0	0	0	0	0	0	0	0	0	0
-3.3745	0.5411	3.0351	O	0	0	0	0	0	0	0	0	0	0	0	0
-4.1667	0.101	3.3601	H	0	0	0	0	0	0	0	0	0	0	0	0
3.1513	-1.0574	-0.3926	C	0	0	0	0	0	0	0	0	0	0	0	0
3.5324	-2.0693	-0.2367	H	0	0	0	0	0	0	0	0	0	0	0	0
2.6308	-0.3975	0.9171	C	0	0	0	0	0	0	0	0	0	0	0	0
2.7802	0.6885	0.8862	H	0	0	0	0	0	0	0	0	0	0	0	0
3.0177	-0.786	1.8636	H	0	0	0	0	0	0	0	0	0	0	0	0
0.7625	-2.0974	1.1987	C	0	0	0	0	0	0	0	0	0	0	0	0
-0.1855	-2.4792	0.8059	H	0	0	0	0	0	0	0	0	0	0	0	0
0.6524	-1.951	2.2789	H	0	0	0	0	0	0	0	0	0	0	0	0
1.5159	-2.877	1.0431	H	0	0	0	0	0	0	0	0	0	0	0	0
1.8338	-0.7078	-3.388	C	0	0	0	0	0	0	0	0	0	0	0	0
1.9927	0.3323	-3.7314	H	0	0	0	0	0	0	0	0	0	0	0	0
1.1479	-1.1578	-4.116	H	0	0	0	0	0	0	0	0	0	0	0	0
3.0137	-1.4625	-3.4444	O	0	0	0	0	0	0	0	0	0	0	0	0
3.6422	-1.0863	-2.8052	H	0	0	0	0	0	0	0	0	0	0	0	0
4.1596	-0.3857	-1.1253	O	0	0	0	0	0	0	0	0	0	0	0	0
3.8816	0.5363	-1.2062	H	0	0	0	0	0	0	0	0	0	0	0	0
2 3 1	0 0 0 0
2 4 1	0 0 0 0
1 2 1	0 0 0 0
5 6 1	0 0 0 0
5 7 1	0 0 0 0
1 5 1	0 0 0 0
8 9 1	0 0 0 0
5 8 1	0 0 0 0
10 11 1	0 0 0 0
2 10 1	0 0 0 0
8 10 1	0 0 0 0
12 13 1	0 0 0 0
12 14 1	0 0 0 0
8 12 1	0 0 0 0
10 15 1	0 0 0 0
15 16 1	0 0 0 0
12 17 1	0 0 0 0
16 17 2	0 0 0 0
18 19 1	0 0 0 0
18 20 1	0 0 0 0
18 21 1	0 0 0 0
1 18 1	0 0 0 0
22 23 1	0 0 0 0
22 24 1	0 0 0 0
1 22 1	0 0 0 0
25 26 1	0 0 0 0
22 25 1	0 0 0 0
27 28 1	0 0 0 0
16 27 1	0 0 0 0
29 30 1	0 0 0 0
29 31 1	0 0 0 0
15 29 1	0 0 0 0
27 29 1	0 0 0 0
32 33 1	0 0 0 0
32 34 1	0 0 0 0
32 35 1	0 0 0 0
15 32 1	0 0 0 0
36 37 1	0 0 0 0
36 38 1	0 0 0 0
17 36 1	0 0 0 0
39 40 1	0 0 0 0
36 39 1	0 0 0 0
41 42 1	0 0 0 0
27 41 1	0 0 0 0
M END
$$$$
M0014
Spartan	04152113363D
42 44 0	0 0 0 0	0 0 0	999	V2	0
-2.1495	1.1736	1.1071	C	0	0	0	0	0	0	0	0	0	0	0	0
-0.9035	0.4757	1.7238	C	0	0	0	0	0	0	0	0	0	0	0	0
-0.4741	1.0578	2.5456	H	0	0	0	0	0	0	0	0	0	0	0	0
-1.1924	-0.4998	2.137	H	0	0	0	0	0	0	0	0	0	0	0	0
-2.0271	0.915	-0.4287	C	0	0	0	0	0	0	0	0	0	0	0	0
-1.7802	1.8501	-0.9471	H	0	0	0	0	0	0	0	0	0	0	0	0
-2.9612	0.5504	-0.8764	H	0	0	0	0	0	0	0	0	0	0	0	0
-0.8794	-0.0852	-0.6017	C	0	0	0	0	0	0	0	0	0	0	0	0
-1.2667	-1.0961	-0.4081	H	0	0	0	0	0	0	0	0	0	0	0	0
0.0653	0.2737	0.559	C	0	0	0	0	0	0	0	0	0	0	0	0
0.5311	1.241	0.3156	H	0	0	0	0	0	0	0	0	0	0	0	0
-0.1836	-0.0909	-1.9652	C	0	0	0	0	0	0	0	0	0	0	0	0
-0.1387	0.9389	-2.3549	H	0	0	0	0	0	0	0	0	0	0	0	0
-0.7761	-0.6568	-2.6977	H	0	0	0	0	0	0	0	0	0	0	0	0
1.1838	-0.7648	0.6492	C	0	0	0	0	0	0	0	0	0	0	0	0
1.7775	-0.9656	-0.7357	C	0	0	0	0	0	0	0	0	0	0	0	0
1.2358	-0.6192	-1.9015	C	0	0	0	0	0	0	0	0	0	0	0	0
-2.1472	2.6752	1.407	C	0	0	0	0	0	0	0	0	0	0	0	0
-2.9862	3.1739	0.9128	H	0	0	0	0	0	0	0	0	0	0	0	0
-1.2159	3.1377	1.0604	H	0	0	0	0	0	0	0	0	0	0	0	0
-2.2386	2.8587	2.4837	H	0	0	0	0	0	0	0	0	0	0	0	0
-3.4201	0.531	1.6828	C	0	0	0	0	0	0	0	0	0	0	0	0
-3.4317	-0.5415	1.422	H	0	0	0	0	0	0	0	0	0	0	0	0
-3.3976	0.6002	2.7758	H	0	0	0	0	0	0	0	0	0	0	0	0
-4.6214	1.1604	1.2894	O	0	0	0	0	0	0	0	0	0	0	0	0
-4.6994	1.076	0.3319	H	0	0	0	0	0	0	0	0	0	0	0	0
3.1951	-1.0325	-0.1879	C	0	0	0	0	0	0	0	0	0	0	0	0
3.5038	-2.0655	0.0436	H	0	0	0	0	0	0	0	0	0	0	0	0
2.6227	-0.336	1.0746	C	0	0	0	0	0	0	0	0	0	0	0	0
2.7705	0.7436	0.9865	H	0	0	0	0	0	0	0	0	0	0	0	0
2.9833	-0.6855	2.0464	H	0	0	0	0	0	0	0	0	0	0	0	0
0.77	-2.0659	1.3445	C	0	0	0	0	0	0	0	0	0	0	0	0
-0.1623	-2.4697	0.935	H	0	0	0	0	0	0	0	0	0	0	0	0
0.6288	-1.9006	2.4183	H	0	0	0	0	0	0	0	0	0	0	0	0
1.5396	-2.836	1.2281	H	0	0	0	0	0	0	0	0	0	0	0	0
2.015	-0.5846	-3.1929	C	0	0	0	0	0	0	0	0	0	0	0	0
2.3747	0.4313	-3.3935	H	0	0	0	0	0	0	0	0	0	0	0	0
1.3561	-0.8595	-4.0318	H	0	0	0	0	0	0	0	0	0	0	0	0
3.1774	-1.4028	-3.1955	O	0	0	0	0	0	0	0	0	0	0	0	0
2.897	-2.2964	-2.9613	H	0	0	0	0	0	0	0	0	0	0	0	0
4.2077	-0.3327	-0.8449	O	0	0	0	0	0	0	0	0	0	0	0	0
4.2174	-0.6767	-1.7549	H	0	0	0	0	0	0	0	0	0	0	0	0
2 3 1	0 0 0 0
2 4 1	0 0 0 0
1 2 1	0 0 0 0
5 6 1	0 0 0 0
5 7 1	0 0 0 0
1 5 1	0 0 0 0
8 9 1	0 0 0 0
5 8 1	0 0 0 0
10 11 1	0 0 0 0
2 10 1	0 0 0 0
8 10 1	0 0 0 0
12 13 1	0 0 0 0
12 14 1	0 0 0 0
8 12 1	0 0 0 0
10 15 1	0 0 0 0
15 16 1	0 0 0 0
12 17 1	0 0 0 0
16 17 2	0 0 0 0
18 19 1	0 0 0 0
18 20 1	0 0 0 0
18 21 1	0 0 0 0
1 18 1	0 0 0 0
22 23 1	0 0 0 0
22 24 1	0 0 0 0
1 22 1	0 0 0 0
25 26 1	0 0 0 0
22 25 1	0 0 0 0
27 28 1	0 0 0 0
16 27 1	0 0 0 0
29 30 1	0 0 0 0
29 31 1	0 0 0 0
15 29 1	0 0 0 0
27 29 1	0 0 0 0
32 33 1	0 0 0 0
32 34 1	0 0 0 0
32 35 1	0 0 0 0
15 32 1	0 0 0 0
36 37 1	0 0 0 0
36 38 1	0 0 0 0
17 36 1	0 0 0 0
39 40 1	0 0 0 0
36 39 1	0 0 0 0
41 42 1	0 0 0 0
27 41 1	0 0 0 0
M END
$$$$
M0015
Spartan	04152113363D
42 44 0	0 0 0 0	0 0 0	999	V2	0
-2.1723	1.1473	1.1318	C	0	0	0	0	0	0	0	0	0	0	0	0
-0.8777	0.5088	1.7151	C	0	0	0	0	0	0	0	0	0	0	0	0
-0.419	1.1424	2.4821	H	0	0	0	0	0	0	0	0	0	0	0	0
-1.1345	-0.4474	2.1817	H	0	0	0	0	0	0	0	0	0	0	0	0
-2.0641	0.9248	-0.4076	C	0	0	0	0	0	0	0	0	0	0	0	0
-1.777	1.8645	-0.8976	H	0	0	0	0	0	0	0	0	0	0	0	0
-3.0185	0.6255	-0.8623	H	0	0	0	0	0	0	0	0	0	0	0	0
-0.9466	-0.1021	-0.6069	C	0	0	0	0	0	0	0	0	0	0	0	0
-1.3435	-1.1004	-0.373	H	0	0	0	0	0	0	0	0	0	0	0	0
0.0409	0.2679	0.5156	C	0	0	0	0	0	0	0	0	0	0	0	0
0.5135	1.2204	0.2283	H	0	0	0	0	0	0	0	0	0	0	0	0
-0.2971	-0.1443	-1.9909	C	0	0	0	0	0	0	0	0	0	0	0	0
-0.2244	0.874	-2.4033	H	0	0	0	0	0	0	0	0	0	0	0	0
-0.9239	-0.7075	-2.6962	H	0	0	0	0	0	0	0	0	0	0	0	0
1.1465	-0.7871	0.5889	C	0	0	0	0	0	0	0	0	0	0	0	0
1.6781	-1.0276	-0.8157	C	0	0	0	0	0	0	0	0	0	0	0	0
1.1105	-0.6974	-1.9734	C	0	0	0	0	0	0	0	0	0	0	0	0
-2.2611	2.6405	1.4597	C	0	0	0	0	0	0	0	0	0	0	0	0
-3.1171	3.1093	0.959	H	0	0	0	0	0	0	0	0	0	0	0	0
-1.3551	3.1613	1.13	H	0	0	0	0	0	0	0	0	0	0	0	0
-2.3682	2.805	2.5388	H	0	0	0	0	0	0	0	0	0	0	0	0
-3.4135	0.4483	1.7065	C	0	0	0	0	0	0	0	0	0	0	0	0
-3.419	0.5533	2.7971	H	0	0	0	0	0	0	0	0	0	0	0	0
-4.3226	0.94	1.3229	H	0	0	0	0	0	0	0	0	0	0	0	0
-3.4551	-0.9445	1.4615	O	0	0	0	0	0	0	0	0	0	0	0	0
-3.5824	-1.0722	0.514	H	0	0	0	0	0	0	0	0	0	0	0	0
3.1097	-1.0754	-0.3452	C	0	0	0	0	0	0	0	0	0	0	0	0
3.4792	-2.0906	-0.1437	H	0	0	0	0	0	0	0	0	0	0	0	0
2.6063	-0.3668	0.949	C	0	0	0	0	0	0	0	0	0	0	0	0
2.7549	0.7129	0.8553	H	0	0	0	0	0	0	0	0	0	0	0	0
3.0056	-0.7191	1.9058	H	0	0	0	0	0	0	0	0	0	0	0	0
0.7408	-2.0641	1.3314	C	0	0	0	0	0	0	0	0	0	0	0	0
-0.2223	-2.4494	0.9812	H	0	0	0	0	0	0	0	0	0	0	0	0
0.6589	-1.8764	2.4075	H	0	0	0	0	0	0	0	0	0	0	0	0
1.4846	-2.8556	1.1874	H	0	0	0	0	0	0	0	0	0	0	0	0
1.9002	-0.6369	-3.2627	C	0	0	0	0	0	0	0	0	0	0	0	0
1.2308	-0.7737	-4.1177	H	0	0	0	0	0	0	0	0	0	0	0	0
2.6447	-1.4443	-3.288	H	0	0	0	0	0	0	0	0	0	0	0	0
2.5147	0.626	-3.4362	O	0	0	0	0	0	0	0	0	0	0	0	0
3.1713	0.6759	-2.7239	H	0	0	0	0	0	0	0	0	0	0	0	0
4.0158	-0.3799	-1.1783	O	0	0	0	0	0	0	0	0	0	0	0	0
4.9079	-0.4852	-0.8283	H	0	0	0	0	0	0	0	0	0	0	0	0
2 3 1	0 0 0 0
2 4 1	0 0 0 0
1 2 1	0 0 0 0
5 6 1	0 0 0 0
5 7 1	0 0 0 0
1 5 1	0 0 0 0
8 9 1	0 0 0 0
5 8 1	0 0 0 0
10 11 1	0 0 0 0
2 10 1	0 0 0 0
8 10 1	0 0 0 0
12 13 1	0 0 0 0
12 14 1	0 0 0 0
8 12 1	0 0 0 0
10 15 1	0 0 0 0
15 16 1	0 0 0 0
12 17 1	0 0 0 0
16 17 2	0 0 0 0
18 19 1	0 0 0 0
18 20 1	0 0 0 0
18 21 1	0 0 0 0
1 18 1	0 0 0 0
22 23 1	0 0 0 0
22 24 1	0 0 0 0
1 22 1	0 0 0 0
25 26 1	0 0 0 0
22 25 1	0 0 0 0
27 28 1	0 0 0 0
16 27 1	0 0 0 0
29 30 1	0 0 0 0
29 31 1	0 0 0 0
15 29 1	0 0 0 0
27 29 1	0 0 0 0
32 33 1	0 0 0 0
32 34 1	0 0 0 0
32 35 1	0 0 0 0
15 32 1	0 0 0 0
36 37 1	0 0 0 0
36 38 1	0 0 0 0
17 36 1	0 0 0 0
39 40 1	0 0 0 0
36 39 1	0 0 0 0
41 42 1	0 0 0 0
27 41 1	0 0 0 0
M END
$$$$
M0016
Spartan	04152113363D
42 44 0	0 0 0 0	0 0 0	999	V2	0
-2.1293	1.1109	1.1285	C	0	0	0	0	0	0	0	0	0	0	0	0
-0.8059	0.5242	1.7066	C	0	0	0	0	0	0	0	0	0	0	0	0
-0.3494	1.195	2.4428	H	0	0	0	0	0	0	0	0	0	0	0	0
-1.0251	-0.4216	2.2103	H	0	0	0	0	0	0	0	0	0	0	0	0
-2.0419	0.8674	-0.4076	C	0	0	0	0	0	0	0	0	0	0	0	0
-1.7959	1.8107	-0.9145	H	0	0	0	0	0	0	0	0	0	0	0	0
-2.9902	0.5118	-0.8225	H	0	0	0	0	0	0	0	0	0	0	0	0
-0.8979	-0.1276	-0.6066	C	0	0	0	0	0	0	0	0	0	0	0	0
-1.2758	-1.1298	-0.37	H	0	0	0	0	0	0	0	0	0	0	0	0
0.0984	0.27	0.4979	C	0	0	0	0	0	0	0	0	0	0	0	0
0.5595	1.223	0.1924	H	0	0	0	0	0	0	0	0	0	0	0	0
-0.2555	-0.1562	-1.9938	C	0	0	0	0	0	0	0	0	0	0	0	0
-0.2235	0.8692	-2.4009	H	0	0	0	0	0	0	0	0	0	0	0	0
-0.8771	-0.7282	-2.6962	H	0	0	0	0	0	0	0	0	0	0	0	0
1.2138	-0.7751	0.5816	C	0	0	0	0	0	0	0	0	0	0	0	0
1.7262	-1.0592	-0.8221	C	0	0	0	0	0	0	0	0	0	0	0	0
1.1596	-0.7005	-1.9734	C	0	0	0	0	0	0	0	0	0	0	0	0
-2.2603	2.6052	1.4388	C	0	0	0	0	0	0	0	0	0	0	0	0
-3.1339	3.0415	0.9399	H	0	0	0	0	0	0	0	0	0	0	0	0
-1.3728	3.1456	1.0917	H	0	0	0	0	0	0	0	0	0	0	0	0
-2.3591	2.7834	2.5162	H	0	0	0	0	0	0	0	0	0	0	0	0
-3.3352	0.386	1.7254	C	0	0	0	0	0	0	0	0	0	0	0	0
-3.3303	0.5177	2.8197	H	0	0	0	0	0	0	0	0	0	0	0	0
-4.2614	0.8403	1.3377	H	0	0	0	0	0	0	0	0	0	0	0	0
-3.2685	-0.9866	1.3817	O	0	0	0	0	0	0	0	0	0	0	0	0
-4.0146	-1.4378	1.7906	H	0	0	0	0	0	0	0	0	0	0	0	0
3.1641	-1.1534	-0.3528	C	0	0	0	0	0	0	0	0	0	0	0	0
3.4322	-2.1692	-0.0415	H	0	0	0	0	0	0	0	0	0	0	0	0
2.6784	-0.3371	0.8929	C	0	0	0	0	0	0	0	0	0	0	0	0
2.8262	0.7332	0.7187	H	0	0	0	0	0	0	0	0	0	0	0	0
3.0931	-0.6158	1.8663	H	0	0	0	0	0	0	0	0	0	0	0	0
0.8263	-2.0272	1.3751	C	0	0	0	0	0	0	0	0	0	0	0	0
-0.1552	-2.4099	1.0728	H	0	0	0	0	0	0	0	0	0	0	0	0
0.788	-1.8042	2.4479	H	0	0	0	0	0	0	0	0	0	0	0	0
1.557	-2.8296	1.2289	H	0	0	0	0	0	0	0	0	0	0	0	0
1.9661	-0.6226	-3.2472	C	0	0	0	0	0	0	0	0	0	0	0	0
1.307	-0.6275	-4.1267	H	0	0	0	0	0	0	0	0	0	0	0	0
2.6561	-1.4617	-3.3343	H	0	0	0	0	0	0	0	0	0	0	0	0
2.8024	0.5423	-3.2786	O	0	0	0	0	0	0	0	0	0	0	0	0
2.2406	1.3082	-3.1086	H	0	0	0	0	0	0	0	0	0	0	0	0
4.2066	-0.6917	-1.1512	O	0	0	0	0	0	0	0	0	0	0	0	0
3.8576	-0.0131	-1.7558	H	0	0	0	0	0	0	0	0	0	0	0	0
2 3 1	0 0 0 0
2 4 1	0 0 0 0
1 2 1	0 0 0 0
5 6 1	0 0 0 0
5 7 1	0 0 0 0
1 5 1	0 0 0 0
8 9 1	0 0 0 0
5 8 1	0 0 0 0
10 11 1	0 0 0 0
2 10 1	0 0 0 0
8 10 1	0 0 0 0
12 13 1	0 0 0 0
12 14 1	0 0 0 0
8 12 1	0 0 0 0
10 15 1	0 0 0 0
15 16 1	0 0 0 0
12 17 1	0 0 0 0
16 17 2	0 0 0 0
18 19 1	0 0 0 0
18 20 1	0 0 0 0
18 21 1	0 0 0 0
1 18 1	0 0 0 0
22 23 1	0 0 0 0
22 24 1	0 0 0 0
1 22 1	0 0 0 0
25 26 1	0 0 0 0
22 25 1	0 0 0 0
27 28 1	0 0 0 0
16 27 1	0 0 0 0
29 30 1	0 0 0 0
29 31 1	0 0 0 0
15 29 1	0 0 0 0
27 29 1	0 0 0 0
32 33 1	0 0 0 0
32 34 1	0 0 0 0
32 35 1	0 0 0 0
15 32 1	0 0 0 0
36 37 1	0 0 0 0
36 38 1	0 0 0 0
17 36 1	0 0 0 0
39 40 1	0 0 0 0
36 39 1	0 0 0 0
41 42 1	0 0 0 0
27 41 1	0 0 0 0
M END
$$$$
M0017
Spartan	04152113363D
42 44 0	0 0 0 0	0 0 0	999	V2	0
-2.0778	1.1294	1.1642	C	0	0	0	0	0	0	0	0	0	0	0	0
-0.759	0.5258	1.7376	C	0	0	0	0	0	0	0	0	0	0	0	0
-0.2711	1.201	2.4485	H	0	0	0	0	0	0	0	0	0	0	0	0
-0.9838	-0.398	2.2858	H	0	0	0	0	0	0	0	0	0	0	0	0
-1.9835	0.9218	-0.3719	C	0	0	0	0	0	0	0	0	0	0	0	0
-1.6626	1.8542	-0.8559	H	0	0	0	0	0	0	0	0	0	0	0	0
-2.9554	0.6554	-0.7986	H	0	0	0	0	0	0	0	0	0	0	0	0
-0.9011	-0.139	-0.5735	C	0	0	0	0	0	0	0	0	0	0	0	0
-1.3229	-1.1263	-0.3318	H	0	0	0	0	0	0	0	0	0	0	0	0
0.1207	0.2161	0.5217	C	0	0	0	0	0	0	0	0	0	0	0	0
0.6166	1.1459	0.2032	H	0	0	0	0	0	0	0	0	0	0	0	0
-0.2719	-0.2108	-1.9657	C	0	0	0	0	0	0	0	0	0	0	0	0
-0.1727	0.805	-2.3797	H	0	0	0	0	0	0	0	0	0	0	0	0
-0.9295	-0.7545	-2.6583	H	0	0	0	0	0	0	0	0	0	0	0	0
1.1972	-0.8693	0.6052	C	0	0	0	0	0	0	0	0	0	0	0	0
1.6832	-1.1821	-0.8008	C	0	0	0	0	0	0	0	0	0	0	0	0
1.1116	-0.8236	-1.9493	C	0	0	0	0	0	0	0	0	0	0	0	0
-2.2142	2.6143	1.5127	C	0	0	0	0	0	0	0	0	0	0	0	0
-3.0676	3.07	0.9953	H	0	0	0	0	0	0	0	0	0	0	0	0
-1.3191	3.1663	1.2046	H	0	0	0	0	0	0	0	0	0	0	0	0
-2.3424	2.7628	2.593	H	0	0	0	0	0	0	0	0	0	0	0	0
-3.2674	0.3407	1.736	C	0	0	0	0	0	0	0	0	0	0	0	0
-3.1817	-0.711	1.4401	H	0	0	0	0	0	0	0	0	0	0	0	0
-3.2281	0.3738	2.838	H	0	0	0	0	0	0	0	0	0	0	0	0
-4.5276	0.7657	1.2604	O	0	0	0	0	0	0	0	0	0	0	0	0
-4.7046	1.638	1.6325	H	0	0	0	0	0	0	0	0	0	0	0	0
3.1278	-1.295	-0.3575	C	0	0	0	0	0	0	0	0	0	0	0	0
3.4093	-2.3124	-0.0634	H	0	0	0	0	0	0	0	0	0	0	0	0
2.6783	-0.4746	0.8977	C	0	0	0	0	0	0	0	0	0	0	0	0
2.8534	0.5922	0.7289	H	0	0	0	0	0	0	0	0	0	0	0	0
3.0971	-0.7708	1.8645	H	0	0	0	0	0	0	0	0	0	0	0	0
0.7806	-2.105	1.4079	C	0	0	0	0	0	0	0	0	0	0	0	0
-0.1995	-2.4791	1.0929	H	0	0	0	0	0	0	0	0	0	0	0	0
0.7325	-1.8749	2.4778	H	0	0	0	0	0	0	0	0	0	0	0	0
1.4996	-2.9205	1.2779	H	0	0	0	0	0	0	0	0	0	0	0	0
1.9067	-0.8017	-3.2248	C	0	0	0	0	0	0	0	0	0	0	0	0
1.2398	-0.87	-4.0956	H	0	0	0	0	0	0	0	0	0	0	0	0
2.6081	-1.6428	-3.2545	H	0	0	0	0	0	0	0	0	0	0	0	0
2.6262	0.4391	-3.2585	O	0	0	0	0	0	0	0	0	0	0	0	0
3.136	0.4624	-4.0789	H	0	0	0	0	0	0	0	0	0	0	0	0
4.1452	-0.8205	-1.1859	O	0	0	0	0	0	0	0	0	0	0	0	0
3.7737	-0.0981	-1.7221	H	0	0	0	0	0	0	0	0	0	0	0	0
2 3 1	0 0 0 0
2 4 1	0 0 0 0
1 2 1	0 0 0 0
5 6 1	0 0 0 0
5 7 1	0 0 0 0
1 5 1	0 0 0 0
8 9 1	0 0 0 0
5 8 1	0 0 0 0
10 11 1	0 0 0 0
2 10 1	0 0 0 0
8 10 1	0 0 0 0
12 13 1	0 0 0 0
12 14 1	0 0 0 0
8 12 1	0 0 0 0
10 15 1	0 0 0 0
15 16 1	0 0 0 0
12 17 1	0 0 0 0
16 17 2	0 0 0 0
18 19 1	0 0 0 0
18 20 1	0 0 0 0
18 21 1	0 0 0 0
1 18 1	0 0 0 0
22 23 1	0 0 0 0
22 24 1	0 0 0 0
1 22 1	0 0 0 0
25 26 1	0 0 0 0
22 25 1	0 0 0 0
27 28 1	0 0 0 0
16 27 1	0 0 0 0
29 30 1	0 0 0 0
29 31 1	0 0 0 0
15 29 1	0 0 0 0
27 29 1	0 0 0 0
32 33 1	0 0 0 0
32 34 1	0 0 0 0
32 35 1	0 0 0 0
15 32 1	0 0 0 0
36 37 1	0 0 0 0
36 38 1	0 0 0 0
17 36 1	0 0 0 0
39 40 1	0 0 0 0
36 39 1	0 0 0 0
41 42 1	0 0 0 0
27 41 1	0 0 0 0
M END
$$$$
M0018
Spartan	04152113363D
42 44 0	0 0 0 0	0 0 0	999	V2	0
-2.1162	1.1397	1.15	C	0	0	0	0	0	0	0	0	0	0	0	0
-0.8501	0.4455	1.7326	C	0	0	0	0	0	0	0	0	0	0	0	0
-0.3938	1.0348	2.5349	H	0	0	0	0	0	0	0	0	0	0	0	0
-1.1249	-0.5261	2.1645	H	0	0	0	0	0	0	0	0	0	0	0	0
-2.0202	0.9059	-0.3906	C	0	0	0	0	0	0	0	0	0	0	0	0
-1.7528	1.8434	-0.8956	H	0	0	0	0	0	0	0	0	0	0	0	0
-2.9691	0.5754	-0.8338	H	0	0	0	0	0	0	0	0	0	0	0	0
-0.9006	-0.1193	-0.592	C	0	0	0	0	0	0	0	0	0	0	0	0
-1.3044	-1.1189	-0.3753	H	0	0	0	0	0	0	0	0	0	0	0	0
0.0814	0.2312	0.5398	C	0	0	0	0	0	0	0	0	0	0	0	0
0.5491	1.1946	0.2808	H	0	0	0	0	0	0	0	0	0	0	0	0
-0.2517	-0.1567	-1.9783	C	0	0	0	0	0	0	0	0	0	0	0	0
-0.2188	0.8632	-2.3949	H	0	0	0	0	0	0	0	0	0	0	0	0
-0.8717	-0.7373	-2.6749	H	0	0	0	0	0	0	0	0	0	0	0	0
1.1899	-0.8194	0.5922	C	0	0	0	0	0	0	0	0	0	0	0	0
1.7465	-1.0085	-0.8105	C	0	0	0	0	0	0	0	0	0	0	0	0
1.1685	-0.69	-1.9669	C	0	0	0	0	0	0	0	0	0	0	0	0
-2.1287	2.6356	1.4756	C	0	0	0	0	0	0	0	0	0	0	0	0
-2.9822	3.1313	1.0039	H	0	0	0	0	0	0	0	0	0	0	0	0
-1.2094	3.1163	1.1212	H	0	0	0	0	0	0	0	0	0	0	0	0
-2.2045	2.8002	2.5565	H	0	0	0	0	0	0	0	0	0	0	0	0
-3.3676	0.4706	1.7386	C	0	0	0	0	0	0	0	0	0	0	0	0
-3.3713	-0.5973	1.4587	H	0	0	0	0	0	0	0	0	0	0	0	0
-3.324	0.5206	2.8322	H	0	0	0	0	0	0	0	0	0	0	0	0
-4.5834	1.0921	1.381	O	0	0	0	0	0	0	0	0	0	0	0	0
-4.6887	1.0086	0.4259	H	0	0	0	0	0	0	0	0	0	0	0	0
3.1729	-1.0704	-0.2995	C	0	0	0	0	0	0	0	0	0	0	0	0
3.5587	-2.0812	-0.1462	H	0	0	0	0	0	0	0	0	0	0	0	0
2.6387	-0.4206	1.0088	C	0	0	0	0	0	0	0	0	0	0	0	0
2.7839	0.6663	0.985	H	0	0	0	0	0	0	0	0	0	0	0	0
3.0198	-0.8124	1.9566	H	0	0	0	0	0	0	0	0	0	0	0	0
0.7763	-2.1318	1.267	C	0	0	0	0	0	0	0	0	0	0	0	0
-0.1662	-2.5179	0.8649	H	0	0	0	0	0	0	0	0	0	0	0	0
0.6576	-1.9918	2.3474	H	0	0	0	0	0	0	0	0	0	0	0	0
1.5353	-2.9065	1.1143	H	0	0	0	0	0	0	0	0	0	0	0	0
1.8747	-0.7182	-3.3055	C	0	0	0	0	0	0	0	0	0	0	0	0
2.0288	0.3245	-3.6461	H	0	0	0	0	0	0	0	0	0	0	0	0
1.1973	-1.169	-4.0397	H	0	0	0	0	0	0	0	0	0	0	0	0
3.0597	-1.4633	-3.3526	O	0	0	0	0	0	0	0	0	0	0	0	0
3.6813	-1.0857	-2.7083	H	0	0	0	0	0	0	0	0	0	0	0	0
4.1824	-0.3888	-1.0204	O	0	0	0	0	0	0	0	0	0	0	0	0
3.8974	0.5311	-1.1012	H	0	0	0	0	0	0	0	0	0	0	0	0
2 3 1	0 0 0 0
2 4 1	0 0 0 0
1 2 1	0 0 0 0
5 6 1	0 0 0 0
5 7 1	0 0 0 0
1 5 1	0 0 0 0
8 9 1	0 0 0 0
5 8 1	0 0 0 0
10 11 1	0 0 0 0
2 10 1	0 0 0 0
8 10 1	0 0 0 0
12 13 1	0 0 0 0
12 14 1	0 0 0 0
8 12 1	0 0 0 0
10 15 1	0 0 0 0
15 16 1	0 0 0 0
12 17 1	0 0 0 0
16 17 2	0 0 0 0
18 19 1	0 0 0 0
18 20 1	0 0 0 0
18 21 1	0 0 0 0
1 18 1	0 0 0 0
22 23 1	0 0 0 0
22 24 1	0 0 0 0
1 22 1	0 0 0 0
25 26 1	0 0 0 0
22 25 1	0 0 0 0
27 28 1	0 0 0 0
16 27 1	0 0 0 0
29 30 1	0 0 0 0
29 31 1	0 0 0 0
15 29 1	0 0 0 0
27 29 1	0 0 0 0
32 33 1	0 0 0 0
32 34 1	0 0 0 0
32 35 1	0 0 0 0
15 32 1	0 0 0 0
36 37 1	0 0 0 0
36 38 1	0 0 0 0
17 36 1	0 0 0 0
39 40 1	0 0 0 0
36 39 1	0 0 0 0
41 42 1	0 0 0 0
27 41 1	0 0 0 0
M END
$$$$
M0019
Spartan	04152113363D
42 44 0	0 0 0 0	0 0 0	999	V2	0
-2.1071	1.2038	1.1217	C	0	0	0	0	0	0	0	0	0	0	0	0
-0.7844	0.614	1.7044	C	0	0	0	0	0	0	0	0	0	0	0	0
-0.3078	1.2976	2.4153	H	0	0	0	0	0	0	0	0	0	0	0	0
-1.0016	-0.3102	2.2557	H	0	0	0	0	0	0	0	0	0	0	0	0
-1.9751	1.048	-0.417	C	0	0	0	0	0	0	0	0	0	0	0	0
-1.6263	1.9907	-0.8607	H	0	0	0	0	0	0	0	0	0	0	0	0
-2.9388	0.8093	-0.8773	H	0	0	0	0	0	0	0	0	0	0	0	0
-0.904	-0.0234	-0.617	C	0	0	0	0	0	0	0	0	0	0	0	0
-1.3462	-1.0026	-0.3826	H	0	0	0	0	0	0	0	0	0	0	0	0
0.107	0.3126	0.4938	C	0	0	0	0	0	0	0	0	0	0	0	0
0.6176	1.2411	0.194	H	0	0	0	0	0	0	0	0	0	0	0	0
-0.2674	-0.1101	-2.0056	C	0	0	0	0	0	0	0	0	0	0	0	0
-0.1888	0.9019	-2.4346	H	0	0	0	0	0	0	0	0	0	0	0	0
-0.9198	-0.669	-2.69	H	0	0	0	0	0	0	0	0	0	0	0	0
1.1658	-0.7869	0.5586	C	0	0	0	0	0	0	0	0	0	0	0	0
1.705	-1.0263	-0.8453	C	0	0	0	0	0	0	0	0	0	0	0	0
1.1279	-0.7069	-2.0017	C	0	0	0	0	0	0	0	0	0	0	0	0
-2.2955	2.6707	1.5162	C	0	0	0	0	0	0	0	0	0	0	0	0
-3.1531	3.1169	0.9978	H	0	0	0	0	0	0	0	0	0	0	0	0
-1.4129	3.2598	1.2436	H	0	0	0	0	0	0	0	0	0	0	0	0
-2.4476	2.7791	2.598	H	0	0	0	0	0	0	0	0	0	0	0	0
-3.2863	0.3618	1.6377	C	0	0	0	0	0	0	0	0	0	0	0	0
-3.1598	-0.6773	1.3135	H	0	0	0	0	0	0	0	0	0	0	0	0
-3.2754	0.3625	2.7407	H	0	0	0	0	0	0	0	0	0	0	0	0
-4.5471	0.7617	1.1425	O	0	0	0	0	0	0	0	0	0	0	0	0
-4.7635	1.6143	1.5378	H	0	0	0	0	0	0	0	0	0	0	0	0
3.1198	-1.1719	-0.3349	C	0	0	0	0	0	0	0	0	0	0	0	0
3.4098	-2.215	-0.1504	H	0	0	0	0	0	0	0	0	0	0	0	0
2.6349	-0.4535	0.9562	C	0	0	0	0	0	0	0	0	0	0	0	0
2.8463	0.6167	0.8763	H	0	0	0	0	0	0	0	0	0	0	0	0
2.9955	-0.8364	1.9168	H	0	0	0	0	0	0	0	0	0	0	0	0
0.6951	-2.0671	1.259	C	0	0	0	0	0	0	0	0	0	0	0	0
-0.2723	-2.4093	0.8777	H	0	0	0	0	0	0	0	0	0	0	0	0
0.6012	-1.9075	2.3392	H	0	0	0	0	0	0	0	0	0	0	0	0
1.4098	-2.883	1.1077	H	0	0	0	0	0	0	0	0	0	0	0	0
1.8017	-0.7808	-3.3526	C	0	0	0	0	0	0	0	0	0	0	0	0
1.9492	0.2504	-3.7244	H	0	0	0	0	0	0	0	0	0	0	0	0
1.1063	-1.256	-4.0554	H	0	0	0	0	0	0	0	0	0	0	0	0
2.9883	-1.525	-3.4025	O	0	0	0	0	0	0	0	0	0	0	0	0
3.6084	-1.1106	-2.7789	H	0	0	0	0	0	0	0	0	0	0	0	0
4.1121	-0.5155	-1.1061	O	0	0	0	0	0	0	0	0	0	0	0	0
4.9791	-0.7687	-0.7672	H	0	0	0	0	0	0	0	0	0	0	0	0
2 3 1	0 0 0 0
2 4 1	0 0 0 0
1 2 1	0 0 0 0
5 6 1	0 0 0 0
5 7 1	0 0 0 0
1 5 1	0 0 0 0
8 9 1	0 0 0 0
5 8 1	0 0 0 0
10 11 1	0 0 0 0
2 10 1	0 0 0 0
8 10 1	0 0 0 0
12 13 1	0 0 0 0
12 14 1	0 0 0 0
8 12 1	0 0 0 0
10 15 1	0 0 0 0
15 16 1	0 0 0 0
12 17 1	0 0 0 0
16 17 2	0 0 0 0
18 19 1	0 0 0 0
18 20 1	0 0 0 0
18 21 1	0 0 0 0
1 18 1	0 0 0 0
22 23 1	0 0 0 0
22 24 1	0 0 0 0
1 22 1	0 0 0 0
25 26 1	0 0 0 0
22 25 1	0 0 0 0
27 28 1	0 0 0 0
16 27 1	0 0 0 0
29 30 1	0 0 0 0
29 31 1	0 0 0 0
15 29 1	0 0 0 0
27 29 1	0 0 0 0
32 33 1	0 0 0 0
32 34 1	0 0 0 0
32 35 1	0 0 0 0
15 32 1	0 0 0 0
36 37 1	0 0 0 0
36 38 1	0 0 0 0
17 36 1	0 0 0 0
39 40 1	0 0 0 0
36 39 1	0 0 0 0
41 42 1	0 0 0 0
27 41 1	0 0 0 0
M END
$$$$
M0020
Spartan	04152113363D
42 44 0	0 0 0 0	0 0 0	999	V2	0
-2.1732	1.0704	1.1026	C	0	0	0	0	0	0	0	0	0	0	0	0
-0.9046	0.3805	1.6852	C	0	0	0	0	0	0	0	0	0	0	0	0
-0.4439	0.964	2.4897	H	0	0	0	0	0	0	0	0	0	0	0	0
-1.1689	-0.6016	2.1031	H	0	0	0	0	0	0	0	0	0	0	0	0
-2.1273	0.7563	-0.4245	C	0	0	0	0	0	0	0	0	0	0	0	0
-1.9389	1.6799	-0.9861	H	0	0	0	0	0	0	0	0	0	0	0	0
-3.0794	0.3537	-0.7916	H	0	0	0	0	0	0	0	0	0	0	0	0
-0.9598	-0.216	-0.6313	C	0	0	0	0	0	0	0	0	0	0	0	0
-1.3094	-1.2372	-0.4173	H	0	0	0	0	0	0	0	0	0	0	0	0
0.022	0.1769	0.4866	C	0	0	0	0	0	0	0	0	0	0	0	0
0.4565	1.1501	0.2108	H	0	0	0	0	0	0	0	0	0	0	0	0
-0.311	-0.2083	-2.0161	C	0	0	0	0	0	0	0	0	0	0	0	0
-0.2685	0.823	-2.3996	H	0	0	0	0	0	0	0	0	0	0	0	0
-0.9249	-0.7706	-2.7335	H	0	0	0	0	0	0	0	0	0	0	0	0
1.1666	-0.8368	0.5564	C	0	0	0	0	0	0	0	0	0	0	0	0
1.688	-1.0837	-0.8497	C	0	0	0	0	0	0	0	0	0	0	0	0
1.1073	-0.7357	-1.9969	C	0	0	0	0	0	0	0	0	0	0	0	0
-2.1345	2.5798	1.3581	C	0	0	0	0	0	0	0	0	0	0	0	0
-2.9526	3.0848	0.8316	H	0	0	0	0	0	0	0	0	0	0	0	0
-1.1913	3.012	1.005	H	0	0	0	0	0	0	0	0	0	0	0	0
-2.2376	2.7926	2.4259	H	0	0	0	0	0	0	0	0	0	0	0	0
-3.4454	0.4739	1.7187	C	0	0	0	0	0	0	0	0	0	0	0	0
-4.3281	0.9733	1.3047	H	0	0	0	0	0	0	0	0	0	0	0	0
-3.5116	-0.5936	1.4458	H	0	0	0	0	0	0	0	0	0	0	0	0
-3.5328	0.6451	3.1183	O	0	0	0	0	0	0	0	0	0	0	0	0
-2.7986	0.1622	3.5168	H	0	0	0	0	0	0	0	0	0	0	0	0
3.1318	-1.1126	-0.3903	C	0	0	0	0	0	0	0	0	0	0	0	0
3.4761	-2.1162	-0.118	H	0	0	0	0	0	0	0	0	0	0	0	0
2.6149	-0.3551	0.879	C	0	0	0	0	0	0	0	0	0	0	0	0
2.7236	0.7247	0.7394	H	0	0	0	0	0	0	0	0	0	0	0	0
3.0403	-0.6492	1.8436	H	0	0	0	0	0	0	0	0	0	0	0	0
0.8202	-2.1149	1.3255	C	0	0	0	0	0	0	0	0	0	0	0	0
-0.1238	-2.5504	0.9802	H	0	0	0	0	0	0	0	0	0	0	0	0
0.7321	-1.9086	2.3981	H	0	0	0	0	0	0	0	0	0	0	0	0
1.5974	-2.8755	1.1981	H	0	0	0	0	0	0	0	0	0	0	0	0
1.9114	-0.6381	-3.2639	C	0	0	0	0	0	0	0	0	0	0	0	0
1.2565	-0.7318	-4.1409	H	0	0	0	0	0	0	0	0	0	0	0	0
2.6644	-1.4349	-3.3051	H	0	0	0	0	0	0	0	0	0	0	0	0
2.5517	0.6468	-3.2649	O	0	0	0	0	0	0	0	0	0	0	0	0
3.0679	0.7208	-4.0783	H	0	0	0	0	0	0	0	0	0	0	0	0
4.1247	-0.5522	-1.1925	O	0	0	0	0	0	0	0	0	0	0	0	0
3.7124	0.1523	-1.7227	H	0	0	0	0	0	0	0	0	0	0	0	0
2 3 1	0 0 0 0
2 4 1	0 0 0 0
1 2 1	0 0 0 0
5 6 1	0 0 0 0
5 7 1	0 0 0 0
1 5 1	0 0 0 0
8 9 1	0 0 0 0
5 8 1	0 0 0 0
10 11 1	0 0 0 0
2 10 1	0 0 0 0
8 10 1	0 0 0 0
12 13 1	0 0 0 0
12 14 1	0 0 0 0
8 12 1	0 0 0 0
10 15 1	0 0 0 0
15 16 1	0 0 0 0
12 17 1	0 0 0 0
16 17 2	0 0 0 0
18 19 1	0 0 0 0
18 20 1	0 0 0 0
18 21 1	0 0 0 0
1 18 1	0 0 0 0
22 23 1	0 0 0 0
22 24 1	0 0 0 0
1 22 1	0 0 0 0
25 26 1	0 0 0 0
22 25 1	0 0 0 0
27 28 1	0 0 0 0
16 27 1	0 0 0 0
29 30 1	0 0 0 0
29 31 1	0 0 0 0
15 29 1	0 0 0 0
27 29 1	0 0 0 0
32 33 1	0 0 0 0
32 34 1	0 0 0 0
32 35 1	0 0 0 0
15 32 1	0 0 0 0
36 37 1	0 0 0 0
36 38 1	0 0 0 0
17 36 1	0 0 0 0
39 40 1	0 0 0 0
36 39 1	0 0 0 0
41 42 1	0 0 0 0
27 41 1	0 0 0 0
M END
$$$$
M0021
Spartan	04152113363D
42 44 0	0 0 0 0	0 0 0	999	V2	0
-1.1696	-2.1984	1.041	C	0	0	0	0	0	0	0	0	0	0	0	0
-0.4475	-0.955	1.6412	C	0	0	0	0	0	0	0	0	0	0	0	0
-1.0102	-0.5026	2.465	H	0	0	0	0	0	0	0	0	0	0	0	0
0.5372	-1.2441	2.0364	H	0	0	0	0	0	0	0	0	0	0	0	0
-0.8834	-2.1198	-0.4905	C	0	0	0	0	0	0	0	0	0	0	0	0
-1.8109	-1.8881	-1.0293	H	0	0	0	0	0	0	0	0	0	0	0	0
-0.516	-3.0724	-0.8912	H	0	0	0	0	0	0	0	0	0	0	0	0
0.1193	-0.9756	-0.6799	C	0	0	0	0	0	0	0	0	0	0	0	0
1.1266	-1.3614	-0.4671	H	0	0	0	0	0	0	0	0	0	0	0	0
-0.2489	-0.0082	0.4583	C	0	0	0	0	0	0	0	0	0	0	0	0
-1.2196	0.4456	0.2051	H	0	0	0	0	0	0	0	0	0	0	0	0
0.1438	-0.3101	-2.0578	C	0	0	0	0	0	0	0	0	0	0	0	0
-0.8773	-0.2903	-2.4712	H	0	0	0	0	0	0	0	0	0	0	0	0
0.7332	-0.912	-2.7628	H	0	0	0	0	0	0	0	0	0	0	0	0
0.7817	1.1169	0.5199	C	0	0	0	0	0	0	0	0	0	0	0	0
0.9537	1.697	-0.8776	C	0	0	0	0	0	0	0	0	0	0	0	0
0.6466	1.1215	-2.0373	C	0	0	0	0	0	0	0	0	0	0	0	0
-2.673	-2.1418	1.3271	C	0	0	0	0	0	0	0	0	0	0	0	0
-3.2016	-2.936	0.7874	H	0	0	0	0	0	0	0	0	0	0	0	0
-3.096	-1.1817	1.0097	H	0	0	0	0	0	0	0	0	0	0	0	0
-2.8668	-2.2727	2.3957	H	0	0	0	0	0	0	0	0	0	0	0	0
-0.5829	-3.4947	1.6146	C	0	0	0	0	0	0	0	0	0	0	0	0
-1.1059	-4.3587	1.1906	H	0	0	0	0	0	0	0	0	0	0	0	0
0.4775	-3.573	1.3185	H	0	0	0	0	0	0	0	0	0	0	0	0
-0.7274	-3.6112	3.0152	O	0	0	0	0	0	0	0	0	0	0	0	0
-0.2176	-2.8979	3.4205	H	0	0	0	0	0	0	0	0	0	0	0	0
1.0119	3.1095	-0.344	C	0	0	0	0	0	0	0	0	0	0	0	0
2.0358	3.4711	-0.1799	H	0	0	0	0	0	0	0	0	0	0	0	0
0.3612	2.5529	0.9548	C	0	0	0	0	0	0	0	0	0	0	0	0
-0.7224	2.6939	0.9064	H	0	0	0	0	0	0	0	0	0	0	0	0
0.7448	2.92	1.9125	H	0	0	0	0	0	0	0	0	0	0	0	0
2.103	0.7144	1.1854	C	0	0	0	0	0	0	0	0	0	0	0	0
2.5038	-0.2158	0.7695	H	0	0	0	0	0	0	0	0	0	0	0	0
1.967	0.5784	2.2644	H	0	0	0	0	0	0	0	0	0	0	0	0
2.866	1.487	1.0436	H	0	0	0	0	0	0	0	0	0	0	0	0
0.642	1.8248	-3.3753	C	0	0	0	0	0	0	0	0	0	0	0	0
-0.4054	1.9103	-3.7192	H	0	0	0	0	0	0	0	0	0	0	0	0
1.1451	1.1766	-4.1044	H	0	0	0	0	0	0	0	0	0	0	0	0
1.3041	3.0583	-3.4172	O	0	0	0	0	0	0	0	0	0	0	0	0
0.8614	3.6414	-2.7774	H	0	0	0	0	0	0	0	0	0	0	0	0
0.2668	4.0635	-1.0821	O	0	0	0	0	0	0	0	0	0	0	0	0
0.45	4.9386	-0.7188	H	0	0	0	0	0	0	0	0	0	0	0	0
2 3 1	0 0 0 0
2 4 1	0 0 0 0
1 2 1	0 0 0 0
5 6 1	0 0 0 0
5 7 1	0 0 0 0
1 5 1	0 0 0 0
8 9 1	0 0 0 0
5 8 1	0 0 0 0
10 11 1	0 0 0 0
2 10 1	0 0 0 0
8 10 1	0 0 0 0
12 13 1	0 0 0 0
12 14 1	0 0 0 0
8 12 1	0 0 0 0
10 15 1	0 0 0 0
15 16 1	0 0 0 0
12 17 1	0 0 0 0
16 17 2	0 0 0 0
18 19 1	0 0 0 0
18 20 1	0 0 0 0
18 21 1	0 0 0 0
1 18 1	0 0 0 0
22 23 1	0 0 0 0
22 24 1	0 0 0 0
1 22 1	0 0 0 0
25 26 1	0 0 0 0
22 25 1	0 0 0 0
27 28 1	0 0 0 0
16 27 1	0 0 0 0
29 30 1	0 0 0 0
29 31 1	0 0 0 0
15 29 1	0 0 0 0
27 29 1	0 0 0 0
32 33 1	0 0 0 0
32 34 1	0 0 0 0
32 35 1	0 0 0 0
15 32 1	0 0 0 0
36 37 1	0 0 0 0
36 38 1	0 0 0 0
17 36 1	0 0 0 0
39 40 1	0 0 0 0
36 39 1	0 0 0 0
41 42 1	0 0 0 0
27 41 1	0 0 0 0
M END
$$$$
M0022
Spartan	04152113363D
42 44 0	0 0 0 0	0 0 0	999	V2	0
-2.1115	1.1248	1.1237	C	0	0	0	0	0	0	0	0	0	0	0	0
-0.8004	0.5043	1.6942	C	0	0	0	0	0	0	0	0	0	0	0	0
-0.3118	1.1668	2.4165	H	0	0	0	0	0	0	0	0	0	0	0	0
-1.0399	-0.4187	2.2326	H	0	0	0	0	0	0	0	0	0	0	0	0
-2.04	0.8803	-0.4118	C	0	0	0	0	0	0	0	0	0	0	0	0
-1.7565	1.8083	-0.9258	H	0	0	0	0	0	0	0	0	0	0	0	0
-3.0067	0.5709	-0.8282	H	0	0	0	0	0	0	0	0	0	0	0	0
-0.9383	-0.1629	-0.6137	C	0	0	0	0	0	0	0	0	0	0	0	0
-1.3422	-1.1559	-0.3659	H	0	0	0	0	0	0	0	0	0	0	0	0
0.0807	0.2119	0.4767	C	0	0	0	0	0	0	0	0	0	0	0	0
0.5611	1.1493	0.1546	H	0	0	0	0	0	0	0	0	0	0	0	0
-0.3154	-0.2269	-2.0093	C	0	0	0	0	0	0	0	0	0	0	0	0
-0.2353	0.7891	-2.4258	H	0	0	0	0	0	0	0	0	0	0	0	0
-0.9662	-0.7835	-2.6976	H	0	0	0	0	0	0	0	0	0	0	0	0
1.1738	-0.8572	0.5562	C	0	0	0	0	0	0	0	0	0	0	0	0
1.6594	-1.1647	-0.8509	C	0	0	0	0	0	0	0	0	0	0	0	0
1.0782	-0.8166	-1.9979	C	0	0	0	0	0	0	0	0	0	0	0	0
-2.1989	2.6225	1.4346	C	0	0	0	0	0	0	0	0	0	0	0	0
-3.0814	3.0761	0.967	H	0	0	0	0	0	0	0	0	0	0	0	0
-1.3133	3.1465	1.0588	H	0	0	0	0	0	0	0	0	0	0	0	0
-2.2464	2.8104	2.5144	H	0	0	0	0	0	0	0	0	0	0	0	0
-3.3383	0.3901	1.6865	C	0	0	0	0	0	0	0	0	0	0	0	0
-4.2563	0.8331	1.2652	H	0	0	0	0	0	0	0	0	0	0	0	0
-3.3076	-0.6587	1.3701	H	0	0	0	0	0	0	0	0	0	0	0	0
-3.3944	0.3546	3.0974	O	0	0	0	0	0	0	0	0	0	0	0	0
-3.5445	1.2536	3.4103	H	0	0	0	0	0	0	0	0	0	0	0	0
3.1077	-1.2525	-0.4131	C	0	0	0	0	0	0	0	0	0	0	0	0
3.407	-2.2646	-0.1198	H	0	0	0	0	0	0	0	0	0	0	0	0
2.6494	-0.4378	0.8426	C	0	0	0	0	0	0	0	0	0	0	0	0
2.807	0.6316	0.6714	H	0	0	0	0	0	0	0	0	0	0	0	0
3.0761	-0.7262	1.8081	H	0	0	0	0	0	0	0	0	0	0	0	0
0.778	-2.0964	1.3639	C	0	0	0	0	0	0	0	0	0	0	0	0
-0.196	-2.4883	1.0511	H	0	0	0	0	0	0	0	0	0	0	0	0
0.7243	-1.8611	2.4324	H	0	0	0	0	0	0	0	0	0	0	0	0
1.5112	-2.8998	1.237	H	0	0	0	0	0	0	0	0	0	0	0	0
1.8692	-0.7781	-3.2767	C	0	0	0	0	0	0	0	0	0	0	0	0
1.201	-0.8637	-4.1452	H	0	0	0	0	0	0	0	0	0	0	0	0
2.5906	-1.603	-3.3082	H	0	0	0	0	0	0	0	0	0	0	0	0
2.56	0.4808	-3.3142	O	0	0	0	0	0	0	0	0	0	0	0	0
3.0641	0.5161	-4.1368	H	0	0	0	0	0	0	0	0	0	0	0	0
4.1133	-0.7623	-1.2471	O	0	0	0	0	0	0	0	0	0	0	0	0
3.7293	-0.0424	-1.7771	H	0	0	0	0	0	0	0	0	0	0	0	0
2 3 1	0 0 0 0
2 4 1	0 0 0 0
1 2 1	0 0 0 0
5 6 1	0 0 0 0
5 7 1	0 0 0 0
1 5 1	0 0 0 0
8 9 1	0 0 0 0
5 8 1	0 0 0 0
10 11 1	0 0 0 0
2 10 1	0 0 0 0
8 10 1	0 0 0 0
12 13 1	0 0 0 0
12 14 1	0 0 0 0
8 12 1	0 0 0 0
10 15 1	0 0 0 0
15 16 1	0 0 0 0
12 17 1	0 0 0 0
16 17 2	0 0 0 0
18 19 1	0 0 0 0
18 20 1	0 0 0 0
18 21 1	0 0 0 0
1 18 1	0 0 0 0
22 23 1	0 0 0 0
22 24 1	0 0 0 0
1 22 1	0 0 0 0
25 26 1	0 0 0 0
22 25 1	0 0 0 0
27 28 1	0 0 0 0
16 27 1	0 0 0 0
29 30 1	0 0 0 0
29 31 1	0 0 0 0
15 29 1	0 0 0 0
27 29 1	0 0 0 0
32 33 1	0 0 0 0
32 34 1	0 0 0 0
32 35 1	0 0 0 0
15 32 1	0 0 0 0
36 37 1	0 0 0 0
36 38 1	0 0 0 0
17 36 1	0 0 0 0
39 40 1	0 0 0 0
36 39 1	0 0 0 0
41 42 1	0 0 0 0
27 41 1	0 0 0 0
[truncated: 730 more rows]

## Sheet: 2S3S5S9R11R
M0001
Spartan	04132111163D
42 44 0	0 0 0 0	0 0 0	999	V2	0
-1.6483	1.6495	1.2754	C	0	0	0	0	0	0	0	0	0	0	0	0
-0.5993	0.5875	1.741	C	0	0	0	0	0	0	0	0	0	0	0	0
0.3504	1.0816	1.984	H	0	0	0	0	0	0	0	0	0	0	0	0
-0.9314	0.0501	2.6343	H	0	0	0	0	0	0	0	0	0	0	0	0
-1.7835	1.4359	-0.2647	C	0	0	0	0	0	0	0	0	0	0	0	0
-1.8663	2.3871	-0.8028	H	0	0	0	0	0	0	0	0	0	0	0	0
-2.6829	0.8469	-0.4797	H	0	0	0	0	0	0	0	0	0	0	0	0
-0.5436	0.6324	-0.6487	C	0	0	0	0	0	0	0	0	0	0	0	0
0.3283	1.3059	-0.6422	H	0	0	0	0	0	0	0	0	0	0	0	0
-0.4156	-0.3314	0.533	C	0	0	0	0	0	0	0	0	0	0	0	0
-1.3014	-0.9829	0.4893	H	0	0	0	0	0	0	0	0	0	0	0	0
-0.5195	-0.1269	-1.9769	C	0	0	0	0	0	0	0	0	0	0	0	0
-0.644	0.5603	-2.8245	H	0	0	0	0	0	0	0	0	0	0	0	0
-1.3601	-0.8342	-2.0218	H	0	0	0	0	0	0	0	0	0	0	0	0
0.8168	-1.2364	0.4422	C	0	0	0	0	0	0	0	0	0	0	0	0
1.3767	-1.3247	-0.9672	C	0	0	0	0	0	0	0	0	0	0	0	0
0.8314	-0.8192	-2.0746	C	0	0	0	0	0	0	0	0	0	0	0	0
-1.1623	3.0675	1.5917	C	0	0	0	0	0	0	0	0	0	0	0	0
-0.2368	3.2856	1.047	H	0	0	0	0	0	0	0	0	0	0	0	0
-0.954	3.1863	2.6618	H	0	0	0	0	0	0	0	0	0	0	0	0
-1.9056	3.8208	1.3031	H	0	0	0	0	0	0	0	0	0	0	0	0
-2.9919	1.4327	1.9692	C	0	0	0	0	0	0	0	0	0	0	0	0
-2.8803	1.6367	3.0468	H	0	0	0	0	0	0	0	0	0	0	0	0
-3.7263	2.1505	1.5671	H	0	0	0	0	0	0	0	0	0	0	0	0
-3.4187	0.0998	1.7527	O	0	0	0	0	0	0	0	0	0	0	0	0
-4.2676	-0.0204	2.1916	H	0	0	0	0	0	0	0	0	0	0	0	0
2.8096	-1.3941	-0.4541	C	0	0	0	0	0	0	0	0	0	0	0	0
3.1479	-2.4226	-0.252	H	0	0	0	0	0	0	0	0	0	0	0	0
2.2417	-0.7377	0.834	C	0	0	0	0	0	0	0	0	0	0	0	0
2.3395	0.3479	0.7422	H	0	0	0	0	0	0	0	0	0	0	0	0
2.6451	-1.0737	1.7944	H	0	0	0	0	0	0	0	0	0	0	0	0
0.5284	-2.6018	1.0798	C	0	0	0	0	0	0	0	0	0	0	0	0
-0.3087	-3.0972	0.5763	H	0	0	0	0	0	0	0	0	0	0	0	0
0.2595	-2.4706	2.1346	H	0	0	0	0	0	0	0	0	0	0	0	0
1.3934	-3.272	1.0381	H	0	0	0	0	0	0	0	0	0	0	0	0
1.5729	-0.6913	-3.38	C	0	0	0	0	0	0	0	0	0	0	0	0
1.9618	0.3253	-3.5023	H	0	0	0	0	0	0	0	0	0	0	0	0
0.8762	-0.8664	-4.2156	H	0	0	0	0	0	0	0	0	0	0	0	0
2.7014	-1.5478	-3.497	O	0	0	0	0	0	0	0	0	0	0	0	0
2.3984	-2.4392	-3.2787	H	0	0	0	0	0	0	0	0	0	0	0	0
3.7939	-0.6533	-1.1094	O	0	0	0	0	0	0	0	0	0	0	0	0
3.7746	-0.9466	-2.0373	H	0	0	0	0	0	0	0	0	0	0	0	0
2 3 1	0 0 0 0
2 4 1	0 0 0 0
1 2 1	0 0 0 0
5 6 1	0 0 0 0
5 7 1	0 0 0 0
1 5 1	0 0 0 0
8 9 1	0 0 0 0
5 8 1	0 0 0 0
10 11 1	0 0 0 0
2 10 1	0 0 0 0
8 10 1	0 0 0 0
12 13 1	0 0 0 0
12 14 1	0 0 0 0
8 12 1	0 0 0 0
10 15 1	0 0 0 0
15 16 1	0 0 0 0
12 17 1	0 0 0 0
16 17 2	0 0 0 0
18 19 1	0 0 0 0
18 20 1	0 0 0 0
18 21 1	0 0 0 0
1 18 1	0 0 0 0
22 23 1	0 0 0 0
22 24 1	0 0 0 0
1 22 1	0 0 0 0
25 26 1	0 0 0 0
22 25 1	0 0 0 0
27 28 1	0 0 0 0
16 27 1	0 0 0 0
29 30 1	0 0 0 0
29 31 1	0 0 0 0
15 29 1	0 0 0 0
27 29 1	0 0 0 0
32 33 1	0 0 0 0
32 34 1	0 0 0 0
32 35 1	0 0 0 0
15 32 1	0 0 0 0
36 37 1	0 0 0 0
36 38 1	0 0 0 0
17 36 1	0 0 0 0
39 40 1	0 0 0 0
36 39 1	0 0 0 0
41 42 1	0 0 0 0
27 41 1	0 0 0 0
M END
$$$$
M0002
Spartan	04132111163D
42 44 0	0 0 0 0	0 0 0	999	V2	0
-1.6682	1.6979	1.2508	C	0	0	0	0	0	0	0	0	0	0	0	0
-0.6134	0.6445	1.7229	C	0	0	0	0	0	0	0	0	0	0	0	0
0.3404	1.1404	1.9421	H	0	0	0	0	0	0	0	0	0	0	0	0
-0.9112	0.1305	2.6466	H	0	0	0	0	0	0	0	0	0	0	0	0
-1.7764	1.4875	-0.291	C	0	0	0	0	0	0	0	0	0	0	0	0
-1.8348	2.4394	-0.8301	H	0	0	0	0	0	0	0	0	0	0	0	0
-2.6823	0.9133	-0.5199	H	0	0	0	0	0	0	0	0	0	0	0	0
-0.5446	0.6632	-0.6593	C	0	0	0	0	0	0	0	0	0	0	0	0
0.3382	1.322	-0.6467	H	0	0	0	0	0	0	0	0	0	0	0	0
-0.4411	-0.2954	0.5292	C	0	0	0	0	0	0	0	0	0	0	0	0
-1.3397	-0.9304	0.4752	H	0	0	0	0	0	0	0	0	0	0	0	0
-0.5195	-0.1044	-1.9827	C	0	0	0	0	0	0	0	0	0	0	0	0
-0.6208	0.5815	-2.834	H	0	0	0	0	0	0	0	0	0	0	0	0
-1.3738	-0.7943	-2.0346	H	0	0	0	0	0	0	0	0	0	0	0	0
0.7706	-1.2287	0.4554	C	0	0	0	0	0	0	0	0	0	0	0	0
1.3409	-1.3374	-0.9483	C	0	0	0	0	0	0	0	0	0	0	0	0
0.8176	-0.8257	-2.063	C	0	0	0	0	0	0	0	0	0	0	0	0
-1.2037	3.1171	1.5902	C	0	0	0	0	0	0	0	0	0	0	0	0
-0.2695	3.3527	1.0683	H	0	0	0	0	0	0	0	0	0	0	0	0
-1.0222	3.2295	2.666	H	0	0	0	0	0	0	0	0	0	0	0	0
-1.9508	3.8625	1.2927	H	0	0	0	0	0	0	0	0	0	0	0	0
-3.0291	1.4593	1.9207	C	0	0	0	0	0	0	0	0	0	0	0	0
-2.9475	1.6663	3.0003	H	0	0	0	0	0	0	0	0	0	0	0	0
-3.7649	2.1577	1.5076	H	0	0	0	0	0	0	0	0	0	0	0	0
-3.5658	0.1694	1.6968	O	0	0	0	0	0	0	0	0	0	0	0	0
-3.008	-0.4662	2.16	H	0	0	0	0	0	0	0	0	0	0	0	0
2.7659	-1.4427	-0.4194	C	0	0	0	0	0	0	0	0	0	0	0	0
3.0713	-2.4795	-0.2071	H	0	0	0	0	0	0	0	0	0	0	0	0
2.2025	-0.7632	0.8592	C	0	0	0	0	0	0	0	0	0	0	0	0
2.3295	0.3187	0.7606	H	0	0	0	0	0	0	0	0	0	0	0	0
2.5874	-1.1028	1.826	H	0	0	0	0	0	0	0	0	0	0	0	0
0.4426	-2.5844	1.095	C	0	0	0	0	0	0	0	0	0	0	0	0
-0.4034	-3.0606	0.5872	H	0	0	0	0	0	0	0	0	0	0	0	0
0.1738	-2.4451	2.1496	H	0	0	0	0	0	0	0	0	0	0	0	0
1.2898	-3.2771	1.0599	H	0	0	0	0	0	0	0	0	0	0	0	0
1.5731	-0.7283	-3.3631	C	0	0	0	0	0	0	0	0	0	0	0	0
1.9849	0.2794	-3.4926	H	0	0	0	0	0	0	0	0	0	0	0	0
0.8807	-0.8994	-4.2019	H	0	0	0	0	0	0	0	0	0	0	0	0
2.6844	-1.6084	-3.4599	O	0	0	0	0	0	0	0	0	0	0	0	0
2.3607	-2.494	-3.2479	H	0	0	0	0	0	0	0	0	0	0	0	0
3.7787	-0.7354	-1.0667	O	0	0	0	0	0	0	0	0	0	0	0	0
3.7582	-1.0296	-1.9941	H	0	0	0	0	0	0	0	0	0	0	0	0
2 3 1	0 0 0 0
2 4 1	0 0 0 0
1 2 1	0 0 0 0
5 6 1	0 0 0 0
5 7 1	0 0 0 0
1 5 1	0 0 0 0
8 9 1	0 0 0 0
5 8 1	0 0 0 0
10 11 1	0 0 0 0
2 10 1	0 0 0 0
8 10 1	0 0 0 0
12 13 1	0 0 0 0
12 14 1	0 0 0 0
8 12 1	0 0 0 0
10 15 1	0 0 0 0
15 16 1	0 0 0 0
12 17 1	0 0 0 0
16 17 2	0 0 0 0
18 19 1	0 0 0 0
18 20 1	0 0 0 0
18 21 1	0 0 0 0
1 18 1	0 0 0 0
22 23 1	0 0 0 0
22 24 1	0 0 0 0
1 22 1	0 0 0 0
25 26 1	0 0 0 0
22 25 1	0 0 0 0
27 28 1	0 0 0 0
16 27 1	0 0 0 0
29 30 1	0 0 0 0
29 31 1	0 0 0 0
15 29 1	0 0 0 0
27 29 1	0 0 0 0
32 33 1	0 0 0 0
32 34 1	0 0 0 0
32 35 1	0 0 0 0
15 32 1	0 0 0 0
36 37 1	0 0 0 0
36 38 1	0 0 0 0
17 36 1	0 0 0 0
39 40 1	0 0 0 0
36 39 1	0 0 0 0
41 42 1	0 0 0 0
27 41 1	0 0 0 0
M END
$$$$
M0003
Spartan	04132111163D
42 44 0	0 0 0 0	0 0 0	999	V2	0
-1.6418	1.6547	1.2201	C	0	0	0	0	0	0	0	0	0	0	0	0
-0.5685	0.6253	1.6856	C	0	0	0	0	0	0	0	0	0	0	0	0
0.3894	1.1295	1.8669	H	0	0	0	0	0	0	0	0	0	0	0	0
-0.8624	0.1401	2.621	H	0	0	0	0	0	0	0	0	0	0	0	0
-1.7367	1.472	-0.3291	C	0	0	0	0	0	0	0	0	0	0	0	0
-1.7613	2.4309	-0.8577	H	0	0	0	0	0	0	0	0	0	0	0	0
-2.6595	0.936	-0.595	H	0	0	0	0	0	0	0	0	0	0	0	0
-0.5253	0.6154	-0.6976	C	0	0	0	0	0	0	0	0	0	0	0	0
0.3688	1.2583	-0.6995	H	0	0	0	0	0	0	0	0	0	0	0	0
-0.4263	-0.3295	0.5021	C	0	0	0	0	0	0	0	0	0	0	0	0
-1.3328	-0.9572	0.4678	H	0	0	0	0	0	0	0	0	0	0	0	0
-0.5295	-0.1634	-2.0147	C	0	0	0	0	0	0	0	0	0	0	0	0
-0.6223	0.5167	-2.8717	H	0	0	0	0	0	0	0	0	0	0	0	0
-1.3999	-0.8343	-2.0537	H	0	0	0	0	0	0	0	0	0	0	0	0
0.7677	-1.2853	0.4245	C	0	0	0	0	0	0	0	0	0	0	0	0
1.3149	-1.4254	-0.985	C	0	0	0	0	0	0	0	0	0	0	0	0
0.7893	-0.9168	-2.1002	C	0	0	0	0	0	0	0	0	0	0	0	0
-1.2296	3.0826	1.5879	C	0	0	0	0	0	0	0	0	0	0	0	0
-0.3124	3.3674	1.0608	H	0	0	0	0	0	0	0	0	0	0	0	0
-1.0252	3.1727	2.6616	H	0	0	0	0	0	0	0	0	0	0	0	0
-2.0086	3.8077	1.319	H	0	0	0	0	0	0	0	0	0	0	0	0
-3.0066	1.3198	1.8416	C	0	0	0	0	0	0	0	0	0	0	0	0
-3.7803	1.9575	1.382	H	0	0	0	0	0	0	0	0	0	0	0	0
-3.2641	0.2799	1.6111	H	0	0	0	0	0	0	0	0	0	0	0	0
-3.0411	1.4142	3.2504	O	0	0	0	0	0	0	0	0	0	0	0	0
-2.9779	2.3458	3.487	H	0	0	0	0	0	0	0	0	0	0	0	0
2.7456	-1.5507	-0.4759	C	0	0	0	0	0	0	0	0	0	0	0	0
3.0334	-2.5893	-0.2492	H	0	0	0	0	0	0	0	0	0	0	0	0
2.2141	-0.8374	0.798	C	0	0	0	0	0	0	0	0	0	0	0	0
2.3574	0.2401	0.6789	H	0	0	0	0	0	0	0	0	0	0	0	0
2.6073	-1.1664	1.7648	H	0	0	0	0	0	0	0	0	0	0	0	0
0.4272	-2.6232	1.0942	C	0	0	0	0	0	0	0	0	0	0	0	0
-0.4303	-3.0977	0.6044	H	0	0	0	0	0	0	0	0	0	0	0	0
0.169	-2.4572	2.1469	H	0	0	0	0	0	0	0	0	0	0	0	0
1.2645	-3.3279	1.0646	H	0	0	0	0	0	0	0	0	0	0	0	0
1.5319	-0.8534	-3.4097	C	0	0	0	0	0	0	0	0	0	0	0	0
1.9755	0.1385	-3.552	H	0	0	0	0	0	0	0	0	0	0	0	0
0.8248	-1.0082	-4.2396	H	0	0	0	0	0	0	0	0	0	0	0	0
2.612	-1.7708	-3.5109	O	0	0	0	0	0	0	0	0	0	0	0	0
2.2631	-2.6404	-3.2746	H	0	0	0	0	0	0	0	0	0	0	0	0
3.7612	-0.8761	-1.1531	O	0	0	0	0	0	0	0	0	0	0	0	0
3.7253	-1.1945	-2.0721	H	0	0	0	0	0	0	0	0	0	0	0	0
2 3 1	0 0 0 0
2 4 1	0 0 0 0
1 2 1	0 0 0 0
5 6 1	0 0 0 0
5 7 1	0 0 0 0
1 5 1	0 0 0 0
8 9 1	0 0 0 0
5 8 1	0 0 0 0
10 11 1	0 0 0 0
2 10 1	0 0 0 0
8 10 1	0 0 0 0
12 13 1	0 0 0 0
12 14 1	0 0 0 0
8 12 1	0 0 0 0
10 15 1	0 0 0 0
15 16 1	0 0 0 0
12 17 1	0 0 0 0
16 17 2	0 0 0 0
18 19 1	0 0 0 0
18 20 1	0 0 0 0
18 21 1	0 0 0 0
1 18 1	0 0 0 0
22 23 1	0 0 0 0
22 24 1	0 0 0 0
1 22 1	0 0 0 0
25 26 1	0 0 0 0
22 25 1	0 0 0 0
27 28 1	0 0 0 0
16 27 1	0 0 0 0
29 30 1	0 0 0 0
29 31 1	0 0 0 0
15 29 1	0 0 0 0
27 29 1	0 0 0 0
32 33 1	0 0 0 0
32 34 1	0 0 0 0
32 35 1	0 0 0 0
15 32 1	0 0 0 0
36 37 1	0 0 0 0
36 38 1	0 0 0 0
17 36 1	0 0 0 0
39 40 1	0 0 0 0
36 39 1	0 0 0 0
41 42 1	0 0 0 0
27 41 1	0 0 0 0
M END
$$$$
M0004
Spartan	04132111163D
42 44 0	0 0 0 0	0 0 0	999	V2	0
-1.6264	1.6876	1.3036	C	0	0	0	0	0	0	0	0	0	0	0	0
-0.5799	0.6237	1.7644	C	0	0	0	0	0	0	0	0	0	0	0	0
0.3786	1.1095	1.9882	H	0	0	0	0	0	0	0	0	0	0	0	0
-0.9071	0.0981	2.6662	H	0	0	0	0	0	0	0	0	0	0	0	0
-1.767	1.4735	-0.2375	C	0	0	0	0	0	0	0	0	0	0	0	0
-1.8394	2.4234	-0.7783	H	0	0	0	0	0	0	0	0	0	0	0	0
-2.6774	0.9038	-0.4797	H	0	0	0	0	0	0	0	0	0	0	0	0
-0.5449	0.6448	-0.6258	C	0	0	0	0	0	0	0	0	0	0	0	0
0.3352	1.3068	-0.6289	H	0	0	0	0	0	0	0	0	0	0	0	0
-0.4218	-0.309	0.5641	C	0	0	0	0	0	0	0	0	0	0	0	0
-1.3186	-0.9486	0.5354	H	0	0	0	0	0	0	0	0	0	0	0	0
-0.5418	-0.1223	-1.9494	C	0	0	0	0	0	0	0	0	0	0	0	0
-0.6588	0.5621	-2.8001	H	0	0	0	0	0	0	0	0	0	0	0	0
-1.3956	-0.8147	-1.9866	H	0	0	0	0	0	0	0	0	0	0	0	0
0.7909	-1.2394	0.4693	C	0	0	0	0	0	0	0	0	0	0	0	0
1.3376	-1.3491	-0.9437	C	0	0	0	0	0	0	0	0	0	0	0	0
0.7946	-0.8416	-2.0512	C	0	0	0	0	0	0	0	0	0	0	0	0
-1.1353	3.1069	1.605	C	0	0	0	0	0	0	0	0	0	0	0	0
-0.2193	3.3278	1.0454	H	0	0	0	0	0	0	0	0	0	0	0	0
-0.9105	3.2266	2.6715	H	0	0	0	0	0	0	0	0	0	0	0	0
-1.8856	3.8583	1.3298	H	0	0	0	0	0	0	0	0	0	0	0	0
-2.9677	1.4774	2.0209	C	0	0	0	0	0	0	0	0	0	0	0	0
-2.8479	1.7072	3.0852	H	0	0	0	0	0	0	0	0	0	0	0	0
-3.7154	2.1791	1.6146	H	0	0	0	0	0	0	0	0	0	0	0	0
-3.4471	0.1471	1.9785	O	0	0	0	0	0	0	0	0	0	0	0	0
-3.6938	-0.0539	1.068	H	0	0	0	0	0	0	0	0	0	0	0	0
2.7716	-1.4484	-0.4404	C	0	0	0	0	0	0	0	0	0	0	0	0
3.0833	-2.4837	-0.2301	H	0	0	0	0	0	0	0	0	0	0	0	0
2.2285	-0.7663	0.8456	C	0	0	0	0	0	0	0	0	0	0	0	0
2.3484	0.316	0.7423	H	0	0	0	0	0	0	0	0	0	0	0	0
2.6315	-1.1015	1.8063	H	0	0	0	0	0	0	0	0	0	0	0	0
0.4787	-2.5937	1.1196	C	0	0	0	0	0	0	0	0	0	0	0	0
-0.3696	-3.0779	0.6235	H	0	0	0	0	0	0	0	0	0	0	0	0
0.2168	-2.4484	2.1743	H	0	0	0	0	0	0	0	0	0	0	0	0
1.3304	-3.2806	1.0796	H	0	0	0	0	0	0	0	0	0	0	0	0
1.5284	-0.7407	-3.3635	C	0	0	0	0	0	0	0	0	0	0	0	0
1.9426	0.2664	-3.4953	H	0	0	0	0	0	0	0	0	0	0	0	0
0.8214	-0.9051	-4.1928	H	0	0	0	0	0	0	0	0	0	0	0	0
2.6344	-1.6242	-3.4817	O	0	0	0	0	0	0	0	0	0	0	0	0
2.3105	-2.5103	-3.2731	H	0	0	0	0	0	0	0	0	0	0	0	0
3.7695	-0.7408	-1.1099	O	0	0	0	0	0	0	0	0	0	0	0	0
3.7379	-1.0457	-2.0335	H	0	0	0	0	0	0	0	0	0	0	0	0
2 3 1	0 0 0 0
2 4 1	0 0 0 0
1 2 1	0 0 0 0
5 6 1	0 0 0 0
5 7 1	0 0 0 0
1 5 1	0 0 0 0
8 9 1	0 0 0 0
5 8 1	0 0 0 0
10 11 1	0 0 0 0
2 10 1	0 0 0 0
8 10 1	0 0 0 0
12 13 1	0 0 0 0
12 14 1	0 0 0 0
8 12 1	0 0 0 0
10 15 1	0 0 0 0
15 16 1	0 0 0 0
12 17 1	0 0 0 0
16 17 2	0 0 0 0
18 19 1	0 0 0 0
18 20 1	0 0 0 0
18 21 1	0 0 0 0
1 18 1	0 0 0 0
22 23 1	0 0 0 0
22 24 1	0 0 0 0
1 22 1	0 0 0 0
25 26 1	0 0 0 0
22 25 1	0 0 0 0
27 28 1	0 0 0 0
16 27 1	0 0 0 0
29 30 1	0 0 0 0
29 31 1	0 0 0 0
15 29 1	0 0 0 0
27 29 1	0 0 0 0
32 33 1	0 0 0 0
32 34 1	0 0 0 0
32 35 1	0 0 0 0
15 32 1	0 0 0 0
36 37 1	0 0 0 0
36 38 1	0 0 0 0
17 36 1	0 0 0 0
39 40 1	0 0 0 0
36 39 1	0 0 0 0
41 42 1	0 0 0 0
27 41 1	0 0 0 0
M END
$$$$
M0005
Spartan	04132111163D
42 44 0	0 0 0 0	0 0 0	999	V2	0
-1.6325	1.6369	1.2531	C	0	0	0	0	0	0	0	0	0	0	0	0
-0.5767	0.5823	1.7195	C	0	0	0	0	0	0	0	0	0	0	0	0
0.3767	1.0807	1.939	H	0	0	0	0	0	0	0	0	0	0	0	0
-0.8934	0.0606	2.6276	H	0	0	0	0	0	0	0	0	0	0	0	0
-1.7743	1.4133	-0.2858	C	0	0	0	0	0	0	0	0	0	0	0	0
-1.8485	2.3612	-0.8307	H	0	0	0	0	0	0	0	0	0	0	0	0
-2.6802	0.8323	-0.4946	H	0	0	0	0	0	0	0	0	0	0	0	0
-0.5448	0.5933	-0.6706	C	0	0	0	0	0	0	0	0	0	0	0	0
0.3323	1.262	-0.6782	H	0	0	0	0	0	0	0	0	0	0	0	0
-0.4159	-0.3553	0.5237	C	0	0	0	0	0	0	0	0	0	0	0	0
-1.3116	-0.993	0.4987	H	0	0	0	0	0	0	0	0	0	0	0	0
-0.5371	-0.1813	-1.9906	C	0	0	0	0	0	0	0	0	0	0	0	0
-0.6671	0.4965	-2.845	H	0	0	0	0	0	0	0	0	0	0	0	0
-1.381	-0.8852	-2.0178	H	0	0	0	0	0	0	0	0	0	0	0	0
0.7978	-1.2856	0.4243	C	0	0	0	0	0	0	0	0	0	0	0	0
1.3507	-1.3753	-0.9877	C	0	0	0	0	0	0	0	0	0	0	0	0
0.8052	-0.8892	-2.1035	C	0	0	0	0	0	0	0	0	0	0	0	0
-1.1537	3.0588	1.5609	C	0	0	0	0	0	0	0	0	0	0	0	0
-0.232	3.2797	1.0111	H	0	0	0	0	0	0	0	0	0	0	0	0
-0.9423	3.1847	2.6296	H	0	0	0	0	0	0	0	0	0	0	0	0
-1.9021	3.8059	1.2711	H	0	0	0	0	0	0	0	0	0	0	0	0
-2.9715	1.4158	1.9547	C	0	0	0	0	0	0	0	0	0	0	0	0
-2.8568	1.6268	3.0306	H	0	0	0	0	0	0	0	0	0	0	0	0
-3.7119	2.1259	1.551	H	0	0	0	0	0	0	0	0	0	0	0	0
-3.3897	0.0798	1.7483	O	0	0	0	0	0	0	0	0	0	0	0	0
-4.2368	-0.0446	2.1886	H	0	0	0	0	0	0	0	0	0	0	0	0
2.7751	-1.4765	-0.476	C	0	0	0	0	0	0	0	0	0	0	0	0
3.1485	-2.4926	-0.3287	H	0	0	0	0	0	0	0	0	0	0	0	0
2.2326	-0.8394	0.838	C	0	0	0	0	0	0	0	0	0	0	0	0
2.3469	0.2508	0.7982	H	0	0	0	0	0	0	0	0	0	0	0	0
2.6296	-1.2117	1.7879	H	0	0	0	0	0	0	0	0	0	0	0	0
0.475	-2.6578	1.0313	C	0	0	0	0	0	0	0	0	0	0	0	0
-0.369	-3.1211	0.5101	H	0	0	0	0	0	0	0	0	0	0	0	0
0.2039	-2.5459	2.088	H	0	0	0	0	0	0	0	0	0	0	0	0
1.3238	-3.3481	0.9742	H	0	0	0	0	0	0	0	0	0	0	0	0
1.5015	-0.8274	-3.4437	C	0	0	0	0	0	0	0	0	0	0	0	0
1.7287	0.2316	-3.6753	H	0	0	0	0	0	0	0	0	0	0	0	0
0.7859	-1.1486	-4.2111	H	0	0	0	0	0	0	0	0	0	0	0	0
2.6278	-1.6465	-3.5866	O	0	0	0	0	0	0	0	0	0	0	0	0
3.2729	-1.3857	-2.9076	H	0	0	0	0	0	0	0	0	0	0	0	0
3.7963	-0.7954	-1.1787	O	0	0	0	0	0	0	0	0	0	0	0	0
3.5175	0.1276	-1.2476	H	0	0	0	0	0	0	0	0	0	0	0	0
2 3 1	0 0 0 0
2 4 1	0 0 0 0
1 2 1	0 0 0 0
5 6 1	0 0 0 0
5 7 1	0 0 0 0
1 5 1	0 0 0 0
8 9 1	0 0 0 0
5 8 1	0 0 0 0
10 11 1	0 0 0 0
2 10 1	0 0 0 0
8 10 1	0 0 0 0
12 13 1	0 0 0 0
12 14 1	0 0 0 0
8 12 1	0 0 0 0
10 15 1	0 0 0 0
15 16 1	0 0 0 0
12 17 1	0 0 0 0
16 17 2	0 0 0 0
18 19 1	0 0 0 0
18 20 1	0 0 0 0
18 21 1	0 0 0 0
1 18 1	0 0 0 0
22 23 1	0 0 0 0
22 24 1	0 0 0 0
1 22 1	0 0 0 0
25 26 1	0 0 0 0
22 25 1	0 0 0 0
27 28 1	0 0 0 0
16 27 1	0 0 0 0
29 30 1	0 0 0 0
29 31 1	0 0 0 0
15 29 1	0 0 0 0
27 29 1	0 0 0 0
32 33 1	0 0 0 0
32 34 1	0 0 0 0
32 35 1	0 0 0 0
15 32 1	0 0 0 0
36 37 1	0 0 0 0
36 38 1	0 0 0 0
17 36 1	0 0 0 0
39 40 1	0 0 0 0
36 39 1	0 0 0 0
41 42 1	0 0 0 0
27 41 1	0 0 0 0
M END
$$$$
M0006
Spartan	04132111163D
42 44 0	0 0 0 0	0 0 0	999	V2	0
-1.6198	1.5633	1.2972	C	0	0	0	0	0	0	0	0	0	0	0	0
-0.5678	0.4997	1.75	C	0	0	0	0	0	0	0	0	0	0	0	0
0.3891	0.9904	1.9705	H	0	0	0	0	0	0	0	0	0	0	0	0
-0.8844	-0.029	2.654	H	0	0	0	0	0	0	0	0	0	0	0	0
-1.7811	1.3422	-0.239	C	0	0	0	0	0	0	0	0	0	0	0	0
-1.864	2.2908	-0.7815	H	0	0	0	0	0	0	0	0	0	0	0	0
-2.6893	0.7604	-0.4363	H	0	0	0	0	0	0	0	0	0	0	0	0
-0.5562	0.5244	-0.642	C	0	0	0	0	0	0	0	0	0	0	0	0
0.3216	1.1896	-0.667	H	0	0	0	0	0	0	0	0	0	0	0	0
-0.4111	-0.429	0.546	C	0	0	0	0	0	0	0	0	0	0	0	0
-1.2985	-1.0792	0.5234	H	0	0	0	0	0	0	0	0	0	0	0	0
-0.5733	-0.2464	-1.9634	C	0	0	0	0	0	0	0	0	0	0	0	0
-0.682	0.4387	-2.8128	H	0	0	0	0	0	0	0	0	0	0	0	0
-1.437	-0.9266	-1.9865	H	0	0	0	0	0	0	0	0	0	0	0	0
0.8152	-1.3394	0.4484	C	0	0	0	0	0	0	0	0	0	0	0	0
1.3097	-1.4947	-0.9795	C	0	0	0	0	0	0	0	0	0	0	0	0
0.7518	-0.9822	-2.0792	C	0	0	0	0	0	0	0	0	0	0	0	0
-1.1228	2.9804	1.5991	C	0	0	0	0	0	0	0	0	0	0	0	0
-0.2062	3.1918	1.0375	H	0	0	0	0	0	0	0	0	0	0	0	0
-0.8962	3.1033	2.6651	H	0	0	0	0	0	0	0	0	0	0	0	0
-1.8676	3.7354	1.3195	H	0	0	0	0	0	0	0	0	0	0	0	0
-2.9523	1.3562	2.0149	C	0	0	0	0	0	0	0	0	0	0	0	0
-2.8222	1.5674	3.0892	H	0	0	0	0	0	0	0	0	0	0	0	0
-3.6902	2.0741	1.6198	H	0	0	0	0	0	0	0	0	0	0	0	0
-3.3885	0.0242	1.8158	O	0	0	0	0	0	0	0	0	0	0	0	0
-4.2323	-0.0872	2.266	H	0	0	0	0	0	0	0	0	0	0	0	0
2.7612	-1.5618	-0.5386	C	0	0	0	0	0	0	0	0	0	0	0	0
3.1013	-2.5691	-0.279	H	0	0	0	0	0	0	0	0	0	0	0	0
2.2529	-0.8129	0.7418	C	0	0	0	0	0	0	0	0	0	0	0	0
2.3323	0.2682	0.5867	H	0	0	0	0	0	0	0	0	0	0	0	0
2.7045	-1.088	1.7006	H	0	0	0	0	0	0	0	0	0	0	0	0
0.5629	-2.6669	1.1737	C	0	0	0	0	0	0	0	0	0	0	0	0
-0.2993	-3.1866	0.7429	H	0	0	0	0	0	0	0	0	0	0	0	0
0.3509	-2.477	2.2326	H	0	0	0	0	0	0	0	0	0	0	0	0
1.4242	-3.3413	1.1225	H	0	0	0	0	0	0	0	0	0	0	0	0
1.5481	-0.8351	-3.3435	C	0	0	0	0	0	0	0	0	0	0	0	0
0.8848	-0.865	-4.2195	H	0	0	0	0	0	0	0	0	0	0	0	0
2.2847	-1.6418	-3.435	H	0	0	0	0	0	0	0	0	0	0	0	0
2.2149	0.4362	-3.28	O	0	0	0	0	0	0	0	0	0	0	0	0
2.7082	0.5552	-4.1016	H	0	0	0	0	0	0	0	0	0	0	0	0
3.756	-0.9973	-1.3339	O	0	0	0	0	0	0	0	0	0	0	0	0
3.3676	-0.2351	-1.7989	H	0	0	0	0	0	0	0	0	0	0	0	0
2 3 1	0 0 0 0
2 4 1	0 0 0 0
1 2 1	0 0 0 0
5 6 1	0 0 0 0
5 7 1	0 0 0 0
1 5 1	0 0 0 0
8 9 1	0 0 0 0
5 8 1	0 0 0 0
10 11 1	0 0 0 0
2 10 1	0 0 0 0
8 10 1	0 0 0 0
12 13 1	0 0 0 0
12 14 1	0 0 0 0
8 12 1	0 0 0 0
10 15 1	0 0 0 0
15 16 1	0 0 0 0
12 17 1	0 0 0 0
16 17 2	0 0 0 0
18 19 1	0 0 0 0
18 20 1	0 0 0 0
18 21 1	0 0 0 0
1 18 1	0 0 0 0
22 23 1	0 0 0 0
22 24 1	0 0 0 0
1 22 1	0 0 0 0
25 26 1	0 0 0 0
22 25 1	0 0 0 0
27 28 1	0 0 0 0
16 27 1	0 0 0 0
29 30 1	0 0 0 0
29 31 1	0 0 0 0
15 29 1	0 0 0 0
27 29 1	0 0 0 0
32 33 1	0 0 0 0
32 34 1	0 0 0 0
32 35 1	0 0 0 0
15 32 1	0 0 0 0
36 37 1	0 0 0 0
36 38 1	0 0 0 0
17 36 1	0 0 0 0
39 40 1	0 0 0 0
36 39 1	0 0 0 0
41 42 1	0 0 0 0
27 41 1	0 0 0 0
M END
$$$$
M0007
Spartan	04132111163D
42 44 0	0 0 0 0	0 0 0	999	V2	0
-1.6044	1.6395	1.3094	C	0	0	0	0	0	0	0	0	0	0	0	0
-0.584	0.5522	1.7765	C	0	0	0	0	0	0	0	0	0	0	0	0
0.3781	1.0192	2.0201	H	0	0	0	0	0	0	0	0	0	0	0	0
-0.9234	0.0294	2.6787	H	0	0	0	0	0	0	0	0	0	0	0	0
-1.767	1.3995	-0.2261	C	0	0	0	0	0	0	0	0	0	0	0	0
-1.8527	2.3369	-0.786	H	0	0	0	0	0	0	0	0	0	0	0	0
-2.6715	0.8067	-0.4354	H	0	0	0	0	0	0	0	0	0	0	0	0
-0.542	0.5754	-0.6139	C	0	0	0	0	0	0	0	0	0	0	0	0
0.3366	1.2391	-0.6133	H	0	0	0	0	0	0	0	0	0	0	0	0
-0.4218	-0.3802	0.5746	C	0	0	0	0	0	0	0	0	0	0	0	0
-1.3151	-1.0256	0.5312	H	0	0	0	0	0	0	0	0	0	0	0	0
-0.5342	-0.1913	-1.9377	C	0	0	0	0	0	0	0	0	0	0	0	0
-0.6496	0.494	-2.788	H	0	0	0	0	0	0	0	0	0	0	0	0
-1.3865	-0.8854	-1.978	H	0	0	0	0	0	0	0	0	0	0	0	0
0.7939	-1.3081	0.4844	C	0	0	0	0	0	0	0	0	0	0	0	0
1.3453	-1.4148	-0.9265	C	0	0	0	0	0	0	0	0	0	0	0	0
0.8044	-0.9076	-2.0357	C	0	0	0	0	0	0	0	0	0	0	0	0
-1.0752	3.0494	1.5839	C	0	0	0	0	0	0	0	0	0	0	0	0
-0.1684	3.2487	1.0011	H	0	0	0	0	0	0	0	0	0	0	0	0
-0.8245	3.1693	2.6444	H	0	0	0	0	0	0	0	0	0	0	0	0
-1.8276	3.8014	1.3272	H	0	0	0	0	0	0	0	0	0	0	0	0
-2.9427	1.4387	2.0323	C	0	0	0	0	0	0	0	0	0	0	0	0
-3.2647	0.39	1.9133	H	0	0	0	0	0	0	0	0	0	0	0	0
-2.8155	1.6225	3.1043	H	0	0	0	0	0	0	0	0	0	0	0	0
-3.9547	2.33	1.6115	O	0	0	0	0	0	0	0	0	0	0	0	0
-4.135	2.1484	0.6816	H	0	0	0	0	0	0	0	0	0	0	0	0
2.7785	-1.5086	-0.4177	C	0	0	0	0	0	0	0	0	0	0	0	0
3.0945	-2.5425	-0.2064	H	0	0	0	0	0	0	0	0	0	0	0	0
2.2278	-0.8302	0.8667	C	0	0	0	0	0	0	0	0	0	0	0	0
2.3447	0.2527	0.7646	H	0	0	0	0	0	0	0	0	0	0	0	0
2.6285	-1.1644	1.8287	H	0	0	0	0	0	0	0	0	0	0	0	0
0.4854	-2.6637	1.1333	C	0	0	0	0	0	0	0	0	0	0	0	0
-0.3634	-3.1493	0.6386	H	0	0	0	0	0	0	0	0	0	0	0	0
0.2282	-2.5218	2.1901	H	0	0	0	0	0	0	0	0	0	0	0	0
1.3381	-3.3493	1.0891	H	0	0	0	0	0	0	0	0	0	0	0	0
1.5399	-0.8027	-3.3466	C	0	0	0	0	0	0	0	0	0	0	0	0
1.9415	0.2086	-3.4808	H	0	0	0	0	0	0	0	0	0	0	0	0
0.8367	-0.9788	-4.1757	H	0	0	0	0	0	0	0	0	0	0	0	0
2.6571	-1.6725	-3.4607	O	0	0	0	0	0	0	0	0	0	0	0	0
2.3418	-2.5651	-3.2688	H	0	0	0	0	0	0	0	0	0	0	0	0
3.7761	-0.7953	-1.0814	O	0	0	0	0	0	0	0	0	0	0	0	0
3.7468	-1.0946	-2.0069	H	0	0	0	0	0	0	0	0	0	0	0	0
2 3 1	0 0 0 0
2 4 1	0 0 0 0
1 2 1	0 0 0 0
5 6 1	0 0 0 0
5 7 1	0 0 0 0
1 5 1	0 0 0 0
8 9 1	0 0 0 0
5 8 1	0 0 0 0
10 11 1	0 0 0 0
2 10 1	0 0 0 0
8 10 1	0 0 0 0
12 13 1	0 0 0 0
12 14 1	0 0 0 0
8 12 1	0 0 0 0
10 15 1	0 0 0 0
15 16 1	0 0 0 0
12 17 1	0 0 0 0
16 17 2	0 0 0 0
18 19 1	0 0 0 0
18 20 1	0 0 0 0
18 21 1	0 0 0 0
1 18 1	0 0 0 0
22 23 1	0 0 0 0
22 24 1	0 0 0 0
1 22 1	0 0 0 0
25 26 1	0 0 0 0
22 25 1	0 0 0 0
27 28 1	0 0 0 0
16 27 1	0 0 0 0
29 30 1	0 0 0 0
29 31 1	0 0 0 0
15 29 1	0 0 0 0
27 29 1	0 0 0 0
32 33 1	0 0 0 0
32 34 1	0 0 0 0
32 35 1	0 0 0 0
15 32 1	0 0 0 0
36 37 1	0 0 0 0
36 38 1	0 0 0 0
17 36 1	0 0 0 0
39 40 1	0 0 0 0
36 39 1	0 0 0 0
41 42 1	0 0 0 0
27 41 1	0 0 0 0
M END
$$$$
M0008
Spartan	04132111163D
42 44 0	0 0 0 0	0 0 0	999	V2	0
-1.5958	1.5654	1.2712	C	0	0	0	0	0	0	0	0	0	0	0	0
-0.5153	0.5305	1.7046	C	0	0	0	0	0	0	0	0	0	0	0	0
0.4527	1.0279	1.8473	H	0	0	0	0	0	0	0	0	0	0	0	0
-0.7787	0.0547	2.6537	H	0	0	0	0	0	0	0	0	0	0	0	0
-1.7474	1.3728	-0.2719	C	0	0	0	0	0	0	0	0	0	0	0	0
-1.781	2.3281	-0.8064	H	0	0	0	0	0	0	0	0	0	0	0	0
-2.6849	0.845	-0.5004	H	0	0	0	0	0	0	0	0	0	0	0	0
-0.5596	0.5007	-0.6798	C	0	0	0	0	0	0	0	0	0	0	0	0
0.3398	1.1341	-0.7288	H	0	0	0	0	0	0	0	0	0	0	0	0
-0.4224	-0.4339	0.5239	C	0	0	0	0	0	0	0	0	0	0	0	0
-1.331	-1.0595	0.5273	H	0	0	0	0	0	0	0	0	0	0	0	0
-0.6271	-0.2895	-1.9884	C	0	0	0	0	0	0	0	0	0	0	0	0
-0.7238	0.3861	-2.8469	H	0	0	0	0	0	0	0	0	0	0	0	0
-1.5164	-0.9374	-1.9883	H	0	0	0	0	0	0	0	0	0	0	0	0
0.7644	-1.3946	0.4182	C	0	0	0	0	0	0	0	0	0	0	0	0
1.2249	-1.5926	-1.0154	C	0	0	0	0	0	0	0	0	0	0	0	0
0.667	-1.0777	-2.1136	C	0	0	0	0	0	0	0	0	0	0	0	0
-1.159	2.9921	1.6145	C	0	0	0	0	0	0	0	0	0	0	0	0
-0.2597	3.2656	1.0515	H	0	0	0	0	0	0	0	0	0	0	0	0
-0.9141	3.0876	2.6793	H	0	0	0	0	0	0	0	0	0	0	0	0
-1.9414	3.7221	1.3696	H	0	0	0	0	0	0	0	0	0	0	0	0
-2.9396	1.2467	1.944	C	0	0	0	0	0	0	0	0	0	0	0	0
-3.7237	1.8896	1.51	H	0	0	0	0	0	0	0	0	0	0	0	0
-3.2148	0.2085	1.7281	H	0	0	0	0	0	0	0	0	0	0	0	0
-2.9222	1.348	3.3528	O	0	0	0	0	0	0	0	0	0	0	0	0
-2.837	2.2801	3.5818	H	0	0	0	0	0	0	0	0	0	0	0	0
2.6808	-1.7111	-0.5988	C	0	0	0	0	0	0	0	0	0	0	0	0
2.9836	-2.727	-0.3275	H	0	0	0	0	0	0	0	0	0	0	0	0
2.2263	-0.9197	0.6765	C	0	0	0	0	0	0	0	0	0	0	0	0
2.3456	0.1543	0.4994	H	0	0	0	0	0	0	0	0	0	0	0	0
2.6834	-1.1953	1.6323	H	0	0	0	0	0	0	0	0	0	0	0	0
0.4743	-2.6976	1.1732	C	0	0	0	0	0	0	0	0	0	0	0	0
-0.4153	-3.1927	0.768	H	0	0	0	0	0	0	0	0	0	0	0	0
0.291	-2.4803	2.2326	H	0	0	0	0	0	0	0	0	0	0	0	0
1.3078	-3.4054	1.1178	H	0	0	0	0	0	0	0	0	0	0	0	0
1.4458	-0.983	-3.3944	C	0	0	0	0	0	0	0	0	0	0	0	0
0.7665	-1.001	-4.2582	H	0	0	0	0	0	0	0	0	0	0	0	0
2.1474	-1.8198	-3.4846	H	0	0	0	0	0	0	0	0	0	0	0	0
2.1626	0.2621	-3.365	O	0	0	0	0	0	0	0	0	0	0	0	0
2.6442	0.3498	-4.1972	H	0	0	0	0	0	0	0	0	0	0	0	0
3.6833	-1.2018	-1.4204	O	0	0	0	0	0	0	0	0	0	0	0	0
3.3186	-0.4322	-1.892	H	0	0	0	0	0	0	0	0	0	0	0	0
2 3 1	0 0 0 0
2 4 1	0 0 0 0
1 2 1	0 0 0 0
5 6 1	0 0 0 0
5 7 1	0 0 0 0
1 5 1	0 0 0 0
8 9 1	0 0 0 0
5 8 1	0 0 0 0
10 11 1	0 0 0 0
2 10 1	0 0 0 0
8 10 1	0 0 0 0
12 13 1	0 0 0 0
12 14 1	0 0 0 0
8 12 1	0 0 0 0
10 15 1	0 0 0 0
15 16 1	0 0 0 0
12 17 1	0 0 0 0
16 17 2	0 0 0 0
18 19 1	0 0 0 0
18 20 1	0 0 0 0
18 21 1	0 0 0 0
1 18 1	0 0 0 0
22 23 1	0 0 0 0
22 24 1	0 0 0 0
1 22 1	0 0 0 0
25 26 1	0 0 0 0
22 25 1	0 0 0 0
27 28 1	0 0 0 0
16 27 1	0 0 0 0
29 30 1	0 0 0 0
29 31 1	0 0 0 0
15 29 1	0 0 0 0
27 29 1	0 0 0 0
32 33 1	0 0 0 0
32 34 1	0 0 0 0
32 35 1	0 0 0 0
15 32 1	0 0 0 0
36 37 1	0 0 0 0
36 38 1	0 0 0 0
17 36 1	0 0 0 0
39 40 1	0 0 0 0
36 39 1	0 0 0 0
41 42 1	0 0 0 0
27 41 1	0 0 0 0
M END
$$$$
M0009
Spartan	04132111163D
42 44 0	0 0 0 0	0 0 0	999	V2	0
-1.6402	1.6014	1.2843	C	0	0	0	0	0	0	0	0	0	0	0	0
-0.5689	0.5629	1.7429	C	0	0	0	0	0	0	0	0	0	0	0	0
0.383	1.0652	1.9547	H	0	0	0	0	0	0	0	0	0	0	0	0
-0.8656	0.0399	2.6599	H	0	0	0	0	0	0	0	0	0	0	0	0
-1.7441	1.4198	-0.2638	C	0	0	0	0	0	0	0	0	0	0	0	0
-1.7902	2.3796	-0.7883	H	0	0	0	0	0	0	0	0	0	0	0	0
-2.6625	0.8766	-0.5186	H	0	0	0	0	0	0	0	0	0	0	0	0
-0.5165	0.5923	-0.6411	C	0	0	0	0	0	0	0	0	0	0	0	0
0.3676	1.2492	-0.6312	H	0	0	0	0	0	0	0	0	0	0	0	0
-0.4056	-0.3698	0.5428	C	0	0	0	0	0	0	0	0	0	0	0	0
-1.3023	-1.0099	0.4946	H	0	0	0	0	0	0	0	0	0	0	0	0
-0.502	-0.1685	-1.9685	C	0	0	0	0	0	0	0	0	0	0	0	0
-0.605	0.5223	-2.8156	H	0	0	0	0	0	0	0	0	0	0	0	0
-1.3599	-0.8541	-2.0202	H	0	0	0	0	0	0	0	0	0	0	0	0
0.8043	-1.3047	0.4577	C	0	0	0	0	0	0	0	0	0	0	0	0
1.361	-1.4133	-0.9511	C	0	0	0	0	0	0	0	0	0	0	0	0
0.8308	-0.8958	-2.0605	C	0	0	0	0	0	0	0	0	0	0	0	0
-1.2086	3.0254	1.6454	C	0	0	0	0	0	0	0	0	0	0	0	0
-0.2685	3.2831	1.1454	H	0	0	0	0	0	0	0	0	0	0	0	0
-1.0529	3.1312	2.7262	H	0	0	0	0	0	0	0	0	0	0	0	0
-1.9527	3.7672	1.3297	H	0	0	0	0	0	0	0	0	0	0	0	0
-2.9796	1.2631	1.9548	C	0	0	0	0	0	0	0	0	0	0	0	0
-3.2175	0.2089	1.7751	H	0	0	0	0	0	0	0	0	0	0	0	0
-2.8881	1.3971	3.0458	H	0	0	0	0	0	0	0	0	0	0	0	0
-4.0791	1.9888	1.4445	O	0	0	0	0	0	0	0	0	0	0	0	0
-3.9711	2.9113	1.7015	H	0	0	0	0	0	0	0	0	0	0	0	0
2.7912	-1.5212	-0.4358	C	0	0	0	0	0	0	0	0	0	0	0	0
3.0951	-2.558	-0.2224	H	0	0	0	0	0	0	0	0	0	0	0	0
2.2403	-0.8376	0.8463	C	0	0	0	0	0	0	0	0	0	0	0	0
2.3653	0.2442	0.744	H	0	0	0	0	0	0	0	0	0	0	0	0
2.6346	-1.1747	1.8101	H	0	0	0	0	0	0	0	0	0	0	0	0
0.4832	-2.6591	1.1035	C	0	0	0	0	0	0	0	0	0	0	0	0
-0.3657	-3.1385	0.6033	H	0	0	0	0	0	0	0	0	0	0	0	0
0.2204	-2.5164	2.1589	H	0	0	0	0	0	0	0	0	0	0	0	0
1.3316	-3.3503	1.064	H	0	0	0	0	0	0	0	0	0	0	0	0
1.5765	-0.7984	-3.3663	C	0	0	0	0	0	0	0	0	0	0	0	0
2.0019	0.2042	-3.4912	H	0	0	0	0	0	0	0	0	0	0	0	0
0.8752	-0.9536	-4.2014	H	0	0	0	0	0	0	0	0	0	0	0	0
2.6741	-1.6943	-3.4784	O	0	0	0	0	0	0	0	0	0	0	0	0
2.3383	-2.5754	-3.2669	H	0	0	0	0	0	0	0	0	0	0	0	0
3.8002	-0.8199	-1.0944	O	0	0	0	0	0	0	0	0	0	0	0	0
3.7719	-1.1204	-2.0198	H	0	0	0	0	0	0	0	0	0	0	0	0
2 3 1	0 0 0 0
2 4 1	0 0 0 0
1 2 1	0 0 0 0
5 6 1	0 0 0 0
5 7 1	0 0 0 0
1 5 1	0 0 0 0
8 9 1	0 0 0 0
5 8 1	0 0 0 0
10 11 1	0 0 0 0
2 10 1	0 0 0 0
8 10 1	0 0 0 0
12 13 1	0 0 0 0
12 14 1	0 0 0 0
8 12 1	0 0 0 0
10 15 1	0 0 0 0
15 16 1	0 0 0 0
12 17 1	0 0 0 0
16 17 2	0 0 0 0
18 19 1	0 0 0 0
18 20 1	0 0 0 0
18 21 1	0 0 0 0
1 18 1	0 0 0 0
22 23 1	0 0 0 0
22 24 1	0 0 0 0
1 22 1	0 0 0 0
25 26 1	0 0 0 0
22 25 1	0 0 0 0
27 28 1	0 0 0 0
16 27 1	0 0 0 0
29 30 1	0 0 0 0
29 31 1	0 0 0 0
15 29 1	0 0 0 0
27 29 1	0 0 0 0
32 33 1	0 0 0 0
32 34 1	0 0 0 0
32 35 1	0 0 0 0
15 32 1	0 0 0 0
36 37 1	0 0 0 0
36 38 1	0 0 0 0
17 36 1	0 0 0 0
39 40 1	0 0 0 0
36 39 1	0 0 0 0
41 42 1	0 0 0 0
27 41 1	0 0 0 0
M END
$$$$
M0010
Spartan	04132111163D
42 44 0	0 0 0 0	0 0 0	999	V2	0
-1.6732	1.6601	1.218	C	0	0	0	0	0	0	0	0	0	0	0	0
-0.6225	0.6003	1.6863	C	0	0	0	0	0	0	0	0	0	0	0	0
0.3325	1.0873	1.9173	H	0	0	0	0	0	0	0	0	0	0	0	0
-0.93	0.0663	2.5946	H	0	0	0	0	0	0	0	0	0	0	0	0
-1.7855	1.45	-0.325	C	0	0	0	0	0	0	0	0	0	0	0	0
-1.8467	2.4023	-0.8618	H	0	0	0	0	0	0	0	0	0	0	0	0
-2.6951	0.8813	-0.5689	H	0	0	0	0	0	0	0	0	0	0	0	0
-0.5567	0.6238	-0.6979	C	0	0	0	0	0	0	0	0	0	0	0	0
0.3248	1.2834	-0.6844	H	0	0	0	0	0	0	0	0	0	0	0	0
-0.4538	-0.3349	0.4893	C	0	0	0	0	0	0	0	0	0	0	0	0
-1.352	-0.9728	0.4377	H	0	0	0	0	0	0	0	0	0	0	0	0
-0.5341	-0.1404	-2.0232	C	0	0	0	0	0	0	0	0	0	0	0	0
-0.6339	0.5478	-2.8727	H	0	0	0	0	0	0	0	0	0	0	0	0
-1.3902	-0.8285	-2.0772	H	0	0	0	0	0	0	0	0	0	0	0	0
0.7548	-1.2729	0.4123	C	0	0	0	0	0	0	0	0	0	0	0	0
1.3229	-1.3804	-0.9925	C	0	0	0	0	0	0	0	0	0	0	0	0
0.8008	-0.8659	-2.1057	C	0	0	0	0	0	0	0	0	0	0	0	0
-1.2061	3.0783	1.5523	C	0	0	0	0	0	0	0	0	0	0	0	0
-0.2569	3.3015	1.0516	H	0	0	0	0	0	0	0	0	0	0	0	0
-1.0647	3.1983	2.6305	H	0	0	0	0	0	0	0	0	0	0	0	0
-1.9451	3.8206	1.2289	H	0	0	0	0	0	0	0	0	0	0	0	0
-3.0449	1.3994	1.8577	C	0	0	0	0	0	0	0	0	0	0	0	0
-3.7906	2.054	1.3935	H	0	0	0	0	0	0	0	0	0	0	0	0
-3.3475	0.3584	1.6506	H	0	0	0	0	0	0	0	0	0	0	0	0
-3.1071	1.6785	3.2405	O	0	0	0	0	0	0	0	0	0	0	0	0
-2.4964	1.0825	3.6903	H	0	0	0	0	0	0	0	0	0	0	0	0
2.7484	-1.4903	-0.4656	C	0	0	0	0	0	0	0	0	0	0	0	0
3.0515	-2.5284	-0.2572	H	0	0	0	0	0	0	0	0	0	0	0	0
2.1884	-0.812	0.8152	C	0	0	0	0	0	0	0	0	0	0	0	0
2.3186	0.2697	0.7189	H	0	0	0	0	0	0	0	0	0	0	0	0
2.5733	-1.1551	1.7806	H	0	0	0	0	0	0	0	0	0	0	0	0
0.4242	-2.6285	1.0505	C	0	0	0	0	0	0	0	0	0	0	0	0
-0.4213	-3.1036	0.5412	H	0	0	0	0	0	0	0	0	0	0	0	0
0.1531	-2.4899	2.1043	H	0	0	0	0	0	0	0	0	0	0	0	0
1.2711	-3.3215	1.0157	H	0	0	0	0	0	0	0	0	0	0	0	0
1.5547	-0.7702	-3.4072	C	0	0	0	0	0	0	0	0	0	0	0	0
1.967	0.2369	-3.5381	H	0	0	0	0	0	0	0	0	0	0	0	0
0.8604	-0.9409	-4.2447	H	0	0	0	0	0	0	0	0	0	0	0	0
2.6645	-1.6518	-3.5063	O	0	0	0	0	0	0	0	0	0	0	0	0
2.3404	-2.537	-3.296	H	0	0	0	0	0	0	0	0	0	0	0	0
3.7616	-0.7832	-1.1123	O	0	0	0	0	0	0	0	0	0	0	0	0
3.7412	-1.0728	-2.0412	H	0	0	0	0	0	0	0	0	0	0	0	0
2 3 1	0 0 0 0
2 4 1	0 0 0 0
1 2 1	0 0 0 0
5 6 1	0 0 0 0
5 7 1	0 0 0 0
1 5 1	0 0 0 0
8 9 1	0 0 0 0
5 8 1	0 0 0 0
10 11 1	0 0 0 0
2 10 1	0 0 0 0
8 10 1	0 0 0 0
12 13 1	0 0 0 0
12 14 1	0 0 0 0
8 12 1	0 0 0 0
10 15 1	0 0 0 0
15 16 1	0 0 0 0
12 17 1	0 0 0 0
16 17 2	0 0 0 0
18 19 1	0 0 0 0
18 20 1	0 0 0 0
18 21 1	0 0 0 0
1 18 1	0 0 0 0
22 23 1	0 0 0 0
22 24 1	0 0 0 0
1 22 1	0 0 0 0
25 26 1	0 0 0 0
22 25 1	0 0 0 0
27 28 1	0 0 0 0
16 27 1	0 0 0 0
29 30 1	0 0 0 0
29 31 1	0 0 0 0
15 29 1	0 0 0 0
27 29 1	0 0 0 0
32 33 1	0 0 0 0
32 34 1	0 0 0 0
32 35 1	0 0 0 0
15 32 1	0 0 0 0
36 37 1	0 0 0 0
36 38 1	0 0 0 0
17 36 1	0 0 0 0
39 40 1	0 0 0 0
36 39 1	0 0 0 0
41 42 1	0 0 0 0
27 41 1	0 0 0 0
M END
$$$$
M0011
Spartan	04132111163D
42 44 0	0 0 0 0	0 0 0	999	V2	0
-1.6144	1.6082	1.2495	C	0	0	0	0	0	0	0	0	0	0	0	0
-0.5204	0.586	1.6829	C	0	0	0	0	0	0	0	0	0	0	0	0
0.441	1.0973	1.8287	H	0	0	0	0	0	0	0	0	0	0	0	0
-0.7781	0.1047	2.6317	H	0	0	0	0	0	0	0	0	0	0	0	0
-1.7605	1.4192	-0.2953	C	0	0	0	0	0	0	0	0	0	0	0	0
-1.8053	2.376	-0.8264	H	0	0	0	0	0	0	0	0	0	0	0	0
-2.6901	0.88	-0.5286	H	0	0	0	0	0	0	0	0	0	0	0	0
-0.5599	0.5646	-0.7012	C	0	0	0	0	0	0	0	0	0	0	0	0
0.3307	1.2136	-0.7331	H	0	0	0	0	0	0	0	0	0	0	0	0
-0.4187	-0.3738	0.4999	C	0	0	0	0	0	0	0	0	0	0	0	0
-1.3278	-0.998	0.4995	H	0	0	0	0	0	0	0	0	0	0	0	0
-0.6001	-0.2192	-2.0152	C	0	0	0	0	0	0	0	0	0	0	0	0
-0.7356	0.4551	-2.8715	H	0	0	0	0	0	0	0	0	0	0	0	0
-1.4603	-0.9044	-2.0188	H	0	0	0	0	0	0	0	0	0	0	0	0
0.7657	-1.3388	0.3756	C	0	0	0	0	0	0	0	0	0	0	0	0
1.2829	-1.4492	-1.0492	C	0	0	0	0	0	0	0	0	0	0	0	0
0.7227	-0.9582	-2.1538	C	0	0	0	0	0	0	0	0	0	0	0	0
-1.1985	3.04	1.5985	C	0	0	0	0	0	0	0	0	0	0	0	0
-0.3012	3.3293	1.0394	H	0	0	0	0	0	0	0	0	0	0	0	0
-0.9588	3.1353	2.6645	H	0	0	0	0	0	0	0	0	0	0	0	0
-1.9906	3.7597	1.3535	H	0	0	0	0	0	0	0	0	0	0	0	0
-2.9555	1.268	1.9193	C	0	0	0	0	0	0	0	0	0	0	0	0
-3.7485	1.8998	1.4848	H	0	0	0	0	0	0	0	0	0	0	0	0
-3.2151	0.2258	1.7011	H	0	0	0	0	0	0	0	0	0	0	0	0
-2.9407	1.3675	3.3281	O	0	0	0	0	0	0	0	0	0	0	0	0
-2.8828	2.3014	3.5587	H	0	0	0	0	0	0	0	0	0	0	0	0
2.7149	-1.5878	-0.5698	C	0	0	0	0	0	0	0	0	0	0	0	0
3.0627	-2.6133	-0.4276	H	0	0	0	0	0	0	0	0	0	0	0	0
2.2212	-0.9299	0.7536	C	0	0	0	0	0	0	0	0	0	0	0	0
2.3642	0.1567	0.7059	H	0	0	0	0	0	0	0	0	0	0	0	0
2.6289	-1.3083	1.6961	H	0	0	0	0	0	0	0	0	0	0	0	0
0.4189	-2.6985	0.998	C	0	0	0	0	0	0	0	0	0	0	0	0
-0.4462	-3.1444	0.4963	H	0	0	0	0	0	0	0	0	0	0	0	0
0.173	-2.5733	2.0593	H	0	0	0	0	0	0	0	0	0	0	0	0
1.2478	-3.4108	0.9285	H	0	0	0	0	0	0	0	0	0	0	0	0
1.3843	-0.9292	-3.5127	C	0	0	0	0	0	0	0	0	0	0	0	0
1.6181	0.1234	-3.7696	H	0	0	0	0	0	0	0	0	0	0	0	0
0.6436	-1.2533	-4.2546	H	0	0	0	0	0	0	0	0	0	0	0	0
2.4944	-1.7667	-3.6712	O	0	0	0	0	0	0	0	0	0	0	0	0
3.1601	-1.5127	-3.0093	H	0	0	0	0	0	0	0	0	0	0	0	0
3.7386	-0.9383	-1.2977	O	0	0	0	0	0	0	0	0	0	0	0	0
3.4956	-0.0034	-1.3477	H	0	0	0	0	0	0	0	0	0	0	0	0
2 3 1	0 0 0 0
2 4 1	0 0 0 0
1 2 1	0 0 0 0
5 6 1	0 0 0 0
5 7 1	0 0 0 0
1 5 1	0 0 0 0
8 9 1	0 0 0 0
5 8 1	0 0 0 0
10 11 1	0 0 0 0
2 10 1	0 0 0 0
8 10 1	0 0 0 0
12 13 1	0 0 0 0
12 14 1	0 0 0 0
8 12 1	0 0 0 0
10 15 1	0 0 0 0
15 16 1	0 0 0 0
12 17 1	0 0 0 0
16 17 2	0 0 0 0
18 19 1	0 0 0 0
18 20 1	0 0 0 0
18 21 1	0 0 0 0
1 18 1	0 0 0 0
22 23 1	0 0 0 0
22 24 1	0 0 0 0
1 22 1	0 0 0 0
25 26 1	0 0 0 0
22 25 1	0 0 0 0
27 28 1	0 0 0 0
16 27 1	0 0 0 0
29 30 1	0 0 0 0
29 31 1	0 0 0 0
15 29 1	0 0 0 0
27 29 1	0 0 0 0
32 33 1	0 0 0 0
32 34 1	0 0 0 0
32 35 1	0 0 0 0
15 32 1	0 0 0 0
36 37 1	0 0 0 0
36 38 1	0 0 0 0
17 36 1	0 0 0 0
39 40 1	0 0 0 0
36 39 1	0 0 0 0
41 42 1	0 0 0 0
27 41 1	0 0 0 0
M END
$$$$
M0012
Spartan	04132111163D
42 44 0	0 0 0 0	0 0 0	999	V2	0
-1.6032	1.5999	1.3225	C	0	0	0	0	0	0	0	0	0	0	0	0
-0.5514	0.5366	1.7704	C	0	0	0	0	0	0	0	0	0	0	0	0
0.4133	1.0209	1.9694	H	0	0	0	0	0	0	0	0	0	0	0	0
-0.8609	0.0197	2.6831	H	0	0	0	0	0	0	0	0	0	0	0	0
-1.7591	1.3871	-0.2173	C	0	0	0	0	0	0	0	0	0	0	0	0
-1.8225	2.3374	-0.7581	H	0	0	0	0	0	0	0	0	0	0	0	0
-2.6801	0.8315	-0.4514	H	0	0	0	0	0	0	0	0	0	0	0	0
-0.5534	0.5409	-0.6206	C	0	0	0	0	0	0	0	0	0	0	0	0
0.3344	1.1915	-0.6508	H	0	0	0	0	0	0	0	0	0	0	0	0
-0.4204	-0.4053	0.5743	C	0	0	0	0	0	0	0	0	0	0	0	0
-1.3214	-1.0393	0.5645	H	0	0	0	0	0	0	0	0	0	0	0	0
-0.5891	-0.2349	-1.9386	C	0	0	0	0	0	0	0	0	0	0	0	0
-0.6861	0.4485	-2.7907	H	0	0	0	0	0	0	0	0	0	0	0	0
-1.4665	-0.8987	-1.9579	H	0	0	0	0	0	0	0	0	0	0	0	0
0.7829	-1.3453	0.4755	C	0	0	0	0	0	0	0	0	0	0	0	0
1.2691	-1.5179	-0.953	C	0	0	0	0	0	0	0	0	0	0	0	0
0.72	-0.9993	-2.0539	C	0	0	0	0	0	0	0	0	0	0	0	0
-1.1119	3.0189	1.6236	C	0	0	0	0	0	0	0	0	0	0	0	0
-0.2018	3.2423	1.0558	H	0	0	0	0	0	0	0	0	0	0	0	0
-0.8779	3.136	2.6884	H	0	0	0	0	0	0	0	0	0	0	0	0
-1.8658	3.7696	1.3574	H	0	0	0	0	0	0	0	0	0	0	0	0
-2.9361	1.3852	2.0544	C	0	0	0	0	0	0	0	0	0	0	0	0
-2.8046	1.6097	3.1185	H	0	0	0	0	0	0	0	0	0	0	0	0
-3.6883	2.0884	1.66	H	0	0	0	0	0	0	0	0	0	0	0	0
-3.415	0.0558	2.0123	O	0	0	0	0	0	0	0	0	0	0	0	0
-3.6779	-0.1391	1.1062	H	0	0	0	0	0	0	0	0	0	0	0	0
2.72	-1.6172	-0.5157	C	0	0	0	0	0	0	0	0	0	0	0	0
3.0359	-2.6312	-0.2529	H	0	0	0	0	0	0	0	0	0	0	0	0
2.2331	-0.8503	0.7624	C	0	0	0	0	0	0	0	0	0	0	0	0
2.3373	0.2277	0.6018	H	0	0	0	0	0	0	0	0	0	0	0	0
2.6802	-1.1313	1.7212	H	0	0	0	0	0	0	0	0	0	0	0	0
0.5012	-2.6626	1.2084	C	0	0	0	0	0	0	0	0	0	0	0	0
-0.3728	-3.1659	0.7812	H	0	0	0	0	0	0	0	0	0	0	0	0
0.2945	-2.4624	2.2663	H	0	0	0	0	0	0	0	0	0	0	0	0
1.3471	-3.3561	1.1592	H	0	0	0	0	0	0	0	0	0	0	0	0
1.5162	-0.8749	-3.3208	C	0	0	0	0	0	0	0	0	0	0	0	0
0.8507	-0.8953	-4.1952	H	0	0	0	0	0	0	0	0	0	0	0	0
2.2352	-1.6973	-3.4096	H	0	0	0	0	0	0	0	0	0	0	0	0
2.2089	0.3827	-3.2646	O	0	0	0	0	0	0	0	0	0	0	0	0
2.7058	0.4852	-4.0867	H	0	0	0	0	0	0	0	0	0	0	0	0
3.7252	-1.0808	-1.3165	O	0	0	0	0	0	0	0	0	0	0	0	0
3.3552	-0.3103	-1.7825	H	0	0	0	0	0	0	0	0	0	0	0	0
2 3 1	0 0 0 0
2 4 1	0 0 0 0
1 2 1	0 0 0 0
5 6 1	0 0 0 0
5 7 1	0 0 0 0
1 5 1	0 0 0 0
8 9 1	0 0 0 0
5 8 1	0 0 0 0
10 11 1	0 0 0 0
2 10 1	0 0 0 0
8 10 1	0 0 0 0
12 13 1	0 0 0 0
12 14 1	0 0 0 0
8 12 1	0 0 0 0
10 15 1	0 0 0 0
15 16 1	0 0 0 0
12 17 1	0 0 0 0
16 17 2	0 0 0 0
18 19 1	0 0 0 0
18 20 1	0 0 0 0
18 21 1	0 0 0 0
1 18 1	0 0 0 0
22 23 1	0 0 0 0
22 24 1	0 0 0 0
1 22 1	0 0 0 0
25 26 1	0 0 0 0
22 25 1	0 0 0 0
27 28 1	0 0 0 0
16 27 1	0 0 0 0
29 30 1	0 0 0 0
29 31 1	0 0 0 0
15 29 1	0 0 0 0
27 29 1	0 0 0 0
32 33 1	0 0 0 0
32 34 1	0 0 0 0
32 35 1	0 0 0 0
15 32 1	0 0 0 0
36 37 1	0 0 0 0
36 38 1	0 0 0 0
17 36 1	0 0 0 0
39 40 1	0 0 0 0
36 39 1	0 0 0 0
41 42 1	0 0 0 0
27 41 1	0 0 0 0
M END
$$$$
M0013
Spartan	04132111163D
42 44 0	0 0 0 0	0 0 0	999	V2	0
-1.6197	1.6415	1.3016	C	0	0	0	0	0	0	0	0	0	0	0	0
-0.559	0.5858	1.749	C	0	0	0	0	0	0	0	0	0	0	0	0
0.3998	1.0791	1.9543	H	0	0	0	0	0	0	0	0	0	0	0	0
-0.8656	0.0624	2.6588	H	0	0	0	0	0	0	0	0	0	0	0	0
-1.7762	1.4284	-0.2382	C	0	0	0	0	0	0	0	0	0	0	0	0
-1.8545	2.3783	-0.7779	H	0	0	0	0	0	0	0	0	0	0	0	0
-2.6881	0.858	-0.4699	H	0	0	0	0	0	0	0	0	0	0	0	0
-0.5582	0.6003	-0.6411	C	0	0	0	0	0	0	0	0	0	0	0	0
0.3202	1.2665	-0.6533	H	0	0	0	0	0	0	0	0	0	0	0	0
-0.4203	-0.3505	0.55	C	0	0	0	0	0	0	0	0	0	0	0	0
-1.3216	-0.9827	0.5374	H	0	0	0	0	0	0	0	0	0	0	0	0
-0.5657	-0.1674	-1.9649	C	0	0	0	0	0	0	0	0	0	0	0	0
-0.702	0.5148	-2.8145	H	0	0	0	0	0	0	0	0	0	0	0	0
-1.4115	-0.8697	-1.989	H	0	0	0	0	0	0	0	0	0	0	0	0
0.7821	-1.2936	0.4316	C	0	0	0	0	0	0	0	0	0	0	0	0
1.3244	-1.3751	-0.9858	C	0	0	0	0	0	0	0	0	0	0	0	0
0.7732	-0.8792	-2.0931	C	0	0	0	0	0	0	0	0	0	0	0	0
-1.1393	3.0643	1.6029	C	0	0	0	0	0	0	0	0	0	0	0	0
-0.2315	3.2959	1.0344	H	0	0	0	0	0	0	0	0	0	0	0	0
-0.9052	3.1835	2.6673	H	0	0	0	0	0	0	0	0	0	0	0	0
-1.8991	3.8092	1.3374	H	0	0	0	0	0	0	0	0	0	0	0	0
-2.9492	1.415	2.036	C	0	0	0	0	0	0	0	0	0	0	0	0
-2.8149	1.6358	3.1007	H	0	0	0	0	0	0	0	0	0	0	0	0
-3.7073	2.115	1.6482	H	0	0	0	0	0	0	0	0	0	0	0	0
-3.4172	0.0816	1.9861	O	0	0	0	0	0	0	0	0	0	0	0	0
-3.747	-0.0892	1.0975	H	0	0	0	0	0	0	0	0	0	0	0	0
2.751	-1.4932	-0.485	C	0	0	0	0	0	0	0	0	0	0	0	0
3.1163	-2.5137	-0.3512	H	0	0	0	0	0	0	0	0	0	0	0	0
2.2236	-0.8637	0.8389	C	0	0	0	0	0	0	0	0	0	0	0	0
2.3477	0.2259	0.8087	H	0	0	0	0	0	0	0	0	0	0	0	0
2.6227	-1.2483	1.7824	H	0	0	0	0	0	0	0	0	0	0	0	0
0.4478	-2.6676	1.0283	C	0	0	0	0	0	0	0	0	0	0	0	0
-0.4013	-3.1199	0.5057	H	0	0	0	0	0	0	0	0	0	0	0	0
0.1804	-2.5615	2.0864	H	0	0	0	0	0	0	0	0	0	0	0	0
1.2901	-3.3645	0.9632	H	0	0	0	0	0	0	0	0	0	0	0	0
1.458	-0.8127	-3.439	C	0	0	0	0	0	0	0	0	0	0	0	0
1.6832	0.2476	-3.6677	H	0	0	0	0	0	0	0	0	0	0	0	0
0.7353	-1.13	-4.201	H	0	0	0	0	0	0	0	0	0	0	0	0
2.5829	-1.6316	-3.5953	O	0	0	0	0	0	0	0	0	0	0	0	0
3.2326	-1.3762	-2.9191	H	0	0	0	0	0	0	0	0	0	0	0	0
3.7727	-0.8144	-1.1882	O	0	0	0	0	0	0	0	0	0	0	0	0
3.5106	0.1157	-1.2328	H	0	0	0	0	0	0	0	0	0	0	0	0
2 3 1	0 0 0 0
2 4 1	0 0 0 0
1 2 1	0 0 0 0
5 6 1	0 0 0 0
5 7 1	0 0 0 0
1 5 1	0 0 0 0
8 9 1	0 0 0 0
5 8 1	0 0 0 0
10 11 1	0 0 0 0
2 10 1	0 0 0 0
8 10 1	0 0 0 0
12 13 1	0 0 0 0
12 14 1	0 0 0 0
8 12 1	0 0 0 0
10 15 1	0 0 0 0
15 16 1	0 0 0 0
12 17 1	0 0 0 0
16 17 2	0 0 0 0
18 19 1	0 0 0 0
18 20 1	0 0 0 0
18 21 1	0 0 0 0
1 18 1	0 0 0 0
22 23 1	0 0 0 0
22 24 1	0 0 0 0
1 22 1	0 0 0 0
25 26 1	0 0 0 0
22 25 1	0 0 0 0
27 28 1	0 0 0 0
16 27 1	0 0 0 0
29 30 1	0 0 0 0
29 31 1	0 0 0 0
15 29 1	0 0 0 0
27 29 1	0 0 0 0
32 33 1	0 0 0 0
32 34 1	0 0 0 0
32 35 1	0 0 0 0
15 32 1	0 0 0 0
36 37 1	0 0 0 0
36 38 1	0 0 0 0
17 36 1	0 0 0 0
39 40 1	0 0 0 0
36 39 1	0 0 0 0
41 42 1	0 0 0 0
27 41 1	0 0 0 0
M END
$$$$
M0014
Spartan	04132111163D
42 44 0	0 0 0 0	0 0 0	999	V2	0
-1.6143	1.5193	1.3185	C	0	0	0	0	0	0	0	0	0	0	0	0
-0.5887	0.4354	1.7808	C	0	0	0	0	0	0	0	0	0	0	0	0
0.3719	0.9063	2.0231	H	0	0	0	0	0	0	0	0	0	0	0	0
-0.9232	-0.0902	2.6831	H	0	0	0	0	0	0	0	0	0	0	0	0
-1.7814	1.2792	-0.216	C	0	0	0	0	0	0	0	0	0	0	0	0
-1.8719	2.2161	-0.7759	H	0	0	0	0	0	0	0	0	0	0	0	0
-2.6852	0.6839	-0.4217	H	0	0	0	0	0	0	0	0	0	0	0	0
-0.5567	0.4582	-0.6116	C	0	0	0	0	0	0	0	0	0	0	0	0
0.3198	1.1243	-0.6248	H	0	0	0	0	0	0	0	0	0	0	0	0
-0.4245	-0.495	0.5772	C	0	0	0	0	0	0	0	0	0	0	0	0
-1.3108	-1.1503	0.5371	H	0	0	0	0	0	0	0	0	0	0	0	0
-0.5607	-0.3088	-1.9347	C	0	0	0	0	0	0	0	0	0	0	0	0
-0.6588	0.3796	-2.7822	H	0	0	0	0	0	0	0	0	0	0	0	0
-1.4245	-0.9887	-1.9715	H	0	0	0	0	0	0	0	0	0	0	0	0
0.7994	-1.4108	0.4904	C	0	0	0	0	0	0	0	0	0	0	0	0
1.3098	-1.5615	-0.9329	C	0	0	0	0	0	0	0	0	0	0	0	0
0.7652	-1.0452	-2.037	C	0	0	0	0	0	0	0	0	0	0	0	0
-1.0886	2.9306	1.5922	C	0	0	0	0	0	0	0	0	0	0	0	0
-0.1837	3.1321	1.0066	H	0	0	0	0	0	0	0	0	0	0	0	0
-0.8355	3.0509	2.6525	H	0	0	0	0	0	0	0	0	0	0	0	0
-1.8437	3.6806	1.3374	H	0	0	0	0	0	0	0	0	0	0	0	0
-2.9492	1.3136	2.0462	C	0	0	0	0	0	0	0	0	0	0	0	0
-3.2676	0.2635	1.9273	H	0	0	0	0	0	0	0	0	0	0	0	0
-2.8194	1.4972	3.1182	H	0	0	0	0	0	0	0	0	0	0	0	0
-3.966	2.2013	1.629	O	0	0	0	0	0	0	0	0	0	0	0	0
-4.1426	2.0241	0.697	H	0	0	0	0	0	0	0	0	0	0	0	0
2.756	-1.6312	-0.4755	C	0	0	0	0	0	0	0	0	0	0	0	0
3.092	-2.6397	-0.2168	H	0	0	0	0	0	0	0	0	0	0	0	0
2.2337	-0.8868	0.8025	C	0	0	0	0	0	0	0	0	0	0	0	0
2.3164	0.1947	0.6532	H	0	0	0	0	0	0	0	0	0	0	0	0
2.6736	-1.1666	1.7651	H	0	0	0	0	0	0	0	0	0	0	0	0
0.5365	-2.7396	1.2092	C	0	0	0	0	0	0	0	0	0	0	0	0
-0.3208	-3.2584	0.7673	H	0	0	0	0	0	0	0	0	0	0	0	0
0.3153	-2.5537	2.2669	H	0	0	0	0	0	0	0	0	0	0	0	0
1.3973	-3.4146	1.1643	H	0	0	0	0	0	0	0	0	0	0	0	0
1.5772	-0.8887	-3.2899	C	0	0	0	0	0	0	0	0	0	0	0	0
0.9255	-0.9153	-4.1747	H	0	0	0	0	0	0	0	0	0	0	0	0
2.3181	-1.692	-3.3764	H	0	0	0	0	0	0	0	0	0	0	0	0
2.236	0.3854	-3.2058	O	0	0	0	0	0	0	0	0	0	0	0	0
2.7346	0.5208	-4.0224	H	0	0	0	0	0	0	0	0	0	0	0	0
3.7594	-1.0644	-1.2566	O	0	0	0	0	0	0	0	0	0	0	0	0
3.3798	-0.2957	-1.7187	H	0	0	0	0	0	0	0	0	0	0	0	0
2 3 1	0 0 0 0
2 4 1	0 0 0 0
1 2 1	0 0 0 0
5 6 1	0 0 0 0
5 7 1	0 0 0 0
1 5 1	0 0 0 0
8 9 1	0 0 0 0
5 8 1	0 0 0 0
10 11 1	0 0 0 0
2 10 1	0 0 0 0
8 10 1	0 0 0 0
12 13 1	0 0 0 0
12 14 1	0 0 0 0
8 12 1	0 0 0 0
10 15 1	0 0 0 0
15 16 1	0 0 0 0
12 17 1	0 0 0 0
16 17 2	0 0 0 0
18 19 1	0 0 0 0
18 20 1	0 0 0 0
18 21 1	0 0 0 0
1 18 1	0 0 0 0
22 23 1	0 0 0 0
22 24 1	0 0 0 0
1 22 1	0 0 0 0
25 26 1	0 0 0 0
22 25 1	0 0 0 0
27 28 1	0 0 0 0
16 27 1	0 0 0 0
29 30 1	0 0 0 0
29 31 1	0 0 0 0
15 29 1	0 0 0 0
27 29 1	0 0 0 0
32 33 1	0 0 0 0
32 34 1	0 0 0 0
32 35 1	0 0 0 0
15 32 1	0 0 0 0
36 37 1	0 0 0 0
36 38 1	0 0 0 0
17 36 1	0 0 0 0
39 40 1	0 0 0 0
36 39 1	0 0 0 0
41 42 1	0 0 0 0
27 41 1	0 0 0 0
M END
$$$$
M0015
Spartan	04132111163D
42 44 0	0 0 0 0	0 0 0	999	V2	0
-1.6195	1.6655	1.2712	C	0	0	0	0	0	0	0	0	0	0	0	0
-0.5609	0.6054	1.72	C	0	0	0	0	0	0	0	0	0	0	0	0
0.4008	1.0978	1.9155	H	0	0	0	0	0	0	0	0	0	0	0	0
-0.8616	0.0897	2.6369	H	0	0	0	0	0	0	0	0	0	0	0	0
-1.8043	1.4295	-0.2613	C	0	0	0	0	0	0	0	0	0	0	0	0
-1.893	2.3732	-0.8112	H	0	0	0	0	0	0	0	0	0	0	0	0
-2.7162	0.8478	-0.4402	H	0	0	0	0	0	0	0	0	0	0	0	0
-0.585	0.6064	-0.6701	C	0	0	0	0	0	0	0	0	0	0	0	0
0.293	1.2717	-0.7007	H	0	0	0	0	0	0	0	0	0	0	0	0
-0.4333	-0.3373	0.5241	C	0	0	0	0	0	0	0	0	0	0	0	0
-1.3333	-0.9699	0.5224	H	0	0	0	0	0	0	0	0	0	0	0	0
-0.605	-0.1794	-1.9827	C	0	0	0	0	0	0	0	0	0	0	0	0
-0.7671	0.4882	-2.8391	H	0	0	0	0	0	0	0	0	0	0	0	0
-1.4398	-0.8945	-1.9802	H	0	0	0	0	0	0	0	0	0	0	0	0
0.7732	-1.2737	0.3982	C	0	0	0	0	0	0	0	0	0	0	0	0
1.3139	-1.3526	-1.0229	C	0	0	0	0	0	0	0	0	0	0	0	0
0.7453	-0.8678	-2.1264	C	0	0	0	0	0	0	0	0	0	0	0	0
-1.1179	3.0855	1.5513	C	0	0	0	0	0	0	0	0	0	0	0	0
-0.211	3.2925	0.9723	H	0	0	0	0	0	0	0	0	0	0	0	0
-0.8735	3.2182	2.6123	H	0	0	0	0	0	0	0	0	0	0	0	0
-1.8679	3.8377	1.2775	H	0	0	0	0	0	0	0	0	0	0	0	0
-2.9414	1.4664	2.0106	C	0	0	0	0	0	0	0	0	0	0	0	0
-2.7964	1.6916	3.0801	H	0	0	0	0	0	0	0	0	0	0	0	0
-3.6851	2.1788	1.6166	H	0	0	0	0	0	0	0	0	0	0	0	0
-3.3793	0.1315	1.8352	O	0	0	0	0	0	0	0	0	0	0	0	0
-4.2218	0.0282	2.2892	H	0	0	0	0	0	0	0	0	0	0	0	0
2.7335	-1.4811	-0.5221	C	0	0	0	0	0	0	0	0	0	0	0	0
3.0629	-2.5182	-0.3776	H	0	0	0	0	0	0	0	0	0	0	0	0
2.2142	-0.8382	0.7977	C	0	0	0	0	0	0	0	0	0	0	0	0
2.3476	0.2459	0.7354	H	0	0	0	0	0	0	0	0	0	0	0	0
2.6118	-1.2147	1.7468	H	0	0	0	0	0	0	0	0	0	0	0	0
0.4445	-2.6484	0.9979	C	0	0	0	0	0	0	0	0	0	0	0	0
-0.4059	-3.103	0.479	H	0	0	0	0	0	0	0	0	0	0	0	0
0.1797	-2.5406	2.0569	H	0	0	0	0	0	0	0	0	0	0	0	0
1.2874	-3.3454	0.9334	H	0	0	0	0	0	0	0	0	0	0	0	0
1.4022	-0.7717	-3.482	C	0	0	0	0	0	0	0	0	0	0	0	0
1.5595	0.2984	-3.7144	H	0	0	0	0	0	0	0	0	0	0	0	0
0.6875	-1.1393	-4.2306	H	0	0	0	0	0	0	0	0	0	0	0	0
2.5752	-1.5178	-3.6487	O	0	0	0	0	0	0	0	0	0	0	0	0
3.2053	-1.2031	-2.979	H	0	0	0	0	0	0	0	0	0	0	0	0
3.7035	-0.7564	-1.2593	O	0	0	0	0	0	0	0	0	0	0	0	0
4.5782	-0.9971	-0.9321	H	0	0	0	0	0	0	0	0	0	0	0	0
2 3 1	0 0 0 0
2 4 1	0 0 0 0
1 2 1	0 0 0 0
5 6 1	0 0 0 0
5 7 1	0 0 0 0
1 5 1	0 0 0 0
8 9 1	0 0 0 0
5 8 1	0 0 0 0
10 11 1	0 0 0 0
2 10 1	0 0 0 0
8 10 1	0 0 0 0
12 13 1	0 0 0 0
12 14 1	0 0 0 0
8 12 1	0 0 0 0
10 15 1	0 0 0 0
15 16 1	0 0 0 0
12 17 1	0 0 0 0
16 17 2	0 0 0 0
18 19 1	0 0 0 0
18 20 1	0 0 0 0
18 21 1	0 0 0 0
1 18 1	0 0 0 0
22 23 1	0 0 0 0
22 24 1	0 0 0 0
1 22 1	0 0 0 0
25 26 1	0 0 0 0
22 25 1	0 0 0 0
27 28 1	0 0 0 0
16 27 1	0 0 0 0
29 30 1	0 0 0 0
29 31 1	0 0 0 0
15 29 1	0 0 0 0
27 29 1	0 0 0 0
32 33 1	0 0 0 0
32 34 1	0 0 0 0
32 35 1	0 0 0 0
15 32 1	0 0 0 0
36 37 1	0 0 0 0
36 38 1	0 0 0 0
17 36 1	0 0 0 0
39 40 1	0 0 0 0
36 39 1	0 0 0 0
41 42 1	0 0 0 0
27 41 1	0 0 0 0
M END
$$$$
M0016
Spartan	04132111163D
42 44 0	0 0 0 0	0 0 0	999	V2	0
-1.6273	1.5921	1.2752	C	0	0	0	0	0	0	0	0	0	0	0	0
-0.6022	0.5133	1.7515	C	0	0	0	0	0	0	0	0	0	0	0	0
0.3546	0.9888	1.9994	H	0	0	0	0	0	0	0	0	0	0	0	0
-0.9416	-0.0082	2.6541	H	0	0	0	0	0	0	0	0	0	0	0	0
-1.7764	1.3496	-0.2615	C	0	0	0	0	0	0	0	0	0	0	0	0
-1.8614	2.2857	-0.8232	H	0	0	0	0	0	0	0	0	0	0	0	0
-2.6767	0.7536	-0.4779	H	0	0	0	0	0	0	0	0	0	0	0	0
-0.546	0.529	-0.6394	C	0	0	0	0	0	0	0	0	0	0	0	0
0.3288	1.1993	-0.6315	H	0	0	0	0	0	0	0	0	0	0	0	0
-0.4307	-0.4218	0.5537	C	0	0	0	0	0	0	0	0	0	0	0	0
-1.3242	-1.0657	0.5066	H	0	0	0	0	0	0	0	0	0	0	0	0
-0.5214	-0.2388	-1.9628	C	0	0	0	0	0	0	0	0	0	0	0	0
-0.6394	0.444	-2.8142	H	0	0	0	0	0	0	0	0	0	0	0	0
-1.3652	-0.9421	-2.0076	H	0	0	0	0	0	0	0	0	0	0	0	0
0.7814	-1.3562	0.4651	C	0	0	0	0	0	0	0	0	0	0	0	0
1.3525	-1.4384	-0.9414	C	0	0	0	0	0	0	0	0	0	0	0	0
0.8218	-0.9469	-2.0607	C	0	0	0	0	0	0	0	0	0	0	0	0
-1.1125	3.0065	1.5532	C	0	0	0	0	0	0	0	0	0	0	0	0
-0.2053	3.2154	0.9736	H	0	0	0	0	0	0	0	0	0	0	0	0
-0.8674	3.1283	2.615	H	0	0	0	0	0	0	0	0	0	0	0	0
-1.8714	3.751	1.2937	H	0	0	0	0	0	0	0	0	0	0	0	0
-2.9692	1.3814	1.9891	C	0	0	0	0	0	0	0	0	0	0	0	0
-3.282	0.3299	1.8694	H	0	0	0	0	0	0	0	0	0	0	0	0
-2.8506	1.5674	3.0618	H	0	0	0	0	0	0	0	0	0	0	0	0
-3.9844	2.2644	1.5598	O	0	0	0	0	0	0	0	0	0	0	0	0
-4.17	2.0696	0.6336	H	0	0	0	0	0	0	0	0	0	0	0	0
2.7693	-1.545	-0.4111	C	0	0	0	0	0	0	0	0	0	0	0	0
3.1379	-2.5624	-0.265	H	0	0	0	0	0	0	0	0	0	0	0	0
2.2108	-0.9126	0.8993	C	0	0	0	0	0	0	0	0	0	0	0	0
2.3268	0.1777	0.8664	H	0	0	0	0	0	0	0	0	0	0	0	0
2.5945	-1.2898	1.8521	H	0	0	0	0	0	0	0	0	0	0	0	0
0.4482	-2.7312	1.0602	C	0	0	0	0	0	0	0	0	0	0	0	0
-0.3884	-3.1928	0.5256	H	0	0	0	0	0	0	0	0	0	0	0	0
0.1657	-2.6262	2.1147	H	0	0	0	0	0	0	0	0	0	0	0	0
1.2971	-3.4209	1.0098	H	0	0	0	0	0	0	0	0	0	0	0	0
1.5344	-0.8826	-3.3921	C	0	0	0	0	0	0	0	0	0	0	0	0
1.7628	0.1783	-3.6181	H	0	0	0	0	0	0	0	0	0	0	0	0
0.8277	-1.2023	-4.169	H	0	0	0	0	0	0	0	0	0	0	0	0
2.6638	-1.7002	-3.5227	O	0	0	0	0	0	0	0	0	0	0	0	0
3.3001	-1.4419	-2.8349	H	0	0	0	0	0	0	0	0	0	0	0	0
3.8012	-0.8636	-1.095	O	0	0	0	0	0	0	0	0	0	0	0	0
3.5339	0.0647	-1.1549	H	0	0	0	0	0	0	0	0	0	0	0	0
2 3 1	0 0 0 0
2 4 1	0 0 0 0
1 2 1	0 0 0 0
5 6 1	0 0 0 0
5 7 1	0 0 0 0
1 5 1	0 0 0 0
8 9 1	0 0 0 0
5 8 1	0 0 0 0
10 11 1	0 0 0 0
2 10 1	0 0 0 0
8 10 1	0 0 0 0
12 13 1	0 0 0 0
12 14 1	0 0 0 0
8 12 1	0 0 0 0
10 15 1	0 0 0 0
15 16 1	0 0 0 0
12 17 1	0 0 0 0
16 17 2	0 0 0 0
18 19 1	0 0 0 0
18 20 1	0 0 0 0
18 21 1	0 0 0 0
1 18 1	0 0 0 0
22 23 1	0 0 0 0
22 24 1	0 0 0 0
1 22 1	0 0 0 0
25 26 1	0 0 0 0
22 25 1	0 0 0 0
27 28 1	0 0 0 0
16 27 1	0 0 0 0
29 30 1	0 0 0 0
29 31 1	0 0 0 0
15 29 1	0 0 0 0
27 29 1	0 0 0 0
32 33 1	0 0 0 0
32 34 1	0 0 0 0
32 35 1	0 0 0 0
15 32 1	0 0 0 0
36 37 1	0 0 0 0
36 38 1	0 0 0 0
17 36 1	0 0 0 0
39 40 1	0 0 0 0
36 39 1	0 0 0 0
41 42 1	0 0 0 0
27 41 1	0 0 0 0
M END
$$$$
M0017
Spartan	04132111163D
42 44 0	0 0 0 0	0 0 0	999	V2	0
-1.614	1.5094	1.3021	C	0	0	0	0	0	0	0	0	0	0	0	0
-0.5516	0.4579	1.7528	C	0	0	0	0	0	0	0	0	0	0	0	0
0.4094	0.9484	1.9518	H	0	0	0	0	0	0	0	0	0	0	0	0
-0.8446	-0.0563	2.6759	H	0	0	0	0	0	0	0	0	0	0	0	0
-1.7602	1.3025	-0.2382	C	0	0	0	0	0	0	0	0	0	0	0	0
-1.8186	2.2531	-0.778	H	0	0	0	0	0	0	0	0	0	0	0	0
-2.686	0.7565	-0.459	H	0	0	0	0	0	0	0	0	0	0	0	0
-0.5463	0.4643	-0.6348	C	0	0	0	0	0	0	0	0	0	0	0	0
0.341	1.1164	-0.6583	H	0	0	0	0	0	0	0	0	0	0	0	0
-0.4132	-0.4849	0.557	C	0	0	0	0	0	0	0	0	0	0	0	0
-1.3087	-1.1281	0.5321	H	0	0	0	0	0	0	0	0	0	0	0	0
-0.5695	-0.31	-1.9538	C	0	0	0	0	0	0	0	0	0	0	0	0
-0.6659	0.3753	-2.8042	H	0	0	0	0	0	0	0	0	0	0	0	0
-1.443	-0.9777	-1.9802	H	0	0	0	0	0	0	0	0	0	0	0	0
0.7972	-1.4177	0.465	C	0	0	0	0	0	0	0	0	0	0	0	0
1.2926	-1.5835	-0.9617	C	0	0	0	0	0	0	0	0	0	0	0	0
0.7451	-1.0652	-2.0637	C	0	0	0	0	0	0	0	0	0	0	0	0
-1.1411	2.9303	1.6242	C	0	0	0	0	0	0	0	0	0	0	0	0
-0.2078	3.1563	1.0964	H	0	0	0	0	0	0	0	0	0	0	0	0
-0.9564	3.0535	2.6986	H	0	0	0	0	0	0	0	0	0	0	0	0
-1.875	3.6837	1.3117	H	0	0	0	0	0	0	0	0	0	0	0	0
-2.9422	1.2149	2.014	C	0	0	0	0	0	0	0	0	0	0	0	0
-3.2118	0.1649	1.8539	H	0	0	0	0	0	0	0	0	0	0	0	0
-2.8165	1.3594	3.1004	H	0	0	0	0	0	0	0	0	0	0	0	0
-4.0364	1.963	1.5258	O	0	0	0	0	0	0	0	0	0	0	0	0
-3.8914	2.8866	1.7607	H	0	0	0	0	0	0	0	0	0	0	0	0
2.7415	-1.6726	-0.5163	C	0	0	0	0	0	0	0	0	0	0	0	0
3.0644	-2.6848	-0.2541	H	0	0	0	0	0	0	0	0	0	0	0	0
2.2418	-0.9131	0.7615	C	0	0	0	0	0	0	0	0	0	0	0	0
2.3391	0.1662	0.6039	H	0	0	0	0	0	0	0	0	0	0	0	0
2.686	-1.1931	1.7223	H	0	0	0	0	0	0	0	0	0	0	0	0
0.5214	-2.739	1.1931	C	0	0	0	0	0	0	0	0	0	0	0	0
-0.347	-3.2476	0.7609	H	0	0	0	0	0	0	0	0	0	0	0	0
0.3113	-2.5445	2.2517	H	0	0	0	0	0	0	0	0	0	0	0	0
1.372	-3.4266	1.145	H	0	0	0	0	0	0	0	0	0	0	0	0
1.5483	-0.9289	-3.3248	C	0	0	0	0	0	0	0	0	0	0	0	0
0.888	-0.9471	-4.2032	H	0	0	0	0	0	0	0	0	0	0	0	0
2.2734	-1.7462	-3.4148	H	0	0	0	0	0	0	0	0	0	0	0	0
2.2323	0.3325	-3.2535	O	0	0	0	0	0	0	0	0	0	0	0	0
2.7212	0.4551	-4.0771	H	0	0	0	0	0	0	0	0	0	0	0	0
3.7473	-1.1257	-1.3089	O	0	0	0	0	0	0	0	0	0	0	0	0
3.3741	-0.3576	-1.7764	H	0	0	0	0	0	0	0	0	0	0	0	0
2 3 1	0 0 0 0
2 4 1	0 0 0 0
1 2 1	0 0 0 0
5 6 1	0 0 0 0
5 7 1	0 0 0 0
1 5 1	0 0 0 0
8 9 1	0 0 0 0
5 8 1	0 0 0 0
10 11 1	0 0 0 0
2 10 1	0 0 0 0
8 10 1	0 0 0 0
12 13 1	0 0 0 0
12 14 1	0 0 0 0
8 12 1	0 0 0 0
10 15 1	0 0 0 0
15 16 1	0 0 0 0
12 17 1	0 0 0 0
16 17 2	0 0 0 0
18 19 1	0 0 0 0
18 20 1	0 0 0 0
18 21 1	0 0 0 0
1 18 1	0 0 0 0
22 23 1	0 0 0 0
22 24 1	0 0 0 0
1 22 1	0 0 0 0
25 26 1	0 0 0 0
22 25 1	0 0 0 0
27 28 1	0 0 0 0
16 27 1	0 0 0 0
29 30 1	0 0 0 0
29 31 1	0 0 0 0
15 29 1	0 0 0 0
27 29 1	0 0 0 0
32 33 1	0 0 0 0
32 34 1	0 0 0 0
32 35 1	0 0 0 0
15 32 1	0 0 0 0
36 37 1	0 0 0 0
36 38 1	0 0 0 0
17 36 1	0 0 0 0
39 40 1	0 0 0 0
36 39 1	0 0 0 0
41 42 1	0 0 0 0
27 41 1	0 0 0 0
M END
$$$$
M0018
Spartan	04132111163D
42 44 0	0 0 0 0	0 0 0	999	V2	0
-1.6584	1.5393	1.2576	C	0	0	0	0	0	0	0	0	0	0	0	0
-0.5973	0.4802	1.7033	C	0	0	0	0	0	0	0	0	0	0	0	0
0.3614	0.9684	1.9164	H	0	0	0	0	0	0	0	0	0	0	0	0
-0.8857	-0.0554	2.6171	H	0	0	0	0	0	0	0	0	0	0	0	0
-1.8135	1.3194	-0.2796	C	0	0	0	0	0	0	0	0	0	0	0	0
-1.8951	2.2681	-0.8203	H	0	0	0	0	0	0	0	0	0	0	0	0
-2.727	0.7448	-0.4938	H	0	0	0	0	0	0	0	0	0	0	0	0
-0.5926	0.4971	-0.6847	C	0	0	0	0	0	0	0	0	0	0	0	0
0.286	1.1603	-0.7069	H	0	0	0	0	0	0	0	0	0	0	0	0
-0.4497	-0.4553	0.5033	C	0	0	0	0	0	0	0	0	0	0	0	0
-1.3397	-1.1064	0.4758	H	0	0	0	0	0	0	0	0	0	0	0	0
-0.61	-0.2728	-2.0063	C	0	0	0	0	0	0	0	0	0	0	0	0
-0.7154	0.4144	-2.8542	H	0	0	0	0	0	0	0	0	0	0	0	0
-1.4759	-0.9507	-2.0334	H	0	0	0	0	0	0	0	0	0	0	0	0
0.7692	-1.3765	0.4067	C	0	0	0	0	0	0	0	0	0	0	0	0
1.2661	-1.5301	-1.0209	C	0	0	0	0	0	0	0	0	0	0	0	0
0.7129	-1.0127	-2.1205	C	0	0	0	0	0	0	0	0	0	0	0	0
-1.1766	2.9584	1.5679	C	0	0	0	0	0	0	0	0	0	0	0	0
-0.243	3.1751	1.0355	H	0	0	0	0	0	0	0	0	0	0	0	0
-1.0003	3.0859	2.6401	H	0	0	0	0	0	0	0	0	0	0	0	0
-1.9229	3.701	1.2627	H	0	0	0	0	0	0	0	0	0	0	0	0
-3.0121	1.2881	1.9377	C	0	0	0	0	0	0	0	0	0	0	0	0
-3.768	1.944	1.4922	H	0	0	0	0	0	0	0	0	0	0	0	0
-3.3254	0.2476	1.7443	H	0	0	0	0	0	0	0	0	0	0	0	0
-3.0329	1.5738	3.3202	O	0	0	0	0	0	0	0	0	0	0	0	0
-2.4121	0.9763	3.7535	H	0	0	0	0	0	0	0	0	0	0	0	0
2.7162	-1.6052	-0.5761	C	0	0	0	0	0	0	0	0	0	0	0	0
3.0504	-2.6151	-0.3192	H	0	0	0	0	0	0	0	0	0	0	0	0
2.2083	-0.8583	0.7059	C	0	0	0	0	0	0	0	0	0	0	0	0
2.2944	0.2229	0.5547	H	0	0	0	0	0	0	0	0	0	0	0	0
2.6556	-1.1391	1.665	H	0	0	0	0	0	0	0	0	0	0	0	0
0.5065	-2.704	1.128	C	0	0	0	0	0	0	0	0	0	0	0	0
-0.3578	-3.2186	0.6943	H	0	0	0	0	0	0	0	0	0	0	0	0
0.2965	-2.5176	2.1882	H	0	0	0	0	0	0	0	0	0	0	0	0
1.3633	-3.3834	1.075	H	0	0	0	0	0	0	0	0	0	0	0	0
1.515	-0.8584	-3.3805	C	0	0	0	0	0	0	0	0	0	0	0	0
0.8558	-0.8801	-4.2597	H	0	0	0	0	0	0	0	0	0	0	0	0
2.2507	-1.6654	-3.4748	H	0	0	0	0	0	0	0	0	0	0	0	0
2.182	0.4112	-3.3003	O	0	0	0	0	0	0	0	0	0	0	0	0
2.6717	0.5466	-4.1214	H	0	0	0	0	0	0	0	0	0	0	0	0
3.7151	-1.0429	-1.3659	O	0	0	0	0	0	0	0	0	0	0	0	0
3.3341	-0.2747	-1.8271	H	0	0	0	0	0	0	0	0	0	0	0	0
2 3 1	0 0 0 0
2 4 1	0 0 0 0
1 2 1	0 0 0 0
5 6 1	0 0 0 0
5 7 1	0 0 0 0
1 5 1	0 0 0 0
8 9 1	0 0 0 0
5 8 1	0 0 0 0
10 11 1	0 0 0 0
2 10 1	0 0 0 0
8 10 1	0 0 0 0
12 13 1	0 0 0 0
12 14 1	0 0 0 0
8 12 1	0 0 0 0
10 15 1	0 0 0 0
15 16 1	0 0 0 0
12 17 1	0 0 0 0
16 17 2	0 0 0 0
18 19 1	0 0 0 0
18 20 1	0 0 0 0
18 21 1	0 0 0 0
1 18 1	0 0 0 0
22 23 1	0 0 0 0
22 24 1	0 0 0 0
1 22 1	0 0 0 0
25 26 1	0 0 0 0
22 25 1	0 0 0 0
27 28 1	0 0 0 0
16 27 1	0 0 0 0
29 30 1	0 0 0 0
29 31 1	0 0 0 0
15 29 1	0 0 0 0
27 29 1	0 0 0 0
32 33 1	0 0 0 0
32 34 1	0 0 0 0
32 35 1	0 0 0 0
15 32 1	0 0 0 0
36 37 1	0 0 0 0
36 38 1	0 0 0 0
17 36 1	0 0 0 0
39 40 1	0 0 0 0
36 39 1	0 0 0 0
41 42 1	0 0 0 0
27 41 1	0 0 0 0
M END
$$$$
M0019
Spartan	04132111163D
42 44 0	0 0 0 0	0 0 0	999	V2	0
-1.629	1.6376	1.2371	C	0	0	0	0	0	0	0	0	0	0	0	0
-0.5331	0.6175	1.6715	C	0	0	0	0	0	0	0	0	0	0	0	0
0.4297	1.1278	1.8054	H	0	0	0	0	0	0	0	0	0	0	0	0
-0.7856	0.1443	2.6252	H	0	0	0	0	0	0	0	0	0	0	0	0
-1.7852	1.4364	-0.3055	C	0	0	0	0	0	0	0	0	0	0	0	0
-1.833	2.3893	-0.8433	H	0	0	0	0	0	0	0	0	0	0	0	0
-2.7165	0.8956	-0.5285	H	0	0	0	0	0	0	0	0	0	0	0	0
-0.5862	0.5791	-0.7109	C	0	0	0	0	0	0	0	0	0	0	0	0
0.3046	1.2255	-0.7522	H	0	0	0	0	0	0	0	0	0	0	0	0
-0.4417	-0.3512	0.4946	C	0	0	0	0	0	0	0	0	0	0	0	0
-1.3536	-0.9713	0.5044	H	0	0	0	0	0	0	0	0	0	0	0	0
-0.6314	-0.2185	-2.0157	C	0	0	0	0	0	0	0	0	0	0	0	0
-0.7819	0.445	-2.8772	H	0	0	0	0	0	0	0	0	0	0	0	0
-1.4833	-0.9134	-2.0038	H	0	0	0	0	0	0	0	0	0	0	0	0
0.7386	-1.3206	0.369	C	0	0	0	0	0	0	0	0	0	0	0	0
1.2648	-1.4287	-1.0554	C	0	0	0	0	0	0	0	0	0	0	0	0
0.7007	-0.9415	-2.16	C	0	0	0	0	0	0	0	0	0	0	0	0
-1.2091	3.0714	1.5717	C	0	0	0	0	0	0	0	0	0	0	0	0
-0.3152	3.354	1.0046	H	0	0	0	0	0	0	0	0	0	0	0	0
-0.9628	3.1754	2.6353	H	0	0	0	0	0	0	0	0	0	0	0	0
-2.0016	3.7898	1.3252	H	0	0	0	0	0	0	0	0	0	0	0	0
-2.9654	1.304	1.9177	C	0	0	0	0	0	0	0	0	0	0	0	0
-3.7607	1.9315	1.4817	H	0	0	0	0	0	0	0	0	0	0	0	0
-3.2262	0.2599	1.7114	H	0	0	0	0	0	0	0	0	0	0	0	0
-2.9428	1.4174	3.3257	O	0	0	0	0	0	0	0	0	0	0	0	0
-2.8832	2.3531	3.5464	H	0	0	0	0	0	0	0	0	0	0	0	0
2.6846	-1.5891	-0.5641	C	0	0	0	0	0	0	0	0	0	0	0	0
2.9866	-2.6329	-0.4093	H	0	0	0	0	0	0	0	0	0	0	0	0
2.1928	-0.9168	0.752	C	0	0	0	0	0	0	0	0	0	0	0	0
2.3535	0.1627	0.6754	H	0	0	0	0	0	0	0	0	0	0	0	0
2.5875	-1.2917	1.7026	H	0	0	0	0	0	0	0	0	0	0	0	0
0.38	-2.6789	0.9887	C	0	0	0	0	0	0	0	0	0	0	0	0
-0.4841	-3.1205	0.4812	H	0	0	0	0	0	0	0	0	0	0	0	0
0.1269	-2.5515	2.0483	H	0	0	0	0	0	0	0	0	0	0	0	0
1.2051	-3.3967	0.9269	H	0	0	0	0	0	0	0	0	0	0	0	0
1.3502	-0.8777	-3.521	C	0	0	0	0	0	0	0	0	0	0	0	0
1.5355	0.1856	-3.7653	H	0	0	0	0	0	0	0	0	0	0	0	0
0.6204	-1.2323	-4.2611	H	0	0	0	0	0	0	0	0	0	0	0	0
2.5002	-1.6582	-3.6877	O	0	0	0	0	0	0	0	0	0	0	0	0
3.1454	-1.352	-3.0284	H	0	0	0	0	0	0	0	0	0	0	0	0
3.6668	-0.8994	-1.3173	O	0	0	0	0	0	0	0	0	0	0	0	0
4.5376	-1.16	-0.9953	H	0	0	0	0	0	0	0	0	0	0	0	0
2 3 1	0 0 0 0
2 4 1	0 0 0 0
1 2 1	0 0 0 0
5 6 1	0 0 0 0
5 7 1	0 0 0 0
1 5 1	0 0 0 0
8 9 1	0 0 0 0
5 8 1	0 0 0 0
10 11 1	0 0 0 0
2 10 1	0 0 0 0
8 10 1	0 0 0 0
12 13 1	0 0 0 0
12 14 1	0 0 0 0
8 12 1	0 0 0 0
10 15 1	0 0 0 0
15 16 1	0 0 0 0
12 17 1	0 0 0 0
16 17 2	0 0 0 0
18 19 1	0 0 0 0
18 20 1	0 0 0 0
18 21 1	0 0 0 0
1 18 1	0 0 0 0
22 23 1	0 0 0 0
22 24 1	0 0 0 0
1 22 1	0 0 0 0
25 26 1	0 0 0 0
22 25 1	0 0 0 0
27 28 1	0 0 0 0
16 27 1	0 0 0 0
29 30 1	0 0 0 0
29 31 1	0 0 0 0
15 29 1	0 0 0 0
27 29 1	0 0 0 0
32 33 1	0 0 0 0
32 34 1	0 0 0 0
32 35 1	0 0 0 0
15 32 1	0 0 0 0
36 37 1	0 0 0 0
36 38 1	0 0 0 0
17 36 1	0 0 0 0
39 40 1	0 0 0 0
36 39 1	0 0 0 0
41 42 1	0 0 0 0
27 41 1	0 0 0 0
M END
$$$$
M0020
Spartan	04132111163D
42 44 0	0 0 0 0	0 0 0	999	V2	0
-1.6078	1.5974	1.2775	C	0	0	0	0	0	0	0	0	0	0	0	0
-0.5293	0.5556	1.7181	C	0	0	0	0	0	0	0	0	0	0	0	0
0.4318	1.0572	1.8886	H	0	0	0	0	0	0	0	0	0	0	0	0
-0.7849	0.0536	2.6608	H	0	0	0	0	0	0	0	0	0	0	0	0
-1.7706	1.3743	-0.2581	C	0	0	0	0	0	0	0	0	0	0	0	0
-1.8438	2.3218	-0.8033	H	0	0	0	0	0	0	0	0	0	0	0	0
-2.6867	0.8032	-0.4506	H	0	0	0	0	0	0	0	0	0	0	0	0
-0.5588	0.5383	-0.6659	C	0	0	0	0	0	0	0	0	0	0	0	0
0.3273	1.1943	-0.7017	H	0	0	0	0	0	0	0	0	0	0	0	0
-0.405	-0.401	0.5319	C	0	0	0	0	0	0	0	0	0	0	0	0
-1.3043	-1.0373	0.5224	H	0	0	0	0	0	0	0	0	0	0	0	0
-0.5976	-0.2556	-1.9739	C	0	0	0	0	0	0	0	0	0	0	0	0
-0.7323	0.4131	-2.8356	H	0	0	0	0	0	0	0	0	0	0	0	0
-1.4653	-0.9304	-1.9723	H	0	0	0	0	0	0	0	0	0	0	0	0
0.8023	-1.3354	0.4304	C	0	0	0	0	0	0	0	0	0	0	0	0
1.2803	-1.5149	-1.0012	C	0	0	0	0	0	0	0	0	0	0	0	0
0.7231	-1.0023	-2.1016	C	0	0	0	0	0	0	0	0	0	0	0	0
-1.1441	3.0224	1.5917	C	0	0	0	0	0	0	0	0	0	0	0	0
-0.2302	3.2627	1.0368	H	0	0	0	0	0	0	0	0	0	0	0	0
-0.9266	3.1432	2.6598	H	0	0	0	0	0	0	0	0	0	0	0	0
-1.9071	3.7597	1.3158	H	0	0	0	0	0	0	0	0	0	0	0	0
-2.9425	1.3511	1.9962	C	0	0	0	0	0	0	0	0	0	0	0	0
-2.8263	1.5663	3.0709	H	0	0	0	0	0	0	0	0	0	0	0	0
-3.698	2.0403	1.6037	H	0	0	0	0	0	0	0	0	0	0	0	0
-3.4739	0.0552	1.7988	O	0	0	0	0	0	0	0	0	0	0	0	0
-2.9075	-0.5706	2.264	H	0	0	0	0	0	0	0	0	0	0	0	0
2.7314	-1.6233	-0.5669	C	0	0	0	0	0	0	0	0	0	0	0	0
3.0246	-2.6391	-0.284	H	0	0	0	0	0	0	0	0	0	0	0	0
2.253	-0.8365	0.7046	C	0	0	0	0	0	0	0	0	0	0	0	0
2.3578	0.239	0.5281	H	0	0	0	0	0	0	0	0	0	0	0	0
2.7055	-1.1045	1.6646	H	0	0	0	0	0	0	0	0	0	0	0	0
0.5273	-2.6497	1.1718	C	0	0	0	0	0	0	0	0	0	0	0	0
-0.3504	-3.1555	0.7548	H	0	0	0	0	0	0	0	0	0	0	0	0
0.3338	-2.4456	2.2321	H	0	0	0	0	0	0	0	0	0	0	0	0
1.3718	-3.344	1.1187	H	0	0	0	0	0	0	0	0	0	0	0	0
1.5139	-0.8622	-3.3774	C	0	0	0	0	0	0	0	0	0	0	0	0
0.8473	-0.8402	-4.2505	H	0	0	0	0	0	0	0	0	0	0	0	0
2.2164	-1.6869	-3.5038	H	0	0	0	0	0	0	0	0	0	0	0	0
2.3339	0.318	-3.3632	O	0	0	0	0	0	0	0	0	0	0	0	0
1.7589	1.0707	-3.1748	H	0	0	0	0	0	0	0	0	0	0	0	0
3.7505	-1.124	-1.3678	O	0	0	0	0	0	0	0	0	0	0	0	0
3.4021	-0.3785	-1.8892	H	0	0	0	0	0	0	0	0	0	0	0	0
2 3 1	0 0 0 0
2 4 1	0 0 0 0
1 2 1	0 0 0 0
5 6 1	0 0 0 0
5 7 1	0 0 0 0
1 5 1	0 0 0 0
8 9 1	0 0 0 0
5 8 1	0 0 0 0
10 11 1	0 0 0 0
2 10 1	0 0 0 0
8 10 1	0 0 0 0
12 13 1	0 0 0 0
12 14 1	0 0 0 0
8 12 1	0 0 0 0
10 15 1	0 0 0 0
15 16 1	0 0 0 0
12 17 1	0 0 0 0
16 17 2	0 0 0 0
18 19 1	0 0 0 0
18 20 1	0 0 0 0
18 21 1	0 0 0 0
1 18 1	0 0 0 0
22 23 1	0 0 0 0
22 24 1	0 0 0 0
1 22 1	0 0 0 0
25 26 1	0 0 0 0
22 25 1	0 0 0 0
27 28 1	0 0 0 0
16 27 1	0 0 0 0
29 30 1	0 0 0 0
29 31 1	0 0 0 0
15 29 1	0 0 0 0
27 29 1	0 0 0 0
32 33 1	0 0 0 0
32 34 1	0 0 0 0
32 35 1	0 0 0 0
15 32 1	0 0 0 0
36 37 1	0 0 0 0
36 38 1	0 0 0 0
17 36 1	0 0 0 0
39 40 1	0 0 0 0
36 39 1	0 0 0 0
41 42 1	0 0 0 0
27 41 1	0 0 0 0
M END
$$$$
M0021
Spartan	04132111163D
42 44 0	0 0 0 0	0 0 0	999	V2	0
-1.6456	1.611	1.2473	C	0	0	0	0	0	0	0	0	0	0	0	0
-0.5789	0.554	1.6862	C	0	0	0	0	0	0	0	0	0	0	0	0
0.3811	1.0449	1.8887	H	0	0	0	0	0	0	0	0	0	0	0	0
-0.8572	0.0211	2.6045	H	0	0	0	0	0	0	0	0	0	0	0	0
-1.8102	1.3928	-0.29	C	0	0	0	0	0	0	0	0	0	0	0	0
-1.8935	2.3421	-0.829	H	0	0	0	0	0	0	0	0	0	0	0	0
-2.7251	0.8197	-0.5003	H	0	0	0	0	0	0	0	0	0	0	0	0
-0.5919	0.5694	-0.7009	C	0	0	0	0	0	0	0	0	0	0	0	0
0.2861	1.2355	-0.7166	H	0	0	0	0	0	0	0	0	0	0	0	0
-0.4467	-0.3838	0.4868	C	0	0	0	0	0	0	0	0	0	0	0	0
-1.3455	-1.0218	0.4664	H	0	0	0	0	0	0	0	0	0	0	0	0
-0.6069	-0.199	-2.0243	C	0	0	0	0	0	0	0	0	0	0	0	0
-0.7479	0.4841	-2.8723	H	0	0	0	0	0	0	0	0	0	0	0	0
-1.4534	-0.9004	-2.0442	H	0	0	0	0	0	0	0	0	0	0	0	0
0.757	-1.3254	0.3644	C	0	0	0	0	0	0	0	0	0	0	0	0
1.2906	-1.4061	-1.0567	C	0	0	0	0	0	0	0	0	0	0	0	0
0.7315	-0.9104	-2.1603	C	0	0	0	0	0	0	0	0	0	0	0	0
-1.1665	3.0311	1.5569	C	0	0	0	0	0	0	0	0	0	0	0	0
-0.2365	3.2521	1.0197	H	0	0	0	0	0	0	0	0	0	0	0	0
-0.9847	3.1575	2.6283	H	0	0	0	0	0	0	0	0	0	0	0	0
-1.9166	3.7718	1.257	H	0	0	0	0	0	0	0	0	0	0	0	0
-2.9949	1.3557	1.9353	C	0	0	0	0	0	0	0	0	0	0	0	0
-3.7544	2.0098	1.4934	H	0	0	0	0	0	0	0	0	0	0	0	0
-3.3068	0.3146	1.744	H	0	0	0	0	0	0	0	0	0	0	0	0
-3.008	1.6425	3.3174	O	0	0	0	0	0	0	0	0	0	0	0	0
-2.4025	1.031	3.7522	H	0	0	0	0	0	0	0	0	0	0	0	0
2.7206	-1.5202	-0.564	C	0	0	0	0	0	0	0	0	0	0	0	0
3.0898	-2.5393	-0.4322	H	0	0	0	0	0	0	0	0	0	0	0	0
2.1997	-0.8916	0.763	C	0	0	0	0	0	0	0	0	0	0	0	0
2.3211	0.1981	0.7321	H	0	0	0	0	0	0	0	0	0	0	0	0
2.6061	-1.2753	1.7039	H	0	0	0	0	0	0	0	0	0	0	0	0
0.4301	-2.7001	0.9637	C	0	0	0	0	0	0	0	0	0	0	0	0
-0.4238	-3.154	0.45	H	0	0	0	0	0	0	0	0	0	0	0	0
0.1766	-2.5964	2.026	H	0	0	0	0	0	0	0	0	0	0	0	0
1.2722	-3.3963	0.889	H	0	0	0	0	0	0	0	0	0	0	0	0
1.4059	-0.8468	-3.5113	C	0	0	0	0	0	0	0	0	0	0	0	0
1.6255	0.2124	-3.746	H	0	0	0	0	0	0	0	0	0	0	0	0
0.6788	-1.1711	-4.2658	H	0	0	0	0	0	0	0	0	0	0	0	0
2.5327	-1.6624	-3.6724	O	0	0	0	0	0	0	0	0	0	0	0	0
3.1858	-1.4045	-3.0011	H	0	0	0	0	0	0	0	0	0	0	0	0
3.7361	-0.8376	-1.2714	O	0	0	0	0	0	0	0	0	0	0	0	0
3.4703	0.0913	-1.3174	H	0	0	0	0	0	0	0	0	0	0	0	0
2 3 1	0 0 0 0
2 4 1	0 0 0 0
1 2 1	0 0 0 0
5 6 1	0 0 0 0
5 7 1	0 0 0 0
1 5 1	0 0 0 0
8 9 1	0 0 0 0
5 8 1	0 0 0 0
10 11 1	0 0 0 0
2 10 1	0 0 0 0
8 10 1	0 0 0 0
12 13 1	0 0 0 0
12 14 1	0 0 0 0
8 12 1	0 0 0 0
10 15 1	0 0 0 0
15 16 1	0 0 0 0
12 17 1	0 0 0 0
16 17 2	0 0 0 0
18 19 1	0 0 0 0
18 20 1	0 0 0 0
18 21 1	0 0 0 0
1 18 1	0 0 0 0
22 23 1	0 0 0 0
22 24 1	0 0 0 0
1 22 1	0 0 0 0
25 26 1	0 0 0 0
22 25 1	0 0 0 0
27 28 1	0 0 0 0
16 27 1	0 0 0 0
29 30 1	0 0 0 0
29 31 1	0 0 0 0
15 29 1	0 0 0 0
27 29 1	0 0 0 0
32 33 1	0 0 0 0
32 34 1	0 0 0 0
32 35 1	0 0 0 0
15 32 1	0 0 0 0
36 37 1	0 0 0 0
36 38 1	0 0 0 0
17 36 1	0 0 0 0
39 40 1	0 0 0 0
36 39 1	0 0 0 0
41 42 1	0 0 0 0
27 41 1	0 0 0 0
M END
$$$$
M0022
Spartan	04132111163D
42 44 0	0 0 0 0	0 0 0	999	V2	0
-1.6685	1.6093	1.2476	C	0	0	0	0	0	0	0	0	0	0	0	0
-0.6025	0.5581	1.6995	C	0	0	0	0	0	0	0	0	0	0	0	0
0.3562	1.0565	1.8921	H	0	0	0	0	0	0	0	0	0	0	0	0
-0.8765	0.0497	2.6338	H	0	0	0	0	0	0	0	0	0	0	0	0
-1.8119	1.3931	-0.2904	C	0	0	0	0	0	0	0	0	0	0	0	0
-1.8779	2.3424	-0.8322	H	0	0	0	0	0	0	0	0	0	0	0	0
-2.7252	0.8227	-0.4967	H	0	0	0	0	0	0	0	0	0	0	0	0
-0.5931	0.562	-0.6862	C	0	0	0	0	0	0	0	0	0	0	0	0
0.2914	1.2185	-0.706	H	0	0	0	0	0	0	0	0	0	0	0	0
-0.4609	-0.3879	0.5064	C	0	0	0	0	0	0	0	0	0	0	0	0
-1.3591	-1.0251	0.4786	H	0	0	0	0	0	0	0	0	0	0	0	0
-0.6053	-0.2091	-2.0076	C	0	0	0	0	0	0	0	0	0	0	0	0
-0.7045	0.4784	-2.855	H	0	0	0	0	0	0	0	0	0	0	0	0
-1.4686	-0.8891	-2.0387	H	0	0	0	0	0	0	0	0	0	0	0	0
0.7489	-1.3212	0.4068	C	0	0	0	0	0	0	0	0	0	0	0	0
1.267	-1.4439	-1.0175	C	0	0	0	0	0	0	0	0	0	0	0	0
0.7208	-0.9422	-2.1252	C	0	0	0	0	0	0	0	0	0	0	0	0
-1.1968	3.0296	1.5716	C	0	0	0	0	0	0	0	0	0	0	0	0
-0.2763	3.2639	1.0253	H	0	0	0	0	0	0	0	0	0	0	0	0
-0.9892	3.1458	2.6422	H	0	0	0	0	0	0	0	0	0	0	0	0
-1.951	3.7737	1.29	H	0	0	0	0	0	0	0	0	0	0	0	0
-3.0142	1.3729	1.9488	C	0	0	0	0	0	0	0	0	0	0	0	0
-2.9095	1.5894	3.0251	H	0	0	0	0	0	0	0	0	0	0	0	0
-3.7608	2.0668	1.5454	H	0	0	0	0	0	0	0	0	0	0	0	0
-3.5528	0.0793	1.7476	O	0	0	0	0	0	0	0	0	0	0	0	0
-2.9842	-0.5512	2.2055	H	0	0	0	0	0	0	0	0	0	0	0	0
2.7012	-1.5232	-0.5534	C	0	0	0	0	0	0	0	0	0	0	0	0
3.0673	-2.5421	-0.369	H	0	0	0	0	0	0	0	0	0	0	0	0
2.1912	-0.8413	0.7559	C	0	0	0	0	0	0	0	0	0	0	0	0
2.2982	0.2427	0.6533	H	0	0	0	0	0	0	0	0	0	0	0	0
2.6159	-1.1759	1.7086	H	0	0	0	0	0	0	0	0	0	0	0	0
0.4512	-2.6701	1.0746	C	0	0	0	0	0	0	0	0	0	0	0	0
-0.4104	-3.1543	0.6032	H	0	0	0	0	0	0	0	0	0	0	0	0
0.223	-2.5215	2.1372	H	0	0	0	0	0	0	0	0	0	0	0	0
1.2985	-3.3613	1.0124	H	0	0	0	0	0	0	0	0	0	0	0	0
1.5012	-0.8075	-3.411	C	0	0	0	0	0	0	0	0	0	0	0	0
0.8241	-0.8899	-4.2679	H	0	0	0	0	0	0	0	0	0	0	0	0
2.2465	-1.6099	-3.4921	H	0	0	0	0	0	0	0	0	0	0	0	0
2.111	0.4678	-3.508	O	0	0	0	0	0	0	0	0	0	0	0	0
2.7713	0.4718	-2.7983	H	0	0	0	0	0	0	0	0	0	0	0	0
3.6143	-0.811	-1.3611	O	0	0	0	0	0	0	0	0	0	0	0	0
4.5	-0.917	-0.9951	H	0	0	0	0	0	0	0	0	0	0	0	0
2 3 1	0 0 0 0
2 4 1	0 0 0 0
1 2 1	0 0 0 0
5 6 1	0 0 0 0
5 7 1	0 0 0 0
1 5 1	0 0 0 0
8 9 1	0 0 0 0
5 8 1	0 0 0 0
10 11 1	0 0 0 0
2 10 1	0 0 0 0
8 10 1	0 0 0 0
12 13 1	0 0 0 0
12 14 1	0 0 0 0
8 12 1	0 0 0 0
10 15 1	0 0 0 0
15 16 1	0 0 0 0
12 17 1	0 0 0 0
16 17 2	0 0 0 0
18 19 1	0 0 0 0
18 20 1	0 0 0 0
18 21 1	0 0 0 0
1 18 1	0 0 0 0
22 23 1	0 0 0 0
22 24 1	0 0 0 0
1 22 1	0 0 0 0
25 26 1	0 0 0 0
22 25 1	0 0 0 0
27 28 1	0 0 0 0
16 27 1	0 0 0 0
29 30 1	0 0 0 0
29 31 1	0 0 0 0
15 29 1	0 0 0 0
27 29 1	0 0 0 0
32 33 1	0 0 0 0
32 34 1	0 0 0 0
32 35 1	0 0 0 0
15 32 1	0 0 0 0
36 37 1	0 0 0 0
36 38 1	0 0 0 0
17 36 1	0 0 0 0
39 40 1	0 0 0 0
36 39 1	0 0 0 0
41 42 1	0 0 0 0
27 41 1	0 0 0 0
[truncated: 730 more rows]

## Sheet: 2S3S5R9R11R
M0001
Spartan	04132111063D
42 44 0	0 0 0 0	0 0 0	999	V2	0
-1.7422	1.6143	1.2936	C	0	0	0	0	0	0	0	0	0	0	0	0
-0.5658	0.6685	1.7035	C	0	0	0	0	0	0	0	0	0	0	0	0
0.3507	1.2524	1.853	H	0	0	0	0	0	0	0	0	0	0	0	0
-0.7525	0.1456	2.651	H	0	0	0	0	0	0	0	0	0	0	0	0
-1.9353	1.3682	-0.2347	C	0	0	0	0	0	0	0	0	0	0	0	0
-2.1185	2.3015	-0.7784	H	0	0	0	0	0	0	0	0	0	0	0	0
-2.7978	0.7103	-0.3935	H	0	0	0	0	0	0	0	0	0	0	0	0
-0.6603	0.6537	-0.6775	C	0	0	0	0	0	0	0	0	0	0	0	0
0.1563	1.3917	-0.7283	H	0	0	0	0	0	0	0	0	0	0	0	0
-0.3937	-0.2735	0.5122	C	0	0	0	0	0	0	0	0	0	0	0	0
-1.2427	-0.9746	0.5274	H	0	0	0	0	0	0	0	0	0	0	0	0
-0.6457	-0.1278	-1.9953	C	0	0	0	0	0	0	0	0	0	0	0	0
-0.8848	0.525	-2.8449	H	0	0	0	0	0	0	0	0	0	0	0	0
-1.4153	-0.9122	-1.9762	H	0	0	0	0	0	0	0	0	0	0	0	0
0.8745	-1.1231	0.3566	C	0	0	0	0	0	0	0	0	0	0	0	0
1.3852	-1.1384	-1.0722	C	0	0	0	0	0	0	0	0	0	0	0	0
0.756	-0.6933	-2.1594	C	0	0	0	0	0	0	0	0	0	0	0	0
-1.3865	3.0752	1.5835	C	0	0	0	0	0	0	0	0	0	0	0	0
-0.512	3.3823	0.9987	H	0	0	0	0	0	0	0	0	0	0	0	0
-1.148	3.2243	2.6436	H	0	0	0	0	0	0	0	0	0	0	0	0
-2.2145	3.7462	1.3253	H	0	0	0	0	0	0	0	0	0	0	0	0
-3.027	1.2659	2.06	C	0	0	0	0	0	0	0	0	0	0	0	0
-2.8883	1.4965	3.1295	H	0	0	0	0	0	0	0	0	0	0	0	0
-3.85	1.8911	1.6935	H	0	0	0	0	0	0	0	0	0	0	0	0
-3.4624	-0.0693	1.8859	O	0	0	0	0	0	0	0	0	0	0	0	0
-2.8217	-0.6479	2.3177	H	0	0	0	0	0	0	0	0	0	0	0	0
2.8365	-1.1189	-0.6426	C	0	0	0	0	0	0	0	0	0	0	0	0
3.4726	-0.4202	-1.1959	H	0	0	0	0	0	0	0	0	0	0	0	0
2.2985	-0.6011	0.7318	C	0	0	0	0	0	0	0	0	0	0	0	0
2.3511	0.4912	0.7781	H	0	0	0	0	0	0	0	0	0	0	0	0
2.7563	-1.0312	1.6292	H	0	0	0	0	0	0	0	0	0	0	0	0
0.6584	-2.527	0.9355	C	0	0	0	0	0	0	0	0	0	0	0	0
-0.1919	-3.0181	0.4498	H	0	0	0	0	0	0	0	0	0	0	0	0
0.4472	-2.4603	2.0103	H	0	0	0	0	0	0	0	0	0	0	0	0
1.5414	-3.1537	0.7937	H	0	0	0	0	0	0	0	0	0	0	0	0
1.4088	-0.5707	-3.5101	C	0	0	0	0	0	0	0	0	0	0	0	0
1.4978	0.4885	-3.7864	H	0	0	0	0	0	0	0	0	0	0	0	0
0.7353	-1.0256	-4.2591	H	0	0	0	0	0	0	0	0	0	0	0	0
2.7057	-1.1088	-3.5932	O	0	0	0	0	0	0	0	0	0	0	0	0
2.7066	-1.9562	-3.1283	H	0	0	0	0	0	0	0	0	0	0	0	0
3.4162	-2.4115	-0.6308	O	0	0	0	0	0	0	0	0	0	0	0	0
4.3023	-2.3292	-0.2569	H	0	0	0	0	0	0	0	0	0	0	0	0
2 3 1	0 0 0 0
2 4 1	0 0 0 0
1 2 1	0 0 0 0
5 6 1	0 0 0 0
5 7 1	0 0 0 0
1 5 1	0 0 0 0
8 9 1	0 0 0 0
5 8 1	0 0 0 0
10 11 1	0 0 0 0
2 10 1	0 0 0 0
8 10 1	0 0 0 0
12 13 1	0 0 0 0
12 14 1	0 0 0 0
8 12 1	0 0 0 0
10 15 1	0 0 0 0
15 16 1	0 0 0 0
12 17 1	0 0 0 0
16 17 2	0 0 0 0
18 19 1	0 0 0 0
18 20 1	0 0 0 0
18 21 1	0 0 0 0
1 18 1	0 0 0 0
22 23 1	0 0 0 0
22 24 1	0 0 0 0
1 22 1	0 0 0 0
25 26 1	0 0 0 0
22 25 1	0 0 0 0
27 28 1	0 0 0 0
16 27 1	0 0 0 0
29 30 1	0 0 0 0
29 31 1	0 0 0 0
15 29 1	0 0 0 0
27 29 1	0 0 0 0
32 33 1	0 0 0 0
32 34 1	0 0 0 0
32 35 1	0 0 0 0
15 32 1	0 0 0 0
36 37 1	0 0 0 0
36 38 1	0 0 0 0
17 36 1	0 0 0 0
39 40 1	0 0 0 0
36 39 1	0 0 0 0
41 42 1	0 0 0 0
27 41 1	0 0 0 0
M END
$$$$
M0002
Spartan	04132111063D
42 44 0	0 0 0 0	0 0 0	999	V2	0
-1.7095	1.6016	1.2962	C	0	0	0	0	0	0	0	0	0	0	0	0
-0.546	0.6429	1.7121	C	0	0	0	0	0	0	0	0	0	0	0	0
0.3721	1.2207	1.8814	H	0	0	0	0	0	0	0	0	0	0	0	0
-0.7715	0.1031	2.6369	H	0	0	0	0	0	0	0	0	0	0	0	0
-1.9159	1.3483	-0.2305	C	0	0	0	0	0	0	0	0	0	0	0	0
-2.1061	2.2795	-0.7762	H	0	0	0	0	0	0	0	0	0	0	0	0
-2.7759	0.6862	-0.3837	H	0	0	0	0	0	0	0	0	0	0	0	0
-0.64	0.6376	-0.6758	C	0	0	0	0	0	0	0	0	0	0	0	0
0.1733	1.3794	-0.7306	H	0	0	0	0	0	0	0	0	0	0	0	0
-0.3699	-0.2888	0.5138	C	0	0	0	0	0	0	0	0	0	0	0	0
-1.215	-0.9924	0.5389	H	0	0	0	0	0	0	0	0	0	0	0	0
-0.6285	-0.1434	-1.9942	C	0	0	0	0	0	0	0	0	0	0	0	0
-0.8716	0.508	-2.8441	H	0	0	0	0	0	0	0	0	0	0	0	0
-1.3957	-0.9301	-1.9714	H	0	0	0	0	0	0	0	0	0	0	0	0
0.9034	-1.1302	0.3545	C	0	0	0	0	0	0	0	0	0	0	0	0
1.4085	-1.1457	-1.0761	C	0	0	0	0	0	0	0	0	0	0	0	0
0.7741	-0.7056	-2.1623	C	0	0	0	0	0	0	0	0	0	0	0	0
-1.3325	3.062	1.5641	C	0	0	0	0	0	0	0	0	0	0	0	0
-0.4621	3.3486	0.9629	H	0	0	0	0	0	0	0	0	0	0	0	0
-1.075	3.219	2.6187	H	0	0	0	0	0	0	0	0	0	0	0	0
-2.1541	3.7426	1.3089	H	0	0	0	0	0	0	0	0	0	0	0	0
-2.9853	1.2817	2.074	C	0	0	0	0	0	0	0	0	0	0	0	0
-2.8264	1.5133	3.1401	H	0	0	0	0	0	0	0	0	0	0	0	0
-3.8023	1.9268	1.7095	H	0	0	0	0	0	0	0	0	0	0	0	0
-3.3076	-0.0862	1.9007	O	0	0	0	0	0	0	0	0	0	0	0	0
-4.1128	-0.2727	2.3963	H	0	0	0	0	0	0	0	0	0	0	0	0
2.8617	-1.1168	-0.6539	C	0	0	0	0	0	0	0	0	0	0	0	0
3.4907	-0.4154	-1.2123	H	0	0	0	0	0	0	0	0	0	0	0	0
2.327	-0.5994	0.7216	C	0	0	0	0	0	0	0	0	0	0	0	0
2.3734	0.4934	0.7657	H	0	0	0	0	0	0	0	0	0	0	0	0
2.7915	-1.025	1.618	H	0	0	0	0	0	0	0	0	0	0	0	0
0.6987	-2.5339	0.9385	C	0	0	0	0	0	0	0	0	0	0	0	0
-0.1492	-3.0318	0.4551	H	0	0	0	0	0	0	0	0	0	0	0	0
0.4842	-2.4625	2.0121	H	0	0	0	0	0	0	0	0	0	0	0	0
1.5862	-3.1556	0.7989	H	0	0	0	0	0	0	0	0	0	0	0	0
1.4217	-0.5848	-3.5154	C	0	0	0	0	0	0	0	0	0	0	0	0
1.5077	0.474	-3.7949	H	0	0	0	0	0	0	0	0	0	0	0	0
0.7465	-1.0429	-4.2611	H	0	0	0	0	0	0	0	0	0	0	0	0
2.7195	-1.122	-3.6026	O	0	0	0	0	0	0	0	0	0	0	0	0
2.7255	-1.9607	-3.1206	H	0	0	0	0	0	0	0	0	0	0	0	0
3.4508	-2.4058	-0.6434	O	0	0	0	0	0	0	0	0	0	0	0	0
4.3361	-2.317	-0.2697	H	0	0	0	0	0	0	0	0	0	0	0	0
2 3 1	0 0 0 0
2 4 1	0 0 0 0
1 2 1	0 0 0 0
5 6 1	0 0 0 0
5 7 1	0 0 0 0
1 5 1	0 0 0 0
8 9 1	0 0 0 0
5 8 1	0 0 0 0
10 11 1	0 0 0 0
2 10 1	0 0 0 0
8 10 1	0 0 0 0
12 13 1	0 0 0 0
12 14 1	0 0 0 0
8 12 1	0 0 0 0
10 15 1	0 0 0 0
15 16 1	0 0 0 0
12 17 1	0 0 0 0
16 17 2	0 0 0 0
18 19 1	0 0 0 0
18 20 1	0 0 0 0
18 21 1	0 0 0 0
1 18 1	0 0 0 0
22 23 1	0 0 0 0
22 24 1	0 0 0 0
1 22 1	0 0 0 0
25 26 1	0 0 0 0
22 25 1	0 0 0 0
27 28 1	0 0 0 0
16 27 1	0 0 0 0
29 30 1	0 0 0 0
29 31 1	0 0 0 0
15 29 1	0 0 0 0
27 29 1	0 0 0 0
32 33 1	0 0 0 0
32 34 1	0 0 0 0
32 35 1	0 0 0 0
15 32 1	0 0 0 0
36 37 1	0 0 0 0
36 38 1	0 0 0 0
17 36 1	0 0 0 0
39 40 1	0 0 0 0
36 39 1	0 0 0 0
41 42 1	0 0 0 0
27 41 1	0 0 0 0
M END
$$$$
M0003
Spartan	04132111063D
42 44 0	0 0 0 0	0 0 0	999	V2	0
-1.7261	1.5394	1.2846	C	0	0	0	0	0	0	0	0	0	0	0	0
-0.5191	0.6317	1.671	C	0	0	0	0	0	0	0	0	0	0	0	0
0.391	1.2358	1.7779	H	0	0	0	0	0	0	0	0	0	0	0	0
-0.6896	0.1296	2.6279	H	0	0	0	0	0	0	0	0	0	0	0	0
-1.915	1.3339	-0.2538	C	0	0	0	0	0	0	0	0	0	0	0	0
-2.078	2.2811	-0.7792	H	0	0	0	0	0	0	0	0	0	0	0	0
-2.794	0.703	-0.4507	H	0	0	0	0	0	0	0	0	0	0	0	0
-0.6505	0.6052	-0.7079	C	0	0	0	0	0	0	0	0	0	0	0	0
0.1686	1.339	-0.7695	H	0	0	0	0	0	0	0	0	0	0	0	0
-0.3729	-0.3172	0.4834	C	0	0	0	0	0	0	0	0	0	0	0	0
-1.2234	-1.018	0.5184	H	0	0	0	0	0	0	0	0	0	0	0	0
-0.6576	-0.1765	-2.0259	C	0	0	0	0	0	0	0	0	0	0	0	0
-0.9035	0.4768	-2.8732	H	0	0	0	0	0	0	0	0	0	0	0	0
-1.4306	-0.9575	-1.9971	H	0	0	0	0	0	0	0	0	0	0	0	0
0.8858	-1.1785	0.3093	C	0	0	0	0	0	0	0	0	0	0	0	0
1.3787	-1.1947	-1.1251	C	0	0	0	0	0	0	0	0	0	0	0	0
0.7393	-0.7497	-2.2058	C	0	0	0	0	0	0	0	0	0	0	0	0
-1.4402	3.006	1.6186	C	0	0	0	0	0	0	0	0	0	0	0	0
-0.5985	3.3805	1.0255	H	0	0	0	0	0	0	0	0	0	0	0	0
-1.1703	3.1272	2.6745	H	0	0	0	0	0	0	0	0	0	0	0	0
-2.3084	3.6432	1.4049	H	0	0	0	0	0	0	0	0	0	0	0	0
-2.998	1.0689	2.007	C	0	0	0	0	0	0	0	0	0	0	0	0
-3.8673	1.615	1.6034	H	0	0	0	0	0	0	0	0	0	0	0	0
-3.1591	0.0048	1.8007	H	0	0	0	0	0	0	0	0	0	0	0	0
-2.9386	1.1766	3.4142	O	0	0	0	0	0	0	0	0	0	0	0	0
-2.9669	2.1124	3.6417	H	0	0	0	0	0	0	0	0	0	0	0	0
2.8357	-1.186	-0.7145	C	0	0	0	0	0	0	0	0	0	0	0	0
3.468	-0.4885	-1.2738	H	0	0	0	0	0	0	0	0	0	0	0	0
2.3193	-0.6708	0.6699	C	0	0	0	0	0	0	0	0	0	0	0	0
2.3836	0.4207	0.7235	H	0	0	0	0	0	0	0	0	0	0	0	0
2.7829	-1.1122	1.5594	H	0	0	0	0	0	0	0	0	0	0	0	0
0.664	-2.5822	0.8878	C	0	0	0	0	0	0	0	0	0	0	0	0
-0.1886	-3.0695	0.4022	H	0	0	0	0	0	0	0	0	0	0	0	0
0.4519	-2.5125	1.962	H	0	0	0	0	0	0	0	0	0	0	0	0
1.5442	-3.2136	0.7448	H	0	0	0	0	0	0	0	0	0	0	0	0
1.3754	-0.637	-3.5651	C	0	0	0	0	0	0	0	0	0	0	0	0
1.4618	0.4203	-3.8504	H	0	0	0	0	0	0	0	0	0	0	0	0
0.6923	-1.097	-4.3026	H	0	0	0	0	0	0	0	0	0	0	0	0
2.6716	-1.1781	-3.6596	O	0	0	0	0	0	0	0	0	0	0	0	0
2.6772	-2.0196	-3.1825	H	0	0	0	0	0	0	0	0	0	0	0	0
3.4069	-2.4831	-0.7185	O	0	0	0	0	0	0	0	0	0	0	0	0
4.2984	-2.4087	-0.3574	H	0	0	0	0	0	0	0	0	0	0	0	0
2 3 1	0 0 0 0
2 4 1	0 0 0 0
1 2 1	0 0 0 0
5 6 1	0 0 0 0
5 7 1	0 0 0 0
1 5 1	0 0 0 0
8 9 1	0 0 0 0
5 8 1	0 0 0 0
10 11 1	0 0 0 0
2 10 1	0 0 0 0
8 10 1	0 0 0 0
12 13 1	0 0 0 0
12 14 1	0 0 0 0
8 12 1	0 0 0 0
10 15 1	0 0 0 0
15 16 1	0 0 0 0
12 17 1	0 0 0 0
16 17 2	0 0 0 0
18 19 1	0 0 0 0
18 20 1	0 0 0 0
18 21 1	0 0 0 0
1 18 1	0 0 0 0
22 23 1	0 0 0 0
22 24 1	0 0 0 0
1 22 1	0 0 0 0
25 26 1	0 0 0 0
22 25 1	0 0 0 0
27 28 1	0 0 0 0
16 27 1	0 0 0 0
29 30 1	0 0 0 0
29 31 1	0 0 0 0
15 29 1	0 0 0 0
27 29 1	0 0 0 0
32 33 1	0 0 0 0
32 34 1	0 0 0 0
32 35 1	0 0 0 0
15 32 1	0 0 0 0
36 37 1	0 0 0 0
36 38 1	0 0 0 0
17 36 1	0 0 0 0
39 40 1	0 0 0 0
36 39 1	0 0 0 0
41 42 1	0 0 0 0
27 41 1	0 0 0 0
M END
$$$$
M0004
Spartan	04132111063D
42 44 0	0 0 0 0	0 0 0	999	V2	0
-1.7385	1.5661	1.3395	C	0	0	0	0	0	0	0	0	0	0	0	0
-0.5644	0.6166	1.7424	C	0	0	0	0	0	0	0	0	0	0	0	0
0.3478	1.201	1.9216	H	0	0	0	0	0	0	0	0	0	0	0	0
-0.7883	0.0595	2.6571	H	0	0	0	0	0	0	0	0	0	0	0	0
-1.9315	1.3399	-0.1942	C	0	0	0	0	0	0	0	0	0	0	0	0
-2.131	2.2773	-0.7246	H	0	0	0	0	0	0	0	0	0	0	0	0
-2.7865	0.6772	-0.3944	H	0	0	0	0	0	0	0	0	0	0	0	0
-0.6495	0.6452	-0.6464	C	0	0	0	0	0	0	0	0	0	0	0	0
0.1548	1.3967	-0.683	H	0	0	0	0	0	0	0	0	0	0	0	0
-0.3762	-0.2953	0.531	C	0	0	0	0	0	0	0	0	0	0	0	0
-1.2162	-1.0071	0.5436	H	0	0	0	0	0	0	0	0	0	0	0	0
-0.623	-0.1124	-1.9777	C	0	0	0	0	0	0	0	0	0	0	0	0
-0.8654	0.5516	-2.8176	H	0	0	0	0	0	0	0	0	0	0	0	0
-1.3838	-0.9059	-1.9757	H	0	0	0	0	0	0	0	0	0	0	0	0
0.9008	-1.129	0.3636	C	0	0	0	0	0	0	0	0	0	0	0	0
1.4144	-1.119	-1.0642	C	0	0	0	0	0	0	0	0	0	0	0	0
0.7849	-0.662	-2.1455	C	0	0	0	0	0	0	0	0	0	0	0	0
-1.3842	3.0291	1.625	C	0	0	0	0	0	0	0	0	0	0	0	0
-0.5235	3.3437	1.023	H	0	0	0	0	0	0	0	0	0	0	0	0
-1.123	3.1718	2.6803	H	0	0	0	0	0	0	0	0	0	0	0	0
-2.221	3.6985	1.3888	H	0	0	0	0	0	0	0	0	0	0	0	0
-3.0118	1.2157	2.1238	C	0	0	0	0	0	0	0	0	0	0	0	0
-2.8587	1.4502	3.1826	H	0	0	0	0	0	0	0	0	0	0	0	0
-3.8477	1.8397	1.7663	H	0	0	0	0	0	0	0	0	0	0	0	0
-3.3544	-0.1565	2.0911	O	0	0	0	0	0	0	0	0	0	0	0	0
-3.6609	-0.3677	1.202	H	0	0	0	0	0	0	0	0	0	0	0	0
2.8649	-1.0889	-0.6318	C	0	0	0	0	0	0	0	0	0	0	0	0
3.495	-0.377	-1.1747	H	0	0	0	0	0	0	0	0	0	0	0	0
2.3179	-0.5931	0.7468	C	0	0	0	0	0	0	0	0	0	0	0	0
2.3559	0.4993	0.8048	H	0	0	0	0	0	0	0	0	0	0	0	0
2.7788	-1.0255	1.6411	H	0	0	0	0	0	0	0	0	0	0	0	0
0.6988	-2.5412	0.9276	C	0	0	0	0	0	0	0	0	0	0	0	0
-0.1365	-3.0409	0.4252	H	0	0	0	0	0	0	0	0	0	0	0	0
0.4667	-2.4841	1.9981	H	0	0	0	0	0	0	0	0	0	0	0	0
1.5932	-3.1539	0.794	H	0	0	0	0	0	0	0	0	0	0	0	0
1.4377	-0.512	-3.4932	C	0	0	0	0	0	0	0	0	0	0	0	0
1.5195	0.5521	-3.7516	H	0	0	0	0	0	0	0	0	0	0	0	0
0.7673	-0.958	-4.2506	H	0	0	0	0	0	0	0	0	0	0	0	0
2.7385	-1.0413	-3.585	O	0	0	0	0	0	0	0	0	0	0	0	0
2.7432	-1.8946	-3.1296	H	0	0	0	0	0	0	0	0	0	0	0	0
3.458	-2.3754	-0.6334	O	0	0	0	0	0	0	0	0	0	0	0	0
4.3378	-2.2902	-0.2459	H	0	0	0	0	0	0	0	0	0	0	0	0
2 3 1	0 0 0 0
2 4 1	0 0 0 0
1 2 1	0 0 0 0
5 6 1	0 0 0 0
5 7 1	0 0 0 0
1 5 1	0 0 0 0
8 9 1	0 0 0 0
5 8 1	0 0 0 0
10 11 1	0 0 0 0
2 10 1	0 0 0 0
8 10 1	0 0 0 0
12 13 1	0 0 0 0
12 14 1	0 0 0 0
8 12 1	0 0 0 0
10 15 1	0 0 0 0
15 16 1	0 0 0 0
12 17 1	0 0 0 0
16 17 2	0 0 0 0
18 19 1	0 0 0 0
18 20 1	0 0 0 0
18 21 1	0 0 0 0
1 18 1	0 0 0 0
22 23 1	0 0 0 0
22 24 1	0 0 0 0
1 22 1	0 0 0 0
25 26 1	0 0 0 0
22 25 1	0 0 0 0
27 28 1	0 0 0 0
16 27 1	0 0 0 0
29 30 1	0 0 0 0
29 31 1	0 0 0 0
15 29 1	0 0 0 0
27 29 1	0 0 0 0
32 33 1	0 0 0 0
32 34 1	0 0 0 0
32 35 1	0 0 0 0
15 32 1	0 0 0 0
36 37 1	0 0 0 0
36 38 1	0 0 0 0
17 36 1	0 0 0 0
39 40 1	0 0 0 0
36 39 1	0 0 0 0
41 42 1	0 0 0 0
27 41 1	0 0 0 0
M END
$$$$
M0005
Spartan	04132111063D
42 44 0	0 0 0 0	0 0 0	999	V2	0
-1.7136	1.5244	1.3479	C	0	0	0	0	0	0	0	0	0	0	0	0
-0.5537	0.5593	1.7526	C	0	0	0	0	0	0	0	0	0	0	0	0
0.3624	1.1315	1.9442	H	0	0	0	0	0	0	0	0	0	0	0	0
-0.7808	0.0037	2.6704	H	0	0	0	0	0	0	0	0	0	0	0	0
-1.9188	1.2804	-0.1832	C	0	0	0	0	0	0	0	0	0	0	0	0
-2.1289	2.2079	-0.7269	H	0	0	0	0	0	0	0	0	0	0	0	0
-2.7646	0.5969	-0.3598	H	0	0	0	0	0	0	0	0	0	0	0	0
-0.6334	0.5914	-0.6358	C	0	0	0	0	0	0	0	0	0	0	0	0
0.17	1.344	-0.668	H	0	0	0	0	0	0	0	0	0	0	0	0
-0.3631	-0.3517	0.54	C	0	0	0	0	0	0	0	0	0	0	0	0
-1.2008	-1.0686	0.5373	H	0	0	0	0	0	0	0	0	0	0	0	0
-0.6053	-0.1643	-1.9685	C	0	0	0	0	0	0	0	0	0	0	0	0
-0.8412	0.5035	-2.8077	H	0	0	0	0	0	0	0	0	0	0	0	0
-1.3708	-0.9539	-1.9712	H	0	0	0	0	0	0	0	0	0	0	0	0
0.9152	-1.184	0.3778	C	0	0	0	0	0	0	0	0	0	0	0	0
1.4285	-1.1764	-1.0497	C	0	0	0	0	0	0	0	0	0	0	0	0
0.8005	-0.7209	-2.1335	C	0	0	0	0	0	0	0	0	0	0	0	0
-1.3424	2.984	1.6203	C	0	0	0	0	0	0	0	0	0	0	0	0
-0.4859	3.2905	1.0086	H	0	0	0	0	0	0	0	0	0	0	0	0
-1.07	3.1256	2.6728	H	0	0	0	0	0	0	0	0	0	0	0	0
-2.1849	3.6448	1.3972	H	0	0	0	0	0	0	0	0	0	0	0	0
-2.9826	1.1581	2.1291	C	0	0	0	0	0	0	0	0	0	0	0	0
-3.1834	0.0797	2.0072	H	0	0	0	0	0	0	0	0	0	0	0	0
-2.8265	1.3436	3.1974	H	0	0	0	0	0	0	0	0	0	0	0	0
-4.1121	1.9269	1.7707	O	0	0	0	0	0	0	0	0	0	0	0	0
-4.3083	1.7422	0.8449	H	0	0	0	0	0	0	0	0	0	0	0	0
2.8786	-1.1513	-0.6166	C	0	0	0	0	0	0	0	0	0	0	0	0
3.5113	-0.4434	-1.1608	H	0	0	0	0	0	0	0	0	0	0	0	0
2.3331	-0.65	0.7613	C	0	0	0	0	0	0	0	0	0	0	0	0
2.3741	0.4425	0.8163	H	0	0	0	0	0	0	0	0	0	0	0	0
2.7929	-1.0829	1.6566	H	0	0	0	0	0	0	0	0	0	0	0	0
0.7142	-2.5961	0.9431	C	0	0	0	0	0	0	0	0	0	0	0	0
-0.1196	-3.0987	0.4392	H	0	0	0	0	0	0	0	0	0	0	0	0
0.4818	-2.5379	2.0146	H	0	0	0	0	0	0	0	0	0	0	0	0
1.6111	-3.2081	0.8134	H	0	0	0	0	0	0	0	0	0	0	0	0
1.4552	-0.5967	-3.4837	C	0	0	0	0	0	0	0	0	0	0	0	0
1.5346	0.4616	-3.7688	H	0	0	0	0	0	0	0	0	0	0	0	0
0.7874	-1.0651	-4.23	H	0	0	0	0	0	0	0	0	0	0	0	0
2.7585	-1.1258	-3.5603	O	0	0	0	0	0	0	0	0	0	0	0	0
2.7628	-1.9699	-3.0876	H	0	0	0	0	0	0	0	0	0	0	0	0
3.467	-2.4394	-0.6152	O	0	0	0	0	0	0	0	0	0	0	0	0
4.3512	-2.3574	-0.2357	H	0	0	0	0	0	0	0	0	0	0	0	0
2 3 1	0 0 0 0
2 4 1	0 0 0 0
1 2 1	0 0 0 0
5 6 1	0 0 0 0
5 7 1	0 0 0 0
1 5 1	0 0 0 0
8 9 1	0 0 0 0
5 8 1	0 0 0 0
10 11 1	0 0 0 0
2 10 1	0 0 0 0
8 10 1	0 0 0 0
12 13 1	0 0 0 0
12 14 1	0 0 0 0
8 12 1	0 0 0 0
10 15 1	0 0 0 0
15 16 1	0 0 0 0
12 17 1	0 0 0 0
16 17 2	0 0 0 0
18 19 1	0 0 0 0
18 20 1	0 0 0 0
18 21 1	0 0 0 0
1 18 1	0 0 0 0
22 23 1	0 0 0 0
22 24 1	0 0 0 0
1 22 1	0 0 0 0
25 26 1	0 0 0 0
22 25 1	0 0 0 0
27 28 1	0 0 0 0
16 27 1	0 0 0 0
29 30 1	0 0 0 0
29 31 1	0 0 0 0
15 29 1	0 0 0 0
27 29 1	0 0 0 0
32 33 1	0 0 0 0
32 34 1	0 0 0 0
32 35 1	0 0 0 0
15 32 1	0 0 0 0
36 37 1	0 0 0 0
36 38 1	0 0 0 0
17 36 1	0 0 0 0
39 40 1	0 0 0 0
36 39 1	0 0 0 0
41 42 1	0 0 0 0
27 41 1	0 0 0 0
M END
$$$$
M0006
Spartan	04132111063D
42 44 0	0 0 0 0	0 0 0	999	V2	0
-1.7337	1.6283	1.3207	C	0	0	0	0	0	0	0	0	0	0	0	0
-0.5615	0.6845	1.7451	C	0	0	0	0	0	0	0	0	0	0	0	0
0.3561	1.2669	1.8894	H	0	0	0	0	0	0	0	0	0	0	0	0
-0.7521	0.1744	2.6982	H	0	0	0	0	0	0	0	0	0	0	0	0
-1.9204	1.3672	-0.2062	C	0	0	0	0	0	0	0	0	0	0	0	0
-2.0969	2.2958	-0.7602	H	0	0	0	0	0	0	0	0	0	0	0	0
-2.7852	0.7116	-0.3623	H	0	0	0	0	0	0	0	0	0	0	0	0
-0.6466	0.6419	-0.6354	C	0	0	0	0	0	0	0	0	0	0	0	0
0.1742	1.375	-0.6904	H	0	0	0	0	0	0	0	0	0	0	0	0
-0.3878	-0.2727	0.5664	C	0	0	0	0	0	0	0	0	0	0	0	0
-1.2386	-0.9714	0.5857	H	0	0	0	0	0	0	0	0	0	0	0	0
-0.6302	-0.1516	-1.9464	C	0	0	0	0	0	0	0	0	0	0	0	0
-0.8524	0.501	-2.8013	H	0	0	0	0	0	0	0	0	0	0	0	0
-1.4136	-0.9226	-1.9305	H	0	0	0	0	0	0	0	0	0	0	0	0
0.8794	-1.1262	0.4256	C	0	0	0	0	0	0	0	0	0	0	0	0
1.3946	-1.158	-0.9994	C	0	0	0	0	0	0	0	0	0	0	0	0
0.7637	-0.7412	-2.0941	C	0	0	0	0	0	0	0	0	0	0	0	0
-1.3769	3.0911	1.5984	C	0	0	0	0	0	0	0	0	0	0	0	0
-0.5006	3.3915	1.0132	H	0	0	0	0	0	0	0	0	0	0	0	0
-1.1407	3.2493	2.6576	H	0	0	0	0	0	0	0	0	0	0	0	0
-2.2033	3.7605	1.3321	H	0	0	0	0	0	0	0	0	0	0	0	0
-3.0213	1.29	2.0861	C	0	0	0	0	0	0	0	0	0	0	0	0
-2.8848	1.5278	3.1539	H	0	0	0	0	0	0	0	0	0	0	0	0
-3.8404	1.9145	1.7134	H	0	0	0	0	0	0	0	0	0	0	0	0
-3.4607	-0.0441	1.9213	O	0	0	0	0	0	0	0	0	0	0	0	0
-2.8187	-0.6223	2.3513	H	0	0	0	0	0	0	0	0	0	0	0	0
2.848	-1.1278	-0.5589	C	0	0	0	0	0	0	0	0	0	0	0	0
3.4741	-0.4213	-1.1169	H	0	0	0	0	0	0	0	0	0	0	0	0
2.3066	-0.6108	0.8035	C	0	0	0	0	0	0	0	0	0	0	0	0
2.3655	0.4804	0.8544	H	0	0	0	0	0	0	0	0	0	0	0	0
2.7663	-1.05	1.6932	H	0	0	0	0	0	0	0	0	0	0	0	0
0.6571	-2.5274	1.0095	C	0	0	0	0	0	0	0	0	0	0	0	0
-0.1899	-3.0206	0.5188	H	0	0	0	0	0	0	0	0	0	0	0	0
0.4378	-2.4557	2.0829	H	0	0	0	0	0	0	0	0	0	0	0	0
1.5442	-3.152	0.8784	H	0	0	0	0	0	0	0	0	0	0	0	0
1.428	-0.6407	-3.4356	C	0	0	0	0	0	0	0	0	0	0	0	0
1.6342	0.4195	-3.6667	H	0	0	0	0	0	0	0	0	0	0	0	0
0.724	-0.9992	-4.2059	H	0	0	0	0	0	0	0	0	0	0	0	0
2.6218	-1.4032	-3.4468	O	0	0	0	0	0	0	0	0	0	0	0	0
3.072	-1.24	-4.2826	H	0	0	0	0	0	0	0	0	0	0	0	0
3.5008	-2.3723	-0.4327	O	0	0	0	0	0	0	0	0	0	0	0	0
3.5077	-2.7402	-1.3269	H	0	0	0	0	0	0	0	0	0	0	0	0
2 3 1	0 0 0 0
2 4 1	0 0 0 0
1 2 1	0 0 0 0
5 6 1	0 0 0 0
5 7 1	0 0 0 0
1 5 1	0 0 0 0
8 9 1	0 0 0 0
5 8 1	0 0 0 0
10 11 1	0 0 0 0
2 10 1	0 0 0 0
8 10 1	0 0 0 0
12 13 1	0 0 0 0
12 14 1	0 0 0 0
8 12 1	0 0 0 0
10 15 1	0 0 0 0
15 16 1	0 0 0 0
12 17 1	0 0 0 0
16 17 2	0 0 0 0
18 19 1	0 0 0 0
18 20 1	0 0 0 0
18 21 1	0 0 0 0
1 18 1	0 0 0 0
22 23 1	0 0 0 0
22 24 1	0 0 0 0
1 22 1	0 0 0 0
25 26 1	0 0 0 0
22 25 1	0 0 0 0
27 28 1	0 0 0 0
16 27 1	0 0 0 0
29 30 1	0 0 0 0
29 31 1	0 0 0 0
15 29 1	0 0 0 0
27 29 1	0 0 0 0
32 33 1	0 0 0 0
32 34 1	0 0 0 0
32 35 1	0 0 0 0
15 32 1	0 0 0 0
36 37 1	0 0 0 0
36 38 1	0 0 0 0
17 36 1	0 0 0 0
39 40 1	0 0 0 0
36 39 1	0 0 0 0
41 42 1	0 0 0 0
27 41 1	0 0 0 0
M END
$$$$
M0007
Spartan	04132111063D
42 44 0	0 0 0 0	0 0 0	999	V2	0
-1.7831	1.5387	1.2568	C	0	0	0	0	0	0	0	0	0	0	0	0
-0.6022	0.5984	1.668	C	0	0	0	0	0	0	0	0	0	0	0	0
0.3064	1.186	1.8472	H	0	0	0	0	0	0	0	0	0	0	0	0
-0.8011	0.0412	2.5927	H	0	0	0	0	0	0	0	0	0	0	0	0
-1.9582	1.3064	-0.2778	C	0	0	0	0	0	0	0	0	0	0	0	0
-2.1509	2.2431	-0.811	H	0	0	0	0	0	0	0	0	0	0	0	0
-2.8141	0.6427	-0.4697	H	0	0	0	0	0	0	0	0	0	0	0	0
-0.6709	0.613	-0.7169	C	0	0	0	0	0	0	0	0	0	0	0	0
0.1346	1.3633	-0.7495	H	0	0	0	0	0	0	0	0	0	0	0	0
-0.4061	-0.3233	0.4654	C	0	0	0	0	0	0	0	0	0	0	0	0
-1.2446	-1.0391	0.4652	H	0	0	0	0	0	0	0	0	0	0	0	0
-0.634	-0.1517	-2.0442	C	0	0	0	0	0	0	0	0	0	0	0	0
-0.8694	0.5092	-2.8884	H	0	0	0	0	0	0	0	0	0	0	0	0
-1.3958	-0.9443	-2.0448	H	0	0	0	0	0	0	0	0	0	0	0	0
0.8731	-1.1571	0.3139	C	0	0	0	0	0	0	0	0	0	0	0	0
1.3973	-1.1515	-1.1097	C	0	0	0	0	0	0	0	0	0	0	0	0
0.7749	-0.7025	-2.1988	C	0	0	0	0	0	0	0	0	0	0	0	0
-1.4493	3.0007	1.5616	C	0	0	0	0	0	0	0	0	0	0	0	0
-0.5591	3.3181	1.006	H	0	0	0	0	0	0	0	0	0	0	0	0
-1.2599	3.143	2.6296	H	0	0	0	0	0	0	0	0	0	0	0	0
-2.2793	3.6592	1.2803	H	0	0	0	0	0	0	0	0	0	0	0	0
-3.0816	1.1407	1.974	C	0	0	0	0	0	0	0	0	0	0	0	0
-3.9168	1.7096	1.5512	H	0	0	0	0	0	0	0	0	0	0	0	0
-3.2848	0.0723	1.787	H	0	0	0	0	0	0	0	0	0	0	0	0
-3.0938	1.4234	3.3573	O	0	0	0	0	0	0	0	0	0	0	0	0
-2.4083	0.8876	3.774	H	0	0	0	0	0	0	0	0	0	0	0	0
2.8446	-1.1197	-0.6664	C	0	0	0	0	0	0	0	0	0	0	0	0
3.4767	-0.4076	-1.2066	H	0	0	0	0	0	0	0	0	0	0	0	0
2.2875	-0.6213	0.7081	C	0	0	0	0	0	0	0	0	0	0	0	0
2.3272	0.471	0.7656	H	0	0	0	0	0	0	0	0	0	0	0	0
2.7412	-1.0555	1.6059	H	0	0	0	0	0	0	0	0	0	0	0	0
0.6692	-2.5698	0.8772	C	0	0	0	0	0	0	0	0	0	0	0	0
-0.1669	-3.0691	0.3747	H	0	0	0	0	0	0	0	0	0	0	0	0
0.4409	-2.5149	1.9494	H	0	0	0	0	0	0	0	0	0	0	0	0
1.5634	-3.1832	0.7421	H	0	0	0	0	0	0	0	0	0	0	0	0
1.4385	-0.5686	-3.5429	C	0	0	0	0	0	0	0	0	0	0	0	0
1.5149	0.4916	-3.8186	H	0	0	0	0	0	0	0	0	0	0	0	0
0.779	-1.034	-4.2975	H	0	0	0	0	0	0	0	0	0	0	0	0
2.7443	-1.0886	-3.6133	O	0	0	0	0	0	0	0	0	0	0	0	0
2.7528	-1.936	-3.1461	H	0	0	0	0	0	0	0	0	0	0	0	0
3.4394	-2.4055	-0.6628	O	0	0	0	0	0	0	0	0	0	0	0	0
4.3244	-2.316	-0.2883	H	0	0	0	0	0	0	0	0	0	0	0	0
2 3 1	0 0 0 0
2 4 1	0 0 0 0
1 2 1	0 0 0 0
5 6 1	0 0 0 0
5 7 1	0 0 0 0
1 5 1	0 0 0 0
8 9 1	0 0 0 0
5 8 1	0 0 0 0
10 11 1	0 0 0 0
2 10 1	0 0 0 0
8 10 1	0 0 0 0
12 13 1	0 0 0 0
12 14 1	0 0 0 0
8 12 1	0 0 0 0
10 15 1	0 0 0 0
15 16 1	0 0 0 0
12 17 1	0 0 0 0
16 17 2	0 0 0 0
18 19 1	0 0 0 0
18 20 1	0 0 0 0
18 21 1	0 0 0 0
1 18 1	0 0 0 0
22 23 1	0 0 0 0
22 24 1	0 0 0 0
1 22 1	0 0 0 0
25 26 1	0 0 0 0
22 25 1	0 0 0 0
27 28 1	0 0 0 0
16 27 1	0 0 0 0
29 30 1	0 0 0 0
29 31 1	0 0 0 0
15 29 1	0 0 0 0
27 29 1	0 0 0 0
32 33 1	0 0 0 0
32 34 1	0 0 0 0
32 35 1	0 0 0 0
15 32 1	0 0 0 0
36 37 1	0 0 0 0
36 38 1	0 0 0 0
17 36 1	0 0 0 0
39 40 1	0 0 0 0
36 39 1	0 0 0 0
41 42 1	0 0 0 0
27 41 1	0 0 0 0
M END
$$$$
M0008
Spartan	04132111063D
42 44 0	0 0 0 0	0 0 0	999	V2	0
-1.7135	1.5589	1.3019	C	0	0	0	0	0	0	0	0	0	0	0	0
-0.5321	0.6242	1.7031	C	0	0	0	0	0	0	0	0	0	0	0	0
0.3856	1.2108	1.8416	H	0	0	0	0	0	0	0	0	0	0	0	0
-0.7329	0.1114	2.6488	H	0	0	0	0	0	0	0	0	0	0	0	0
-1.8872	1.3576	-0.2378	C	0	0	0	0	0	0	0	0	0	0	0	0
-2.0388	2.3065	-0.7635	H	0	0	0	0	0	0	0	0	0	0	0	0
-2.768	0.7325	-0.4447	H	0	0	0	0	0	0	0	0	0	0	0	0
-0.6242	0.6197	-0.6803	C	0	0	0	0	0	0	0	0	0	0	0	0
0.2036	1.3451	-0.7267	H	0	0	0	0	0	0	0	0	0	0	0	0
-0.3682	-0.3134	0.5079	C	0	0	0	0	0	0	0	0	0	0	0	0
-1.2153	-1.0192	0.5216	H	0	0	0	0	0	0	0	0	0	0	0	0
-0.6283	-0.1478	-2.0062	C	0	0	0	0	0	0	0	0	0	0	0	0
-0.8309	0.5259	-2.8493	H	0	0	0	0	0	0	0	0	0	0	0	0
-1.433	-0.8975	-2.006	H	0	0	0	0	0	0	0	0	0	0	0	0
0.9001	-1.1621	0.3534	C	0	0	0	0	0	0	0	0	0	0	0	0
1.3809	-1.2168	-1.0817	C	0	0	0	0	0	0	0	0	0	0	0	0
0.7478	-0.7719	-2.1676	C	0	0	0	0	0	0	0	0	0	0	0	0
-1.3944	3.0194	1.6349	C	0	0	0	0	0	0	0	0	0	0	0	0
-0.5381	3.3704	1.0482	H	0	0	0	0	0	0	0	0	0	0	0	0
-1.1296	3.1382	2.6925	H	0	0	0	0	0	0	0	0	0	0	0	0
-2.2443	3.6778	1.4118	H	0	0	0	0	0	0	0	0	0	0	0	0
-3.006	1.1231	2.009	C	0	0	0	0	0	0	0	0	0	0	0	0
-3.8557	1.6916	1.5944	H	0	0	0	0	0	0	0	0	0	0	0	0
-3.1922	0.0632	1.8016	H	0	0	0	0	0	0	0	0	0	0	0	0
-2.9618	1.2299	3.4168	O	0	0	0	0	0	0	0	0	0	0	0	0
-2.9411	2.1672	3.6419	H	0	0	0	0	0	0	0	0	0	0	0	0
2.8488	-1.1543	-0.6818	C	0	0	0	0	0	0	0	0	0	0	0	0
3.4405	-0.4489	-1.2792	H	0	0	0	0	0	0	0	0	0	0	0	0
2.3283	-0.611	0.6778	C	0	0	0	0	0	0	0	0	0	0	0	0
2.3676	0.482	0.7016	H	0	0	0	0	0	0	0	0	0	0	0	0
2.8193	-1.0203	1.5654	H	0	0	0	0	0	0	0	0	0	0	0	0
0.7151	-2.5483	0.9828	C	0	0	0	0	0	0	0	0	0	0	0	0
-0.1408	-3.0658	0.5342	H	0	0	0	0	0	0	0	0	0	0	0	0
0.5278	-2.4477	2.059	H	0	0	0	0	0	0	0	0	0	0	0	0
1.6053	-3.1668	0.8414	H	0	0	0	0	0	0	0	0	0	0	0	0
1.445	-0.6852	-3.5034	C	0	0	0	0	0	0	0	0	0	0	0	0
1.9193	0.2959	-3.6343	H	0	0	0	0	0	0	0	0	0	0	0	0
0.7023	-0.7849	-4.3123	H	0	0	0	0	0	0	0	0	0	0	0	0
2.4868	-1.635	-3.6536	O	0	0	0	0	0	0	0	0	0	0	0	0
2.081	-2.5003	-3.5189	H	0	0	0	0	0	0	0	0	0	0	0	0
3.5468	-2.3703	-0.5239	O	0	0	0	0	0	0	0	0	0	0	0	0
3.7244	-2.6843	-1.4203	H	0	0	0	0	0	0	0	0	0	0	0	0
2 3 1	0 0 0 0
2 4 1	0 0 0 0
1 2 1	0 0 0 0
5 6 1	0 0 0 0
5 7 1	0 0 0 0
1 5 1	0 0 0 0
8 9 1	0 0 0 0
5 8 1	0 0 0 0
10 11 1	0 0 0 0
2 10 1	0 0 0 0
8 10 1	0 0 0 0
12 13 1	0 0 0 0
12 14 1	0 0 0 0
8 12 1	0 0 0 0
10 15 1	0 0 0 0
15 16 1	0 0 0 0
12 17 1	0 0 0 0
16 17 2	0 0 0 0
18 19 1	0 0 0 0
18 20 1	0 0 0 0
18 21 1	0 0 0 0
1 18 1	0 0 0 0
22 23 1	0 0 0 0
22 24 1	0 0 0 0
1 22 1	0 0 0 0
25 26 1	0 0 0 0
22 25 1	0 0 0 0
27 28 1	0 0 0 0
16 27 1	0 0 0 0
29 30 1	0 0 0 0
29 31 1	0 0 0 0
15 29 1	0 0 0 0
27 29 1	0 0 0 0
32 33 1	0 0 0 0
32 34 1	0 0 0 0
32 35 1	0 0 0 0
15 32 1	0 0 0 0
36 37 1	0 0 0 0
36 38 1	0 0 0 0
17 36 1	0 0 0 0
39 40 1	0 0 0 0
36 39 1	0 0 0 0
41 42 1	0 0 0 0
27 41 1	0 0 0 0
M END
$$$$
M0009
Spartan	04132111063D
42 44 0	0 0 0 0	0 0 0	999	V2	0
-1.6869	1.4924	1.3164	C	0	0	0	0	0	0	0	0	0	0	0	0
-0.5378	0.5156	1.7313	C	0	0	0	0	0	0	0	0	0	0	0	0
0.3798	1.0832	1.9356	H	0	0	0	0	0	0	0	0	0	0	0	0
-0.7863	-0.0468	2.6363	H	0	0	0	0	0	0	0	0	0	0	0	0
-1.8776	1.2646	-0.2159	C	0	0	0	0	0	0	0	0	0	0	0	0
-2.0621	2.204	-0.749	H	0	0	0	0	0	0	0	0	0	0	0	0
-2.7356	0.6048	-0.3888	H	0	0	0	0	0	0	0	0	0	0	0	0
-0.5983	0.5602	-0.6612	C	0	0	0	0	0	0	0	0	0	0	0	0
0.2158	1.3032	-0.6963	H	0	0	0	0	0	0	0	0	0	0	0	0
-0.3409	-0.3873	0.5135	C	0	0	0	0	0	0	0	0	0	0	0	0
-1.1803	-1.0977	0.5091	H	0	0	0	0	0	0	0	0	0	0	0	0
-0.5769	-0.1988	-1.9912	C	0	0	0	0	0	0	0	0	0	0	0	0
-0.7869	0.4681	-2.8339	H	0	0	0	0	0	0	0	0	0	0	0	0
-1.3511	-0.9787	-1.9873	H	0	0	0	0	0	0	0	0	0	0	0	0
0.9402	-1.2168	0.3682	C	0	0	0	0	0	0	0	0	0	0	0	0
1.4424	-1.2512	-1.0653	C	0	0	0	0	0	0	0	0	0	0	0	0
0.8216	-0.7742	-2.1477	C	0	0	0	0	0	0	0	0	0	0	0	0
-1.2971	2.9448	1.6096	C	0	0	0	0	0	0	0	0	0	0	0	0
-0.4174	3.2305	1.0219	H	0	0	0	0	0	0	0	0	0	0	0	0
-1.0494	3.0839	2.6687	H	0	0	0	0	0	0	0	0	0	0	0	0
-2.1083	3.6376	1.355	H	0	0	0	0	0	0	0	0	0	0	0	0
-2.9746	1.1747	2.0747	C	0	0	0	0	0	0	0	0	0	0	0	0
-2.8271	1.3906	3.1455	H	0	0	0	0	0	0	0	0	0	0	0	0
-3.7805	1.832	1.7085	H	0	0	0	0	0	0	0	0	0	0	0	0
-3.3068	-0.1875	1.8795	O	0	0	0	0	0	0	0	0	0	0	0	0
-4.1253	-0.3695	2.3524	H	0	0	0	0	0	0	0	0	0	0	0	0
2.9009	-1.2028	-0.6367	C	0	0	0	0	0	0	0	0	0	0	0	0
3.5435	-0.5288	-1.222	H	0	0	0	0	0	0	0	0	0	0	0	0
2.3547	-0.6355	0.7022	C	0	0	0	0	0	0	0	0	0	0	0	0
2.3694	0.4586	0.6988	H	0	0	0	0	0	0	0	0	0	0	0	0
2.8462	-1.0148	1.6028	H	0	0	0	0	0	0	0	0	0	0	0	0
0.7606	-2.5996	1.0069	C	0	0	0	0	0	0	0	0	0	0	0	0
-0.0723	-3.1342	0.5363	H	0	0	0	0	0	0	0	0	0	0	0	0
0.5304	-2.4858	2.0735	H	0	0	0	0	0	0	0	0	0	0	0	0
1.6648	-3.2051	0.9095	H	0	0	0	0	0	0	0	0	0	0	0	0
1.5337	-0.5671	-3.4568	C	0	0	0	0	0	0	0	0	0	0	0	0
0.9973	-1.0756	-4.2657	H	0	0	0	0	0	0	0	0	0	0	0	0
2.5456	-1.0004	-3.4137	H	0	0	0	0	0	0	0	0	0	0	0	0
1.576	0.7978	-3.8421	O	0	0	0	0	0	0	0	0	0	0	0	0
1.9881	1.282	-3.1161	H	0	0	0	0	0	0	0	0	0	0	0	0
3.5556	-2.4384	-0.4193	O	0	0	0	0	0	0	0	0	0	0	0	0
3.5131	-2.9318	-1.2469	H	0	0	0	0	0	0	0	0	0	0	0	0
2 3 1	0 0 0 0
2 4 1	0 0 0 0
1 2 1	0 0 0 0
5 6 1	0 0 0 0
5 7 1	0 0 0 0
1 5 1	0 0 0 0
8 9 1	0 0 0 0
5 8 1	0 0 0 0
10 11 1	0 0 0 0
2 10 1	0 0 0 0
8 10 1	0 0 0 0
12 13 1	0 0 0 0
12 14 1	0 0 0 0
8 12 1	0 0 0 0
10 15 1	0 0 0 0
15 16 1	0 0 0 0
12 17 1	0 0 0 0
16 17 2	0 0 0 0
18 19 1	0 0 0 0
18 20 1	0 0 0 0
18 21 1	0 0 0 0
1 18 1	0 0 0 0
22 23 1	0 0 0 0
22 24 1	0 0 0 0
1 22 1	0 0 0 0
25 26 1	0 0 0 0
22 25 1	0 0 0 0
27 28 1	0 0 0 0
16 27 1	0 0 0 0
29 30 1	0 0 0 0
29 31 1	0 0 0 0
15 29 1	0 0 0 0
27 29 1	0 0 0 0
32 33 1	0 0 0 0
32 34 1	0 0 0 0
32 35 1	0 0 0 0
15 32 1	0 0 0 0
36 37 1	0 0 0 0
36 38 1	0 0 0 0
17 36 1	0 0 0 0
39 40 1	0 0 0 0
36 39 1	0 0 0 0
41 42 1	0 0 0 0
27 41 1	0 0 0 0
M END
$$$$
M0010
Spartan	04132111063D
42 44 0	0 0 0 0	0 0 0	999	V2	0
-1.7087	1.5795	1.2917	C	0	0	0	0	0	0	0	0	0	0	0	0
-0.5222	0.6583	1.7081	C	0	0	0	0	0	0	0	0	0	0	0	0
0.3965	1.2482	1.8181	H	0	0	0	0	0	0	0	0	0	0	0	0
-0.7127	0.1742	2.6703	H	0	0	0	0	0	0	0	0	0	0	0	0
-1.8878	1.3446	-0.2436	C	0	0	0	0	0	0	0	0	0	0	0	0
-2.0352	2.2826	-0.7897	H	0	0	0	0	0	0	0	0	0	0	0	0
-2.773	0.7208	-0.4342	H	0	0	0	0	0	0	0	0	0	0	0	0
-0.6298	0.5895	-0.6718	C	0	0	0	0	0	0	0	0	0	0	0	0
0.2007	1.3099	-0.7395	H	0	0	0	0	0	0	0	0	0	0	0	0
-0.3741	-0.3134	0.5395	C	0	0	0	0	0	0	0	0	0	0	0	0
-1.2311	-1.0061	0.5781	H	0	0	0	0	0	0	0	0	0	0	0	0
-0.6375	-0.2143	-1.9765	C	0	0	0	0	0	0	0	0	0	0	0	0
-0.8558	0.4344	-2.8355	H	0	0	0	0	0	0	0	0	0	0	0	0
-1.433	-0.9728	-1.9487	H	0	0	0	0	0	0	0	0	0	0	0	0
0.8797	-1.1867	0.3938	C	0	0	0	0	0	0	0	0	0	0	0	0
1.3794	-1.2414	-1.0361	C	0	0	0	0	0	0	0	0	0	0	0	0
0.7454	-0.828	-2.1298	C	0	0	0	0	0	0	0	0	0	0	0	0
-1.3971	3.0478	1.5954	C	0	0	0	0	0	0	0	0	0	0	0	0
-0.5433	3.3916	1.0011	H	0	0	0	0	0	0	0	0	0	0	0	0
-1.1321	3.1886	2.6502	H	0	0	0	0	0	0	0	0	0	0	0	0
-2.2506	3.697	1.3604	H	0	0	0	0	0	0	0	0	0	0	0	0
-2.9965	1.1507	2.0117	C	0	0	0	0	0	0	0	0	0	0	0	0
-3.85	1.7067	1.5892	H	0	0	0	0	0	0	0	0	0	0	0	0
-3.1778	0.0869	1.8246	H	0	0	0	0	0	0	0	0	0	0	0	0
-2.949	1.2843	3.4173	O	0	0	0	0	0	0	0	0	0	0	0	0
-2.9367	2.2258	3.6258	H	0	0	0	0	0	0	0	0	0	0	0	0
2.838	-1.2286	-0.6118	C	0	0	0	0	0	0	0	0	0	0	0	0
3.4689	-0.5394	-1.186	H	0	0	0	0	0	0	0	0	0	0	0	0
2.3182	-0.6855	0.7492	C	0	0	0	0	0	0	0	0	0	0	0	0
2.3919	0.4056	0.7844	H	0	0	0	0	0	0	0	0	0	0	0	0
2.7812	-1.118	1.6406	H	0	0	0	0	0	0	0	0	0	0	0	0
0.6462	-2.5778	0.9977	C	0	0	0	0	0	0	0	0	0	0	0	0
-0.2099	-3.0682	0.5194	H	0	0	0	0	0	0	0	0	0	0	0	0
0.4335	-2.4876	2.0702	H	0	0	0	0	0	0	0	0	0	0	0	0
1.5252	-3.2137	0.8684	H	0	0	0	0	0	0	0	0	0	0	0	0
1.3997	-0.7546	-3.4779	C	0	0	0	0	0	0	0	0	0	0	0	0
1.6321	0.2976	-3.7197	H	0	0	0	0	0	0	0	0	0	0	0	0
0.6801	-1.1003	-4.2395	H	0	0	0	0	0	0	0	0	0	0	0	0
2.5728	-1.5482	-3.4938	O	0	0	0	0	0	0	0	0	0	0	0	0
3.0222	-1.396	-4.331	H	0	0	0	0	0	0	0	0	0	0	0	0
3.4719	-2.4819	-0.4761	O	0	0	0	0	0	0	0	0	0	0	0	0
3.4604	-2.862	-1.3642	H	0	0	0	0	0	0	0	0	0	0	0	0
2 3 1	0 0 0 0
2 4 1	0 0 0 0
1 2 1	0 0 0 0
5 6 1	0 0 0 0
5 7 1	0 0 0 0
1 5 1	0 0 0 0
8 9 1	0 0 0 0
5 8 1	0 0 0 0
10 11 1	0 0 0 0
2 10 1	0 0 0 0
8 10 1	0 0 0 0
12 13 1	0 0 0 0
12 14 1	0 0 0 0
8 12 1	0 0 0 0
10 15 1	0 0 0 0
15 16 1	0 0 0 0
12 17 1	0 0 0 0
16 17 2	0 0 0 0
18 19 1	0 0 0 0
18 20 1	0 0 0 0
18 21 1	0 0 0 0
1 18 1	0 0 0 0
22 23 1	0 0 0 0
22 24 1	0 0 0 0
1 22 1	0 0 0 0
25 26 1	0 0 0 0
22 25 1	0 0 0 0
27 28 1	0 0 0 0
16 27 1	0 0 0 0
29 30 1	0 0 0 0
29 31 1	0 0 0 0
15 29 1	0 0 0 0
27 29 1	0 0 0 0
32 33 1	0 0 0 0
32 34 1	0 0 0 0
32 35 1	0 0 0 0
15 32 1	0 0 0 0
36 37 1	0 0 0 0
36 38 1	0 0 0 0
17 36 1	0 0 0 0
39 40 1	0 0 0 0
36 39 1	0 0 0 0
41 42 1	0 0 0 0
27 41 1	0 0 0 0
M END
$$$$
M0011
Spartan	04132111063D
42 44 0	0 0 0 0	0 0 0	999	V2	0
-1.6812	1.5035	1.2525	C	0	0	0	0	0	0	0	0	0	0	0	0
-0.5111	0.5626	1.6706	C	0	0	0	0	0	0	0	0	0	0	0	0
0.4132	1.1412	1.8008	H	0	0	0	0	0	0	0	0	0	0	0	0
-0.7195	0.0671	2.624	H	0	0	0	0	0	0	0	0	0	0	0	0
-1.8364	1.3002	-0.2896	C	0	0	0	0	0	0	0	0	0	0	0	0
-1.955	2.2499	-0.8218	H	0	0	0	0	0	0	0	0	0	0	0	0
-2.7298	0.6974	-0.5084	H	0	0	0	0	0	0	0	0	0	0	0	0
-0.5861	0.5291	-0.7126	C	0	0	0	0	0	0	0	0	0	0	0	0
0.2556	1.2391	-0.7638	H	0	0	0	0	0	0	0	0	0	0	0	0
-0.3593	-0.3926	0.4883	C	0	0	0	0	0	0	0	0	0	0	0	0
-1.2236	-1.0772	0.5035	H	0	0	0	0	0	0	0	0	0	0	0	0
-0.5929	-0.2621	-2.0236	C	0	0	0	0	0	0	0	0	0	0	0	0
-0.7793	0.3918	-2.8819	H	0	0	0	0	0	0	0	0	0	0	0	0
-1.395	-1.0134	-2.0021	H	0	0	0	0	0	0	0	0	0	0	0	0
0.8863	-1.2783	0.361	C	0	0	0	0	0	0	0	0	0	0	0	0
1.3865	-1.3642	-1.0709	C	0	0	0	0	0	0	0	0	0	0	0	0
0.7838	-0.8909	-2.165	C	0	0	0	0	0	0	0	0	0	0	0	0
-1.3616	2.962	1.5915	C	0	0	0	0	0	0	0	0	0	0	0	0
-0.4946	3.3104	1.0192	H	0	0	0	0	0	0	0	0	0	0	0	0
-1.1147	3.0784	2.6536	H	0	0	0	0	0	0	0	0	0	0	0	0
-2.2051	3.6237	1.3546	H	0	0	0	0	0	0	0	0	0	0	0	0
-2.9844	1.0712	1.9426	C	0	0	0	0	0	0	0	0	0	0	0	0
-3.8264	1.6426	1.5167	H	0	0	0	0	0	0	0	0	0	0	0	0
-3.1715	0.012	1.732	H	0	0	0	0	0	0	0	0	0	0	0	0
-2.9581	1.1777	3.3506	O	0	0	0	0	0	0	0	0	0	0	0	0
-2.9563	2.1141	3.5769	H	0	0	0	0	0	0	0	0	0	0	0	0
2.8461	-1.3605	-0.6419	C	0	0	0	0	0	0	0	0	0	0	0	0
3.5109	-0.721	-1.2413	H	0	0	0	0	0	0	0	0	0	0	0	0
2.3215	-0.7454	0.6844	C	0	0	0	0	0	0	0	0	0	0	0	0
2.3804	0.3469	0.6598	H	0	0	0	0	0	0	0	0	0	0	0	0
2.7963	-1.1261	1.5935	H	0	0	0	0	0	0	0	0	0	0	0	0
0.6518	-2.6381	1.0297	C	0	0	0	0	0	0	0	0	0	0	0	0
-0.1988	-3.1522	0.5681	H	0	0	0	0	0	0	0	0	0	0	0	0
0.4248	-2.4931	2.093	H	0	0	0	0	0	0	0	0	0	0	0	0
1.5317	-3.2803	0.9481	H	0	0	0	0	0	0	0	0	0	0	0	0
1.5011	-0.7419	-3.4791	C	0	0	0	0	0	0	0	0	0	0	0	0
0.9458	-1.2513	-4.2745	H	0	0	0	0	0	0	0	0	0	0	0	0
2.4964	-1.2109	-3.4254	H	0	0	0	0	0	0	0	0	0	0	0	0
1.5912	0.6101	-3.8996	O	0	0	0	0	0	0	0	0	0	0	0	0
2.0392	1.0947	-3.1962	H	0	0	0	0	0	0	0	0	0	0	0	0
3.4575	-2.6118	-0.3976	O	0	0	0	0	0	0	0	0	0	0	0	0
3.4208	-3.1143	-1.2201	H	0	0	0	0	0	0	0	0	0	0	0	0
2 3 1	0 0 0 0
2 4 1	0 0 0 0
1 2 1	0 0 0 0
5 6 1	0 0 0 0
5 7 1	0 0 0 0
1 5 1	0 0 0 0
8 9 1	0 0 0 0
5 8 1	0 0 0 0
10 11 1	0 0 0 0
2 10 1	0 0 0 0
8 10 1	0 0 0 0
12 13 1	0 0 0 0
12 14 1	0 0 0 0
8 12 1	0 0 0 0
10 15 1	0 0 0 0
15 16 1	0 0 0 0
12 17 1	0 0 0 0
16 17 2	0 0 0 0
18 19 1	0 0 0 0
18 20 1	0 0 0 0
18 21 1	0 0 0 0
1 18 1	0 0 0 0
22 23 1	0 0 0 0
22 24 1	0 0 0 0
1 22 1	0 0 0 0
25 26 1	0 0 0 0
22 25 1	0 0 0 0
27 28 1	0 0 0 0
16 27 1	0 0 0 0
29 30 1	0 0 0 0
29 31 1	0 0 0 0
15 29 1	0 0 0 0
27 29 1	0 0 0 0
32 33 1	0 0 0 0
32 34 1	0 0 0 0
32 35 1	0 0 0 0
15 32 1	0 0 0 0
36 37 1	0 0 0 0
36 38 1	0 0 0 0
17 36 1	0 0 0 0
39 40 1	0 0 0 0
36 39 1	0 0 0 0
41 42 1	0 0 0 0
27 41 1	0 0 0 0
M END
$$$$
M0012
Spartan	04132111063D
42 44 0	0 0 0 0	0 0 0	999	V2	0
-1.6948	1.5364	1.3436	C	0	0	0	0	0	0	0	0	0	0	0	0
-0.5314	0.5786	1.7537	C	0	0	0	0	0	0	0	0	0	0	0	0
0.3882	1.1508	1.9301	H	0	0	0	0	0	0	0	0	0	0	0	0
-0.7503	0.0346	2.6806	H	0	0	0	0	0	0	0	0	0	0	0	0
-1.8726	1.3234	-0.1931	C	0	0	0	0	0	0	0	0	0	0	0	0
-2.0352	2.2674	-0.7232	H	0	0	0	0	0	0	0	0	0	0	0	0
-2.7513	0.6962	-0.3884	H	0	0	0	0	0	0	0	0	0	0	0	0
-0.6013	0.5997	-0.6325	C	0	0	0	0	0	0	0	0	0	0	0	0
0.2238	1.3293	-0.6666	H	0	0	0	0	0	0	0	0	0	0	0	0
-0.3501	-0.3438	0.5476	C	0	0	0	0	0	0	0	0	0	0	0	0
-1.1938	-1.0533	0.5456	H	0	0	0	0	0	0	0	0	0	0	0	0
-0.5898	-0.1578	-1.9641	C	0	0	0	0	0	0	0	0	0	0	0	0
-0.7876	0.5223	-2.8031	H	0	0	0	0	0	0	0	0	0	0	0	0
-1.3918	-0.91	-1.9776	H	0	0	0	0	0	0	0	0	0	0	0	0
0.9245	-1.1839	0.3996	C	0	0	0	0	0	0	0	0	0	0	0	0
1.4166	-1.2266	-1.032	C	0	0	0	0	0	0	0	0	0	0	0	0
0.7899	-0.7756	-2.1191	C	0	0	0	0	0	0	0	0	0	0	0	0
-1.3365	2.9926	1.657	C	0	0	0	0	0	0	0	0	0	0	0	0
-0.4449	3.3004	1.0987	H	0	0	0	0	0	0	0	0	0	0	0	0
-1.1263	3.129	2.7251	H	0	0	0	0	0	0	0	0	0	0	0	0
-2.1443	3.6793	1.3736	H	0	0	0	0	0	0	0	0	0	0	0	0
-2.9684	1.1265	2.097	C	0	0	0	0	0	0	0	0	0	0	0	0
-3.1525	0.0577	1.9397	H	0	0	0	0	0	0	0	0	0	0	0	0
-2.819	1.2779	3.1793	H	0	0	0	0	0	0	0	0	0	0	0	0
-4.1381	1.7812	1.6492	O	0	0	0	0	0	0	0	0	0	0	0	0
-4.0713	2.7096	1.8992	H	0	0	0	0	0	0	0	0	0	0	0	0
2.8808	-1.1591	-0.6201	C	0	0	0	0	0	0	0	0	0	0	0	0
3.4744	-0.4475	-1.2079	H	0	0	0	0	0	0	0	0	0	0	0	0
2.3467	-0.6262	0.7385	C	0	0	0	0	0	0	0	0	0	0	0	0
2.379	0.467	0.7675	H	0	0	0	0	0	0	0	0	0	0	0	0
2.834	-1.0368	1.6277	H	0	0	0	0	0	0	0	0	0	0	0	0
0.7436	-2.5751	1.0191	C	0	0	0	0	0	0	0	0	0	0	0	0
-0.107	-3.0944	0.5625	H	0	0	0	0	0	0	0	0	0	0	0	0
0.5507	-2.4837	2.0953	H	0	0	0	0	0	0	0	0	0	0	0	0
1.638	-3.1875	0.8783	H	0	0	0	0	0	0	0	0	0	0	0	0
1.4975	-0.6755	-3.4485	C	0	0	0	0	0	0	0	0	0	0	0	0
1.9672	0.3094	-3.5678	H	0	0	0	0	0	0	0	0	0	0	0	0
0.7621	-0.7732	-4.2642	H	0	0	0	0	0	0	0	0	0	0	0	0
2.5463	-1.6181	-3.5972	O	0	0	0	0	0	0	0	0	0	0	0	0
2.1434	-2.4872	-3.481	H	0	0	0	0	0	0	0	0	0	0	0	0
3.5833	-2.3728	-0.4629	O	0	0	0	0	0	0	0	0	0	0	0	0
3.7683	-2.6816	-1.3593	H	0	0	0	0	0	0	0	0	0	0	0	0
2 3 1	0 0 0 0
2 4 1	0 0 0 0
1 2 1	0 0 0 0
5 6 1	0 0 0 0
5 7 1	0 0 0 0
1 5 1	0 0 0 0
8 9 1	0 0 0 0
5 8 1	0 0 0 0
10 11 1	0 0 0 0
2 10 1	0 0 0 0
8 10 1	0 0 0 0
12 13 1	0 0 0 0
12 14 1	0 0 0 0
8 12 1	0 0 0 0
10 15 1	0 0 0 0
15 16 1	0 0 0 0
12 17 1	0 0 0 0
16 17 2	0 0 0 0
18 19 1	0 0 0 0
18 20 1	0 0 0 0
18 21 1	0 0 0 0
1 18 1	0 0 0 0
22 23 1	0 0 0 0
22 24 1	0 0 0 0
1 22 1	0 0 0 0
25 26 1	0 0 0 0
22 25 1	0 0 0 0
27 28 1	0 0 0 0
16 27 1	0 0 0 0
29 30 1	0 0 0 0
29 31 1	0 0 0 0
15 29 1	0 0 0 0
27 29 1	0 0 0 0
32 33 1	0 0 0 0
32 34 1	0 0 0 0
32 35 1	0 0 0 0
15 32 1	0 0 0 0
36 37 1	0 0 0 0
36 38 1	0 0 0 0
17 36 1	0 0 0 0
39 40 1	0 0 0 0
36 39 1	0 0 0 0
41 42 1	0 0 0 0
27 41 1	0 0 0 0
M END
$$$$
M0013
Spartan	04132111063D
42 44 0	0 0 0 0	0 0 0	999	V2	0
-1.7171	1.6186	1.3429	C	0	0	0	0	0	0	0	0	0	0	0	0
-0.5577	0.6649	1.7759	C	0	0	0	0	0	0	0	0	0	0	0	0
0.3622	1.2412	1.9411	H	0	0	0	0	0	0	0	0	0	0	0	0
-0.7919	0.1367	2.7049	H	0	0	0	0	0	0	0	0	0	0	0	0
-1.9028	1.3584	-0.187	C	0	0	0	0	0	0	0	0	0	0	0	0
-2.0815	2.2864	-0.7411	H	0	0	0	0	0	0	0	0	0	0	0	0
-2.7694	0.7076	-0.379	H	0	0	0	0	0	0	0	0	0	0	0	0
-0.6302	0.6299	-0.6124	C	0	0	0	0	0	0	0	0	0	0	0	0
0.1876	1.3663	-0.6622	H	0	0	0	0	0	0	0	0	0	0	0	0
-0.377	-0.2834	0.5915	C	0	0	0	0	0	0	0	0	0	0	0	0
-1.2267	-0.9838	0.6188	H	0	0	0	0	0	0	0	0	0	0	0	0
-0.6082	-0.1577	-1.9264	C	0	0	0	0	0	0	0	0	0	0	0	0
-0.8276	0.4968	-2.7809	H	0	0	0	0	0	0	0	0	0	0	0	0
-1.3899	-0.9312	-1.917	H	0	0	0	0	0	0	0	0	0	0	0	0
0.8904	-1.1372	0.4508	C	0	0	0	0	0	0	0	0	0	0	0	0
1.4123	-1.1629	-0.9714	C	0	0	0	0	0	0	0	0	0	0	0	0
0.7871	-0.7453	-2.069	C	0	0	0	0	0	0	0	0	0	0	0	0
-1.3471	3.0838	1.5954	C	0	0	0	0	0	0	0	0	0	0	0	0
-0.4806	3.3748	0.9896	H	0	0	0	0	0	0	0	0	0	0	0	0
-1.0877	3.2477	2.6482	H	0	0	0	0	0	0	0	0	0	0	0	0
-2.176	3.7566	1.3407	H	0	0	0	0	0	0	0	0	0	0	0	0
-3.0006	1.3034	2.1258	C	0	0	0	0	0	0	0	0	0	0	0	0
-2.8549	1.5676	3.1788	H	0	0	0	0	0	0	0	0	0	0	0	0
-3.826	1.9256	1.7414	H	0	0	0	0	0	0	0	0	0	0	0	0
-3.3594	-0.0639	2.1333	O	0	0	0	0	0	0	0	0	0	0	0	0
-3.6089	-0.314	1.2364	H	0	0	0	0	0	0	0	0	0	0	0	0
2.8639	-1.1348	-0.525	C	0	0	0	0	0	0	0	0	0	0	0	0
3.4919	-0.4259	-1.0781	H	0	0	0	0	0	0	0	0	0	0	0	0
2.3167	-0.6233	0.837	C	0	0	0	0	0	0	0	0	0	0	0	0
2.3756	0.468	0.8936	H	0	0	0	0	0	0	0	0	0	0	0	0
2.772	-1.0669	1.7276	H	0	0	0	0	0	0	0	0	0	0	0	0
0.6654	-2.5413	1.0277	C	0	0	0	0	0	0	0	0	0	0	0	0
-0.1749	-3.0346	0.5256	H	0	0	0	0	0	0	0	0	0	0	0	0
0.4304	-2.4719	2.0969	H	0	0	0	0	0	0	0	0	0	0	0	0
1.5551	-3.1635	0.9044	H	0	0	0	0	0	0	0	0	0	0	0	0
1.4582	-0.6423	-3.4071	C	0	0	0	0	0	0	0	0	0	0	0	0
1.6731	0.4175	-3.6331	H	0	0	0	0	0	0	0	0	0	0	0	0
0.7562	-0.9929	-4.1833	H	0	0	0	0	0	0	0	0	0	0	0	0
2.6472	-1.4122	-3.415	O	0	0	0	0	0	0	0	0	0	0	0	0
3.1102	-1.2383	-4.2414	H	0	0	0	0	0	0	0	0	0	0	0	0
3.5157	-2.38	-0.4019	O	0	0	0	0	0	0	0	0	0	0	0	0
3.5245	-2.7447	-1.2969	H	0	0	0	0	0	0	0	0	0	0	0	0
2 3 1	0 0 0 0
2 4 1	0 0 0 0
1 2 1	0 0 0 0
5 6 1	0 0 0 0
5 7 1	0 0 0 0
1 5 1	0 0 0 0
8 9 1	0 0 0 0
5 8 1	0 0 0 0
10 11 1	0 0 0 0
2 10 1	0 0 0 0
8 10 1	0 0 0 0
12 13 1	0 0 0 0
12 14 1	0 0 0 0
8 12 1	0 0 0 0
10 15 1	0 0 0 0
15 16 1	0 0 0 0
12 17 1	0 0 0 0
16 17 2	0 0 0 0
18 19 1	0 0 0 0
18 20 1	0 0 0 0
18 21 1	0 0 0 0
1 18 1	0 0 0 0
22 23 1	0 0 0 0
22 24 1	0 0 0 0
1 22 1	0 0 0 0
25 26 1	0 0 0 0
22 25 1	0 0 0 0
27 28 1	0 0 0 0
16 27 1	0 0 0 0
29 30 1	0 0 0 0
29 31 1	0 0 0 0
15 29 1	0 0 0 0
27 29 1	0 0 0 0
32 33 1	0 0 0 0
32 34 1	0 0 0 0
32 35 1	0 0 0 0
15 32 1	0 0 0 0
36 37 1	0 0 0 0
36 38 1	0 0 0 0
17 36 1	0 0 0 0
39 40 1	0 0 0 0
36 39 1	0 0 0 0
41 42 1	0 0 0 0
27 41 1	0 0 0 0
M END
$$$$
M0014
Spartan	04132111063D
42 44 0	0 0 0 0	0 0 0	999	V2	0
-1.738	1.5902	1.2902	C	0	0	0	0	0	0	0	0	0	0	0	0
-0.5591	0.6507	1.7083	C	0	0	0	0	0	0	0	0	0	0	0	0
0.3598	1.2343	1.8486	H	0	0	0	0	0	0	0	0	0	0	0	0
-0.7439	0.1258	2.6553	H	0	0	0	0	0	0	0	0	0	0	0	0
-1.9277	1.3305	-0.2384	C	0	0	0	0	0	0	0	0	0	0	0	0
-2.1059	2.26	-0.7891	H	0	0	0	0	0	0	0	0	0	0	0	0
-2.7977	0.6803	-0.4113	H	0	0	0	0	0	0	0	0	0	0	0	0
-0.6574	0.6027	-0.6723	C	0	0	0	0	0	0	0	0	0	0	0	0
0.1616	1.337	-0.7289	H	0	0	0	0	0	0	0	0	0	0	0	0
-0.3962	-0.3093	0.5306	C	0	0	0	0	0	0	0	0	0	0	0	0
-1.248	-1.0089	0.5597	H	0	0	0	0	0	0	0	0	0	0	0	0
-0.6458	-0.1886	-1.9845	C	0	0	0	0	0	0	0	0	0	0	0	0
-0.8682	0.4659	-2.8378	H	0	0	0	0	0	0	0	0	0	0	0	0
-1.4303	-0.9588	-1.9695	H	0	0	0	0	0	0	0	0	0	0	0	0
0.8668	-1.1692	0.3842	C	0	0	0	0	0	0	0	0	0	0	0	0
1.3784	-1.1985	-1.042	C	0	0	0	0	0	0	0	0	0	0	0	0
0.7466	-0.781	-2.1353	C	0	0	0	0	0	0	0	0	0	0	0	0
-1.3955	3.0561	1.5668	C	0	0	0	0	0	0	0	0	0	0	0	0
-0.5096	3.3605	0.9969	H	0	0	0	0	0	0	0	0	0	0	0	0
-1.1941	3.216	2.6303	H	0	0	0	0	0	0	0	0	0	0	0	0
-2.2263	3.7128	1.2834	H	0	0	0	0	0	0	0	0	0	0	0	0
-3.0322	1.2104	2.0253	C	0	0	0	0	0	0	0	0	0	0	0	0
-3.8689	1.7746	1.5991	H	0	0	0	0	0	0	0	0	0	0	0	0
-3.2401	0.1392	1.86	H	0	0	0	0	0	0	0	0	0	0	0	0
-3.0317	1.5193	3.4031	O	0	0	0	0	0	0	0	0	0	0	0	0
-2.3448	0.9895	3.8238	H	0	0	0	0	0	0	0	0	0	0	0	0
2.833	-1.1764	-0.6051	C	0	0	0	0	0	0	0	0	0	0	0	0
3.4608	-0.4707	-1.162	H	0	0	0	0	0	0	0	0	0	0	0	0
2.2977	-0.6616	0.7608	C	0	0	0	0	0	0	0	0	0	0	0	0
2.3616	0.4294	0.8156	H	0	0	0	0	0	0	0	0	0	0	0	0
2.758	-1.1062	1.6481	H	0	0	0	0	0	0	0	0	0	0	0	0
0.6418	-2.5727	0.9625	C	0	0	0	0	0	0	0	0	0	0	0	0
-0.2092	-3.0604	0.4734	H	0	0	0	0	0	0	0	0	0	0	0	0
0.4273	-2.5056	2.0364	H	0	0	0	0	0	0	0	0	0	0	0	0
1.5258	-3.1989	0.8227	H	0	0	0	0	0	0	0	0	0	0	0	0
1.4102	-0.685	-3.4776	C	0	0	0	0	0	0	0	0	0	0	0	0
1.6288	0.3723	-3.7075	H	0	0	0	0	0	0	0	0	0	0	0	0
0.7029	-1.0342	-4.2481	H	0	0	0	0	0	0	0	0	0	0	0	0
2.5942	-1.4613	-3.4901	O	0	0	0	0	0	0	0	0	0	0	0	0
3.0538	-1.2936	-4.3194	H	0	0	0	0	0	0	0	0	0	0	0	0
3.4794	-2.4247	-0.4859	O	0	0	0	0	0	0	0	0	0	0	0	0
3.4822	-2.7919	-1.3802	H	0	0	0	0	0	0	0	0	0	0	0	0
2 3 1	0 0 0 0
2 4 1	0 0 0 0
1 2 1	0 0 0 0
5 6 1	0 0 0 0
5 7 1	0 0 0 0
1 5 1	0 0 0 0
8 9 1	0 0 0 0
5 8 1	0 0 0 0
10 11 1	0 0 0 0
2 10 1	0 0 0 0
8 10 1	0 0 0 0
12 13 1	0 0 0 0
12 14 1	0 0 0 0
8 12 1	0 0 0 0
10 15 1	0 0 0 0
15 16 1	0 0 0 0
12 17 1	0 0 0 0
16 17 2	0 0 0 0
18 19 1	0 0 0 0
18 20 1	0 0 0 0
18 21 1	0 0 0 0
1 18 1	0 0 0 0
22 23 1	0 0 0 0
22 24 1	0 0 0 0
1 22 1	0 0 0 0
25 26 1	0 0 0 0
22 25 1	0 0 0 0
27 28 1	0 0 0 0
16 27 1	0 0 0 0
29 30 1	0 0 0 0
29 31 1	0 0 0 0
15 29 1	0 0 0 0
27 29 1	0 0 0 0
32 33 1	0 0 0 0
32 34 1	0 0 0 0
32 35 1	0 0 0 0
15 32 1	0 0 0 0
36 37 1	0 0 0 0
36 38 1	0 0 0 0
17 36 1	0 0 0 0
39 40 1	0 0 0 0
36 39 1	0 0 0 0
41 42 1	0 0 0 0
27 41 1	0 0 0 0
M END
$$$$
M0015
Spartan	04132111063D
42 44 0	0 0 0 0	0 0 0	999	V2	0
-1.6782	1.4509	1.3421	C	0	0	0	0	0	0	0	0	0	0	0	0
-0.5469	0.4583	1.7636	C	0	0	0	0	0	0	0	0	0	0	0	0
0.3751	1.011	1.9824	H	0	0	0	0	0	0	0	0	0	0	0	0
-0.8053	-0.1016	2.6702	H	0	0	0	0	0	0	0	0	0	0	0	0
-1.8668	1.2123	-0.1912	C	0	0	0	0	0	0	0	0	0	0	0	0
-2.0542	2.1426	-0.7374	H	0	0	0	0	0	0	0	0	0	0	0	0
-2.7202	0.5423	-0.3801	H	0	0	0	0	0	0	0	0	0	0	0	0
-0.5869	0.504	-0.6284	C	0	0	0	0	0	0	0	0	0	0	0	0
0.2269	1.2466	-0.6486	H	0	0	0	0	0	0	0	0	0	0	0	0
-0.3448	-0.4463	0.5466	C	0	0	0	0	0	0	0	0	0	0	0	0
-1.1854	-1.1589	0.5243	H	0	0	0	0	0	0	0	0	0	0	0	0
-0.5527	-0.2476	-1.9618	C	0	0	0	0	0	0	0	0	0	0	0	0
-0.7497	0.4257	-2.8022	H	0	0	0	0	0	0	0	0	0	0	0	0
-1.3294	-1.0253	-1.974	H	0	0	0	0	0	0	0	0	0	0	0	0
0.9321	-1.2847	0.4108	C	0	0	0	0	0	0	0	0	0	0	0	0
1.4513	-1.3112	-1.0166	C	0	0	0	0	0	0	0	0	0	0	0	0
0.8457	-0.8274	-2.1043	C	0	0	0	0	0	0	0	0	0	0	0	0
-1.2737	2.9014	1.6186	C	0	0	0	0	0	0	0	0	0	0	0	0
-0.4017	3.1859	1.017	H	0	0	0	0	0	0	0	0	0	0	0	0
-1.0109	3.0362	2.6746	H	0	0	0	0	0	0	0	0	0	0	0	0
-2.0966	3.5838	1.3844	H	0	0	0	0	0	0	0	0	0	0	0	0
-2.9667	1.1176	2.1057	C	0	0	0	0	0	0	0	0	0	0	0	0
-3.1929	0.0443	1.9825	H	0	0	0	0	0	0	0	0	0	0	0	0
-2.8211	1.3017	3.1757	H	0	0	0	0	0	0	0	0	0	0	0	0
-4.0716	1.9144	1.7287	O	0	0	0	0	0	0	0	0	0	0	0	0
-4.2668	1.7247	0.8024	H	0	0	0	0	0	0	0	0	0	0	0	0
2.9048	-1.2756	-0.5687	C	0	0	0	0	0	0	0	0	0	0	0	0
3.5582	-0.6013	-1.1408	H	0	0	0	0	0	0	0	0	0	0	0	0
2.3453	-0.7138	0.7672	C	0	0	0	0	0	0	0	0	0	0	0	0
2.3674	0.3799	0.7713	H	0	0	0	0	0	0	0	0	0	0	0	0
2.8226	-1.1022	1.6716	H	0	0	0	0	0	0	0	0	0	0	0	0
0.7367	-2.6713	1.0366	C	0	0	0	0	0	0	0	0	0	0	0	0
-0.0969	-3.1964	0.556	H	0	0	0	0	0	0	0	0	0	0	0	0
0.5035	-2.5662	2.1035	H	0	0	0	0	0	0	0	0	0	0	0	0
1.6363	-3.2832	0.9377	H	0	0	0	0	0	0	0	0	0	0	0	0
1.5696	-0.6251	-3.4079	C	0	0	0	0	0	0	0	0	0	0	0	0
1.0464	-1.1483	-4.2161	H	0	0	0	0	0	0	0	0	0	0	0	0
2.5844	-1.0486	-3.3501	H	0	0	0	0	0	0	0	0	0	0	0	0
1.6014	0.735	-3.8086	O	0	0	0	0	0	0	0	0	0	0	0	0
2.0316	1.2286	-3.0995	H	0	0	0	0	0	0	0	0	0	0	0	0
3.5476	-2.5161	-0.3507	O	0	0	0	0	0	0	0	0	0	0	0	0
3.5327	-2.996	-1.1865	H	0	0	0	0	0	0	0	0	0	0	0	0
2 3 1	0 0 0 0
2 4 1	0 0 0 0
1 2 1	0 0 0 0
5 6 1	0 0 0 0
5 7 1	0 0 0 0
1 5 1	0 0 0 0
8 9 1	0 0 0 0
5 8 1	0 0 0 0
10 11 1	0 0 0 0
2 10 1	0 0 0 0
8 10 1	0 0 0 0
12 13 1	0 0 0 0
12 14 1	0 0 0 0
8 12 1	0 0 0 0
10 15 1	0 0 0 0
15 16 1	0 0 0 0
12 17 1	0 0 0 0
16 17 2	0 0 0 0
18 19 1	0 0 0 0
18 20 1	0 0 0 0
18 21 1	0 0 0 0
1 18 1	0 0 0 0
22 23 1	0 0 0 0
22 24 1	0 0 0 0
1 22 1	0 0 0 0
25 26 1	0 0 0 0
22 25 1	0 0 0 0
27 28 1	0 0 0 0
16 27 1	0 0 0 0
29 30 1	0 0 0 0
29 31 1	0 0 0 0
15 29 1	0 0 0 0
27 29 1	0 0 0 0
32 33 1	0 0 0 0
32 34 1	0 0 0 0
32 35 1	0 0 0 0
15 32 1	0 0 0 0
36 37 1	0 0 0 0
36 38 1	0 0 0 0
17 36 1	0 0 0 0
39 40 1	0 0 0 0
36 39 1	0 0 0 0
41 42 1	0 0 0 0
27 41 1	0 0 0 0
M END
$$$$
M0016
Spartan	04132111063D
42 44 0	0 0 0 0	0 0 0	999	V2	0
-1.7163	1.5771	1.318	C	0	0	0	0	0	0	0	0	0	0	0	0
-0.552	0.623	1.7419	C	0	0	0	0	0	0	0	0	0	0	0	0
0.3616	1.2038	1.922	H	0	0	0	0	0	0	0	0	0	0	0	0
-0.7833	0.0798	2.6628	H	0	0	0	0	0	0	0	0	0	0	0	0
-1.9132	1.3216	-0.2097	C	0	0	0	0	0	0	0	0	0	0	0	0
-2.1059	2.2515	-0.7571	H	0	0	0	0	0	0	0	0	0	0	0	0
-2.769	0.6548	-0.3672	H	0	0	0	0	0	0	0	0	0	0	0	0
-0.6312	0.6175	-0.6471	C	0	0	0	0	0	0	0	0	0	0	0	0
0.1786	1.3635	-0.6972	H	0	0	0	0	0	0	0	0	0	0	0	0
-0.3623	-0.3065	0.5445	C	0	0	0	0	0	0	0	0	0	0	0	0
-1.2036	-1.0146	0.564	H	0	0	0	0	0	0	0	0	0	0	0	0
-0.6072	-0.1648	-1.9649	C	0	0	0	0	0	0	0	0	0	0	0	0
-0.8501	0.4868	-2.8153	H	0	0	0	0	0	0	0	0	0	0	0	0
-1.3722	-0.9539	-1.9478	H	0	0	0	0	0	0	0	0	0	0	0	0
0.9165	-1.1412	0.3902	C	0	0	0	0	0	0	0	0	0	0	0	0
1.437	-1.1385	-1.0358	C	0	0	0	0	0	0	0	0	0	0	0	0
0.7991	-0.7227	-2.1273	C	0	0	0	0	0	0	0	0	0	0	0	0
-1.3453	3.039	1.5864	C	0	0	0	0	0	0	0	0	0	0	0	0
-0.4715	3.3272	0.9908	H	0	0	0	0	0	0	0	0	0	0	0	0
-1.0951	3.1978	2.6423	H	0	0	0	0	0	0	0	0	0	0	0	0
-2.167	3.7172	1.3249	H	0	0	0	0	0	0	0	0	0	0	0	0
-2.9961	1.2545	2.0877	C	0	0	0	0	0	0	0	0	0	0	0	0
-2.8444	1.4878	3.1546	H	0	0	0	0	0	0	0	0	0	0	0	0
-3.8125	1.8975	1.7175	H	0	0	0	0	0	0	0	0	0	0	0	0
-3.3137	-0.1145	1.9138	O	0	0	0	0	0	0	0	0	0	0	0	0
-4.1262	-0.2977	2.3956	H	0	0	0	0	0	0	0	0	0	0	0	0
2.8873	-1.1115	-0.5841	C	0	0	0	0	0	0	0	0	0	0	0	0
3.5271	-0.38	-1.1009	H	0	0	0	0	0	0	0	0	0	0	0	0
2.3371	-0.621	0.7835	C	0	0	0	0	0	0	0	0	0	0	0	0
2.3839	0.4704	0.8506	H	0	0	0	0	0	0	0	0	0	0	0	0
2.8006	-1.0672	1.668	H	0	0	0	0	0	0	0	0	0	0	0	0
0.7032	-2.5574	0.9438	C	0	0	0	0	0	0	0	0	0	0	0	0
-0.1297	-3.0503	0.43	H	0	0	0	0	0	0	0	0	0	0	0	0
0.4613	-2.5049	2.013	H	0	0	0	0	0	0	0	0	0	0	0	0
1.5992	-3.171	0.819	H	0	0	0	0	0	0	0	0	0	0	0	0
1.4303	-0.6263	-3.4911	C	0	0	0	0	0	0	0	0	0	0	0	0
1.4409	0.4234	-3.8301	H	0	0	0	0	0	0	0	0	0	0	0	0
0.797	-1.1667	-4.2061	H	0	0	0	0	0	0	0	0	0	0	0	0
2.7187	-1.2052	-3.5923	O	0	0	0	0	0	0	0	0	0	0	0	0
3.3564	-0.5746	-3.243	H	0	0	0	0	0	0	0	0	0	0	0	0
3.5478	-2.3531	-0.4848	O	0	0	0	0	0	0	0	0	0	0	0	0
3.4843	-2.7507	-1.3633	H	0	0	0	0	0	0	0	0	0	0	0	0
2 3 1	0 0 0 0
2 4 1	0 0 0 0
1 2 1	0 0 0 0
5 6 1	0 0 0 0
5 7 1	0 0 0 0
1 5 1	0 0 0 0
8 9 1	0 0 0 0
5 8 1	0 0 0 0
10 11 1	0 0 0 0
2 10 1	0 0 0 0
8 10 1	0 0 0 0
12 13 1	0 0 0 0
12 14 1	0 0 0 0
8 12 1	0 0 0 0
10 15 1	0 0 0 0
15 16 1	0 0 0 0
12 17 1	0 0 0 0
16 17 2	0 0 0 0
18 19 1	0 0 0 0
18 20 1	0 0 0 0
18 21 1	0 0 0 0
1 18 1	0 0 0 0
22 23 1	0 0 0 0
22 24 1	0 0 0 0
1 22 1	0 0 0 0
25 26 1	0 0 0 0
22 25 1	0 0 0 0
27 28 1	0 0 0 0
16 27 1	0 0 0 0
29 30 1	0 0 0 0
29 31 1	0 0 0 0
15 29 1	0 0 0 0
27 29 1	0 0 0 0
32 33 1	0 0 0 0
32 34 1	0 0 0 0
32 35 1	0 0 0 0
15 32 1	0 0 0 0
36 37 1	0 0 0 0
36 38 1	0 0 0 0
17 36 1	0 0 0 0
39 40 1	0 0 0 0
36 39 1	0 0 0 0
41 42 1	0 0 0 0
27 41 1	0 0 0 0
M END
$$$$
M0017
Spartan	04132111063D
42 44 0	0 0 0 0	0 0 0	999	V2	0
-1.685	1.5663	1.3324	C	0	0	0	0	0	0	0	0	0	0	0	0
-0.508	0.6322	1.7555	C	0	0	0	0	0	0	0	0	0	0	0	0
0.4125	1.2146	1.8864	H	0	0	0	0	0	0	0	0	0	0	0	0
-0.7033	0.1257	2.7084	H	0	0	0	0	0	0	0	0	0	0	0	0
-1.8652	1.323	-0.2008	C	0	0	0	0	0	0	0	0	0	0	0	0
-2.015	2.2583	-0.7501	H	0	0	0	0	0	0	0	0	0	0	0	0
-2.7529	0.7049	-0.3825	H	0	0	0	0	0	0	0	0	0	0	0	0
-0.6021	0.5754	-0.6251	C	0	0	0	0	0	0	0	0	0	0	0	0
0.2284	1.2972	-0.6841	H	0	0	0	0	0	0	0	0	0	0	0	0
-0.3523	-0.334	0.5818	C	0	0	0	0	0	0	0	0	0	0	0	0
-1.2101	-1.0256	0.6121	H	0	0	0	0	0	0	0	0	0	0	0	0
-0.598	-0.2226	-1.9334	C	0	0	0	0	0	0	0	0	0	0	0	0
-0.8118	0.4303	-2.7902	H	0	0	0	0	0	0	0	0	0	0	0	0
-1.3921	-0.9826	-1.9154	H	0	0	0	0	0	0	0	0	0	0	0	0
0.9028	-1.2064	0.4419	C	0	0	0	0	0	0	0	0	0	0	0	0
1.4141	-1.2511	-0.9841	C	0	0	0	0	0	0	0	0	0	0	0	0
0.7872	-0.8324	-2.0801	C	0	0	0	0	0	0	0	0	0	0	0	0
-1.3509	3.0324	1.6232	C	0	0	0	0	0	0	0	0	0	0	0	0
-0.4675	3.3477	1.0567	H	0	0	0	0	0	0	0	0	0	0	0	0
-1.1389	3.1876	2.6884	H	0	0	0	0	0	0	0	0	0	0	0	0
-2.1719	3.7008	1.3345	H	0	0	0	0	0	0	0	0	0	0	0	0
-2.9496	1.1465	2.096	C	0	0	0	0	0	0	0	0	0	0	0	0
-3.1083	0.07	1.967	H	0	0	0	0	0	0	0	0	0	0	0	0
-2.8045	1.3298	3.174	H	0	0	0	0	0	0	0	0	0	0	0	0
-4.135	1.7598	1.6312	O	0	0	0	0	0	0	0	0	0	0	0	0
-4.0883	2.6981	1.8478	H	0	0	0	0	0	0	0	0	0	0	0	0
2.8689	-1.2403	-0.5474	C	0	0	0	0	0	0	0	0	0	0	0	0
3.5044	-0.5462	-1.1104	H	0	0	0	0	0	0	0	0	0	0	0	0
2.3381	-0.7083	0.8138	C	0	0	0	0	0	0	0	0	0	0	0	0
2.4118	0.3825	0.8586	H	0	0	0	0	0	0	0	0	0	0	0	0
2.794	-1.1487	1.7053	H	0	0	0	0	0	0	0	0	0	0	0	0
0.6643	-2.6024	1.0321	C	0	0	0	0	0	0	0	0	0	0	0	0
-0.1905	-3.0867	0.5461	H	0	0	0	0	0	0	0	0	0	0	0	0
0.4482	-2.5232	2.105	H	0	0	0	0	0	0	0	0	0	0	0	0
1.5425	-3.2386	0.8998	H	0	0	0	0	0	0	0	0	0	0	0	0
1.4517	-0.7508	-3.4228	C	0	0	0	0	0	0	0	0	0	0	0	0
1.6813	0.3032	-3.6584	H	0	0	0	0	0	0	0	0	0	0	0	0
0.7399	-1.0967	-4.1913	H	0	0	0	0	0	0	0	0	0	0	0	0
2.6281	-1.5393	-3.4319	O	0	0	0	0	0	0	0	0	0	0	0	0
3.0833	-1.386	-4.266	H	0	0	0	0	0	0	0	0	0	0	0	0
3.5029	-2.494	-0.4167	O	0	0	0	0	0	0	0	0	0	0	0	0
3.4967	-2.8701	-1.3073	H	0	0	0	0	0	0	0	0	0	0	0	0
2 3 1	0 0 0 0
2 4 1	0 0 0 0
1 2 1	0 0 0 0
5 6 1	0 0 0 0
5 7 1	0 0 0 0
1 5 1	0 0 0 0
8 9 1	0 0 0 0
5 8 1	0 0 0 0
10 11 1	0 0 0 0
2 10 1	0 0 0 0
8 10 1	0 0 0 0
12 13 1	0 0 0 0
12 14 1	0 0 0 0
8 12 1	0 0 0 0
10 15 1	0 0 0 0
15 16 1	0 0 0 0
12 17 1	0 0 0 0
16 17 2	0 0 0 0
18 19 1	0 0 0 0
18 20 1	0 0 0 0
18 21 1	0 0 0 0
1 18 1	0 0 0 0
22 23 1	0 0 0 0
22 24 1	0 0 0 0
1 22 1	0 0 0 0
25 26 1	0 0 0 0
22 25 1	0 0 0 0
27 28 1	0 0 0 0
16 27 1	0 0 0 0
29 30 1	0 0 0 0
29 31 1	0 0 0 0
15 29 1	0 0 0 0
27 29 1	0 0 0 0
32 33 1	0 0 0 0
32 34 1	0 0 0 0
32 35 1	0 0 0 0
15 32 1	0 0 0 0
36 37 1	0 0 0 0
36 38 1	0 0 0 0
17 36 1	0 0 0 0
39 40 1	0 0 0 0
36 39 1	0 0 0 0
41 42 1	0 0 0 0
27 41 1	0 0 0 0
M END
$$$$
M0018
Spartan	04132111063D
42 44 0	0 0 0 0	0 0 0	999	V2	0
-1.6621	1.6219	1.3411	C	0	0	0	0	0	0	0	0	0	0	0	0
-0.4954	0.6631	1.7472	C	0	0	0	0	0	0	0	0	0	0	0	0
0.4251	1.2385	1.9071	H	0	0	0	0	0	0	0	0	0	0	0	0
-0.6908	0.1317	2.6882	H	0	0	0	0	0	0	0	0	0	0	0	0
-1.8448	1.3978	-0.1922	C	0	0	0	0	0	0	0	0	0	0	0	0
-2.0121	2.3399	-0.7256	H	0	0	0	0	0	0	0	0	0	0	0	0
-2.7135	0.7521	-0.3681	H	0	0	0	0	0	0	0	0	0	0	0	0
-0.5753	0.6734	-0.636	C	0	0	0	0	0	0	0	0	0	0	0	0
0.249	1.4041	-0.6783	H	0	0	0	0	0	0	0	0	0	0	0	0
-0.3242	-0.2667	0.5457	C	0	0	0	0	0	0	0	0	0	0	0	0
-1.1777	-0.9625	0.547	H	0	0	0	0	0	0	0	0	0	0	0	0
-0.5675	-0.1031	-1.9556	C	0	0	0	0	0	0	0	0	0	0	0	0
-0.7923	0.5429	-2.8116	H	0	0	0	0	0	0	0	0	0	0	0	0
-1.3476	-0.8764	-1.9363	H	0	0	0	0	0	0	0	0	0	0	0	0
0.9385	-1.1236	0.4036	C	0	0	0	0	0	0	0	0	0	0	0	0
1.4386	-1.1822	-1.031	C	0	0	0	0	0	0	0	0	0	0	0	0
0.8284	-0.6868	-2.1106	C	0	0	0	0	0	0	0	0	0	0	0	0
-1.2997	3.0764	1.6538	C	0	0	0	0	0	0	0	0	0	0	0	0
-0.4211	3.3873	1.0771	H	0	0	0	0	0	0	0	0	0	0	0	0
-1.0652	3.2087	2.7172	H	0	0	0	0	0	0	0	0	0	0	0	0
-2.123	3.7552	1.4012	H	0	0	0	0	0	0	0	0	0	0	0	0
-2.9536	1.2708	2.0942	C	0	0	0	0	0	0	0	0	0	0	0	0
-2.8215	1.4858	3.1674	H	0	0	0	0	0	0	0	0	0	0	0	0
-3.7695	1.9049	1.7308	H	0	0	0	0	0	0	0	0	0	0	0	0
-3.3947	-0.0589	1.8997	O	0	0	0	0	0	0	0	0	0	0	0	0
-2.7604	-0.6469	2.3269	H	0	0	0	0	0	0	0	0	0	0	0	0
2.8997	-1.1601	-0.6005	C	0	0	0	0	0	0	0	0	0	0	0	0
3.5593	-0.508	-1.1888	H	0	0	0	0	0	0	0	0	0	0	0	0
2.3629	-0.5663	0.7303	C	0	0	0	0	0	0	0	0	0	0	0	0
2.4001	0.5269	0.7123	H	0	0	0	0	0	0	0	0	0	0	0	0
2.8472	-0.945	1.6354	H	0	0	0	0	0	0	0	0	0	0	0	0
0.7309	-2.4965	1.055	C	0	0	0	0	0	0	0	0	0	0	0	0
-0.1177	-3.016	0.5952	H	0	0	0	0	0	0	0	0	0	0	0	0
0.515	-2.371	2.1237	H	0	0	0	0	0	0	0	0	0	0	0	0
1.619	-3.1243	0.9553	H	0	0	0	0	0	0	0	0	0	0	0	0
1.5163	-0.5079	-3.4358	C	0	0	0	0	0	0	0	0	0	0	0	0
2.5479	-0.8892	-3.3945	H	0	0	0	0	0	0	0	0	0	0	0	0
1.5681	0.5554	-3.6977	H	0	0	0	0	0	0	0	0	0	0	0	0
0.7885	-1.1114	-4.4938	O	0	0	0	0	0	0	0	0	0	0	0	0
0.6448	-2.0335	-4.2475	H	0	0	0	0	0	0	0	0	0	0	0	0
3.5237	-2.4071	-0.3592	O	0	0	0	0	0	0	0	0	0	0	0	0
3.5267	-2.8934	-1.1921	H	0	0	0	0	0	0	0	0	0	0	0	0
2 3 1	0 0 0 0
2 4 1	0 0 0 0
1 2 1	0 0 0 0
5 6 1	0 0 0 0
5 7 1	0 0 0 0
1 5 1	0 0 0 0
8 9 1	0 0 0 0
5 8 1	0 0 0 0
10 11 1	0 0 0 0
2 10 1	0 0 0 0
8 10 1	0 0 0 0
12 13 1	0 0 0 0
12 14 1	0 0 0 0
8 12 1	0 0 0 0
10 15 1	0 0 0 0
15 16 1	0 0 0 0
12 17 1	0 0 0 0
16 17 2	0 0 0 0
18 19 1	0 0 0 0
18 20 1	0 0 0 0
18 21 1	0 0 0 0
1 18 1	0 0 0 0
22 23 1	0 0 0 0
22 24 1	0 0 0 0
1 22 1	0 0 0 0
25 26 1	0 0 0 0
22 25 1	0 0 0 0
27 28 1	0 0 0 0
16 27 1	0 0 0 0
29 30 1	0 0 0 0
29 31 1	0 0 0 0
15 29 1	0 0 0 0
27 29 1	0 0 0 0
32 33 1	0 0 0 0
32 34 1	0 0 0 0
32 35 1	0 0 0 0
15 32 1	0 0 0 0
36 37 1	0 0 0 0
36 38 1	0 0 0 0
17 36 1	0 0 0 0
39 40 1	0 0 0 0
36 39 1	0 0 0 0
41 42 1	0 0 0 0
27 41 1	0 0 0 0
M END
$$$$
M0019
Spartan	04132111063D
42 44 0	0 0 0 0	0 0 0	999	V2	0
-1.6903	1.6452	1.2921	C	0	0	0	0	0	0	0	0	0	0	0	0
-0.5034	0.7102	1.6955	C	0	0	0	0	0	0	0	0	0	0	0	0
0.4155	1.2979	1.8115	H	0	0	0	0	0	0	0	0	0	0	0	0
-0.6684	0.2065	2.6577	H	0	0	0	0	0	0	0	0	0	0	0	0
-1.9035	1.3831	-0.232	C	0	0	0	0	0	0	0	0	0	0	0	0
-2.0873	2.3113	-0.7838	H	0	0	0	0	0	0	0	0	0	0	0	0
-2.7714	0.7286	-0.374	H	0	0	0	0	0	0	0	0	0	0	0	0
-0.6374	0.6571	-0.6822	C	0	0	0	0	0	0	0	0	0	0	0	0
0.1809	1.3912	-0.7553	H	0	0	0	0	0	0	0	0	0	0	0	0
-0.3601	-0.2535	0.5179	C	0	0	0	0	0	0	0	0	0	0	0	0
-1.2206	-0.94	0.559	H	0	0	0	0	0	0	0	0	0	0	0	0
-0.6417	-0.1479	-1.9866	C	0	0	0	0	0	0	0	0	0	0	0	0
-0.9041	0.4845	-2.8442	H	0	0	0	0	0	0	0	0	0	0	0	0
-1.4012	-0.9405	-1.9356	H	0	0	0	0	0	0	0	0	0	0	0	0
0.8939	-1.1265	0.3567	C	0	0	0	0	0	0	0	0	0	0	0	0
1.4048	-1.1405	-1.0755	C	0	0	0	0	0	0	0	0	0	0	0	0
0.7651	-0.699	-2.1591	C	0	0	0	0	0	0	0	0	0	0	0	0
-1.3409	3.1108	1.565	C	0	0	0	0	0	0	0	0	0	0	0	0
-0.4794	3.4211	0.9623	H	0	0	0	0	0	0	0	0	0	0	0	0
-1.0849	3.2691	2.6197	H	0	0	0	0	0	0	0	0	0	0	0	0
-2.1791	3.7729	1.3165	H	0	0	0	0	0	0	0	0	0	0	0	0
-2.9615	1.2943	2.0794	C	0	0	0	0	0	0	0	0	0	0	0	0
-2.8128	1.5368	3.144	H	0	0	0	0	0	0	0	0	0	0	0	0
-3.7931	1.9075	1.7169	H	0	0	0	0	0	0	0	0	0	0	0	0
-3.3856	-0.0465	1.9255	O	0	0	0	0	0	0	0	0	0	0	0	0
-2.7478	-0.6121	2.3769	H	0	0	0	0	0	0	0	0	0	0	0	0
2.8659	-1.1067	-0.6468	C	0	0	0	0	0	0	0	0	0	0	0	0
3.4787	-0.3715	-1.1686	H	0	0	0	0	0	0	0	0	0	0	0	0
2.3283	-0.6468	0.7489	C	0	0	0	0	0	0	0	0	0	0	0	0
2.4033	0.44	0.8522	H	0	0	0	0	0	0	0	0	0	0	0	0
2.7837	-1.1271	1.6215	H	0	0	0	0	0	0	0	0	0	0	0	0
0.6168	-2.5216	0.936	C	0	0	0	0	0	0	0	0	0	0	0	0
-0.1973	-3.0171	0.396	H	0	0	0	0	0	0	0	0	0	0	0	0
0.3276	-2.4362	1.9911	H	0	0	0	0	0	0	0	0	0	0	0	0
1.493	-3.1791	0.9035	H	0	0	0	0	0	0	0	0	0	0	0	0
1.4087	-0.5553	-3.512	C	0	0	0	0	0	0	0	0	0	0	0	0
1.4011	0.5017	-3.8094	H	0	0	0	0	0	0	0	0	0	0	0	0
0.7758	-1.0827	-4.2492	H	0	0	0	0	0	0	0	0	0	0	0	0
2.7484	-0.9748	-3.5912	O	0	0	0	0	0	0	0	0	0	0	0	0
2.8429	-1.801	-3.0978	H	0	0	0	0	0	0	0	0	0	0	0	0
3.6063	-2.3097	-0.7084	O	0	0	0	0	0	0	0	0	0	0	0	0
3.031	-3.0338	-0.4343	H	0	0	0	0	0	0	0	0	0	0	0	0
2 3 1	0 0 0 0
2 4 1	0 0 0 0
1 2 1	0 0 0 0
5 6 1	0 0 0 0
5 7 1	0 0 0 0
1 5 1	0 0 0 0
8 9 1	0 0 0 0
5 8 1	0 0 0 0
10 11 1	0 0 0 0
2 10 1	0 0 0 0
8 10 1	0 0 0 0
12 13 1	0 0 0 0
12 14 1	0 0 0 0
8 12 1	0 0 0 0
10 15 1	0 0 0 0
15 16 1	0 0 0 0
12 17 1	0 0 0 0
16 17 2	0 0 0 0
18 19 1	0 0 0 0
18 20 1	0 0 0 0
18 21 1	0 0 0 0
1 18 1	0 0 0 0
22 23 1	0 0 0 0
22 24 1	0 0 0 0
1 22 1	0 0 0 0
25 26 1	0 0 0 0
22 25 1	0 0 0 0
27 28 1	0 0 0 0
16 27 1	0 0 0 0
29 30 1	0 0 0 0
29 31 1	0 0 0 0
15 29 1	0 0 0 0
27 29 1	0 0 0 0
32 33 1	0 0 0 0
32 34 1	0 0 0 0
32 35 1	0 0 0 0
15 32 1	0 0 0 0
36 37 1	0 0 0 0
36 38 1	0 0 0 0
17 36 1	0 0 0 0
39 40 1	0 0 0 0
36 39 1	0 0 0 0
41 42 1	0 0 0 0
27 41 1	0 0 0 0
M END
$$$$
M0020
Spartan	04132111063D
42 44 0	0 0 0 0	0 0 0	999	V2	0
-1.7259	1.4639	1.2798	C	0	0	0	0	0	0	0	0	0	0	0	0
-0.5734	0.4865	1.6887	C	0	0	0	0	0	0	0	0	0	0	0	0
0.3468	1.0481	1.8926	H	0	0	0	0	0	0	0	0	0	0	0	0
-0.7997	-0.084	2.5991	H	0	0	0	0	0	0	0	0	0	0	0	0
-1.912	1.2372	-0.2531	C	0	0	0	0	0	0	0	0	0	0	0	0
-2.098	2.1762	-0.7844	H	0	0	0	0	0	0	0	0	0	0	0	0
-2.7749	0.5817	-0.4417	H	0	0	0	0	0	0	0	0	0	0	0	0
-0.6351	0.5306	-0.7004	C	0	0	0	0	0	0	0	0	0	0	0	0
0.179	1.2727	-0.7282	H	0	0	0	0	0	0	0	0	0	0	0	0
-0.3815	-0.4196	0.4719	C	0	0	0	0	0	0	0	0	0	0	0	0
-1.2226	-1.1321	0.4583	H	0	0	0	0	0	0	0	0	0	0	0	0
-0.6104	-0.2229	-2.0331	C	0	0	0	0	0	0	0	0	0	0	0	0
-0.8151	0.4492	-2.8726	H	0	0	0	0	0	0	0	0	0	0	0	0
-1.3866	-1.0012	-2.038	H	0	0	0	0	0	0	0	0	0	0	0	0
0.8945	-1.2577	0.3274	C	0	0	0	0	0	0	0	0	0	0	0	0
1.402	-1.2865	-1.1046	C	0	0	0	0	0	0	0	0	0	0	0	0
0.7872	-0.8017	-2.1867	C	0	0	0	0	0	0	0	0	0	0	0	0
-1.3413	2.9151	1.5794	C	0	0	0	0	0	0	0	0	0	0	0	0
-0.4454	3.202	1.0161	H	0	0	0	0	0	0	0	0	0	0	0	0
-1.1378	3.0536	2.6454	H	0	0	0	0	0	0	0	0	0	0	0	0
-2.1511	3.6002	1.3033	H	0	0	0	0	0	0	0	0	0	0	0	0
-3.0343	1.1119	2.0023	C	0	0	0	0	0	0	0	0	0	0	0	0
-3.8515	1.7082	1.5819	H	0	0	0	0	0	0	0	0	0	0	0	0
-3.2738	0.0504	1.8182	H	0	0	0	0	0	0	0	0	0	0	0	0
-3.0306	1.3978	3.3853	O	0	0	0	0	0	0	0	0	0	0	0	0
-2.3584	0.8436	3.7998	H	0	0	0	0	0	0	0	0	0	0	0	0
2.8589	-1.2483	-0.6682	C	0	0	0	0	0	0	0	0	0	0	0	0
3.5077	-0.575	-1.2471	H	0	0	0	0	0	0	0	0	0	0	0	0
2.3097	-0.6843	0.6707	C	0	0	0	0	0	0	0	0	0	0	0	0
2.3302	0.4096	0.6722	H	0	0	0	0	0	0	0	0	0	0	0	0
2.7952	-1.0702	1.5717	H	0	0	0	0	0	0	0	0	0	0	0	0
0.7057	-2.6427	0.958	C	0	0	0	0	0	0	0	0	0	0	0	0
-0.1293	-3.1712	0.4836	H	0	0	0	0	0	0	0	0	0	0	0	0
0.4782	-2.5357	2.0262	H	0	0	0	0	0	0	0	0	0	0	0	0
1.6063	-3.2526	0.8563	H	0	0	0	0	0	0	0	0	0	0	0	0
1.5026	-0.5934	-3.4941	C	0	0	0	0	0	0	0	0	0	0	0	0
0.9705	-1.1066	-4.3029	H	0	0	0	0	0	0	0	0	0	0	0	0
2.5158	-1.0227	-3.4473	H	0	0	0	0	0	0	0	0	0	0	0	0
1.5391	0.7701	-3.8826	O	0	0	0	0	0	0	0	0	0	0	0	0
1.9665	1.257	-3.1673	H	0	0	0	0	0	0	0	0	0	0	0	0
3.5047	-2.4875	-0.4503	O	0	0	0	0	0	0	0	0	0	0	0	0
3.4883	-2.9695	-1.2857	H	0	0	0	0	0	0	0	0	0	0	0	0
2 3 1	0 0 0 0
2 4 1	0 0 0 0
1 2 1	0 0 0 0
5 6 1	0 0 0 0
5 7 1	0 0 0 0
1 5 1	0 0 0 0
8 9 1	0 0 0 0
5 8 1	0 0 0 0
10 11 1	0 0 0 0
2 10 1	0 0 0 0
8 10 1	0 0 0 0
12 13 1	0 0 0 0
12 14 1	0 0 0 0
8 12 1	0 0 0 0
10 15 1	0 0 0 0
15 16 1	0 0 0 0
12 17 1	0 0 0 0
16 17 2	0 0 0 0
18 19 1	0 0 0 0
18 20 1	0 0 0 0
18 21 1	0 0 0 0
1 18 1	0 0 0 0
22 23 1	0 0 0 0
22 24 1	0 0 0 0
1 22 1	0 0 0 0
25 26 1	0 0 0 0
22 25 1	0 0 0 0
27 28 1	0 0 0 0
16 27 1	0 0 0 0
29 30 1	0 0 0 0
29 31 1	0 0 0 0
15 29 1	0 0 0 0
27 29 1	0 0 0 0
32 33 1	0 0 0 0
32 34 1	0 0 0 0
32 35 1	0 0 0 0
15 32 1	0 0 0 0
36 37 1	0 0 0 0
36 38 1	0 0 0 0
17 36 1	0 0 0 0
39 40 1	0 0 0 0
36 39 1	0 0 0 0
41 42 1	0 0 0 0
27 41 1	0 0 0 0
M END
$$$$
M0021
Spartan	04132111063D
42 44 0	0 0 0 0	0 0 0	999	V2	0
-1.7171	1.5498	1.2811	C	0	0	0	0	0	0	0	0	0	0	0	0
-0.5198	0.6388	1.6889	C	0	0	0	0	0	0	0	0	0	0	0	0
0.3942	1.2371	1.7942	H	0	0	0	0	0	0	0	0	0	0	0	0
-0.7006	0.1516	2.6515	H	0	0	0	0	0	0	0	0	0	0	0	0
-1.9009	1.3198	-0.2546	C	0	0	0	0	0	0	0	0	0	0	0	0
-2.0569	2.259	-0.7963	H	0	0	0	0	0	0	0	0	0	0	0	0
-2.7824	0.6902	-0.4446	H	0	0	0	0	0	0	0	0	0	0	0	0
-0.6382	0.577	-0.6899	C	0	0	0	0	0	0	0	0	0	0	0	0
0.1852	1.3059	-0.7563	H	0	0	0	0	0	0	0	0	0	0	0	0
-0.3727	-0.3286	0.5168	C	0	0	0	0	0	0	0	0	0	0	0	0
-1.2285	-1.0226	0.5577	H	0	0	0	0	0	0	0	0	0	0	0	0
-0.6385	-0.2253	-1.9957	C	0	0	0	0	0	0	0	0	0	0	0	0
-0.8805	0.4162	-2.8537	H	0	0	0	0	0	0	0	0	0	0	0	0
-1.4136	-1.0041	-1.9596	H	0	0	0	0	0	0	0	0	0	0	0	0
0.8813	-1.2007	0.3601	C	0	0	0	0	0	0	0	0	0	0	0	0
1.3947	-1.221	-1.0679	C	0	0	0	0	0	0	0	0	0	0	0	0
0.7589	-0.8055	-2.1608	C	0	0	0	0	0	0	0	0	0	0	0	0
-1.4188	3.0195	1.5901	C	0	0	0	0	0	0	0	0	0	0	0	0
-0.5716	3.375	0.9933	H	0	0	0	0	0	0	0	0	0	0	0	0
-1.1496	3.1583	2.6442	H	0	0	0	0	0	0	0	0	0	0	0	0
-2.2798	3.6612	1.3623	H	0	0	0	0	0	0	0	0	0	0	0	0
-2.9971	1.1052	2.0051	C	0	0	0	0	0	0	0	0	0	0	0	0
-3.8577	1.6545	1.5878	H	0	0	0	0	0	0	0	0	0	0	0	0
-3.1692	0.0403	1.8152	H	0	0	0	0	0	0	0	0	0	0	0	0
-2.9444	1.2345	3.4103	O	0	0	0	0	0	0	0	0	0	0	0	0
-2.9343	2.1757	3.6205	H	0	0	0	0	0	0	0	0	0	0	0	0
2.8479	-1.2234	-0.621	C	0	0	0	0	0	0	0	0	0	0	0	0
3.5017	-0.5078	-1.1427	H	0	0	0	0	0	0	0	0	0	0	0	0
2.3158	-0.7159	0.7476	C	0	0	0	0	0	0	0	0	0	0	0	0
2.3938	0.3736	0.8142	H	0	0	0	0	0	0	0	0	0	0	0	0
2.7692	-1.1759	1.6306	H	0	0	0	0	0	0	0	0	0	0	0	0
0.6343	-2.607	0.9245	C	0	0	0	0	0	0	0	0	0	0	0	0
-0.214	-3.0832	0.4191	H	0	0	0	0	0	0	0	0	0	0	0	0
0.4024	-2.5417	1.9952	H	0	0	0	0	0	0	0	0	0	0	0	0
1.5131	-3.2444	0.7973	H	0	0	0	0	0	0	0	0	0	0	0	0
1.3825	-0.7313	-3.5299	C	0	0	0	0	0	0	0	0	0	0	0	0
1.3856	0.3129	-3.8855	H	0	0	0	0	0	0	0	0	0	0	0	0
0.7491	-1.2867	-4.2329	H	0	0	0	0	0	0	0	0	0	0	0	0
2.6717	-1.3056	-3.6291	O	0	0	0	0	0	0	0	0	0	0	0	0
3.3036	-0.6727	-3.2716	H	0	0	0	0	0	0	0	0	0	0	0	0
3.4801	-2.4788	-0.5177	O	0	0	0	0	0	0	0	0	0	0	0	0
3.4211	-2.8742	-1.3977	H	0	0	0	0	0	0	0	0	0	0	0	0
2 3 1	0 0 0 0
2 4 1	0 0 0 0
1 2 1	0 0 0 0
5 6 1	0 0 0 0
5 7 1	0 0 0 0
1 5 1	0 0 0 0
8 9 1	0 0 0 0
5 8 1	0 0 0 0
10 11 1	0 0 0 0
2 10 1	0 0 0 0
8 10 1	0 0 0 0
12 13 1	0 0 0 0
12 14 1	0 0 0 0
8 12 1	0 0 0 0
10 15 1	0 0 0 0
15 16 1	0 0 0 0
12 17 1	0 0 0 0
16 17 2	0 0 0 0
18 19 1	0 0 0 0
18 20 1	0 0 0 0
18 21 1	0 0 0 0
1 18 1	0 0 0 0
22 23 1	0 0 0 0
22 24 1	0 0 0 0
1 22 1	0 0 0 0
25 26 1	0 0 0 0
22 25 1	0 0 0 0
27 28 1	0 0 0 0
16 27 1	0 0 0 0
29 30 1	0 0 0 0
29 31 1	0 0 0 0
15 29 1	0 0 0 0
27 29 1	0 0 0 0
32 33 1	0 0 0 0
32 34 1	0 0 0 0
32 35 1	0 0 0 0
15 32 1	0 0 0 0
36 37 1	0 0 0 0
36 38 1	0 0 0 0
17 36 1	0 0 0 0
39 40 1	0 0 0 0
36 39 1	0 0 0 0
41 42 1	0 0 0 0
27 41 1	0 0 0 0
M END
$$$$
M0022
Spartan	04132111063D
42 44 0	0 0 0 0	0 0 0	999	V2	0
-1.7383	1.5085	1.2792	C	0	0	0	0	0	0	0	0	0	0	0	0
-0.5747	0.5492	1.6957	C	0	0	0	0	0	0	0	0	0	0	0	0
0.3419	1.127	1.8732	H	0	0	0	0	0	0	0	0	0	0	0	0
-0.7818	0.0106	2.6307	H	0	0	0	0	0	0	0	0	0	0	0	0
-1.9062	1.2864	-0.2558	C	0	0	0	0	0	0	0	0	0	0	0	0
-2.074	2.2282	-0.7893	H	0	0	0	0	0	0	0	0	0	0	0	0
-2.7696	0.6363	-0.44	H	0	0	0	0	0	0	0	0	0	0	0	0
-0.6291	0.5698	-0.69	C	0	0	0	0	0	0	0	0	0	0	0	0
0.1916	1.3056	-0.7207	H	0	0	0	0	0	0	0	0	0	0	0	0
-0.3839	-0.3732	0.4911	C	0	0	0	0	0	0	0	0	0	0	0	0
-1.2309	-1.0768	0.4796	H	0	0	0	0	0	0	0	0	0	0	0	0
-0.6021	-0.1952	-2.0163	C	0	0	0	0	0	0	0	0	0	0	0	0
-0.7993	0.472	-2.8616	H	0	0	0	0	0	0	0	0	0	0	0	0
-1.3836	-0.9678	-2.0181	H	0	0	0	0	0	0	0	0	0	0	0	0
0.8882	-1.2178	0.355	C	0	0	0	0	0	0	0	0	0	0	0	0
1.4016	-1.2582	-1.0738	C	0	0	0	0	0	0	0	0	0	0	0	0
0.7922	-0.7832	-2.162	C	0	0	0	0	0	0	0	0	0	0	0	0
-1.378	2.9632	1.5962	C	0	0	0	0	0	0	0	0	0	0	0	0
-0.4938	3.274	1.0275	H	0	0	0	0	0	0	0	0	0	0	0	0
-1.1534	3.0946	2.6617	H	0	0	0	0	0	0	0	0	0	0	0	0
-2.199	3.6427	1.3363	H	0	0	0	0	0	0	0	0	0	0	0	0
-3.0374	1.1566	2.0195	C	0	0	0	0	0	0	0	0	0	0	0	0
-2.9151	1.3689	3.0945	H	0	0	0	0	0	0	0	0	0	0	0	0
-3.8503	1.7918	1.6497	H	0	0	0	0	0	0	0	0	0	0	0	0
-3.4766	-0.1733	1.8169	O	0	0	0	0	0	0	0	0	0	0	0	0
-2.8431	-0.7622	2.2455	H	0	0	0	0	0	0	0	0	0	0	0	0
2.8529	-1.2316	-0.6426	C	0	0	0	0	0	0	0	0	0	0	0	0
3.5034	-0.5566	-1.2179	H	0	0	0	0	0	0	0	0	0	0	0	0
2.3034	-0.6525	0.7039	C	0	0	0	0	0	0	0	0	0	0	0	0
2.3321	0.4418	0.6994	H	0	0	0	0	0	0	0	0	0	0	0	0
2.771	-1.0309	1.6202	H	0	0	0	0	0	0	0	0	0	0	0	0
0.6891	-2.6016	0.9854	C	0	0	0	0	0	0	0	0	0	0	0	0
-0.1548	-3.119	0.5158	H	0	0	0	0	0	0	0	0	0	0	0	0
0.4731	-2.495	2.0562	H	0	0	0	0	0	0	0	0	0	0	0	0
1.5782	-3.2248	0.8689	H	0	0	0	0	0	0	0	0	0	0	0	0
1.5117	-0.6047	-3.4709	C	0	0	0	0	0	0	0	0	0	0	0	0
0.9753	-1.1281	-4.27	H	0	0	0	0	0	0	0	0	0	0	0	0
2.5194	-1.0424	-3.4133	H	0	0	0	0	0	0	0	0	0	0	0	0
1.5579	0.7536	-3.8838	O	0	0	0	0	0	0	0	0	0	0	0	0
1.9948	1.2469	-3.179	H	0	0	0	0	0	0	0	0	0	0	0	0
3.4362	-2.5141	-0.5451	O	0	0	0	0	0	0	0	0	0	0	0	0
4.2607	-2.4188	-0.0522	H	0	0	0	0	0	0	0	0	0	0	0	0
2 3 1	0 0 0 0
2 4 1	0 0 0 0
1 2 1	0 0 0 0
5 6 1	0 0 0 0
5 7 1	0 0 0 0
1 5 1	0 0 0 0
8 9 1	0 0 0 0
5 8 1	0 0 0 0
10 11 1	0 0 0 0
2 10 1	0 0 0 0
8 10 1	0 0 0 0
12 13 1	0 0 0 0
12 14 1	0 0 0 0
8 12 1	0 0 0 0
10 15 1	0 0 0 0
15 16 1	0 0 0 0
12 17 1	0 0 0 0
16 17 2	0 0 0 0
18 19 1	0 0 0 0
18 20 1	0 0 0 0
18 21 1	0 0 0 0
1 18 1	0 0 0 0
22 23 1	0 0 0 0
22 24 1	0 0 0 0
1 22 1	0 0 0 0
25 26 1	0 0 0 0
22 25 1	0 0 0 0
27 28 1	0 0 0 0
16 27 1	0 0 0 0
29 30 1	0 0 0 0
29 31 1	0 0 0 0
15 29 1	0 0 0 0
27 29 1	0 0 0 0
32 33 1	0 0 0 0
32 34 1	0 0 0 0
32 35 1	0 0 0 0
15 32 1	0 0 0 0
36 37 1	0 0 0 0
36 38 1	0 0 0 0
17 36 1	0 0 0 0
39 40 1	0 0 0 0
36 39 1	0 0 0 0
41 42 1	0 0 0 0
27 41 1	0 0 0 0
[truncated: 730 more rows]

## Sheet: 2S3R5S9R11R
M0001
Spartan	04132110593D
42 44 0	0 0 0 0	0 0 0	999	V2	0
-2.1795	1.291	1.0226	C	0	0	0	0	0	0	0	0	0	0	0	0
-0.7677	0.9334	1.5826	C	0	0	0	0	0	0	0	0	0	0	0	0
-0.1715	1.8495	1.6706	H	0	0	0	0	0	0	0	0	0	0	0	0
-0.8233	0.4812	2.5774	H	0	0	0	0	0	0	0	0	0	0	0	0
-2.1642	0.7929	-0.4531	C	0	0	0	0	0	0	0	0	0	0	0	0
-2.6435	1.5081	-1.1314	H	0	0	0	0	0	0	0	0	0	0	0	0
-2.7103	-0.1549	-0.5259	H	0	0	0	0	0	0	0	0	0	0	0	0
-0.6911	0.5456	-0.7831	C	0	0	0	0	0	0	0	0	0	0	0	0
-0.2105	1.5184	-0.9619	H	0	0	0	0	0	0	0	0	0	0	0	0
-0.1412	-0.0039	0.5494	C	0	0	0	0	0	0	0	0	0	0	0	0
-0.5687	-1.0064	0.6922	H	0	0	0	0	0	0	0	0	0	0	0	0
-0.4051	-0.3547	-1.991	C	0	0	0	0	0	0	0	0	0	0	0	0
-0.477	0.221	-2.9241	H	0	0	0	0	0	0	0	0	0	0	0	0
-1.1852	-1.1292	-2.0613	H	0	0	0	0	0	0	0	0	0	0	0	0
1.3757	-0.145	0.4415	C	0	0	0	0	0	0	0	0	0	0	0	0
1.6858	-0.929	-0.819	C	0	0	0	0	0	0	0	0	0	0	0	0
0.9267	-1.072	-1.9019	C	0	0	0	0	0	0	0	0	0	0	0	0
-2.4254	2.8013	1.0938	C	0	0	0	0	0	0	0	0	0	0	0	0
-1.6991	3.3353	0.4711	H	0	0	0	0	0	0	0	0	0	0	0	0
-2.3213	3.173	2.1203	H	0	0	0	0	0	0	0	0	0	0	0	0
-3.4288	3.0628	0.7363	H	0	0	0	0	0	0	0	0	0	0	0	0
-3.278	0.5842	1.8149	C	0	0	0	0	0	0	0	0	0	0	0	0
-3.3021	0.988	2.8403	H	0	0	0	0	0	0	0	0	0	0	0	0
-4.2543	0.7966	1.3486	H	0	0	0	0	0	0	0	0	0	0	0	0
-3.019	-0.8073	1.8301	O	0	0	0	0	0	0	0	0	0	0	0	0
-3.7271	-1.2408	2.3169	H	0	0	0	0	0	0	0	0	0	0	0	0
2.7412	-1.7744	-0.1439	C	0	0	0	0	0	0	0	0	0	0	0	0
2.6571	-2.8513	-0.3247	H	0	0	0	0	0	0	0	0	0	0	0	0
2.144	-1.2697	1.2078	C	0	0	0	0	0	0	0	0	0	0	0	0
2.8695	-0.9361	1.9574	H	0	0	0	0	0	0	0	0	0	0	0	0
1.474	-2.0132	1.6505	H	0	0	0	0	0	0	0	0	0	0	0	0
2.1465	1.1762	0.533	C	0	0	0	0	0	0	0	0	0	0	0	0
3.1927	1.0203	0.2552	H	0	0	0	0	0	0	0	0	0	0	0	0
2.1212	1.5672	1.5569	H	0	0	0	0	0	0	0	0	0	0	0	0
1.7318	1.9377	-0.1358	H	0	0	0	0	0	0	0	0	0	0	0	0
1.2922	-1.981	-3.0474	C	0	0	0	0	0	0	0	0	0	0	0	0
1.2219	-1.3977	-3.9832	H	0	0	0	0	0	0	0	0	0	0	0	0
0.5559	-2.7902	-3.137	H	0	0	0	0	0	0	0	0	0	0	0	0
2.5501	-2.6043	-2.9308	O	0	0	0	0	0	0	0	0	0	0	0	0
3.1829	-1.9448	-2.6119	H	0	0	0	0	0	0	0	0	0	0	0	0
4.0513	-1.3229	-0.4569	O	0	0	0	0	0	0	0	0	0	0	0	0
4.6736	-1.8548	0.0548	H	0	0	0	0	0	0	0	0	0	0	0	0
2 3 1	0 0 0 0
2 4 1	0 0 0 0
1 2 1	0 0 0 0
5 6 1	0 0 0 0
5 7 1	0 0 0 0
1 5 1	0 0 0 0
8 9 1	0 0 0 0
5 8 1	0 0 0 0
10 11 1	0 0 0 0
2 10 1	0 0 0 0
8 10 1	0 0 0 0
12 13 1	0 0 0 0
12 14 1	0 0 0 0
8 12 1	0 0 0 0
10 15 1	0 0 0 0
15 16 1	0 0 0 0
12 17 1	0 0 0 0
16 17 2	0 0 0 0
18 19 1	0 0 0 0
18 20 1	0 0 0 0
18 21 1	0 0 0 0
1 18 1	0 0 0 0
22 23 1	0 0 0 0
22 24 1	0 0 0 0
1 22 1	0 0 0 0
25 26 1	0 0 0 0
22 25 1	0 0 0 0
27 28 1	0 0 0 0
16 27 1	0 0 0 0
29 30 1	0 0 0 0
29 31 1	0 0 0 0
15 29 1	0 0 0 0
27 29 1	0 0 0 0
32 33 1	0 0 0 0
32 34 1	0 0 0 0
32 35 1	0 0 0 0
15 32 1	0 0 0 0
36 37 1	0 0 0 0
36 38 1	0 0 0 0
17 36 1	0 0 0 0
39 40 1	0 0 0 0
36 39 1	0 0 0 0
41 42 1	0 0 0 0
27 41 1	0 0 0 0
M END
$$$$
M0002
Spartan	04132110593D
42 44 0	0 0 0 0	0 0 0	999	V2	0
-2.2397	1.2637	0.9919	C	0	0	0	0	0	0	0	0	0	0	0	0
-0.8275	0.9272	1.5657	C	0	0	0	0	0	0	0	0	0	0	0	0
-0.242	1.8501	1.65	H	0	0	0	0	0	0	0	0	0	0	0	0
-0.8698	0.5007	2.5771	H	0	0	0	0	0	0	0	0	0	0	0	0
-2.1911	0.7767	-0.485	C	0	0	0	0	0	0	0	0	0	0	0	0
-2.6648	1.4909	-1.168	H	0	0	0	0	0	0	0	0	0	0	0	0
-2.7281	-0.176	-0.5696	H	0	0	0	0	0	0	0	0	0	0	0	0
-0.7109	0.5421	-0.7935	C	0	0	0	0	0	0	0	0	0	0	0	0
-0.233	1.5185	-0.959	H	0	0	0	0	0	0	0	0	0	0	0	0
-0.1756	-0.008	0.5446	C	0	0	0	0	0	0	0	0	0	0	0	0
-0.5965	-1.0178	0.6682	H	0	0	0	0	0	0	0	0	0	0	0	0
-0.3975	-0.3513	-1.9993	C	0	0	0	0	0	0	0	0	0	0	0	0
-0.4597	0.2281	-2.9307	H	0	0	0	0	0	0	0	0	0	0	0	0
-1.1699	-1.1321	-2.0849	H	0	0	0	0	0	0	0	0	0	0	0	0
1.3436	-0.139	0.4623	C	0	0	0	0	0	0	0	0	0	0	0	0
1.6813	-0.9113	-0.7981	C	0	0	0	0	0	0	0	0	0	0	0	0
0.9393	-1.0569	-1.8927	C	0	0	0	0	0	0	0	0	0	0	0	0
-2.5135	2.7678	1.0793	C	0	0	0	0	0	0	0	0	0	0	0	0
-1.7862	3.327	0.4798	H	0	0	0	0	0	0	0	0	0	0	0	0
-2.4398	3.1263	2.1134	H	0	0	0	0	0	0	0	0	0	0	0	0
-3.5149	3.0133	0.7058	H	0	0	0	0	0	0	0	0	0	0	0	0
-3.3434	0.5235	1.7612	C	0	0	0	0	0	0	0	0	0	0	0	0
-3.3991	0.9146	2.7904	H	0	0	0	0	0	0	0	0	0	0	0	0
-4.3109	0.7153	1.2846	H	0	0	0	0	0	0	0	0	0	0	0	0
-3.1994	-0.8832	1.7666	O	0	0	0	0	0	0	0	0	0	0	0	0
-2.4158	-1.0977	2.2853	H	0	0	0	0	0	0	0	0	0	0	0	0
2.7349	-1.7499	-0.1117	C	0	0	0	0	0	0	0	0	0	0	0	0
2.667	-2.8262	-0.3038	H	0	0	0	0	0	0	0	0	0	0	0	0
2.108	-1.2636	1.2336	C	0	0	0	0	0	0	0	0	0	0	0	0
2.8152	-0.9303	2.0004	H	0	0	0	0	0	0	0	0	0	0	0	0
1.4381	-2.0204	1.6553	H	0	0	0	0	0	0	0	0	0	0	0	0
2.1	1.1889	0.578	C	0	0	0	0	0	0	0	0	0	0	0	0
3.1519	1.0438	0.3177	H	0	0	0	0	0	0	0	0	0	0	0	0
2.0536	1.5715	1.6044	H	0	0	0	0	0	0	0	0	0	0	0	0
1.6918	1.9523	-0.0927	H	0	0	0	0	0	0	0	0	0	0	0	0
1.3279	-1.9578	-3.0368	C	0	0	0	0	0	0	0	0	0	0	0	0
1.2701	-1.3703	-3.9709	H	0	0	0	0	0	0	0	0	0	0	0	0
0.596	-2.7692	-3.1418	H	0	0	0	0	0	0	0	0	0	0	0	0
2.5854	-2.577	-2.9011	O	0	0	0	0	0	0	0	0	0	0	0	0
3.2164	-1.9098	-2.594	H	0	0	0	0	0	0	0	0	0	0	0	0
4.0435	-1.2793	-0.3954	O	0	0	0	0	0	0	0	0	0	0	0	0
4.6649	-1.8151	0.1133	H	0	0	0	0	0	0	0	0	0	0	0	0
2 3 1	0 0 0 0
2 4 1	0 0 0 0
1 2 1	0 0 0 0
5 6 1	0 0 0 0
5 7 1	0 0 0 0
1 5 1	0 0 0 0
8 9 1	0 0 0 0
5 8 1	0 0 0 0
10 11 1	0 0 0 0
2 10 1	0 0 0 0
8 10 1	0 0 0 0
12 13 1	0 0 0 0
12 14 1	0 0 0 0
8 12 1	0 0 0 0
10 15 1	0 0 0 0
15 16 1	0 0 0 0
12 17 1	0 0 0 0
16 17 2	0 0 0 0
18 19 1	0 0 0 0
18 20 1	0 0 0 0
18 21 1	0 0 0 0
1 18 1	0 0 0 0
22 23 1	0 0 0 0
22 24 1	0 0 0 0
1 22 1	0 0 0 0
25 26 1	0 0 0 0
22 25 1	0 0 0 0
27 28 1	0 0 0 0
16 27 1	0 0 0 0
29 30 1	0 0 0 0
29 31 1	0 0 0 0
15 29 1	0 0 0 0
27 29 1	0 0 0 0
32 33 1	0 0 0 0
32 34 1	0 0 0 0
32 35 1	0 0 0 0
15 32 1	0 0 0 0
36 37 1	0 0 0 0
36 38 1	0 0 0 0
17 36 1	0 0 0 0
39 40 1	0 0 0 0
36 39 1	0 0 0 0
41 42 1	0 0 0 0
27 41 1	0 0 0 0
M END
$$$$
M0003
Spartan	04132110593D
42 44 0	0 0 0 0	0 0 0	999	V2	0
-2.1564	1.2696	0.9776	C	0	0	0	0	0	0	0	0	0	0	0	0
-0.7261	0.98	1.5108	C	0	0	0	0	0	0	0	0	0	0	0	0
-0.1388	1.9069	1.5115	H	0	0	0	0	0	0	0	0	0	0	0	0
-0.7513	0.6111	2.5408	H	0	0	0	0	0	0	0	0	0	0	0	0
-2.1226	0.8446	-0.5232	C	0	0	0	0	0	0	0	0	0	0	0	0
-2.5383	1.6165	-1.1794	H	0	0	0	0	0	0	0	0	0	0	0	0
-2.7315	-0.0584	-0.6749	H	0	0	0	0	0	0	0	0	0	0	0	0
-0.6559	0.5259	-0.8354	C	0	0	0	0	0	0	0	0	0	0	0	0
-0.1369	1.4745	-1.0318	H	0	0	0	0	0	0	0	0	0	0	0	0
-0.1265	-0.0079	0.5118	C	0	0	0	0	0	0	0	0	0	0	0	0
-0.5781	-0.9999	0.6752	H	0	0	0	0	0	0	0	0	0	0	0	0
-0.3968	-0.4108	-2.0216	C	0	0	0	0	0	0	0	0	0	0	0	0
-0.4481	0.1455	-2.9676	H	0	0	0	0	0	0	0	0	0	0	0	0
-1.2011	-1.1616	-2.0784	H	0	0	0	0	0	0	0	0	0	0	0	0
1.3845	-0.2032	0.4116	C	0	0	0	0	0	0	0	0	0	0	0	0
1.6725	-1.0244	-0.8299	C	0	0	0	0	0	0	0	0	0	0	0	0
0.9115	-1.1682	-1.9114	C	0	0	0	0	0	0	0	0	0	0	0	0
-2.5174	2.7485	1.1391	C	0	0	0	0	0	0	0	0	0	0	0	0
-1.8538	3.3766	0.5345	H	0	0	0	0	0	0	0	0	0	0	0	0
-2.4074	3.0728	2.1809	H	0	0	0	0	0	0	0	0	0	0	0	0
-3.5486	2.9479	0.8193	H	0	0	0	0	0	0	0	0	0	0	0	0
-3.1839	0.3922	1.7121	C	0	0	0	0	0	0	0	0	0	0	0	0
-4.1665	0.4975	1.2217	H	0	0	0	0	0	0	0	0	0	0	0	0
-2.89	-0.6598	1.6269	H	0	0	0	0	0	0	0	0	0	0	0	0
-3.279	0.647	3.0977	O	0	0	0	0	0	0	0	0	0	0	0	0
-3.6907	1.5103	3.213	H	0	0	0	0	0	0	0	0	0	0	0	0
2.6987	-1.8878	-0.1318	C	0	0	0	0	0	0	0	0	0	0	0	0
2.5799	-2.9651	-0.2881	H	0	0	0	0	0	0	0	0	0	0	0	0
2.1138	-1.3345	1.2061	C	0	0	0	0	0	0	0	0	0	0	0	0
2.8464	-1.0069	1.9507	H	0	0	0	0	0	0	0	0	0	0	0	0
1.42	-2.0469	1.6634	H	0	0	0	0	0	0	0	0	0	0	0	0
2.1948	1.0958	0.4793	C	0	0	0	0	0	0	0	0	0	0	0	0
3.2387	0.9004	0.2184	H	0	0	0	0	0	0	0	0	0	0	0	0
2.1681	1.5114	1.4933	H	0	0	0	0	0	0	0	0	0	0	0	0
1.8129	1.8535	-0.2131	H	0	0	0	0	0	0	0	0	0	0	0	0
1.2482	-2.1148	-3.0352	C	0	0	0	0	0	0	0	0	0	0	0	0
1.207	-1.5494	-3.9835	H	0	0	0	0	0	0	0	0	0	0	0	0
0.4811	-2.8962	-3.1134	H	0	0	0	0	0	0	0	0	0	0	0	0
2.4782	-2.7848	-2.8951	O	0	0	0	0	0	0	0	0	0	0	0	0
3.1413	-2.1396	-2.6094	H	0	0	0	0	0	0	0	0	0	0	0	0
4.0222	-1.4861	-0.4504	O	0	0	0	0	0	0	0	0	0	0	0	0
4.6262	-2.0223	0.0782	H	0	0	0	0	0	0	0	0	0	0	0	0
2 3 1	0 0 0 0
2 4 1	0 0 0 0
1 2 1	0 0 0 0
5 6 1	0 0 0 0
5 7 1	0 0 0 0
1 5 1	0 0 0 0
8 9 1	0 0 0 0
5 8 1	0 0 0 0
10 11 1	0 0 0 0
2 10 1	0 0 0 0
8 10 1	0 0 0 0
12 13 1	0 0 0 0
12 14 1	0 0 0 0
8 12 1	0 0 0 0
10 15 1	0 0 0 0
15 16 1	0 0 0 0
12 17 1	0 0 0 0
16 17 2	0 0 0 0
18 19 1	0 0 0 0
18 20 1	0 0 0 0
18 21 1	0 0 0 0
1 18 1	0 0 0 0
22 23 1	0 0 0 0
22 24 1	0 0 0 0
1 22 1	0 0 0 0
25 26 1	0 0 0 0
22 25 1	0 0 0 0
27 28 1	0 0 0 0
16 27 1	0 0 0 0
29 30 1	0 0 0 0
29 31 1	0 0 0 0
15 29 1	0 0 0 0
27 29 1	0 0 0 0
32 33 1	0 0 0 0
32 34 1	0 0 0 0
32 35 1	0 0 0 0
15 32 1	0 0 0 0
36 37 1	0 0 0 0
36 38 1	0 0 0 0
17 36 1	0 0 0 0
39 40 1	0 0 0 0
36 39 1	0 0 0 0
41 42 1	0 0 0 0
27 41 1	0 0 0 0
M END
$$$$
M0004
Spartan	04132110593D
42 44 0	0 0 0 0	0 0 0	999	V2	0
-2.1943	1.2941	1.0396	C	0	0	0	0	0	0	0	0	0	0	0	0
-0.779	0.9548	1.5964	C	0	0	0	0	0	0	0	0	0	0	0	0
-0.1866	1.8748	1.6706	H	0	0	0	0	0	0	0	0	0	0	0	0
-0.83	0.5106	2.5949	H	0	0	0	0	0	0	0	0	0	0	0	0
-2.1616	0.8266	-0.4474	C	0	0	0	0	0	0	0	0	0	0	0	0
-2.6251	1.5584	-1.1183	H	0	0	0	0	0	0	0	0	0	0	0	0
-2.7215	-0.1122	-0.576	H	0	0	0	0	0	0	0	0	0	0	0	0
-0.6875	0.5653	-0.7657	C	0	0	0	0	0	0	0	0	0	0	0	0
-0.201	1.5367	-0.9343	H	0	0	0	0	0	0	0	0	0	0	0	0
-0.1523	0.0105	0.5705	C	0	0	0	0	0	0	0	0	0	0	0	0
-0.5897	-0.9891	0.7148	H	0	0	0	0	0	0	0	0	0	0	0	0
-0.397	-0.3304	-1.9765	C	0	0	0	0	0	0	0	0	0	0	0	0
-0.4504	0.2534	-2.9059	H	0	0	0	0	0	0	0	0	0	0	0	0
-1.1846	-1.0967	-2.0644	H	0	0	0	0	0	0	0	0	0	0	0	0
1.3632	-0.1471	0.4735	C	0	0	0	0	0	0	0	0	0	0	0	0
1.6747	-0.933	-0.7849	C	0	0	0	0	0	0	0	0	0	0	0	0
0.9254	-1.0641	-1.8759	C	0	0	0	0	0	0	0	0	0	0	0	0
-2.4773	2.7963	1.1325	C	0	0	0	0	0	0	0	0	0	0	0	0
-1.7678	3.3612	0.5173	H	0	0	0	0	0	0	0	0	0	0	0	0
-2.3804	3.1522	2.1652	H	0	0	0	0	0	0	0	0	0	0	0	0
-3.4891	3.0367	0.784	H	0	0	0	0	0	0	0	0	0	0	0	0
-3.2796	0.5492	1.8312	C	0	0	0	0	0	0	0	0	0	0	0	0
-3.3176	0.9464	2.8514	H	0	0	0	0	0	0	0	0	0	0	0	0
-4.2637	0.7318	1.3688	H	0	0	0	0	0	0	0	0	0	0	0	0
-3.0414	-0.8366	1.9794	O	0	0	0	0	0	0	0	0	0	0	0	0
-3.1809	-1.2584	1.1245	H	0	0	0	0	0	0	0	0	0	0	0	0
2.715	-1.7905	-0.1021	C	0	0	0	0	0	0	0	0	0	0	0	0
2.6189	-2.866	-0.2842	H	0	0	0	0	0	0	0	0	0	0	0	0
2.1149	-1.2791	1.2457	C	0	0	0	0	0	0	0	0	0	0	0	0
2.8397	-0.9513	1.9985	H	0	0	0	0	0	0	0	0	0	0	0	0
1.4344	-2.0151	1.6853	H	0	0	0	0	0	0	0	0	0	0	0	0
2.1449	1.1679	0.5703	C	0	0	0	0	0	0	0	0	0	0	0	0
3.1932	1.0012	0.3082	H	0	0	0	0	0	0	0	0	0	0	0	0
2.1078	1.562	1.5924	H	0	0	0	0	0	0	0	0	0	0	0	0
1.7481	1.9318	-0.1072	H	0	0	0	0	0	0	0	0	0	0	0	0
1.2933	-1.9706	-3.0226	C	0	0	0	0	0	0	0	0	0	0	0	0
1.2484	-1.378	-3.9547	H	0	0	0	0	0	0	0	0	0	0	0	0
0.5443	-2.7672	-3.1298	H	0	0	0	0	0	0	0	0	0	0	0	0
2.5372	-2.6166	-2.8896	O	0	0	0	0	0	0	0	0	0	0	0	0
3.1789	-1.9669	-2.5648	H	0	0	0	0	0	0	0	0	0	0	0	0
4.0303	-1.3545	-0.408	O	0	0	0	0	0	0	0	0	0	0	0	0
4.646	-1.8985	0.0972	H	0	0	0	0	0	0	0	0	0	0	0	0
2 3 1	0 0 0 0
2 4 1	0 0 0 0
1 2 1	0 0 0 0
5 6 1	0 0 0 0
5 7 1	0 0 0 0
1 5 1	0 0 0 0
8 9 1	0 0 0 0
5 8 1	0 0 0 0
10 11 1	0 0 0 0
2 10 1	0 0 0 0
8 10 1	0 0 0 0
12 13 1	0 0 0 0
12 14 1	0 0 0 0
8 12 1	0 0 0 0
10 15 1	0 0 0 0
15 16 1	0 0 0 0
12 17 1	0 0 0 0
16 17 2	0 0 0 0
18 19 1	0 0 0 0
18 20 1	0 0 0 0
18 21 1	0 0 0 0
1 18 1	0 0 0 0
22 23 1	0 0 0 0
22 24 1	0 0 0 0
1 22 1	0 0 0 0
25 26 1	0 0 0 0
22 25 1	0 0 0 0
27 28 1	0 0 0 0
16 27 1	0 0 0 0
29 30 1	0 0 0 0
29 31 1	0 0 0 0
15 29 1	0 0 0 0
27 29 1	0 0 0 0
32 33 1	0 0 0 0
32 34 1	0 0 0 0
32 35 1	0 0 0 0
15 32 1	0 0 0 0
36 37 1	0 0 0 0
36 38 1	0 0 0 0
17 36 1	0 0 0 0
39 40 1	0 0 0 0
36 39 1	0 0 0 0
41 42 1	0 0 0 0
27 41 1	0 0 0 0
M END
$$$$
M0005
Spartan	04132110593D
42 44 0	0 0 0 0	0 0 0	999	V2	0
-2.2143	1.283	1.0557	C	0	0	0	0	0	0	0	0	0	0	0	0
-0.7984	0.9449	1.6185	C	0	0	0	0	0	0	0	0	0	0	0	0
-0.2102	1.8667	1.6985	H	0	0	0	0	0	0	0	0	0	0	0	0
-0.8331	0.5183	2.6302	H	0	0	0	0	0	0	0	0	0	0	0	0
-2.1727	0.8095	-0.4261	C	0	0	0	0	0	0	0	0	0	0	0	0
-2.6445	1.5324	-1.1011	H	0	0	0	0	0	0	0	0	0	0	0	0
-2.7154	-0.139	-0.518	H	0	0	0	0	0	0	0	0	0	0	0	0
-0.6946	0.5696	-0.7414	C	0	0	0	0	0	0	0	0	0	0	0	0
-0.2127	1.5447	-0.903	H	0	0	0	0	0	0	0	0	0	0	0	0
-0.1556	0.0101	0.5914	C	0	0	0	0	0	0	0	0	0	0	0	0
-0.5818	-0.9979	0.7126	H	0	0	0	0	0	0	0	0	0	0	0	0
-0.3897	-0.3158	-1.9557	C	0	0	0	0	0	0	0	0	0	0	0	0
-0.4492	0.2742	-2.8809	H	0	0	0	0	0	0	0	0	0	0	0	0
-1.1696	-1.089	-2.0475	H	0	0	0	0	0	0	0	0	0	0	0	0
1.3627	-0.1306	0.5049	C	0	0	0	0	0	0	0	0	0	0	0	0
1.689	-0.9016	-0.7583	C	0	0	0	0	0	0	0	0	0	0	0	0
0.9452	-1.0249	-1.8521	C	0	0	0	0	0	0	0	0	0	0	0	0
-2.4923	2.7855	1.159	C	0	0	0	0	0	0	0	0	0	0	0	0
-1.7702	3.3525	0.5606	H	0	0	0	0	0	0	0	0	0	0	0	0
-2.4134	3.1341	2.196	H	0	0	0	0	0	0	0	0	0	0	0	0
-3.4968	3.0315	0.7941	H	0	0	0	0	0	0	0	0	0	0	0	0
-3.3116	0.5323	1.8251	C	0	0	0	0	0	0	0	0	0	0	0	0
-3.3615	0.9147	2.8579	H	0	0	0	0	0	0	0	0	0	0	0	0
-4.283	0.7252	1.3568	H	0	0	0	0	0	0	0	0	0	0	0	0
-3.1627	-0.8744	1.8184	O	0	0	0	0	0	0	0	0	0	0	0	0
-2.3655	-1.0886	2.3163	H	0	0	0	0	0	0	0	0	0	0	0	0
2.7341	-1.7583	-0.0698	C	0	0	0	0	0	0	0	0	0	0	0	0
2.6399	-2.8345	-0.2627	H	0	0	0	0	0	0	0	0	0	0	0	0
2.122	-1.265	1.2692	C	0	0	0	0	0	0	0	0	0	0	0	0
2.8485	-0.9431	2.0206	H	0	0	0	0	0	0	0	0	0	0	0	0
1.4476	-2.0105	1.7022	H	0	0	0	0	0	0	0	0	0	0	0	0
2.1314	1.19	0.6205	C	0	0	0	0	0	0	0	0	0	0	0	0
3.1813	1.0303	0.3604	H	0	0	0	0	0	0	0	0	0	0	0	0
2.091	1.5715	1.6475	H	0	0	0	0	0	0	0	0	0	0	0	0
1.7298	1.9586	-0.0489	H	0	0	0	0	0	0	0	0	0	0	0	0
1.3165	-1.9447	-2.9805	C	0	0	0	0	0	0	0	0	0	0	0	0
1.0794	-1.45	-3.9373	H	0	0	0	0	0	0	0	0	0	0	0	0
0.7003	-2.8591	-2.9355	H	0	0	0	0	0	0	0	0	0	0	0	0
2.6972	-2.2648	-2.9099	O	0	0	0	0	0	0	0	0	0	0	0	0
2.879	-2.9414	-3.5718	H	0	0	0	0	0	0	0	0	0	0	0	0
4.0715	-1.3388	-0.2321	O	0	0	0	0	0	0	0	0	0	0	0	0
4.2325	-1.4073	-1.1838	H	0	0	0	0	0	0	0	0	0	0	0	0
2 3 1	0 0 0 0
2 4 1	0 0 0 0
1 2 1	0 0 0 0
5 6 1	0 0 0 0
5 7 1	0 0 0 0
1 5 1	0 0 0 0
8 9 1	0 0 0 0
5 8 1	0 0 0 0
10 11 1	0 0 0 0
2 10 1	0 0 0 0
8 10 1	0 0 0 0
12 13 1	0 0 0 0
12 14 1	0 0 0 0
8 12 1	0 0 0 0
10 15 1	0 0 0 0
15 16 1	0 0 0 0
12 17 1	0 0 0 0
16 17 2	0 0 0 0
18 19 1	0 0 0 0
18 20 1	0 0 0 0
18 21 1	0 0 0 0
1 18 1	0 0 0 0
22 23 1	0 0 0 0
22 24 1	0 0 0 0
1 22 1	0 0 0 0
25 26 1	0 0 0 0
22 25 1	0 0 0 0
27 28 1	0 0 0 0
16 27 1	0 0 0 0
29 30 1	0 0 0 0
29 31 1	0 0 0 0
15 29 1	0 0 0 0
27 29 1	0 0 0 0
32 33 1	0 0 0 0
32 34 1	0 0 0 0
32 35 1	0 0 0 0
15 32 1	0 0 0 0
36 37 1	0 0 0 0
36 38 1	0 0 0 0
17 36 1	0 0 0 0
39 40 1	0 0 0 0
36 39 1	0 0 0 0
41 42 1	0 0 0 0
27 41 1	0 0 0 0
M END
$$$$
M0006
Spartan	04132110593D
42 44 0	0 0 0 0	0 0 0	999	V2	0
-2.1448	1.2635	1.0251	C	0	0	0	0	0	0	0	0	0	0	0	0
-0.7304	0.921	1.5834	C	0	0	0	0	0	0	0	0	0	0	0	0
-0.1359	1.8395	1.6521	H	0	0	0	0	0	0	0	0	0	0	0	0
-0.7724	0.4947	2.5931	H	0	0	0	0	0	0	0	0	0	0	0	0
-2.1166	0.7809	-0.4572	C	0	0	0	0	0	0	0	0	0	0	0	0
-2.5813	1.5066	-1.1319	H	0	0	0	0	0	0	0	0	0	0	0	0
-2.6866	-0.1512	-0.5593	H	0	0	0	0	0	0	0	0	0	0	0	0
-0.6427	0.5196	-0.7746	C	0	0	0	0	0	0	0	0	0	0	0	0
-0.1513	1.4878	-0.9483	H	0	0	0	0	0	0	0	0	0	0	0	0
-0.1047	-0.0303	0.5618	C	0	0	0	0	0	0	0	0	0	0	0	0
-0.5358	-1.035	0.7001	H	0	0	0	0	0	0	0	0	0	0	0	0
-0.3529	-0.383	-1.9797	C	0	0	0	0	0	0	0	0	0	0	0	0
-0.4149	0.1935	-2.913	H	0	0	0	0	0	0	0	0	0	0	0	0
-1.1379	-1.1523	-2.0573	H	0	0	0	0	0	0	0	0	0	0	0	0
1.4115	-0.1882	0.4664	C	0	0	0	0	0	0	0	0	0	0	0	0
1.7257	-0.9719	-0.7928	C	0	0	0	0	0	0	0	0	0	0	0	0
0.9734	-1.109	-1.8811	C	0	0	0	0	0	0	0	0	0	0	0	0
-2.4273	2.7656	1.1163	C	0	0	0	0	0	0	0	0	0	0	0	0
-1.7203	3.3279	0.4961	H	0	0	0	0	0	0	0	0	0	0	0	0
-2.3233	3.1213	2.1485	H	0	0	0	0	0	0	0	0	0	0	0	0
-3.4416	2.9903	0.7763	H	0	0	0	0	0	0	0	0	0	0	0	0
-3.1985	0.4901	1.8162	C	0	0	0	0	0	0	0	0	0	0	0	0
-2.9243	-0.5787	1.8294	H	0	0	0	0	0	0	0	0	0	0	0	0
-3.2024	0.8453	2.8603	H	0	0	0	0	0	0	0	0	0	0	0	0
-4.462	0.6803	1.2105	O	0	0	0	0	0	0	0	0	0	0	0	0
-5.1158	0.1868	1.7167	H	0	0	0	0	0	0	0	0	0	0	0	0
2.7689	-1.8269	-0.1102	C	0	0	0	0	0	0	0	0	0	0	0	0
2.6775	-2.9026	-0.2943	H	0	0	0	0	0	0	0	0	0	0	0	0
2.1649	-1.32	1.2379	C	0	0	0	0	0	0	0	0	0	0	0	0
2.8871	-0.993	1.9934	H	0	0	0	0	0	0	0	0	0	0	0	0
1.4862	-2.0599	1.6746	H	0	0	0	0	0	0	0	0	0	0	0	0
2.1914	1.1275	0.5668	C	0	0	0	0	0	0	0	0	0	0	0	0
3.2386	0.9632	0.2972	H	0	0	0	0	0	0	0	0	0	0	0	0
2.16	1.5167	1.5916	H	0	0	0	0	0	0	0	0	0	0	0	0
1.7892	1.8935	-0.1045	H	0	0	0	0	0	0	0	0	0	0	0	0
1.345	-2.0136	-3.0282	C	0	0	0	0	0	0	0	0	0	0	0	0
1.2975	-1.4205	-3.9592	H	0	0	0	0	0	0	0	0	0	0	0	0
0.5997	-2.8121	-3.1374	H	0	0	0	0	0	0	0	0	0	0	0	0
2.5921	-2.6542	-2.8956	O	0	0	0	0	0	0	0	0	0	0	0	0
3.2323	-2.0005	-2.5796	H	0	0	0	0	0	0	0	0	0	0	0	0
4.0843	-1.3854	-0.4109	O	0	0	0	0	0	0	0	0	0	0	0	0
4.6983	-1.9275	0.1009	H	0	0	0	0	0	0	0	0	0	0	0	0
2 3 1	0 0 0 0
2 4 1	0 0 0 0
1 2 1	0 0 0 0
5 6 1	0 0 0 0
5 7 1	0 0 0 0
1 5 1	0 0 0 0
8 9 1	0 0 0 0
5 8 1	0 0 0 0
10 11 1	0 0 0 0
2 10 1	0 0 0 0
8 10 1	0 0 0 0
12 13 1	0 0 0 0
12 14 1	0 0 0 0
8 12 1	0 0 0 0
10 15 1	0 0 0 0
15 16 1	0 0 0 0
12 17 1	0 0 0 0
16 17 2	0 0 0 0
18 19 1	0 0 0 0
18 20 1	0 0 0 0
18 21 1	0 0 0 0
1 18 1	0 0 0 0
22 23 1	0 0 0 0
22 24 1	0 0 0 0
1 22 1	0 0 0 0
25 26 1	0 0 0 0
22 25 1	0 0 0 0
27 28 1	0 0 0 0
16 27 1	0 0 0 0
29 30 1	0 0 0 0
29 31 1	0 0 0 0
15 29 1	0 0 0 0
27 29 1	0 0 0 0
32 33 1	0 0 0 0
32 34 1	0 0 0 0
32 35 1	0 0 0 0
15 32 1	0 0 0 0
36 37 1	0 0 0 0
36 38 1	0 0 0 0
17 36 1	0 0 0 0
39 40 1	0 0 0 0
36 39 1	0 0 0 0
41 42 1	0 0 0 0
27 41 1	0 0 0 0
M END
$$$$
M0007
Spartan	04132110593D
42 44 0	0 0 0 0	0 0 0	999	V2	0
-2.1808	1.2781	1.0632	C	0	0	0	0	0	0	0	0	0	0	0	0
-0.7759	0.9144	1.6365	C	0	0	0	0	0	0	0	0	0	0	0	0
-0.1844	1.8298	1.7532	H	0	0	0	0	0	0	0	0	0	0	0	0
-0.8446	0.4422	2.6209	H	0	0	0	0	0	0	0	0	0	0	0	0
-2.1514	0.7857	-0.4136	C	0	0	0	0	0	0	0	0	0	0	0	0
-2.6368	1.497	-1.0921	H	0	0	0	0	0	0	0	0	0	0	0	0
-2.6848	-0.1693	-0.4917	H	0	0	0	0	0	0	0	0	0	0	0	0
-0.6738	0.5579	-0.7344	C	0	0	0	0	0	0	0	0	0	0	0	0
-0.2011	1.5376	-0.8967	H	0	0	0	0	0	0	0	0	0	0	0	0
-0.1291	-0.0012	0.5961	C	0	0	0	0	0	0	0	0	0	0	0	0
-0.5471	-1.0102	0.723	H	0	0	0	0	0	0	0	0	0	0	0	0
-0.3671	-0.3221	-1.9522	C	0	0	0	0	0	0	0	0	0	0	0	0
-0.435	0.2682	-2.8771	H	0	0	0	0	0	0	0	0	0	0	0	0
-1.1416	-1.1016	-2.042	H	0	0	0	0	0	0	0	0	0	0	0	0
1.3905	-0.126	0.5018	C	0	0	0	0	0	0	0	0	0	0	0	0
1.7194	-0.8941	-0.7627	C	0	0	0	0	0	0	0	0	0	0	0	0
0.9731	-1.022	-1.8544	C	0	0	0	0	0	0	0	0	0	0	0	0
-2.422	2.7886	1.1366	C	0	0	0	0	0	0	0	0	0	0	0	0
-1.6858	3.3213	0.5251	H	0	0	0	0	0	0	0	0	0	0	0	0
-2.3291	3.1571	2.1654	H	0	0	0	0	0	0	0	0	0	0	0	0
-3.4195	3.0552	0.7673	H	0	0	0	0	0	0	0	0	0	0	0	0
-3.2901	0.5735	1.8414	C	0	0	0	0	0	0	0	0	0	0	0	0
-3.3197	0.9705	2.8695	H	0	0	0	0	0	0	0	0	0	0	0	0
-4.2613	0.7961	1.3688	H	0	0	0	0	0	0	0	0	0	0	0	0
-3.0414	-0.8194	1.8489	O	0	0	0	0	0	0	0	0	0	0	0	0
-3.7472	-1.2486	2.3429	H	0	0	0	0	0	0	0	0	0	0	0	0
2.774	-1.7407	-0.0778	C	0	0	0	0	0	0	0	0	0	0	0	0
2.6888	-2.818	-0.2676	H	0	0	0	0	0	0	0	0	0	0	0	0
2.1632	-1.2529	1.2631	C	0	0	0	0	0	0	0	0	0	0	0	0
2.8904	-0.9239	2.0107	H	0	0	0	0	0	0	0	0	0	0	0	0
1.4959	-2.0019	1.7004	H	0	0	0	0	0	0	0	0	0	0	0	0
2.1486	1.2011	0.6115	C	0	0	0	0	0	0	0	0	0	0	0	0
3.1977	1.0514	0.344	H	0	0	0	0	0	0	0	0	0	0	0	0
2.112	1.5818	1.6388	H	0	0	0	0	0	0	0	0	0	0	0	0
1.7346	1.9664	-0.0542	H	0	0	0	0	0	0	0	0	0	0	0	0
1.3444	-1.9398	-2.9843	C	0	0	0	0	0	0	0	0	0	0	0	0
1.1043	-1.4454	-3.9398	H	0	0	0	0	0	0	0	0	0	0	0	0
0.7305	-2.855	-2.9397	H	0	0	0	0	0	0	0	0	0	0	0	0
2.7243	-2.2585	-2.9191	O	0	0	0	0	0	0	0	0	0	0	0	0
2.9059	-2.9327	-3.5823	H	0	0	0	0	0	0	0	0	0	0	0	0
4.108	-1.3113	-0.2472	O	0	0	0	0	0	0	0	0	0	0	0	0
4.2641	-1.3795	-1.2002	H	0	0	0	0	0	0	0	0	0	0	0	0
2 3 1	0 0 0 0
2 4 1	0 0 0 0
1 2 1	0 0 0 0
5 6 1	0 0 0 0
5 7 1	0 0 0 0
1 5 1	0 0 0 0
8 9 1	0 0 0 0
5 8 1	0 0 0 0
10 11 1	0 0 0 0
2 10 1	0 0 0 0
8 10 1	0 0 0 0
12 13 1	0 0 0 0
12 14 1	0 0 0 0
8 12 1	0 0 0 0
10 15 1	0 0 0 0
15 16 1	0 0 0 0
12 17 1	0 0 0 0
16 17 2	0 0 0 0
18 19 1	0 0 0 0
18 20 1	0 0 0 0
18 21 1	0 0 0 0
1 18 1	0 0 0 0
22 23 1	0 0 0 0
22 24 1	0 0 0 0
1 22 1	0 0 0 0
25 26 1	0 0 0 0
22 25 1	0 0 0 0
27 28 1	0 0 0 0
16 27 1	0 0 0 0
29 30 1	0 0 0 0
29 31 1	0 0 0 0
15 29 1	0 0 0 0
27 29 1	0 0 0 0
32 33 1	0 0 0 0
32 34 1	0 0 0 0
32 35 1	0 0 0 0
15 32 1	0 0 0 0
36 37 1	0 0 0 0
36 38 1	0 0 0 0
17 36 1	0 0 0 0
39 40 1	0 0 0 0
36 39 1	0 0 0 0
41 42 1	0 0 0 0
27 41 1	0 0 0 0
M END
$$$$
M0008
Spartan	04132110593D
42 44 0	0 0 0 0	0 0 0	999	V2	0
-2.1707	1.245	0.9851	C	0	0	0	0	0	0	0	0	0	0	0	0
-0.7504	0.9492	1.5405	C	0	0	0	0	0	0	0	0	0	0	0	0
-0.1617	1.8748	1.5569	H	0	0	0	0	0	0	0	0	0	0	0	0
-0.7926	0.5753	2.5679	H	0	0	0	0	0	0	0	0	0	0	0	0
-2.12	0.8085	-0.5115	C	0	0	0	0	0	0	0	0	0	0	0	0
-2.533	1.573	-1.1786	H	0	0	0	0	0	0	0	0	0	0	0	0
-2.7232	-0.0989	-0.6617	H	0	0	0	0	0	0	0	0	0	0	0	0
-0.6496	0.4923	-0.8061	C	0	0	0	0	0	0	0	0	0	0	0	0
-0.1284	1.4405	-1.0021	H	0	0	0	0	0	0	0	0	0	0	0	0
-0.1326	-0.0355	0.5491	C	0	0	0	0	0	0	0	0	0	0	0	0
-0.5807	-1.0301	0.7077	H	0	0	0	0	0	0	0	0	0	0	0	0
-0.3755	-0.4492	-1.9848	C	0	0	0	0	0	0	0	0	0	0	0	0
-0.4391	0.0969	-2.9364	H	0	0	0	0	0	0	0	0	0	0	0	0
-1.1656	-1.2158	-2.034	H	0	0	0	0	0	0	0	0	0	0	0	0
1.3829	-0.2205	0.4764	C	0	0	0	0	0	0	0	0	0	0	0	0
1.7002	-1.0139	-0.7725	C	0	0	0	0	0	0	0	0	0	0	0	0
0.9503	-1.1692	-1.8602	C	0	0	0	0	0	0	0	0	0	0	0	0
-2.5201	2.7291	1.1282	C	0	0	0	0	0	0	0	0	0	0	0	0
-1.8421	3.3453	0.527	H	0	0	0	0	0	0	0	0	0	0	0	0
-2.421	3.0622	2.1686	H	0	0	0	0	0	0	0	0	0	0	0	0
-3.5448	2.9354	0.7925	H	0	0	0	0	0	0	0	0	0	0	0	0
-3.2176	0.3841	1.7119	C	0	0	0	0	0	0	0	0	0	0	0	0
-4.1918	0.4965	1.2069	H	0	0	0	0	0	0	0	0	0	0	0	0
-2.9335	-0.6717	1.638	H	0	0	0	0	0	0	0	0	0	0	0	0
-3.3301	0.6497	3.0948	O	0	0	0	0	0	0	0	0	0	0	0	0
-3.7251	1.5226	3.1985	H	0	0	0	0	0	0	0	0	0	0	0	0
2.7076	-1.9033	-0.0659	C	0	0	0	0	0	0	0	0	0	0	0	0
2.5643	-2.9761	-0.2525	H	0	0	0	0	0	0	0	0	0	0	0	0
2.0979	-1.3719	1.259	C	0	0	0	0	0	0	0	0	0	0	0	0
2.8305	-1.064	2.0103	H	0	0	0	0	0	0	0	0	0	0	0	0
1.3962	-2.0863	1.6995	H	0	0	0	0	0	0	0	0	0	0	0	0
2.1879	1.0781	0.5885	C	0	0	0	0	0	0	0	0	0	0	0	0
3.2367	0.8887	0.3426	H	0	0	0	0	0	0	0	0	0	0	0	0
2.144	1.4705	1.6108	H	0	0	0	0	0	0	0	0	0	0	0	0
1.8143	1.8509	-0.0925	H	0	0	0	0	0	0	0	0	0	0	0	0
1.3519	-2.1518	-2.9353	C	0	0	0	0	0	0	0	0	0	0	0	0
0.867	-1.8843	-3.8884	H	0	0	0	0	0	0	0	0	0	0	0	0
1.0205	-3.1672	-2.6857	H	0	0	0	0	0	0	0	0	0	0	0	0
2.7609	-2.245	-3.0968	O	0	0	0	0	0	0	0	0	0	0	0	0
3.0676	-1.3503	-3.2903	H	0	0	0	0	0	0	0	0	0	0	0	0
4.0688	-1.5583	-0.1998	O	0	0	0	0	0	0	0	0	0	0	0	0
4.2999	-1.8054	-1.1058	H	0	0	0	0	0	0	0	0	0	0	0	0
2 3 1	0 0 0 0
2 4 1	0 0 0 0
1 2 1	0 0 0 0
5 6 1	0 0 0 0
5 7 1	0 0 0 0
1 5 1	0 0 0 0
8 9 1	0 0 0 0
5 8 1	0 0 0 0
10 11 1	0 0 0 0
2 10 1	0 0 0 0
8 10 1	0 0 0 0
12 13 1	0 0 0 0
12 14 1	0 0 0 0
8 12 1	0 0 0 0
10 15 1	0 0 0 0
15 16 1	0 0 0 0
12 17 1	0 0 0 0
16 17 2	0 0 0 0
18 19 1	0 0 0 0
18 20 1	0 0 0 0
18 21 1	0 0 0 0
1 18 1	0 0 0 0
22 23 1	0 0 0 0
22 24 1	0 0 0 0
1 22 1	0 0 0 0
25 26 1	0 0 0 0
22 25 1	0 0 0 0
27 28 1	0 0 0 0
16 27 1	0 0 0 0
29 30 1	0 0 0 0
29 31 1	0 0 0 0
15 29 1	0 0 0 0
27 29 1	0 0 0 0
32 33 1	0 0 0 0
32 34 1	0 0 0 0
32 35 1	0 0 0 0
15 32 1	0 0 0 0
36 37 1	0 0 0 0
36 38 1	0 0 0 0
17 36 1	0 0 0 0
39 40 1	0 0 0 0
36 39 1	0 0 0 0
41 42 1	0 0 0 0
27 41 1	0 0 0 0
M END
$$$$
M0009
Spartan	04132110593D
42 44 0	0 0 0 0	0 0 0	999	V2	0
-2.1581	1.2448	1.0961	C	0	0	0	0	0	0	0	0	0	0	0	0
-0.7695	0.8457	1.685	C	0	0	0	0	0	0	0	0	0	0	0	0
-0.1654	1.7476	1.8339	H	0	0	0	0	0	0	0	0	0	0	0	0
-0.8602	0.3611	2.6645	H	0	0	0	0	0	0	0	0	0	0	0	0
-2.1255	0.7307	-0.3747	C	0	0	0	0	0	0	0	0	0	0	0	0
-2.614	1.4233	-1.0691	H	0	0	0	0	0	0	0	0	0	0	0	0
-2.6469	-0.2365	-0.4574	H	0	0	0	0	0	0	0	0	0	0	0	0
-0.6466	0.5044	-0.6884	C	0	0	0	0	0	0	0	0	0	0	0	0
-0.1775	1.4873	-0.8363	H	0	0	0	0	0	0	0	0	0	0	0	0
-0.1131	-0.0636	0.6422	C	0	0	0	0	0	0	0	0	0	0	0	0
-0.5244	-1.0803	0.7505	H	0	0	0	0	0	0	0	0	0	0	0	0
-0.3285	-0.363	-1.9122	C	0	0	0	0	0	0	0	0	0	0	0	0
-0.3868	0.2383	-2.8302	H	0	0	0	0	0	0	0	0	0	0	0	0
-1.1019	-1.1415	-2.0205	H	0	0	0	0	0	0	0	0	0	0	0	0
1.4076	-0.1894	0.5609	C	0	0	0	0	0	0	0	0	0	0	0	0
1.7466	-0.9457	-0.7077	C	0	0	0	0	0	0	0	0	0	0	0	0
1.0111	-1.0633	-1.8077	C	0	0	0	0	0	0	0	0	0	0	0	0
-2.3622	2.7615	1.1371	C	0	0	0	0	0	0	0	0	0	0	0	0
-1.629	3.2712	0.5006	H	0	0	0	0	0	0	0	0	0	0	0	0
-2.2411	3.142	2.1583	H	0	0	0	0	0	0	0	0	0	0	0	0
-3.367	3.0259	0.7938	H	0	0	0	0	0	0	0	0	0	0	0	0
-3.2755	0.5501	1.8855	C	0	0	0	0	0	0	0	0	0	0	0	0
-3.0635	-0.5319	1.9351	H	0	0	0	0	0	0	0	0	0	0	0	0
-3.2924	0.9275	2.9135	H	0	0	0	0	0	0	0	0	0	0	0	0
-4.5697	0.7893	1.3713	O	0	0	0	0	0	0	0	0	0	0	0	0
-4.602	0.4202	0.4806	H	0	0	0	0	0	0	0	0	0	0	0	0
2.7965	-1.7988	-0.022	C	0	0	0	0	0	0	0	0	0	0	0	0
2.7121	-2.874	-0.2243	H	0	0	0	0	0	0	0	0	0	0	0	0
2.1755	-1.3219	1.3187	C	0	0	0	0	0	0	0	0	0	0	0	0
2.8966	-0.9978	2.0742	H	0	0	0	0	0	0	0	0	0	0	0	0
1.5073	-2.0763	1.7454	H	0	0	0	0	0	0	0	0	0	0	0	0
2.1621	1.1383	0.6901	C	0	0	0	0	0	0	0	0	0	0	0	0
3.2136	0.9927	0.4279	H	0	0	0	0	0	0	0	0	0	0	0	0
2.1184	1.5078	1.7212	H	0	0	0	0	0	0	0	0	0	0	0	0
1.7522	1.9104	0.0299	H	0	0	0	0	0	0	0	0	0	0	0	0
1.3964	-1.9665	-2.9447	C	0	0	0	0	0	0	0	0	0	0	0	0
1.1683	-1.4593	-3.8971	H	0	0	0	0	0	0	0	0	0	0	0	0
0.782	-2.883	-2.9194	H	0	0	0	0	0	0	0	0	0	0	0	0
2.7764	-2.2841	-2.8631	O	0	0	0	0	0	0	0	0	0	0	0	0
2.9705	-2.9454	-3.5361	H	0	0	0	0	0	0	0	0	0	0	0	0
4.1305	-1.3667	-0.1771	O	0	0	0	0	0	0	0	0	0	0	0	0
4.2969	-1.4306	-1.1283	H	0	0	0	0	0	0	0	0	0	0	0	0
2 3 1	0 0 0 0
2 4 1	0 0 0 0
1 2 1	0 0 0 0
5 6 1	0 0 0 0
5 7 1	0 0 0 0
1 5 1	0 0 0 0
8 9 1	0 0 0 0
5 8 1	0 0 0 0
10 11 1	0 0 0 0
2 10 1	0 0 0 0
8 10 1	0 0 0 0
12 13 1	0 0 0 0
12 14 1	0 0 0 0
8 12 1	0 0 0 0
10 15 1	0 0 0 0
15 16 1	0 0 0 0
12 17 1	0 0 0 0
16 17 2	0 0 0 0
18 19 1	0 0 0 0
18 20 1	0 0 0 0
18 21 1	0 0 0 0
1 18 1	0 0 0 0
22 23 1	0 0 0 0
22 24 1	0 0 0 0
1 22 1	0 0 0 0
25 26 1	0 0 0 0
22 25 1	0 0 0 0
27 28 1	0 0 0 0
16 27 1	0 0 0 0
29 30 1	0 0 0 0
29 31 1	0 0 0 0
15 29 1	0 0 0 0
27 29 1	0 0 0 0
32 33 1	0 0 0 0
32 34 1	0 0 0 0
32 35 1	0 0 0 0
15 32 1	0 0 0 0
36 37 1	0 0 0 0
36 38 1	0 0 0 0
17 36 1	0 0 0 0
39 40 1	0 0 0 0
36 39 1	0 0 0 0
41 42 1	0 0 0 0
27 41 1	0 0 0 0
M END
$$$$
M0010
Spartan	04132110593D
42 44 0	0 0 0 0	0 0 0	999	V2	0
2.2055	-1.0456	-1.2745	C	0	0	0	0	0	0	0	0	0	0	0	0
0.804	-1.6274	-0.9197	C	0	0	0	0	0	0	0	0	0	0	0	0
0.2083	-1.7258	-1.8351	H	0	0	0	0	0	0	0	0	0	0	0	0
0.8782	-2.6197	-0.4652	H	0	0	0	0	0	0	0	0	0	0	0	0
2.1571	0.4366	-0.795	C	0	0	0	0	0	0	0	0	0	0	0	0
2.6154	1.1181	-1.5203	H	0	0	0	0	0	0	0	0	0	0	0	0
2.715	0.5649	0.1451	H	0	0	0	0	0	0	0	0	0	0	0	0
0.6808	0.7378	-0.5311	C	0	0	0	0	0	0	0	0	0	0	0	0
0.1897	0.9066	-1.5007	H	0	0	0	0	0	0	0	0	0	0	0	0
0.1583	-0.6065	0.018	C	0	0	0	0	0	0	0	0	0	0	0	0
0.5906	-0.7435	1.0212	H	0	0	0	0	0	0	0	0	0	0	0	0
[truncated: 1,897 more rows]

## Sheet: 2S3R5R9R11R
M0001
[truncated: 2,729 more rows]

[truncated: 11 more sheets: 2R3S5S9R11R, 2R3S5R9S11R, 2R3S5R9R11R, 2R3R5S9R11R, 2R3R5R9S11R, 2R3R5R9R11R, 2S3R4R9S11R, 2S3R4S9S11R, 2S3S5R9S11R, 2S3R5S9S11R, 2S3R5R9S11R]
