# Supplementary material for: Cyclohumulanoid Sesquiterpenes from the Culture Broth of the Basidiomycetous Fungus Daedaleopsis tricolor
Source: Molecules. 2021 Jul 19;26(14):4364. doi: 10.3390/molecules26144364 (PMC8303491; doi:10.3390/molecules26144364)
Supplement: Supplementary file 1 [file molecules-26-04364-s001.zip › NMR Statistical analysis of 6.xlsx]

## Sheet: summary
	Summary
			13C			1H			1H+13C
			RMSD (ppm)	max deviation (ppm)	DP4	RMSD (ppm)	max deviation (ppm)	DP4	DP4
	(2S,3R,7R,9S,11R)	6	1.06702	1.90603	0.479085	0.163036	0.329554	0.984977	0.999334	proposed diastereomer
	(2S,3R,7R,9S,11S)	11-epimer	1.01122	1.70834	0.520876	0.237645	0.590793	0.000603271	0.000665455
	(2S,3R,7R,9R,11R)		2.43822	4.88395	1.85894e-05	0.241135	0.423647	2.05725e-05	8.09889e-10
	(2S,3R,7R,9R,11S)		2.41442	4.16876	1.57773e-05	0.233615	0.541373	0.000602698	2.01374e-08
	(2R,3R,7R,9S,11R)		3.01009	7.24879	5.35514e-07	0.227613	0.603231	0.00103936	1.17872e-09
	(2R,3R,7R,9R,11S)		3.01444	7.28804	8.15167e-07	0.201537	0.416464	0.0114661	1.9794e-08
	(2R,3R,7R,9R,11R)		2.84057	7.15538	3.06702e-06	0.235914	0.673932	0.000500696	3.25209e-09
	(2R,3R,7R,9S,11S)		3.11146	7.32263	3.8175e-07	0.229048	0.607911	0.000773509	6.25341e-10
	7,12,14-triol (2S,3R,7R,9S,11R)		3.98883	8.41757	3.55462e-10	0.273827	0.756432	1.6689e-05	1.2563e-14
	Raw data from Spartan'18
	(2S,3R,7R,9S,11R)
	(2S,3R,7R,9S,11S)
	(2S,3R,7R,9R,11R)
	(2S,3R,7R,9R,11S)
	(2R,3R,7R,9S,11R)
	(2R,3R,7R,9R,11S)
	(2R,3R,7R,9R,11R)
	(2R,3R,7R,9S,11S)
	7,12,14-triol (2S,3R,7R,9S,11R)

## Sheet: analysis
		C-1	C-2	C-3	C-4	C-5	C-6	C-7	C-8	C-9	C-10	C-11	C-12	C-13	C-14	C-15	H-1A	H-1B	H-2	H-4A	H-4B	H-5A	H-5B	H-8A	H-8B	H-9	H-10A	H-10B	H-12A	H-12B	H-13	H-14A	H-14B	H-15
	exp	37.2	46.6	78	2.87	3.16	34.3	83.1	39.2	35.4	43.5	43.2	70.3	24.3	71.2	21.7	1.53	1.78	2.32	0.52	0.3	0.65	0.68	1.63	1.67	2.45	1.62	1.75	3.31	3.42	1.15	3.48	3.97	1.2
proposed	(2S,3R,7R,9S,11R)	37.313	47.687	78.1939	4.09134	4.82745	35.3118	83.658	38.9885	36.7081	43.3555	42.857	72.206	24.471	73.1043	22.7278	1.80034	1.59696	2.19241	0.334199	0.547139	0.653593	0.740514	1.48245	1.58883	2.45443	1.69696	2.07955	3.35358	3.43775	1.08092	3.53343	3.95093	0.87875
	(2S,3R,7R,9S,11S)	36.5947	46.7101	78.4396	4.09929	4.8553	35.3698	83.5574	39.121	36.4894	42.1588	43.1177	71.044	26.0083	72.3666	22.7939	1.49938	2.15053	2.28629	0.585078	0.320239	0.639282	0.73384	1.52864	1.59843	2.49584	1.20161	2.34079	3.50078	3.49546	0.969047	3.39428	4.34101	0.871199
	(2S,3R,7R,9R,11R)	36.03	51.4839	76.816	4.82601	4.62691	38.0788	83.5852	41.6579	38.5679	39.9183	42.1989	72.468	26.3988	72.8848	22.1528	1.1751	1.69596	1.94914	0.750786	0.643519	0.357174	0.542202	1.20635	1.60307	2.24327	1.47881	1.41325	3.42484	3.38837	1.04748	3.47569	3.88516	0.871164
	(2S,3R,7R,9R,11S)	34.8876	50.4959	76.7358	4.6421	4.85736	38.0412	83.4841	41.8295	39.5688	40.9697	42.2344	72.6013	26.3824	73.1272	22.1216	1.30717	1.54924	1.9505	0.593575	0.350805	0.652212	0.788314	1.16532	1.58321	2.2115	1.07863	1.75546	3.43279	3.45658	1.02129	3.4799	3.90983	0.863625
	(2R,3R,7R,9S,11R)	36.0749	51.5353	74.4953	2.21767	4.89143	32.4901	83.0797	41.6455	39.0631	40.8691	42.5026	72.6064	26.3007	78.4488	23.322	1.40592	1.62833	2.10565	0.579534	0.428425	0.770529	0.51293	1.37813	1.56498	2.37015	1.01677	1.75856	3.38387	3.42016	1.00877	3.39039	3.5076	0.893948
	(2R,3R,7R,9R,11S)	35.453	51.0424	76.3493	2.13128	6.55804	33.0591	82.8445	43.4083	36.6233	39.9156	43.68	72.1513	27.1691	78.488	21.8861	1.94646	1.72271	2.31611	0.612363	0.50541	0.609278	0.864519	1.50116	1.56311	2.55791	1.20519	1.83564	3.27578	3.3766	1.06823	3.65343	3.70041	0.830716
	(2R,3R,7R,9R,11R)	34.4332	50.6151	76.4393	2.11399	6.66634	33.1002	83.0552	41.7417	36.7527	39.9625	44.1587	71.5854	26.727	78.3554	21.9202	1.22331	2.45393	2.37627	0.543013	0.491141	0.639583	0.845388	1.41609	1.67424	2.58321	1.49019	1.56935	3.38536	3.38933	0.956788	3.63397	3.73228	0.814401
	(2R,3R,7R,9S,11S)	37.1988	52.3948	74.3916	2.10592	4.8909	32.4024	83.1079	41.6204	37.9522	39.9486	42.5091	72.4973	26.4882	78.5226	23.3548	1.24371	1.79749	2.08693	0.582548	0.430888	0.528415	0.786326	1.41759	1.594	2.37818	1.28695	1.41384	3.38987	3.40949	1.02608	3.48062	3.36209	0.901272
	7,12,14-triol (2S,3R,7R,9S,11R)	34.6825	46.1692	73.3725	6.35401	5.96991	29.5104	74.6824	46.4121	33.5574	41.8445	44.177	69.4859	24.5045	71.2844	27.7891	1.79445	1.27617	2.39845	0.914982	0.182519	0.655592	0.733943	1.65399	1.70234	2.23023	0.863568	1.92149	3.42064	3.47966	1.02926	3.50135	4.10196	0.816323
difference^2
	(2S,3R,7R,9S,11R)	0.0127783	1.18149	0.0376161	1.49168	2.78039	1.02367	0.31134	0.044737	1.71106	0.0208692	0.117641	3.63295	0.0292373	3.62638	1.05628	0.0730827	0.0335023	0.0162789	0.0345221	0.0610776	1.29124e-05	0.00366191	0.0217723	0.00658801	1.96623e-05	0.00592211	0.108606	0.00189957	0.000315042	0.00477175	0.00285425	0.000363667	0.103201
	(2S,3R,7R,9S,11S)	0.366365	0.0121248	0.193272	1.51116	2.87403	1.14444	0.209205	0.00624303	1.18669	1.79869	0.00678061	0.553566	2.91841	1.36094	1.19667	0.000937558	0.137292	0.00113662	0.00423516	0.000409597	0.00011487	0.00289879	0.0102735	0.00512269	0.00210176	0.175051	0.349037	0.0363987	0.00569465	0.032744	0.00734735	0.137649	0.10811
	(2S,3R,7R,9R,11R)	1.36901	23.853	1.40187	3.82599	2.15182	14.2795	0.235426	6.04131	10.0357	12.8287	1.00222	4.70038	4.40492	2.8387	0.205063	0.125957	0.00706236	0.137535	0.0532622	0.118005	0.0857472	0.0189883	0.179476	0.00447933	0.0427357	0.0199345	0.113402	0.0131875	0.00100073	0.0105103	1.8538e-05	0.00719819	0.108133
	(2S,3R,7R,9R,11S)	5.34724	15.1783	1.59813	3.14033	2.88103	13.9969	0.147553	6.91439	17.3785	6.40226	0.93242	5.29617	4.33647	3.71413	0.177783	0.0496549	0.0532481	0.136527	0.00541334	0.00258111	4.89289e-06	0.011732	0.215927	0.00753288	0.0568837	0.293085	2.98486e-05	0.0150784	0.00133796	0.0165662	1.02421e-08	0.00362042	0.113148
	(2R,3R,7R,9S,11R)	1.26596	24.3568	12.2828	0.425532	2.99786	3.27561	0.000412015	5.9803	13.4185	6.9214	0.486413	5.3195	4.00266	52.545	2.63088	0.0153968	0.0230041	0.0459457	0.00354433	0.016493	0.0145274	0.0279125	0.0634369	0.0110298	0.00637578	0.363887	7.33181e-05	0.00545682	2.60178e-08	0.019946	0.00803009	0.213812	0.0936676
	(2R,3R,7R,9R,11S)	3.05201	19.7349	2.72477	0.545702	11.5467	1.53994	0.0652659	17.7101	1.49656	12.8477	0.23041	3.42739	8.23148	53.1155	0.034629	0.173443	0.00328235	1.51537e-05	0.00853096	0.0421935	0.00165825	0.0340474	0.0166001	0.0114257	0.0116435	0.172066	0.00733457	0.00117091	0.00188379	0.00668701	0.0300796	0.0726776	0.136371
	(2R,3R,7R,9R,11R)	7.65491	16.121	2.43575	0.571556	12.2944	1.43956	0.0020052	6.4601	1.82984	12.514	0.919034	1.65233	5.89046	51.1994	0.048497	0.09406	0.454185	0.00316633	0.000529581	0.0365347	0.000108521	0.0273533	0.0457565	1.79915e-05	0.0177462	0.0168496	0.0326328	0.0056789	0.000940794	0.0373307	0.023708	0.056509	0.148687
	(2R,3R,7R,9S,11S)	1.43499e-06	33.58	13.0203	0.583823	2.99601	3.60092	6.31482e-05	5.85848	6.51355	12.6121	0.477355	4.82801	4.78802	53.621	2.73845	0.081961	0.000305742	0.0543197	0.00391226	0.0171317	0.0147829	0.0113052	0.0451189	0.00577566	0.00515834	0.110921	0.113002	0.00637857	0.000110387	0.015356	3.85822e-07	0.369555	0.0892386
	7,12,14-triol (2S,3R,7R,9S,11R)	6.33787	0.185559	21.414	12.1383	7.89558	22.9404	70.8556	52.0149	3.39531	2.74067	0.954474	0.662796	0.0418122	0.00711693	37.0771	0.0699321	0.253845	0.00615365	0.156011	0.0138017	3.12761e-05	0.00290982	0.0005753	0.0010457	0.0482985	0.57219	0.0294087	0.0122408	0.00355898	0.0145783	0.000455707	0.0174131	0.147208
probability
	(2S,3R,7R,9S,11R)	0.480891	0.323296	0.467242	0.303444	0.242358	0.334666	0.406628	0.464284	0.290968	0.475586	0.442226	0.213028	0.471111	0.213232	0.332234	0.0830082	0.169633	0.250837	0.166132	0.101449	0.492389	0.374215	0.219213	0.333773	0.490608	0.341868	0.0482745	0.408581	0.462463	0.357224	0.388489	0.45968	0.0522103
	(2S,3R,7R,9S,11S)	0.398901	0.481386	0.426138	0.302289	0.23881	0.325878	0.423196	0.48664	0.322938	0.286283	0.486077	0.376507	0.237159	0.311457	0.322253	0.435454	0.0324739	0.429005	0.365123	0.45722	0.47731	0.387648	0.2962	0.352331	0.403939	0.0200837	0.00325218	0.159952	0.344756	0.172307	0.325123	0.0323204	0.0486202
	(2S,3R,7R,9R,11R)	0.310949	0.0288885	0.308897	0.207194	0.268852	0.0647681	0.418597	0.154658	0.0984297	0.0743262	0.336292	0.183659	0.191129	0.240138	0.423949	0.0378428	0.328303	0.0323694	0.116341	0.0422474	0.0678896	0.23434	0.0190331	0.361462	0.141308	0.22901	0.0450782	0.272373	0.433337	0.294106	0.49088	0.326778	0.0486041
	(2S,3R,7R,9R,11S)	0.168758	0.0596185	0.297249	0.229194	0.238548	0.066502	0.435363	0.139191	0.0490165	0.147985	0.341732	0.169868	0.192926	0.210543	0.429123	0.124181	0.11637	0.0328068	0.348423	0.39381	0.495314	0.283771	0.0124467	0.323094	0.10911	0.00552565	0.488429	0.258815	0.423053	0.248993	0.499786	0.374903	0.0452409
	(2R,3R,7R,9S,11R)	0.317592	0.0277939	0.0783835	0.39126	0.234254	0.224557	0.496567	0.155828	0.0702381	0.139076	0.383978	0.16936	0.202074	0.00467538	0.248218	0.256656	0.213022	0.132992	0.376177	0.249461	0.262634	0.190879	0.0974419	0.289617	0.336298	0.0028451	0.481869	0.347849	0.499658	0.228947	0.317802	0.0127469	0.0601486
	(2R,3R,7R,9R,11S)	0.232309	0.0401343	0.244509	0.377355	0.0843152	0.300601	0.456891	0.0476291	0.303153	0.0741894	0.419455	0.219538	0.119648	0.0045357	0.468566	0.0204821	0.380681	0.491755	0.312675	0.142783	0.414479	0.167749	0.248777	0.286292	0.284494	0.0208307	0.325264	0.427955	0.408954	0.332612	0.182201	0.0835579	0.0328749
	(2R,3R,7R,9R,11R)	0.127709	0.054757	0.256259	0.374592	0.0782942	0.306582	0.492427	0.146953	0.284655	0.0766313	0.342803	0.294199	0.157574	0.00502565	0.462818	0.059794	0.00133109	0.382739	0.451386	0.159516	0.477945	0.193219	0.133463	0.491016	0.241663	0.247197	0.172704	0.344958	0.435344	0.157003	0.209608	0.109831	0.0279653
	(2R,3R,7R,9S,11S)	0.499797	0.0144178	0.0729657	0.373305	0.234321	0.214022	0.498656	0.158203	0.146009	0.075903	0.385029	0.180568	0.181527	0.00441607	0.243976	0.0720223	0.463019	0.114167	0.370153	0.245433	0.260851	0.287296	0.135069	0.343719	0.351845	0.0466988	0.0453353	0.336264	0.477757	0.256931	0.498684	0.00270545	0.0643351
	7,12,14-triol (2S,3R,7R,9S,11R)	0.149145	0.427608	0.0349958	0.0795045	0.124258	0.0310082	0.00190939	0.00480976	0.220584	0.24389	0.339988	0.365363	0.465468	0.485736	0.0114854	0.0874057	0.00824153	0.338994	0.0254575	0.267825	0.488155	0.387441	0.449343	0.431871	0.12731	0.000553008	0.184823	0.279681	0.37593	0.262276	0.454887	0.243693	0.0285064
product of probability		13C	1H	H+13C
	(2S,3R,7R,9S,11R)	1.46856e-07	4.08949e-12	6.00567e-19
	(2S,3R,7R,9S,11S)	1.59667e-07	2.5047e-15	3.99916e-22
	(2S,3R,7R,9R,11R)	5.69829e-12	8.54144e-17	4.86716e-28
	(2S,3R,7R,9R,11S)	4.83629e-12	2.50232e-15	1.21019e-26
	(2R,3R,7R,9S,11R)	1.64154e-13	4.31529e-15	7.0837e-28
	(2R,3R,7R,9R,11S)	2.49877e-13	4.76057e-14	1.18956e-26
	(2R,3R,7R,9R,11R)	9.40148e-13	2.07882e-15	1.9544e-27
	(2R,3R,7R,9S,11S)	1.1702e-13	3.21151e-15	3.75809e-28
	7,12,14-triol (2S,3R,7R,9S,11R)	1.08961e-16	6.92904e-17	7.54997e-33
summary		13C			1H			H+C
		RMSD	max dev	DP4	RMSD	max dev	DP4	DP4
	(2S,3R,7R,9S,11R)	1.06702	1.90603	0.479085	0.163036	0.329554	0.984977	0.999334
	(2S,3R,7R,9S,11S)	1.01122	1.70834	0.520876	0.237645	0.590793	0.000603271	0.000665455
	(2S,3R,7R,9R,11R)	2.43822	4.88395	1.85894e-05	0.241135	0.423647	2.05725e-05	8.09889e-10
	(2S,3R,7R,9R,11S)	2.41442	4.16876	1.57773e-05	0.233615	0.541373	0.000602698	2.01374e-08
	(2R,3R,7R,9S,11R)	3.01009	7.24879	5.35514e-07	0.227613	0.603231	0.00103936	1.17872e-09
	(2R,3R,7R,9R,11S)	3.01444	7.28804	8.15167e-07	0.201537	0.416464	0.0114661	1.9794e-08
	(2R,3R,7R,9R,11R)	2.84057	7.15538	3.06702e-06	0.235914	0.673932	0.000500696	3.25209e-09
	(2R,3R,7R,9S,11S)	3.11146	7.32263	3.8175e-07	0.229048	0.607911	0.000773509	6.25341e-10
	7,12,14-triol (2S,3R,7R,9S,11R)	3.98883	8.41757	3.55462e-10	0.273827	0.756432	1.6689e-05	1.2563e-14
defference between (2S,3R,7R,9S,11R) and (2S,3R,7R,9S,11S)
		-0.718322	-0.976852	0.245678	0.00795038	0.027848	0.0580169	-0.100589	0.132498	-0.218721	-1.19669	0.260643	-1.16201	1.53735	-0.73771	0.0661697
		0.515987	0.95424	0.0603578	6.32085e-05	0.000775513	0.00336596	0.0101181	0.0175558	0.0478388	1.43207	0.067935	1.35027	2.36344	0.544217	0.00437843
	RMSD	0.701076
		0.676231

## Sheet: individual conformer
2S4R9S11R														C-1	C-2	C-3	C-4	C-5	C-6	C-7	C-8	C-9	C-10	C-11	C-12	C-13	C-14	C-15	H-1A	H-1B	H-2	H-4A	H-4B	H-5A	H-5B	H-8A	H-8B	H-9	H-10A	H-10B	H-12A	H-12B	H-13	H-14A	H-14B	H-15
Conformer	MMFF94	HF	ωB97X-D	ωB97X-D	ωB97X-D	ωB97X-V	ωB97X-D							37.2	46.6	78	2.87	3.16	34.3	83.1	39.2	35.4	43.5	43.2	70.3	24.3	71.2	21.7	1.53	1.78	2.32	0.52	0.3	0.65	0.68	1.63	1.67	2.45	1.62	1.75	3.31	3.42	1.15	3.48	3.97	1.2
#		3-21G(*)	6-31G*	6-31G*	6-31G*	6-311+G(2DF,2P)	6-31G*
			(Energy)		(Part 2)	[6-311G*	(Energy)	9.79509			tricoilludin B_Conf.2S4R9S11R (proposed)
						(Energy)					Label	Relative Energy (kJ/mol)	Boltzmann Weights	ChemShift(C1)	ChemShift(C2)	ChemShift(C3)	ChemShift(C5)	ChemShift(C4)	ChemShift(C6)	ChemShift(C7)	ChemShift(C8)	ChemShift(C9)	ChemShift(C10)	ChemShift(C11)	ChemShift(C12)	ChemShift(C13)	ChemShift(C14)	ChemShift(C15)	ChemShift(H1A)	ChemShift(H1B)	ChemShift(H2)	ChemShift(H5B)	ChemShift(H5A)	ChemShift(H4B)	ChemShift(H4A)	ChemShift(H8A)	ChemShift(H8B)	ChemShift(H9)	ChemShift(H10A)	ChemShift(H10B)	ChemShift(H12A)	ChemShift(H12B)	ChemShift(H13A)	ChemShift(H14A)	ChemShift(H14B)	ChemShift(H15C)
* 10	0	0	0	0	0	0	0	1	0.102092		M0001	0	0.102	38.328	45.693	78.475	4.14	4.322	35.486	83.769	39.019	35.248	40.934	42.736	70.888	23.699	74.114	22.628	1.361	1.661	2.331	0.373	0.701	0.624	0.3	1.513	1.633	2.433	2.249	1.831	3.151	3.512	0.985	3.227	4.042	0.866
5	-2.32	-2.47	0.43	0.02	0	1.13	0	0.633016	0.0646258		M0002	0	0.101	37.348	49.449	78.358	3.82	5.053	35.835	83.871	38.714	36.27	40.41	43.07	71.157	23.399	71.354	22.717	1.158	1.733	1.811	0.348	0.185	0.697	0.961	1.486	1.659	2.393	2.245	1.968	3.132	3.484	1.013	3.786	3.889	0.895
6	-1.82	-0.11	3.67	3.5	3.5	1.21	3.5	0.612851	0.0625672		M0003	3.5	0.025	39.199	45.412	78.597	4.107	4.456	35.478	83.812	39.149	35.562	40.952	42.773	69.898	25.004	74.114	22.763	1.372	1.76	2.282	0.358	0.677	0.624	0.324	1.504	1.633	2.387	2.312	1.855	3.213	3.619	1.227	3.21	4.084	0.876
4	-2.44	-3.18	0.5	0.21	0.21	1.39	0.21	0.5698	0.0581719		M0004	0.21	0.093	34.688	49.229	78.407	3.902	5.194	35.733	83.814	38.787	37.393	44.027	42.919	72.294	23.713	71.371	22.78	2.461	1.633	1.904	0.347	0.24	0.696	1.026	1.464	1.567	2.313	1.227	2.171	3.444	3.273	1.021	3.796	3.904	0.888
17	1.86	1.19	1.35	1.48	1.48	1.55	1.48	0.534077	0.0545249		M0005	1.48	0.056	36.057	45.567	78.567	4.179	4.49	35.415	83.842	39.127	36.489	44.694	42.607	72.334	23.864	74.17	22.731	2.634	1.599	2.423	0.376	0.741	0.628	0.343	1.493	1.544	2.333	1.235	2.056	3.495	3.258	1	3.236	4.056	0.865
14	0.83	1.95	1.79	1.69	1.69	1.56	1.69	0.53192	0.0543047		M0006	1.69	0.051	38.481	45.069	78.407	4.119	4.45	35.409	83.666	39.029	35.407	41.515	42.842	70.129	24.522	73.969	22.639	1.404	1.793	2.281	0.351	0.695	0.629	0.325	1.487	1.565	2.276	1.31	1.981	3.143	3.555	1.193	3.227	4.067	0.863
20	4.44	-1.05	2.41	1.8	1.8	1.63	1.8	0.517064	0.0527881		M0007	1.8	0.049	34.948	47.428	77.626	4.231	5.164	34.341	83.097	39.085	37.222	44.143	43.41	71.892	23.742	73.494	22.732	2.507	0.974	2.313	0.276	0.705	0.654	1.139	1.517	1.542	2.321	1.222	2.135	3.488	3.267	0.998	3.74	3.825	0.891
23	5.59	0.75	3.26	2.31	2.31	2.11	2.31	0.425784	0.0434691		M0008	2.31	0.04	37.571	47.766	77.533	4.3	5.162	34.453	83.252	39.006	36.026	40.458	43.462	70.481	23.643	73.438	22.717	1.229	1.035	2.247	0.296	0.689	0.666	1.123	1.551	1.64	2.425	2.223	1.919	3.123	3.506	0.99	3.714	3.78	0.905
18	2.49	0.54	1.5	1.17	1.17	2.34	1.17	0.387944	0.039606		M0009	1.17	0.063	38.818	47.199	78.626	4.095	4.376	35.376	83.964	39.161	37.179	46.921	42.223	76.532	25.092	74.096	22.681	1.627	1.986	2.342	0.376	0.687	0.63	0.318	1.462	1.597	2.981	1.836	2.175	3.45	3.398	0.92	3.244	4.041	0.862
15	1.12	-1.94	5.36	4.76	4.76	2.48	4.76	0.366578	0.0374246		M0010	4.76	0.015	35.031	47.673	77.492	4.247	5.166	34.401	83.059	39.069	37.286	44.66	43.325	71.148	24.964	73.517	22.738	2.558	1.019	2.287	0.259	0.694	0.647	1.144	1.49	1.54	2.27	1.224	2.19	3.618	3.362	1.222	3.729	3.851	0.883
1	-3.89	-4.06	3.92	3.65	3.65	2.5	3.65	0.363623	0.037123		M0011	3.65	0.023	37.712	51.462	78.306	3.948	5.023	35.909	83.964	38.88	38.037	47.005	41.995	76.409	25.453	71.548	22.849	2.177	1.912	2.05	0.336	0.237	0.673	0.989	1.422	1.575	3.049	1.764	2.318	3.58	3.509	1.008	3.802	3.907	0.876
16	1.57	0.21	5.06	4.86	4.86	2.55	4.86	0.35634	0.0363794		M0012	4.86	0.014	39.004	47.69	78.42	4.232	4.305	35.605	84.001	39.222	37.028	47.473	41.629	76.476	25.778	74.458	22.805	2.329	1.882	2.563	0.366	0.742	0.601	0.316	1.452	1.553	3.092	1.783	2.193	3.585	3.522	0.98	3.242	4.06	0.852
3	-3.23	-2.22	4.29	3.73	3.73	2.61	3.73	0.347792	0.0355068		M0013	3.73	0.023	38.25	49.211	78.457	3.801	5.119	35.829	83.85	38.826	36.602	40.388	43.124	69.958	24.749	71.301	22.832	1.177	1.844	1.765	0.333	0.163	0.691	0.985	1.473	1.656	2.355	2.307	1.989	3.197	3.573	1.255	3.773	3.936	0.902
7	-0.87	-0.32	2	1.81	1.81	2.84	1.81	0.316884	0.0323513		M0014	1.81	0.049	37.489	48.757	78.232	3.812	5.133	35.802	83.72	38.681	36.423	40.967	43.162	70.251	24.337	71.251	22.679	1.197	1.868	1.752	0.326	0.179	0.7	0.98	1.451	1.585	2.246	1.294	2.106	3.125	3.5	1.226	3.784	3.918	0.884
9	-0.5	0.84	4.94	4.94	4.92	2.84	4.92	0.316884	0.0323513		M0015	4.92	0.014	36.243	45.769	78.521	4.155	4.481	35.482	83.713	39.158	36.638	45.251	42.614	71.63	25.064	74.194	22.754	2.669	1.694	2.386	0.347	0.718	0.617	0.344	1.467	1.542	2.28	1.244	2.113	3.62	3.353	1.231	3.228	4.098	0.858
19	3.16	0.12	6.24	5.46	5.46	2.95	5.46	0.303088	0.0309428		M0016	5.46	0.011	38.263	47.488	77.596	4.214	5.122	34.459	83.121	39.117	36.225	40.525	43.482	69.529	24.879	73.369	22.688	1.228	1.142	2.204	0.265	0.667	0.652	1.119	1.531	1.636	2.377	2.283	1.922	3.192	3.625	1.235	3.708	3.833	0.892
2	-3.68	-2.99	4.37	4	4	2.97	4	0.300645	0.0306934		M0017	4	0.02	34.801	49.513	78.378	3.94	5.235	35.819	83.687	38.813	37.605	44.584	42.95	71.603	24.826	71.357	22.827	2.49	1.732	1.871	0.33	0.224	0.69	1.037	1.442	1.566	2.266	1.226	2.242	3.59	3.351	1.246	3.79	3.946	0.884
11	0.62	3.23	3.05	3.08	3.08	3.01	3.08	0.295818	0.0302006		M0018	3.08	0.029	36.856	46.17	78.453	4.12	4.489	35.388	83.803	38.985	36.293	45.183	42.895	71.714	24.668	73.983	22.65	1.581	1.717	2.363	0.359	0.693	0.634	0.339	1.456	1.552	2.258	1.284	2.159	3.541	3.237	1.198	3.234	4.06	0.86
22	5.54	1.95	4.09	3.42	3.42	3.09	3.42	0.286395	0.0292386		M0019	3.42	0.026	37.465	46.996	77.398	4.314	5.258	34.429	83.096	38.971	36.042	40.965	43.474	69.598	24.426	73.275	22.712	1.238	1.157	2.191	0.277	0.687	0.666	1.145	1.513	1.563	2.262	1.297	2.053	3.117	3.55	1.201	3.711	3.802	0.899
21	4.97	-0.83	6.8	6.14	6.14	3.51	6.14	0.241632	0.0246687		M0020	6.14	0.009	37.961	49.748	77.56	4.327	5.105	34.528	83.255	39.202	37.872	47.332	42.391	76.188	25.638	73.716	22.865	2.208	1.254	2.449	0.281	0.697	0.634	1.119	1.478	1.547	3.08	1.742	2.292	3.593	3.507	0.998	3.755	3.821	0.884
12	0.74	-0.66	2.68	1.85	1.85	3.96	1.85	0.201406	0.0205619		M0021	1.85	0.048	37.549	51.399	77.978	3.955	5.144	35.95	83.918	38.779	39.665	45.914	42.676	76.565	24.959	71.525	22.784	2.193	1.947	2.057	0.337	0.254	0.694	1.015	1.418	1.564	2.369	1.417	2.407	3.444	3.361	0.949	3.816	3.904	0.882
24	5.99	3.76	4.02	3.2	3.2	4.11	3.2	0.189544	0.0193509		M0022	3.2	0.028	38.729	47.735	78.058	4.26	4.479	35.624	83.953	39.091	38.785	46.442	42.31	76.594	25.328	74.347	22.708	2.364	1.932	2.57	0.367	0.761	0.621	0.355	1.442	1.538	2.398	1.427	2.285	3.438	3.383	0.921	3.257	4.044	0.855
13	0.8	-1.14	2.58	2.06	2.04	4.23	2.04	0.18056	0.0184337		M0023	2.04	0.045	37.965	51.032	78.522	3.804	5.05	35.826	83.966	38.802	38.281	46.134	42.642	76.733	24.87	71.303	22.722	1.452	2.074	1.835	0.349	0.173	0.71	0.956	1.43	1.631	2.903	1.841	2.283	3.462	3.389	0.955	3.804	3.905	0.889
27	9.26	2.53	5.82	4.22	4.22	4.8	4.22	0.143367	0.0146367		M0024	4.22	0.019	37.989	49.787	77.034	4.315	5.199	34.511	83.224	39.134	39.614	46.192	42.979	76.339	25.144	73.681	22.738	2.265	1.228	2.473	0.272	0.725	0.653	1.147	1.481	1.542	2.362	1.416	2.381	3.453	3.361	0.932	3.761	3.8	0.886
8	-0.52	1.73	4.25	3.87	3.87	4.88	3.87	0.138801	0.0141704		M0025	3.87	0.021	35.937	49.935	78.327	3.823	5.166	35.828	83.881	38.636	37.252	44.638	43.277	71.842	24.47	71.286	22.713	1.381	1.775	1.843	0.337	0.174	0.703	0.99	1.419	1.572	2.224	1.27	2.287	3.495	3.244	1.248	3.794	3.92	0.884
25	6.02	4.33	6.69	5.86	5.86	5.28	5.86	0.118058	0.0120528		M0026	5.86	0.01	36.124	48.219	77.449	4.255	5.194	34.429	83.306	39.03	37.01	44.491	43.711	71.233	24.775	73.4	22.651	1.51	1.052	2.283	0.268	0.685	0.663	1.144	1.494	1.561	2.23	1.243	2.219	3.497	3.239	1.225	3.726	3.818	0.887
26	8.82	2.21	5.45	4.55	4.55	5.34	4.55	0.115226	0.0117637		M0027	4.55	0.016	38.452	49.438	77.731	4.3	5.176	34.478	83.424	39.116	38.001	46.402	43.056	76.478	25.104	73.47	22.696	1.529	1.343	2.272	0.291	0.681	0.662	1.136	1.49	1.601	2.977	1.818	2.243	3.473	3.397	0.936	3.736	3.794	0.892
28	25.8	19.93	20.69	---	---	---	---				Boltz Avgs			37.313	47.687	78.1939	4.09134	4.82745	35.3118	83.658	38.9885	36.7081	43.3555	42.857	72.206	24.471	73.1043	22.7278	1.80034	1.59696	2.19241	0.334199	0.547139	0.653593	0.740514	1.48245	1.58883	2.45443	1.69696	2.07955	3.35358	3.43775	1.08092	3.53343	3.95093	0.87875
29	26.9	27.15	23.65	---	---	---	---
30	27.16	26.98	23.94	---	---	---	---
31	28.39	27.2	20.39	---	---	---	---
32	28.49	27.49	20.75	---	---	---	---
33	28.52	27.25	20	---	---	---	---
34	28.94	27.46	21.1	---	---	---	---
35	29	27.43	19.79	---	---	---	---
36	29.01	27.49	21.67	---	---	---	---
37	29.76	24.54	23.12	---	---	---	---
38	29.83	26.74	16.97	---	---	---	---
39	30.51	27.18	17.01	---	---	---	---
40	30.54	22.28	19.67	---	---	---	---
41	30.73	22.85	19.35	---	---	---	---
42	30.84	24.13	20.17	---	---	---	---
43	31.16	27.85	18.09	---	---	---	---
44	31.46	28.58	18.8	---	---	---	---
45	31.85	18.99	20.88	---	---	---	---
46	32.53	25.34	20.14	---	---	---	---
47	33.34	24.57	17.53	---	---	---	---
48	33.39	26.49	24.13	---	---	---	---
49	34.45	24.68	17.79	---	---	---	---
50	34.68	26.31	20.01	---	---	---	---
51	34.98	26.65	21.01	---	---	---	---
52	35.45	26.59	20.92	---	---	---	---
53	35.57	21.25	18.94	---	---	---	---
#	56	53	53	27	27	27	27
%Low	0.155	0.143	0.118	0.102	0.102	0.102	0.102
Conformer
ΔE (kJ/mol)	2.12	2.54	2.21	1.94	1.93	2.18	1.93
Time	0.64	00:42:20.230000	01:42:03.310000	04:40:34.990000	00:21:12.640000	03:55:08.460000	03:53:48.450000
2R4R9S11R
Conformer	MMFF94	HF	ωB97X-D	ωB97X-D	ωB97X-D	ωB97X-V	ωB97X-D
#		3-21G(*)	6-31G*	6-31G*	6-31G*	6-311+G(2DF,2P)	6-31G*
			(Energy)		(Part 2)	[6-311G*	(Energy)	9.9332			tricoilludin B_Conf.2R4R9S11R
						(Energy)					Label	Relative Energy (kJ/mol)	Boltzmann Weights	ChemShift(C1)	ChemShift(C2)	ChemShift(C3)	ChemShift(C5)	ChemShift(C4)	ChemShift(C6)	ChemShift(C7)	ChemShift(C8)	ChemShift(C9)	ChemShift(C10)	ChemShift(C11)	ChemShift(C12)	ChemShift(C13)	ChemShift(C14)	ChemShift(C15)	ChemShift(H1A)	ChemShift(H1B)	ChemShift(H2)	ChemShift(H5B)	ChemShift(H5A)	ChemShift(H4B)	ChemShift(H4A)	ChemShift(H8A)	ChemShift(H8B)	ChemShift(H9)	ChemShift(H10A)	ChemShift(H10B)	ChemShift(H12B)	ChemShift(H12A)	ChemShift(H13A)	ChemShift(H14B)	ChemShift(H14A)	ChemShift(H15C)
* 2	0	0	0	0	0	0	0	1	0.100673		M0001	0	0.193	34.439	52.368	74.492	4.461	2.552	32.712	82.904	41.651	39.831	41.612	42.371	72.329	26.116	77.4	23.288	1.846	1.409	2.23	0.46	0.526	0.447	0.82	1.484	1.333	2.225	1.39	1.18	3.243	3.406	0.913	3.444	3.703	0.889
1	-3.64	-1.25	3.37	3.37	3.35	0.19	3.35	0.925997	0.0932225		M0002	3.35	0.05	34.783	52.163	74.616	4.677	2.425	32.738	83.069	41.757	39.156	41.871	42.006	71.977	26.641	77.447	23.407	1.832	1.366	2.234	0.532	0.516	0.424	0.777	1.554	1.343	2.628	2.015	1.065	3.445	3.514	0.958	3.445	3.705	0.891
27	8.96	0.31	2.22	2.05	2.05	1.18	2.05	0.620337	0.0624509		M0003	2.05	0.084	34.425	52.502	74.241	5.077	2.593	32.113	82.647	41.743	39.891	41.686	42.685	72.43	26.486	78.726	23.288	2.386	1.054	2.015	0.418	1.086	0.428	0.94	1.534	1.323	2.451	1.423	1.16	3.278	3.41	0.886	3.243	3.624	0.901
18	5.65	-1.57	5.3	5.14	5.14	1.3	5.14	0.590934	0.0594908		M0004	5.14	0.024	35.026	52.414	74.465	5.272	2.506	32.092	83.02	41.878	39.297	41.886	42.294	72.093	26.956	78.736	23.413	2.376	1.039	2.015	0.49	1.065	0.406	0.901	1.603	1.334	2.858	2.06	1.041	3.458	3.526	0.928	3.233	3.615	0.909
11	4.32	4.6	3.44	2.73	2.72	1.31	2.72	0.588547	0.0592505		M0005	2.72	0.064	36.036	51.141	74.834	5.205	1.79	32.602	83.378	41.733	40.237	41.155	42.364	72.305	26.701	79.207	23.32	1.405	1.605	2.143	0.609	0.768	0.432	0.055	1.631	1.396	2.374	2.086	1.025	3.346	3.388	0.91	3.48	3.218	0.887
7	3	2.46	5.74	5.63	5.63	1.35	5.63	0.579097	0.0582992		M0006	5.63	0.02	35.556	51.328	75.021	5.156	1.761	32.597	83.476	42.023	38.991	41.381	41.726	72.215	26.883	79.447	23.43	2.369	1.512	2.1	0.59	1.058	0.391	0.047	1.602	1.371	2.762	2.023	1.015	3.475	3.509	0.936	3.474	3.208	0.879
20	6.63	4.68	2.97	2.76	2.76	1.53	2.76	0.538417	0.0542038		M0007	2.76	0.063	35.199	51.629	74.884	4.979	1.877	32.568	83.219	41.861	39.577	41.294	42.147	72.649	26.431	79.389	23.324	2.409	1.559	2.109	0.519	1.093	0.415	0.093	1.531	1.363	2.385	1.371	1.14	3.306	3.391	0.897	3.476	3.222	0.875
15	4.78	5.63	4.32	3.78	3.78	1.81	3.78	0.480741	0.0483975		M0008	3.78	0.042	36.721	50.483	74.669	4.997	1.708	32.598	83.383	41.576	37.619	39.099	42.528	72.649	25.372	79.302	23.344	1.198	1.523	2.068	0.583	0.885	0.421	0.047	1.622	1.448	2.251	2.258	0.837	3.348	3.323	1.006	3.461	3.21	0.893
9	3.56	6.36	3.67	3.66	3.65	2.07	3.65	0.432732	0.0435642		M0009	3.65	0.044	37.489	50.658	74.573	4.923	1.668	32.553	83.262	41.653	38.668	40.511	43.002	74.122	25.927	79.155	23.217	1.377	1.687	2.093	0.552	0.887	0.421	0.071	1.559	1.403	2.182	1.282	0.995	3.378	3.445	1.175	3.478	3.206	0.876
23	8.05	1.72	3.75	3.17	3.17	2.24	3.17	0.403965	0.0406682		M0010	3.17	0.054	35.826	52.059	74.248	5.334	2.517	32.194	83.09	41.519	40.585	41.335	42.846	72.183	26.797	78.579	23.275	1.38	1.151	2.026	0.516	0.789	0.444	0.906	1.63	1.364	2.453	2.136	1.037	3.342	3.393	0.896	3.233	3.619	0.914
25	8.42	2.29	4.41	3.97	3.97	2.44	3.97	0.372559	0.0375065		M0011	3.97	0.039	36.133	51.356	74.073	5.126	2.411	32.155	82.981	41.365	37.738	39.323	42.945	72.452	25.441	78.579	23.28	1.154	1.053	1.942	0.493	0.907	0.432	0.895	1.624	1.416	2.346	2.308	0.849	3.4	3.305	0.99	3.211	3.606	0.918
21	6.73	3.32	4.1	4.08	4.08	2.77	4.08	0.325988	0.032818		M0012	4.08	0.037	37.231	51.626	74.001	5.049	2.414	32.17	82.976	41.464	38.93	40.726	43.462	73.836	26.045	78.528	23.21	1.375	1.231	1.987	0.463	0.901	0.439	0.918	1.558	1.375	2.269	1.326	1.009	3.377	3.46	1.17	3.232	3.617	0.906
3	0.09	4.73	6.65	6.34	6.34	2.93	6.34	0.305551	0.0307606		M0013	6.34	0.015	37.982	51.436	74.402	4.511	2.414	32.704	82.953	41.483	38.868	41.278	42.43	73.782	26.137	77.517	23.392	1.37	1.753	2.174	0.481	0.427	0.442	0.827	1.51	1.389	2.135	1.277	1.017	3.55	3.501	1.224	3.451	3.706	0.895
4	1.24	5.92	4.04	4.21	4.21	2.99	4.21	0.298221	0.0300227		M0014	4.21	0.035	37.58	51.647	74.332	4.458	2.353	32.683	82.853	41.439	38.532	40.989	42.654	73.969	25.31	77.385	23.277	1.492	1.588	2.174	0.509	0.466	0.451	0.82	1.528	1.384	2.183	1.293	0.937	3.468	3.382	1.006	3.437	3.705	0.892
6	2.93	5.63	7.86	7.21	7.2	3.18	7.2	0.276152	0.0278009		M0015	4.03	0.038	36.935	51.182	74.373	4.446	2.381	32.7	83.175	41.337	37.871	39.384	42.602	72.572	25.137	77.485	23.341	0.477	1.43	2.174	0.531	0.33	0.457	0.76	1.573	1.423	2.113	2.27	0.871	3.287	3.296	1.013	3.445	3.696	0.908
8	3.14	5.57	4.2	4.05	4.03	3.18	4.03	0.276152	0.0278009		M0016	7.2	0.011	37.529	50.111	74.698	4.987	1.681	32.611	83.339	41.671	37.914	39.237	42.211	72.075	26.76	79.339	23.355	1.175	1.615	2.076	0.549	0.852	0.405	0.045	1.596	1.456	2.226	2.272	0.912	3.475	3.419	1.216	3.474	3.196	0.885
17	5.5	1.53	7.35	6.78	6.78	3.21	6.78	0.27282	0.0274655		M0017	6.78	0.013	37.033	51.017	74.114	5.086	2.358	32.15	82.966	41.442	38.065	39.504	42.685	71.802	26.905	78.644	23.284	1.14	1.154	1.955	0.453	0.864	0.416	0.883	1.593	1.423	2.315	2.313	0.923	3.505	3.404	1.221	3.226	3.6	0.907
24	8.37	4.82	5.52	5.49	5.49	3.65	5.49	0.228324	0.0229859		M0018	5.49	0.021	37.171	51.908	74.084	5.054	2.464	32.162	82.687	41.59	38.599	41.092	43.083	73.993	25.608	78.664	23.318	2.066	1.268	1.991	0.468	1	0.436	0.935	1.575	1.364	2.393	1.326	0.926	3.458	3.48	0.982	3.239	3.619	0.913
19	6	7.86	5.48	5.36	5.35	3.75	5.35	0.219269	0.0220743		M0019	5.35	0.022	37.287	49.759	74.597	4.893	1.738	32.499	83.184	41.598	38.259	39.389	42.775	72.126	26.675	79.204	23.289	1.217	1.631	2.051	0.532	0.865	0.413	0.058	1.559	1.43	2.178	1.347	0.894	3.378	3.315	1.179	3.464	3.2	0.88
26	8.59	3.86	5.07	5.02	5.02	3.83	5.02	0.212284	0.0213712		M0020	5.02	0.025	36.712	50.501	73.924	5.015	2.408	32.066	82.745	41.418	38.385	39.597	43.115	71.852	26.818	78.477	23.203	1.168	1.139	1.916	0.439	0.882	0.425	0.907	1.559	1.399	2.265	1.389	0.906	3.411	3.297	1.181	3.217	3.595	0.902
12	4.4	6.73	5.06	4.79	4.79	4.01	4.79	0.197372	0.0198699		M0021	4.79	0.028	36.431	52.016	74.599	4.701	2.437	32.648	83.216	41.405	40.744	40.892	42.638	71.89	26.488	77.609	23.331	0.704	1.467	2.269	0.546	0.272	0.463	0.782	1.592	1.387	2.221	2.134	1.044	3.318	3.413	0.928	3.465	3.733	0.9
5	1.76	5.32	7.76	7.17	7.17	4.18	7.17	0.184251	0.018549		M0022	7.17	0.011	37.662	50.78	74.332	4.473	2.354	32.671	82.983	41.453	38.206	39.558	42.366	72.08	26.464	77.372	23.286	0.473	1.505	2.178	0.499	0.307	0.447	0.767	1.547	1.435	2.095	2.272	0.954	3.416	3.404	1.224	3.446	3.685	0.89
22	6.88	10.14	6.7	6.71	6.71	4.59	6.71	0.156083	0.0157133		M0023	6.71	0.013	37.776	51.18	74.72	4.941	1.764	32.606	83.258	41.735	38.426	40.95	42.472	74.236	25.529	79.337	23.349	2.13	1.738	2.091	0.567	0.999	0.424	0.095	1.573	1.403	2.302	1.279	0.91	3.466	3.442	0.994	3.471	3.218	0.888
13	4.6	7.33	5.01	5.2	5.2	4.6	5.2	0.155453	0.0156498		M0024	5.2	0.024	37.408	50.363	74.247	4.395	2.328	32.626	82.881	41.337	38.515	39.561	42.841	72.133	26.422	77.436	23.226	0.529	1.514	2.164	0.479	0.325	0.446	0.77	1.511	1.405	2.051	1.364	0.93	3.328	3.291	1.189	3.446	3.697	0.885
10	3.58	7.55	4.98	5.22	5.22	4.61	5.22	0.154825	0.0155866		M0025	5.22	0.023	38.125	51.516	74.409	4.404	2.355	32.715	83.114	41.42	39.025	40.569	43.36	74.063	25.681	77.565	23.3	0.728	1.633	2.238	0.507	0.329	0.465	0.767	1.512	1.377	2.045	1.296	1.025	3.393	3.395	1.195	3.475	3.718	0.899
16	5.08	8.83	9.33	9.05	9.05	4.91	9.05	0.137126	0.0138048		M0026	9.05	0.005	38.36	50.936	74.743	4.943	1.729	32.644	83.203	41.791	38.596	41.303	42.177	74.041	26.354	79.394	23.37	1.997	1.918	2.078	0.535	0.946	0.407	0.086	1.551	1.408	2.235	1.264	0.989	3.554	3.546	1.222	3.488	3.208	0.879
14	4.69	2.2	6.99	6.78	6.78	2.98	---				Boltz Avgs			36.0749	51.5353	74.4953	4.89143	2.21767	32.4901	83.0797	41.6455	39.0631	40.8691	42.5026	72.6064	26.3007	78.4488	23.322	1.62833	1.40592	2.10565	0.51293	0.770529	0.428425	0.579534	1.56498	1.37813	2.37015	1.75856	1.01677	3.38387	3.42016	1.00877	3.39039	3.5076	0.893948
#	29	27	27	27	27	27	26
%Low	0.419	0.197	0.204	0.191	0.191	0.097	0.193
Conformer
ΔE (kJ/mol)	3.54	2.56	3.4	3.28	3.28	2.02	3.24
Time	0.67	00:19:16.400000	00:40:28.680000	03:30:59.180000	00:23:16.150000	04:36:56.300000	03:19:35.510000
2R4R9R11R
Conformer	MMFF94	HF	ωB97X-D	ωB97X-D	ωB97X-D	ωB97X-V	ωB97X-D
#		3-21G(*)	6-31G*	6-31G*	6-31G*	6-311+G(2DF,2P)	6-31G*
			(Energy)		(Part 2)	[6-311G*	(Energy)	7.39123
						(Energy)					Label	Relative Energy (kJ/mol)	Boltzmann Weights	ChemShift(C1)	ChemShift(C2)	ChemShift(C3)	ChemShift(C4)	ChemShift(C5)	ChemShift(C6)	ChemShift(C7)	ChemShift(C8)	ChemShift(C9)	ChemShift(C10)	ChemShift(C11)	ChemShift(C12)	ChemShift(C13)	ChemShift(C14)	ChemShift(C15)	ChemShift(H1A)	ChemShift(H1B)	ChemShift(H2)	ChemShift(H4A)	ChemShift(H4B)	ChemShift(H5A)	ChemShift(H5B)	ChemShift(H8A)	ChemShift(H8B)	ChemShift(H9)	ChemShift(H10A)	ChemShift(H10B)	ChemShift(H12B)	ChemShift(H12A)	ChemShift(H13A)	ChemShift(H14A)	ChemShift(H14B)	ChemShift(H15B)
* 6	0	0	0	0	0	0	0	1	0.135296		M0001	0	0.043	33.8	49.4	76.8	1.5	6.9	33.3	83.5	40.9	37	39.2	43.7	69.9	27.2	79.1	22.1	2.83	1.31	2.54	0.06	0.45	0.99	0.72	2.05	1.38	2.55	1.9	1.51	3.44	3.42	0.93	3.35	3.82	0.8
1	-4.82	-2.81	-0.38	-0.61	-0.61	0.49	-0.61	0.820139	0.110961		M0002	-0.61	0.055	32.6	50.9	76.9	2.6	6.5	33.5	83.2	40.9	37.3	39.5	44.2	69.6	27.2	76.5	22.1	2.79	0.76	2.47	0.85	0.49	0.53	0.66	1.96	1.41	2.66	1.92	1.54	3.41	3.42	0.92	3.86	3.74	0.83
22	4.63	2.71	-2.91	-3.16	-3.16	0.71	-3.16	0.750283	0.10151		M0003	-3.16	0.155	33.8	49.3	76.6	1.5	7	33.2	83.2	41.3	36.8	40.3	44.2	70.4	27.1	79	21.9	2.81	1.37	2.53	0.06	0.46	1.05	0.78	1.6	1.28	2.52	1.01	1.64	3.28	3.29	0.9	3.36	3.8	0.8
5	-0.65	-0.44	-3.92	-4.03	-4.04	1.09	-4.04	0.643345	0.0870417		M0004	-4.04	0.221	32.7	50.8	76.7	2.6	6.6	33.5	83	41.3	37.2	40.2	44.6	70.2	27.2	76.7	21.9	2.73	0.84	2.48	0.85	0.5	0.56	0.72	1.54	1.32	2.62	1.01	1.64	3.26	3.31	0.91	3.87	3.73	0.82
18	3.2	-2.6	1.38	1.13	1.13	1.19	1.13	0.617831	0.0835898		M0005	1.13	0.027	34.2	53.2	75.9	2.4	6.9	32.3	83.1	40.9	37.3	39.4	43.4	69.7	27.3	78.9	22	2.99	1.09	2.07	0.94	0.49	0.99	0.61	2.04	1.4	2.58	1.94	1.5	3.43	3.42	0.89	3.83	3.6	0.83
19	3.4	4.45	-1.64	-1.99	-1.99	1.36	-1.99	0.576759	0.0780329		M0006	-1.99	0.096	33.7	49.4	76.6	1.4	6.4	33.4	83.2	40.9	36.8	39.5	44.5	70	27.1	79	21.8	1.84	1.32	2.58	0.07	0.49	0.84	0.52	1.7	1.45	2.56	1.94	1.57	3.28	3.31	0.92	3.36	3.82	0.79
27	7.89	0.33	-1.19	-1.91	-1.91	1.94	-1.91	0.456106	0.0617091		M0007	-1.91	0.093	34.1	53.1	75.8	2.5	7	32.3	82.9	41.4	37.1	40.3	43.9	70.2	27.2	78.9	21.8	2.96	1.16	2.06	0.97	0.5	1.06	0.67	1.61	1.31	2.56	1.05	1.61	3.28	3.29	0.86	3.83	3.58	0.83
26	6.63	1.81	0.15	-1.01	-1.02	2.72	-1.02	0.332651	0.0450062		M0008	-1.02	0.065	34.3	53.2	75.7	2.5	6.6	32.4	82.7	41.1	37.3	39.6	44.3	69.8	27.1	78.8	21.8	1.98	1.12	2.13	1.01	0.54	0.87	0.44	1.74	1.5	2.61	1.98	1.54	3.28	3.31	0.87	3.83	3.6	0.82
11	1.7	8.56	1	0.41	0.41	3.35	0.41	0.257794	0.0348784		M0009	0.41	0.037	36.2	49	76.5	1.7	6.5	33.4	82.9	43.2	35.7	40.5	44.8	75.8	25.4	79.1	21.8	1.78	1.63	2.48	0.11	0.5	0.88	0.63	1.32	1.49	2.55	0.98	1.59	3.45	3.38	1.13	3.37	3.81	0.8
2	-3.56	4.98	3.49	2.95	2.95	3.94	2.95	0.203042	0.0274707		M0010	2.95	0.013	36.4	50.2	76.6	2.9	6.4	33.5	82.8	43.5	36	41.1	44.3	75.2	25.8	76.9	21.9	2.09	1.47	2.38	0.94	0.52	0.6	0.6	1.33	1.5	2.63	0.98	1.58	3.62	3.5	1.16	3.88	3.74	0.81
21	4.2	5.78	2.52	1.21	1.21	4.04	1.21	0.19499	0.0263813		M0011	1.21	0.026	36.5	52.5	75.6	2.6	6.6	32.4	82.6	43	36.2	40.4	44.4	75.6	25.6	79	21.7	1.95	1.41	2.01	0.99	0.54	0.88	0.53	1.33	1.49	2.58	1.03	1.55	3.45	3.41	1.08	3.84	3.6	0.83
15	2.85	11.06	2.77	2.14	2.11	4.38	2.11	0.169926	0.0229903		M0012	2.11	0.018	35.9	48.3	76.6	1.6	6.7	33.3	83.1	42.7	36.6	39.9	43.9	75.4	25.9	79.1	21.8	1.72	1.38	2.46	0.08	0.49	0.9	0.63	1.47	1.54	2.56	1.97	1.54	3.33	3.5	0.96	3.37	3.82	0.82
9	1.15	7.2	1.42	0.94	0.94	4.58	0.94	0.156716	0.021203		M0013	0.94	0.03	35.2	50.3	76.5	2.8	6.4	33.5	82.7	42.9	36.7	40.5	45.2	75.6	25.9	76.7	21.9	1.77	1.09	2.4	0.92	0.54	0.44	0.6	1.31	1.51	2.66	1.03	1.59	3.45	3.39	1.13	3.88	3.74	0.82
12	2.68	9.34	2.15	1.84	1.84	4.63	1.84	0.153577	0.0207783		M0014	1.84	0.021	36.1	48.5	76.5	1.7	6.3	33.3	82.9	44.1	35	40.8	45	75.5	25.5	79.1	21.8	1.69	1.45	2.51	0.09	0.48	0.91	0.58	1.28	1.54	2.57	1.08	1.66	3.37	3.51	1.15	3.37	3.8	0.8
3	-1.78	7.66	1.93	1.63	1.61	4.71	1.61	0.148685	0.0201164		M0015	1.61	0.023	36.8	50.3	76.6	2.8	6.2	33.6	82.8	43.5	36.1	40.4	44.8	75.6	24.9	76.9	21.9	2.16	1.37	2.38	0.89	0.54	0.61	0.64	1.36	1.52	2.65	0.99	1.49	3.54	3.42	0.94	3.89	3.74	0.83
20	3.71	11.74	3.28	3.05	3.05	5.03	3.05	0.130626	0.0176731		M0016	3.05	0.013	37.7	49.1	76.7	1.7	6.5	33.4	83	43.6	35.4	40.4	44.5	75.8	24.6	79.3	21.9	2.21	1.88	2.44	0.1	0.49	1.08	0.67	1.38	1.5	2.54	0.95	1.48	3.55	3.4	0.94	3.38	3.8	0.81
8	0.89	9.86	5.5	4.91	4.91	5.09	4.91	0.127493	0.0172492		M0017	4.91	0.006	36.5	48.2	76.6	1.6	6.5	33.4	83	43.6	35.9	40.6	43.7	75.1	26.6	79.2	21.9	1.71	1.46	2.5	0.08	0.47	0.88	0.57	1.39	1.55	2.56	1.83	1.74	3.46	3.62	1.18	3.36	3.83	0.8
17	3.2	5.97	6.13	5.18	5.18	5.09	5.18	0.127493	0.0172492		M0018	5.18	0.005	37.8	52.4	75.8	2.6	6.6	32.3	82.5	43.4	36.1	41.2	43.5	75	26	79.1	21.8	2.32	1.73	1.99	0.98	0.51	1.05	0.53	1.38	1.48	2.57	1.02	1.56	3.61	3.5	1.12	3.85	3.61	0.82
7	0.73	7.14	1.73	1.5	1.5	5.39	1.5	0.112918	0.0152773		M0019	1.5	0.024	35	49.8	76.5	2.8	6.1	33.5	82.7	44.1	35.7	40.6	45.2	75	25.7	76.8	21.9	1.62	0.9	2.45	0.87	0.53	0.42	0.55	1.27	1.57	2.68	1.1	1.65	3.35	3.45	1.14	3.88	3.73	0.81
13	2.7	10.51	5.71	5.48	5.47	5.42	5.47	0.111556	0.015093		M0020	5.47	0.005	37.4	49	76.7	1.7	6.4	33.5	82.9	43.8	34.9	41.2	44	75.4	25.4	79.3	21.9	2.07	2.02	2.45	0.12	0.47	1.06	0.6	1.32	1.48	2.52	0.93	1.59	3.62	3.49	1.16	3.38	3.82	0.8
24	6.23	8.79	4.5	3.4	3.4	5.53	3.4	0.106699	0.0144359		M0021	3.4	0.011	36.1	52	75.7	2.5	6.7	32.3	82.6	42.6	36.8	40	43.6	75.1	26	79	21.8	1.88	1.15	2	0.97	0.53	0.89	0.54	1.46	1.55	2.6	1.99	1.51	3.36	3.5	0.92	3.84	3.61	0.85
16	3.09	6.32	6.08	5.31	5.31	5.61	5.31	0.1033	0.0139761		M0022	5.31	0.005	36.8	51.9	75.7	2.4	6.6	32.4	82.7	43.1	36.4	40.4	43.4	74.9	26.9	79	21.8	1.88	1.25	2.03	0.94	0.5	0.87	0.49	1.39	1.53	2.58	1.92	1.67	3.49	3.61	1.14	3.83	3.61	0.83
25	6.44	9.01	4.82	4.03	4.03	5.97	4.03	0.0892966	0.0120814		M0023	4.03	0.008	38	52.6	75.8	2.6	6.6	32.3	82.6	43.5	36	40.4	44.2	75.6	24.9	79.2	21.8	2.38	1.65	1.98	0.99	0.53	1.08	0.57	1.4	1.51	2.58	1	1.46	3.53	3.44	0.9	3.86	3.6	0.84
23	5.16	6.38	3.17	2.57	2.57	5.4	---				Boltz Avgs			34.4332	50.6151	76.4393	2.11399	6.66634	33.1002	83.0552	41.7417	36.7527	39.9625	44.1587	71.5854	26.727	78.3554	21.9202	2.45393	1.22331	2.37627	0.543013	0.491141	0.845388	0.639583	1.67424	1.41609	2.58321	1.49019	1.56935	3.38536	3.38933	0.956788	3.63397	3.73228	0.814401
4	-0.79	7.17	4.9	4.4	4.39	5.67	---
10	1.25	8.88	---	---	---	---	---
14	2.77	3.17	-0.29	---	---	---	---
#	29	27	26	25	25	25	23
%Low	0.298	0.278	0.227	0.215	0.216	0.131	0.221
Conformer
ΔE (kJ/mol)	3.16	2.19	2.96	2.8	2.8	2.15	2.7
Time	3.84	00:30:36.550000	00:39:30.420000	03:24:12.440000	00:15:20.130000	03:52:22.240000	03:50:49.840000
2R4R9R11S
Conformer	MMFF94	HF	ωB97X-D	ωB97X-D	ωB97X-D	ωB97X-V	ωB97X-D
#		3-21G(*)	6-31G*	6-31G*	6-31G*	6-311+G(2DF,2P)	6-31G*
			(Energy)		(Part 2)	[6-311G*	(Energy)	10.7104
						(Energy)					Label	Relative Energy (kJ/mol)	Boltzmann Weights	ChemShift(C1)	ChemShift(C2)	ChemShift(C3)	ChemShift(C4)	ChemShift(C5)	ChemShift(C6)	ChemShift(C7)	ChemShift(C8)	ChemShift(C9)	ChemShift(C10)	ChemShift(C11)	ChemShift(C12)	ChemShift(C13)	ChemShift(C14)	ChemShift(C15)	ChemShift(H1A)	ChemShift(H1B)	ChemShift(H2)	ChemShift(H4A)	ChemShift(H4B)	ChemShift(H5A)	ChemShift(H5B)	ChemShift(H8A)	ChemShift(H8B)	ChemShift(H9)	ChemShift(H10A)	ChemShift(H10B)	ChemShift(H12B)	ChemShift(H12A)	ChemShift(H13A)	ChemShift(H14A)	ChemShift(H14B)	ChemShift(H15C)
* 10	0	0	0	0	0	0	0	1	0.093367		M0001	0	0.039	38.2	53.6	75.9	2	6.8	32.3	82.6	42.6	38.1	39.9	42.4	74.2	28.5	79	21.9	2.22	1.8	2.5	0.94	0.49	0.99	0.56	1.56	1.52	2.65	1.27	2.4	3.41	3.45	1	3.8	3.62	0.85
4	-2.09	2.93	-3.01	-3.1	-3.1	0.04	-3.1	0.983944	0.0918679		M0002	-3.1	0.135	32.3	49.8	76.5	2.8	6.4	33.6	82.8	43.6	36.2	40	44.3	70.7	25.9	76.8	22	1.65	1.93	2.36	0.92	0.53	0.57	0.6	1.44	1.56	2.56	1.12	1.3	3.39	3.09	1	3.88	3.71	0.84
19	2.25	6.71	-2.78	-2.92	-2.92	0.25	-2.92	0.903785	0.0843837		M0003	-2.92	0.126	37.5	51.2	76.7	1.3	6.8	33.1	83.1	42.5	37.9	39.3	43.2	74.4	28.3	79.1	21.9	2.2	1.5	2.41	0.08	0.48	0.98	0.68	1.56	1.55	2.64	1.26	2.49	3.26	3.35	0.95	3.33	3.81	0.82
1	-5.99	1.78	-0.68	-0.38	-0.38	0.59	-0.38	0.787614	0.0735372		M0004	-0.38	0.045	32.2	50.1	76.6	2.8	6.3	33.6	82.8	43.8	35.8	41	44.4	69.9	27.1	76.8	22	1.64	1.99	2.34	0.91	0.52	0.57	0.61	1.45	1.57	2.52	1.21	1.32	3.54	3.17	1.23	3.87	3.7	0.83
17	1.77	3.27	-0.79	-1.51	-1.51	0.71	-1.51	0.750283	0.0700516		M0005	-1.51	0.071	33.6	51.8	75.6	2.6	6.5	32.4	82.4	43.9	36	40.3	43.7	70.8	25.6	79.1	21.8	1.86	2.15	1.99	0.98	0.52	0.99	0.52	1.46	1.56	2.51	1.14	1.31	3.35	3.08	0.99	3.85	3.59	0.84
9	-0.23	8.43	-1.44	-0.73	-0.73	1.16	-0.73	0.625377	0.0583896		M0006	-0.73	0.052	33.5	48.3	76.6	1.8	6.3	33.4	83.1	44.4	34.5	40.5	44.4	69.8	26.2	79.2	21.8	1.79	1.56	2.29	0.12	0.5	0.97	0.64	1.41	1.6	2.42	1.19	1.4	3.55	3.07	1.18	3.37	3.76	0.8
22	3.38	2.04	-1	-1.75	-1.75	1.23	-1.75	0.607912	0.0567589		M0007	-1.75	0.078	38.3	54.3	75.7	2.2	6.7	32.1	82.5	43.2	37.8	40.5	43.2	74.8	27.9	79	21.8	2.23	1.82	2.27	0.97	0.51	1.01	0.56	1.57	1.57	2.58	1.4	1.54	3.29	3.31	0.96	3.82	3.56	0.85
21	3.02	9.18	-0.57	-0.39	-0.4	1.75	-0.4	0.492556	0.0459885		M0008	-0.4	0.045	34	48.5	76.6	1.8	6.7	33.5	83	43.8	36.1	40.2	43.9	71.2	26.2	79.3	21.9	1.76	2.4	2.42	0.14	0.49	1.02	0.65	1.53	1.56	2.47	1.1	1.29	3.45	3.1	1.02	3.36	3.79	0.81
13	0.97	8.62	-0.1	0.03	0.03	1.98	0.03	0.448782	0.0419015		M0009	0.03	0.038	36.8	49.4	76.6	1.6	6.4	33.4	83	44.2	35.4	38.5	43.9	72.5	26	79.2	21.9	1.92	1.43	2.39	0.08	0.49	0.94	0.63	1.44	1.6	2.54	1.03	2.57	3.25	3.49	0.99	3.37	3.81	0.82
14	1.17	3.69	3.08	2.31	2.31	2.13	2.31	0.422352	0.0394338		M0010	2.31	0.015	33.4	52	75.8	2.7	6.5	32.4	82.5	44.2	35.6	41	43.8	69.8	27	79.2	21.8	1.86	2.19	1.98	1.01	0.52	1.02	0.54	1.48	1.57	2.47	1.21	1.3	3.52	3.14	1.23	3.85	3.57	0.83
18	2.07	6.63	2.37	2	2	2.18	2	0.413893	0.0386439		M0011	2	0.017	38.4	50.2	76.8	1.2	6.9	33.4	83	43.1	38.1	39.4	42.8	73.9	28.9	79.3	22	2.1	2.05	2.93	0.07	0.46	1.02	0.67	1.58	1.54	2.63	1.19	2.47	3.44	3.46	1	3.33	3.83	0.82
11	0.62	8.12	2.35	2.47	2.47	2.34	2.47	0.387944	0.0362212		M0012	2.47	0.014	33.8	48.7	76.7	1.8	6.5	33.5	83	44.1	35.3	41	44	70.1	27.1	79.3	21.9	1.75	2.45	2.39	0.12	0.48	1.04	0.64	1.49	1.54	2.41	1.17	1.3	3.56	3.17	1.23	3.37	3.77	0.8
6	-1.72	7.72	2.44	2.68	2.68	2.55	2.68	0.35634	0.0332704		M0013	2.68	0.013	37.3	49.6	76.7	1.6	6.5	33.4	83.1	43.8	35.7	38.7	43.8	71.8	27.3	79.2	21.9	1.98	1.42	2.32	0.08	0.48	0.96	0.65	1.46	1.57	2.51	1.16	2.58	3.36	3.6	1.25	3.35	3.78	0.82
27	6.58	6.29	0.23	0.08	0.08	2.84	0.08	0.316884	0.0295865		M0014	0.08	0.037	37.5	54.8	75.9	2.1	6.9	32.3	83.1	42.3	38.1	39.2	42.9	74	28.2	79	21.8	2.34	1.35	2	0.97	0.52	1	0.59	1.59	1.56	2.65	1.28	2.42	3.24	3.3	0.96	3.79	3.58	0.86
15	1.37	11.07	1.48	0.68	0.67	3.07	0.67	0.288722	0.0269571		M0015	0.67	0.03	36.8	49.5	76.6	1.4	6.9	33.2	83.2	42.1	37.6	40	43.8	73.2	27.9	79.1	21.9	2.04	1.41	2.31	0.08	0.48	0.98	0.68	1.61	1.51	2.54	1.26	1.5	3.24	3.43	1.23	3.34	3.76	0.82
23	4.57	6.43	1.05	1.1	1.1	3.15	1.1	0.279525	0.0260984		M0016	1.1	0.025	37.1	53	75.8	2.6	6.5	32.5	82.8	44	36.1	38.5	43.5	72.8	26.2	79.1	21.8	2.07	1.22	1.93	0.99	0.52	0.95	0.54	1.49	1.61	2.58	1.09	2.54	3.24	3.4	1.01	3.83	3.58	0.84
16	1.76	7.11	-1.2	-1.11	-1.11	3.19	-1.11	0.275037	0.0256794		M0017	-1.11	0.061	36.4	52.9	76.8	2.2	6.4	33.4	82.9	42.3	38.4	38.8	43.8	74	28.2	76.8	21.9	2.06	1.04	2.35	0.83	0.54	0.48	0.65	1.51	1.57	2.74	1.24	2.49	3.25	3.31	0.96	3.85	3.76	0.85
8	-0.34	7.42	0.21	0.22	0.22	3.38	0.22	0.254683	0.023779		M0018	0.22	0.035	35.7	50.9	76.7	2.7	6.2	33.6	82.8	43.9	36.3	38.6	44.2	72.4	26.2	76.8	21.9	1.83	0.87	2.34	0.88	0.54	0.45	0.6	1.44	1.62	2.66	1.09	2.58	3.21	3.45	1	3.87	3.74	0.84
2	-3.96	5.87	2.2	2.48	2.48	3.61	2.48	0.232049	0.0216658		M0019	2.48	0.014	36.2	51.1	76.8	2.7	6.3	33.6	82.9	43.4	36.7	39	44.1	72.3	27.6	76.8	21.9	1.91	0.88	2.27	0.87	0.53	0.48	0.63	1.49	1.6	2.63	1.24	2.52	3.33	3.57	1.25	3.86	3.72	0.84
5	-1.83	8.25	0.85	0.71	0.71	3.68	0.71	0.225569	0.0210607		M0020	0.71	0.029	32.4	49.9	76.6	2.9	6	33.7	82.9	44.2	35.1	40.1	44.8	69.7	26.5	76.9	21.8	1.68	1.11	2.24	0.87	0.56	0.47	0.62	1.4	1.61	2.51	1.19	1.35	3.49	3.1	1.21	3.88	3.7	0.82
25	5.36	7.94	2.27	1.71	1.7	3.7	1.7	0.22375	0.0208909		M0021	1.7	0.019	34.4	52.4	75.7	2.6	6.7	32.4	82.9	43.2	35.7	40.6	43.5	70.5	27.3	79	21.7	2	1.26	1.83	0.99	0.53	0.97	0.57	1.5	1.55	2.44	1.31	1.34	3.37	3.09	1.21	3.82	3.55	0.84
26	5.73	9.79	1.61	0.84	0.84	3.71	0.84	0.222847	0.0208065		M0022	0.84	0.028	38	51	76.6	1.3	6.8	33.3	83	43.2	37.6	40.4	43.5	74.4	28.4	79.3	21.9	2.08	2.13	2.67	0.1	0.47	1.04	0.66	1.55	1.55	2.54	1.36	1.56	3.29	3.34	0.96	3.35	3.77	0.82
7	-1.01	8.71	1.06	0.44	0.44	3.85	0.44	0.210573	0.0196606		M0023	0.44	0.032	35.7	50.9	76.7	2.5	6.5	33.3	82.9	42.3	38	40.1	44.3	73.3	27.5	76.7	21.9	1.95	0.88	2.24	0.89	0.52	0.52	0.64	1.57	1.56	2.66	1.3	1.54	3.22	3.44	1.21	3.85	3.69	0.84
3	-2.18	1.9	0.07	---	---	---	---				Boltz Avgs			35.453	51.0424	76.3493	2.13128	6.55804	33.0591	82.8445	43.4083	36.6233	39.9156	43.68	72.1513	27.1691	78.488	21.8861	1.94646	1.72271	2.31611	0.612363	0.50541	0.864519	0.609278	1.50116	1.56311	2.55791	1.20519	1.83564	3.3766	3.27578	1.06823	3.65343	3.70041	0.830716
12	0.95	4.6	-0.93	---	---	---	---
20	2.83	5.92	---	---	---	---	---
24	5.31	8.78	---	---	---	---	---
#	29	27	25	23	23	23	23
%Low	0.309	0.234	0.125	0.135	0.135	0.093	0.135
Conformer
ΔE (kJ/mol)	3.41	2.95	2.29	2.26	2.26	1.56	2.26
Time	3.67	00:26:58.150000	00:37:17.660000	02:47:28.940000	00:12:34.500000	03:15:17.910000	04:01:34.050000
2S4R9R11R
Conformer	MMFF94	HF	ωB97X-D	ωB97X-D	ωB97X-D	ωB97X-V	ωB97X-D
#		3-21G(*)	6-31G*	6-31G*	6-31G*	6-311+G(2DF,2P)	6-31G*
			(Energy)		(Part 2)	[6-311G*	(Energy)	7.26471
						(Energy)					Label	Relative Energy (kJ/mol)	Boltzmann Weights	ChemShift(C1)	ChemShift(C2)	ChemShift(C3)	ChemShift(C4)	ChemShift(C5)	ChemShift(C6)	ChemShift(C7)	ChemShift(C8)	ChemShift(C9)	ChemShift(C10)	ChemShift(C11)	ChemShift(C12)	ChemShift(C13)	ChemShift(C14)	ChemShift(C15)	ChemShift(H1A)	ChemShift(H1B)	ChemShift(H2)	ChemShift(H4A)	ChemShift(H4B)	ChemShift(H5A)	ChemShift(H5B)	ChemShift(H8A)	ChemShift(H8B)	ChemShift(H9)	ChemShift(H10A)	ChemShift(H10B)	ChemShift(H12B)	ChemShift(H12A)	ChemShift(H13A)	ChemShift(H14A)	ChemShift(H14B)	ChemShift(H15C)
* 8	0	0	0	0	0	0	0	1	0.137652		M0001	0	0.182	37.1	50.9	77.1	4.4	4.8	38.2	83.8	41.6	38.9	38.5	41.8	72.5	26.4	73.5	22.1	1.51	1.33	2.04	0.3	0.63	0.64	0.42	1.29	1.61	2.2	2.05	1.35	3.42	3.29	0.93	3.19	3.95	0.86
1	-6.24	-5.12	2.45	2.96	2.96	1.11	2.96	0.638159	0.0878437		M0002	2.96	0.055	37	52.3	77.1	5.1	4.5	38.5	83.6	41.5	39.1	39.2	41.4	72.2	26.7	71.1	22.3	1.82	1.32	2.06	1.04	0.65	0.23	0.36	1.23	1.6	2.32	1.98	1.33	3.52	3.45	0.99	3.71	3.86	0.88
18	3.33	-2.93	4.76	4.5	4.5	1.36	4.5	0.576759	0.0793918		M0003	4.5	0.03	35.4	52.1	76.5	5.1	4.8	37.3	83.4	41.6	38.9	39.1	42.1	71.9	26.8	73.3	22.2	1.74	1	2.37	1.14	0.62	0.72	0.31	1.28	1.58	2.24	2.04	1.32	3.52	3.47	0.98	3.67	3.78	0.88
11	0.96	0.52	4.61	4.87	4.87	1.91	4.87	0.461676	0.0635505		M0004	4.87	0.026	37.5	50.3	77.4	4.4	4.8	38.2	83.9	41.7	38.8	38.7	41.6	72.1	27	74	22.3	2.15	1.25	2.43	0.32	0.6	0.75	0.4	1.28	1.59	2.21	2.05	1.3	3.54	3.48	0.99	3.18	3.98	0.86
26	7.42	0.78	2.91	2.7	2.7	2.17	2.7	0.415571	0.0572041		M0005	2.7	0.061	34.9	53.5	76.2	5.2	4.6	37.3	83.1	41.7	38.7	40.1	42.8	71.8	26.6	73.2	22.1	1.83	1.01	1.94	1.17	0.65	0.69	0.27	1.18	1.61	2.29	1.01	1.43	3.37	3.35	0.95	3.69	3.79	0.89
3	-0.84	-1.4	1.48	1.42	1.42	2.34	1.42	0.387944	0.0534012		M0006	1.42	0.103	37	53.7	76.9	5.2	4.3	38.5	83.4	41.8	39.1	40.1	42.2	72.4	26.4	71.2	22.2	1.87	1.34	1.68	1.06	0.67	0.21	0.31	1.12	1.63	2.37	0.96	1.46	3.38	3.33	0.96	3.73	3.86	0.88
17	2.73	-0.34	5.16	5.33	5.33	2.6	5.33	0.349202	0.0480683		M0007	5.33	0.021	33.3	51.2	76	5.1	4.7	37.4	83.3	41.8	37.9	41	42.7	71.6	26.5	73.3	22.1	2.02	0.88	1.85	1.17	0.65	0.67	0.28	1.13	1.58	2.2	0.8	1.47	3.4	3.44	1.26	3.69	3.8	0.88
24	6.46	0.83	2.62	2.91	2.91	2.68	2.91	0.338079	0.0465371		M0008	2.91	0.056	36	53.1	76.2	5.1	4.9	37.4	83.8	41.6	39.1	38.3	42.6	72.6	26.3	72.9	22.1	1.13	1.14	2.01	1.15	0.66	0.65	0.35	1.32	1.63	2.22	2.09	1.36	3.42	3.3	0.94	3.66	3.73	0.9
13	1.61	4.75	2.19	3.02	3.01	2.77	3.01	0.325988	0.0448728		M0009	3.01	0.054	36.2	50.3	77	4.5	4.6	38.2	83.6	41.7	38.2	41.4	43	74	26.1	73.8	22.1	1.41	1.2	1.84	0.34	0.64	0.66	0.37	1.17	1.62	2.21	0.99	1.51	3.45	3.42	1.22	3.2	3.95	0.86
20	4.45	5.44	3.15	3.69	3.69	3.05	3.69	0.291068	0.040066		M0010	3.69	0.041	35.1	49.2	76.9	4.5	4.6	38.3	83.6	41.8	37.8	40.4	42.3	72.5	25.4	73.9	22.1	2.37	1.04	1.91	0.35	0.63	0.71	0.37	1.14	1.56	2.16	0.78	1.34	3.31	3.35	1.04	3.22	3.98	0.85
16	2.09	4.99	2.89	3.53	3.53	3.12	3.53	0.282939	0.038947		M0011	3.53	0.044	35.1	49.8	76.9	4.4	4.6	38.2	83.7	41.6	37.2	40.9	42.6	72	26.8	73.8	22.1	1.5	1.09	1.85	0.32	0.63	0.65	0.37	1.13	1.58	2.15	0.83	1.44	3.3	3.37	1.22	3.21	3.96	0.85
9	0.34	0.71	2.39	2.8	2.78	3.17	2.78	0.277272	0.0381669		M0012	2.78	0.059	34.4	51.1	76.7	5.2	4.4	38.6	83.5	41.7	38.5	40.3	42.4	72.3	25.2	71.3	22.1	2.06	1.12	1.56	1.08	0.68	0.21	0.35	1.1	1.58	2.3	0.74	1.37	3.29	3.23	1.05	3.75	3.87	0.87
21	5.76	5.57	3.56	3.81	3.81	3.4	3.81	0.25263	0.034775		M0013	3.81	0.039	36.8	51.7	77.1	4.5	4.6	38.3	83.6	41.7	38.5	39.9	42.3	71.9	26.8	74	22.1	2.25	1.23	2.02	0.35	0.62	0.72	0.35	1.16	1.61	2.25	0.98	1.4	3.42	3.34	0.95	3.21	3.98	0.85
4	-0.82	4.89	6.31	6.66	6.66	3.62	6.66	0.231112	0.031813		M0014	6.66	0.012	37	50.1	77.1	4.4	4.7	38.3	83.7	41.8	38.2	41.9	41.9	73.8	26.5	73.8	22.2	1.39	1.18	1.9	0.32	0.63	0.65	0.39	1.21	1.63	2.17	1.63	1.73	3.55	3.58	1.26	3.19	3.97	0.86
12	1.55	6.59	4.01	4.64	4.64	3.69	4.64	0.224658	0.0309245		M0015	4.64	0.028	36.6	49.9	77	4.5	4.7	38.2	83.7	41.8	38.4	41.5	42.3	74.1	25.5	73.7	22.2	1.42	1.11	1.97	0.33	0.64	0.7	0.42	1.25	1.63	2.19	1.76	1.56	3.46	3.49	1.01	3.2	3.95	0.87
6	-0.34	1.28	3.08	3.41	3.41	4	3.41	0.198172	0.0272787		M0016	6.6	0.013	35.3	49.5	77	4.5	4.6	38.3	83.6	41.7	37.5	41.3	41.9	71.9	26.8	74.1	22.1	2.37	1.12	1.88	0.36	0.62	0.67	0.35	1.1	1.57	2.18	0.78	1.44	3.42	3.46	1.24	3.21	4.01	0.83
14	1.74	4.61	6.46	6.6	6.6	4	6.6	0.198172	0.0272787		M0017	3.41	0.046	36.8	53.3	77.1	5.1	4.4	38.5	83.7	41.4	39.3	38.6	42.1	72.3	26.4	71.1	22.1	1.2	1.44	1.67	1	0.69	0.13	0.4	1.25	1.62	2.35	2.02	1.34	3.39	3.3	0.96	3.73	3.86	0.89
5	-0.77	1.05	6.12	6.38	6.37	4.66	6.37	0.151724	0.020885		M0018	6.37	0.014	34.6	51.5	76.8	5.2	4.4	38.6	83.4	41.8	38.2	41.2	42.1	71.9	26.7	71.3	22.2	2.07	1.2	1.53	1.07	0.67	0.18	0.33	1.08	1.59	2.32	0.75	1.47	3.39	3.38	1.27	3.74	3.89	0.87
10	0.84	3.4	3.3	4.03	4.03	4.85	4.03	0.140496	0.0193395		M0019	4.03	0.036	36.1	52.5	76.8	5.2	4.3	38.5	83.5	41.6	38.7	41.5	42.9	73.9	25.9	71.2	22.1	1.07	1.31	1.46	1.03	0.69	0.14	0.35	1.13	1.63	2.35	0.96	1.53	3.35	3.38	1.23	3.73	3.86	0.88
25	6.99	5.51	5.27	6.05	6.05	5.02	6.05	0.131156	0.0180538		M0020	6.05	0.016	35.1	51.8	76.1	5.2	4.7	37.3	83.6	41.6	38.6	41.2	42.9	74	25.5	73.2	22.1	0.97	0.89	1.94	1.18	0.66	0.69	0.34	1.24	1.62	2.2	1.79	1.55	3.43	3.47	1.04	3.67	3.74	0.9
27	7.72	4.76	5.2	5.81	5.81	5.2	5.81	0.121942	0.0167856		M0021	5.81	0.017	33.7	51.7	76	5.1	4.7	37.4	83.5	41.7	37.3	40.8	43.2	71.8	26.7	73.2	22	1.08	0.88	1.82	1.17	0.66	0.66	0.3	1.15	1.59	2.17	0.84	1.46	3.31	3.35	1.23	3.68	3.76	0.88
7	-0.23	5.02	4.67	5.66	5.65	5.81	5.65	0.0952694	0.013114		M0022	5.65	0.019	36.5	52	76.9	5.2	4.3	38.6	83.6	41.5	38.9	41.3	42.3	74.1	25.5	71.3	22.2	1.07	1.21	1.58	1.04	0.69	0.16	0.39	1.19	1.63	2.32	1.73	1.55	3.34	3.47	1.05	3.73	3.85	0.9
2	-1.58	3.58	7.19	7.82	7.82	5.86	7.82	0.0933612	0.0128513		M0023	7.82	0.008	36.8	52.4	76.9	5.1	4.4	38.6	83.5	41.7	38.7	42	42	73.8	26.3	71.2	22.2	1.05	1.3	1.53	1.02	0.68	0.14	0.37	1.17	1.65	2.32	1.58	1.75	3.46	3.55	1.27	3.73	3.86	0.88
15	1.99	4.71	4.7	5.56	5.56	6.2	5.56	0.0813608	0.0111994		M0024	5.56	0.019	35.1	52.1	76.8	5.2	4.3	38.5	83.5	41.5	37.6	41	42.6	72.1	26.6	71.3	22.1	1.17	1.21	1.46	1.02	0.69	0.13	0.36	1.09	1.6	2.29	0.81	1.45	3.31	3.29	1.22	3.75	3.87	0.88
19	4.09	3.38	7.25	---	---	---	---				Boltz Avgs			36.03	51.4839	76.816	4.82601	4.62691	38.0788	83.5852	41.6579	38.5679	39.9183	42.1989	72.468	26.3988	72.8848	22.1528	1.69596	1.1751	1.94914	0.750786	0.643519	0.542202	0.357174	1.20635	1.60307	2.24327	1.47881	1.41325	3.42484	3.38837	1.04748	3.47569	3.88516	0.871164
22	6.14	0.51	2.45	---	---	---	---
23	6.27	3.16	3.34	---	---	---	---
#	29	27	27	24	24	24	24
%Low	0.446	0.35	0.145	0.182	0.182	0.137	0.182
Conformer
ΔE (kJ/mol)	3.65	3.42	2.8	2.95	2.95	2.47	2.95
Time	0.33	00:11:57.700000	00:31:03.120000	02:02:12.590000	00:13:16.300000	03:47:50.340000	04:02:10.080000
2S4R9R11S
Conformer	MMFF94	HF	ωB97X-D	ωB97X-D	ωB97X-D	ωB97X-V	ωB97X-D
#		3-21G(*)	6-31G*	6-31G*	6-31G*	6-311+G(2DF,2P)	6-31G*
			(Energy)		(Part 2)	[6-311G*	(Energy)	11.4194
						(Energy)					Label	Relative Energy (kJ/mol)	Boltzmann Weights	ChemShift(C1)	ChemShift(C2)	ChemShift(C3)	ChemShift(C5)	ChemShift(C4)	ChemShift(C6)	ChemShift(C7)	ChemShift(C8)	ChemShift(C9)	ChemShift(C10)	ChemShift(C11)	ChemShift(C12)	ChemShift(C13)	ChemShift(C14)	ChemShift(C15)	ChemShift(H1A)	ChemShift(H1B)	ChemShift(H2)	ChemShift(H5A)	ChemShift(H5B)	ChemShift(H4A)	ChemShift(H4B)	ChemShift(H8A)	ChemShift(H8B)	ChemShift(H9)	ChemShift(H10A)	ChemShift(H10B)	ChemShift(H12A)	ChemShift(H12B)	ChemShift(H13A)	ChemShift(H14A)	ChemShift(H14B)	ChemShift(H15C)
* 20	0	0	0	0	0	0	0	1	0.0875699		M0001	0	0.123	32.4	51.9	76.3	4.7	5.2	37.4	83.3	42	40.5	41.8	42.4	72.6	26.4	73.4	22.1	1.04	2.05	2.03	0.7	0.29	1.19	0.66	1.15	1.53	2.17	1.26	1.43	3.29	3.46	0.9	3.69	3.93	0.87
12	-2.09	2.95	0.33	0.09	0.09	0.01	0.09	0.995962	0.0872163		M0002	0.09	0.119	34	49.9	77.2	4.7	4.5	38.3	83.5	42	40.3	41.7	41.9	72.9	26.6	74	22.2	1.47	2.19	2.04	0.7	0.37	0.36	0.63	1.14	1.53	2.17	1.24	1.42	3.33	3.44	0.91	3.21	4.15	0.85
5	-4.12	2.14	3.56	3.51	3.5	0.34	3.5	0.871462	0.0763139		M0003	3.5	0.03	34.5	49.7	77.4	4.7	4.4	38.4	83.6	42.1	39.7	41.9	41.5	72.4	27	74	22.3	1.44	2.15	2.05	0.69	0.38	0.34	0.62	1.13	1.61	2.57	1.1	2.07	3.5	3.55	0.94	3.18	4.14	0.85
16	-1.59	-0.34	3.83	3.82	3.82	0.61	3.82	0.781266	0.0684154		M0004	3.82	0.026	32.8	51.8	76.5	4.8	5.1	37.5	83.3	42.1	39.8	42.1	42.1	72.1	26.9	73.3	22.1	0.99	2.02	2.04	0.7	0.3	1.16	0.65	1.15	1.61	2.59	1.14	2.05	3.48	3.55	0.94	3.67	3.93	0.87
18	-1.03	6.04	2.04	1.86	1.86	0.97	1.86	0.675356	0.0591408		M0005	1.86	0.058	35.7	48.9	77	4.7	4.5	38.3	83.7	41.6	38.1	39.4	42.3	72.4	25.3	73.8	22.1	1.45	0.9	2	0.69	0.4	0.33	0.64	1.21	1.63	2.06	0.91	2.29	3.41	3.33	1.01	3.18	3.91	0.86
14	-2	6.92	1.55	1.94	1.94	1.53	1.94	0.538417	0.0471491		M0006	1.94	0.056	36.5	49.1	76.8	4.6	4.4	38.2	83.7	41.8	39.3	40.7	42.8	73.8	26.2	73.7	22	1.62	1.1	2.05	0.7	0.39	0.34	0.64	1.16	1.55	1.99	1.07	1.32	3.4	3.49	1.19	3.21	3.91	0.84
21	0.08	7.11	1.67	1.94	1.94	1.68	1.94	0.506708	0.0443724		M0007	1.94	0.056	35.2	49.4	77.1	4.7	4.4	38.3	83.8	41.8	40.9	41.2	42	72.3	26.8	73.8	22	1.53	1.15	2.07	0.69	0.4	0.32	0.64	1.15	1.65	2.17	1.08	2.16	3.38	3.42	0.91	3.21	3.86	0.85
13	-2.05	2.69	5.05	5.04	5.04	1.86	5.04	0.471112	0.0412553		M0008	5.04	0.016	35.4	51.1	76.1	4.7	5.1	37.4	83.3	41.8	39.2	41.4	42.5	73.3	26.4	73.4	22.1	1.37	1.61	1.99	0.72	0.3	1.17	0.65	1.2	1.54	2.08	1.09	1.3	3.56	3.59	1.23	3.68	3.78	0.87
6	-3.37	1.24	0.98	1.06	1.06	2.05	1.06	0.436249	0.0382022		M0009	4.94	0.017	36.6	48.6	77	4.7	4.4	38.3	83.7	41.8	38.4	39.6	41.9	71.9	26.7	73.8	22.2	1.55	0.9	2.02	0.7	0.4	0.32	0.62	1.22	1.6	2.03	0.99	2.31	3.54	3.44	1.21	3.17	3.87	0.86
7	-3.29	5.51	5.28	4.94	4.94	2.05	4.94	0.436249	0.0382022		M0010	1.06	0.08	34	52.2	77	4.4	5.2	38.6	83.2	41.9	40.7	41.9	41.8	72.7	26.4	71.3	22.1	1.12	2.32	1.68	0.19	0.35	1.06	0.69	1.1	1.54	2.32	1.2	1.43	3.32	3.44	0.85	3.75	4.05	0.86
3	-5.74	-0.08	4.03	4.19	4.19	2.13	4.19	0.422352	0.0369853		M0011	4.19	0.023	34.6	52.1	77.2	4.5	5.2	38.7	83.3	42	40.2	42	41.5	72.1	27	71.2	22.2	1.09	2.27	1.7	0.19	0.36	1.05	0.68	1.1	1.63	2.72	1.08	2.08	3.5	3.55	0.9	3.72	4.03	0.86
26	4.31	4.71	3.4	3.19	3.19	2.2	3.19	0.410557	0.0359524		M0012	3.19	0.034	34.2	50.9	76.1	4.8	5.2	37.4	83.5	41.5	38.2	39.3	42.8	72.1	25.2	73.2	22.1	1.03	0.68	1.97	0.68	0.31	1.17	0.66	1.23	1.63	2.08	0.94	2.29	3.43	3.29	1.01	3.66	3.7	0.89
22	0.57	5.08	3.65	3.73	3.73	2.53	3.73	0.359235	0.0314582		M0013	3.73	0.027	35.2	51.4	76.1	4.8	5.2	37.4	83.3	41.7	39	41.1	42.9	73.6	25.5	73.4	22.1	1.22	1.72	2.01	0.71	0.3	1.19	0.67	1.2	1.57	2.15	1.02	1.32	3.47	3.49	0.99	3.7	3.82	0.88
23	1.68	3.39	6.08	5.75	5.75	2.69	5.75	0.336714	0.029486		M0014	5.75	0.012	35.1	50.5	76.1	4.7	5.1	37.4	83.4	41.7	38.5	39.5	42.5	71.5	26.6	73.2	22.1	1.13	0.68	1.99	0.7	0.31	1.15	0.65	1.24	1.6	2.06	1.02	2.31	3.53	3.39	1.23	3.64	3.66	0.88
19	-0.44	7.66	2.88	3.28	3.28	2.74	3.28	0.329969	0.0288954		M0015	3.28	0.033	36.3	48.1	76.9	4.6	4.5	38.2	83.6	41.7	38.8	39.6	42.5	71.9	26.8	73.7	22.1	1.55	0.95	1.99	0.7	0.39	0.34	0.63	1.19	1.55	2	0.97	1.38	3.43	3.33	1.19	3.18	3.88	0.84
17	-1.13	8.67	4.18	4.14	4.14	3.01	4.14	0.295818	0.0259047		M0016	4.14	0.023	36.8	49.4	77	4.7	4.5	38.3	83.5	41.7	38.9	41.2	42.3	73.8	25.7	74	22.1	1.64	1.88	2.03	0.7	0.38	0.36	0.63	1.16	1.56	2.11	0.99	1.31	3.48	3.49	1.01	3.22	4.03	0.85
24	3.9	6	3.65	3.76	3.76	3.02	3.76	0.294623	0.0258001		M0017	3.76	0.027	35.1	51	75.9	4.7	5.2	37.4	83.4	41.8	39.5	40.6	43.5	73.6	26	73.1	22	1.18	0.91	2.02	0.71	0.32	1.18	0.67	1.19	1.56	2.01	1.09	1.33	3.41	3.48	1.18	3.68	3.71	0.88
11	-2.68	4.31	3.03	3.1	3.1	3.23	3.1	0.270621	0.0236982		M0018	3.1	0.035	35.6	51.3	76.8	4.3	5.1	38.6	83.5	41.5	38.5	39.4	42.2	72	25.4	71.3	22.1	1.12	1.02	1.63	0.16	0.37	1.01	0.69	1.18	1.65	2.21	0.88	2.31	3.44	3.3	0.98	3.72	3.81	0.88
9	-2.86	7.48	6.43	6.32	6.32	3.25	6.32	0.26844	0.0235072		M0019	6.32	0.01	37.2	49.2	77	4.7	4.5	38.3	83.6	41.8	39.1	41.5	41.9	73.7	26.6	73.9	22.2	1.82	1.77	2.02	0.72	0.38	0.36	0.62	1.18	1.54	2.05	1.06	1.29	3.58	3.6	1.23	3.2	3.98	0.85
4	-4.37	4.91	2.47	2.84	2.84	3.38	2.84	0.254683	0.0223026		M0020	2.84	0.039	36.5	51.3	76.7	4.3	5.2	38.6	83.5	41.7	39.7	40.8	42.7	73.6	26	71.1	22.1	1.3	1.21	1.67	0.18	0.37	1.03	0.7	1.13	1.57	2.12	1.05	1.33	3.39	3.5	1.13	3.74	3.82	0.87
27	6.16	6.41	3.92	3.83	3.83	3.42	3.83	0.250594	0.0219445		M0021	3.83	0.026	33.9	51.3	76.2	4.8	5.1	37.4	83.5	41.8	41.3	41	42.6	72.1	26.7	73.2	22	1.09	0.94	2.05	0.7	0.32	1.17	0.67	1.18	1.66	2.18	1.11	2.18	3.37	3.43	0.9	3.68	3.66	0.88
25	4.18	5.74	3.95	4.1	4.1	3.43	4.1	0.249582	0.0218559		M0022	4.1	0.024	34.8	50	76	4.7	5.2	37.3	83.4	41.6	38.9	39.5	43	71.7	26.6	73.2	22	1.14	0.73	1.96	0.7	0.31	1.18	0.66	1.21	1.55	2.02	1	1.38	3.43	3.29	1.18	3.65	3.67	0.88
2	-6.19	2.76	5.48	5.44	5.44	3.57	5.44	0.235836	0.0206521		M0023	5.44	0.014	36.4	50.9	76.9	4.3	5.1	38.6	83.6	41.5	38.8	39.6	41.9	71.5	26.6	71.3	22.2	1.22	1	1.63	0.17	0.37	1.02	0.67	1.18	1.61	2.18	0.96	2.32	3.56	3.41	1.17	3.7	3.77	0.88
1	-6.46	3.76	5.9	5.98	5.98	3.86	5.98	0.209723	0.0183654		M0024	5.98	0.011	37	51.4	76.8	4.4	5.2	38.6	83.4	41.8	39.6	41.6	42	73.4	26.5	71.3	22.2	1.45	1.89	1.66	0.23	0.35	1.07	0.68	1.15	1.56	2.19	1.04	1.31	3.57	3.61	1.19	3.74	3.87	0.87
15	-1.85	5.27	2.89	2.98	2.98	3.87	2.98	0.208876	0.0182912		M0025	2.98	0.037	35.3	51.7	77	4.4	5.2	38.6	83.7	41.7	41.5	41.3	42	72.3	26.8	71.3	22.1	1.2	1.26	1.7	0.18	0.38	1.04	0.7	1.12	1.67	2.31	1.06	2.17	3.39	3.42	0.87	3.74	3.75	0.88
10	-2.8	5.53	3.67	4.06	4.06	4.46	4.06	0.164514	0.0144064		M0026	4.06	0.024	36.2	50.3	76.7	4.3	5.2	38.5	83.5	41.6	39.2	39.7	42.4	71.6	26.7	71.2	22.1	1.22	1.05	1.61	0.18	0.36	1.03	0.69	1.17	1.57	2.14	0.95	1.39	3.46	3.32	1.15	3.71	3.77	0.87
8	-2.86	6.64	4.76	5.01	5.01	4.78	5.01	0.144532	0.0126567		M0027	5.01	0.016	36.5	51.8	76.8	4.4	5.2	38.6	83.3	41.7	39.4	41.2	42.3	73.6	25.6	71.3	22.1	1.3	2.04	1.67	0.19	0.35	1.06	0.69	1.14	1.58	2.27	0.97	1.32	3.46	3.53	0.95	3.76	3.93	0.88
#	29	27	27	27	27	27	27				Boltz Avgs			34.8876	50.4959	76.7358	4.6421	4.85736	38.0412	83.4841	41.8295	39.5688	40.9697	42.2344	72.6013	26.3824	73.1272	22.1216	1.30717	1.54924	1.9505	0.593575	0.350805	0.788314	0.652212	1.16532	1.58321	2.2115	1.07863	1.75546	3.43279	3.45658	1.02129	3.4799	3.90983	0.863625
%Low	0.158	0.158	0.121	0.124	0.123	0.087	0.123
Conformer
ΔE (kJ/mol)	2.41	2.35	2.36	2.39	2.39	1.78	2.39
Time	2.3	00:23:58.400000	00:49:17.660000	02:41:58.440000	00:12:50.170000	03:32:42.260000	04:15:48.270000
2S4R9S11S
Conformer	MMFF94	HF	ωB97X-D	ωB97X-D	ωB97X-D	ωB97X-V	ωB97X-D
#		3-21G(*)	6-31G*	6-31G*	6-31G*	6-311+G(2DF,2P)	6-31G*
			(Energy)		(Part 2)	[6-311G*	(Energy)	6.35057
						(Energy)					Label	Relative Energy (kJ/mol)	Boltzmann Weights	ChemShift(C1)	ChemShift(C2)	ChemShift(C3)	ChemShift(C5)	ChemShift(C4)	ChemShift(C6)	ChemShift(C7)	ChemShift(C8)	ChemShift(C9)	ChemShift(C10)	ChemShift(C11)	ChemShift(C12)	ChemShift(C13)	ChemShift(C14)	ChemShift(C15)	ChemShift(H1A)	ChemShift(H1B)	ChemShift(H2)	ChemShift(H5A)	ChemShift(H5B)	ChemShift(H4A)	ChemShift(H4B)	ChemShift(H8B)	ChemShift(H8A)	ChemShift(H9)	ChemShift(H10A)	ChemShift(H10B)	ChemShift(H12A)	ChemShift(H12B)	ChemShift(H13B)	ChemShift(H14A)	ChemShift(H14B)	ChemShift(H15C)
* 13	0	0	0	0	0	0	0	1	0.157466		M0001	0	0.239	37	44.9	79	4.2	4.6	35.5	83.9	39.3	36.4	41.1	42.9	69.9	26.4	72.9	22.9	1.58	2.61	2.43	0.73	0.34	0.37	0.61	1.58	1.54	2.55	1.08	2.16	3.47	3.41	0.87	3.08	4.65	0.86
17	0.92	-0.77	0.93	0.49	0.48	0.32	0.48	0.878544	0.138341		M0002	0.48	0.197	35.2	47.3	77.8	4.2	5.1	34.6	83.5	39.2	37	40.8	43.6	69.6	26	72.3	22.7	1.41	2.11	2.39	0.73	0.25	1.14	0.63	1.58	1.57	2.54	1.06	2.17	3.4	3.43	0.87	3.59	4.26	0.87
7	-1.55	1	3.97	4.86	4.86	1.05	4.86	0.653843	0.102958		M0003	4.86	0.034	36.1	45.2	79	4.1	4.6	35.8	83.2	39.3	36.1	41.6	42.4	69.6	26.6	73	22.9	1.5	2.65	2.42	0.7	0.34	0.35	0.6	1.61	1.52	2.51	1.14	2.99	3.55	3.53	0.91	3.05	5.01	0.86
6	-1.55	-0.39	1.16	0.92	0.92	1.79	0.92	0.484648	0.0763156		M0004	0.92	0.165	35.9	48.7	78.8	3.9	5.2	35.9	83.8	39	37.3	40.7	43.3	69.7	26.5	70.1	22.9	1.38	2.71	1.9	0.22	0.32	1.03	0.68	1.6	1.51	2.52	1.08	2.25	3.46	3.42	0.86	3.65	4.47	0.89
15	0.04	0.98	5.93	6.23	6.23	2.19	6.23	0.412221	0.0649109		M0005	6.23	0.019	34.1	47.5	77.9	4.3	5.1	34.9	82.8	39.2	36.7	41.6	43.1	69.2	26.2	72.2	22.9	1.32	2.14	2.37	0.7	0.26	1.13	0.63	1.61	1.54	2.49	1.12	3	3.52	3.53	0.91	3.55	4.66	0.89
11	-0.33	13.58	4.25	4.63	4.63	3.06	4.63	0.289893	0.0456482		M0006	4.63	0.037	38.3	45.2	78.4	4.1	4.5	35.3	83.9	39.2	36	43.7	43.3	74	25.4	73.8	22.7	1.59	1.55	2.43	0.71	0.36	0.32	0.63	1.59	1.54	2.45	1.43	1.9	3.55	3.47	1.17	3.17	3.91	0.86
5	-2.53	0.48	5.23	5.85	5.85	3.07	5.85	0.288722	0.0454639		M0007	5.85	0.023	35.3	49	78.9	3.8	5.1	36.2	83.1	39	37	41.2	42.8	69.4	26.6	69.9	23	1.32	2.75	1.9	0.18	0.32	0.99	0.67	1.64	1.49	2.48	1.14	3.09	3.55	3.56	0.88	3.62	4.86	0.89
22	4.02	6.94	4.57	3.93	3.93	3.15	3.93	0.279525	0.0440157		M0008	3.93	0.049	35.3	45.3	78.9	4.1	4.4	35.7	83.3	39	35.9	41.9	42.9	69.8	26.5	72.7	22.7	1.45	1.73	2.45	0.68	0.37	0.3	0.63	1.65	1.5	2.5	1.19	2.91	3.4	3.51	0.88	3.05	4.6	0.86
14	0.01	14.22	4.43	5.21	5.21	3.45	5.21	0.24757	0.0389839		M0009	5.21	0.029	38.3	45.3	78.4	4.1	4.4	35.3	83.8	39	35.5	44	43.2	73.8	25.2	73.8	22.6	1.69	1.66	2.47	0.71	0.37	0.31	0.63	1.57	1.51	2.48	1.24	1.84	3.47	3.54	1.16	3.19	3.93	0.85
3	-3.42	10.64	4.11	4.52	4.52	4.06	4.52	0.193418	0.0304568		M0010	4.52	0.039	37.3	49	78.3	3.9	5.2	35.8	83.9	38.8	37	43.3	43.6	73.7	25.6	71.1	22.8	1.39	1.62	1.91	0.2	0.35	1	0.7	1.61	1.51	2.43	1.43	2.05	3.62	3.46	1.16	3.73	3.76	0.89
16	0.57	11.94	9.17	9.03	9.03	4.48	9.03	0.163188	0.0256965		M0011	9.03	0.006	38.1	47.3	77.4	4.2	5.1	34.4	83.2	39.1	36.2	44.1	43.2	73.2	25.7	73.5	22.7	1.77	1.68	2.36	0.71	0.26	1.12	0.64	1.56	1.55	2.47	1.25	1.95	3.62	3.63	1.21	3.69	3.74	0.87
24	5	13.44	6.65	6.47	6.47	4.65	6.47	0.152339	0.0239882		M0012	6.47	0.018	37.3	47.2	77.5	4.2	5.1	34.4	83.3	39.1	36.7	43.2	43.9	73.8	24.9	73.2	22.6	1.44	0.91	2.35	0.7	0.27	1.11	0.65	1.59	1.58	2.44	1.42	1.96	3.54	3.46	1.16	3.67	3.67	0.88
4	-2.94	11.68	4.82	5.46	5.46	4.69	5.46	0.149893	0.0236031		M0013	5.46	0.026	37.6	49	78.3	3.8	5.1	35.7	83.9	38.7	36.5	43.5	43.6	73.3	25.6	71.1	22.6	1.51	1.74	1.95	0.19	0.34	0.96	0.7	1.59	1.47	2.45	1.24	1.97	3.45	3.58	1.16	3.74	3.77	0.87
20	2.11	5.68	5.18	4.43	4.43	4.96	4.43	0.134379	0.0211602		M0014	4.43	0.04	34.8	48.9	78.8	3.9	5.2	36.2	83.5	38.8	36.9	41.4	43.4	69.6	26.5	69.7	22.8	1.3	1.8	1.94	0.18	0.35	0.97	0.71	1.69	1.49	2.48	1.19	3.03	3.39	3.49	0.85	3.61	4.44	0.89
9	-0.78	16.15	9.26	9.56	9.56	5.04	9.56	0.130099	0.0204861		M0015	9.56	0.005	39	44.9	78.6	4.1	4.4	35.4	83.8	39.2	36	45.2	42.5	73.7	25.4	74	22.7	1.59	1.52	2.41	0.7	0.37	0.31	0.62	1.65	1.53	2.43	1.85	2.17	3.63	3.64	1.19	3.16	3.96	0.87
10	-0.54	15.19	9.04	9.51	9.51	5.18	9.51	0.122933	0.0193578		M0016	9.51	0.005	39.3	45.4	78.4	4.2	4.4	35.5	83.9	39.1	35.4	44.6	42.5	73.5	25.8	74.2	22.7	1.94	2.2	2.45	0.73	0.36	0.33	0.61	1.55	1.51	2.48	1.26	1.84	3.63	3.62	1.21	3.19	3.97	0.84
1	-4.82	10.89	8.04	8.4	8.4	5.21	8.4	0.12145	0.0191242		M0017	8.4	0.008	38.3	49.2	78.3	3.9	5.1	35.7	83.9	38.8	36.5	44	42.8	73.1	26.1	71.3	22.8	1.72	2.31	1.94	0.24	0.33	1.01	0.68	1.58	1.49	2.46	1.27	1.98	3.62	3.68	1.2	3.75	3.81	0.87
21	3.14	14.16	8.04	7.93	7.93	5.21	7.93	0.12145	0.0191242		M0018	7.93	0.01	38.3	47.5	77.2	4.3	5.2	34.4	83.3	39	36.3	43.4	43.7	73.7	25	73.5	22.7	1.63	1.71	2.36	0.72	0.28	1.17	0.66	1.54	1.54	2.45	1.16	1.93	3.52	3.53	0.99	3.72	3.73	0.89
18	1.65	16.53	7.29	7.77	7.77	5.32	7.77	0.116162	0.0182916		M0019	7.77	0.01	39.4	45.6	78.4	4.2	4.6	35.4	83.9	39.2	35.6	43.9	43	73.9	25.1	74.1	22.7	1.8	2.32	2.45	0.73	0.36	0.37	0.63	1.55	1.53	2.46	1.18	1.86	3.53	3.53	0.99	3.23	3.99	0.86
19	1.68	18.5	7.29	8.12	8.12	5.52	8.12	0.107132	0.0168696		M0020	8.12	0.009	38.1	45	78.5	4.1	4.4	35.4	83.7	39.2	36	45.4	43	74.1	24.5	73.9	22.7	1.48	1.51	2.42	0.69	0.37	0.32	0.63	1.65	1.53	2.41	1.73	2.26	3.54	3.54	0.98	3.19	3.98	0.88
2	-3.98	12.96	8.98	9.3	9.3	5.94	9.3	0.0903873	0.0142329		M0021	9.3	0.006	38.1	48.7	78.4	3.9	5.2	35.8	83.8	38.9	36.9	44.7	42.7	73.3	25.6	71.2	22.8	1.4	1.6	1.89	0.19	0.36	0.98	0.69	1.67	1.5	2.4	1.84	2.3	3.69	3.63	1.18	3.72	3.81	0.89
8	-0.87	13.79	7.13	7.62	7.62	6.21	7.62	0.0810322	0.0127598		M0022	7.62	0.011	38.3	49.4	78.1	4	5.3	35.8	83.8	38.8	36.6	43.3	43.4	73.4	25.4	71.3	22.8	1.58	2.4	1.93	0.23	0.35	1.05	0.7	1.57	1.49	2.43	1.17	1.98	3.51	3.61	0.99	3.79	3.83	0.88
25	6.84	15.54	8.39	8.73	8.72	6.44	8.72	0.0738308	0.0116258		M0023	8.72	0.007	37.5	47.3	77.6	4.2	5.2	34.3	83.2	39.1	36.2	43.6	44.2	73.6	24.9	73.2	22.6	1.57	1.07	2.39	0.69	0.27	1.13	0.66	1.58	1.55	2.47	1.21	1.9	3.48	3.52	1.18	3.68	3.69	0.87
12	-0.29	16.36	7.79	8.52	8.52	7.04	8.52	0.0579154	0.00911971		M0024	8.52	0.008	37.3	48.9	78.4	3.8	5.1	35.8	83.8	38.9	37	44.9	43.3	73.8	24.7	71.1	22.7	1.3	1.6	1.9	0.19	0.34	0.97	0.7	1.68	1.5	2.38	1.72	2.4	3.62	3.53	0.97	3.76	3.84	0.9
23	4.94	16.12	11.93	11.56	---	---	---				Boltz Avgs			36.5947	46.7101	78.4396	4.09929	4.8553	35.3698	83.5574	39.121	36.4894	42.1588	43.1177	71.044	26.0083	72.3666	22.7939	1.49938	2.15053	2.28629	0.585078	0.320239	0.73384	0.639282	1.59843	1.52864	2.49584	1.20161	2.34079	3.50078	3.49546	0.969047	3.39428	4.34101	0.871199
26	7.57	19.34	10.52	10.63	---	---	---
27	10.81	0.99	---	---	---	---	---
28	25.62	25.07	21.66	---	---	---	---
29	26.32	30.92	23.92	---	---	---	---
30	27.94	22.38	20.69	---	---	---	---
31	28.23	25.63	19.68	---	---	---	---
32	29.98	32.35	21.67	---	---	---	---
33	30.79	37.48	25.1	---	---	---	---
34	31.5	38.54	26.14	---	---	---	---
35	31.75	29.16	22.88	---	---	---	---
36	32.53	27.81	19.68	---	---	---	---
37	32.62	34.4	24.36	---	---	---	---
38	33.47	38.56	22.08	---	---	---	---
39	33.48	29.97	24.2	---	---	---	---
40	33.78	26.39	21.67	---	---	---	---
41	34.56	40.66	---	---	---	---	---
42	35.11	34.76	21.38	---	---	---	---
#	56	42	40	26	24	24	24
%Low	0.18	0.206	0.238	0.238	0.239	0.157	0.239
Conformer
ΔE (kJ/mol)	2.62	1.2	2.8	2.56	2.51	2.45	2.51
Time	1.15	00:53:59.830000	01:14:30.170000	03:54:03.730000	00:11:35.610000	03:07:14.790000	04:27:21.230000
2R4R9S11S
Conformer	MMFF94	HF	ωB97X-D	ωB97X-D	ωB97X-D	ωB97X-V	ωB97X-D
#		3-21G(*)	6-31G*	6-31G*	6-31G*	6-311+G(2DF,2P)	6-31G*
			(Energy)		(Part 2)	[6-311G*	(Energy)	12.5748
						(Energy)					Label	Relative Energy (kJ/mol)	Boltzmann Weights	ChemShift(C1)	ChemShift(C2)	ChemShift(C3)	ChemShift(C4)	ChemShift(C5)	ChemShift(C6)	ChemShift(C7)	ChemShift(C8)	ChemShift(C9)	ChemShift(C10)	ChemShift(C11)	ChemShift(C12)	ChemShift(C13)	ChemShift(C14)	ChemShift(C15)	ChemShift(H1A)	ChemShift(H1B)	ChemShift(H2)	ChemShift(H4A)	ChemShift(H4B)	ChemShift(H5A)	ChemShift(H5B)	ChemShift(H8A)	ChemShift(H8B)	ChemShift(H9)	ChemShift(H10B)	ChemShift(H10A)	ChemShift(H12A)	ChemShift(H12B)	ChemShift(H13B)	ChemShift(H14A)	ChemShift(H14B)	ChemShift(H15A)
* 19	0	0	0	0	0	0	0	1	0.0795243		M0001	0	0.11	37.3	54.2	74.1	2.4	5	32.1	82.8	41.8	38.2	40.1	42.8	72.4	26.8	78.7	23.3	1.44	1.86	1.97	0.93	0.43	0.95	0.47	1.63	1.34	2.5	0.91	1.46	3.36	3.34	0.93	3.59	3.25	0.91
5	-3.32	-2.46	2.48	2.8	2.8	0.03	2.8	0.987934	0.0785648		M0002	2.8	0.035	37.4	52.8	74.4	2.3	5.2	32.1	83.1	41.6	38.4	39.2	42.2	72.3	27.1	78.7	23.5	1.45	1.81	2.4	0.91	0.42	0.95	0.48	1.61	1.48	2.48	1.94	1.35	3.51	3.45	0.97	3.58	3.27	0.93
21	1.05	0.94	0.66	0.7	0.71	0.04	0.71	0.983944	0.0782475		M0003	0.71	0.083	35.1	51.6	74	2.4	5.1	32.1	82.9	41.6	37.7	40.2	43.1	72.1	25.4	78.7	23.4	1.23	2.03	1.87	0.92	0.44	0.95	0.47	1.58	1.34	2.45	0.72	1.36	3.29	3.32	1.02	3.62	3.25	0.92
14	-0.97	4.13	0.22	0.46	0.47	0.22	0.47	0.914823	0.0727507		M0004	0.47	0.091	37.9	52.5	74.8	1.5	5	32.4	83.5	41.6	38.4	38.2	42.1	72.6	26.7	79.3	23.4	1.61	1.61	2.1	0.04	0.42	0.91	0.59	1.62	1.55	2.38	1.98	1.31	3.41	3.28	0.9	3.19	3.4	0.9
9	-2.55	2.51	4.14	4.33	4.33	1.04	4.33	0.656494	0.0522073		M0005	4.33	0.019	38.3	51.7	74.8	1.5	5	32.5	83.1	41.8	38	38.5	41.6	72.3	27.1	79.3	23.4	1.51	2.22	2.5	0.05	0.38	0.93	0.57	1.6	1.52	2.39	1.96	1.27	3.53	3.46	0.94	3.17	3.51	0.87
3	-5.46	0.73	3.28	3.51	3.52	1.24	3.52	0.605457	0.0481485		M0006	3.52	0.027	38.7	52.4	74.5	2.2	4.6	32.6	82.9	41.5	38.3	39	41.7	72.2	27	77.4	23.4	0.82	2.12	2.65	0.78	0.42	0.41	0.52	1.56	1.5	2.28	1.98	1.31	3.52	3.47	0.92	3.68	3.48	0.89
11	-2	4.86	1.62	1.65	1.66	1.48	1.66	0.549421	0.0436924		M0007	1.66	0.056	36.2	51.5	74.3	2.4	4.5	32.7	82.8	41.6	37.8	39.9	42.7	71.6	25.4	77.4	23.2	0.64	2.36	2.09	0.82	0.45	0.42	0.51	1.53	1.36	2.24	0.72	1.33	3.25	3.39	0.99	3.71	3.45	0.88
2	-5.76	3.01	3.72	3.76	3.75	1.64	3.75	0.514976	0.0409531		M0008	3.75	0.024	36.2	51.8	74.4	2.4	4.5	32.7	83.1	41.6	37.5	40.9	42.4	71.2	26.7	77.5	23.4	0.7	2.39	2.06	0.81	0.45	0.44	0.52	1.54	1.33	2.25	0.72	1.44	3.37	3.5	1.2	3.69	3.41	0.89
13	-1.12	7.16	2.1	2.45	2.46	1.67	2.46	0.508762	0.040459		M0009	2.46	0.041	37.3	52	74.6	1.8	5	32.5	83.4	41.8	37.8	41	43.1	73.8	26.3	79.3	23.3	1.49	1.5	1.92	0.08	0.43	0.94	0.58	1.62	1.4	2.4	0.92	1.48	3.46	3.38	1.17	3.19	3.42	0.9
22	1.23	5.96	2.62	2.26	2.27	1.75	2.27	0.492556	0.0391702		M0010	2.27	0.044	38	53.2	74.7	1.8	5	32.5	83.2	42	38	39.7	42.3	72.4	27	79.3	23.4	1.51	2.32	2.1	0.09	0.42	0.94	0.57	1.63	1.38	2.42	0.91	1.41	3.41	3.33	0.91	3.18	3.48	0.89
24	2.49	3.41	1.82	2.21	2.21	1.85	2.21	0.473023	0.0376168		M0011	2.21	0.045	36.5	52.6	73.9	2.4	5.1	32.1	82.8	41.5	37.9	41.2	43.4	73.7	26.2	78.5	23.2	1.42	0.99	1.78	0.92	0.44	0.96	0.49	1.62	1.36	2.48	0.92	1.53	3.42	3.34	1.21	3.58	3.17	0.91
23	1.39	7.46	2.98	2.93	2.94	1.89	2.94	0.465428	0.0370128		M0012	2.94	0.034	36	50.9	74.6	1.8	5	32.6	83.3	41.8	37.4	40	42.5	72.2	25.6	79.3	23.4	1.31	2.46	1.97	0.09	0.42	0.95	0.57	1.58	1.38	2.35	0.7	1.31	3.29	3.38	1.01	3.21	3.48	0.89
12	-1.66	4.27	1.73	1.47	1.48	1.94	1.48	0.456106	0.0362715		M0013	1.48	0.06	38.4	53.8	74.4	2.3	4.5	32.6	82.9	41.7	38.2	40	42.4	72.5	26.8	77.5	23.3	0.83	2.21	2.25	0.81	0.44	0.41	0.51	1.58	1.35	2.3	0.95	1.44	3.41	3.35	0.89	3.68	3.46	0.89
10	-2.54	3.88	1.04	1.13	1.14	1.98	1.14	0.448782	0.0356891		M0014	1.14	0.07	38.6	53.3	74.4	2.3	4.5	32.5	83.3	41.3	38.6	38.4	42.2	72.6	26.6	77.6	23.4	0.94	1.52	2.24	0.76	0.46	0.37	0.54	1.57	1.53	2.26	2.01	1.34	3.42	3.29	0.88	3.68	3.38	0.92
18	-0.36	7.57	2.55	3	3.01	2.18	3.01	0.413893	0.0329145		M0015	3.01	0.033	36	51.4	74.6	1.7	5	32.5	83.4	41.6	36.7	40.5	42.7	71.7	26.9	79.2	23.3	1.37	1.57	1.9	0.06	0.43	0.93	0.59	1.58	1.37	2.33	0.75	1.41	3.27	3.4	1.18	3.2	3.42	0.89
4	-3.65	6.15	1.69	2.14	2.15	2.29	2.15	0.395874	0.0314816		M0016	2.15	0.046	37.7	52.6	74.2	2.3	4.4	32.6	83	41.4	38	41.1	43	73.2	26.1	77.4	23.3	0.8	1.39	2.01	0.78	0.46	0.4	0.53	1.57	1.37	2.27	0.94	1.49	3.47	3.35	1.16	3.69	3.4	0.89
26	4.15	2.54	2	2.34	2.35	2.31	2.35	0.392683	0.0312278		M0017	2.35	0.043	37.5	53.4	74.2	2.3	5.1	32.2	83.3	41.3	38.6	38.3	42.8	72.6	26.6	78.7	23.4	1.6	1.13	1.96	0.89	0.43	0.94	0.5	1.61	1.51	2.49	2	1.35	3.39	3.29	0.92	3.59	3.15	0.93
6	-3.22	7.45	5.96	6.21	6.22	2.83	6.22	0.318169	0.0253021		M0018	6.22	0.009	38	51.7	74.7	1.6	5	32.5	83.4	41.8	37.8	41.4	42.1	73.6	26.7	79.3	23.4	1.45	1.47	1.95	0.05	0.41	0.94	0.6	1.63	1.45	2.36	1.57	1.68	3.57	3.55	1.23	3.18	3.42	0.89
16	-0.5	7.21	6.07	6.03	6.04	2.94	6.04	0.304317	0.0242006		M0019	6.04	0.01	36.2	51.2	74.7	1.7	5	32.6	83.4	41.8	37.1	40.9	42.2	71.7	27	79.4	23.4	1.39	2.47	1.93	0.08	0.42	0.97	0.58	1.59	1.35	2.36	0.69	1.41	3.39	3.5	1.22	3.2	3.45	0.88
15	-0.84	9.33	3.84	4.33	4.34	2.96	4.34	0.301864	0.0240055		M0020	4.34	0.019	37.6	51.5	74.7	1.7	5	32.6	83.4	41.7	38	40.9	42.5	73.8	25.8	79.2	23.4	1.38	1.49	2.03	0.06	0.43	0.92	0.59	1.62	1.49	2.38	1.69	1.52	3.47	3.46	1	3.2	3.46	0.9
20	0.82	3.95	5.98	6.25	6.24	3.31	6.24	0.262001	0.0208354		M0021	6.24	0.009	37.3	52.5	74	2.4	5.1	32.1	83	41.5	38	41.7	42.6	73.6	26.5	78.5	23.3	1.41	0.98	1.82	0.9	0.43	0.96	0.5	1.63	1.41	2.45	1.56	1.74	3.53	3.51	1.24	3.58	3.17	0.91
1	-6.13	5.94	5.41	5.74	5.75	3.45	5.75	0.24757	0.0196879		M0022	5.75	0.011	38.4	52.4	74.3	2.3	4.5	32.7	83	41.5	38.1	41.3	42.2	73.2	26.6	77.3	23.3	0.8	1.38	2.07	0.76	0.45	0.39	0.54	1.58	1.42	2.24	1.63	1.68	3.57	3.53	1.22	3.68	3.39	0.89
7	-2.58	7.01	2.86	3.43	3.44	3.49	3.44	0.243595	0.0193718		M0023	3.44	0.027	36.5	52	74.2	2.3	4.4	32.7	83	41.4	37	40.5	42.8	71.2	26.8	77.3	23.2	0.71	1.49	2	0.77	0.46	0.38	0.53	1.53	1.33	2.2	0.75	1.44	3.26	3.41	1.18	3.69	3.4	0.88
25	2.81	6.08	3.94	4.49	4.48	3.54	4.48	0.238716	0.0189838		M0024	4.48	0.018	37	52.4	74.1	2.4	5.1	32.2	83.1	41.4	38.2	41.3	42.9	73.8	25.7	78.6	23.3	1.36	1.01	1.92	0.91	0.44	0.94	0.5	1.62	1.45	2.47	1.69	1.57	3.43	3.42	1.01	3.61	3.21	0.93
27	4.57	5.18	3.8	4.27	4.27	3.8	4.27	0.214877	0.0170879		M0025	4.27	0.02	35.6	52.3	74	2.5	5.1	32.2	83.1	41.4	36.8	40.8	43.2	71.9	26.9	78.5	23.2	1.35	1.1	1.78	0.92	0.44	0.96	0.49	1.58	1.33	2.42	0.76	1.45	3.29	3.36	1.2	3.59	3.17	0.91
8	-2.56	8.84	3.98	4.53	4.54	4.19	4.54	0.183506	0.0145932		M0026	4.54	0.018	38.1	52.2	74.3	2.3	4.5	32.7	83.1	41.4	38.3	40.7	42.5	73.3	25.7	77.4	23.3	0.72	1.39	2.15	0.77	0.46	0.38	0.54	1.57	1.46	2.26	1.76	1.5	3.48	3.43	0.97	3.7	3.44	0.9
17	-0.42	0.64	3.81	---	---	---	---				Boltz Avgs			37.1988	52.3948	74.3916	2.10592	4.8909	32.4024	83.1079	41.6204	37.9522	39.9486	42.5091	72.4973	26.4882	78.5226	23.3548	1.24371	1.79749	2.08693	0.582548	0.430888	0.786326	0.528415	1.594	1.41759	2.37818	1.28695	1.41384	3.40949	3.38987	1.02608	3.48062	3.36209	0.901272
#	29	27	27	26	26	26	26
%Low	0.167	0.302	0.1	0.11	0.11	0.079	0.11
Conformer
ΔE (kJ/mol)	2.5	3.35	1.99	2.07	2.08	1.51	2.08
Time	5.91	00:24:37.570000	00:48:25.580000	03:12:25.630000	00:16:23.540000	03:16:49.070000	04:32:56.390000
33	30.79	37.48	25.1	---	---	---	---
34	31.5	38.54	26.14	---	---	---	---
35	31.75	29.16	22.88	---	---	---	---
36	32.53	27.81	19.68	---	---	---	---
37	32.62	34.4	24.36	---	---	---	---
38	33.47	38.56	22.08	---	---	---	---
39	33.48	29.97	24.2	---	---	---	---
40	33.78	26.39	21.67	---	---	---	---
41	34.56	40.66	---	---	---	---	---
42	35.11	34.76	21.38	---	---	---	---
#	56	42	40	26	24	24	24
%Low	0.18	0.206	0.238	0.238	0.239	0.157	0.239
Conformer
ΔE (kJ/mol)	2.62	1.2	2.8	2.56	2.51	2.45	2.51
Time	1.15	00:53:59.830000	01:14:30.170000	03:54:03.730000	00:11:35.610000	03:07:14.790000	04:27:21.230000
R9S11R (7,12,14-triol)
Conformer	MMFF94	HF	ωB97X-D	ωB97X-D	ωB97X-D	ωB97X-V	ωB97X-D
#		3-21G(*)	6-31G*	6-31G*	6-31G*	6-311+G(2DF,2P)	6-31G*
			(Energy)		(Part 2)	[6-311G*	(Energy)	4.55289
						(Energy)					Label	Relative Energy (kJ/mol)	Boltzmann Weights	ChemShift(C1)	ChemShift(C2)	ChemShift(C3)	ChemShift(C5)	ChemShift(C4)	ChemShift(C6)	ChemShift(C7)	ChemShift(C8)	ChemShift(C9)	ChemShift(C10)	ChemShift(C11)	ChemShift(C12)	ChemShift(C13)	ChemShift(C14)	ChemShift(C15)	ChemShift(H1A)	ChemShift(H1B)	ChemShift(H2)	ChemShift(H5A)	ChemShift(H5B)	ChemShift(H4A)	ChemShift(H4B)	ChemShift(H8A)	ChemShift(H8B)	ChemShift(H9)	ChemShift(H10A)	ChemShift(H10B)	ChemShift(H12A)	ChemShift(H12B)	ChemShift(H13C)	ChemShift(H14B)	ChemShift(H3)	ChemShift(H15C)
* 100	0	0	0	0	0	0	0	1	0.219641		M0001	0	0.254	32.3	45.5	73.1	6.1	6	29	74.7	46.8	33.3	42.1	44.3	68.1	24.6	71.3	27.9	1.7	1.2	2.26	0.88	0.18	0.75	0.77	1.59	1.61	2.13	1.39	0.88	3.64	3.13	1.12	3.48	4.08	0.8
4	-16.75	-0.6	0.75	0.9	0.9	0.95	0.9	0.680844	0.149541		M0002	0.9	0.177	35.9	46.5	73.4	6.2	6.2	29	74.8	47.1	33.2	40.5	44.2	69.9	23.6	71.3	28	1.49	1.31	2.34	0.89	0.21	0.74	0.78	1.67	1.66	2.32	2.53	0.72	3.27	3.62	0.9	3.47	4.07	0.83
60	-3.17	-1.95	3.78	3.81	3.81	1.76	3.81	0.490567	0.107749		M0003	3.81	0.055	36.4	46.8	73.4	6.2	6.1	29.1	74.8	47.2	33.5	40.4	44.3	69	25.1	71.4	27.9	1.51	1.38	2.3	0.87	0.18	0.74	0.77	1.65	1.66	2.27	2.61	0.77	3.35	3.72	1.15	3.48	4.09	0.82
7	-15.66	0.14	5.07	4.08	4.07	1.87	4.07	0.46921	0.103058		M0004	4.07	0.049	32.4	45.7	73.2	6.2	6.1	29	74.6	47.1	33.7	43.2	44.3	68.1	24.9	71.5	27.9	2.46	1.11	2.47	0.92	0.15	0.76	0.76	1.57	1.67	2.12	1.42	0.91	3.71	3.21	1.15	3.55	4.09	0.78
15	-12.05	2.59	2.11	2.25	2.24	2.19	2.24	0.412221	0.0905407		M0005	2.24	0.103	32.5	45.4	73.3	6.3	6.2	29	74.7	47.2	33.8	42.9	44.2	69	23.9	71.7	28	2.37	1.11	2.56	0.97	0.18	0.78	0.77	1.59	1.66	2.18	1.42	0.83	3.64	3.12	0.9	3.56	4.11	0.8
6	-16.03	5.12	3.33	2.61	2.6	2.84	2.6	0.316884	0.0696006		M0006	2.6	0.089	36.2	46.4	73.8	7	5.4	31.6	74.5	43.6	32.4	40.7	44.1	69.8	23.5	70.9	27.1	1.49	1.31	2.3	0.98	0.21	0.66	0.2	1.81	1.91	2.3	2.54	0.84	3.28	3.63	0.93	3.49	4.17	0.86
2	-18.77	4.1	6.19	5.79	5.79	3.75	5.79	0.219269	0.0481604		M0007	5.79	0.025	36.7	46.5	73.7	6.9	5.4	31.6	74.5	43.7	32.7	40.8	44.3	68.8	24.9	70.9	27.1	1.51	1.38	2.24	0.94	0.16	0.66	0.18	1.79	1.92	2.25	2.62	0.89	3.35	3.73	1.17	3.5	4.19	0.84
9	-14.77	3.03	4.18	3.97	3.97	3.78	3.97	0.216623	0.0475793		M0008	3.97	0.051	36.1	46.1	73.3	6.2	6.2	29	74.6	47.1	33.4	40.9	44.5	69	24.7	71.2	28.1	1.51	1.38	2.28	0.86	0.16	0.75	0.77	1.65	1.66	2.16	1.66	0.82	3.28	3.66	1.13	3.49	4.06	0.82
14	-12.19	7.93	4.22	3.66	3.66	3.84	3.66	0.211427	0.046438		M0009	3.66	0.058	32.7	45.3	73.5	7	5.3	31.5	74.4	43.6	33.2	43.1	44.2	69	23.9	71.1	27	2.37	1.12	2.52	1.06	0.18	0.69	0.18	1.71	1.91	2.15	1.47	0.95	3.66	3.15	0.93	3.56	4.19	0.83
12	-12.53	3.51	4.96	4.08	4.08	4.55	4.08	0.15863	0.0348416		M0010	4.08	0.049	38.1	49.7	73.7	6.3	6.3	29.1	74.9	47.4	36	44.4	43.7	75.4	25.7	71	28.1	1.73	1.56	2.24	0.83	0.23	0.74	0.79	1.73	1.67	2.64	2.19	1.08	3.4	3.56	0.82	3.51	4.09	0.84
11	-12.92	1.59	7.06	7.03	7.03	4.62	7.03	0.1542	0.0338686		M0011	7.03	0.015	39.2	46.9	73.6	6.5	6.1	28.9	75	47.5	36.1	43.9	42.8	75.1	26.3	71.4	28.1	1.86	1.53	3.22	0.93	0.19	0.72	0.74	1.66	1.69	2.57	2.16	1.05	3.53	3.66	0.89	3.48	4.09	0.82
10	-14.57	8.47	5.84	5.49	5.49	5.64	5.49	0.102054	0.0224152		M0012	5.49	0.028	36.5	45.9	73.7	6.9	5.4	31.5	74.4	43.6	32.7	41.2	44.4	68.9	24.6	70.8	27.1	1.53	1.39	2.24	0.95	0.15	0.67	0.19	1.78	1.91	2.15	1.68	0.95	3.29	3.68	1.15	3.51	4.14	0.83
36	-6.01	4.73	5.51	5.34	5.33	6.32	5.33	0.0775044	0.0170231		M0013	5.33	0.03	38.3	46.9	73.4	6.4	6.1	28.9	74.8	47.7	36.5	43.3	43.6	75.3	25.6	71.3	28.1	1.94	1.52	3.3	0.98	0.17	0.76	0.75	1.65	1.72	2.15	1.66	1.16	3.41	3.55	0.83	3.5	4.07	0.81
147	3.24	9.88	6.88	6.6	6.6	7.75	6.6	0.0434529	0.00954404		M0014	6.6	0.018	38.5	46.7	73.6	7	5.2	31.4	74.4	44.2	36	43.2	43.4	75.4	25.6	70.9	27.1	1.94	1.53	3.25	1.07	0.15	0.66	0.17	1.77	1.95	2.11	1.69	1.26	3.44	3.57	0.85	3.53	4.19	0.84
231	7.98	1.4	7.69	6.42	6.41	10.27	---				Boltz Avgs			34.6825	46.1692	73.3725	6.35401	5.96991	29.5104	74.6824	46.4121	33.5574	41.8445	44.177	69.4859	24.5045	71.2844	27.7891	1.79445	1.27617	2.39845	0.914982	0.182519	0.733943	0.655592	1.65399	1.70234	2.23023	1.92149	0.863568	3.47966	3.42064	1.02926	3.50135	4.10196	0.816323
157	4.09	11.68	11.69	9.5	9.49	12.69	---
411	13.82	5.05	11.55	9.43	9.42	14.24	---
1	-19.93	-1.94	---	---	---	---	---
3	-16.98	0.03	---	---	---	---	---
5	-16.53	5.71	---	---	---	---	---
8	-15.37	5.62	---	---	---	---	---
13	-12.36	7.26	---	---	---	---	---
16	-11.76	9.15	---	---	---	---	---
17	-11.76	36.08	---	---	---	---	---
18	-11.14	10.63	---	---	---	---	---
19	-8.88	37.3	---	---	---	---	---
20	-8.66	10.7	---	---	---	---	---
21	-8.64	9.59	12.48	12.28	---	---	---
22	-8.38	30.51	36.08	---	---	---	---
23	-8.26	16.34	---	---	---	---	---
24	-8.2	18.06	---	---	---	---	---
25	-8.16	38.82	---	---	---	---	---
26	-7.82	40.53	---	---	---	---	---
27	-7.61	14.08	---	---	---	---	---
28	-7.6	38.52	---	---	---	---	---
29	-7.43	39.88	---	---	---	---	---
30	-7.27	11.02	---	---	---	---	---
31	-7.2	15.23	11.84	11.18	---	---	---
32	-7.05	37.75	---	---	---	---	---
33	-6.94	6.8	10.89	10.49	---	---	---
34	-6.87	19.03	---	---	---	---	---
35	-6.68	33.39	---	---	---	---	---
37	-5.74	28.02	30.29	---	---	---	---
38	-5.67	17.66	---	---	---	---	---
39	-5.44	14.78	---	---	---	---	---
40	-5.36	16.37	---	---	---	---	---
41	-5.22	14.74	---	---	---	---	---
42	-5.13	17.13	22.48	---	---	---	---
43	-5.08	40.01	---	---	---	---	---
44	-4.72	19.4	---	---	---	---	---
45	-4.71	32.26	33.7	---	---	---	---
46	-4.52	8.02	19.94	---	---	---	---
47	-4.32	33.57	---	---	---	---	---
48	-4.18	29.75	31.72	---	---	---	---
49	-3.94	34.42	---	---	---	---	---
50	-3.88	23.93	---	---	---	---	---
51	-3.84	34.4	---	---	---	---	---
52	-3.83	15.71	19.95	---	---	---	---
53	-3.8	7.45	17.14	---	---	---	---
54	-3.78	17.71	24.38	---	---	---	---
55	-3.74	35.57	36.93	---	---	---	---
56	-3.58	30.5	---	---	---	---	---
57	-3.57	8.18	---	---	---	---	---
58	-3.38	34.89	---	---	---	---	---
59	-3.23	33.35	38.15	---	---	---	---
61	-3.06	5.76	17.2	---	---	---	---
62	-2.9	17.79	21.5	---	---	---	---
63	-2.85	11.06	---	---	---	---	---
64	-2.83	13.92	11.52	10.73	---	---	---
65	-2.65	32.75	---	---	---	---	---
66	-2.61	7.89	19.08	---	---	---	---
67	-2.51	18.23	22.73	---	---	---	---
68	-2.47	8.69	19.31	---	---	---	---
69	-2.21	34.75	---	---	---	---	---
70	-2.1	10.49	---	---	---	---	---
71	-2.09	30.32	---	---	---	---	---
72	-2.08	18.72	---	---	---	---	---
73	-1.99	27.56	---	---	---	---	---
74	-1.98	9.11	16.12	---	---	---	---
75	-1.97	36.44	---	---	---	---	---
76	-1.85	14.43	---	---	---	---	---
77	-1.75	11.87	23.11	---	---	---	---
78	-1.63	31.24	---	---	---	---	---
79	-1.58	15.79	---	---	---	---	---
80	-1.5	36.97	---	---	---	---	---
81	-1.31	37.08	---	---	---	---	---
82	-1.19	36.48	---	---	---	---	---
83	-1.15	26.83	36.52	---	---	---	---
84	-1.12	37.46	---	---	---	---	---
85	-1.12	8.09	15.2	---	---	---	---
86	-1.11	6.96	---	---	---	---	---
87	-0.93	19.33	28.85	---	---	---	---
88	-0.79	8.75	---	---	---	---	---
89	-0.73	11.13	---	---	---	---	---
90	-0.71	17.44	17.4	---	---	---	---
91	-0.66	8.39	14.48	11.67	---	---	---
92	-0.63	11.35	---	---	---	---	---
93	-0.59	25.45	---	---	---	---	---
94	-0.55	43.61	---	---	---	---	---
95	-0.53	35.27	---	---	---	---	---
96	-0.5	18.25	17.83	---	---	---	---
97	-0.26	9.21	18.54	---	---	---	---
98	-0.18	16.19	---	---	---	---	---
99	-0.08	27.57	---	---	---	---	---
101	0.03	13.96	20.4	---	---	---	---
102	0.04	37.14	---	---	---	---	---
103	0.14	36.65	---	---	---	---	---
104	0.24	-0.09	4.2	4.12	---	---	---
105	0.24	-0.52	---	---	---	---	---
106	0.27	34.37	31.09	---	---	---	---
107	0.3	14.39	13.51	13.33	---	---	---
108	0.34	8.05	15.15	---	---	---	---
109	0.42	12.4	11.94	11.54	---	---	---
110	0.51	34.17	38.05	---	---	---	---
111	0.54	32.77	---	---	---	---	---
112	0.59	27.84	33.23	---	---	---	---
113	0.64	32.19	---	---	---	---	---
114	0.77	18.39	20.44	---	---	---	---
115	0.77	27.84	32.69	---	---	---	---
116	0.85	35.78	31.89	---	---	---	---
117	0.85	14.51	12.81	12.33	---	---	---
118	0.88	8.98	---	---	---	---	---
119	1	10.07	---	---	---	---	---
120	1.17	12.4	---	---	---	---	---
121	1.48	20.98	---	---	---	---	---
122	1.51	38.16	---	---	---	---	---
123	1.63	32.77	---	---	---	---	---
124	1.65	10.29	---	---	---	---	---
125	1.68	8.97	15.01	---	---	---	---
126	1.69	3.09	---	---	---	---	---
127	1.77	16.96	17.34	---	---	---	---
128	1.99	16.83	---	---	---	---	---
129	2.14	22.1	---	---	---	---	---
130	2.27	7.66	---	---	---	---	---
131	2.35	20.23	29.64	---	---	---	---
132	2.39	40.3	---	---	---	---	---
133	2.39	11.22	---	---	---	---	---
134	2.41	28.32	---	---	---	---	---
135	2.46	22.23	---	---	---	---	---
136	2.5	33.51	---	---	---	---	---
137	2.59	13.52	---	---	---	---	---
138	2.63	38.47	---	---	---	---	---
139	2.69	11.11	---	---	---	---	---
140	2.69	17.89	---	---	---	---	---
141	2.7	10.17	---	---	---	---	---
142	2.79	34.59	---	---	---	---	---
143	2.8	14.32	19.92	---	---	---	---
144	2.95	42.12	---	---	---	---	---
145	3.19	9.98	---	---	---	---	---
146	3.23	10.27	---	---	---	---	---
148	3.26	35.7	---	---	---	---	---
149	3.4	21	---	---	---	---	---
150	3.51	4.05	---	---	---	---	---
151	3.65	20.68	---	---	---	---	---
152	3.68	39.12	---	---	---	---	---
153	3.87	6.04	---	---	---	---	---
154	4.03	34.71	33.42	---	---	---	---
155	4.05	2.68	---	---	---	---	---
156	4.08	3.61	22.95	---	---	---	---
158	4.12	35.42	---	---	---	---	---
159	4.24	35.94	38.9	---	---	---	---
160	4.24	22.08	---	---	---	---	---
161	4.27	23.37	---	---	---	---	---
162	4.29	23.25	---	---	---	---	---
163	4.29	21.49	31.48	---	---	---	---
164	4.35	8.54	---	---	---	---	---
165	4.35	38.98	---	---	---	---	---
166	4.58	15.91	16	---	---	---	---
167	4.89	3.92	19.61	---	---	---	---
168	4.9	5.72	---	---	---	---	---
169	4.96	4.84	15.02	---	---	---	---
170	4.97	7.64	---	---	---	---	---
171	5.04	32.62	---	---	---	---	---
172	5.17	25.11	---	---	---	---	---
173	5.22	11.88	17.84	---	---	---	---
174	5.26	22.86	31.8	---	---	---	---
175	5.4	23.95	27.46	---	---	---	---
176	5.42	21.05	28.35	---	---	---	---
177	5.5	43.88	---	---	---	---	---
178	5.51	35.89	35.18	---	---	---	---
179	5.56	4.04	---	---	---	---	---
180	5.57	21.06	---	---	---	---	---
181	5.58	1.13	14.01	13.74	---	---	---
182	5.64	2.91	---	---	---	---	---
183	5.65	19.8	---	---	---	---	---
184	5.67	34.39	37.38	---	---	---	---
185	5.74	36.91	---	---	---	---	---
186	5.74	6.79	---	---	---	---	---
187	5.83	18.77	---	---	---	---	---
188	5.91	5.33	---	---	---	---	---
189	5.94	11.24	18.88	---	---	---	---
190	6	9.22	---	---	---	---	---
191	6.02	14.84	25.94	---	---	---	---
192	6.19	4.79	---	---	---	---	---
193	6.23	3.94	18.07	---	---	---	---
194	6.23	20.02	27.45	---	---	---	---
195	6.25	21.67	---	---	---	---	---
196	6.29	36.38	---	---	---	---	---
197	6.33	16.39	26.36	---	---	---	---
198	6.41	8.81	---	---	---	---	---
199	6.43	6.03	10.79	10.41	---	---	---
200	6.48	6.98	---	---	---	---	---
201	6.55	2.88	15.16	---	---	---	---
202	6.59	42.4	---	---	---	---	---
203	6.63	32.9	---	---	---	---	---
204	6.65	20.07	27.71	---	---	---	---
205	6.73	22.05	29.61	---	---	---	---
206	6.74	38.98	---	---	---	---	---
207	6.81	3.68	---	---	---	---	---
208	6.84	28.22	---	---	---	---	---
209	6.87	21.1	---	---	---	---	---
210	6.98	8.9	---	---	---	---	---
211	7.07	7.6	---	---	---	---	---
212	7.08	4.06	---	---	---	---	---
213	7.12	7.49	25.56	---	---	---	---
214	7.18	22.12	---	---	---	---	---
215	7.26	24.12	---	---	---	---	---
216	7.4	6.95	20.31	---	---	---	---
217	7.46	16.27	---	---	---	---	---
218	7.55	5.74	---	---	---	---	---
219	7.57	22.61	25.54	---	---	---	---
220	7.65	5.71	16.48	---	---	---	---
221	7.69	35.71	---	---	---	---	---
222	7.73	1.18	11.11	10.69	---	---	---
223	7.75	2.67	16.31	---	---	---	---
224	7.76	39.5	---	---	---	---	---
225	7.8	3.79	19.46	---	---	---	---
226	7.8	38.96	---	---	---	---	---
227	7.87	36.32	---	---	---	---	---
228	7.87	22.43	29.56	---	---	---	---
229	7.88	4.34	19.3	---	---	---	---
230	7.91	40.41	---	---	---	---	---
232	8.11	7.58	---	---	---	---	---
233	8.12	22.5	---	---	---	---	---
234	8.15	22.03	28.16	---	---	---	---
235	8.21	37.73	38.67	---	---	---	---
236	8.23	34.78	---	---	---	---	---
237	8.26	33.6	37.74	---	---	---	---
238	8.33	10.25	---	---	---	---	---
239	8.35	26.25	---	---	---	---	---
240	8.35	23.26	29.32	---	---	---	---
241	8.36	33.46	---	---	---	---	---
242	8.37	6.31	15.36	---	---	---	---
243	8.43	5.68	---	---	---	---	---
244	8.44	3.69	---	---	---	---	---
245	8.51	27.47	26.3	---	---	---	---
246	8.54	9.08	14.59	14.29	---	---	---
247	8.58	5.68	---	---	---	---	---
248	8.62	26.25	27.39	---	---	---	---
249	8.63	22.41	26.02	---	---	---	---
250	8.65	6.96	14.16	12.33	---	---	---
251	8.73	8.03	---	---	---	---	---
252	8.76	28.27	---	---	---	---	---
253	8.86	32.49	---	---	---	---	---
254	8.87	21.26	29.76	---	---	---	---
255	8.88	10.7	---	---	---	---	---
256	8.99	6.79	21.81	---	---	---	---
257	8.99	5.74	12.56	11.08	---	---	---
258	9	21.36	---	---	---	---	---
259	9.01	7.62	---	---	---	---	---
260	9.05	36.99	---	---	---	---	---
261	9.1	27.85	---	---	---	---	---
262	9.12	18.5	23.73	---	---	---	---
263	9.19	22.51	27.69	---	---	---	---
264	9.31	15.3	---	---	---	---	---
265	9.36	26.75	---	---	---	---	---
266	9.36	14.75	---	---	---	---	---
267	9.46	17.65	---	---	---	---	---
268	9.49	24	---	---	---	---	---
269	9.55	54.86	---	---	---	---	---
270	9.55	38.26	---	---	---	---	---
271	9.59	14.82	---	---	---	---	---
272	9.59	30.11	29.96	---	---	---	---
273	9.6	6.25	---	---	---	---	---
274	9.72	50.99	---	---	---	---	---
275	9.74	52.28	---	---	---	---	---
276	9.74	26.7	---	---	---	---	---
277	9.75	11.45	---	---	---	---	---
278	9.79	48.66	---	---	---	---	---
279	9.82	4.39	11.26	10.12	---	---	---
280	9.84	8.81	18.89	---	---	---	---
281	9.84	4.19	20.93	---	---	---	---
282	9.85	4.05	21.09	---	---	---	---
283	9.95	46.03	---	---	---	---	---
284	9.96	9.68	17.85	---	---	---	---
285	9.96	5.67	13.28	11.62	---	---	---
286	10.02	29.58	---	---	---	---	---
287	10.05	2.8	12.64	12.35	---	---	---
288	10.07	22.14	25.13	---	---	---	---
289	10.08	27.97	---	---	---	---	---
290	10.1	29.13	---	---	---	---	---
291	10.25	6.95	---	---	---	---	---
292	10.28	34.03	31.32	---	---	---	---
293	10.29	27.18	---	---	---	---	---
294	10.37	9.2	---	---	---	---	---
295	10.38	44.94	---	---	---	---	---
296	10.39	11.06	24.08	---	---	---	---
297	10.43	8.64	---	---	---	---	---
298	10.45	20.98	---	---	---	---	---
299	10.47	21.25	26.21	---	---	---	---
300	10.48	12.35	24.17	---	---	---	---
301	10.53	11.09	17.38	---	---	---	---
302	10.56	31.75	---	---	---	---	---
303	10.59	36.61	---	---	---	---	---
304	10.65	11.37	24.91	---	---	---	---
305	10.67	19.74	---	---	---	---	---
306	10.68	7.84	18.49	---	---	---	---
307	10.71	6.52	---	---	---	---	---
308	10.77	5.7	14.08	13.56	---	---	---
309	10.81	56.87	---	---	---	---	---
310	10.83	35.88	34.87	---	---	---	---
311	10.86	15.42	25.48	---	---	---	---
312	10.88	35.77	---	---	---	---	---
313	10.89	6.23	15.02	---	---	---	---
314	10.9	3.84	---	---	---	---	---
315	10.92	27.62	33.63	---	---	---	---
316	10.98	35.53	35.42	---	---	---	---
317	10.99	7.82	---	---	---	---	---
318	11.01	12.3	20.15	---	---	---	---
319	11.02	37.38	---	---	---	---	---
320	11.05	27.33	26.94	---	---	---	---
321	11.1	45.06	---	---	---	---	---
322	11.15	19.45	30.03	---	---	---	---
323	11.16	4.86	23.07	---	---	---	---
324	11.17	33.69	---	---	---	---	---
325	11.17	5.66	17.65	---	---	---	---
326	11.18	13.72	15.38	---	---	---	---
327	11.19	41.31	---	---	---	---	---
328	11.22	6.15	20.55	---	---	---	---
329	11.23	42.96	---	---	---	---	---
330	11.29	54.63	---	---	---	---	---
331	11.29	8.5	19.78	---	---	---	---
332	11.33	41.8	---	---	---	---	---
333	11.34	40.2	---	---	---	---	---
334	11.34	23.26	---	---	---	---	---
335	11.4	26.1	27.16	---	---	---	---
336	11.42	6.82	---	---	---	---	---
337	11.46	23.25	27.26	---	---	---	---
338	11.52	9.04	---	---	---	---	---
339	11.52	12.34	---	---	---	---	---
340	11.54	23.61	23.71	---	---	---	---
341	11.56	27.55	---	---	---	---	---
342	11.59	35.7	---	---	---	---	---
343	11.61	58.55	---	---	---	---	---
344	11.67	33.93	---	---	---	---	---
345	11.69	46.14	---	---	---	---	---
346	11.69	6.97	---	---	---	---	---
347	11.7	52.58	---	---	---	---	---
348	11.73	10.61	---	---	---	---	---
349	11.75	15.89	---	---	---	---	---
350	11.81	26.94	35.95	---	---	---	---
351	11.91	10.32	20.19	---	---	---	---
352	11.92	32.78	---	---	---	---	---
353	11.93	43.15	---	---	---	---	---
354	11.93	12.48	---	---	---	---	---
355	11.94	25.42	31.07	---	---	---	---
356	11.95	31	31.45	---	---	---	---
357	11.96	58.18	---	---	---	---	---
358	11.97	7.81	19.62	---	---	---	---
359	12.11	29.29	---	---	---	---	---
360	12.16	41.66	---	---	---	---	---
361	12.21	4.21	---	---	---	---	---
362	12.22	22.09	---	---	---	---	---
363	12.22	3.99	16.6	---	---	---	---
364	12.23	41.84	---	---	---	---	---
365	12.26	32.82	---	---	---	---	---
366	12.27	32.59	---	---	---	---	---
367	12.42	5.94	22.47	---	---	---	---
368	12.48	28.96	---	---	---	---	---
369	12.52	32.09	---	---	---	---	---
370	12.59	25.03	33.47	---	---	---	---
371	12.6	51.18	---	---	---	---	---
372	12.68	5.33	18.26	---	---	---	---
373	12.69	43.68	---	---	---	---	---
374	12.81	4.91	22.7	---	---	---	---
375	12.82	52.62	---	---	---	---	---
376	13	47.5	---	---	---	---	---
377	13.02	39.12	---	---	---	---	---
378	13.03	31.4	32.84	---	---	---	---
379	13.04	21.94	28.02	---	---	---	---
380	13.04	48.97	---	---	---	---	---
381	13.06	18.99	---	---	---	---	---
382	13.11	26.28	---	---	---	---	---
383	13.12	27.73	---	---	---	---	---
384	13.15	24.31	25.13	---	---	---	---
385	13.17	32.02	38.15	---	---	---	---
386	13.21	13.92	20.11	---	---	---	---
387	13.23	35.82	---	---	---	---	---
388	13.27	16.07	22.75	---	---	---	---
389	13.36	4.03	17.41	---	---	---	---
390	13.4	33.4	---	---	---	---	---
391	13.46	21.87	---	---	---	---	---
392	13.52	38.12	---	---	---	---	---
393	13.53	3.95	---	---	---	---	---
394	13.54	18.93	24.49	---	---	---	---
395	13.54	23.87	---	---	---	---	---
396	13.57	22.07	24.72	---	---	---	---
397	13.58	52.52	---	---	---	---	---
398	13.6	32.33	---	---	---	---	---
399	13.61	16.17	---	---	---	---	---
400	13.62	15.86	21.95	---	---	---	---
401	13.65	27.96	---	---	---	---	---
402	13.66	11.54	20.07	---	---	---	---
403	13.69	22.18	---	---	---	---	---
404	13.71	7.5	---	---	---	---	---
405	13.71	6.87	---	---	---	---	---
406	13.73	16.07	15.2	---	---	---	---
407	13.74	12.21	21.94	---	---	---	---
408	13.75	27.99	33.16	---	---	---	---
409	13.78	38.35	---	---	---	---	---
410	13.8	21.61	---	---	---	---	---
412	13.82	31.31	---	---	---	---	---
413	13.85	15.39	---	---	---	---	---
414	13.85	33.32	---	---	---	---	---
415	13.87	30.56	---	---	---	---	---
416	13.89	14.9	25.21	---	---	---	---
417	13.93	13.83	27.8	---	---	---	---
418	13.94	18.82	---	---	---	---	---
419	13.97	13.33	22.74	---	---	---	---
420	13.97	40.33	---	---	---	---	---
421	13.98	19.03	---	---	---	---	---
422	13.99	49.41	---	---	---	---	---
423	14	43.38	---	---	---	---	---
424	14.02	26.16	---	---	---	---	---
425	14.02	31.9	33.44	---	---	---	---
426	14.03	23.35	29.79	---	---	---	---
427	14.09	10.27	---	---	---	---	---
428	14.13	18.32	---	---	---	---	---
429	14.13	29.97	38.24	---	---	---	---
430	14.19	28.36	---	---	---	---	---
431	14.19	23.15	24.22	---	---	---	---
432	14.22	45.83	---	---	---	---	---
433	14.23	31.98	---	---	---	---	---
434	14.25	24.07	28.06	---	---	---	---
435	14.27	17.68	---	---	---	---	---
436	14.31	33.58	---	---	---	---	---
437	14.39	49.1	---	---	---	---	---
438	14.41	27.18	33.91	---	---	---	---
439	14.42	8.47	21.22	---	---	---	---
440	14.43	25.97	31.85	---	---	---	---
441	14.43	25.63	---	---	---	---	---
442	14.43	20.21	26.72	---	---	---	---
443	14.5	7.99	---	---	---	---	---
444	14.52	17.89	---	---	---	---	---
445	14.65	6.67	---	---	---	---	---
446	14.65	34.47	---	---	---	---	---
447	14.74	14.81	---	---	---	---	---
448	14.8	35.26	38.87	---	---	---	---
449	14.86	21.92	31.35	---	---	---	---
450	14.98	24.35	24.82	---	---	---	---
451	14.99	26.57	29.95	---	---	---	---
452	15	18.81	27.75	---	---	---	---
453	15.19	55.82	---	---	---	---	---
454	15.25	36.73	40.33	---	---	---	---
455	15.36	37.94	39.24	---	---	---	---
456	15.63	8.02	---	---	---	---	---
457	15.64	32.39	---	---	---	---	---
458	15.68	8.51	16.95	---	---	---	---
459	15.69	15.14	---	---	---	---	---
460	15.72	35.77	---	---	---	---	---
461	15.77	23.3	---	---	---	---	---
462	16.02	34.92	34.85	---	---	---	---
463	16.02	28.22	---	---	---	---	---
464	16.05	31.42	---	---	---	---	---
465	16.07	22.24	23.1	---	---	---	---
466	16.1	35.59	---	---	---	---	---
467	16.14	20.3	26.41	---	---	---	---
468	16.21	20.89	26.91	---	---	---	---
469	16.29	8.4	22.12	---	---	---	---
470	16.32	36.83	---	---	---	---	---
471	16.33	28.81	29.01	---	---	---	---
472	16.45	40.02	---	---	---	---	---
473	16.46	34.73	---	---	---	---	---
474	16.46	13.6	---	---	---	---	---
475	16.89	27.31	---	---	---	---	---
476	17.1	7.66	---	---	---	---	---
477	17.1	20.81	27.91	---	---	---	---
478	17.31	27.4	---	---	---	---	---
479	17.43	26.7	25.49	---	---	---	---
480	17.43	12.88	---	---	---	---	---
481	17.44	15.04	22.27	---	---	---	---
482	17.45	32.35	---	---	---	---	---
483	17.46	27.77	---	---	---	---	---
484	17.55	27.47	31.92	---	---	---	---
485	17.66	37.97	---	---	---	---	---
486	17.83	40.31	---	---	---	---	---
487	17.84	14.88	12.7	11.39	---	---	---
488	17.98	11.53	---	---	---	---	---
489	18.03	39.17	---	---	---	---	---
490	18.14	24.4	---	---	---	---	---
491	18.41	15.63	29.22	---	---	---	---
492	18.49	9.44	---	---	---	---	---
493	18.62	35.38	---	---	---	---	---
494	18.77	37.45	---	---	---	---	---
495	19.04	13.95	---	---	---	---	---
496	19.19	32.27	---	---	---	---	---
497	19.52	10.97	---	---	---	---	---
498	19.56	10.23	17	---	---	---	---
499	19.96	27.65	29.05	---	---	---	---
500	20.02	12.1	---	---	---	---	---
#	1460	500	200	37	17	17	14
%Low	0.262	0.085	0.243	0.227	0.247	0.218	0.254
Conformer
ΔE (kJ/mol)	3.32	4.24	2.99	2.9	2.48	2.14	2.32
Time	27.7	09:11:19.720000	04:14:01.510000	06:15:43.340000	00:13:17.430000	03:40:48.170000	04:47:56.890000

## Sheet: 7,12,14-triol (2S,3R,7R,9S,11R)
M0001
Spartan	02192118183D
45 47 0	0 0 0 0	0 0 0	999	V2	0
2.4549	1.9549	0.6516	H	0	0	0	0	0	0	0	0	0	0	0	0
1.5677	2.2421	1.2062	C	0	0	0	0	0	0	0	0	0	0	0	0
1.4788	1.7728	2.6285	C	0	0	0	0	0	0	0	0	0	0	0	0
0.6234	1.1221	1.574	C	0	0	0	0	0	0	0	0	0	0	0	0
1.1648	3.2167	0.9531	H	0	0	0	0	0	0	0	0	0	0	0	0
2.3151	1.2115	3.0289	H	0	0	0	0	0	0	0	0	0	0	0	0
0.9816	2.4045	3.358	H	0	0	0	0	0	0	0	0	0	0	0	0
-0.8879	1.367	1.6236	C	0	0	0	0	0	0	0	0	0	0	0	0
1.0087	-0.2798	1.0508	C	0	0	0	0	0	0	0	0	0	0	0	0
0.621	-0.3225	-0.4349	C	0	0	0	0	0	0	0	0	0	0	0	0
-1.5835	0.653	0.4352	C	0	0	0	0	0	0	0	0	0	0	0	0
-2.484	1.2087	0.1424	H	0	0	0	0	0	0	0	0	0	0	0	0
-1.9278	-0.3348	0.7608	H	0	0	0	0	0	0	0	0	0	0	0	0
-0.6688	0.4812	-0.7797	C	0	0	0	0	0	0	0	0	0	0	0	0
-0.3828	1.4801	-1.1289	H	0	0	0	0	0	0	0	0	0	0	0	0
0.4029	-1.4102	1.9063	C	0	0	0	0	0	0	0	0	0	0	0	0
0.8515	-2.3521	1.5794	H	0	0	0	0	0	0	0	0	0	0	0	0
0.4039	-1.6933	-1.0833	C	0	0	0	0	0	0	0	0	0	0	0	0
1.3342	-2.2544	-1.2294	H	0	0	0	0	0	0	0	0	0	0	0	0
-0.2452	-2.3239	-0.4608	H	0	0	0	0	0	0	0	0	0	0	0	0
-1.3534	-0.3092	-1.9228	C	0	0	0	0	0	0	0	0	0	0	0	0
-1.6779	0.3383	-2.7453	H	0	0	0	0	0	0	0	0	0	0	0	0
-2.2544	-0.8078	-1.5437	H	0	0	0	0	0	0	0	0	0	0	0	0
-0.3473	-1.3821	-2.3909	C	0	0	0	0	0	0	0	0	0	0	0	0
-1.3059	0.7864	2.8752	O	0	0	0	0	0	0	0	0	0	0	0	0
-1.2825	2.8447	1.6238	C	0	0	0	0	0	0	0	0	0	0	0	0
-2.3594	2.9291	1.8114	H	0	0	0	0	0	0	0	0	0	0	0	0
-0.7625	3.4087	2.4029	H	0	0	0	0	0	0	0	0	0	0	0	0
-1.0806	3.3093	0.6535	H	0	0	0	0	0	0	0	0	0	0	0	0
-1.0232	-2.6161	-2.9845	C	0	0	0	0	0	0	0	0	0	0	0	0
-0.2735	-3.3288	-3.3401	H	0	0	0	0	0	0	0	0	0	0	0	0
-1.654	-3.115	-2.2402	H	0	0	0	0	0	0	0	0	0	0	0	0
-1.6576	-2.3431	-3.8364	H	0	0	0	0	0	0	0	0	0	0	0	0
0.5875	-0.7602	-3.4462	C	0	0	0	0	0	0	0	0	0	0	0	0
0.9542	0.2207	-3.1069	H	0	0	0	0	0	0	0	0	0	0	0	0
0.0117	-0.5839	-4.3615	H	0	0	0	0	0	0	0	0	0	0	0	0
1.6619	-1.5952	-3.8231	O	0	0	0	0	0	0	0	0	0	0	0	0
2.2936	-1.6109	-3.0947	H	0	0	0	0	0	0	0	0	0	0	0	0
1.4646	0.164	-0.9377	H	0	0	0	0	0	0	0	0	0	0	0	0
2.4192	-0.4594	1.1051	O	0	0	0	0	0	0	0	0	0	0	0	0
2.6098	-0.7271	2.0168	H	0	0	0	0	0	0	0	0	0	0	0	0
-2.2701	0.7442	2.8797	H	0	0	0	0	0	0	0	0	0	0	0	0
-0.6808	-1.4962	1.7859	H	0	0	0	0	0	0	0	0	0	0	0	0
0.7492	-1.2475	3.2643	O	0	0	0	0	0	0	0	0	0	0	0	0
0.2028	-0.5063	3.5738	H	0	0	0	0	0	0	0	0	0	0	0	0
1 2 1	0 0 0 0
2 5 1	0 0 0 0
2 3 1	0 0 0 0
2 4 1	0 0 0 0
3 6 1	0 0 0 0
3 7 1	0 0 0 0
3 4 1	0 0 0 0
4 8 1	0 0 0 0
4 9 1	0 0 0 0
9 10 1	0 0 0 0
11 12 1	0 0 0 0
11 13 1	0 0 0 0
8 11 1	0 0 0 0
14 15 1	0 0 0 0
11 14 1	0 0 0 0
10 14 1	0 0 0 0
16 17 1	0 0 0 0
9 16 1	0 0 0 0
18 19 1	0 0 0 0
18 20 1	0 0 0 0
10 18 1	0 0 0 0
21 22 1	0 0 0 0
21 23 1	0 0 0 0
14 21 1	0 0 0 0
21 24 1	0 0 0 0
18 24 1	0 0 0 0
8 25 1	0 0 0 0
26 27 1	0 0 0 0
26 28 1	0 0 0 0
26 29 1	0 0 0 0
8 26 1	0 0 0 0
30 31 1	0 0 0 0
30 32 1	0 0 0 0
30 33 1	0 0 0 0
24 30 1	0 0 0 0
34 35 1	0 0 0 0
34 36 1	0 0 0 0
24 34 1	0 0 0 0
37 38 1	0 0 0 0
34 37 1	0 0 0 0
10 39 1	0 0 0 0
40 41 1	0 0 0 0
9 40 1	0 0 0 0
25 42 1	0 0 0 0
16 43 1	0 0 0 0
44 45 1	0 0 0 0
16 44 1	0 0 0 0
M END
$$$$
M0002
Spartan	02192118183D
45 47 0	0 0 0 0	0 0 0	999	V2	0
2.571	1.8837	0.6762	H	0	0	0	0	0	0	0	0	0	0	0	0
1.6875	2.212	1.2127	C	0	0	0	0	0	0	0	0	0	0	0	0
1.5692	1.7808	2.6445	C	0	0	0	0	0	0	0	0	0	0	0	0
0.7055	1.1311	1.5971	C	0	0	0	0	0	0	0	0	0	0	0	0
1.3167	3.1917	0.9311	H	0	0	0	0	0	0	0	0	0	0	0	0
2.3834	1.2042	3.0678	H	0	0	0	0	0	0	0	0	0	0	0	0
1.0842	2.4456	3.3528	H	0	0	0	0	0	0	0	0	0	0	0	0
-0.7969	1.4243	1.625	C	0	0	0	0	0	0	0	0	0	0	0	0
1.0544	-0.2939	1.1099	C	0	0	0	0	0	0	0	0	0	0	0	0
0.6867	-0.3528	-0.3805	C	0	0	0	0	0	0	0	0	0	0	0	0
-1.5052	0.6982	0.4524	C	0	0	0	0	0	0	0	0	0	0	0	0
-2.3856	1.2728	0.1359	H	0	0	0	0	0	0	0	0	0	0	0	0
-1.8834	-0.267	0.8073	H	0	0	0	0	0	0	0	0	0	0	0	0
-0.5918	0.4592	-0.7526	C	0	0	0	0	0	0	0	0	0	0	0	0
-0.2869	1.4377	-1.1413	H	0	0	0	0	0	0	0	0	0	0	0	0
0.4043	-1.388	1.9802	C	0	0	0	0	0	0	0	0	0	0	0	0
0.8409	-2.3475	1.688	H	0	0	0	0	0	0	0	0	0	0	0	0
0.4779	-1.7342	-1.0153	C	0	0	0	0	0	0	0	0	0	0	0	0
1.4213	-2.2664	-1.1821	H	0	0	0	0	0	0	0	0	0	0	0	0
-0.1455	-2.3719	-0.3749	H	0	0	0	0	0	0	0	0	0	0	0	0
-1.2959	-0.3563	-1.8633	C	0	0	0	0	0	0	0	0	0	0	0	0
-1.6137	0.259	-2.71	H	0	0	0	0	0	0	0	0	0	0	0	0
-2.197	-0.8341	-1.4559	H	0	0	0	0	0	0	0	0	0	0	0	0
-0.3038	-1.4488	-2.3109	C	0	0	0	0	0	0	0	0	0	0	0	0
-1.2451	0.891	2.8879	O	0	0	0	0	0	0	0	0	0	0	0	0
-1.1454	2.9134	1.5817	C	0	0	0	0	0	0	0	0	0	0	0	0
-2.2206	3.0364	1.7575	H	0	0	0	0	0	0	0	0	0	0	0	0
-0.615	3.4835	2.3493	H	0	0	0	0	0	0	0	0	0	0	0	0
-0.9218	3.3436	0.6005	H	0	0	0	0	0	0	0	0	0	0	0	0
-1.0144	-2.6929	-2.8463	C	0	0	0	0	0	0	0	0	0	0	0	0
-0.2949	-3.4565	-3.1675	H	0	0	0	0	0	0	0	0	0	0	0	0
-1.6518	-3.1386	-2.075	H	0	0	0	0	0	0	0	0	0	0	0	0
-1.6623	-2.4498	-3.6969	H	0	0	0	0	0	0	0	0	0	0	0	0
0.6515	-0.8941	-3.3854	C	0	0	0	0	0	0	0	0	0	0	0	0
1.4341	-1.6427	-3.5915	H	0	0	0	0	0	0	0	0	0	0	0	0
1.1528	0.0074	-3.0225	H	0	0	0	0	0	0	0	0	0	0	0	0
0.0005	-0.4981	-4.5769	O	0	0	0	0	0	0	0	0	0	0	0	0
-0.3109	-1.2938	-5.0223	H	0	0	0	0	0	0	0	0	0	0	0	0
1.5419	0.121	-0.874	H	0	0	0	0	0	0	0	0	0	0	0	0
2.4581	-0.5132	1.1891	O	0	0	0	0	0	0	0	0	0	0	0	0
2.6285	-0.761	2.1101	H	0	0	0	0	0	0	0	0	0	0	0	0
-2.2113	0.899	2.8915	H	0	0	0	0	0	0	0	0	0	0	0	0
-0.6783	-1.4554	1.8352	H	0	0	0	0	0	0	0	0	0	0	0	0
0.7223	-1.1991	3.3415	O	0	0	0	0	0	0	0	0	0	0	0	0
0.1848	-0.4394	3.6201	H	0	0	0	0	0	0	0	0	0	0	0	0
1 2 1	0 0 0 0
2 5 1	0 0 0 0
2 3 1	0 0 0 0
2 4 1	0 0 0 0
3 6 1	0 0 0 0
3 7 1	0 0 0 0
3 4 1	0 0 0 0
4 8 1	0 0 0 0
4 9 1	0 0 0 0
9 10 1	0 0 0 0
11 12 1	0 0 0 0
11 13 1	0 0 0 0
8 11 1	0 0 0 0
14 15 1	0 0 0 0
11 14 1	0 0 0 0
10 14 1	0 0 0 0
16 17 1	0 0 0 0
9 16 1	0 0 0 0
18 19 1	0 0 0 0
18 20 1	0 0 0 0
10 18 1	0 0 0 0
21 22 1	0 0 0 0
21 23 1	0 0 0 0
14 21 1	0 0 0 0
21 24 1	0 0 0 0
18 24 1	0 0 0 0
8 25 1	0 0 0 0
26 27 1	0 0 0 0
26 28 1	0 0 0 0
26 29 1	0 0 0 0
8 26 1	0 0 0 0
30 31 1	0 0 0 0
30 32 1	0 0 0 0
30 33 1	0 0 0 0
24 30 1	0 0 0 0
34 35 1	0 0 0 0
34 36 1	0 0 0 0
24 34 1	0 0 0 0
37 38 1	0 0 0 0
34 37 1	0 0 0 0
10 39 1	0 0 0 0
40 41 1	0 0 0 0
9 40 1	0 0 0 0
25 42 1	0 0 0 0
16 43 1	0 0 0 0
44 45 1	0 0 0 0
16 44 1	0 0 0 0
M END
$$$$
M0003
Spartan	02192118183D
45 47 0	0 0 0 0	0 0 0	999	V2	0
2.5065	1.9479	0.6577	H	0	0	0	0	0	0	0	0	0	0	0	0
1.6233	2.2347	1.2186	C	0	0	0	0	0	0	0	0	0	0	0	0
1.5508	1.7741	2.645	C	0	0	0	0	0	0	0	0	0	0	0	0
0.6884	1.1124	1.6031	C	0	0	0	0	0	0	0	0	0	0	0	0
1.2132	3.2062	0.9646	H	0	0	0	0	0	0	0	0	0	0	0	0
2.3946	1.22	3.0403	H	0	0	0	0	0	0	0	0	0	0	0	0
1.0574	2.4083	3.3753	H	0	0	0	0	0	0	0	0	0	0	0	0
-0.8232	1.3509	1.6669	C	0	0	0	0	0	0	0	0	0	0	0	0
1.0758	-0.2913	1.0841	C	0	0	0	0	0	0	0	0	0	0	0	0
0.6759	-0.3425	-0.3986	C	0	0	0	0	0	0	0	0	0	0	0	0
-1.5281	0.6213	0.4946	C	0	0	0	0	0	0	0	0	0	0	0	0
-2.4354	1.169	0.2073	H	0	0	0	0	0	0	0	0	0	0	0	0
-1.8633	-0.365	0.8353	H	0	0	0	0	0	0	0	0	0	0	0	0
-0.6306	0.4401	-0.7321	C	0	0	0	0	0	0	0	0	0	0	0	0
-0.3615	1.4371	-1.1008	H	0	0	0	0	0	0	0	0	0	0	0	0
0.4839	-1.4197	1.9521	C	0	0	0	0	0	0	0	0	0	0	0	0
0.939	-2.3611	1.6304	H	0	0	0	0	0	0	0	0	0	0	0	0
0.4834	-1.7211	-1.0439	C	0	0	0	0	0	0	0	0	0	0	0	0
1.4332	-2.2356	-1.2307	H	0	0	0	0	0	0	0	0	0	0	0	0
-0.1184	-2.3759	-0.3998	H	0	0	0	0	0	0	0	0	0	0	0	0
-1.3306	-0.3714	-1.8489	C	0	0	0	0	0	0	0	0	0	0	0	0
-1.6718	0.2512	-2.6805	H	0	0	0	0	0	0	0	0	0	0	0	0
-2.2182	-0.8718	-1.4395	H	0	0	0	0	0	0	0	0	0	0	0	0
-0.3283	-1.4465	-2.3238	C	0	0	0	0	0	0	0	0	0	0	0	0
-1.2252	0.7811	2.9292	O	0	0	0	0	0	0	0	0	0	0	0	0
-1.225	2.8275	1.6578	C	0	0	0	0	0	0	0	0	0	0	0	0
-2.3004	2.9085	1.8526	H	0	0	0	0	0	0	0	0	0	0	0	0
-0.7024	3.4015	2.4279	H	0	0	0	0	0	0	0	0	0	0	0	0
-1.0323	3.2838	0.6818	H	0	0	0	0	0	0	0	0	0	0	0	0
-1.0236	-2.7011	-2.8539	C	0	0	0	0	0	0	0	0	0	0	0	0
-0.2892	-3.4662	-3.133	H	0	0	0	0	0	0	0	0	0	0	0	0
-1.6817	-3.1292	-2.089	H	0	0	0	0	0	0	0	0	0	0	0	0
-1.6238	-2.4707	-3.7387	H	0	0	0	0	0	0	0	0	0	0	0	0
0.5912	-0.8796	-3.412	C	0	0	0	0	0	0	0	0	0	0	0	0
1.3507	-1.6381	-3.6628	H	0	0	0	0	0	0	0	0	0	0	0	0
1.1212	0.01	-3.0395	H	0	0	0	0	0	0	0	0	0	0	0	0
-0.1896	-0.5489	-4.5464	O	0	0	0	0	0	0	0	0	0	0	0	0
0.3981	-0.1876	-5.2179	H	0	0	0	0	0	0	0	0	0	0	0	0
1.5077	0.158	-0.9062	H	0	0	0	0	0	0	0	0	0	0	0	0
2.4877	-0.4622	1.13	O	0	0	0	0	0	0	0	0	0	0	0	0
2.6848	-0.7227	2.0422	H	0	0	0	0	0	0	0	0	0	0	0	0
-2.1893	0.7263	2.9427	H	0	0	0	0	0	0	0	0	0	0	0	0
-0.6005	-1.5147	1.8384	H	0	0	0	0	0	0	0	0	0	0	0	0
0.8368	-1.2442	3.3071	O	0	0	0	0	0	0	0	0	0	0	0	0
0.2888	-0.503	3.6131	H	0	0	0	0	0	0	0	0	0	0	0	0
1 2 1	0 0 0 0
2 5 1	0 0 0 0
2 3 1	0 0 0 0
2 4 1	0 0 0 0
3 6 1	0 0 0 0
3 7 1	0 0 0 0
3 4 1	0 0 0 0
4 8 1	0 0 0 0
4 9 1	0 0 0 0
9 10 1	0 0 0 0
11 12 1	0 0 0 0
11 13 1	0 0 0 0
8 11 1	0 0 0 0
14 15 1	0 0 0 0
11 14 1	0 0 0 0
10 14 1	0 0 0 0
16 17 1	0 0 0 0
9 16 1	0 0 0 0
18 19 1	0 0 0 0
18 20 1	0 0 0 0
10 18 1	0 0 0 0
21 22 1	0 0 0 0
21 23 1	0 0 0 0
14 21 1	0 0 0 0
21 24 1	0 0 0 0
18 24 1	0 0 0 0
8 25 1	0 0 0 0
26 27 1	0 0 0 0
26 28 1	0 0 0 0
26 29 1	0 0 0 0
8 26 1	0 0 0 0
30 31 1	0 0 0 0
30 32 1	0 0 0 0
30 33 1	0 0 0 0
24 30 1	0 0 0 0
34 35 1	0 0 0 0
34 36 1	0 0 0 0
24 34 1	0 0 0 0
37 38 1	0 0 0 0
34 37 1	0 0 0 0
10 39 1	0 0 0 0
40 41 1	0 0 0 0
9 40 1	0 0 0 0
25 42 1	0 0 0 0
16 43 1	0 0 0 0
44 45 1	0 0 0 0
16 44 1	0 0 0 0
M END
$$$$
M0004
Spartan	02192118183D
45 47 0	0 0 0 0	0 0 0	999	V2	0
2.4848	1.9105	0.7007	H	0	0	0	0	0	0	0	0	0	0	0	0
1.5968	2.2183	1.2424	C	0	0	0	0	0	0	0	0	0	0	0	0
1.4803	1.7567	2.6649	C	0	0	0	0	0	0	0	0	0	0	0	0
0.6282	1.1169	1.6017	C	0	0	0	0	0	0	0	0	0	0	0	0
1.2154	3.1995	0.9812	H	0	0	0	0	0	0	0	0	0	0	0	0
2.3009	1.1817	3.078	H	0	0	0	0	0	0	0	0	0	0	0	0
0.9844	2.4003	3.3851	H	0	0	0	0	0	0	0	0	0	0	0	0
-0.878	1.3894	1.6304	C	0	0	0	0	0	0	0	0	0	0	0	0
0.9983	-0.2936	1.0879	C	0	0	0	0	0	0	0	0	0	0	0	0
0.6303	-0.3369	-0.4038	C	0	0	0	0	0	0	0	0	0	0	0	0
-1.5702	0.6783	0.4395	C	0	0	0	0	0	0	0	0	0	0	0	0
-2.4601	1.2443	0.1336	H	0	0	0	0	0	0	0	0	0	0	0	0
-1.9307	-0.3026	0.7688	H	0	0	0	0	0	0	0	0	0	0	0	0
-0.6444	0.485	-0.7641	C	0	0	0	0	0	0	0	0	0	0	0	0
-0.341	1.478	-1.1168	H	0	0	0	0	0	0	0	0	0	0	0	0
0.3645	-1.4122	1.9382	C	0	0	0	0	0	0	0	0	0	0	0	0
0.8096	-2.3609	1.6244	H	0	0	0	0	0	0	0	0	0	0	0	0
0.4111	-1.7083	-1.0532	C	0	0	0	0	0	0	0	0	0	0	0	0
1.3436	-2.2515	-1.2244	H	0	0	0	0	0	0	0	0	0	0	0	0
-0.2359	-2.3398	-0.43	H	0	0	0	0	0	0	0	0	0	0	0	0
-1.333	-0.301	-1.9065	C	0	0	0	0	0	0	0	0	0	0	0	0
-1.6437	0.3463	-2.7357	H	0	0	0	0	0	0	0	0	0	0	0	0
-2.2447	-0.7824	-1.5292	H	0	0	0	0	0	0	0	0	0	0	0	0
-0.3451	-1.3984	-2.3583	C	0	0	0	0	0	0	0	0	0	0	0	0
-1.3236	0.8256	2.8799	O	0	0	0	0	0	0	0	0	0	0	0	0
-1.2459	2.8741	1.6145	C	0	0	0	0	0	0	0	0	0	0	0	0
-2.3229	2.9793	1.7873	H	0	0	0	0	0	0	0	0	0	0	0	0
-0.7264	3.4358	2.3954	H	0	0	0	0	0	0	0	0	0	0	0	0
-1.0234	3.327	0.6437	H	0	0	0	0	0	0	0	0	0	0	0	0
-1.051	-2.6264	-2.9334	C	0	0	0	0	0	0	0	0	0	0	0	0
-0.3223	-3.3786	-3.2484	H	0	0	0	0	0	0	0	0	0	0	0	0
-1.7151	-3.0768	-2.1867	H	0	0	0	0	0	0	0	0	0	0	0	0
-1.6587	-2.3562	-3.8059	H	0	0	0	0	0	0	0	0	0	0	0	0
0.5989	-0.815	-3.416	C	0	0	0	0	0	0	0	0	0	0	0	0
1.0337	0.1309	-3.0572	H	0	0	0	0	0	0	0	0	0	0	0	0
0.0087	-0.5805	-4.3179	H	0	0	0	0	0	0	0	0	0	0	0	0
1.611	-1.7594	-3.7026	O	0	0	0	0	0	0	0	0	0	0	0	0
2.2231	-1.3644	-4.3322	H	0	0	0	0	0	0	0	0	0	0	0	0
1.4874	0.1349	-0.8964	H	0	0	0	0	0	0	0	0	0	0	0	0
2.4049	-0.4911	1.1658	O	0	0	0	0	0	0	0	0	0	0	0	0
2.5768	-0.7633	2.0797	H	0	0	0	0	0	0	0	0	0	0	0	0
-2.2894	0.8185	2.8782	H	0	0	0	0	0	0	0	0	0	0	0	0
-0.7181	-1.4877	1.798	H	0	0	0	0	0	0	0	0	0	0	0	0
0.6869	-1.2464	3.3018	O	0	0	0	0	0	0	0	0	0	0	0	0
0.1438	-0.4977	3.5976	H	0	0	0	0	0	0	0	0	0	0	0	0
1 2 1	0 0 0 0
2 5 1	0 0 0 0
2 3 1	0 0 0 0
2 4 1	0 0 0 0
3 6 1	0 0 0 0
3 7 1	0 0 0 0
3 4 1	0 0 0 0
4 8 1	0 0 0 0
4 9 1	0 0 0 0
9 10 1	0 0 0 0
11 12 1	0 0 0 0
11 13 1	0 0 0 0
8 11 1	0 0 0 0
14 15 1	0 0 0 0
11 14 1	0 0 0 0
10 14 1	0 0 0 0
16 17 1	0 0 0 0
9 16 1	0 0 0 0
18 19 1	0 0 0 0
18 20 1	0 0 0 0
10 18 1	0 0 0 0
21 22 1	0 0 0 0
21 23 1	0 0 0 0
14 21 1	0 0 0 0
21 24 1	0 0 0 0
18 24 1	0 0 0 0
8 25 1	0 0 0 0
26 27 1	0 0 0 0
26 28 1	0 0 0 0
26 29 1	0 0 0 0
8 26 1	0 0 0 0
30 31 1	0 0 0 0
30 32 1	0 0 0 0
30 33 1	0 0 0 0
24 30 1	0 0 0 0
34 35 1	0 0 0 0
34 36 1	0 0 0 0
24 34 1	0 0 0 0
37 38 1	0 0 0 0
34 37 1	0 0 0 0
10 39 1	0 0 0 0
40 41 1	0 0 0 0
9 40 1	0 0 0 0
25 42 1	0 0 0 0
16 43 1	0 0 0 0
44 45 1	0 0 0 0
16 44 1	0 0 0 0
M END
$$$$
M0005
Spartan	02192118183D
45 47 0	0 0 0 0	0 0 0	999	V2	0
2.5181	1.9028	0.7209	H	0	0	0	0	0	0	0	0	0	0	0	0
1.6273	2.2232	1.2505	C	0	0	0	0	0	0	0	0	0	0	0	0
1.4874	1.7694	2.6734	C	0	0	0	0	0	0	0	0	0	0	0	0
0.6403	1.1356	1.6027	C	0	0	0	0	0	0	0	0	0	0	0	0
1.2609	3.2077	0.9802	H	0	0	0	0	0	0	0	0	0	0	0	0
2.2956	1.1863	3.0994	H	0	0	0	0	0	0	0	0	0	0	0	0
0.9905	2.4221	3.3846	H	0	0	0	0	0	0	0	0	0	0	0	0
-0.8625	1.4275	1.6121	C	0	0	0	0	0	0	0	0	0	0	0	0
0.999	-0.2816	1.0992	C	0	0	0	0	0	0	0	0	0	0	0	0
0.652	-0.3229	-0.3976	C	0	0	0	0	0	0	0	0	0	0	0	0
-1.5502	0.7195	0.4166	C	0	0	0	0	0	0	0	0	0	0	0	0
-2.4277	1.2968	0.0964	H	0	0	0	0	0	0	0	0	0	0	0	0
-1.9295	-0.2531	0.7482	H	0	0	0	0	0	0	0	0	0	0	0	0
-0.614	0.5053	-0.7752	C	0	0	0	0	0	0	0	0	0	0	0	0
-0.2987	1.4917	-1.1351	H	0	0	0	0	0	0	0	0	0	0	0	0
0.3377	-1.3886	1.9442	C	0	0	0	0	0	0	0	0	0	0	0	0
0.7771	-2.344	1.6413	H	0	0	0	0	0	0	0	0	0	0	0	0
0.4393	-1.6939	-1.0503	C	0	0	0	0	0	0	0	0	0	0	0	0
1.3775	-2.227	-1.2249	H	0	0	0	0	0	0	0	0	0	0	0	0
-0.2014	-2.3333	-0.4287	H	0	0	0	0	0	0	0	0	0	0	0	0
-1.3009	-0.2837	-1.9164	C	0	0	0	0	0	0	0	0	0	0	0	0
-1.6019	0.3612	-2.7508	H	0	0	0	0	0	0	0	0	0	0	0	0
-2.218	-0.756	-1.5411	H	0	0	0	0	0	0	0	0	0	0	0	0
-0.3121	-1.3841	-2.3563	C	0	0	0	0	0	0	0	0	0	0	0	0
-1.3305	0.874	2.8582	O	0	0	0	0	0	0	0	0	0	0	0	0
-1.212	2.9167	1.5861	C	0	0	0	0	0	0	0	0	0	0	0	0
-2.29	3.0363	1.7456	H	0	0	0	0	0	0	0	0	0	0	0	0
-0.6947	3.475	2.3712	H	0	0	0	0	0	0	0	0	0	0	0	0
-0.9723	3.3628	0.6159	H	0	0	0	0	0	0	0	0	0	0	0	0
-1.0238	-2.6141	-2.9216	C	0	0	0	0	0	0	0	0	0	0	0	0
-0.3131	-3.4147	-3.1595	H	0	0	0	0	0	0	0	0	0	0	0	0
-1.733	-3.0227	-2.1934	H	0	0	0	0	0	0	0	0	0	0	0	0
-1.5826	-2.3691	-3.8335	H	0	0	0	0	0	0	0	0	0	0	0	0
0.6398	-0.7999	-3.4167	C	0	0	0	0	0	0	0	0	0	0	0	0
1.0891	0.1293	-3.054	H	0	0	0	0	0	0	0	0	0	0	0	0
0.0517	-0.5428	-4.3136	H	0	0	0	0	0	0	0	0	0	0	0	0
1.7264	-1.6387	-3.7452	O	0	0	0	0	0	0	0	0	0	0	0	0
1.3793	-2.406	-4.214	H	0	0	0	0	0	0	0	0	0	0	0	0
1.5178	0.1449	-0.8781	H	0	0	0	0	0	0	0	0	0	0	0	0
2.401	-0.4984	1.1972	O	0	0	0	0	0	0	0	0	0	0	0	0
2.5576	-0.7665	2.1149	H	0	0	0	0	0	0	0	0	0	0	0	0
-2.2967	0.8905	2.8503	H	0	0	0	0	0	0	0	0	0	0	0	0
-0.7441	-1.452	1.7865	H	0	0	0	0	0	0	0	0	0	0	0	0
0.6408	-1.2216	3.3129	O	0	0	0	0	0	0	0	0	0	0	0	0
0.1035	-0.464	3.5977	H	0	0	0	0	0	0	0	0	0	0	0	0
1 2 1	0 0 0 0
2 5 1	0 0 0 0
2 3 1	0 0 0 0
2 4 1	0 0 0 0
3 6 1	0 0 0 0
3 7 1	0 0 0 0
3 4 1	0 0 0 0
4 8 1	0 0 0 0
4 9 1	0 0 0 0
9 10 1	0 0 0 0
11 12 1	0 0 0 0
11 13 1	0 0 0 0
8 11 1	0 0 0 0
14 15 1	0 0 0 0
11 14 1	0 0 0 0
10 14 1	0 0 0 0
16 17 1	0 0 0 0
9 16 1	0 0 0 0
18 19 1	0 0 0 0
18 20 1	0 0 0 0
10 18 1	0 0 0 0
21 22 1	0 0 0 0
21 23 1	0 0 0 0
14 21 1	0 0 0 0
21 24 1	0 0 0 0
18 24 1	0 0 0 0
8 25 1	0 0 0 0
26 27 1	0 0 0 0
26 28 1	0 0 0 0
26 29 1	0 0 0 0
8 26 1	0 0 0 0
30 31 1	0 0 0 0
30 32 1	0 0 0 0
30 33 1	0 0 0 0
24 30 1	0 0 0 0
34 35 1	0 0 0 0
34 36 1	0 0 0 0
24 34 1	0 0 0 0
37 38 1	0 0 0 0
34 37 1	0 0 0 0
10 39 1	0 0 0 0
40 41 1	0 0 0 0
9 40 1	0 0 0 0
25 42 1	0 0 0 0
16 43 1	0 0 0 0
44 45 1	0 0 0 0
16 44 1	0 0 0 0
M END
$$$$
M0006
Spartan	02192118183D
45 47 0	0 0 0 0	0 0 0	999	V2	0
2.5593	1.867	0.6515	H	0	0	0	0	0	0	0	0	0	0	0	0
1.6743	2.2008	1.1824	C	0	0	0	0	0	0	0	0	0	0	0	0
1.5541	1.7848	2.6197	C	0	0	0	0	0	0	0	0	0	0	0	0
0.687	1.1294	1.5765	C	0	0	0	0	0	0	0	0	0	0	0	0
1.3094	3.1812	0.8962	H	0	0	0	0	0	0	0	0	0	0	0	0
2.3651	1.2112	3.0533	H	0	0	0	0	0	0	0	0	0	0	0	0
1.0899	2.4792	3.3169	H	0	0	0	0	0	0	0	0	0	0	0	0
-0.8215	1.4218	1.6045	C	0	0	0	0	0	0	0	0	0	0	0	0
1.0379	-0.2997	1.0975	C	0	0	0	0	0	0	0	0	0	0	0	0
0.6694	-0.3581	-0.3918	C	0	0	0	0	0	0	0	0	0	0	0	0
-1.5361	0.6757	0.4583	C	0	0	0	0	0	0	0	0	0	0	0	0
-2.4218	1.2424	0.1476	H	0	0	0	0	0	0	0	0	0	0	0	0
-1.9149	-0.275	0.8448	H	0	0	0	0	0	0	0	0	0	0	0	0
-0.635	0.4212	-0.7518	C	0	0	0	0	0	0	0	0	0	0	0	0
-0.3536	1.3942	-1.1723	H	0	0	0	0	0	0	0	0	0	0	0	0
0.3847	-1.3978	1.959	C	0	0	0	0	0	0	0	0	0	0	0	0
0.8353	-2.3532	1.6746	H	0	0	0	0	0	0	0	0	0	0	0	0
0.4995	-1.7413	-1.0353	C	0	0	0	0	0	0	0	0	0	0	0	0
1.4588	-2.2367	-1.2234	H	0	0	0	0	0	0	0	0	0	0	0	0
-0.0883	-2.4069	-0.3905	H	0	0	0	0	0	0	0	0	0	0	0	0
-1.3423	-0.4304	-1.8318	C	0	0	0	0	0	0	0	0	0	0	0	0
-1.724	0.1667	-2.6655	H	0	0	0	0	0	0	0	0	0	0	0	0
-2.2012	-0.9509	-1.3863	H	0	0	0	0	0	0	0	0	0	0	0	0
-0.3165	-1.4746	-2.3135	C	0	0	0	0	0	0	0	0	0	0	0	0
-1.3702	0.8853	2.829	O	0	0	0	0	0	0	0	0	0	0	0	0
-1.1671	2.9099	1.5331	C	0	0	0	0	0	0	0	0	0	0	0	0
-2.2402	3.0284	1.7105	H	0	0	0	0	0	0	0	0	0	0	0	0
-0.6284	3.5054	2.2803	H	0	0	0	0	0	0	0	0	0	0	0	0
-0.9376	3.3203	0.5457	H	0	0	0	0	0	0	0	0	0	0	0	0
-0.9856	-2.7409	-2.8502	C	0	0	0	0	0	0	0	0	0	0	0	0
-0.242	-3.4669	-3.2027	H	0	0	0	0	0	0	0	0	0	0	0	0
-1.5814	-3.226	-2.0696	H	0	0	0	0	0	0	0	0	0	0	0	0
-1.6663	-2.5141	-3.6794	H	0	0	0	0	0	0	0	0	0	0	0	0
0.5943	-0.8691	-3.3989	C	0	0	0	0	0	0	0	0	0	0	0	0
1.4029	-1.5823	-3.6289	H	0	0	0	0	0	0	0	0	0	0	0	0
1.0654	0.0483	-3.035	H	0	0	0	0	0	0	0	0	0	0	0	0
-0.0954	-0.4873	-4.5732	O	0	0	0	0	0	0	0	0	0	0	0	0
-0.3872	-1.2906	-5.0187	H	0	0	0	0	0	0	0	0	0	0	0	0
1.5092	0.1431	-0.8851	H	0	0	0	0	0	0	0	0	0	0	0	0
2.4421	-0.5166	1.1804	O	0	0	0	0	0	0	0	0	0	0	0	0
2.6113	-0.7706	2.0997	H	0	0	0	0	0	0	0	0	0	0	0	0
-1.1775	1.5253	3.526	H	0	0	0	0	0	0	0	0	0	0	0	0
-0.6948	-1.4761	1.7994	H	0	0	0	0	0	0	0	0	0	0	0	0
0.6786	-1.2047	3.3266	O	0	0	0	0	0	0	0	0	0	0	0	0
0.1004	-0.4718	3.5906	H	0	0	0	0	0	0	0	0	0	0	0	0
1 2 1	0 0 0 0
2 5 1	0 0 0 0
2 3 1	0 0 0 0
2 4 1	0 0 0 0
3 6 1	0 0 0 0
3 7 1	0 0 0 0
3 4 1	0 0 0 0
4 8 1	0 0 0 0
4 9 1	0 0 0 0
9 10 1	0 0 0 0
11 12 1	0 0 0 0
11 13 1	0 0 0 0
8 11 1	0 0 0 0
14 15 1	0 0 0 0
11 14 1	0 0 0 0
10 14 1	0 0 0 0
16 17 1	0 0 0 0
9 16 1	0 0 0 0
18 19 1	0 0 0 0
18 20 1	0 0 0 0
10 18 1	0 0 0 0
21 22 1	0 0 0 0
21 23 1	0 0 0 0
14 21 1	0 0 0 0
21 24 1	0 0 0 0
18 24 1	0 0 0 0
8 25 1	0 0 0 0
26 27 1	0 0 0 0
26 28 1	0 0 0 0
26 29 1	0 0 0 0
8 26 1	0 0 0 0
30 31 1	0 0 0 0
30 32 1	0 0 0 0
30 33 1	0 0 0 0
24 30 1	0 0 0 0
34 35 1	0 0 0 0
34 36 1	0 0 0 0
24 34 1	0 0 0 0
37 38 1	0 0 0 0
34 37 1	0 0 0 0
10 39 1	0 0 0 0
40 41 1	0 0 0 0
9 40 1	0 0 0 0
25 42 1	0 0 0 0
16 43 1	0 0 0 0
44 45 1	0 0 0 0
16 44 1	0 0 0 0
M END
$$$$
M0007
Spartan	02192118183D
45 47 0	0 0 0 0	0 0 0	999	V2	0
2.5267	1.8696	0.6509	H	0	0	0	0	0	0	0	0	0	0	0	0
1.6421	2.192	1.1898	C	0	0	0	0	0	0	0	0	0	0	0	0
1.5344	1.7657	2.6252	C	0	0	0	0	0	0	0	0	0	0	0	0
0.6685	1.1079	1.5827	C	0	0	0	0	0	0	0	0	0	0	0	0
1.2672	3.1714	0.9146	H	0	0	0	0	0	0	0	0	0	0	0	0
2.3559	1.1997	3.0497	H	0	0	0	0	0	0	0	0	0	0	0	0
1.0658	2.4492	3.33	H	0	0	0	0	0	0	0	0	0	0	0	0
-0.8428	1.3837	1.6188	C	0	0	0	0	0	0	0	0	0	0	0	0
1.0311	-0.3153	1.0949	C	0	0	0	0	0	0	0	0	0	0	0	0
0.6562	-0.3714	-0.3931	C	0	0	0	0	0	0	0	0	0	0	0	0
-1.5527	0.6392	0.4686	C	0	0	0	0	0	0	0	0	0	0	0	0
-2.4457	1.1985	0.1652	H	0	0	0	0	0	0	0	0	0	0	0	0
-1.9196	-0.319	0.8479	H	0	0	0	0	0	0	0	0	0	0	0	0
-0.6521	0.4036	-0.7459	C	0	0	0	0	0	0	0	0	0	0	0	0
-0.377	1.3833	-1.1558	H	0	0	0	0	0	0	0	0	0	0	0	0
0.3927	-1.4225	1.9552	C	0	0	0	0	0	0	0	0	0	0	0	0
0.8436	-2.3743	1.6594	H	0	0	0	0	0	0	0	0	0	0	0	0
0.4863	-1.7526	-1.04	C	0	0	0	0	0	0	0	0	0	0	0	0
1.4445	-2.2504	-1.2275	H	0	0	0	0	0	0	0	0	0	0	0	0
-0.1046	-2.4186	-0.3983	H	0	0	0	0	0	0	0	0	0	0	0	0
-1.356	-0.4427	-1.8329	C	0	0	0	0	0	0	0	0	0	0	0	0
-1.7411	0.1588	-2.6616	H	0	0	0	0	0	0	0	0	0	0	0	0
-2.2138	-0.9678	-1.3908	H	0	0	0	0	0	0	0	0	0	0	0	0
-0.3313	-1.4898	-2.3187	C	0	0	0	0	0	0	0	0	0	0	0	0
-1.3806	0.8305	2.8407	O	0	0	0	0	0	0	0	0	0	0	0	0
-1.2054	2.8685	1.5613	C	0	0	0	0	0	0	0	0	0	0	0	0
-2.2793	2.9734	1.744	H	0	0	0	0	0	0	0	0	0	0	0	0
-0.6703	3.4639	2.3112	H	0	0	0	0	0	0	0	0	0	0	0	0
-0.9847	3.2896	0.5762	H	0	0	0	0	0	0	0	0	0	0	0	0
-0.9975	-2.7569	-2.8558	C	0	0	0	0	0	0	0	0	0	0	0	0
-0.2455	-3.4997	-3.1484	H	0	0	0	0	0	0	0	0	0	0	0	0
-1.6382	-3.2093	-2.0902	H	0	0	0	0	0	0	0	0	0	0	0	0
-1.6103	-2.5334	-3.7332	H	0	0	0	0	0	0	0	0	0	0	0	0
0.5728	-0.8932	-3.4038	C	0	0	0	0	0	0	0	0	0	0	0	0
1.3534	-1.6286	-3.658	H	0	0	0	0	0	0	0	0	0	0	0	0
1.0773	0.0088	-3.027	H	0	0	0	0	0	0	0	0	0	0	0	0
-0.216	-0.5786	-4.5368	O	0	0	0	0	0	0	0	0	0	0	0	0
0.3614	-0.1951	-5.2052	H	0	0	0	0	0	0	0	0	0	0	0	0
1.4923	0.1342	-0.8884	H	0	0	0	0	0	0	0	0	0	0	0	0
2.438	-0.5187	1.1712	O	0	0	0	0	0	0	0	0	0	0	0	0
2.6121	-0.7797	2.0878	H	0	0	0	0	0	0	0	0	0	0	0	0
-1.1992	1.4684	3.5419	H	0	0	0	0	0	0	0	0	0	0	0	0
-0.6883	-1.5029	1.8087	H	0	0	0	0	0	0	0	0	0	0	0	0
0.7019	-1.2359	3.3211	O	0	0	0	0	0	0	0	0	0	0	0	0
0.1279	-0.5036	3.5944	H	0	0	0	0	0	0	0	0	0	0	0	0
1 2 1	0 0 0 0
2 5 1	0 0 0 0
2 3 1	0 0 0 0
2 4 1	0 0 0 0
3 6 1	0 0 0 0
3 7 1	0 0 0 0
3 4 1	0 0 0 0
4 8 1	0 0 0 0
4 9 1	0 0 0 0
9 10 1	0 0 0 0
11 12 1	0 0 0 0
11 13 1	0 0 0 0
8 11 1	0 0 0 0
14 15 1	0 0 0 0
11 14 1	0 0 0 0
10 14 1	0 0 0 0
16 17 1	0 0 0 0
9 16 1	0 0 0 0
18 19 1	0 0 0 0
18 20 1	0 0 0 0
10 18 1	0 0 0 0
21 22 1	0 0 0 0
21 23 1	0 0 0 0
14 21 1	0 0 0 0
21 24 1	0 0 0 0
18 24 1	0 0 0 0
8 25 1	0 0 0 0
26 27 1	0 0 0 0
26 28 1	0 0 0 0
26 29 1	0 0 0 0
8 26 1	0 0 0 0
30 31 1	0 0 0 0
30 32 1	0 0 0 0
30 33 1	0 0 0 0
24 30 1	0 0 0 0
34 35 1	0 0 0 0
34 36 1	0 0 0 0
24 34 1	0 0 0 0
37 38 1	0 0 0 0
34 37 1	0 0 0 0
10 39 1	0 0 0 0
40 41 1	0 0 0 0
9 40 1	0 0 0 0
25 42 1	0 0 0 0
16 43 1	0 0 0 0
44 45 1	0 0 0 0
16 44 1	0 0 0 0
M END
$$$$
M0008
Spartan	02192118183D
45 47 0	0 0 0 0	0 0 0	999	V2	0
2.5633	1.8693	0.6631	H	0	0	0	0	0	0	0	0	0	0	0	0
1.6798	2.1915	1.2033	C	0	0	0	0	0	0	0	0	0	0	0	0
1.5689	1.7558	2.6345	C	0	0	0	0	0	0	0	0	0	0	0	0
0.7048	1.1042	1.5886	C	0	0	0	0	0	0	0	0	0	0	0	0
1.3034	3.1703	0.926	H	0	0	0	0	0	0	0	0	0	0	0	0
2.3875	1.1821	3.0529	H	0	0	0	0	0	0	0	0	0	0	0	0
1.0835	2.4165	3.3462	H	0	0	0	0	0	0	0	0	0	0	0	0
-0.799	1.3897	1.6228	C	0	0	0	0	0	0	0	0	0	0	0	0
1.0599	-0.3178	1.0966	C	0	0	0	0	0	0	0	0	0	0	0	0
0.6884	-0.3748	-0.3927	C	0	0	0	0	0	0	0	0	0	0	0	0
-1.5081	0.6616	0.4517	C	0	0	0	0	0	0	0	0	0	0	0	0
-2.3933	1.2317	0.1399	H	0	0	0	0	0	0	0	0	0	0	0	0
-1.8791	-0.3055	0.8077	H	0	0	0	0	0	0	0	0	0	0	0	0
-0.5989	0.426	-0.7571	C	0	0	0	0	0	0	0	0	0	0	0	0
-0.3048	1.4058	-1.1517	H	0	0	0	0	0	0	0	0	0	0	0	0
0.4193	-1.4177	1.9665	C	0	0	0	0	0	0	0	0	0	0	0	0
0.857	-2.3744	1.6672	H	0	0	0	0	0	0	0	0	0	0	0	0
0.4916	-1.7539	-1.0351	C	0	0	0	0	0	0	0	0	0	0	0	0
1.4393	-2.2744	-1.2084	H	0	0	0	0	0	0	0	0	0	0	0	0
-0.1226	-2.4025	-0.3978	H	0	0	0	0	0	0	0	0	0	0	0	0
-1.3016	-0.4042	-1.8573	C	0	0	0	0	0	0	0	0	0	0	0	0
-1.6819	0.2169	-2.6772	H	0	0	0	0	0	0	0	0	0	0	0	0
-2.1799	-0.9083	-1.4341	H	0	0	0	0	0	0	0	0	0	0	0	0
-0.2952	-1.4763	-2.3302	C	0	0	0	0	0	0	0	0	0	0	0	0
-1.2398	0.851	2.8854	O	0	0	0	0	0	0	0	0	0	0	0	0
-1.156	2.8771	1.5845	C	0	0	0	0	0	0	0	0	0	0	0	0
-2.2315	2.9944	1.7654	H	0	0	0	0	0	0	0	0	0	0	0	0
-0.625	3.4478	2.3516	H	0	0	0	0	0	0	0	0	0	0	0	0
-0.9385	3.3115	0.6032	H	0	0	0	0	0	0	0	0	0	0	0	0
-0.9859	-2.7259	-2.8747	C	0	0	0	0	0	0	0	0	0	0	0	0
-0.2499	-3.5016	-3.117	H	0	0	0	0	0	0	0	0	0	0	0	0
-1.6823	-3.14	-2.1362	H	0	0	0	0	0	0	0	0	0	0	0	0
-1.5406	-2.497	-3.7892	H	0	0	0	0	0	0	0	0	0	0	0	0
0.6539	-0.9156	-3.4072	C	0	0	0	0	0	0	0	0	0	0	0	0
1.4149	-1.6694	-3.6341	H	0	0	0	0	0	0	0	0	0	0	0	0
1.1793	-0.0237	-3.0353	H	0	0	0	0	0	0	0	0	0	0	0	0
0.0176	-0.6353	-4.6393	O	0	0	0	0	0	0	0	0	0	0	0	0
-0.5266	0.151	-4.5206	H	0	0	0	0	0	0	0	0	0	0	0	0
1.5366	0.1106	-0.8865	H	0	0	0	0	0	0	0	0	0	0	0	0
2.465	-0.5283	1.17	O	0	0	0	0	0	0	0	0	0	0	0	0
2.6401	-0.7829	2.0883	H	0	0	0	0	0	0	0	0	0	0	0	0
-2.206	0.8621	2.8973	H	0	0	0	0	0	0	0	0	0	0	0	0
-0.6643	-1.4883	1.8292	H	0	0	0	0	0	0	0	0	0	0	0	0
0.7471	-1.2329	3.3266	O	0	0	0	0	0	0	0	0	0	0	0	0
0.2097	-0.4764	3.6133	H	0	0	0	0	0	0	0	0	0	0	0	0
1 2 1	0 0 0 0
2 5 1	0 0 0 0
2 3 1	0 0 0 0
2 4 1	0 0 0 0
3 6 1	0 0 0 0
3 7 1	0 0 0 0
3 4 1	0 0 0 0
4 8 1	0 0 0 0
4 9 1	0 0 0 0
9 10 1	0 0 0 0
11 12 1	0 0 0 0
11 13 1	0 0 0 0
8 11 1	0 0 0 0
14 15 1	0 0 0 0
11 14 1	0 0 0 0
10 14 1	0 0 0 0
16 17 1	0 0 0 0
9 16 1	0 0 0 0
18 19 1	0 0 0 0
18 20 1	0 0 0 0
10 18 1	0 0 0 0
21 22 1	0 0 0 0
21 23 1	0 0 0 0
14 21 1	0 0 0 0
21 24 1	0 0 0 0
18 24 1	0 0 0 0
8 25 1	0 0 0 0
26 27 1	0 0 0 0
26 28 1	0 0 0 0
26 29 1	0 0 0 0
8 26 1	0 0 0 0
30 31 1	0 0 0 0
30 32 1	0 0 0 0
30 33 1	0 0 0 0
24 30 1	0 0 0 0
34 35 1	0 0 0 0
34 36 1	0 0 0 0
24 34 1	0 0 0 0
37 38 1	0 0 0 0
34 37 1	0 0 0 0
10 39 1	0 0 0 0
40 41 1	0 0 0 0
9 40 1	0 0 0 0
25 42 1	0 0 0 0
16 43 1	0 0 0 0
44 45 1	0 0 0 0
16 44 1	0 0 0 0
M END
$$$$
M0009
Spartan	02192118183D
45 47 0	0 0 0 0	0 0 0	999	V2	0
2.5026	1.8927	0.6954	H	0	0	0	0	0	0	0	0	0	0	0	0
1.6106	2.212	1.2234	C	0	0	0	0	0	0	0	0	0	0	0	0
1.4773	1.7663	2.6506	C	0	0	0	0	0	0	0	0	0	0	0	0
0.6244	1.1282	1.5849	C	0	0	0	0	0	0	0	0	0	0	0	0
1.2441	3.1966	0.9545	H	0	0	0	0	0	0	0	0	0	0	0	0
2.2863	1.187	3.0805	H	0	0	0	0	0	0	0	0	0	0	0	0
1.0032	2.4448	3.3568	H	0	0	0	0	0	0	0	0	0	0	0	0
-0.8854	1.4126	1.6025	C	0	0	0	0	0	0	0	0	0	0	0	0
0.9879	-0.2896	1.0816	C	0	0	0	0	0	0	0	0	0	0	0	0
0.632	-0.3265	-0.4126	C	0	0	0	0	0	0	0	0	0	0	0	0
-1.5808	0.6892	0.4304	C	0	0	0	0	0	0	0	0	0	0	0	0
-2.4679	1.2562	0.1233	H	0	0	0	0	0	0	0	0	0	0	0	0
-1.9546	-0.2753	0.7866	H	0	0	0	0	0	0	0	0	0	0	0	0
-0.6582	0.4748	-0.7713	C	0	0	0	0	0	0	0	0	0	0	0	0
-0.3647	1.4617	-1.15	H	0	0	0	0	0	0	0	0	0	0	0	0
0.3327	-1.4068	1.9166	C	0	0	0	0	0	0	0	0	0	0	0	0
0.7862	-2.3549	1.6142	H	0	0	0	0	0	0	0	0	0	0	0	0
0.4481	-1.6976	-1.0746	C	0	0	0	0	0	0	0	0	0	0	0	0
1.3987	-2.2013	-1.2693	H	0	0	0	0	0	0	0	0	0	0	0	0
-0.1634	-2.3615	-0.4497	H	0	0	0	0	0	0	0	0	0	0	0	0
-1.3499	-0.3361	-1.8934	C	0	0	0	0	0	0	0	0	0	0	0	0
-1.7008	0.2992	-2.7163	H	0	0	0	0	0	0	0	0	0	0	0	0
-2.2367	-0.8433	-1.4908	H	0	0	0	0	0	0	0	0	0	0	0	0
-0.3347	-1.3983	-2.3645	C	0	0	0	0	0	0	0	0	0	0	0	0
-1.447	0.8459	2.8068	O	0	0	0	0	0	0	0	0	0	0	0	0
-1.2389	2.9001	1.56	C	0	0	0	0	0	0	0	0	0	0	0	0
-2.3147	3.0084	1.7276	H	0	0	0	0	0	0	0	0	0	0	0	0
-0.7124	3.4813	2.3268	H	0	0	0	0	0	0	0	0	0	0	0	0
-0.9998	3.3348	0.5853	H	0	0	0	0	0	0	0	0	0	0	0	0
-1.0168	-2.6452	-2.9297	C	0	0	0	0	0	0	0	0	0	0	0	0
-0.2859	-3.4224	-3.1848	H	0	0	0	0	0	0	0	0	0	0	0	0
-1.7026	-3.0808	-2.1947	H	0	0	0	0	0	0	0	0	0	0	0	0
-1.5964	-2.41	-3.8313	H	0	0	0	0	0	0	0	0	0	0	0	0
0.5797	-0.7734	-3.4352	C	0	0	0	0	0	0	0	0	0	0	0	0
1.0063	0.1665	-3.0714	H	0	0	0	0	0	0	0	0	0	0	0	0
-0.0317	-0.5264	-4.3195	H	0	0	0	0	0	0	0	0	0	0	0	0
1.6868	-1.5745	-3.7911	O	0	0	0	0	0	0	0	0	0	0	0	0
1.3541	-2.3521	-4.2532	H	0	0	0	0	0	0	0	0	0	0	0	0
1.4821	0.1658	-0.897	H	0	0	0	0	0	0	0	0	0	0	0	0
2.3917	-0.4989	1.1747	O	0	0	0	0	0	0	0	0	0	0	0	0
2.5533	-0.7755	2.0889	H	0	0	0	0	0	0	0	0	0	0	0	0
-1.2574	1.466	3.5222	H	0	0	0	0	0	0	0	0	0	0	0	0
-0.7459	-1.4833	1.7513	H	0	0	0	0	0	0	0	0	0	0	0	0
0.6192	-1.2415	3.2896	O	0	0	0	0	0	0	0	0	0	0	0	0
0.0392	-0.5151	3.5659	H	0	0	0	0	0	0	0	0	0	0	0	0
1 2 1	0 0 0 0
2 5 1	0 0 0 0
2 3 1	0 0 0 0
2 4 1	0 0 0 0
3 6 1	0 0 0 0
3 7 1	0 0 0 0
3 4 1	0 0 0 0
4 8 1	0 0 0 0
4 9 1	0 0 0 0
9 10 1	0 0 0 0
11 12 1	0 0 0 0
11 13 1	0 0 0 0
8 11 1	0 0 0 0
14 15 1	0 0 0 0
11 14 1	0 0 0 0
10 14 1	0 0 0 0
16 17 1	0 0 0 0
9 16 1	0 0 0 0
18 19 1	0 0 0 0
18 20 1	0 0 0 0
10 18 1	0 0 0 0
21 22 1	0 0 0 0
21 23 1	0 0 0 0
14 21 1	0 0 0 0
21 24 1	0 0 0 0
18 24 1	0 0 0 0
8 25 1	0 0 0 0
26 27 1	0 0 0 0
26 28 1	0 0 0 0
26 29 1	0 0 0 0
8 26 1	0 0 0 0
30 31 1	0 0 0 0
30 32 1	0 0 0 0
30 33 1	0 0 0 0
24 30 1	0 0 0 0
34 35 1	0 0 0 0
34 36 1	0 0 0 0
24 34 1	0 0 0 0
37 38 1	0 0 0 0
34 37 1	0 0 0 0
10 39 1	0 0 0 0
40 41 1	0 0 0 0
9 40 1	0 0 0 0
25 42 1	0 0 0 0
16 43 1	0 0 0 0
44 45 1	0 0 0 0
16 44 1	0 0 0 0
M END
$$$$
M0010
Spartan	02192118183D
45 47 0	0 0 0 0	0 0 0	999	V2	0
2.5029	1.8733	0.7251	H	0	0	0	0	0	0	0	0	0	0	0	0
1.6058	2.1797	1.2524	C	0	0	0	0	0	0	0	0	0	0	0	0
1.4633	1.7098	2.6699	C	0	0	0	0	0	0	0	0	0	0	0	0
0.6272	1.0799	1.5881	C	0	0	0	0	0	0	0	0	0	0	0	0
1.232	3.1628	0.9879	H	0	0	0	0	0	0	0	0	0	0	0	0
2.2748	1.1302	3.0945	H	0	0	0	0	0	0	0	0	0	0	0	0
0.9572	2.3505	3.3856	H	0	0	0	0	0	0	0	0	0	0	0	0
-0.8781	1.359	1.5923	C	0	0	0	0	0	0	0	0	0	0	0	0
0.9988	-0.3282	1.0711	C	0	0	0	0	0	0	0	0	0	0	0	0
0.6632	-0.3465	-0.4279	C	0	0	0	0	0	0	0	0	0	0	0	0
-1.5564	0.6567	0.3881	C	0	0	0	0	0	0	0	0	0	0	0	0
-2.4349	1.2327	0.0686	H	0	0	0	0	0	0	0	0	0	0	0	0
-1.9352	-0.3185	0.7134	H	0	0	0	0	0	0	0	0	0	0	0	0
-0.6191	0.4534	-0.8054	C	0	0	0	0	0	0	0	0	0	0	0	0
-0.3151	1.4361	-1.1795	H	0	0	0	0	0	0	0	0	0	0	0	0
0.3416	-1.4502	1.8995	C	0	0	0	0	0	0	0	0	0	0	0	0
0.7923	-2.3984	1.5931	H	0	0	0	0	0	0	0	0	0	0	0	0
0.5035	-1.7112	-1.1111	C	0	0	0	0	0	0	0	0	0	0	0	0
1.4633	-2.2057	-1.2989	H	0	0	0	0	0	0	0	0	0	0	0	0
-0.0852	-2.3893	-0.4809	H	0	0	0	0	0	0	0	0	0	0	0	0
-1.2965	-0.3463	-1.9417	C	0	0	0	0	0	0	0	0	0	0	0	0
-1.6043	0.2967	-2.7728	H	0	0	0	0	0	0	0	0	0	0	0	0
-2.2049	-0.8313	-1.559	H	0	0	0	0	0	0	0	0	0	0	0	0
-0.304	-1.4393	-2.397	C	0	0	0	0	0	0	0	0	0	0	0	0
-1.3464	0.7891	2.8322	O	0	0	0	0	0	0	0	0	0	0	0	0
-1.239	2.8457	1.5796	C	0	0	0	0	0	0	0	0	0	0	0	0
-2.3183	2.9555	1.7375	H	0	0	0	0	0	0	0	0	0	0	0	0
-0.7284	3.4011	2.3711	H	0	0	0	0	0	0	0	0	0	0	0	0
-1.0004	3.3016	0.6137	H	0	0	0	0	0	0	0	0	0	0	0	0
-1.0219	-2.7011	-2.8862	C	0	0	0	0	0	0	0	0	0	0	0	0
-0.3067	-3.474	-3.1924	H	0	0	0	0	0	0	0	0	0	0	0	0
-1.6493	-3.1225	-2.093	H	0	0	0	0	0	0	0	0	0	0	0	0
-1.6682	-2.4829	-3.7445	H	0	0	0	0	0	0	0	0	0	0	0	0
0.5692	-0.9401	-3.5634	C	0	0	0	0	0	0	0	0	0	0	0	0
-0.0689	-0.8354	-4.4482	H	0	0	0	0	0	0	0	0	0	0	0	0
1.3284	-1.7033	-3.7973	H	0	0	0	0	0	0	0	0	0	0	0	0
1.1697	0.3294	-3.3865	O	0	0	0	0	0	0	0	0	0	0	0	0
1.9526	0.2175	-2.837	H	0	0	0	0	0	0	0	0	0	0	0	0
1.5137	0.1713	-0.879	H	0	0	0	0	0	0	0	0	0	0	0	0
2.4037	-0.5367	1.1705	O	0	0	0	0	0	0	0	0	0	0	0	0
2.5602	-0.8068	2.0877	H	0	0	0	0	0	0	0	0	0	0	0	0
-2.3129	0.797	2.8195	H	0	0	0	0	0	0	0	0	0	0	0	0
-0.7371	-1.5218	1.7309	H	0	0	0	0	0	0	0	0	0	0	0	0
0.6298	-1.293	3.2715	O	0	0	0	0	0	0	0	0	0	0	0	0
0.0779	-0.5467	3.5578	H	0	0	0	0	0	0	0	0	0	0	0	0
1 2 1	0 0 0 0
2 5 1	0 0 0 0
2 3 1	0 0 0 0
2 4 1	0 0 0 0
3 6 1	0 0 0 0
3 7 1	0 0 0 0
3 4 1	0 0 0 0
4 8 1	0 0 0 0
4 9 1	0 0 0 0
9 10 1	0 0 0 0
11 12 1	0 0 0 0
11 13 1	0 0 0 0
8 11 1	0 0 0 0
14 15 1	0 0 0 0
11 14 1	0 0 0 0
10 14 1	0 0 0 0
16 17 1	0 0 0 0
9 16 1	0 0 0 0
18 19 1	0 0 0 0
18 20 1	0 0 0 0
10 18 1	0 0 0 0
21 22 1	0 0 0 0
21 23 1	0 0 0 0
14 21 1	0 0 0 0
21 24 1	0 0 0 0
18 24 1	0 0 0 0
8 25 1	0 0 0 0
26 27 1	0 0 0 0
26 28 1	0 0 0 0
26 29 1	0 0 0 0
8 26 1	0 0 0 0
30 31 1	0 0 0 0
30 32 1	0 0 0 0
30 33 1	0 0 0 0
24 30 1	0 0 0 0
34 35 1	0 0 0 0
34 36 1	0 0 0 0
24 34 1	0 0 0 0
37 38 1	0 0 0 0
34 37 1	0 0 0 0
10 39 1	0 0 0 0
40 41 1	0 0 0 0
9 40 1	0 0 0 0
25 42 1	0 0 0 0
16 43 1	0 0 0 0
44 45 1	0 0 0 0
16 44 1	0 0 0 0
M END
$$$$
M0011
Spartan	02192118183D
45 47 0	0 0 0 0	0 0 0	999	V2	0
2.4852	1.9017	0.6933	H	0	0	0	0	0	0	0	0	0	0	0	0
1.597	2.1945	1.2425	C	0	0	0	0	0	0	0	0	0	0	0	0
1.4935	1.7227	2.6628	C	0	0	0	0	0	0	0	0	0	0	0	0
0.6457	1.0783	1.5983	C	0	0	0	0	0	0	0	0	0	0	0	0
1.2006	3.1713	0.9874	H	0	0	0	0	0	0	0	0	0	0	0	0
2.3238	1.1568	3.0691	H	0	0	0	0	0	0	0	0	0	0	0	0
0.9923	2.3551	3.3893	H	0	0	0	0	0	0	0	0	0	0	0	0
-0.8639	1.3304	1.6333	C	0	0	0	0	0	0	0	0	0	0	0	0
1.0325	-0.3225	1.0706	C	0	0	0	0	0	0	0	0	0	0	0	0
0.6659	-0.3491	-0.4208	C	0	0	0	0	0	0	0	0	0	0	0	0
-1.5509	0.6215	0.438	C	0	0	0	0	0	0	0	0	0	0	0	0
-2.4472	1.1818	0.1395	H	0	0	0	0	0	0	0	0	0	0	0	0
-1.9023	-0.3647	0.762	H	0	0	0	0	0	0	0	0	0	0	0	0
-0.6257	0.4486	-0.7695	C	0	0	0	0	0	0	0	0	0	0	0	0
-0.3331	1.4412	-1.1264	H	0	0	0	0	0	0	0	0	0	0	0	0
0.4116	-1.4545	1.9134	C	0	0	0	0	0	0	0	0	0	0	0	0
0.8667	-2.3962	1.5937	H	0	0	0	0	0	0	0	0	0	0	0	0
0.4785	-1.7177	-1.0855	C	0	0	0	0	0	0	0	0	0	0	0	0
1.4293	-2.2264	-1.2766	H	0	0	0	0	0	0	0	0	0	0	0	0
-0.1231	-2.3823	-0.4517	H	0	0	0	0	0	0	0	0	0	0	0	0
-1.3095	-0.3355	-1.9141	C	0	0	0	0	0	0	0	0	0	0	0	0
-1.6075	0.3146	-2.7432	H	0	0	0	0	0	0	0	0	0	0	0	0
-2.2244	-0.8139	-1.5388	H	0	0	0	0	0	0	0	0	0	0	0	0
-0.3275	-1.4396	-2.3704	C	0	0	0	0	0	0	0	0	0	0	0	0
-1.2995	0.7497	2.8803	O	0	0	0	0	0	0	0	0	0	0	0	0
-1.2513	2.8106	1.6326	C	0	0	0	0	0	0	0	0	0	0	0	0
-2.3289	2.9007	1.8129	H	0	0	0	0	0	0	0	0	0	0	0	0
-0.7344	3.3725	2.4153	H	0	0	0	0	0	0	0	0	0	0	0	0
-1.0404	3.2733	0.6637	H	0	0	0	0	0	0	0	0	0	0	0	0
-1.0603	-2.6937	-2.8583	C	0	0	0	0	0	0	0	0	0	0	0	0
-0.3541	-3.4717	-3.173	H	0	0	0	0	0	0	0	0	0	0	0	0
-1.6816	-3.1115	-2.0589	H	0	0	0	0	0	0	0	0	0	0	0	0
-1.7148	-2.4684	-3.7086	H	0	0	0	0	0	0	0	0	0	0	0	0
0.5533	-0.9553	-3.5281	C	0	0	0	0	0	0	0	0	0	0	0	0
-0.068	-0.9037	-4.4376	H	0	0	0	0	0	0	0	0	0	0	0	0
1.3439	-1.7017	-3.7077	H	0	0	0	0	0	0	0	0	0	0	0	0
1.1118	0.3147	-3.2468	O	0	0	0	0	0	0	0	0	0	0	0	0
1.6831	0.5596	-3.9819	H	0	0	0	0	0	0	0	0	0	0	0	0
1.497	0.1494	-0.9231	H	0	0	0	0	0	0	0	0	0	0	0	0
2.4422	-0.5062	1.1485	O	0	0	0	0	0	0	0	0	0	0	0	0
2.615	-0.7751	2.0631	H	0	0	0	0	0	0	0	0	0	0	0	0
-2.2658	0.7319	2.8798	H	0	0	0	0	0	0	0	0	0	0	0	0
-0.6701	-1.5394	1.7734	H	0	0	0	0	0	0	0	0	0	0	0	0
0.7318	-1.2974	3.2796	O	0	0	0	0	0	0	0	0	0	0	0	0
0.1833	-0.5543	3.5787	H	0	0	0	0	0	0	0	0	0	0	0	0
1 2 1	0 0 0 0
2 5 1	0 0 0 0
2 3 1	0 0 0 0
2 4 1	0 0 0 0
3 6 1	0 0 0 0
3 7 1	0 0 0 0
3 4 1	0 0 0 0
4 8 1	0 0 0 0
4 9 1	0 0 0 0
9 10 1	0 0 0 0
11 12 1	0 0 0 0
11 13 1	0 0 0 0
8 11 1	0 0 0 0
14 15 1	0 0 0 0
11 14 1	0 0 0 0
10 14 1	0 0 0 0
16 17 1	0 0 0 0
9 16 1	0 0 0 0
18 19 1	0 0 0 0
18 20 1	0 0 0 0
10 18 1	0 0 0 0
21 22 1	0 0 0 0
21 23 1	0 0 0 0
14 21 1	0 0 0 0
21 24 1	0 0 0 0
18 24 1	0 0 0 0
8 25 1	0 0 0 0
26 27 1	0 0 0 0
26 28 1	0 0 0 0
26 29 1	0 0 0 0
8 26 1	0 0 0 0
30 31 1	0 0 0 0
30 32 1	0 0 0 0
30 33 1	0 0 0 0
24 30 1	0 0 0 0
34 35 1	0 0 0 0
34 36 1	0 0 0 0
24 34 1	0 0 0 0
37 38 1	0 0 0 0
34 37 1	0 0 0 0
10 39 1	0 0 0 0
40 41 1	0 0 0 0
9 40 1	0 0 0 0
25 42 1	0 0 0 0
16 43 1	0 0 0 0
44 45 1	0 0 0 0
16 44 1	0 0 0 0
M END
$$$$
M0012
Spartan	02192118183D
45 47 0	0 0 0 0	0 0 0	999	V2	0
2.5629	1.8393	0.6504	H	0	0	0	0	0	0	0	0	0	0	0	0
1.6779	2.1699	1.1831	C	0	0	0	0	0	0	0	0	0	0	0	0
1.5589	1.7455	2.6178	C	0	0	0	0	0	0	0	0	0	0	0	0
0.6908	1.0963	1.5718	C	0	0	0	0	0	0	0	0	0	0	0	0
1.3136	3.1526	0.9046	H	0	0	0	0	0	0	0	0	0	0	0	0
2.3705	1.1691	3.0467	H	0	0	0	0	0	0	0	0	0	0	0	0
1.0962	2.4362	3.3196	H	0	0	0	0	0	0	0	0	0	0	0	0
-0.8172	1.389	1.6031	C	0	0	0	0	0	0	0	0	0	0	0	0
1.0416	-0.3304	1.085	C	0	0	0	0	0	0	0	0	0	0	0	0
0.6727	-0.3807	-0.4044	C	0	0	0	0	0	0	0	0	0	0	0	0
-1.5344	0.6468	0.4561	C	0	0	0	0	0	0	0	0	0	0	0	0
-2.4212	1.2144	0.1496	H	0	0	0	0	0	0	0	0	0	0	0	0
-1.9121	-0.3045	0.8417	H	0	0	0	0	0	0	0	0	0	0	0	0
-0.637	0.3926	-0.7569	C	0	0	0	0	0	0	0	0	0	0	0	0
-0.3624	1.366	-1.1822	H	0	0	0	0	0	0	0	0	0	0	0	0
0.3891	-1.4339	1.9399	C	0	0	0	0	0	0	0	0	0	0	0	0
0.8398	-2.3871	1.65	H	0	0	0	0	0	0	0	0	0	0	0	0
0.5117	-1.759	-1.0605	C	0	0	0	0	0	0	0	0	0	0	0	0
1.4739	-2.245	-1.2559	H	0	0	0	0	0	0	0	0	0	0	0	0
-0.0696	-2.4359	-0.4216	H	0	0	0	0	0	0	0	0	0	0	0	0
-1.3445	-0.4702	-1.8273	C	0	0	0	0	0	0	0	0	0	0	0	0
-1.7879	0.1315	-2.6307	H	0	0	0	0	0	0	0	0	0	0	0	0
-2.1795	-1.0151	-1.3671	H	0	0	0	0	0	0	0	0	0	0	0	0
-0.3081	-1.4944	-2.3377	C	0	0	0	0	0	0	0	0	0	0	0	0
-1.3657	0.847	2.8249	O	0	0	0	0	0	0	0	0	0	0	0	0
-1.1634	2.8774	1.5387	C	0	0	0	0	0	0	0	0	0	0	0	0
-2.2362	2.9947	1.7185	H	0	0	0	0	0	0	0	0	0	0	0	0
-0.624	3.4695	2.2879	H	0	0	0	0	0	0	0	0	0	0	0	0
-0.9349	3.2929	0.5532	H	0	0	0	0	0	0	0	0	0	0	0	0
-0.9601	-2.7621	-2.8875	C	0	0	0	0	0	0	0	0	0	0	0	0
-0.1992	-3.499	-3.171	H	0	0	0	0	0	0	0	0	0	0	0	0
-1.613	-3.2215	-2.1362	H	0	0	0	0	0	0	0	0	0	0	0	0
-1.5549	-2.54	-3.7782	H	0	0	0	0	0	0	0	0	0	0	0	0
0.5969	-0.879	-3.4228	C	0	0	0	0	0	0	0	0	0	0	0	0
1.3853	-1.5959	-3.6753	H	0	0	0	0	0	0	0	0	0	0	0	0
1.0909	0.0291	-3.0458	H	0	0	0	0	0	0	0	0	0	0	0	0
-0.0718	-0.6075	-4.6394	O	0	0	0	0	0	0	0	0	0	0	0	0
-0.6776	0.1267	-4.4868	H	0	0	0	0	0	0	0	0	0	0	0	0
1.508	0.1308	-0.8945	H	0	0	0	0	0	0	0	0	0	0	0	0
2.4458	-0.5461	1.1648	O	0	0	0	0	0	0	0	0	0	0	0	0
2.617	-0.809	2.0813	H	0	0	0	0	0	0	0	0	0	0	0	0
-1.1622	1.4781	3.5271	H	0	0	0	0	0	0	0	0	0	0	0	0
-0.6899	-1.5122	1.7795	H	0	0	0	0	0	0	0	0	0	0	0	0
0.6819	-1.2482	3.3086	O	0	0	0	0	0	0	0	0	0	0	0	0
0.1013	-0.5191	3.5779	H	0	0	0	0	0	0	0	0	0	0	0	0
1 2 1	0 0 0 0
2 5 1	0 0 0 0
2 3 1	0 0 0 0
2 4 1	0 0 0 0
3 6 1	0 0 0 0
3 7 1	0 0 0 0
3 4 1	0 0 0 0
4 8 1	0 0 0 0
4 9 1	0 0 0 0
9 10 1	0 0 0 0
11 12 1	0 0 0 0
11 13 1	0 0 0 0
8 11 1	0 0 0 0
14 15 1	0 0 0 0
11 14 1	0 0 0 0
10 14 1	0 0 0 0
16 17 1	0 0 0 0
9 16 1	0 0 0 0
18 19 1	0 0 0 0
18 20 1	0 0 0 0
10 18 1	0 0 0 0
21 22 1	0 0 0 0
21 23 1	0 0 0 0
14 21 1	0 0 0 0
21 24 1	0 0 0 0
18 24 1	0 0 0 0
8 25 1	0 0 0 0
26 27 1	0 0 0 0
26 28 1	0 0 0 0
26 29 1	0 0 0 0
8 26 1	0 0 0 0
30 31 1	0 0 0 0
30 32 1	0 0 0 0
30 33 1	0 0 0 0
24 30 1	0 0 0 0
34 35 1	0 0 0 0
34 36 1	0 0 0 0
24 34 1	0 0 0 0
37 38 1	0 0 0 0
34 37 1	0 0 0 0
10 39 1	0 0 0 0
40 41 1	0 0 0 0
9 40 1	0 0 0 0
25 42 1	0 0 0 0
16 43 1	0 0 0 0
44 45 1	0 0 0 0
16 44 1	0 0 0 0
M END
$$$$
M0013
Spartan	02192118183D
45 47 0	0 0 0 0	0 0 0	999	V2	0
2.515	1.8778	0.688	H	0	0	0	0	0	0	0	0	0	0	0	0
1.6244	2.1792	1.2291	C	0	0	0	0	0	0	0	0	0	0	0	0
1.5066	1.7158	2.6514	C	0	0	0	0	0	0	0	0	0	0	0	0
0.6613	1.0716	1.5846	C	0	0	0	0	0	0	0	0	0	0	0	0
1.2369	3.1578	0.9655	H	0	0	0	0	0	0	0	0	0	0	0	0
2.3282	1.1446	3.067	H	0	0	0	0	0	0	0	0	0	0	0	0
1.0058	2.3569	3.3703	H	0	0	0	0	0	0	0	0	0	0	0	0
-0.8467	1.335	1.6079	C	0	0	0	0	0	0	0	0	0	0	0	0
1.0418	-0.335	1.0673	C	0	0	0	0	0	0	0	0	0	0	0	0
0.6866	-0.369	-0.4271	C	0	0	0	0	0	0	0	0	0	0	0	0
-1.529	0.6261	0.4094	C	0	0	0	0	0	0	0	0	0	0	0	0
-2.4194	1.1899	0.101	H	0	0	0	0	0	0	0	0	0	0	0	0
-1.887	-0.3576	0.7323	H	0	0	0	0	0	0	0	0	0	0	0	0
-0.5938	0.4415	-0.7886	C	0	0	0	0	0	0	0	0	0	0	0	0
-0.2926	1.4389	-1.1324	H	0	0	0	0	0	0	0	0	0	0	0	0
0.4079	-1.4587	1.9116	C	0	0	0	0	0	0	0	0	0	0	0	0
0.8563	-2.405	1.5967	H	0	0	0	0	0	0	0	0	0	0	0	0
0.4856	-1.7401	-1.084	C	0	0	0	0	0	0	0	0	0	0	0	0
1.4328	-2.2598	-1.2619	H	0	0	0	0	0	0	0	0	0	0	0	0
-0.131	-2.3928	-0.4514	H	0	0	0	0	0	0	0	0	0	0	0	0
-1.2751	-0.343	-1.937	C	0	0	0	0	0	0	0	0	0	0	0	0
-1.5806	0.3017	-2.7718	H	0	0	0	0	0	0	0	0	0	0	0	0
-2.1965	-0.8085	-1.5645	H	0	0	0	0	0	0	0	0	0	0	0	0
-0.2987	-1.4581	-2.3808	C	0	0	0	0	0	0	0	0	0	0	0	0
-1.2964	0.7617	2.8518	O	0	0	0	0	0	0	0	0	0	0	0	0
-1.2246	2.8179	1.5985	C	0	0	0	0	0	0	0	0	0	0	0	0
-2.3034	2.9162	1.769	H	0	0	0	0	0	0	0	0	0	0	0	0
-0.7103	3.3784	2.3841	H	0	0	0	0	0	0	0	0	0	0	0	0
-1.002	3.2775	0.6302	H	0	0	0	0	0	0	0	0	0	0	0	0
-1.0403	-2.7018	-2.8794	C	0	0	0	0	0	0	0	0	0	0	0	0
-0.3377	-3.4898	-3.175	H	0	0	0	0	0	0	0	0	0	0	0	0
-1.6868	-3.1085	-2.0941	H	0	0	0	0	0	0	0	0	0	0	0	0
-1.6701	-2.4712	-3.747	H	0	0	0	0	0	0	0	0	0	0	0	0
0.6116	-0.983	-3.5295	C	0	0	0	0	0	0	0	0	0	0	0	0
0.0074	-0.9175	-4.4497	H	0	0	0	0	0	0	0	0	0	0	0	0
1.3903	-1.7327	-3.7035	H	0	0	0	0	0	0	0	0	0	0	0	0
1.3025	0.2312	-3.3103	O	0	0	0	0	0	0	0	0	0	0	0	0
0.6533	0.9446	-3.2991	H	0	0	0	0	0	0	0	0	0	0	0	0
1.529	0.1115	-0.929	H	0	0	0	0	0	0	0	0	0	0	0	0
2.4486	-0.5276	1.1551	O	0	0	0	0	0	0	0	0	0	0	0	0
2.6147	-0.7975	2.0709	H	0	0	0	0	0	0	0	0	0	0	0	0
-2.2615	0.7679	2.854	H	0	0	0	0	0	0	0	0	0	0	0	0
-0.674	-1.5367	1.769	H	0	0	0	0	0	0	0	0	0	0	0	0
0.726	-1.2991	3.2772	O	0	0	0	0	0	0	0	0	0	0	0	0
0.1848	-0.5508	3.5741	H	0	0	0	0	0	0	0	0	0	0	0	0
1 2 1	0 0 0 0
2 5 1	0 0 0 0
2 3 1	0 0 0 0
2 4 1	0 0 0 0
3 6 1	0 0 0 0
3 7 1	0 0 0 0
3 4 1	0 0 0 0
4 8 1	0 0 0 0
4 9 1	0 0 0 0
9 10 1	0 0 0 0
11 12 1	0 0 0 0
11 13 1	0 0 0 0
8 11 1	0 0 0 0
14 15 1	0 0 0 0
11 14 1	0 0 0 0
10 14 1	0 0 0 0
16 17 1	0 0 0 0
9 16 1	0 0 0 0
18 19 1	0 0 0 0
18 20 1	0 0 0 0
10 18 1	0 0 0 0
21 22 1	0 0 0 0
21 23 1	0 0 0 0
14 21 1	0 0 0 0
21 24 1	0 0 0 0
18 24 1	0 0 0 0
8 25 1	0 0 0 0
26 27 1	0 0 0 0
26 28 1	0 0 0 0
26 29 1	0 0 0 0
8 26 1	0 0 0 0
30 31 1	0 0 0 0
30 32 1	0 0 0 0
30 33 1	0 0 0 0
24 30 1	0 0 0 0
34 35 1	0 0 0 0
34 36 1	0 0 0 0
24 34 1	0 0 0 0
37 38 1	0 0 0 0
34 37 1	0 0 0 0
10 39 1	0 0 0 0
40 41 1	0 0 0 0
9 40 1	0 0 0 0
25 42 1	0 0 0 0
16 43 1	0 0 0 0
44 45 1	0 0 0 0
16 44 1	0 0 0 0
M END
$$$$
M0014
Spartan	02192118183D
45 47 0	0 0 0 0	0 0 0	999	V2	0
-2.5102	-1.8592	0.6443	H	0	0	0	0	0	0	0	0	0	0	0	0
-1.6217	-2.1697	1.1834	C	0	0	0	0	0	0	0	0	0	0	0	0
-1.5087	-1.7256	2.6131	C	0	0	0	0	0	0	0	0	0	0	0	0
-0.6531	-1.0749	1.5568	C	0	0	0	0	0	0	0	0	0	0	0	0
-1.2409	-3.1496	0.9172	H	0	0	0	0	0	0	0	0	0	0	0	0
-2.3288	-1.1567	3.035	H	0	0	0	0	0	0	0	0	0	0	0	0
-1.0343	-2.4002	3.3233	H	0	0	0	0	0	0	0	0	0	0	0	0
0.8602	-1.3397	1.5857	C	0	0	0	0	0	0	0	0	0	0	0	0
-1.0299	0.3385	1.0504	C	0	0	0	0	0	0	0	0	0	0	0	0
-0.6644	0.3785	-0.4409	C	0	0	0	0	0	0	0	0	0	0	0	0
1.5531	-0.6118	0.4144	C	0	0	0	0	0	0	0	0	0	0	0	0
2.449	-1.169	0.1146	H	0	0	0	0	0	0	0	0	0	0	0	0
1.9119	0.3597	0.7676	H	0	0	0	0	0	0	0	0	0	0	0	0
0.6314	-0.4141	-0.7909	C	0	0	0	0	0	0	0	0	0	0	0	0
0.3428	-1.4081	-1.1565	H	0	0	0	0	0	0	0	0	0	0	0	0
-0.3969	1.4616	1.8942	C	0	0	0	0	0	0	0	0	0	0	0	0
-0.844	2.4077	1.5772	H	0	0	0	0	0	0	0	0	0	0	0	0
-0.4771	1.7536	-1.0922	C	0	0	0	0	0	0	0	0	0	0	0	0
-1.4304	2.2589	-1.2819	H	0	0	0	0	0	0	0	0	0	0	0	0
0.1195	2.4144	-0.4496	H	0	0	0	0	0	0	0	0	0	0	0	0
1.321	0.3926	-1.9183	C	0	0	0	0	0	0	0	0	0	0	0	0
1.6619	-0.2388	-2.7495	H	0	0	0	0	0	0	0	0	0	0	0	0
2.2217	0.8764	-1.5198	H	0	0	0	0	0	0	0	0	0	0	0	0
0.3307	1.4888	-2.3771	C	0	0	0	0	0	0	0	0	0	0	0	0
1.4073	-0.7627	2.791	O	0	0	0	0	0	0	0	0	0	0	0	0
1.2335	-2.823	1.55	C	0	0	0	0	0	0	0	0	0	0	0	0
2.3095	-2.9165	1.7261	H	0	0	0	0	0	0	0	0	0	0	0	0
0.7091	-3.409	2.3145	H	0	0	0	0	0	0	0	0	0	0	0	0
1.0072	-3.2642	0.575	H	0	0	0	0	0	0	0	0	0	0	0	0
1.0556	2.7473	-2.8617	C	0	0	0	0	0	0	0	0	0	0	0	0
0.3427	3.5245	-3.1626	H	0	0	0	0	0	0	0	0	0	0	0	0
1.6861	3.1616	-2.0673	H	0	0	0	0	0	0	0	0	0	0	0	0
1.6994	2.5315	-3.7224	H	0	0	0	0	0	0	0	0	0	0	0	0
-0.5534	1	-3.5403	C	0	0	0	0	0	0	0	0	0	0	0	0
0.0657	0.9514	-4.4514	H	0	0	0	0	0	0	0	0	0	0	0	0
-1.3449	1.7355	-3.7223	H	0	0	0	0	0	0	0	0	0	0	0	0
-1.2226	-0.2298	-3.3382	O	0	0	0	0	0	0	0	0	0	0	0	0
-0.5578	-0.9277	-3.3069	H	0	0	0	0	0	0	0	0	0	0	0	0
-1.4955	-0.1129	-0.9507	H	0	0	0	0	0	0	0	0	0	0	0	0
-2.4369	0.5323	1.1338	O	0	0	0	0	0	0	0	0	0	0	0	0
-2.6058	0.8071	2.0475	H	0	0	0	0	0	0	0	0	0	0	0	0
1.2171	-1.3793	3.5094	H	0	0	0	0	0	0	0	0	0	0	0	0
0.6858	1.5381	1.758	H	0	0	0	0	0	0	0	0	0	0	0	0
-0.7191	1.303	3.2611	O	0	0	0	0	0	0	0	0	0	0	0	0
-0.1457	0.5797	3.5568	H	0	0	0	0	0	0	0	0	0	0	0	0
1 2 1	0 0 0 0
2 5 1	0 0 0 0
2 3 1	0 0 0 0
2 4 1	0 0 0 0
3 6 1	0 0 0 0
3 7 1	0 0 0 0
3 4 1	0 0 0 0
4 8 1	0 0 0 0
4 9 1	0 0 0 0
9 10 1	0 0 0 0
11 12 1	0 0 0 0
11 13 1	0 0 0 0
8 11 1	0 0 0 0
14 15 1	0 0 0 0
11 14 1	0 0 0 0
10 14 1	0 0 0 0
16 17 1	0 0 0 0
9 16 1	0 0 0 0
18 19 1	0 0 0 0
18 20 1	0 0 0 0
10 18 1	0 0 0 0
21 22 1	0 0 0 0
21 23 1	0 0 0 0
14 21 1	0 0 0 0
21 24 1	0 0 0 0
18 24 1	0 0 0 0
8 25 1	0 0 0 0
26 27 1	0 0 0 0
26 28 1	0 0 0 0
26 29 1	0 0 0 0
8 26 1	0 0 0 0
30 31 1	0 0 0 0
30 32 1	0 0 0 0
30 33 1	0 0 0 0
24 30 1	0 0 0 0
34 35 1	0 0 0 0
34 36 1	0 0 0 0
24 34 1	0 0 0 0
37 38 1	0 0 0 0
34 37 1	0 0 0 0
10 39 1	0 0 0 0
40 41 1	0 0 0 0
9 40 1	0 0 0 0
25 42 1	0 0 0 0
16 43 1	0 0 0 0
44 45 1	0 0 0 0
16 44 1	0 0 0 0
M END
$$$$

## Sheet: (2R,3R,7R,9S,11S)
M0001
Spartan	02192118043D
42 45 0	0 0 0 0	0 0 0	999	V2	0
-1.8535	-2.2175	0.7371	H	0	0	0	0	0	0	0	0	0	0	0	0
-1.0359	-2.195	1.4522	C	0	0	0	0	0	0	0	0	0	0	0	0
-1.3181	-1.6152	2.8165	C	0	0	0	0	0	0	0	0	0	0	0	0
-0.4887	-0.856	1.8249	C	0	0	0	0	0	0	0	0	0	0	0	0
-0.3458	-3.0328	1.3824	H	0	0	0	0	0	0	0	0	0	0	0	0
-2.3216	-1.2483	3.0063	H	0	0	0	0	0	0	0	0	0	0	0	0
-0.8223	-2.0648	3.6713	H	0	0	0	0	0	0	0	0	0	0	0	0
0.99	-0.5242	2.0163	C	0	0	0	0	0	0	0	0	0	0	0	0
-0.9947	0.4577	1.2377	C	0	0	0	0	0	0	0	0	0	0	0	0
-0.3088	0.7087	-0.1347	C	0	0	0	0	0	0	0	0	0	0	0	0
1.7206	-0.5997	0.6473	C	0	0	0	0	0	0	0	0	0	0	0	0
2.2131	-1.5727	0.5316	H	0	0	0	0	0	0	0	0	0	0	0	0
2.5034	0.1681	0.6553	H	0	0	0	0	0	0	0	0	0	0	0	0
0.7225	-0.3708	-0.4835	C	0	0	0	0	0	0	0	0	0	0	0	0
0.1662	-1.3059	-0.6274	H	0	0	0	0	0	0	0	0	0	0	0	0
-0.3532	1.3849	2.2783	C	0	0	0	0	0	0	0	0	0	0	0	0
-0.9135	1.3329	3.2222	H	0	0	0	0	0	0	0	0	0	0	0	0
-0.2833	2.4307	1.958	H	0	0	0	0	0	0	0	0	0	0	0	0
-1.1507	0.7543	-1.4093	C	0	0	0	0	0	0	0	0	0	0	0	0
-1.8642	-0.0783	-1.4164	H	0	0	0	0	0	0	0	0	0	0	0	0
-1.7175	1.6848	-1.5202	H	0	0	0	0	0	0	0	0	0	0	0	0
1.1938	0.0842	-1.8608	C	0	0	0	0	0	0	0	0	0	0	0	0
1.6864	-0.7063	-2.4371	H	0	0	0	0	0	0	0	0	0	0	0	0
1.9299	0.894	-1.7455	H	0	0	0	0	0	0	0	0	0	0	0	0
-0.108	0.5919	-2.5619	C	0	0	0	0	0	0	0	0	0	0	0	0
0.9607	0.8688	2.4209	O	0	0	0	0	0	0	0	0	0	0	0	0
1.7224	-1.3058	3.0909	C	0	0	0	0	0	0	0	0	0	0	0	0
2.7707	-0.9931	3.1274	H	0	0	0	0	0	0	0	0	0	0	0	0
1.2755	-1.1209	4.071	H	0	0	0	0	0	0	0	0	0	0	0	0
1.694	-2.3813	2.8821	H	0	0	0	0	0	0	0	0	0	0	0	0
-0.5962	-0.422	-3.6005	C	0	0	0	0	0	0	0	0	0	0	0	0
-1.5773	-0.1366	-3.9979	H	0	0	0	0	0	0	0	0	0	0	0	0
0.1017	-0.5008	-4.443	H	0	0	0	0	0	0	0	0	0	0	0	0
-0.6943	-1.4171	-3.1523	H	0	0	0	0	0	0	0	0	0	0	0	0
0.1256	1.9354	-3.2689	C	0	0	0	0	0	0	0	0	0	0	0	0
-0.7829	2.2236	-3.8091	H	0	0	0	0	0	0	0	0	0	0	0	0
0.9293	1.8206	-4.0148	H	0	0	0	0	0	0	0	0	0	0	0	0
0.3965	3.0138	-2.3946	O	0	0	0	0	0	0	0	0	0	0	0	0
1.2664	2.8713	-2.0036	H	0	0	0	0	0	0	0	0	0	0	0	0
0.2304	1.6639	-0.0741	H	0	0	0	0	0	0	0	0	0	0	0	0
-2.4014	0.4921	1.2048	O	0	0	0	0	0	0	0	0	0	0	0	0
-2.6672	1.2832	0.721	H	0	0	0	0	0	0	0	0	0	0	0	0
1 2 1	0 0 0 0
2 5 1	0 0 0 0
2 3 1	0 0 0 0
2 4 1	0 0 0 0
3 6 1	0 0 0 0
3 7 1	0 0 0 0
3 4 1	0 0 0 0
4 8 1	0 0 0 0
4 9 1	0 0 0 0
9 10 1	0 0 0 0
11 12 1	0 0 0 0
11 13 1	0 0 0 0
8 11 1	0 0 0 0
14 15 1	0 0 0 0
11 14 1	0 0 0 0
10 14 1	0 0 0 0
16 17 1	0 0 0 0
16 18 1	0 0 0 0
9 16 1	0 0 0 0
19 20 1	0 0 0 0
19 21 1	0 0 0 0
10 19 1	0 0 0 0
22 23 1	0 0 0 0
22 24 1	0 0 0 0
14 22 1	0 0 0 0
22 25 1	0 0 0 0
19 25 1	0 0 0 0
8 26 1	0 0 0 0
27 28 1	0 0 0 0
27 29 1	0 0 0 0
27 30 1	0 0 0 0
8 27 1	0 0 0 0
31 32 1	0 0 0 0
31 33 1	0 0 0 0
31 34 1	0 0 0 0
25 31 1	0 0 0 0
35 36 1	0 0 0 0
35 37 1	0 0 0 0
25 35 1	0 0 0 0
38 39 1	0 0 0 0
35 38 1	0 0 0 0
10 40 1	0 0 0 0
16 26 1	0 0 0 0
41 42 1	0 0 0 0
9 41 1	0 0 0 0
M END
$$$$
M0002
Spartan	02192118043D
42 45 0	0 0 0 0	0 0 0	999	V2	0
-1.8302	-2.2375	0.7363	H	0	0	0	0	0	0	0	0	0	0	0	0
-1.0153	-2.2181	1.4545	C	0	0	0	0	0	0	0	0	0	0	0	0
-1.3018	-1.6472	2.8221	C	0	0	0	0	0	0	0	0	0	0	0	0
-0.4725	-0.8798	1.8358	C	0	0	0	0	0	0	0	0	0	0	0	0
-0.3225	-3.0535	1.3813	H	0	0	0	0	0	0	0	0	0	0	0	0
-2.3057	-1.2811	3.0132	H	0	0	0	0	0	0	0	0	0	0	0	0
-0.8059	-2.0986	3.6766	H	0	0	0	0	0	0	0	0	0	0	0	0
1.0039	-0.5433	2.0336	C	0	0	0	0	0	0	0	0	0	0	0	0
-0.9816	0.4367	1.257	C	0	0	0	0	0	0	0	0	0	0	0	0
-0.2935	0.7037	-0.1114	C	0	0	0	0	0	0	0	0	0	0	0	0
1.7384	-0.5981	0.6647	C	0	0	0	0	0	0	0	0	0	0	0	0
2.2424	-1.5649	0.5422	H	0	0	0	0	0	0	0	0	0	0	0	0
2.5105	0.18	0.6805	H	0	0	0	0	0	0	0	0	0	0	0	0
0.7406	-0.3713	-0.4671	C	0	0	0	0	0	0	0	0	0	0	0	0
0.1887	-1.3095	-0.6138	H	0	0	0	0	0	0	0	0	0	0	0	0
-0.3485	1.3583	2.3082	C	0	0	0	0	0	0	0	0	0	0	0	0
-0.916	1.2989	3.2479	H	0	0	0	0	0	0	0	0	0	0	0	0
-0.2785	2.4062	1.9942	H	0	0	0	0	0	0	0	0	0	0	0	0
-1.1379	0.7536	-1.3856	C	0	0	0	0	0	0	0	0	0	0	0	0
-1.8579	-0.0737	-1.3917	H	0	0	0	0	0	0	0	0	0	0	0	0
-1.7	1.6877	-1.4966	H	0	0	0	0	0	0	0	0	0	0	0	0
1.2122	0.0983	-1.8395	C	0	0	0	0	0	0	0	0	0	0	0	0
1.7201	-0.6843	-2.4153	H	0	0	0	0	0	0	0	0	0	0	0	0
1.9051	0.9403	-1.7265	H	0	0	0	0	0	0	0	0	0	0	0	0
-0.0987	0.5768	-2.5419	C	0	0	0	0	0	0	0	0	0	0	0	0
0.9648	0.844	2.4589	O	0	0	0	0	0	0	0	0	0	0	0	0
1.7392	-1.333	3.1014	C	0	0	0	0	0	0	0	0	0	0	0	0
2.7859	-1.0138	3.141	H	0	0	0	0	0	0	0	0	0	0	0	0
1.2914	-1.16	4.0842	H	0	0	0	0	0	0	0	0	0	0	0	0
1.7173	-2.4073	2.8815	H	0	0	0	0	0	0	0	0	0	0	0	0
-0.5919	-0.4594	-3.5569	C	0	0	0	0	0	0	0	0	0	0	0	0
-1.5764	-0.1862	-3.9564	H	0	0	0	0	0	0	0	0	0	0	0	0
0.103	-0.5581	-4.3999	H	0	0	0	0	0	0	0	0	0	0	0	0
-0.6855	-1.4434	-3.0839	H	0	0	0	0	0	0	0	0	0	0	0	0
0.1313	1.8986	-3.2735	C	0	0	0	0	0	0	0	0	0	0	0	0
-0.7864	2.1796	-3.817	H	0	0	0	0	0	0	0	0	0	0	0	0
0.9319	1.7606	-4.0187	H	0	0	0	0	0	0	0	0	0	0	0	0
0.4806	2.8994	-2.3347	O	0	0	0	0	0	0	0	0	0	0	0	0
0.6937	3.707	-2.8152	H	0	0	0	0	0	0	0	0	0	0	0	0
0.2478	1.6569	-0.0449	H	0	0	0	0	0	0	0	0	0	0	0	0
-2.39	0.4679	1.222	O	0	0	0	0	0	0	0	0	0	0	0	0
-2.652	1.2677	0.7535	H	0	0	0	0	0	0	0	0	0	0	0	0
1 2 1	0 0 0 0
2 5 1	0 0 0 0
2 3 1	0 0 0 0
2 4 1	0 0 0 0
3 6 1	0 0 0 0
3 7 1	0 0 0 0
3 4 1	0 0 0 0
4 8 1	0 0 0 0
4 9 1	0 0 0 0
9 10 1	0 0 0 0
11 12 1	0 0 0 0
11 13 1	0 0 0 0
8 11 1	0 0 0 0
14 15 1	0 0 0 0
11 14 1	0 0 0 0
10 14 1	0 0 0 0
16 17 1	0 0 0 0
16 18 1	0 0 0 0
9 16 1	0 0 0 0
19 20 1	0 0 0 0
19 21 1	0 0 0 0
10 19 1	0 0 0 0
22 23 1	0 0 0 0
22 24 1	0 0 0 0
14 22 1	0 0 0 0
22 25 1	0 0 0 0
19 25 1	0 0 0 0
8 26 1	0 0 0 0
27 28 1	0 0 0 0
27 29 1	0 0 0 0
27 30 1	0 0 0 0
8 27 1	0 0 0 0
31 32 1	0 0 0 0
31 33 1	0 0 0 0
31 34 1	0 0 0 0
25 31 1	0 0 0 0
35 36 1	0 0 0 0
35 37 1	0 0 0 0
25 35 1	0 0 0 0
38 39 1	0 0 0 0
35 38 1	0 0 0 0
10 40 1	0 0 0 0
16 26 1	0 0 0 0
41 42 1	0 0 0 0
9 41 1	0 0 0 0
M END
$$$$
M0003
Spartan	02192118043D
42 45 0	0 0 0 0	0 0 0	999	V2	0
-1.7654	-2.2163	0.8367	H	0	0	0	0	0	0	0	0	0	0	0	0
-0.9434	-2.1755	1.5458	C	0	0	0	0	0	0	0	0	0	0	0	0
-1.2236	-1.5825	2.9047	C	0	0	0	0	0	0	0	0	0	0	0	0
-0.4096	-0.8257	1.8984	C	0	0	0	0	0	0	0	0	0	0	0	0
-0.2441	-3.006	1.4817	H	0	0	0	0	0	0	0	0	0	0	0	0
-2.23	-1.2255	3.0969	H	0	0	0	0	0	0	0	0	0	0	0	0
-0.7171	-2.0156	3.7618	H	0	0	0	0	0	0	0	0	0	0	0	0
1.0663	-0.4732	2.075	C	0	0	0	0	0	0	0	0	0	0	0	0
-0.9364	0.4741	1.298	C	0	0	0	0	0	0	0	0	0	0	0	0
-0.2635	0.7137	-0.0834	C	0	0	0	0	0	0	0	0	0	0	0	0
1.7885	-0.5578	0.7016	C	0	0	0	0	0	0	0	0	0	0	0	0
2.2923	-1.5261	0.5955	H	0	0	0	0	0	0	0	0	0	0	0	0
2.5607	0.2201	0.6925	H	0	0	0	0	0	0	0	0	0	0	0	0
0.7791	-0.3583	-0.4249	C	0	0	0	0	0	0	0	0	0	0	0	0
0.2308	-1.301	-0.5475	H	0	0	0	0	0	0	0	0	0	0	0	0
-0.2998	1.4219	2.3229	C	0	0	0	0	0	0	0	0	0	0	0	0
-0.8536	1.3736	3.2711	H	0	0	0	0	0	0	0	0	0	0	0	0
-0.2463	2.4652	1.9906	H	0	0	0	0	0	0	0	0	0	0	0	0
-1.1167	0.7181	-1.3511	C	0	0	0	0	0	0	0	0	0	0	0	0
-1.7967	-0.1422	-1.3417	H	0	0	0	0	0	0	0	0	0	0	0	0
-1.7276	1.6168	-1.4894	H	0	0	0	0	0	0	0	0	0	0	0	0
1.2353	0.0782	-1.8147	C	0	0	0	0	0	0	0	0	0	0	0	0
1.7167	-0.7244	-2.3838	H	0	0	0	0	0	0	0	0	0	0	0	0
1.9662	0.8951	-1.7279	H	0	0	0	0	0	0	0	0	0	0	0	0
-0.0736	0.5852	-2.5032	C	0	0	0	0	0	0	0	0	0	0	0	0
1.0222	0.9252	2.4624	O	0	0	0	0	0	0	0	0	0	0	0	0
1.8153	-1.2313	3.1555	C	0	0	0	0	0	0	0	0	0	0	0	0
2.8601	-0.9056	3.1804	H	0	0	0	0	0	0	0	0	0	0	0	0
1.373	-1.0382	4.1365	H	0	0	0	0	0	0	0	0	0	0	0	0
1.7981	-2.3101	2.9614	H	0	0	0	0	0	0	0	0	0	0	0	0
-0.5625	-0.3995	-3.5688	C	0	0	0	0	0	0	0	0	0	0	0	0
-1.5538	-0.119	-3.9451	H	0	0	0	0	0	0	0	0	0	0	0	0
0.1315	-0.4488	-4.4178	H	0	0	0	0	0	0	0	0	0	0	0	0
-0.6507	-1.4083	-3.1506	H	0	0	0	0	0	0	0	0	0	0	0	0
0.1972	1.9606	-3.1327	C	0	0	0	0	0	0	0	0	0	0	0	0
1.0389	1.8752	-3.8401	H	0	0	0	0	0	0	0	0	0	0	0	0
0.5023	2.6645	-2.3503	H	0	0	0	0	0	0	0	0	0	0	0	0
-0.9296	2.5472	-3.7513	O	0	0	0	0	0	0	0	0	0	0	0	0
-1.1337	2.0356	-4.5419	H	0	0	0	0	0	0	0	0	0	0	0	0
0.27	1.6749	-0.0348	H	0	0	0	0	0	0	0	0	0	0	0	0
-2.3437	0.4907	1.2748	O	0	0	0	0	0	0	0	0	0	0	0	0
-2.6231	1.2548	0.7567	H	0	0	0	0	0	0	0	0	0	0	0	0
1 2 1	0 0 0 0
2 5 1	0 0 0 0
2 3 1	0 0 0 0
2 4 1	0 0 0 0
3 6 1	0 0 0 0
3 7 1	0 0 0 0
3 4 1	0 0 0 0
4 8 1	0 0 0 0
4 9 1	0 0 0 0
9 10 1	0 0 0 0
11 12 1	0 0 0 0
11 13 1	0 0 0 0
8 11 1	0 0 0 0
14 15 1	0 0 0 0
11 14 1	0 0 0 0
10 14 1	0 0 0 0
16 17 1	0 0 0 0
16 18 1	0 0 0 0
9 16 1	0 0 0 0
19 20 1	0 0 0 0
19 21 1	0 0 0 0
10 19 1	0 0 0 0
22 23 1	0 0 0 0
22 24 1	0 0 0 0
14 22 1	0 0 0 0
22 25 1	0 0 0 0
19 25 1	0 0 0 0
8 26 1	0 0 0 0
27 28 1	0 0 0 0
27 29 1	0 0 0 0
27 30 1	0 0 0 0
8 27 1	0 0 0 0
31 32 1	0 0 0 0
31 33 1	0 0 0 0
31 34 1	0 0 0 0
25 31 1	0 0 0 0
35 36 1	0 0 0 0
35 37 1	0 0 0 0
25 35 1	0 0 0 0
38 39 1	0 0 0 0
35 38 1	0 0 0 0
10 40 1	0 0 0 0
16 26 1	0 0 0 0
41 42 1	0 0 0 0
9 41 1	0 0 0 0
M END
$$$$
M0004
Spartan	02192118043D
42 45 0	0 0 0 0	0 0 0	999	V2	0
-1.8031	-2.197	0.6704	H	0	0	0	0	0	0	0	0	0	0	0	0
-0.9851	-2.1863	1.3858	C	0	0	0	0	0	0	0	0	0	0	0	0
-1.2741	-1.64	2.7621	C	0	0	0	0	0	0	0	0	0	0	0	0
-0.4489	-0.8533	1.785	C	0	0	0	0	0	0	0	0	0	0	0	0
-0.2928	-3.0203	1.2989	H	0	0	0	0	0	0	0	0	0	0	0	0
-2.2931	-1.3185	2.9646	H	0	0	0	0	0	0	0	0	0	0	0	0
-0.7789	-2.0988	3.612	H	0	0	0	0	0	0	0	0	0	0	0	0
1.0274	-0.5215	1.9923	C	0	0	0	0	0	0	0	0	0	0	0	0
-0.9533	0.477	1.2103	C	0	0	0	0	0	0	0	0	0	0	0	0
-0.2821	0.728	-0.1601	C	0	0	0	0	0	0	0	0	0	0	0	0
1.7644	-0.5537	0.6241	C	0	0	0	0	0	0	0	0	0	0	0	0
2.2832	-1.5113	0.4949	H	0	0	0	0	0	0	0	0	0	0	0	0
2.5256	0.2344	0.6485	H	0	0	0	0	0	0	0	0	0	0	0	0
0.7674	-0.3337	-0.5093	C	0	0	0	0	0	0	0	0	0	0	0	0
0.2264	-1.2775	-0.6578	H	0	0	0	0	0	0	0	0	0	0	0	0
-0.3063	1.3951	2.2552	C	0	0	0	0	0	0	0	0	0	0	0	0
-0.8834	1.3693	3.1957	H	0	0	0	0	0	0	0	0	0	0	0	0
-0.2203	2.436	1.9271	H	0	0	0	0	0	0	0	0	0	0	0	0
-1.1288	0.7442	-1.4322	C	0	0	0	0	0	0	0	0	0	0	0	0
-1.8197	-0.1062	-1.4304	H	0	0	0	0	0	0	0	0	0	0	0	0
-1.7518	1.6414	-1.5296	H	0	0	0	0	0	0	0	0	0	0	0	0
1.2321	0.1382	-1.8835	C	0	0	0	0	0	0	0	0	0	0	0	0
1.7514	-0.6389	-2.4552	H	0	0	0	0	0	0	0	0	0	0	0	0
1.9132	0.9905	-1.7743	H	0	0	0	0	0	0	0	0	0	0	0	0
-0.0835	0.5982	-2.5878	C	0	0	0	0	0	0	0	0	0	0	0	0
0.9882	0.8584	2.4423	O	0	0	0	0	0	0	0	0	0	0	0	0
1.7626	-1.3257	3.0482	C	0	0	0	0	0	0	0	0	0	0	0	0
2.8079	-1.0046	3.0952	H	0	0	0	0	0	0	0	0	0	0	0	0
1.3134	-1.1717	4.0329	H	0	0	0	0	0	0	0	0	0	0	0	0
1.7452	-2.3952	2.8089	H	0	0	0	0	0	0	0	0	0	0	0	0
-0.5583	-0.4339	-3.6144	C	0	0	0	0	0	0	0	0	0	0	0	0
-1.5422	-0.1673	-4.0191	H	0	0	0	0	0	0	0	0	0	0	0	0
0.1434	-0.5149	-4.4534	H	0	0	0	0	0	0	0	0	0	0	0	0
-0.6452	-1.4244	-3.1536	H	0	0	0	0	0	0	0	0	0	0	0	0
0.1323	1.9364	-3.3093	C	0	0	0	0	0	0	0	0	0	0	0	0
-0.7836	2.2082	-3.8595	H	0	0	0	0	0	0	0	0	0	0	0	0
0.936	1.8265	-4.0458	H	0	0	0	0	0	0	0	0	0	0	0	0
0.5383	2.9932	-2.4613	O	0	0	0	0	0	0	0	0	0	0	0	0
-0.2034	3.2088	-1.8843	H	0	0	0	0	0	0	0	0	0	0	0	0
0.2494	1.6881	-0.1057	H	0	0	0	0	0	0	0	0	0	0	0	0
-2.3474	0.6149	1.0916	O	0	0	0	0	0	0	0	0	0	0	0	0
-2.7226	0.608	1.9809	H	0	0	0	0	0	0	0	0	0	0	0	0
1 2 1	0 0 0 0
2 5 1	0 0 0 0
2 3 1	0 0 0 0
2 4 1	0 0 0 0
3 6 1	0 0 0 0
3 7 1	0 0 0 0
3 4 1	0 0 0 0
4 8 1	0 0 0 0
4 9 1	0 0 0 0
9 10 1	0 0 0 0
11 12 1	0 0 0 0
11 13 1	0 0 0 0
8 11 1	0 0 0 0
14 15 1	0 0 0 0
11 14 1	0 0 0 0
10 14 1	0 0 0 0
16 17 1	0 0 0 0
16 18 1	0 0 0 0
9 16 1	0 0 0 0
19 20 1	0 0 0 0
19 21 1	0 0 0 0
10 19 1	0 0 0 0
22 23 1	0 0 0 0
22 24 1	0 0 0 0
14 22 1	0 0 0 0
22 25 1	0 0 0 0
19 25 1	0 0 0 0
8 26 1	0 0 0 0
27 28 1	0 0 0 0
27 29 1	0 0 0 0
27 30 1	0 0 0 0
8 27 1	0 0 0 0
31 32 1	0 0 0 0
31 33 1	0 0 0 0
31 34 1	0 0 0 0
25 31 1	0 0 0 0
35 36 1	0 0 0 0
35 37 1	0 0 0 0
25 35 1	0 0 0 0
38 39 1	0 0 0 0
35 38 1	0 0 0 0
10 40 1	0 0 0 0
16 26 1	0 0 0 0
41 42 1	0 0 0 0
9 41 1	0 0 0 0
M END
$$$$
M0005
Spartan	02192118043D
42 45 0	0 0 0 0	0 0 0	999	V2	0
-1.8207	-2.2043	0.6835	H	0	0	0	0	0	0	0	0	0	0	0	0
-1.0045	-2.1959	1.4013	C	0	0	0	0	0	0	0	0	0	0	0	0
-1.2969	-1.652	2.7778	C	0	0	0	0	0	0	0	0	0	0	0	0
-0.4691	-0.8642	1.804	C	0	0	0	0	0	0	0	0	0	0	0	0
-0.3118	-3.0296	1.3141	H	0	0	0	0	0	0	0	0	0	0	0	0
-2.3167	-1.3309	2.9761	H	0	0	0	0	0	0	0	0	0	0	0	0
-0.8049	-2.1148	3.6271	H	0	0	0	0	0	0	0	0	0	0	0	0
1.0059	-0.5329	2.0153	C	0	0	0	0	0	0	0	0	0	0	0	0
-0.9725	0.467	1.2299	C	0	0	0	0	0	0	0	0	0	0	0	0
-0.2994	0.7234	-0.1388	C	0	0	0	0	0	0	0	0	0	0	0	0
1.7453	-0.5594	0.6485	C	0	0	0	0	0	0	0	0	0	0	0	0
2.2686	-1.5149	0.5194	H	0	0	0	0	0	0	0	0	0	0	0	0
2.5039	0.2315	0.6762	H	0	0	0	0	0	0	0	0	0	0	0	0
0.7496	-0.3391	-0.4857	C	0	0	0	0	0	0	0	0	0	0	0	0
0.2109	-1.2838	-0.6365	H	0	0	0	0	0	0	0	0	0	0	0	0
-0.3277	1.3832	2.2776	C	0	0	0	0	0	0	0	0	0	0	0	0
-0.9079	1.3587	3.2165	H	0	0	0	0	0	0	0	0	0	0	0	0
-0.2378	2.4228	1.9485	H	0	0	0	0	0	0	0	0	0	0	0	0
-1.1442	0.7544	-1.4108	C	0	0	0	0	0	0	0	0	0	0	0	0
-1.8515	-0.0832	-1.4143	H	0	0	0	0	0	0	0	0	0	0	0	0
-1.7252	1.6746	-1.5098	H	0	0	0	0	0	0	0	0	0	0	0	0
1.2184	0.1327	-1.8581	C	0	0	0	0	0	0	0	0	0	0	0	0
1.7402	-0.6434	-2.4295	H	0	0	0	0	0	0	0	0	0	0	0	0
1.8984	0.9852	-1.7465	H	0	0	0	0	0	0	0	0	0	0	0	0
-0.0991	0.588	-2.5636	C	0	0	0	0	0	0	0	0	0	0	0	0
0.9644	0.8432	2.4718	O	0	0	0	0	0	0	0	0	0	0	0	0
1.7402	-1.3414	3.0674	C	0	0	0	0	0	0	0	0	0	0	0	0
2.7847	-1.0189	3.1196	H	0	0	0	0	0	0	0	0	0	0	0	0
1.2875	-1.1948	4.0508	H	0	0	0	0	0	0	0	0	0	0	0	0
1.726	-2.4088	2.8217	H	0	0	0	0	0	0	0	0	0	0	0	0
-0.5733	-0.46	-3.5739	C	0	0	0	0	0	0	0	0	0	0	0	0
-1.5596	-0.2034	-3.9781	H	0	0	0	0	0	0	0	0	0	0	0	0
0.1262	-0.5559	-4.4136	H	0	0	0	0	0	0	0	0	0	0	0	0
-0.6565	-1.4416	-3.0946	H	0	0	0	0	0	0	0	0	0	0	0	0
0.1137	1.9073	-3.303	C	0	0	0	0	0	0	0	0	0	0	0	0
-0.815	2.1805	-3.8301	H	0	0	0	0	0	0	0	0	0	0	0	0
0.9019	1.7721	-4.0628	H	0	0	0	0	0	0	0	0	0	0	0	0
0.477	2.9113	-2.3746	O	0	0	0	0	0	0	0	0	0	0	0	0
0.6131	3.7341	-2.8561	H	0	0	0	0	0	0	0	0	0	0	0	0
0.2233	1.6864	-0.0843	H	0	0	0	0	0	0	0	0	0	0	0	0
-2.3669	0.6007	1.1137	O	0	0	0	0	0	0	0	0	0	0	0	0
-2.7381	0.616	2.0041	H	0	0	0	0	0	0	0	0	0	0	0	0
1 2 1	0 0 0 0
2 5 1	0 0 0 0
2 3 1	0 0 0 0
2 4 1	0 0 0 0
3 6 1	0 0 0 0
3 7 1	0 0 0 0
3 4 1	0 0 0 0
4 8 1	0 0 0 0
4 9 1	0 0 0 0
9 10 1	0 0 0 0
11 12 1	0 0 0 0
11 13 1	0 0 0 0
8 11 1	0 0 0 0
14 15 1	0 0 0 0
11 14 1	0 0 0 0
10 14 1	0 0 0 0
16 17 1	0 0 0 0
16 18 1	0 0 0 0
9 16 1	0 0 0 0
19 20 1	0 0 0 0
19 21 1	0 0 0 0
10 19 1	0 0 0 0
22 23 1	0 0 0 0
22 24 1	0 0 0 0
14 22 1	0 0 0 0
22 25 1	0 0 0 0
19 25 1	0 0 0 0
8 26 1	0 0 0 0
27 28 1	0 0 0 0
27 29 1	0 0 0 0
27 30 1	0 0 0 0
8 27 1	0 0 0 0
31 32 1	0 0 0 0
31 33 1	0 0 0 0
31 34 1	0 0 0 0
25 31 1	0 0 0 0
35 36 1	0 0 0 0
35 37 1	0 0 0 0
25 35 1	0 0 0 0
38 39 1	0 0 0 0
35 38 1	0 0 0 0
10 40 1	0 0 0 0
16 26 1	0 0 0 0
41 42 1	0 0 0 0
9 41 1	0 0 0 0
M END
$$$$
M0006
Spartan	02192118043D
42 45 0	0 0 0 0	0 0 0	999	V2	0
-1.8238	-2.2435	0.7507	H	0	0	0	0	0	0	0	0	0	0	0	0
-1.0068	-2.2021	1.4687	C	0	0	0	0	0	0	0	0	0	0	0	0
-1.2926	-1.6218	2.8324	C	0	0	0	0	0	0	0	0	0	0	0	0
-0.4651	-0.8614	1.8434	C	0	0	0	0	0	0	0	0	0	0	0	0
-0.3155	-3.0387	1.3983	H	0	0	0	0	0	0	0	0	0	0	0	0
-2.2942	-1.2465	3.019	H	0	0	0	0	0	0	0	0	0	0	0	0
-0.8031	-2.077	3.6877	H	0	0	0	0	0	0	0	0	0	0	0	0
1.0102	-0.5174	2.0397	C	0	0	0	0	0	0	0	0	0	0	0	0
-0.9835	0.4619	1.2638	C	0	0	0	0	0	0	0	0	0	0	0	0
-0.3043	0.7189	-0.1099	C	0	0	0	0	0	0	0	0	0	0	0	0
1.7467	-0.5582	0.6726	C	0	0	0	0	0	0	0	0	0	0	0	0
2.2641	-1.5172	0.5464	H	0	0	0	0	0	0	0	0	0	0	0	0
2.5087	0.2294	0.6931	H	0	0	0	0	0	0	0	0	0	0	0	0
0.7485	-0.34	-0.4596	C	0	0	0	0	0	0	0	0	0	0	0	0
0.2133	-1.2878	-0.6101	H	0	0	0	0	0	0	0	0	0	0	0	0
-0.3502	1.3824	2.3054	C	0	0	0	0	0	0	0	0	0	0	0	0
-0.9219	1.3366	3.2432	H	0	0	0	0	0	0	0	0	0	0	0	0
-0.28	2.4239	1.9776	H	0	0	0	0	0	0	0	0	0	0	0	0
-1.1447	0.7465	-1.3869	C	0	0	0	0	0	0	0	0	0	0	0	0
-1.8325	-0.1127	-1.4204	H	0	0	0	0	0	0	0	0	0	0	0	0
-1.7424	1.6567	-1.4867	H	0	0	0	0	0	0	0	0	0	0	0	0
1.218	0.1353	-1.8312	C	0	0	0	0	0	0	0	0	0	0	0	0
1.7381	-0.6399	-2.4052	H	0	0	0	0	0	0	0	0	0	0	0	0
1.9001	0.9854	-1.7154	H	0	0	0	0	0	0	0	0	0	0	0	0
-0.0957	0.5983	-2.5386	C	0	0	0	0	0	0	0	0	0	0	0	0
0.9605	0.8645	2.4706	O	0	0	0	0	0	0	0	0	0	0	0	0
1.751	-1.3079	3.1018	C	0	0	0	0	0	0	0	0	0	0	0	0
2.7948	-0.9815	3.1466	H	0	0	0	0	0	0	0	0	0	0	0	0
1.2996	-1.1473	4.0838	H	0	0	0	0	0	0	0	0	0	0	0	0
1.7389	-2.3794	2.873	H	0	0	0	0	0	0	0	0	0	0	0	0
-0.5637	-0.4333	-3.5683	C	0	0	0	0	0	0	0	0	0	0	0	0
-1.549	-0.1729	-3.973	H	0	0	0	0	0	0	0	0	0	0	0	0
0.1392	-0.5105	-4.4063	H	0	0	0	0	0	0	0	0	0	0	0	0
-0.6433	-1.4242	-3.1081	H	0	0	0	0	0	0	0	0	0	0	0	0
0.1156	1.9321	-3.2533	C	0	0	0	0	0	0	0	0	0	0	0	0
-0.8076	2.2071	-3.7896	H	0	0	0	0	0	0	0	0	0	0	0	0
0.9152	1.8135	-4.0035	H	0	0	0	0	0	0	0	0	0	0	0	0
0.4572	2.9215	-2.3023	O	0	0	0	0	0	0	0	0	0	0	0	0
0.6076	3.7517	-2.7664	H	0	0	0	0	0	0	0	0	0	0	0	0
0.21	1.6859	-0.058	H	0	0	0	0	0	0	0	0	0	0	0	0
-2.3813	0.6222	1.268	O	0	0	0	0	0	0	0	0	0	0	0	0
-2.7361	0.1477	0.5069	H	0	0	0	0	0	0	0	0	0	0	0	0
1 2 1	0 0 0 0
2 5 1	0 0 0 0
2 3 1	0 0 0 0
2 4 1	0 0 0 0
3 6 1	0 0 0 0
3 7 1	0 0 0 0
3 4 1	0 0 0 0
4 8 1	0 0 0 0
4 9 1	0 0 0 0
9 10 1	0 0 0 0
11 12 1	0 0 0 0
11 13 1	0 0 0 0
8 11 1	0 0 0 0
14 15 1	0 0 0 0
11 14 1	0 0 0 0
10 14 1	0 0 0 0
16 17 1	0 0 0 0
16 18 1	0 0 0 0
9 16 1	0 0 0 0
19 20 1	0 0 0 0
19 21 1	0 0 0 0
10 19 1	0 0 0 0
22 23 1	0 0 0 0
22 24 1	0 0 0 0
14 22 1	0 0 0 0
22 25 1	0 0 0 0
19 25 1	0 0 0 0
8 26 1	0 0 0 0
27 28 1	0 0 0 0
27 29 1	0 0 0 0
27 30 1	0 0 0 0
8 27 1	0 0 0 0
31 32 1	0 0 0 0
31 33 1	0 0 0 0
31 34 1	0 0 0 0
25 31 1	0 0 0 0
35 36 1	0 0 0 0
35 37 1	0 0 0 0
25 35 1	0 0 0 0
38 39 1	0 0 0 0
35 38 1	0 0 0 0
10 40 1	0 0 0 0
16 26 1	0 0 0 0
41 42 1	0 0 0 0
9 41 1	0 0 0 0
M END
$$$$
M0007
Spartan	02192118043D
42 45 0	0 0 0 0	0 0 0	999	V2	0
-1.7529	-2.2361	0.8582	H	0	0	0	0	0	0	0	0	0	0	0	0
-0.9306	-2.1668	1.5676	C	0	0	0	0	0	0	0	0	0	0	0	0
-1.2131	-1.5572	2.919	C	0	0	0	0	0	0	0	0	0	0	0	0
-0.402	-0.8109	1.9063	C	0	0	0	0	0	0	0	0	0	0	0	0
-0.2292	-2.9959	1.5119	H	0	0	0	0	0	0	0	0	0	0	0	0
-2.2173	-1.1883	3.1043	H	0	0	0	0	0	0	0	0	0	0	0	0
-0.7128	-1.9864	3.7812	H	0	0	0	0	0	0	0	0	0	0	0	0
1.0707	-0.4453	2.0806	C	0	0	0	0	0	0	0	0	0	0	0	0
-0.9423	0.4921	1.3012	C	0	0	0	0	0	0	0	0	0	0	0	0
-0.2793	0.7213	-0.0854	C	0	0	0	0	0	0	0	0	0	0	0	0
1.7955	-0.5157	0.7086	C	0	0	0	0	0	0	0	0	0	0	0	0
2.3173	-1.4742	0.6011	H	0	0	0	0	0	0	0	0	0	0	0	0
2.5536	0.2763	0.7023	H	0	0	0	0	0	0	0	0	0	0	0	0
0.7845	-0.3321	-0.4185	C	0	0	0	0	0	0	0	0	0	0	0	0
0.2545	-1.286	-0.5405	H	0	0	0	0	0	0	0	0	0	0	0	0
-0.3102	1.4435	2.315	C	0	0	0	0	0	0	0	0	0	0	0	0
-0.8694	1.4088	3.2601	H	0	0	0	0	0	0	0	0	0	0	0	0
-0.2594	2.4794	1.9665	H	0	0	0	0	0	0	0	0	0	0	0	0
-1.1291	0.6984	-1.3549	C	0	0	0	0	0	0	0	0	0	0	0	0
-1.7682	-0.198	-1.3723	H	0	0	0	0	0	0	0	0	0	0	0	0
-1.7783	1.5693	-1.4802	H	0	0	0	0	0	0	0	0	0	0	0	0
1.2364	0.1081	-1.8094	C	0	0	0	0	0	0	0	0	0	0	0	0
1.7258	-0.6901	-2.3774	H	0	0	0	0	0	0	0	0	0	0	0	0
1.9595	0.9315	-1.7228	H	0	0	0	0	0	0	0	0	0	0	0	0
-0.0759	0.6034	-2.5007	C	0	0	0	0	0	0	0	0	0	0	0	0
1.0097	0.9481	2.4718	O	0	0	0	0	0	0	0	0	0	0	0	0
1.8289	-1.1983	3.157	C	0	0	0	0	0	0	0	0	0	0	0	0
2.8687	-0.8585	3.1859	H	0	0	0	0	0	0	0	0	0	0	0	0
1.3821	-1.0172	4.1369	H	0	0	0	0	0	0	0	0	0	0	0	0
1.8281	-2.2753	2.9571	H	0	0	0	0	0	0	0	0	0	0	0	0
-0.5372	-0.3636	-3.5925	C	0	0	0	0	0	0	0	0	0	0	0	0
-1.5269	-0.0869	-3.9745	H	0	0	0	0	0	0	0	0	0	0	0	0
0.1677	-0.384	-4.4335	H	0	0	0	0	0	0	0	0	0	0	0	0
-0.6153	-1.3829	-3.199	H	0	0	0	0	0	0	0	0	0	0	0	0
0.1728	1.9964	-3.0986	C	0	0	0	0	0	0	0	0	0	0	0	0
1.0276	1.9432	-3.7934	H	0	0	0	0	0	0	0	0	0	0	0	0
0.4496	2.6907	-2.2984	H	0	0	0	0	0	0	0	0	0	0	0	0
-0.9569	2.568	-3.7219	O	0	0	0	0	0	0	0	0	0	0	0	0
-1.1137	2.0961	-4.5468	H	0	0	0	0	0	0	0	0	0	0	0	0
0.2261	1.6971	-0.0521	H	0	0	0	0	0	0	0	0	0	0	0	0
-2.3404	0.6378	1.3125	O	0	0	0	0	0	0	0	0	0	0	0	0
-2.699	0.14	0.5677	H	0	0	0	0	0	0	0	0	0	0	0	0
1 2 1	0 0 0 0
2 5 1	0 0 0 0
2 3 1	0 0 0 0
2 4 1	0 0 0 0
3 6 1	0 0 0 0
3 7 1	0 0 0 0
3 4 1	0 0 0 0
4 8 1	0 0 0 0
4 9 1	0 0 0 0
9 10 1	0 0 0 0
11 12 1	0 0 0 0
11 13 1	0 0 0 0
8 11 1	0 0 0 0
14 15 1	0 0 0 0
11 14 1	0 0 0 0
10 14 1	0 0 0 0
16 17 1	0 0 0 0
16 18 1	0 0 0 0
9 16 1	0 0 0 0
19 20 1	0 0 0 0
19 21 1	0 0 0 0
10 19 1	0 0 0 0
22 23 1	0 0 0 0
22 24 1	0 0 0 0
14 22 1	0 0 0 0
22 25 1	0 0 0 0
19 25 1	0 0 0 0
8 26 1	0 0 0 0
27 28 1	0 0 0 0
27 29 1	0 0 0 0
27 30 1	0 0 0 0
8 27 1	0 0 0 0
31 32 1	0 0 0 0
31 33 1	0 0 0 0
31 34 1	0 0 0 0
25 31 1	0 0 0 0
35 36 1	0 0 0 0
35 37 1	0 0 0 0
25 35 1	0 0 0 0
38 39 1	0 0 0 0
35 38 1	0 0 0 0
10 40 1	0 0 0 0
16 26 1	0 0 0 0
41 42 1	0 0 0 0
9 41 1	0 0 0 0
M END
$$$$
M0008
Spartan	02192118043D
42 45 0	0 0 0 0	0 0 0	999	V2	0
-1.7643	-2.2586	0.8275	H	0	0	0	0	0	0	0	0	0	0	0	0
-0.9449	-2.1972	1.5408	C	0	0	0	0	0	0	0	0	0	0	0	0
-1.2294	-1.5962	2.896	C	0	0	0	0	0	0	0	0	0	0	0	0
-0.4136	-0.8451	1.8904	C	0	0	0	0	0	0	0	0	0	0	0	0
-0.2461	-3.0282	1.482	H	0	0	0	0	0	0	0	0	0	0	0	0
-2.2328	-1.2245	3.082	H	0	0	0	0	0	0	0	0	0	0	0	0
-0.7326	-2.0313	3.7575	H	0	0	0	0	0	0	0	0	0	0	0	0
1.0593	-0.4857	2.071	C	0	0	0	0	0	0	0	0	0	0	0	0
-0.948	0.4642	1.2929	C	0	0	0	0	0	0	0	0	0	0	0	0
-0.2805	0.7018	-0.0899	C	0	0	0	0	0	0	0	0	0	0	0	0
1.7873	-0.5491	0.7002	C	0	0	0	0	0	0	0	0	0	0	0	0
2.3058	-1.5089	0.5875	H	0	0	0	0	0	0	0	0	0	0	0	0
2.5483	0.2401	0.7016	H	0	0	0	0	0	0	0	0	0	0	0	0
0.7797	-0.3532	-0.4284	C	0	0	0	0	0	0	0	0	0	0	0	0
0.2468	-1.3042	-0.56	H	0	0	0	0	0	0	0	0	0	0	0	0
-0.3164	1.4065	2.3157	C	0	0	0	0	0	0	0	0	0	0	0	0
-0.8782	1.3662	3.2589	H	0	0	0	0	0	0	0	0	0	0	0	0
-0.2614	2.4451	1.9753	H	0	0	0	0	0	0	0	0	0	0	0	0
-1.1287	0.6922	-1.3608	C	0	0	0	0	0	0	0	0	0	0	0	0
-1.7747	-0.1984	-1.3851	H	0	0	0	0	0	0	0	0	0	0	0	0
-1.7717	1.568	-1.479	H	0	0	0	0	0	0	0	0	0	0	0	0
1.2364	0.0974	-1.8138	C	0	0	0	0	0	0	0	0	0	0	0	0
1.728	-0.6958	-2.3865	H	0	0	0	0	0	0	0	0	0	0	0	0
1.9575	0.9213	-1.7165	H	0	0	0	0	0	0	0	0	0	0	0	0
-0.0754	0.5909	-2.5092	C	0	0	0	0	0	0	0	0	0	0	0	0
1.0015	0.9062	2.4723	O	0	0	0	0	0	0	0	0	0	0	0	0
1.8121	-1.2478	3.1459	C	0	0	0	0	0	0	0	0	0	0	0	0
2.8534	-0.9116	3.1779	H	0	0	0	0	0	0	0	0	0	0	0	0
1.3645	-1.0687	4.1269	H	0	0	0	0	0	0	0	0	0	0	0	0
1.8073	-2.3247	2.9412	H	0	0	0	0	0	0	0	0	0	0	0	0
-0.5362	-0.3782	-3.5994	C	0	0	0	0	0	0	0	0	0	0	0	0
-1.4976	-0.0644	-4.0132	H	0	0	0	0	0	0	0	0	0	0	0	0
0.189	-0.4213	-4.4206	H	0	0	0	0	0	0	0	0	0	0	0	0
-0.6445	-1.3895	-3.1922	H	0	0	0	0	0	0	0	0	0	0	0	0
0.1733	1.9734	-3.1124	C	0	0	0	0	0	0	0	0	0	0	0	0
1.0109	1.905	-3.8265	H	0	0	0	0	0	0	0	0	0	0	0	0
0.4778	2.6667	-2.311	H	0	0	0	0	0	0	0	0	0	0	0	0
-1.0046	2.425	-3.7502	O	0	0	0	0	0	0	0	0	0	0	0	0
-0.8373	3.3054	-4.1032	H	0	0	0	0	0	0	0	0	0	0	0	0
0.2292	1.6753	-0.0483	H	0	0	0	0	0	0	0	0	0	0	0	0
-2.3455	0.6155	1.3033	O	0	0	0	0	0	0	0	0	0	0	0	0
-2.7037	0.1162	0.5597	H	0	0	0	0	0	0	0	0	0	0	0	0
1 2 1	0 0 0 0
2 5 1	0 0 0 0
2 3 1	0 0 0 0
2 4 1	0 0 0 0
3 6 1	0 0 0 0
3 7 1	0 0 0 0
3 4 1	0 0 0 0
4 8 1	0 0 0 0
4 9 1	0 0 0 0
9 10 1	0 0 0 0
11 12 1	0 0 0 0
11 13 1	0 0 0 0
8 11 1	0 0 0 0
14 15 1	0 0 0 0
11 14 1	0 0 0 0
10 14 1	0 0 0 0
16 17 1	0 0 0 0
16 18 1	0 0 0 0
9 16 1	0 0 0 0
19 20 1	0 0 0 0
19 21 1	0 0 0 0
10 19 1	0 0 0 0
22 23 1	0 0 0 0
22 24 1	0 0 0 0
14 22 1	0 0 0 0
22 25 1	0 0 0 0
19 25 1	0 0 0 0
8 26 1	0 0 0 0
27 28 1	0 0 0 0
27 29 1	0 0 0 0
27 30 1	0 0 0 0
8 27 1	0 0 0 0
31 32 1	0 0 0 0
31 33 1	0 0 0 0
31 34 1	0 0 0 0
25 31 1	0 0 0 0
35 36 1	0 0 0 0
35 37 1	0 0 0 0
25 35 1	0 0 0 0
38 39 1	0 0 0 0
35 38 1	0 0 0 0
10 40 1	0 0 0 0
16 26 1	0 0 0 0
41 42 1	0 0 0 0
9 41 1	0 0 0 0
M END
$$$$
M0009
Spartan	02192118043D
42 45 0	0 0 0 0	0 0 0	999	V2	0
-1.8545	-2.1504	0.7219	H	0	0	0	0	0	0	0	0	0	0	0	0
-1.038	-2.1405	1.4388	C	0	0	0	0	0	0	0	0	0	0	0	0
-1.3279	-1.5916	2.8139	C	0	0	0	0	0	0	0	0	0	0	0	0
-0.5	-0.8071	1.8371	C	0	0	0	0	0	0	0	0	0	0	0	0
-0.3474	-2.9759	1.3543	H	0	0	0	0	0	0	0	0	0	0	0	0
-2.3457	-1.2655	3.0148	H	0	0	0	0	0	0	0	0	0	0	0	0
-0.8351	-2.05	3.6655	H	0	0	0	0	0	0	0	0	0	0	0	0
0.9766	-0.4783	2.0448	C	0	0	0	0	0	0	0	0	0	0	0	0
-1.0029	0.5235	1.2606	C	0	0	0	0	0	0	0	0	0	0	0	0
-0.3297	0.7713	-0.1106	C	0	0	0	0	0	0	0	0	0	0	0	0
1.7132	-0.5219	0.6766	C	0	0	0	0	0	0	0	0	0	0	0	0
2.2216	-1.4851	0.5488	H	0	0	0	0	0	0	0	0	0	0	0	0
2.4833	0.258	0.6995	H	0	0	0	0	0	0	0	0	0	0	0	0
0.7162	-0.2946	-0.4559	C	0	0	0	0	0	0	0	0	0	0	0	0
0.1719	-1.2351	-0.6099	H	0	0	0	0	0	0	0	0	0	0	0	0
-0.3541	1.4415	2.3043	C	0	0	0	0	0	0	0	0	0	0	0	0
-0.9266	1.4127	3.2475	H	0	0	0	0	0	0	0	0	0	0	0	0
-0.2709	2.4834	1.9782	H	0	0	0	0	0	0	0	0	0	0	0	0
-1.177	0.7956	-1.3825	C	0	0	0	0	0	0	0	0	0	0	0	0
-1.8872	-0.0388	-1.3784	H	0	0	0	0	0	0	0	0	0	0	0	0
-1.7654	1.714	-1.4837	H	0	0	0	0	0	0	0	0	0	0	0	0
1.1834	0.1747	-1.8295	C	0	0	0	0	0	0	0	0	0	0	0	0
1.7151	-0.599	-2.3937	H	0	0	0	0	0	0	0	0	0	0	0	0
1.8736	1.0234	-1.7031	H	0	0	0	0	0	0	0	0	0	0	0	0
-0.1381	0.6246	-2.5381	C	0	0	0	0	0	0	0	0	0	0	0	0
0.9431	0.9054	2.4844	O	0	0	0	0	0	0	0	0	0	0	0	0
1.7092	-1.2791	3.1054	C	0	0	0	0	0	0	0	0	0	0	0	0
2.7556	-0.9611	3.1515	H	0	0	0	0	0	0	0	0	0	0	0	0
1.2604	-1.1177	4.0894	H	0	0	0	0	0	0	0	0	0	0	0	0
1.6881	-2.3501	2.8728	H	0	0	0	0	0	0	0	0	0	0	0	0
-0.6025	-0.4294	-3.546	C	0	0	0	0	0	0	0	0	0	0	0	0
-1.598	-0.1833	-3.9329	H	0	0	0	0	0	0	0	0	0	0	0	0
0.0865	-0.4856	-4.3936	H	0	0	0	0	0	0	0	0	0	0	0	0
-0.6615	-1.4185	-3.0773	H	0	0	0	0	0	0	0	0	0	0	0	0
0.0616	1.9695	-3.2496	C	0	0	0	0	0	0	0	0	0	0	0	0
0.2876	2.7474	-2.5004	H	0	0	0	0	0	0	0	0	0	0	0	0
-0.8649	2.2618	-3.7554	H	0	0	0	0	0	0	0	0	0	0	0	0
1.0509	1.9362	-4.2584	O	0	0	0	0	0	0	0	0	0	0	0	0
1.8945	1.7414	-3.832	H	0	0	0	0	0	0	0	0	0	0	0	0
0.2022	1.733	-0.0503	H	0	0	0	0	0	0	0	0	0	0	0	0
-2.3962	0.6606	1.1402	O	0	0	0	0	0	0	0	0	0	0	0	0
-2.7711	0.6806	2.0311	H	0	0	0	0	0	0	0	0	0	0	0	0
1 2 1	0 0 0 0
2 5 1	0 0 0 0
2 3 1	0 0 0 0
2 4 1	0 0 0 0
3 6 1	0 0 0 0
3 7 1	0 0 0 0
3 4 1	0 0 0 0
4 8 1	0 0 0 0
4 9 1	0 0 0 0
9 10 1	0 0 0 0
11 12 1	0 0 0 0
11 13 1	0 0 0 0
8 11 1	0 0 0 0
14 15 1	0 0 0 0
11 14 1	0 0 0 0
10 14 1	0 0 0 0
16 17 1	0 0 0 0
16 18 1	0 0 0 0
9 16 1	0 0 0 0
19 20 1	0 0 0 0
19 21 1	0 0 0 0
10 19 1	0 0 0 0
22 23 1	0 0 0 0
22 24 1	0 0 0 0
14 22 1	0 0 0 0
22 25 1	0 0 0 0
19 25 1	0 0 0 0
8 26 1	0 0 0 0
27 28 1	0 0 0 0
27 29 1	0 0 0 0
27 30 1	0 0 0 0
8 27 1	0 0 0 0
31 32 1	0 0 0 0
31 33 1	0 0 0 0
31 34 1	0 0 0 0
25 31 1	0 0 0 0
35 36 1	0 0 0 0
35 37 1	0 0 0 0
25 35 1	0 0 0 0
38 39 1	0 0 0 0
35 38 1	0 0 0 0
10 40 1	0 0 0 0
16 26 1	0 0 0 0
41 42 1	0 0 0 0
9 41 1	0 0 0 0
M END
$$$$
M0010
Spartan	02192118043D
42 45 0	0 0 0 0	0 0 0	999	V2	0
-1.8387	-2.1943	0.6853	H	0	0	0	0	0	0	0	0	0	0	0	0
-1.0211	-2.1807	1.4011	C	0	0	0	0	0	0	0	0	0	0	0	0
-1.3102	-1.6258	2.7739	C	0	0	0	0	0	0	0	0	0	0	0	0
-0.4843	-0.8455	1.7927	C	0	0	0	0	0	0	0	0	0	0	0	0
-0.3297	-3.0162	1.3201	H	0	0	0	0	0	0	0	0	0	0	0	0
-2.3283	-1.3003	2.9729	H	0	0	0	0	0	0	0	0	0	0	0	0
-0.816	-2.0807	3.6267	H	0	0	0	0	0	0	0	0	0	0	0	0
0.9917	-0.5134	1.9968	C	0	0	0	0	0	0	0	0	0	0	0	0
-0.9896	0.4812	1.209	C	0	0	0	0	0	0	0	0	0	0	0	0
-0.3163	0.7269	-0.1619	C	0	0	0	0	0	0	0	0	0	0	0	0
1.7263	-0.5649	0.6281	C	0	0	0	0	0	0	0	0	0	0	0	0
2.2347	-1.529	0.5057	H	0	0	0	0	0	0	0	0	0	0	0	0
2.4969	0.2147	0.6468	H	0	0	0	0	0	0	0	0	0	0	0	0
0.7286	-0.3414	-0.5044	C	0	0	0	0	0	0	0	0	0	0	0	0
0.1834	-1.2823	-0.6535	H	0	0	0	0	0	0	0	0	0	0	0	0
-0.342	1.4056	2.2473	C	0	0	0	0	0	0	0	0	0	0	0	0
-0.9122	1.3804	3.192	H	0	0	0	0	0	0	0	0	0	0	0	0
-0.261	2.4451	1.9143	H	0	0	0	0	0	0	0	0	0	0	0	0
-1.1592	0.7591	-1.4345	C	0	0	0	0	0	0	0	0	0	0	0	0
-1.8627	-0.0815	-1.4419	H	0	0	0	0	0	0	0	0	0	0	0	0
-1.7411	1.6787	-1.5296	H	0	0	0	0	0	0	0	0	0	0	0	0
1.1979	0.1186	-1.8807	C	0	0	0	0	0	0	0	0	0	0	0	0
1.7038	-0.6659	-2.4538	H	0	0	0	0	0	0	0	0	0	0	0	0
1.9218	0.9391	-1.764	H	0	0	0	0	0	0	0	0	0	0	0	0
-0.1113	0.6059	-2.5841	C	0	0	0	0	0	0	0	0	0	0	0	0
0.9567	0.8725	2.4277	O	0	0	0	0	0	0	0	0	0	0	0	0
1.7261	-1.3065	3.0617	C	0	0	0	0	0	0	0	0	0	0	0	0
2.7721	-0.9869	3.1057	H	0	0	0	0	0	0	0	0	0	0	0	0
1.2767	-1.14	4.0444	H	0	0	0	0	0	0	0	0	0	0	0	0
1.7064	-2.3789	2.8355	H	0	0	0	0	0	0	0	0	0	0	0	0
-0.5833	-0.4202	-3.6183	C	0	0	0	0	0	0	0	0	0	0	0	0
-1.5671	-0.1493	-4.0192	H	0	0	0	0	0	0	0	0	0	0	0	0
0.1173	-0.4965	-4.4589	H	0	0	0	0	0	0	0	0	0	0	0	0
-0.6715	-1.4137	-3.1641	H	0	0	0	0	0	0	0	0	0	0	0	0
0.1064	1.9471	-3.3002	C	0	0	0	0	0	0	0	0	0	0	0	0
-0.8103	2.2255	-3.831	H	0	0	0	0	0	0	0	0	0	0	0	0
0.9022	1.8342	-4.0552	H	0	0	0	0	0	0	0	0	0	0	0	0
0.381	3.0327	-2.4366	O	0	0	0	0	0	0	0	0	0	0	0	0
1.2563	2.899	-2.0559	H	0	0	0	0	0	0	0	0	0	0	0	0
0.209	1.6902	-0.1091	H	0	0	0	0	0	0	0	0	0	0	0	0
-2.3833	0.6123	1.09	O	0	0	0	0	0	0	0	0	0	0	0	0
-2.756	0.6453	1.9793	H	0	0	0	0	0	0	0	0	0	0	0	0
1 2 1	0 0 0 0
2 5 1	0 0 0 0
2 3 1	0 0 0 0
2 4 1	0 0 0 0
3 6 1	0 0 0 0
3 7 1	0 0 0 0
3 4 1	0 0 0 0
4 8 1	0 0 0 0
4 9 1	0 0 0 0
9 10 1	0 0 0 0
11 12 1	0 0 0 0
11 13 1	0 0 0 0
8 11 1	0 0 0 0
14 15 1	0 0 0 0
11 14 1	0 0 0 0
10 14 1	0 0 0 0
16 17 1	0 0 0 0
16 18 1	0 0 0 0
9 16 1	0 0 0 0
19 20 1	0 0 0 0
19 21 1	0 0 0 0
10 19 1	0 0 0 0
22 23 1	0 0 0 0
22 24 1	0 0 0 0
14 22 1	0 0 0 0
22 25 1	0 0 0 0
19 25 1	0 0 0 0
8 26 1	0 0 0 0
27 28 1	0 0 0 0
27 29 1	0 0 0 0
27 30 1	0 0 0 0
8 27 1	0 0 0 0
31 32 1	0 0 0 0
31 33 1	0 0 0 0
31 34 1	0 0 0 0
25 31 1	0 0 0 0
35 36 1	0 0 0 0
35 37 1	0 0 0 0
25 35 1	0 0 0 0
38 39 1	0 0 0 0
35 38 1	0 0 0 0
10 40 1	0 0 0 0
16 26 1	0 0 0 0
41 42 1	0 0 0 0
9 41 1	0 0 0 0
M END
$$$$
M0011
Spartan	02192118043D
42 45 0	0 0 0 0	0 0 0	999	V2	0
-1.8683	-2.1756	0.7683	H	0	0	0	0	0	0	0	0	0	0	0	0
-1.0515	-2.1575	1.4844	C	0	0	0	0	0	0	0	0	0	0	0	0
-1.3359	-1.5875	2.8523	C	0	0	0	0	0	0	0	0	0	0	0	0
-0.5048	-0.8213	1.8671	C	0	0	0	0	0	0	0	0	0	0	0	0
-0.3606	-2.9942	1.4093	H	0	0	0	0	0	0	0	0	0	0	0	0
-2.3399	-1.2223	3.0429	H	0	0	0	0	0	0	0	0	0	0	0	0
-0.8407	-2.0422	3.7047	H	0	0	0	0	0	0	0	0	0	0	0	0
0.9731	-0.4901	2.0644	C	0	0	0	0	0	0	0	0	0	0	0	0
-1.0106	0.4971	1.2902	C	0	0	0	0	0	0	0	0	0	0	0	0
-0.3212	0.7584	-0.0799	C	0	0	0	0	0	0	0	0	0	0	0	0
1.7076	-0.5512	0.6971	C	0	0	0	0	0	0	0	0	0	0	0	0
2.2043	-1.5213	0.5749	H	0	0	0	0	0	0	0	0	0	0	0	0
2.4867	0.2201	0.7128	H	0	0	0	0	0	0	0	0	0	0	0	0
0.711	-0.3184	-0.4335	C	0	0	0	0	0	0	0	0	0	0	0	0
0.1554	-1.2528	-0.5829	H	0	0	0	0	0	0	0	0	0	0	0	0
-0.3723	1.4147	2.3409	C	0	0	0	0	0	0	0	0	0	0	0	0
-0.9357	1.3539	3.282	H	0	0	0	0	0	0	0	0	0	0	0	0
-0.3017	2.4638	2.0311	H	0	0	0	0	0	0	0	0	0	0	0	0
-1.1642	0.8048	-1.355	C	0	0	0	0	0	0	0	0	0	0	0	0
-1.8914	-0.014	-1.3511	H	0	0	0	0	0	0	0	0	0	0	0	0
-1.7295	1.738	-1.4718	H	0	0	0	0	0	0	0	0	0	0	0	0
1.1808	0.1464	-1.8075	C	0	0	0	0	0	0	0	0	0	0	0	0
1.7016	-0.632	-2.3754	H	0	0	0	0	0	0	0	0	0	0	0	0
1.8816	0.9862	-1.6803	H	0	0	0	0	0	0	0	0	0	0	0	0
-0.1332	0.6148	-2.5145	C	0	0	0	0	0	0	0	0	0	0	0	0
0.9403	0.8994	2.4817	O	0	0	0	0	0	0	0	0	0	0	0	0
1.7041	-1.2799	3.1335	C	0	0	0	0	0	0	0	0	0	0	0	0
2.7521	-0.9665	3.1741	H	0	0	0	0	0	0	0	0	0	0	0	0
1.2554	-1.1041	4.1143	H	0	0	0	0	0	0	0	0	0	0	0	0
1.6774	-2.3535	2.9152	H	0	0	0	0	0	0	0	0	0	0	0	0
-0.6188	-0.4333	-3.5179	C	0	0	0	0	0	0	0	0	0	0	0	0
-1.6161	-0.1766	-3.8953	H	0	0	0	0	0	0	0	0	0	0	0	0
0.0622	-0.4936	-4.3726	H	0	0	0	0	0	0	0	0	0	0	0	0
-0.6819	-1.4229	-3.0493	H	0	0	0	0	0	0	0	0	0	0	0	0
0.0868	1.9542	-3.2303	C	0	0	0	0	0	0	0	0	0	0	0	0
0.3291	2.7294	-2.4829	H	0	0	0	0	0	0	0	0	0	0	0	0
-0.8361	2.2613	-3.7342	H	0	0	0	0	0	0	0	0	0	0	0	0
1.0704	1.9007	-4.242	O	0	0	0	0	0	0	0	0	0	0	0	0
1.9125	1.6907	-3.8209	H	0	0	0	0	0	0	0	0	0	0	0	0
0.2255	1.7094	-0.0044	H	0	0	0	0	0	0	0	0	0	0	0	0
-2.4171	0.5282	1.2544	O	0	0	0	0	0	0	0	0	0	0	0	0
-2.6864	1.3391	0.806	H	0	0	0	0	0	0	0	0	0	0	0	0
1 2 1	0 0 0 0
2 5 1	0 0 0 0
2 3 1	0 0 0 0
2 4 1	0 0 0 0
3 6 1	0 0 0 0
3 7 1	0 0 0 0
3 4 1	0 0 0 0
4 8 1	0 0 0 0
4 9 1	0 0 0 0
9 10 1	0 0 0 0
11 12 1	0 0 0 0
11 13 1	0 0 0 0
8 11 1	0 0 0 0
14 15 1	0 0 0 0
11 14 1	0 0 0 0
10 14 1	0 0 0 0
16 17 1	0 0 0 0
16 18 1	0 0 0 0
9 16 1	0 0 0 0
19 20 1	0 0 0 0
19 21 1	0 0 0 0
10 19 1	0 0 0 0
22 23 1	0 0 0 0
22 24 1	0 0 0 0
14 22 1	0 0 0 0
22 25 1	0 0 0 0
19 25 1	0 0 0 0
8 26 1	0 0 0 0
27 28 1	0 0 0 0
27 29 1	0 0 0 0
27 30 1	0 0 0 0
8 27 1	0 0 0 0
31 32 1	0 0 0 0
31 33 1	0 0 0 0
31 34 1	0 0 0 0
25 31 1	0 0 0 0
35 36 1	0 0 0 0
35 37 1	0 0 0 0
25 35 1	0 0 0 0
38 39 1	0 0 0 0
35 38 1	0 0 0 0
10 40 1	0 0 0 0
16 26 1	0 0 0 0
41 42 1	0 0 0 0
9 41 1	0 0 0 0
M END
$$$$
M0012
Spartan	02192118043D
42 45 0	0 0 0 0	0 0 0	999	V2	0
-1.7537	-2.1884	0.7782	H	0	0	0	0	0	0	0	0	0	0	0	0
-0.9318	-2.1591	1.4887	C	0	0	0	0	0	0	0	0	0	0	0	0
-1.2183	-1.5935	2.8577	C	0	0	0	0	0	0	0	0	0	0	0	0
-0.4064	-0.8145	1.8637	C	0	0	0	0	0	0	0	0	0	0	0	0
-0.2322	-2.9879	1.4116	H	0	0	0	0	0	0	0	0	0	0	0	0
-2.2386	-1.2768	3.0598	H	0	0	0	0	0	0	0	0	0	0	0	0
-0.7144	-2.0347	3.7118	H	0	0	0	0	0	0	0	0	0	0	0	0
1.0675	-0.465	2.0548	C	0	0	0	0	0	0	0	0	0	0	0	0
-0.9295	0.5006	1.2702	C	0	0	0	0	0	0	0	0	0	0	0	0
-0.271	0.7349	-0.1101	C	0	0	0	0	0	0	0	0	0	0	0	0
1.7946	-0.5194	0.6821	C	0	0	0	0	0	0	0	0	0	0	0	0
2.3164	-1.4771	0.5663	H	0	0	0	0	0	0	0	0	0	0	0	0
2.5533	0.2718	0.6872	H	0	0	0	0	0	0	0	0	0	0	0	0
0.7866	-0.3231	-0.4462	C	0	0	0	0	0	0	0	0	0	0	0	0
0.251	-1.2721	-0.5772	H	0	0	0	0	0	0	0	0	0	0	0	0
-0.2843	1.4423	2.2945	C	0	0	0	0	0	0	0	0	0	0	0	0
-0.8503	1.4225	3.2418	H	0	0	0	0	0	0	0	0	0	0	0	0
-0.2149	2.4791	1.9505	H	0	0	0	0	0	0	0	0	0	0	0	0
-1.1256	0.7247	-1.3753	C	0	0	0	0	0	0	0	0	0	0	0	0
-1.7941	-0.1442	-1.3654	H	0	0	0	0	0	0	0	0	0	0	0	0
-1.7522	1.6116	-1.495	H	0	0	0	0	0	0	0	0	0	0	0	0
1.2405	0.124	-1.833	C	0	0	0	0	0	0	0	0	0	0	0	0
1.7423	-0.6674	-2.4003	H	0	0	0	0	0	0	0	0	0	0	0	0
1.9527	0.9569	-1.7423	H	0	0	0	0	0	0	0	0	0	0	0	0
-0.0781	0.602	-2.5251	C	0	0	0	0	0	0	0	0	0	0	0	0
1.0195	0.924	2.4747	O	0	0	0	0	0	0	0	0	0	0	0	0
1.817	-1.2405	3.122	C	0	0	0	0	0	0	0	0	0	0	0	0
2.8595	-0.9087	3.1569	H	0	0	0	0	0	0	0	0	0	0	0	0
1.3717	-1.0708	4.1059	H	0	0	0	0	0	0	0	0	0	0	0	0
1.8082	-2.3148	2.9049	H	0	0	0	0	0	0	0	0	0	0	0	0
-0.5454	-0.4017	-3.5825	C	0	0	0	0	0	0	0	0	0	0	0	0
-1.5433	-0.1462	-3.9588	H	0	0	0	0	0	0	0	0	0	0	0	0
0.1483	-0.4441	-4.4326	H	0	0	0	0	0	0	0	0	0	0	0	0
-0.612	-1.4086	-3.1556	H	0	0	0	0	0	0	0	0	0	0	0	0
0.1709	1.9743	-3.1694	C	0	0	0	0	0	0	0	0	0	0	0	0
1.0244	1.8982	-3.8647	H	0	0	0	0	0	0	0	0	0	0	0	0
0.4497	2.6946	-2.3923	H	0	0	0	0	0	0	0	0	0	0	0	0
-0.9583	2.5294	-3.811	O	0	0	0	0	0	0	0	0	0	0	0	0
-1.1492	1.9939	-4.5895	H	0	0	0	0	0	0	0	0	0	0	0	0
0.2469	1.7047	-0.0695	H	0	0	0	0	0	0	0	0	0	0	0	0
-2.3252	0.6177	1.1604	O	0	0	0	0	0	0	0	0	0	0	0	0
-2.6922	0.6513	2.0521	H	0	0	0	0	0	0	0	0	0	0	0	0
1 2 1	0 0 0 0
2 5 1	0 0 0 0
2 3 1	0 0 0 0
2 4 1	0 0 0 0
3 6 1	0 0 0 0
3 7 1	0 0 0 0
3 4 1	0 0 0 0
4 8 1	0 0 0 0
4 9 1	0 0 0 0
9 10 1	0 0 0 0
11 12 1	0 0 0 0
11 13 1	0 0 0 0
8 11 1	0 0 0 0
14 15 1	0 0 0 0
11 14 1	0 0 0 0
10 14 1	0 0 0 0
16 17 1	0 0 0 0
16 18 1	0 0 0 0
9 16 1	0 0 0 0
19 20 1	0 0 0 0
19 21 1	0 0 0 0
10 19 1	0 0 0 0
22 23 1	0 0 0 0
22 24 1	0 0 0 0
14 22 1	0 0 0 0
22 25 1	0 0 0 0
19 25 1	0 0 0 0
8 26 1	0 0 0 0
27 28 1	0 0 0 0
27 29 1	0 0 0 0
27 30 1	0 0 0 0
8 27 1	0 0 0 0
31 32 1	0 0 0 0
31 33 1	0 0 0 0
31 34 1	0 0 0 0
25 31 1	0 0 0 0
35 36 1	0 0 0 0
35 37 1	0 0 0 0
25 35 1	0 0 0 0
38 39 1	0 0 0 0
35 38 1	0 0 0 0
10 40 1	0 0 0 0
16 26 1	0 0 0 0
41 42 1	0 0 0 0
9 41 1	0 0 0 0
M END
$$$$
M0013
Spartan	02192118043D
42 45 0	0 0 0 0	0 0 0	999	V2	0
-1.8426	-2.2351	0.7564	H	0	0	0	0	0	0	0	0	0	0	0	0
-1.0238	-2.1865	1.4716	C	0	0	0	0	0	0	0	0	0	0	0	0
-1.3063	-1.5932	2.8304	C	0	0	0	0	0	0	0	0	0	0	0	0
-0.4807	-0.8423	1.833	C	0	0	0	0	0	0	0	0	0	0	0	0
-0.3328	-3.0237	1.4079	H	0	0	0	0	0	0	0	0	0	0	0	0
-2.3068	-1.2147	3.0151	H	0	0	0	0	0	0	0	0	0	0	0	0
-0.8156	-2.0407	3.6887	H	0	0	0	0	0	0	0	0	0	0	0	0
0.9956	-0.4974	2.0212	C	0	0	0	0	0	0	0	0	0	0	0	0
-1.0009	0.4756	1.2426	C	0	0	0	0	0	0	0	0	0	0	0	0
-0.3221	0.7203	-0.1337	C	0	0	0	0	0	0	0	0	0	0	0	0
1.7271	-0.5628	0.6529	C	0	0	0	0	0	0	0	0	0	0	0	0
2.2323	-1.5291	0.5352	H	0	0	0	0	0	0	0	0	0	0	0	0
2.4995	0.2152	0.6637	H	0	0	0	0	0	0	0	0	0	0	0	0
0.7268	-0.3441	-0.4777	C	0	0	0	0	0	0	0	0	0	0	0	0
0.1855	-1.2884	-0.6239	H	0	0	0	0	0	0	0	0	0	0	0	0
-0.3641	1.4053	2.2734	C	0	0	0	0	0	0	0	0	0	0	0	0
-0.9264	1.3617	3.2164	H	0	0	0	0	0	0	0	0	0	0	0	0
-0.3012	2.4455	1.9398	H	0	0	0	0	0	0	0	0	0	0	0	0
-1.16	0.7496	-1.4113	C	0	0	0	0	0	0	0	0	0	0	0	0
-1.8439	-0.1123	-1.4485	H	0	0	0	0	0	0	0	0	0	0	0	0
-1.7582	1.6594	-1.508	H	0	0	0	0	0	0	0	0	0	0	0	0
1.1961	0.117	-1.8544	C	0	0	0	0	0	0	0	0	0	0	0	0
1.6978	-0.668	-2.4305	H	0	0	0	0	0	0	0	0	0	0	0	0
1.924	0.9333	-1.7358	H	0	0	0	0	0	0	0	0	0	0	0	0
-0.1078	0.6155	-2.5591	C	0	0	0	0	0	0	0	0	0	0	0	0
0.9511	0.8932	2.426	O	0	0	0	0	0	0	0	0	0	0	0	0
1.7373	-1.2716	3.095	C	0	0	0	0	0	0	0	0	0	0	0	0
2.782	-0.9468	3.1321	H	0	0	0	0	0	0	0	0	0	0	0	0
1.2882	-1.0927	4.0749	H	0	0	0	0	0	0	0	0	0	0	0	0
1.7219	-2.3469	2.8849	H	0	0	0	0	0	0	0	0	0	0	0	0
-0.5743	-0.388	-3.6168	C	0	0	0	0	0	0	0	0	0	0	0	0
-1.5563	-0.11	-4.0168	H	0	0	0	0	0	0	0	0	0	0	0	0
0.1301	-0.4426	-4.4554	H	0	0	0	0	0	0	0	0	0	0	0	0
-0.6604	-1.392	-3.1867	H	0	0	0	0	0	0	0	0	0	0	0	0
0.1113	1.9727	-3.2457	C	0	0	0	0	0	0	0	0	0	0	0	0
-0.8003	2.2577	-3.7825	H	0	0	0	0	0	0	0	0	0	0	0	0
0.9165	1.8757	-3.9926	H	0	0	0	0	0	0	0	0	0	0	0	0
0.371	3.0409	-2.3564	O	0	0	0	0	0	0	0	0	0	0	0	0
1.2496	2.9153	-1.9801	H	0	0	0	0	0	0	0	0	0	0	0	0
0.1938	1.6875	-0.0838	H	0	0	0	0	0	0	0	0	0	0	0	0
-2.3975	0.6363	1.246	O	0	0	0	0	0	0	0	0	0	0	0	0
-2.7556	0.1508	0.4927	H	0	0	0	0	0	0	0	0	0	0	0	0
1 2 1	0 0 0 0
2 5 1	0 0 0 0
2 3 1	0 0 0 0
2 4 1	0 0 0 0
3 6 1	0 0 0 0
3 7 1	0 0 0 0
3 4 1	0 0 0 0
4 8 1	0 0 0 0
4 9 1	0 0 0 0
9 10 1	0 0 0 0
11 12 1	0 0 0 0
11 13 1	0 0 0 0
8 11 1	0 0 0 0
14 15 1	0 0 0 0
11 14 1	0 0 0 0
10 14 1	0 0 0 0
16 17 1	0 0 0 0
16 18 1	0 0 0 0
9 16 1	0 0 0 0
19 20 1	0 0 0 0
19 21 1	0 0 0 0
10 19 1	0 0 0 0
22 23 1	0 0 0 0
22 24 1	0 0 0 0
14 22 1	0 0 0 0
22 25 1	0 0 0 0
19 25 1	0 0 0 0
8 26 1	0 0 0 0
27 28 1	0 0 0 0
27 29 1	0 0 0 0
27 30 1	0 0 0 0
8 27 1	0 0 0 0
31 32 1	0 0 0 0
31 33 1	0 0 0 0
31 34 1	0 0 0 0
25 31 1	0 0 0 0
35 36 1	0 0 0 0
35 37 1	0 0 0 0
25 35 1	0 0 0 0
38 39 1	0 0 0 0
35 38 1	0 0 0 0
10 40 1	0 0 0 0
16 26 1	0 0 0 0
41 42 1	0 0 0 0
9 41 1	0 0 0 0
M END
$$$$
M0014
Spartan	02192118043D
42 45 0	0 0 0 0	0 0 0	999	V2	0
-1.8021	-2.2456	0.7406	H	0	0	0	0	0	0	0	0	0	0	0	0
-0.985	-2.1959	1.4576	C	0	0	0	0	0	0	0	0	0	0	0	0
-1.2699	-1.609	2.8189	C	0	0	0	0	0	0	0	0	0	0	0	0
-0.4463	-0.8511	1.8242	C	0	0	0	0	0	0	0	0	0	0	0	0
-0.2913	-3.0306	1.3913	H	0	0	0	0	0	0	0	0	0	0	0	0
-2.2715	-1.234	3.0081	H	0	0	0	0	0	0	0	0	0	0	0	0
-0.7771	-2.0557	3.6769	H	0	0	0	0	0	0	0	0	0	0	0	0
1.0292	-0.5048	2.0156	C	0	0	0	0	0	0	0	0	0	0	0	0
-0.9669	0.4688	1.2408	C	0	0	0	0	0	0	0	0	0	0	0	0
-0.288	0.7203	-0.1336	C	0	0	0	0	0	0	0	0	0	0	0	0
1.7638	-0.554	0.6474	C	0	0	0	0	0	0	0	0	0	0	0	0
2.2771	-1.5152	0.5242	H	0	0	0	0	0	0	0	0	0	0	0	0
2.5282	0.2309	0.6628	H	0	0	0	0	0	0	0	0	0	0	0	0
0.7647	-0.3384	-0.4851	C	0	0	0	0	0	0	0	0	0	0	0	0
0.2277	-1.2854	-0.6324	H	0	0	0	0	0	0	0	0	0	0	0	0
-0.3342	1.3941	2.2785	C	0	0	0	0	0	0	0	0	0	0	0	0
-0.9023	1.347	3.2179	H	0	0	0	0	0	0	0	0	0	0	0	0
-0.2692	2.4364	1.9512	H	0	0	0	0	0	0	0	0	0	0	0	0
-1.1295	0.7364	-1.4104	C	0	0	0	0	0	0	0	0	0	0	0	0
-1.8005	-0.1347	-1.4398	H	0	0	0	0	0	0	0	0	0	0	0	0
-1.7676	1.6234	-1.5076	H	0	0	0	0	0	0	0	0	0	0	0	0
1.2308	0.1367	-1.8586	C	0	0	0	0	0	0	0	0	0	0	0	0
1.7446	-0.6411	-2.4341	H	0	0	0	0	0	0	0	0	0	0	0	0
1.9179	0.9832	-1.7446	H	0	0	0	0	0	0	0	0	0	0	0	0
-0.0791	0.6117	-2.5634	C	0	0	0	0	0	0	0	0	0	0	0	0
0.9788	0.8818	2.4366	O	0	0	0	0	0	0	0	0	0	0	0	0
1.7717	-1.287	3.0836	C	0	0	0	0	0	0	0	0	0	0	0	0
2.8158	-0.9605	3.1222	H	0	0	0	0	0	0	0	0	0	0	0	0
1.3238	-1.1164	4.0663	H	0	0	0	0	0	0	0	0	0	0	0	0
1.7578	-2.3611	2.8646	H	0	0	0	0	0	0	0	0	0	0	0	0
-0.55	-0.3959	-3.6153	C	0	0	0	0	0	0	0	0	0	0	0	0
-1.5309	-0.1189	-4.0202	H	0	0	0	0	0	0	0	0	0	0	0	0
0.1563	-0.457	-4.4516	H	0	0	0	0	0	0	0	0	0	0	0	0
-0.6384	-1.3971	-3.1791	H	0	0	0	0	0	0	0	0	0	0	0	0
0.1402	1.9659	-3.2542	C	0	0	0	0	0	0	0	0	0	0	0	0
-0.7737	2.2519	-3.8001	H	0	0	0	0	0	0	0	0	0	0	0	0
0.9441	1.8667	-3.9913	H	0	0	0	0	0	0	0	0	0	0	0	0
0.5496	3.0024	-2.3851	O	0	0	0	0	0	0	0	0	0	0	0	0
-0.1946	3.2218	-1.8113	H	0	0	0	0	0	0	0	0	0	0	0	0
0.2371	1.6833	-0.0809	H	0	0	0	0	0	0	0	0	0	0	0	0
-2.3643	0.6333	1.2417	O	0	0	0	0	0	0	0	0	0	0	0	0
-2.7267	0.0935	0.5279	H	0	0	0	0	0	0	0	0	0	0	0	0
1 2 1	0 0 0 0
2 5 1	0 0 0 0
2 3 1	0 0 0 0
2 4 1	0 0 0 0
3 6 1	0 0 0 0
3 7 1	0 0 0 0
3 4 1	0 0 0 0
4 8 1	0 0 0 0
4 9 1	0 0 0 0
9 10 1	0 0 0 0
11 12 1	0 0 0 0
11 13 1	0 0 0 0
8 11 1	0 0 0 0
14 15 1	0 0 0 0
11 14 1	0 0 0 0
10 14 1	0 0 0 0
16 17 1	0 0 0 0
16 18 1	0 0 0 0
9 16 1	0 0 0 0
19 20 1	0 0 0 0
19 21 1	0 0 0 0
10 19 1	0 0 0 0
22 23 1	0 0 0 0
22 24 1	0 0 0 0
14 22 1	0 0 0 0
22 25 1	0 0 0 0
19 25 1	0 0 0 0
8 26 1	0 0 0 0
27 28 1	0 0 0 0
27 29 1	0 0 0 0
27 30 1	0 0 0 0
8 27 1	0 0 0 0
31 32 1	0 0 0 0
31 33 1	0 0 0 0
31 34 1	0 0 0 0
25 31 1	0 0 0 0
35 36 1	0 0 0 0
35 37 1	0 0 0 0
25 35 1	0 0 0 0
38 39 1	0 0 0 0
35 38 1	0 0 0 0
10 40 1	0 0 0 0
16 26 1	0 0 0 0
41 42 1	0 0 0 0
9 41 1	0 0 0 0
M END
$$$$
M0015
Spartan	02192118043D
42 45 0	0 0 0 0	0 0 0	999	V2	0
-1.7497	-2.1896	0.7263	H	0	0	0	0	0	0	0	0	0	0	0	0
-0.9287	-2.172	1.4381	C	0	0	0	0	0	0	0	0	0	0	0	0
-1.2146	-1.6226	2.8137	C	0	0	0	0	0	0	0	0	0	0	0	0
-0.398	-0.8345	1.8305	C	0	0	0	0	0	0	0	0	0	0	0	0
-0.2322	-3.0025	1.3511	H	0	0	0	0	0	0	0	0	0	0	0	0
-2.2341	-1.3053	3.0195	H	0	0	0	0	0	0	0	0	0	0	0	0
-0.7132	-2.0759	3.663	H	0	0	0	0	0	0	0	0	0	0	0	0
1.0775	-0.4942	2.0287	C	0	0	0	0	0	0	0	0	0	0	0	0
-0.9132	0.4906	1.2536	C	0	0	0	0	0	0	0	0	0	0	0	0
-0.2507	0.7375	-0.1223	C	0	0	0	0	0	0	0	0	0	0	0	0
1.8075	-0.5322	0.6569	C	0	0	0	0	0	0	0	0	0	0	0	0
2.3268	-1.4897	0.5291	H	0	0	0	0	0	0	0	0	0	0	0	0
2.5684	0.2566	0.6744	H	0	0	0	0	0	0	0	0	0	0	0	0
0.8031	-0.319	-0.4713	C	0	0	0	0	0	0	0	0	0	0	0	0
0.266	-1.265	-0.6166	H	0	0	0	0	0	0	0	0	0	0	0	0
-0.2655	1.4162	2.291	C	0	0	0	0	0	0	0	0	0	0	0	0
-0.8344	1.3876	3.2362	H	0	0	0	0	0	0	0	0	0	0	0	0
-0.1903	2.4571	1.9601	H	0	0	0	0	0	0	0	0	0	0	0	0
-1.1052	0.7442	-1.3878	C	0	0	0	0	0	0	0	0	0	0	0	0
-1.7945	-0.1072	-1.3816	H	0	0	0	0	0	0	0	0	0	0	0	0
-1.7255	1.6446	-1.4668	H	0	0	0	0	0	0	0	0	0	0	0	0
1.2567	0.1497	-1.85	C	0	0	0	0	0	0	0	0	0	0	0	0
1.7743	-0.6256	-2.4245	H	0	0	0	0	0	0	0	0	0	0	0	0
1.9517	0.9955	-1.7451	H	0	0	0	0	0	0	0	0	0	0	0	0
-0.0648	0.6068	-2.549	C	0	0	0	0	0	0	0	0	0	0	0	0
1.0349	0.8894	2.4677	O	0	0	0	0	0	0	0	0	0	0	0	0
1.8216	-1.2876	3.0865	C	0	0	0	0	0	0	0	0	0	0	0	0
2.8656	-0.9611	3.1269	H	0	0	0	0	0	0	0	0	0	0	0	0
1.376	-1.1288	4.0721	H	0	0	0	0	0	0	0	0	0	0	0	0
1.8082	-2.3588	2.8549	H	0	0	0	0	0	0	0	0	0	0	0	0
-0.5327	-0.4213	-3.5809	C	0	0	0	0	0	0	0	0	0	0	0	0
-1.497	-0.1334	-4.0088	H	0	0	0	0	0	0	0	0	0	0	0	0
0.1854	-0.5064	-4.4048	H	0	0	0	0	0	0	0	0	0	0	0	0
-0.6407	-1.4098	-3.1196	H	0	0	0	0	0	0	0	0	0	0	0	0
0.1745	1.9611	-3.233	C	0	0	0	0	0	0	0	0	0	0	0	0
1.013	1.8705	-3.9323	H	0	0	0	0	0	0	0	0	0	0	0	0
0.4627	2.7056	-2.4712	H	0	0	0	0	0	0	0	0	0	0	0	0
-0.9131	2.4236	-4.0056	O	0	0	0	0	0	0	0	0	0	0	0	0
-1.6592	2.5611	-3.41	H	0	0	0	0	0	0	0	0	0	0	0	0
0.271	1.7049	-0.0717	H	0	0	0	0	0	0	0	0	0	0	0	0
-2.3081	0.6194	1.1408	O	0	0	0	0	0	0	0	0	0	0	0	0
-2.6793	0.6204	2.0319	H	0	0	0	0	0	0	0	0	0	0	0	0
1 2 1	0 0 0 0
2 5 1	0 0 0 0
2 3 1	0 0 0 0
2 4 1	0 0 0 0
3 6 1	0 0 0 0
3 7 1	0 0 0 0
3 4 1	0 0 0 0
4 8 1	0 0 0 0
4 9 1	0 0 0 0
9 10 1	0 0 0 0
11 12 1	0 0 0 0
11 13 1	0 0 0 0
8 11 1	0 0 0 0
14 15 1	0 0 0 0
11 14 1	0 0 0 0
10 14 1	0 0 0 0
16 17 1	0 0 0 0
16 18 1	0 0 0 0
9 16 1	0 0 0 0
19 20 1	0 0 0 0
19 21 1	0 0 0 0
10 19 1	0 0 0 0
22 23 1	0 0 0 0
22 24 1	0 0 0 0
14 22 1	0 0 0 0
22 25 1	0 0 0 0
19 25 1	0 0 0 0
8 26 1	0 0 0 0
27 28 1	0 0 0 0
27 29 1	0 0 0 0
27 30 1	0 0 0 0
8 27 1	0 0 0 0
31 32 1	0 0 0 0
31 33 1	0 0 0 0
31 34 1	0 0 0 0
25 31 1	0 0 0 0
35 36 1	0 0 0 0
35 37 1	0 0 0 0
25 35 1	0 0 0 0
38 39 1	0 0 0 0
35 38 1	0 0 0 0
10 40 1	0 0 0 0
16 26 1	0 0 0 0
41 42 1	0 0 0 0
9 41 1	0 0 0 0
M END
$$$$
M0016
Spartan	02192118043D
42 45 0	0 0 0 0	0 0 0	999	V2	0
-1.8624	-2.1892	0.7954	H	0	0	0	0	0	0	0	0	0	0	0	0
-1.0441	-2.1438	1.5115	C	0	0	0	0	0	0	0	0	0	0	0	0
-1.3255	-1.5548	2.8723	C	0	0	0	0	0	0	0	0	0	0	0	0
-0.4974	-0.8024	1.878	C	0	0	0	0	0	0	0	0	0	0	0	0
-0.355	-2.9823	1.445	H	0	0	0	0	0	0	0	0	0	0	0	0
-2.3252	-1.1746	3.0589	H	0	0	0	0	0	0	0	0	0	0	0	0
-0.8361	-2.0062	3.7294	H	0	0	0	0	0	0	0	0	0	0	0	0
0.9802	-0.4633	2.068	C	0	0	0	0	0	0	0	0	0	0	0	0
-1.0132	0.5196	1.2934	C	0	0	0	0	0	0	0	0	0	0	0	0
-0.3353	0.7629	-0.0841	C	0	0	0	0	0	0	0	0	0	0	0	0
1.7135	-0.5226	0.7005	C	0	0	0	0	0	0	0	0	0	0	0	0
2.2183	-1.4885	0.5788	H	0	0	0	0	0	0	0	0	0	0	0	0
2.4859	0.2551	0.7154	H	0	0	0	0	0	0	0	0	0	0	0	0
0.7144	-0.2999	-0.4299	C	0	0	0	0	0	0	0	0	0	0	0	0
0.1732	-1.2434	-0.5805	H	0	0	0	0	0	0	0	0	0	0	0	0
-0.3727	1.4425	2.3279	C	0	0	0	0	0	0	0	0	0	0	0	0
-0.937	1.3979	3.2695	H	0	0	0	0	0	0	0	0	0	0	0	0
-0.3047	2.4841	1.9995	H	0	0	0	0	0	0	0	0	0	0	0	0
-1.1786	0.7786	-1.3592	C	0	0	0	0	0	0	0	0	0	0	0	0
-1.8625	-0.0825	-1.3825	H	0	0	0	0	0	0	0	0	0	0	0	0
-1.791	1.6809	-1.4628	H	0	0	0	0	0	0	0	0	0	0	0	0
1.1808	0.1695	-1.8043	C	0	0	0	0	0	0	0	0	0	0	0	0
1.7081	-0.6036	-2.373	H	0	0	0	0	0	0	0	0	0	0	0	0
1.8765	1.0128	-1.6744	H	0	0	0	0	0	0	0	0	0	0	0	0
-0.1354	0.6317	-2.5134	C	0	0	0	0	0	0	0	0	0	0	0	0
0.9391	0.9252	2.4797	O	0	0	0	0	0	0	0	0	0	0	0	0
1.7185	-1.2454	3.138	C	0	0	0	0	0	0	0	0	0	0	0	0
2.7641	-0.9245	3.1773	H	0	0	0	0	0	0	0	0	0	0	0	0
1.2693	-1.0704	4.1184	H	0	0	0	0	0	0	0	0	0	0	0	0
1.6997	-2.3195	2.922	H	0	0	0	0	0	0	0	0	0	0	0	0
-0.5932	-0.3965	-3.549	C	0	0	0	0	0	0	0	0	0	0	0	0
-1.5924	-0.1497	-3.9267	H	0	0	0	0	0	0	0	0	0	0	0	0
0.0943	-0.4171	-4.3984	H	0	0	0	0	0	0	0	0	0	0	0	0
-0.6382	-1.4003	-3.1111	H	0	0	0	0	0	0	0	0	0	0	0	0
0.0658	1.9936	-3.1925	C	0	0	0	0	0	0	0	0	0	0	0	0
0.2808	2.7553	-2.4242	H	0	0	0	0	0	0	0	0	0	0	0	0
-0.8567	2.2932	-3.7013	H	0	0	0	0	0	0	0	0	0	0	0	0
1.0639	1.9833	-4.1913	O	0	0	0	0	0	0	0	0	0	0	0	0
1.9084	1.804	-3.7598	H	0	0	0	0	0	0	0	0	0	0	0	0
0.1864	1.7287	-0.03	H	0	0	0	0	0	0	0	0	0	0	0	0
-2.4085	0.6903	1.2976	O	0	0	0	0	0	0	0	0	0	0	0	0
-2.7758	0.1711	0.5718	H	0	0	0	0	0	0	0	0	0	0	0	0
1 2 1	0 0 0 0
2 5 1	0 0 0 0
2 3 1	0 0 0 0
2 4 1	0 0 0 0
3 6 1	0 0 0 0
3 7 1	0 0 0 0
3 4 1	0 0 0 0
4 8 1	0 0 0 0
4 9 1	0 0 0 0
9 10 1	0 0 0 0
11 12 1	0 0 0 0
11 13 1	0 0 0 0
8 11 1	0 0 0 0
14 15 1	0 0 0 0
11 14 1	0 0 0 0
10 14 1	0 0 0 0
16 17 1	0 0 0 0
16 18 1	0 0 0 0
9 16 1	0 0 0 0
19 20 1	0 0 0 0
19 21 1	0 0 0 0
10 19 1	0 0 0 0
22 23 1	0 0 0 0
22 24 1	0 0 0 0
14 22 1	0 0 0 0
22 25 1	0 0 0 0
19 25 1	0 0 0 0
8 26 1	0 0 0 0
27 28 1	0 0 0 0
27 29 1	0 0 0 0
27 30 1	0 0 0 0
8 27 1	0 0 0 0
31 32 1	0 0 0 0
31 33 1	0 0 0 0
31 34 1	0 0 0 0
25 31 1	0 0 0 0
35 36 1	0 0 0 0
35 37 1	0 0 0 0
25 35 1	0 0 0 0
38 39 1	0 0 0 0
35 38 1	0 0 0 0
10 40 1	0 0 0 0
16 26 1	0 0 0 0
41 42 1	0 0 0 0
9 41 1	0 0 0 0
M END
$$$$
M0017
Spartan	02192118043D
42 45 0	0 0 0 0	0 0 0	999	V2	0
-1.8078	-2.2404	0.7208	H	0	0	0	0	0	0	0	0	0	0	0	0
-0.9896	-2.2138	1.4349	C	0	0	0	0	0	0	0	0	0	0	0	0
-1.2756	-1.6448	2.8027	C	0	0	0	0	0	0	0	0	0	0	0	0
-0.453	-0.8726	1.8149	C	0	0	0	0	0	0	0	0	0	0	0	0
-0.2924	-3.0449	1.3593	H	0	0	0	0	0	0	0	0	0	0	0	0
-2.2823	-1.2895	2.9954	H	0	0	0	0	0	0	0	0	0	0	0	0
-0.7757	-2.0962	3.654	H	0	0	0	0	0	0	0	0	0	0	0	0
1.023	-0.5292	2.0102	C	0	0	0	0	0	0	0	0	0	0	0	0
-0.9693	0.4411	1.2369	C	0	0	0	0	0	0	0	0	0	0	0	0
-0.2792	0.7114	-0.1311	C	0	0	0	0	0	0	0	0	0	0	0	0
1.7558	-0.5854	0.6414	C	0	0	0	0	0	0	0	0	0	0	0	0
2.2591	-1.5521	0.5196	H	0	0	0	0	0	0	0	0	0	0	0	0
2.5287	0.1915	0.6536	H	0	0	0	0	0	0	0	0	0	0	0	0
0.7572	-0.3614	-0.4898	C	0	0	0	0	0	0	0	0	0	0	0	0
0.2054	-1.2996	-0.6334	H	0	0	0	0	0	0	0	0	0	0	0	0
-0.3398	1.3635	2.2894	C	0	0	0	0	0	0	0	0	0	0	0	0
-0.9029	1.2958	3.2312	H	0	0	0	0	0	0	0	0	0	0	0	0
-0.2803	2.4144	1.9812	H	0	0	0	0	0	0	0	0	0	0	0	0
-1.1195	0.7574	-1.4083	C	0	0	0	0	0	0	0	0	0	0	0	0
-1.8345	-0.073	-1.4102	H	0	0	0	0	0	0	0	0	0	0	0	0
-1.7136	1.6762	-1.5186	H	0	0	0	0	0	0	0	0	0	0	0	0
1.2261	0.1052	-1.8639	C	0	0	0	0	0	0	0	0	0	0	0	0
1.7322	-0.6788	-2.438	H	0	0	0	0	0	0	0	0	0	0	0	0
1.9207	0.9462	-1.7539	H	0	0	0	0	0	0	0	0	0	0	0	0
-0.0802	0.5885	-2.5672	C	0	0	0	0	0	0	0	0	0	0	0	0
0.9787	0.8611	2.4291	O	0	0	0	0	0	0	0	0	0	0	0	0
1.7615	-1.3119	3.0803	C	0	0	0	0	0	0	0	0	0	0	0	0
2.8071	-0.9906	3.1181	H	0	0	0	0	0	0	0	0	0	0	0	0
1.3139	-1.1371	4.0625	H	0	0	0	0	0	0	0	0	0	0	0	0
1.7418	-2.3865	2.864	H	0	0	0	0	0	0	0	0	0	0	0	0
-0.5807	-0.4371	-3.5886	C	0	0	0	0	0	0	0	0	0	0	0	0
-1.5586	-0.1502	-3.9941	H	0	0	0	0	0	0	0	0	0	0	0	0
0.1184	-0.5368	-4.4273	H	0	0	0	0	0	0	0	0	0	0	0	0
-0.6885	-1.4235	-3.1235	H	0	0	0	0	0	0	0	0	0	0	0	0
0.1621	1.9198	-3.2946	C	0	0	0	0	0	0	0	0	0	0	0	0
-0.7526	2.2153	-3.8354	H	0	0	0	0	0	0	0	0	0	0	0	0
0.9534	1.7855	-4.0399	H	0	0	0	0	0	0	0	0	0	0	0	0
0.6094	2.9667	-2.4545	O	0	0	0	0	0	0	0	0	0	0	0	0
-0.1169	3.2032	-1.8667	H	0	0	0	0	0	0	0	0	0	0	0	0
0.269	1.6611	-0.0563	H	0	0	0	0	0	0	0	0	0	0	0	0
-2.3773	0.4591	1.1989	O	0	0	0	0	0	0	0	0	0	0	0	0
-2.6531	1.2923	0.7967	H	0	0	0	0	0	0	0	0	0	0	0	0
1 2 1	0 0 0 0
2 5 1	0 0 0 0
2 3 1	0 0 0 0
2 4 1	0 0 0 0
3 6 1	0 0 0 0
3 7 1	0 0 0 0
3 4 1	0 0 0 0
4 8 1	0 0 0 0
4 9 1	0 0 0 0
9 10 1	0 0 0 0
11 12 1	0 0 0 0
11 13 1	0 0 0 0
8 11 1	0 0 0 0
14 15 1	0 0 0 0
11 14 1	0 0 0 0
10 14 1	0 0 0 0
16 17 1	0 0 0 0
16 18 1	0 0 0 0
9 16 1	0 0 0 0
19 20 1	0 0 0 0
19 21 1	0 0 0 0
10 19 1	0 0 0 0
22 23 1	0 0 0 0
22 24 1	0 0 0 0
14 22 1	0 0 0 0
22 25 1	0 0 0 0
19 25 1	0 0 0 0
8 26 1	0 0 0 0
27 28 1	0 0 0 0
27 29 1	0 0 0 0
27 30 1	0 0 0 0
8 27 1	0 0 0 0
31 32 1	0 0 0 0
31 33 1	0 0 0 0
31 34 1	0 0 0 0
25 31 1	0 0 0 0
35 36 1	0 0 0 0
35 37 1	0 0 0 0
25 35 1	0 0 0 0
38 39 1	0 0 0 0
35 38 1	0 0 0 0
10 40 1	0 0 0 0
16 26 1	0 0 0 0
41 42 1	0 0 0 0
9 41 1	0 0 0 0
M END
$$$$
M0018
Spartan	02192118043D
42 45 0	0 0 0 0	0 0 0	999	V2	0
-1.8327	-2.1792	0.7549	H	0	0	0	0	0	0	0	0	0	0	0	0
-1.0125	-2.1633	1.4677	C	0	0	0	0	0	0	0	0	0	0	0	0
-1.2981	-1.6094	2.8417	C	0	0	0	0	0	0	0	0	0	0	0	0
-0.477	-0.8275	1.8573	C	0	0	0	0	0	0	0	0	0	0	0	0
-0.319	-2.9966	1.3835	H	0	0	0	0	0	0	0	0	0	0	0	0
-2.3171	-1.2884	3.0446	H	0	0	0	0	0	0	0	0	0	0	0	0
-0.8	-2.0634	3.6924	H	0	0	0	0	0	0	0	0	0	0	0	0
0.9995	-0.4929	2.0565	C	0	0	0	0	0	0	0	0	0	0	0	0
-0.986	0.4982	1.2759	C	0	0	0	0	0	0	0	0	0	0	0	0
-0.3206	0.7396	-0.0995	C	0	0	0	0	0	0	0	0	0	0	0	0
1.7305	-0.5366	0.6859	C	0	0	0	0	0	0	0	0	0	0	0	0
2.2469	-1.4961	0.5616	H	0	0	0	0	0	0	0	0	0	0	0	0
2.4944	0.2495	0.7019	H	0	0	0	0	0	0	0	0	0	0	0	0
0.7293	-0.3219	-0.4449	C	0	0	0	0	0	0	0	0	0	0	0	0
0.1878	-1.2662	-0.5869	H	0	0	0	0	0	0	0	0	0	0	0	0
-0.3359	1.4235	2.3122	C	0	0	0	0	0	0	0	0	0	0	0	0
-0.9072	1.4009	3.2561	H	0	0	0	0	0	0	0	0	0	0	0	0
-0.255	2.4626	1.9778	H	0	0	0	0	0	0	0	0	0	0	0	0
-1.1726	0.7496	-1.3673	C	0	0	0	0	0	0	0	0	0	0	0	0
-1.864	-0.1	-1.3612	H	0	0	0	0	0	0	0	0	0	0	0	0
-1.7826	1.6533	-1.467	H	0	0	0	0	0	0	0	0	0	0	0	0
1.1903	0.1404	-1.8233	C	0	0	0	0	0	0	0	0	0	0	0	0
1.7066	-0.6371	-2.3944	H	0	0	0	0	0	0	0	0	0	0	0	0
1.8871	0.9827	-1.7294	H	0	0	0	0	0	0	0	0	0	0	0	0
-0.1314	0.598	-2.5236	C	0	0	0	0	0	0	0	0	0	0	0	0
0.9611	0.8913	2.4941	O	0	0	0	0	0	0	0	0	0	0	0	0
1.739	-1.2869	3.1168	C	0	0	0	0	0	0	0	0	0	0	0	0
2.7839	-0.9639	3.158	H	0	0	0	0	0	0	0	0	0	0	0	0
1.2921	-1.1253	4.1012	H	0	0	0	0	0	0	0	0	0	0	0	0
1.7227	-2.3583	2.8868	H	0	0	0	0	0	0	0	0	0	0	0	0
-0.5989	-0.4354	-3.5519	C	0	0	0	0	0	0	0	0	0	0	0	0
-1.5912	-0.1763	-3.9412	H	0	0	0	0	0	0	0	0	0	0	0	0
0.0979	-0.4896	-4.3937	H	0	0	0	0	0	0	0	0	0	0	0	0
-0.669	-1.4293	-3.0938	H	0	0	0	0	0	0	0	0	0	0	0	0
0.0631	1.953	-3.201	C	0	0	0	0	0	0	0	0	0	0	0	0
0.2911	2.7103	-2.4317	H	0	0	0	0	0	0	0	0	0	0	0	0
-0.8775	2.252	-3.6929	H	0	0	0	0	0	0	0	0	0	0	0	0
1.1165	1.8523	-4.1395	O	0	0	0	0	0	0	0	0	0	0	0	0
1.2345	2.7141	-4.552	H	0	0	0	0	0	0	0	0	0	0	0	0
0.2056	1.704	-0.049	H	0	0	0	0	0	0	0	0	0	0	0	0
-2.3805	0.6319	1.1631	O	0	0	0	0	0	0	0	0	0	0	0	0
-2.7509	0.6367	2.0544	H	0	0	0	0	0	0	0	0	0	0	0	0
1 2 1	0 0 0 0
2 5 1	0 0 0 0
2 3 1	0 0 0 0
2 4 1	0 0 0 0
3 6 1	0 0 0 0
3 7 1	0 0 0 0
3 4 1	0 0 0 0
4 8 1	0 0 0 0
4 9 1	0 0 0 0
9 10 1	0 0 0 0
11 12 1	0 0 0 0
11 13 1	0 0 0 0
8 11 1	0 0 0 0
14 15 1	0 0 0 0
11 14 1	0 0 0 0
10 14 1	0 0 0 0
16 17 1	0 0 0 0
16 18 1	0 0 0 0
9 16 1	0 0 0 0
19 20 1	0 0 0 0
19 21 1	0 0 0 0
10 19 1	0 0 0 0
22 23 1	0 0 0 0
22 24 1	0 0 0 0
14 22 1	0 0 0 0
22 25 1	0 0 0 0
19 25 1	0 0 0 0
8 26 1	0 0 0 0
27 28 1	0 0 0 0
27 29 1	0 0 0 0
27 30 1	0 0 0 0
8 27 1	0 0 0 0
31 32 1	0 0 0 0
31 33 1	0 0 0 0
31 34 1	0 0 0 0
25 31 1	0 0 0 0
35 36 1	0 0 0 0
35 37 1	0 0 0 0
25 35 1	0 0 0 0
38 39 1	0 0 0 0
35 38 1	0 0 0 0
10 40 1	0 0 0 0
16 26 1	0 0 0 0
41 42 1	0 0 0 0
9 41 1	0 0 0 0
M END
$$$$
M0019
Spartan	02192118043D
42 45 0	0 0 0 0	0 0 0	999	V2	0
-1.768	-2.2073	0.7495	H	0	0	0	0	0	0	0	0	0	0	0	0
-0.9478	-2.1872	1.4621	C	0	0	0	0	0	0	0	0	0	0	0	0
-1.2346	-1.6326	2.8356	C	0	0	0	0	0	0	0	0	0	0	0	0
-0.4183	-0.848	1.8494	C	0	0	0	0	0	0	0	0	0	0	0	0
-0.2507	-3.0176	1.3788	H	0	0	0	0	0	0	0	0	0	0	0	0
-2.2543	-1.3144	3.0392	H	0	0	0	0	0	0	0	0	0	0	0	0
-0.7335	-2.0824	3.6869	H	0	0	0	0	0	0	0	0	0	0	0	0
1.0568	-0.5062	2.0467	C	0	0	0	0	0	0	0	0	0	0	0	0
-0.9347	0.4744	1.2663	C	0	0	0	0	0	0	0	0	0	0	0	0
-0.2737	0.7166	-0.1115	C	0	0	0	0	0	0	0	0	0	0	0	0
1.7864	-0.5507	0.6751	C	0	0	0	0	0	0	0	0	0	0	0	0
2.3055	-1.509	0.5519	H	0	0	0	0	0	0	0	0	0	0	0	0
2.5478	0.2379	0.6891	H	0	0	0	0	0	0	0	0	0	0	0	0
0.7816	-0.3415	-0.4536	C	0	0	0	0	0	0	0	0	0	0	0	0
0.2437	-1.2876	-0.5948	H	0	0	0	0	0	0	0	0	0	0	0	0
-0.2871	1.4045	2.2998	C	0	0	0	0	0	0	0	0	0	0	0	0
-0.8559	1.38	3.2454	H	0	0	0	0	0	0	0	0	0	0	0	0
-0.2124	2.4438	1.9641	H	0	0	0	0	0	0	0	0	0	0	0	0
-1.1264	0.7182	-1.3786	C	0	0	0	0	0	0	0	0	0	0	0	0
-1.8019	-0.1447	-1.375	H	0	0	0	0	0	0	0	0	0	0	0	0
-1.747	1.6096	-1.4925	H	0	0	0	0	0	0	0	0	0	0	0	0
1.2395	0.117	-1.8348	C	0	0	0	0	0	0	0	0	0	0	0	0
1.7467	-0.6678	-2.406	H	0	0	0	0	0	0	0	0	0	0	0	0
1.9469	0.9528	-1.7333	H	0	0	0	0	0	0	0	0	0	0	0	0
-0.0796	0.5881	-2.5314	C	0	0	0	0	0	0	0	0	0	0	0	0
1.0138	0.8791	2.4799	O	0	0	0	0	0	0	0	0	0	0	0	0
1.801	-1.2946	3.1082	C	0	0	0	0	0	0	0	0	0	0	0	0
2.8449	-0.9675	3.1477	H	0	0	0	0	0	0	0	0	0	0	0	0
1.3547	-1.1319	4.0929	H	0	0	0	0	0	0	0	0	0	0	0	0
1.7881	-2.3668	2.8813	H	0	0	0	0	0	0	0	0	0	0	0	0
-0.5445	-0.4209	-3.584	C	0	0	0	0	0	0	0	0	0	0	0	0
-1.5141	-0.1302	-3.9969	H	0	0	0	0	0	0	0	0	0	0	0	0
0.1722	-0.4876	-4.4118	H	0	0	0	0	0	0	0	0	0	0	0	0
-0.6426	-1.4181	-3.1394	H	0	0	0	0	0	0	0	0	0	0	0	0
0.1648	1.9484	-3.1835	C	0	0	0	0	0	0	0	0	0	0	0	0
1.0055	1.8602	-3.8927	H	0	0	0	0	0	0	0	0	0	0	0	0
0.4633	2.6711	-2.4054	H	0	0	0	0	0	0	0	0	0	0	0	0
-1.012	2.3734	-3.8418	O	0	0	0	0	0	0	0	0	0	0	0	0
-0.8443	3.2404	-4.2257	H	0	0	0	0	0	0	0	0	0	0	0	0
0.2475	1.6847	-0.0628	H	0	0	0	0	0	0	0	0	0	0	0	0
-2.3298	0.6001	1.1567	O	0	0	0	0	0	0	0	0	0	0	0	0
-2.6976	0.6144	2.0486	H	0	0	0	0	0	0	0	0	0	0	0	0
1 2 1	0 0 0 0
2 5 1	0 0 0 0
2 3 1	0 0 0 0
2 4 1	0 0 0 0
3 6 1	0 0 0 0
3 7 1	0 0 0 0
3 4 1	0 0 0 0
4 8 1	0 0 0 0
4 9 1	0 0 0 0
9 10 1	0 0 0 0
11 12 1	0 0 0 0
11 13 1	0 0 0 0
8 11 1	0 0 0 0
14 15 1	0 0 0 0
11 14 1	0 0 0 0
10 14 1	0 0 0 0
16 17 1	0 0 0 0
16 18 1	0 0 0 0
9 16 1	0 0 0 0
19 20 1	0 0 0 0
19 21 1	0 0 0 0
10 19 1	0 0 0 0
22 23 1	0 0 0 0
22 24 1	0 0 0 0
14 22 1	0 0 0 0
22 25 1	0 0 0 0
19 25 1	0 0 0 0
8 26 1	0 0 0 0
27 28 1	0 0 0 0
27 29 1	0 0 0 0
27 30 1	0 0 0 0
8 27 1	0 0 0 0
31 32 1	0 0 0 0
31 33 1	0 0 0 0
31 34 1	0 0 0 0
25 31 1	0 0 0 0
35 36 1	0 0 0 0
35 37 1	0 0 0 0
25 35 1	0 0 0 0
38 39 1	0 0 0 0
35 38 1	0 0 0 0
10 40 1	0 0 0 0
16 26 1	0 0 0 0
41 42 1	0 0 0 0
9 41 1	0 0 0 0
M END
$$$$
M0020
Spartan	02192118043D
42 45 0	0 0 0 0	0 0 0	999	V2	0
-1.8314	-2.1485	0.778	H	0	0	0	0	0	0	0	0	0	0	0	0
-1.0104	-2.1291	1.4897	C	0	0	0	0	0	0	0	0	0	0	0	0
-1.2933	-1.5637	2.8596	C	0	0	0	0	0	0	0	0	0	0	0	0
-0.4714	-0.7913	1.8685	C	0	0	0	0	0	0	0	0	0	0	0	0
-0.3193	-2.965	1.4115	H	0	0	0	0	0	0	0	0	0	0	0	0
-2.3109	-1.2378	3.0613	H	0	0	0	0	0	0	0	0	0	0	0	0
-0.7952	-2.0119	3.7135	H	0	0	0	0	0	0	0	0	0	0	0	0
1.0061	-0.4582	2.0638	C	0	0	0	0	0	0	0	0	0	0	0	0
-0.9782	0.5311	1.2775	C	0	0	0	0	0	0	0	0	0	0	0	0
-0.3127	0.7612	-0.1	C	0	0	0	0	0	0	0	0	0	0	0	0
1.7356	-0.5155	0.6927	C	0	0	0	0	0	0	0	0	0	0	0	0
2.2481	-1.478	0.5752	H	0	0	0	0	0	0	0	0	0	0	0	0
2.5023	0.2678	0.7013	H	0	0	0	0	0	0	0	0	0	0	0	0
0.7335	-0.3064	-0.4385	C	0	0	0	0	0	0	0	0	0	0	0	0
0.1883	-1.25	-0.5718	H	0	0	0	0	0	0	0	0	0	0	0	0
-0.3255	1.463	2.3061	C	0	0	0	0	0	0	0	0	0	0	0	0
-0.8953	1.4475	3.2512	H	0	0	0	0	0	0	0	0	0	0	0	0
-0.2434	2.4998	1.9646	H	0	0	0	0	0	0	0	0	0	0	0	0
-1.1667	0.7651	-1.3669	C	0	0	0	0	0	0	0	0	0	0	0	0
-1.8593	-0.0838	-1.3555	H	0	0	0	0	0	0	0	0	0	0	0	0
-1.7753	1.6695	-1.4709	H	0	0	0	0	0	0	0	0	0	0	0	0
1.1947	0.1429	-1.8215	C	0	0	0	0	0	0	0	0	0	0	0	0
1.7009	-0.6476	-2.3853	H	0	0	0	0	0	0	0	0	0	0	0	0
1.9018	0.9775	-1.7396	H	0	0	0	0	0	0	0	0	0	0	0	0
-0.1227	0.6128	-2.5198	C	0	0	0	0	0	0	0	0	0	0	0	0
0.9713	0.9299	2.4892	O	0	0	0	0	0	0	0	0	0	0	0	0
1.7449	-1.245	3.1302	C	0	0	0	0	0	0	0	0	0	0	0	0
2.7906	-0.9242	3.1679	H	0	0	0	0	0	0	0	0	0	0	0	0
1.2994	-1.0739	4.1137	H	0	0	0	0	0	0	0	0	0	0	0	0
1.7256	-2.3184	2.9093	H	0	0	0	0	0	0	0	0	0	0	0	0
-0.5998	-0.417	-3.5481	C	0	0	0	0	0	0	0	0	0	0	0	0
-1.5712	-0.1332	-3.9716	H	0	0	0	0	0	0	0	0	0	0	0	0
0.116	-0.5318	-4.3721	H	0	0	0	0	0	0	0	0	0	0	0	0
-0.7131	-1.4033	-3.0839	H	0	0	0	0	0	0	0	0	0	0	0	0
0.0814	1.9798	-3.1889	C	0	0	0	0	0	0	0	0	0	0	0	0
0.3177	2.7262	-2.4225	H	0	0	0	0	0	0	0	0	0	0	0	0
-0.8575	2.2948	-3.6745	H	0	0	0	0	0	0	0	0	0	0	0	0
1.1616	2.0201	-4.0994	O	0	0	0	0	0	0	0	0	0	0	0	0
0.9315	1.468	-4.8553	H	0	0	0	0	0	0	0	0	0	0	0	0
0.2165	1.7244	-0.0567	H	0	0	0	0	0	0	0	0	0	0	0	0
-2.3726	0.6656	1.1635	O	0	0	0	0	0	0	0	0	0	0	0	0
-2.7426	0.6865	2.0546	H	0	0	0	0	0	0	0	0	0	0	0	0
1 2 1	0 0 0 0
2 5 1	0 0 0 0
2 3 1	0 0 0 0
2 4 1	0 0 0 0
3 6 1	0 0 0 0
3 7 1	0 0 0 0
3 4 1	0 0 0 0
4 8 1	0 0 0 0
4 9 1	0 0 0 0
9 10 1	0 0 0 0
11 12 1	0 0 0 0
11 13 1	0 0 0 0
8 11 1	0 0 0 0
14 15 1	0 0 0 0
11 14 1	0 0 0 0
10 14 1	0 0 0 0
16 17 1	0 0 0 0
16 18 1	0 0 0 0
9 16 1	0 0 0 0
19 20 1	0 0 0 0
19 21 1	0 0 0 0
10 19 1	0 0 0 0
22 23 1	0 0 0 0
22 24 1	0 0 0 0
14 22 1	0 0 0 0
22 25 1	0 0 0 0
19 25 1	0 0 0 0
8 26 1	0 0 0 0
27 28 1	0 0 0 0
27 29 1	0 0 0 0
27 30 1	0 0 0 0
8 27 1	0 0 0 0
31 32 1	0 0 0 0
31 33 1	0 0 0 0
31 34 1	0 0 0 0
25 31 1	0 0 0 0
35 36 1	0 0 0 0
35 37 1	0 0 0 0
25 35 1	0 0 0 0
38 39 1	0 0 0 0
35 38 1	0 0 0 0
10 40 1	0 0 0 0
16 26 1	0 0 0 0
41 42 1	0 0 0 0
9 41 1	0 0 0 0
M END
$$$$
M0021
Spartan	02192118043D
42 45 0	0 0 0 0	0 0 0	999	V2	0
-1.8435	-2.2089	0.8023	H	0	0	0	0	0	0	0	0	0	0	0	0
-1.0236	-2.1834	1.5147	C	0	0	0	0	0	0	0	0	0	0	0	0
-1.3043	-1.6076	2.8811	C	0	0	0	0	0	0	0	0	0	0	0	0
-0.4808	-0.8433	1.8879	C	0	0	0	0	0	0	0	0	0	0	0	0
-0.329	-3.0171	1.4402	H	0	0	0	0	0	0	0	0	0	0	0	0
-2.3091	-1.2461	3.0743	H	0	0	0	0	0	0	0	0	0	0	0	0
-0.8035	-2.0562	3.7335	H	0	0	0	0	0	0	0	0	0	0	0	0
0.9968	-0.5048	2.0759	C	0	0	0	0	0	0	0	0	0	0	0	0
-0.9945	0.4696	1.3062	C	0	0	0	0	0	0	0	0	0	0	0	0
-0.313	0.7265	-0.0681	C	0	0	0	0	0	0	0	0	0	0	0	0
1.7245	-0.5673	0.7053	C	0	0	0	0	0	0	0	0	0	0	0	0
2.2273	-1.5345	0.5858	H	0	0	0	0	0	0	0	0	0	0	0	0
2.4989	0.2088	0.7125	H	0	0	0	0	0	0	0	0	0	0	0	0
0.7227	-0.3462	-0.4233	C	0	0	0	0	0	0	0	0	0	0	0	0
0.17	-1.2843	-0.5614	H	0	0	0	0	0	0	0	0	0	0	0	0
-0.3557	1.3953	2.3496	C	0	0	0	0	0	0	0	0	0	0	0	0
-0.9165	1.3384	3.2927	H	0	0	0	0	0	0	0	0	0	0	0	0
-0.2903	2.4428	2.0332	H	0	0	0	0	0	0	0	0	0	0	0	0
-1.1615	0.7612	-1.3396	C	0	0	0	0	0	0	0	0	0	0	0	0
-1.8728	-0.0718	-1.3347	H	0	0	0	0	0	0	0	0	0	0	0	0
-1.7468	1.6828	-1.4539	H	0	0	0	0	0	0	0	0	0	0	0	0
1.1865	0.113	-1.8014	C	0	0	0	0	0	0	0	0	0	0	0	0
1.692	-0.6689	-2.3758	H	0	0	0	0	0	0	0	0	0	0	0	0
1.8937	0.9463	-1.706	H	0	0	0	0	0	0	0	0	0	0	0	0
-0.1278	0.5897	-2.4999	C	0	0	0	0	0	0	0	0	0	0	0	0
0.9587	0.886	2.4899	O	0	0	0	0	0	0	0	0	0	0	0	0
1.7364	-1.2868	3.1444	C	0	0	0	0	0	0	0	0	0	0	0	0
2.7828	-0.968	3.1791	H	0	0	0	0	0	0	0	0	0	0	0	0
1.2911	-1.1103	4.1265	H	0	0	0	0	0	0	0	0	0	0	0	0
1.7146	-2.3611	2.9297	H	0	0	0	0	0	0	0	0	0	0	0	0
-0.6174	-0.4391	-3.5222	C	0	0	0	0	0	0	0	0	0	0	0	0
-1.6057	-0.1647	-3.9103	H	0	0	0	0	0	0	0	0	0	0	0	0
0.0761	-0.5075	-4.3648	H	0	0	0	0	0	0	0	0	0	0	0	0
-0.7026	-1.4299	-3.0608	H	0	0	0	0	0	0	0	0	0	0	0	0
0.0876	1.9388	-3.1833	C	0	0	0	0	0	0	0	0	0	0	0	0
0.3357	2.6936	-2.4175	H	0	0	0	0	0	0	0	0	0	0	0	0
-0.8504	2.2548	-3.6703	H	0	0	0	0	0	0	0	0	0	0	0	0
1.1317	1.8123	-4.127	O	0	0	0	0	0	0	0	0	0	0	0	0
1.2685	2.6695	-4.5427	H	0	0	0	0	0	0	0	0	0	0	0	0
0.2288	1.6808	-0.0014	H	0	0	0	0	0	0	0	0	0	0	0	0
-2.402	0.4957	1.2774	O	0	0	0	0	0	0	0	0	0	0	0	0
-2.6738	1.3019	0.8226	H	0	0	0	0	0	0	0	0	0	0	0	0
1 2 1	0 0 0 0
2 5 1	0 0 0 0
2 3 1	0 0 0 0
2 4 1	0 0 0 0
3 6 1	0 0 0 0
3 7 1	0 0 0 0
3 4 1	0 0 0 0
4 8 1	0 0 0 0
4 9 1	0 0 0 0
9 10 1	0 0 0 0
11 12 1	0 0 0 0
11 13 1	0 0 0 0
8 11 1	0 0 0 0
14 15 1	0 0 0 0
11 14 1	0 0 0 0
10 14 1	0 0 0 0
16 17 1	0 0 0 0
16 18 1	0 0 0 0
9 16 1	0 0 0 0
19 20 1	0 0 0 0
19 21 1	0 0 0 0
10 19 1	0 0 0 0
22 23 1	0 0 0 0
22 24 1	0 0 0 0
14 22 1	0 0 0 0
22 25 1	0 0 0 0
19 25 1	0 0 0 0
8 26 1	0 0 0 0
27 28 1	0 0 0 0
27 29 1	0 0 0 0
27 30 1	0 0 0 0
8 27 1	0 0 0 0
31 32 1	0 0 0 0
31 33 1	0 0 0 0
31 34 1	0 0 0 0
25 31 1	0 0 0 0
35 36 1	0 0 0 0
35 37 1	0 0 0 0
25 35 1	0 0 0 0
38 39 1	0 0 0 0
35 38 1	0 0 0 0
10 40 1	0 0 0 0
16 26 1	0 0 0 0
41 42 1	0 0 0 0
9 41 1	0 0 0 0
M END
$$$$
M0022
Spartan	02192118043D
42 45 0	0 0 0 0	0 0 0	999	V2	0
-1.8336	-2.2313	0.8392	H	0	0	0	0	0	0	0	0	0	0	0	0
-1.012	-2.1721	1.5506	C	0	0	0	0	0	0	0	0	0	0	0	0
-1.2907	-1.5708	2.9067	C	0	0	0	0	0	0	0	0	0	0	0	0
-0.4726	-0.8236	1.9001	C	0	0	0	0	0	0	0	0	0	0	0	0
-0.3168	-3.0059	1.4887	H	0	0	0	0	0	0	0	0	0	0	0	0
-2.292	-1.1948	3.0945	H	0	0	0	0	0	0	0	0	0	0	0	0
-0.7946	-2.0105	3.766	H	0	0	0	0	0	0	0	0	0	0	0	0
1.0034	-0.4725	2.0773	C	0	0	0	0	0	0	0	0	0	0	0	0
-1.0001	0.4888	1.3046	C	0	0	0	0	0	0	0	0	0	0	0	0
-0.3292	0.7247	-0.077	C	0	0	0	0	0	0	0	0	0	0	0	0
1.7283	-0.5398	0.706	C	0	0	0	0	0	0	0	0	0	0	0	0
2.2402	-1.503	0.5922	H	0	0	0	0	0	0	0	0	0	0	0	0
2.4951	0.2438	0.7068	H	0	0	0	0	0	0	0	0	0	0	0	0
0.7224	-0.3358	-0.4224	C	0	0	0	0	0	0	0	0	0	0	0	0
0.1837	-1.2836	-0.556	H	0	0	0	0	0	0	0	0	0	0	0	0
-0.3622	1.4256	2.3279	C	0	0	0	0	0	0	0	0	0	0	0	0
-0.9217	1.3859	3.2724	H	0	0	0	0	0	0	0	0	0	0	0	0
-0.3029	2.4645	1.9898	H	0	0	0	0	0	0	0	0	0	0	0	0
-1.1778	0.7299	-1.3479	C	0	0	0	0	0	0	0	0	0	0	0	0
-1.8446	-0.1446	-1.3714	H	0	0	0	0	0	0	0	0	0	0	0	0
-1.8091	1.6197	-1.4471	H	0	0	0	0	0	0	0	0	0	0	0	0
1.182	0.1219	-1.8039	C	0	0	0	0	0	0	0	0	0	0	0	0
1.6833	-0.6624	-2.3788	H	0	0	0	0	0	0	0	0	0	0	0	0
1.8926	0.9522	-1.7123	H	0	0	0	0	0	0	0	0	0	0	0	0
-0.1321	0.6045	-2.502	C	0	0	0	0	0	0	0	0	0	0	0	0
0.9532	0.9195	2.478	O	0	0	0	0	0	0	0	0	0	0	0	0
1.7533	-1.2387	3.1503	C	0	0	0	0	0	0	0	0	0	0	0	0
2.7964	-0.9089	3.181	H	0	0	0	0	0	0	0	0	0	0	0	0
1.3077	-1.0587	4.1312	H	0	0	0	0	0	0	0	0	0	0	0	0
1.7427	-2.3146	2.9442	H	0	0	0	0	0	0	0	0	0	0	0	0
-0.598	-0.3907	-3.5666	C	0	0	0	0	0	0	0	0	0	0	0	0
-1.5883	-0.1168	-3.9511	H	0	0	0	0	0	0	0	0	0	0	0	0
0.1025	-0.413	-4.4061	H	0	0	0	0	0	0	0	0	0	0	0	0
-0.6684	-1.4008	-3.1461	H	0	0	0	0	0	0	0	0	0	0	0	0
0.0738	1.9799	-3.1351	C	0	0	0	0	0	0	0	0	0	0	0	0
0.2964	2.712	-2.3407	H	0	0	0	0	0	0	0	0	0	0	0	0
-0.86	2.2978	-3.6284	H	0	0	0	0	0	0	0	0	0	0	0	0
1.1369	1.8993	-4.0632	O	0	0	0	0	0	0	0	0	0	0	0	0
1.2822	2.7767	-4.4345	H	0	0	0	0	0	0	0	0	0	0	0	0
0.1902	1.6921	-0.0318	H	0	0	0	0	0	0	0	0	0	0	0	0
-2.3974	0.6482	1.3125	O	0	0	0	0	0	0	0	0	0	0	0	0
-2.7622	0.1061	0.6025	H	0	0	0	0	0	0	0	0	0	0	0	0
1 2 1	0 0 0 0
2 5 1	0 0 0 0
2 3 1	0 0 0 0
2 4 1	0 0 0 0
3 6 1	0 0 0 0
3 7 1	0 0 0 0
3 4 1	0 0 0 0
4 8 1	0 0 0 0
4 9 1	0 0 0 0
9 10 1	0 0 0 0
11 12 1	0 0 0 0
11 13 1	0 0 0 0
8 11 1	0 0 0 0
14 15 1	0 0 0 0
11 14 1	0 0 0 0
10 14 1	0 0 0 0
16 17 1	0 0 0 0
16 18 1	0 0 0 0
9 16 1	0 0 0 0
19 20 1	0 0 0 0
19 21 1	0 0 0 0
10 19 1	0 0 0 0
22 23 1	0 0 0 0
[truncated: 392 more rows]

## Sheet: (2S,3R,7R,9S,11S)
M0001
Spartan	02192117443D
42 45 0	0 0 0 0	0 0 0	999	V2	0
2.1146	2.6219	1.3016	H	0	0	0	0	0	0	0	0	0	0	0	0
1.2023	2.4567	1.8683	C	0	0	0	0	0	0	0	0	0	0	0	0
1.2799	1.5207	3.0518	C	0	0	0	0	0	0	0	0	0	0	0	0
0.5837	1.1017	1.791	C	0	0	0	0	0	0	0	0	0	0	0	0
0.55	3.3232	1.9449	H	0	0	0	0	0	0	0	0	0	0	0	0
2.2503	1.0833	3.2728	H	0	0	0	0	0	0	0	0	0	0	0	0
0.6826	1.7506	3.9287	H	0	0	0	0	0	0	0	0	0	0	0	0
-0.9111	0.84	1.6779	C	0	0	0	0	0	0	0	0	0	0	0	0
1.1387	-0.0115	0.9067	C	0	0	0	0	0	0	0	0	0	0	0	0
0.892	0.3549	-0.5665	C	0	0	0	0	0	0	0	0	0	0	0	0
-1.3739	1.3594	0.3085	C	0	0	0	0	0	0	0	0	0	0	0	0
-1.2742	2.4516	0.3144	H	0	0	0	0	0	0	0	0	0	0	0	0
-2.4407	1.138	0.18	H	0	0	0	0	0	0	0	0	0	0	0	0
-0.5818	0.7571	-0.8676	C	0	0	0	0	0	0	0	0	0	0	0	0
-0.5514	1.5097	-1.6645	H	0	0	0	0	0	0	0	0	0	0	0	0
0.2649	-1.1685	1.4131	C	0	0	0	0	0	0	0	0	0	0	0	0
0.7	-1.5745	2.3417	H	0	0	0	0	0	0	0	0	0	0	0	0
0.1605	-1.9882	0.697	H	0	0	0	0	0	0	0	0	0	0	0	0
1.2128	-0.8047	-1.54	C	0	0	0	0	0	0	0	0	0	0	0	0
2.0102	-0.5268	-2.2366	H	0	0	0	0	0	0	0	0	0	0	0	0
1.5784	-1.6741	-0.9866	H	0	0	0	0	0	0	0	0	0	0	0	0
-1.2053	-0.5133	-1.4625	C	0	0	0	0	0	0	0	0	0	0	0	0
-2.1019	-0.2916	-2.0544	H	0	0	0	0	0	0	0	0	0	0	0	0
-1.5151	-1.1668	-0.6392	H	0	0	0	0	0	0	0	0	0	0	0	0
-0.0895	-1.155	-2.3085	C	0	0	0	0	0	0	0	0	0	0	0	0
-1.0076	-0.6031	1.687	O	0	0	0	0	0	0	0	0	0	0	0	0
-1.777	1.3679	2.8066	C	0	0	0	0	0	0	0	0	0	0	0	0
-2.8244	1.1073	2.6253	H	0	0	0	0	0	0	0	0	0	0	0	0
-1.4753	0.9238	3.7592	H	0	0	0	0	0	0	0	0	0	0	0	0
-1.7034	2.4588	2.882	H	0	0	0	0	0	0	0	0	0	0	0	0
-0.0661	-0.5379	-3.7145	C	0	0	0	0	0	0	0	0	0	0	0	0
0.084	0.5461	-3.6699	H	0	0	0	0	0	0	0	0	0	0	0	0
0.7521	-0.9572	-4.3119	H	0	0	0	0	0	0	0	0	0	0	0	0
-1.0059	-0.7242	-4.2487	H	0	0	0	0	0	0	0	0	0	0	0	0
-0.2643	-2.6721	-2.4689	C	0	0	0	0	0	0	0	0	0	0	0	0
0.5919	-3.0754	-3.0208	H	0	0	0	0	0	0	0	0	0	0	0	0
-1.1652	-2.8777	-3.0684	H	0	0	0	0	0	0	0	0	0	0	0	0
-0.3033	-3.3959	-1.2519	O	0	0	0	0	0	0	0	0	0	0	0	0
-1.1627	-3.2462	-0.8424	H	0	0	0	0	0	0	0	0	0	0	0	0
1.5528	1.2074	-0.7554	H	0	0	0	0	0	0	0	0	0	0	0	0
2.5211	-0.2553	1.0293	O	0	0	0	0	0	0	0	0	0	0	0	0
2.6775	-0.6605	1.8913	H	0	0	0	0	0	0	0	0	0	0	0	0
1 2 1	0 0 0 0
2 5 1	0 0 0 0
2 3 1	0 0 0 0
2 4 1	0 0 0 0
3 6 1	0 0 0 0
3 7 1	0 0 0 0
3 4 1	0 0 0 0
4 8 1	0 0 0 0
4 9 1	0 0 0 0
9 10 1	0 0 0 0
11 12 1	0 0 0 0
11 13 1	0 0 0 0
8 11 1	0 0 0 0
14 15 1	0 0 0 0
11 14 1	0 0 0 0
10 14 1	0 0 0 0
16 17 1	0 0 0 0
16 18 1	0 0 0 0
9 16 1	0 0 0 0
19 20 1	0 0 0 0
19 21 1	0 0 0 0
10 19 1	0 0 0 0
22 23 1	0 0 0 0
22 24 1	0 0 0 0
14 22 1	0 0 0 0
22 25 1	0 0 0 0
19 25 1	0 0 0 0
8 26 1	0 0 0 0
27 28 1	0 0 0 0
27 29 1	0 0 0 0
27 30 1	0 0 0 0
8 27 1	0 0 0 0
31 32 1	0 0 0 0
31 33 1	0 0 0 0
31 34 1	0 0 0 0
25 31 1	0 0 0 0
35 36 1	0 0 0 0
35 37 1	0 0 0 0
25 35 1	0 0 0 0
38 39 1	0 0 0 0
35 38 1	0 0 0 0
10 40 1	0 0 0 0
16 26 1	0 0 0 0
41 42 1	0 0 0 0
9 41 1	0 0 0 0
M END
$$$$
M0002
Spartan	02192117443D
42 45 0	0 0 0 0	0 0 0	999	V2	0
2.1368	2.6142	1.3487	H	0	0	0	0	0	0	0	0	0	0	0	0
1.2221	2.4506	1.9118	C	0	0	0	0	0	0	0	0	0	0	0	0
1.2849	1.5017	3.0853	C	0	0	0	0	0	0	0	0	0	0	0	0
0.5872	1.1022	1.8222	C	0	0	0	0	0	0	0	0	0	0	0	0
0.5748	3.3203	1.991	H	0	0	0	0	0	0	0	0	0	0	0	0
2.2373	1.0274	3.2933	H	0	0	0	0	0	0	0	0	0	0	0	0
0.6847	1.738	3.9584	H	0	0	0	0	0	0	0	0	0	0	0	0
-0.9107	0.8503	1.7032	C	0	0	0	0	0	0	0	0	0	0	0	0
1.1361	-0.008	0.9449	C	0	0	0	0	0	0	0	0	0	0	0	0
0.8824	0.352	-0.5347	C	0	0	0	0	0	0	0	0	0	0	0	0
-1.3724	1.3715	0.3343	C	0	0	0	0	0	0	0	0	0	0	0	0
-1.2592	2.4621	0.3368	H	0	0	0	0	0	0	0	0	0	0	0	0
-2.4419	1.1624	0.2078	H	0	0	0	0	0	0	0	0	0	0	0	0
-0.5892	0.7583	-0.8404	C	0	0	0	0	0	0	0	0	0	0	0	0
-0.554	1.5076	-1.6403	H	0	0	0	0	0	0	0	0	0	0	0	0
0.2643	-1.1598	1.4675	C	0	0	0	0	0	0	0	0	0	0	0	0
0.7058	-1.5324	2.4014	H	0	0	0	0	0	0	0	0	0	0	0	0
0.159	-1.9943	0.7669	H	0	0	0	0	0	0	0	0	0	0	0	0
1.1968	-0.8107	-1.5122	C	0	0	0	0	0	0	0	0	0	0	0	0
2.0014	-0.5473	-2.2067	H	0	0	0	0	0	0	0	0	0	0	0	0
1.526	-1.7061	-0.9703	H	0	0	0	0	0	0	0	0	0	0	0	0
-1.2168	-0.5104	-1.432	C	0	0	0	0	0	0	0	0	0	0	0	0
-2.116	-0.2894	-2.0199	H	0	0	0	0	0	0	0	0	0	0	0	0
-1.5205	-1.165	-0.6074	H	0	0	0	0	0	0	0	0	0	0	0	0
-0.1058	-1.1483	-2.2865	C	0	0	0	0	0	0	0	0	0	0	0	0
-1.0158	-0.5904	1.7113	O	0	0	0	0	0	0	0	0	0	0	0	0
-1.772	1.3877	2.8306	C	0	0	0	0	0	0	0	0	0	0	0	0
-2.8214	1.1359	2.6504	H	0	0	0	0	0	0	0	0	0	0	0	0
-1.4726	0.9429	3.7825	H	0	0	0	0	0	0	0	0	0	0	0	0
-1.6892	2.4777	2.9047	H	0	0	0	0	0	0	0	0	0	0	0	0
-0.0795	-0.5194	-3.686	C	0	0	0	0	0	0	0	0	0	0	0	0
0.0627	0.5644	-3.6328	H	0	0	0	0	0	0	0	0	0	0	0	0
0.7419	-0.9295	-4.2854	H	0	0	0	0	0	0	0	0	0	0	0	0
-1.0166	-0.7074	-4.2222	H	0	0	0	0	0	0	0	0	0	0	0	0
-0.2838	-2.6634	-2.4589	C	0	0	0	0	0	0	0	0	0	0	0	0
0.5534	-3.0599	-3.0441	H	0	0	0	0	0	0	0	0	0	0	0	0
-1.2041	-2.8609	-3.0306	H	0	0	0	0	0	0	0	0	0	0	0	0
-0.2793	-3.3997	-1.2502	O	0	0	0	0	0	0	0	0	0	0	0	0
-1.1204	-3.2471	-0.8033	H	0	0	0	0	0	0	0	0	0	0	0	0
1.5452	1.2026	-0.7271	H	0	0	0	0	0	0	0	0	0	0	0	0
2.5133	-0.2057	1.1798	O	0	0	0	0	0	0	0	0	0	0	0	0
2.8254	-0.8745	0.5583	H	0	0	0	0	0	0	0	0	0	0	0	0
1 2 1	0 0 0 0
2 5 1	0 0 0 0
2 3 1	0 0 0 0
2 4 1	0 0 0 0
3 6 1	0 0 0 0
3 7 1	0 0 0 0
3 4 1	0 0 0 0
4 8 1	0 0 0 0
4 9 1	0 0 0 0
9 10 1	0 0 0 0
11 12 1	0 0 0 0
11 13 1	0 0 0 0
8 11 1	0 0 0 0
14 15 1	0 0 0 0
11 14 1	0 0 0 0
10 14 1	0 0 0 0
16 17 1	0 0 0 0
16 18 1	0 0 0 0
9 16 1	0 0 0 0
19 20 1	0 0 0 0
19 21 1	0 0 0 0
10 19 1	0 0 0 0
22 23 1	0 0 0 0
22 24 1	0 0 0 0
14 22 1	0 0 0 0
22 25 1	0 0 0 0
19 25 1	0 0 0 0
8 26 1	0 0 0 0
27 28 1	0 0 0 0
27 29 1	0 0 0 0
27 30 1	0 0 0 0
8 27 1	0 0 0 0
31 32 1	0 0 0 0
31 33 1	0 0 0 0
31 34 1	0 0 0 0
25 31 1	0 0 0 0
35 36 1	0 0 0 0
35 37 1	0 0 0 0
25 35 1	0 0 0 0
38 39 1	0 0 0 0
35 38 1	0 0 0 0
10 40 1	0 0 0 0
16 26 1	0 0 0 0
41 42 1	0 0 0 0
9 41 1	0 0 0 0
M END
$$$$
M0003
Spartan	02192117443D
42 45 0	0 0 0 0	0 0 0	999	V2	0
2.6233	-2.1108	1.301	H	0	0	0	0	0	0	0	0	0	0	0	0
2.468	-1.1986	1.871	C	0	0	0	0	0	0	0	0	0	0	0	0
1.5381	-1.273	3.0595	C	0	0	0	0	0	0	0	0	0	0	0	0
1.1175	-0.5696	1.8036	C	0	0	0	0	0	0	0	0	0	0	0	0
3.3399	-0.5532	1.9443	H	0	0	0	0	0	0	0	0	0	0	0	0
1.0959	-2.2414	3.2793	H	0	0	0	0	0	0	0	0	0	0	0	0
1.7776	-0.6806	3.9372	H	0	0	0	0	0	0	0	0	0	0	0	0
0.8656	0.9275	1.6986	C	0	0	0	0	0	0	0	0	0	0	0	0
-0.0049	-1.1117	0.9222	C	0	0	0	0	0	0	0	0	0	0	0	0
0.3667	-0.8719	-0.5502	C	0	0	0	0	0	0	0	0	0	0	0	0
1.3702	1.3933	0.3242	C	0	0	0	0	0	0	0	0	0	0	0	0
2.4631	1.2973	0.3199	H	0	0	0	0	0	0	0	0	0	0	0	0
1.1431	2.4595	0.2013	H	0	0	0	0	0	0	0	0	0	0	0	0
0.7626	0.6031	-0.851	C	0	0	0	0	0	0	0	0	0	0	0	0
1.5155	0.5743	-1.6481	H	0	0	0	0	0	0	0	0	0	0	0	0
-1.1538	-0.2255	1.4299	C	0	0	0	0	0	0	0	0	0	0	0	0
-1.5699	-0.6694	2.3506	H	0	0	0	0	0	0	0	0	0	0	0	0
-1.9671	-0.093	0.7115	H	0	0	0	0	0	0	0	0	0	0	0	0
-0.7856	-1.201	-1.5298	C	0	0	0	0	0	0	0	0	0	0	0	0
-0.4997	-1.9996	-2.2224	H	0	0	0	0	0	0	0	0	0	0	0	0
-1.6564	-1.5665	-0.9792	H	0	0	0	0	0	0	0	0	0	0	0	0
-0.5107	1.2201	-1.4461	C	0	0	0	0	0	0	0	0	0	0	0	0
-0.29	2.1173	-2.0382	H	0	0	0	0	0	0	0	0	0	0	0	0
-1.1942	1.5168	-0.6456	H	0	0	0	0	0	0	0	0	0	0	0	0
-1.1317	0.1007	-2.3037	C	0	0	0	0	0	0	0	0	0	0	0	0
-0.5729	1.0343	1.7303	O	0	0	0	0	0	0	0	0	0	0	0	0
1.417	1.7856	2.8224	C	0	0	0	0	0	0	0	0	0	0	0	0
1.1617	2.8354	2.6474	H	0	0	0	0	0	0	0	0	0	0	0	0
0.9832	1.4849	3.7802	H	0	0	0	0	0	0	0	0	0	0	0	0
2.5084	1.7033	2.8826	H	0	0	0	0	0	0	0	0	0	0	0	0
-0.497	0.0784	-3.702	C	0	0	0	0	0	0	0	0	0	0	0	0
0.5873	-0.0579	-3.639	H	0	0	0	0	0	0	0	0	0	0	0	0
-0.8959	-0.7469	-4.3036	H	0	0	0	0	0	0	0	0	0	0	0	0
-0.6855	1.0149	-4.2408	H	0	0	0	0	0	0	0	0	0	0	0	0
-2.6392	0.2783	-2.4784	C	0	0	0	0	0	0	0	0	0	0	0	0
-3.0294	-0.5404	-3.1048	H	0	0	0	0	0	0	0	0	0	0	0	0
-2.8298	1.2248	-3.0092	H	0	0	0	0	0	0	0	0	0	0	0	0
-3.2733	0.28	-1.2121	O	0	0	0	0	0	0	0	0	0	0	0	0
-4.2126	0.4437	-1.3414	H	0	0	0	0	0	0	0	0	0	0	0	0
1.2228	-1.5303	-0.7333	H	0	0	0	0	0	0	0	0	0	0	0	0
-0.2637	-2.4922	1.0482	O	0	0	0	0	0	0	0	0	0	0	0	0
-0.6642	-2.64	1.9139	H	0	0	0	0	0	0	0	0	0	0	0	0
1 2 1	0 0 0 0
2 5 1	0 0 0 0
2 3 1	0 0 0 0
2 4 1	0 0 0 0
3 6 1	0 0 0 0
3 7 1	0 0 0 0
3 4 1	0 0 0 0
4 8 1	0 0 0 0
4 9 1	0 0 0 0
9 10 1	0 0 0 0
11 12 1	0 0 0 0
11 13 1	0 0 0 0
8 11 1	0 0 0 0
14 15 1	0 0 0 0
11 14 1	0 0 0 0
10 14 1	0 0 0 0
16 17 1	0 0 0 0
16 18 1	0 0 0 0
9 16 1	0 0 0 0
19 20 1	0 0 0 0
19 21 1	0 0 0 0
10 19 1	0 0 0 0
22 23 1	0 0 0 0
22 24 1	0 0 0 0
14 22 1	0 0 0 0
22 25 1	0 0 0 0
19 25 1	0 0 0 0
8 26 1	0 0 0 0
27 28 1	0 0 0 0
27 29 1	0 0 0 0
27 30 1	0 0 0 0
8 27 1	0 0 0 0
31 32 1	0 0 0 0
31 33 1	0 0 0 0
31 34 1	0 0 0 0
25 31 1	0 0 0 0
35 36 1	0 0 0 0
35 37 1	0 0 0 0
25 35 1	0 0 0 0
38 39 1	0 0 0 0
35 38 1	0 0 0 0
10 40 1	0 0 0 0
16 26 1	0 0 0 0
41 42 1	0 0 0 0
9 41 1	0 0 0 0
M END
$$$$
M0004
Spartan	02192117443D
42 45 0	0 0 0 0	0 0 0	999	V2	0
2.6244	-2.1158	1.3631	H	0	0	0	0	0	0	0	0	0	0	0	0
2.4361	-1.2032	1.9253	C	0	0	0	0	0	0	0	0	0	0	0	0
1.4695	-1.2699	3.0856	C	0	0	0	0	0	0	0	0	0	0	0	0
1.0865	-0.5721	1.8193	C	0	0	0	0	0	0	0	0	0	0	0	0
3.3058	-0.5576	2.0207	H	0	0	0	0	0	0	0	0	0	0	0	0
0.9795	-2.2189	3.2838	H	0	0	0	0	0	0	0	0	0	0	0	0
1.6953	-0.6765	3.9661	H	0	0	0	0	0	0	0	0	0	0	0	0
0.8251	0.9224	1.698	C	0	0	0	0	0	0	0	0	0	0	0	0
-0.0242	-1.1289	0.933	C	0	0	0	0	0	0	0	0	0	0	0	0
0.3404	-0.8759	-0.5442	C	0	0	0	0	0	0	0	0	0	0	0	0
1.3441	1.3851	0.3281	C	0	0	0	0	0	0	0	0	0	0	0	0
2.4356	1.2782	0.3314	H	0	0	0	0	0	0	0	0	0	0	0	0
1.1293	2.4531	0.2004	H	0	0	0	0	0	0	0	0	0	0	0	0
0.736	0.5987	-0.8475	C	0	0	0	0	0	0	0	0	0	0	0	0
1.4829	0.5726	-1.6501	H	0	0	0	0	0	0	0	0	0	0	0	0
-1.1794	-0.2682	1.4471	C	0	0	0	0	0	0	0	0	0	0	0	0
-1.5647	-0.7163	2.3719	H	0	0	0	0	0	0	0	0	0	0	0	0
-2.0017	-0.166	0.7343	H	0	0	0	0	0	0	0	0	0	0	0	0
-0.8172	-1.2051	-1.5183	C	0	0	0	0	0	0	0	0	0	0	0	0
-0.5354	-1.9943	-2.2228	H	0	0	0	0	0	0	0	0	0	0	0	0
-1.6814	-1.5781	-0.9621	H	0	0	0	0	0	0	0	0	0	0	0	0
-0.542	1.2147	-1.4333	C	0	0	0	0	0	0	0	0	0	0	0	0
-0.329	2.1142	-2.0238	H	0	0	0	0	0	0	0	0	0	0	0	0
-1.1934	1.5165	-0.6056	H	0	0	0	0	0	0	0	0	0	0	0	0
-1.1788	0.0975	-2.2814	C	0	0	0	0	0	0	0	0	0	0	0	0
-0.6157	1.0123	1.7102	O	0	0	0	0	0	0	0	0	0	0	0	0
1.3551	1.7908	2.8243	C	0	0	0	0	0	0	0	0	0	0	0	0
1.0924	2.8376	2.6421	H	0	0	0	0	0	0	0	0	0	0	0	0
0.9133	1.4894	3.778	H	0	0	0	0	0	0	0	0	0	0	0	0
2.4465	1.719	2.8973	H	0	0	0	0	0	0	0	0	0	0	0	0
-0.5667	0.0837	-3.6892	C	0	0	0	0	0	0	0	0	0	0	0	0
0.5199	-0.0488	-3.6506	H	0	0	0	0	0	0	0	0	0	0	0	0
-0.9769	-0.74	-4.2858	H	0	0	0	0	0	0	0	0	0	0	0	0
-0.7702	1.0211	-4.221	H	0	0	0	0	0	0	0	0	0	0	0	0
-2.6972	0.263	-2.4384	C	0	0	0	0	0	0	0	0	0	0	0	0
-3.0931	-0.588	-3.0032	H	0	0	0	0	0	0	0	0	0	0	0	0
-2.9073	1.1704	-3.0263	H	0	0	0	0	0	0	0	0	0	0	0	0
-3.4216	0.2795	-1.2235	O	0	0	0	0	0	0	0	0	0	0	0	0
-3.2773	1.1306	-0.7962	H	0	0	0	0	0	0	0	0	0	0	0	0
1.2088	-1.5205	-0.742	H	0	0	0	0	0	0	0	0	0	0	0	0
-0.3466	-2.4854	1.1461	O	0	0	0	0	0	0	0	0	0	0	0	0
0.2931	-3.0209	0.6591	H	0	0	0	0	0	0	0	0	0	0	0	0
1 2 1	0 0 0 0
2 5 1	0 0 0 0
2 3 1	0 0 0 0
2 4 1	0 0 0 0
3 6 1	0 0 0 0
3 7 1	0 0 0 0
3 4 1	0 0 0 0
4 8 1	0 0 0 0
4 9 1	0 0 0 0
9 10 1	0 0 0 0
11 12 1	0 0 0 0
11 13 1	0 0 0 0
8 11 1	0 0 0 0
14 15 1	0 0 0 0
11 14 1	0 0 0 0
10 14 1	0 0 0 0
16 17 1	0 0 0 0
16 18 1	0 0 0 0
9 16 1	0 0 0 0
19 20 1	0 0 0 0
19 21 1	0 0 0 0
10 19 1	0 0 0 0
22 23 1	0 0 0 0
22 24 1	0 0 0 0
14 22 1	0 0 0 0
22 25 1	0 0 0 0
19 25 1	0 0 0 0
8 26 1	0 0 0 0
27 28 1	0 0 0 0
27 29 1	0 0 0 0
27 30 1	0 0 0 0
8 27 1	0 0 0 0
31 32 1	0 0 0 0
31 33 1	0 0 0 0
31 34 1	0 0 0 0
25 31 1	0 0 0 0
35 36 1	0 0 0 0
35 37 1	0 0 0 0
25 35 1	0 0 0 0
38 39 1	0 0 0 0
35 38 1	0 0 0 0
10 40 1	0 0 0 0
16 26 1	0 0 0 0
41 42 1	0 0 0 0
9 41 1	0 0 0 0
M END
$$$$
M0005
Spartan	02192117443D
42 45 0	0 0 0 0	0 0 0	999	V2	0
2.132	2.6169	1.3564	H	0	0	0	0	0	0	0	0	0	0	0	0
1.2172	2.4618	1.9215	C	0	0	0	0	0	0	0	0	0	0	0	0
1.2744	1.5147	3.0975	C	0	0	0	0	0	0	0	0	0	0	0	0
0.5719	1.1176	1.8357	C	0	0	0	0	0	0	0	0	0	0	0	0
0.5776	3.3379	2.0009	H	0	0	0	0	0	0	0	0	0	0	0	0
2.2233	1.0322	3.3059	H	0	0	0	0	0	0	0	0	0	0	0	0
0.6775	1.7562	3.9717	H	0	0	0	0	0	0	0	0	0	0	0	0
-0.9276	0.8748	1.7217	C	0	0	0	0	0	0	0	0	0	0	0	0
1.1107	0.0006	0.96	C	0	0	0	0	0	0	0	0	0	0	0	0
0.8648	0.3682	-0.5187	C	0	0	0	0	0	0	0	0	0	0	0	0
-1.3903	1.384	0.3483	C	0	0	0	0	0	0	0	0	0	0	0	0
-1.2804	2.4749	0.3415	H	0	0	0	0	0	0	0	0	0	0	0	0
-2.4588	1.1697	0.2255	H	0	0	0	0	0	0	0	0	0	0	0	0
-0.6082	0.7655	-0.8249	C	0	0	0	0	0	0	0	0	0	0	0	0
-0.5761	1.5141	-1.6262	H	0	0	0	0	0	0	0	0	0	0	0	0
0.2275	-1.1454	1.4806	C	0	0	0	0	0	0	0	0	0	0	0	0
0.6751	-1.5267	2.4085	H	0	0	0	0	0	0	0	0	0	0	0	0
0.0966	-1.9733	0.7774	H	0	0	0	0	0	0	0	0	0	0	0	0
1.19	-0.7857	-1.5036	C	0	0	0	0	0	0	0	0	0	0	0	0
1.9928	-0.5105	-2.1954	H	0	0	0	0	0	0	0	0	0	0	0	0
1.5266	-1.6804	-0.9667	H	0	0	0	0	0	0	0	0	0	0	0	0
-1.2267	-0.5084	-1.4139	C	0	0	0	0	0	0	0	0	0	0	0	0
-2.1282	-0.2916	-2.0007	H	0	0	0	0	0	0	0	0	0	0	0	0
-1.5128	-1.1921	-0.6099	H	0	0	0	0	0	0	0	0	0	0	0	0
-0.1125	-1.1252	-2.2802	C	0	0	0	0	0	0	0	0	0	0	0	0
-1.0427	-0.5616	1.7473	O	0	0	0	0	0	0	0	0	0	0	0	0
-1.7832	1.4317	2.8448	C	0	0	0	0	0	0	0	0	0	0	0	0
-2.8349	1.1867	2.6669	H	0	0	0	0	0	0	0	0	0	0	0	0
-1.4878	0.9925	3.8014	H	0	0	0	0	0	0	0	0	0	0	0	0
-1.6907	2.522	2.9085	H	0	0	0	0	0	0	0	0	0	0	0	0
-0.0914	-0.4823	-3.6738	C	0	0	0	0	0	0	0	0	0	0	0	0
0.0282	0.6034	-3.6058	H	0	0	0	0	0	0	0	0	0	0	0	0
0.7405	-0.8678	-4.2752	H	0	0	0	0	0	0	0	0	0	0	0	0
-1.0235	-0.6817	-4.2154	H	0	0	0	0	0	0	0	0	0	0	0	0
-0.292	-2.6322	-2.4623	C	0	0	0	0	0	0	0	0	0	0	0	0
0.496	-3.0161	-3.1309	H	0	0	0	0	0	0	0	0	0	0	0	0
-1.262	-2.817	-2.9499	H	0	0	0	0	0	0	0	0	0	0	0	0
-0.231	-3.2773	-1.2038	O	0	0	0	0	0	0	0	0	0	0	0	0
-0.4707	-4.2018	-1.3196	H	0	0	0	0	0	0	0	0	0	0	0	0
1.524	1.2231	-0.7041	H	0	0	0	0	0	0	0	0	0	0	0	0
2.4865	-0.2097	1.199	O	0	0	0	0	0	0	0	0	0	0	0	0
2.7983	-0.8619	0.56	H	0	0	0	0	0	0	0	0	0	0	0	0
1 2 1	0 0 0 0
2 5 1	0 0 0 0
2 3 1	0 0 0 0
2 4 1	0 0 0 0
3 6 1	0 0 0 0
3 7 1	0 0 0 0
3 4 1	0 0 0 0
4 8 1	0 0 0 0
4 9 1	0 0 0 0
9 10 1	0 0 0 0
11 12 1	0 0 0 0
11 13 1	0 0 0 0
8 11 1	0 0 0 0
14 15 1	0 0 0 0
11 14 1	0 0 0 0
10 14 1	0 0 0 0
16 17 1	0 0 0 0
16 18 1	0 0 0 0
9 16 1	0 0 0 0
19 20 1	0 0 0 0
19 21 1	0 0 0 0
10 19 1	0 0 0 0
22 23 1	0 0 0 0
22 24 1	0 0 0 0
14 22 1	0 0 0 0
22 25 1	0 0 0 0
19 25 1	0 0 0 0
8 26 1	0 0 0 0
27 28 1	0 0 0 0
27 29 1	0 0 0 0
27 30 1	0 0 0 0
8 27 1	0 0 0 0
31 32 1	0 0 0 0
31 33 1	0 0 0 0
31 34 1	0 0 0 0
25 31 1	0 0 0 0
35 36 1	0 0 0 0
35 37 1	0 0 0 0
25 35 1	0 0 0 0
38 39 1	0 0 0 0
35 38 1	0 0 0 0
10 40 1	0 0 0 0
16 26 1	0 0 0 0
41 42 1	0 0 0 0
9 41 1	0 0 0 0
M END
$$$$
M0006
Spartan	02192117443D
42 45 0	0 0 0 0	0 0 0	999	V2	0
2.1614	2.5774	1.3659	H	0	0	0	0	0	0	0	0	0	0	0	0
1.2453	2.4195	1.9285	C	0	0	0	0	0	0	0	0	0	0	0	0
1.3094	1.479	3.1086	C	0	0	0	0	0	0	0	0	0	0	0	0
0.6129	1.0717	1.8439	C	0	0	0	0	0	0	0	0	0	0	0	0
0.6019	3.2925	2.006	H	0	0	0	0	0	0	0	0	0	0	0	0
2.2756	1.034	3.3326	H	0	0	0	0	0	0	0	0	0	0	0	0
0.7115	1.7117	3.984	H	0	0	0	0	0	0	0	0	0	0	0	0
-0.8846	0.8265	1.7267	C	0	0	0	0	0	0	0	0	0	0	0	0
1.158	-0.0419	0.9537	C	0	0	0	0	0	0	0	0	0	0	0	0
0.9225	0.343	-0.5163	C	0	0	0	0	0	0	0	0	0	0	0	0
-1.3405	1.3496	0.3567	C	0	0	0	0	0	0	0	0	0	0	0	0
-1.2353	2.4412	0.3654	H	0	0	0	0	0	0	0	0	0	0	0	0
-2.4078	1.1336	0.2255	H	0	0	0	0	0	0	0	0	0	0	0	0
-0.5482	0.7476	-0.8192	C	0	0	0	0	0	0	0	0	0	0	0	0
-0.5133	1.5017	-1.6141	H	0	0	0	0	0	0	0	0	0	0	0	0
0.2656	-1.1915	1.4473	C	0	0	0	0	0	0	0	0	0	0	0	0
0.7002	-1.6265	2.3623	H	0	0	0	0	0	0	0	0	0	0	0	0
0.1422	-1.9983	0.7174	H	0	0	0	0	0	0	0	0	0	0	0	0
1.2482	-0.8004	-1.5072	C	0	0	0	0	0	0	0	0	0	0	0	0
2.0433	-0.5079	-2.1995	H	0	0	0	0	0	0	0	0	0	0	0	0
1.634	-1.6709	-0.9632	H	0	0	0	0	0	0	0	0	0	0	0	0
-1.1713	-0.5176	-1.4262	C	0	0	0	0	0	0	0	0	0	0	0	0
-2.0639	-0.2788	-2.0174	H	0	0	0	0	0	0	0	0	0	0	0	0
-1.4863	-1.1912	-0.6187	H	0	0	0	0	0	0	0	0	0	0	0	0
-0.0522	-1.1505	-2.2795	C	0	0	0	0	0	0	0	0	0	0	0	0
-0.9944	-0.616	1.7378	O	0	0	0	0	0	0	0	0	0	0	0	0
-1.748	1.3613	2.8538	C	0	0	0	0	0	0	0	0	0	0	0	0
-2.797	1.1103	2.6696	H	0	0	0	0	0	0	0	0	0	0	0	0
-1.4528	0.9139	3.8067	H	0	0	0	0	0	0	0	0	0	0	0	0
-1.6647	2.4513	2.9297	H	0	0	0	0	0	0	0	0	0	0	0	0
-0.0375	-0.5356	-3.6851	C	0	0	0	0	0	0	0	0	0	0	0	0
0.0367	0.5571	-3.6444	H	0	0	0	0	0	0	0	0	0	0	0	0
0.8199	-0.9051	-4.2595	H	0	0	0	0	0	0	0	0	0	0	0	0
-0.9475	-0.8019	-4.2311	H	0	0	0	0	0	0	0	0	0	0	0	0
-0.2216	-2.6701	-2.3893	C	0	0	0	0	0	0	0	0	0	0	0	0
-0.1613	-3.1166	-1.382	H	0	0	0	0	0	0	0	0	0	0	0	0
0.5937	-3.0966	-2.9834	H	0	0	0	0	0	0	0	0	0	0	0	0
-1.4144	-3.0617	-3.0383	O	0	0	0	0	0	0	0	0	0	0	0	0
-2.1503	-2.753	-2.496	H	0	0	0	0	0	0	0	0	0	0	0	0
1.586	1.1966	-0.6897	H	0	0	0	0	0	0	0	0	0	0	0	0
2.5353	-0.3092	1.0796	O	0	0	0	0	0	0	0	0	0	0	0	0
2.6892	-0.6784	1.9583	H	0	0	0	0	0	0	0	0	0	0	0	0
1 2 1	0 0 0 0
2 5 1	0 0 0 0
2 3 1	0 0 0 0
2 4 1	0 0 0 0
3 6 1	0 0 0 0
3 7 1	0 0 0 0
3 4 1	0 0 0 0
4 8 1	0 0 0 0
4 9 1	0 0 0 0
9 10 1	0 0 0 0
11 12 1	0 0 0 0
11 13 1	0 0 0 0
8 11 1	0 0 0 0
14 15 1	0 0 0 0
11 14 1	0 0 0 0
10 14 1	0 0 0 0
16 17 1	0 0 0 0
16 18 1	0 0 0 0
9 16 1	0 0 0 0
19 20 1	0 0 0 0
19 21 1	0 0 0 0
10 19 1	0 0 0 0
22 23 1	0 0 0 0
22 24 1	0 0 0 0
14 22 1	0 0 0 0
22 25 1	0 0 0 0
19 25 1	0 0 0 0
8 26 1	0 0 0 0
27 28 1	0 0 0 0
27 29 1	0 0 0 0
27 30 1	0 0 0 0
8 27 1	0 0 0 0
31 32 1	0 0 0 0
31 33 1	0 0 0 0
31 34 1	0 0 0 0
25 31 1	0 0 0 0
35 36 1	0 0 0 0
35 37 1	0 0 0 0
25 35 1	0 0 0 0
38 39 1	0 0 0 0
35 38 1	0 0 0 0
10 40 1	0 0 0 0
16 26 1	0 0 0 0
41 42 1	0 0 0 0
9 41 1	0 0 0 0
M END
$$$$
M0007
Spartan	02192117443D
42 45 0	0 0 0 0	0 0 0	999	V2	0
2.6216	-2.1142	1.3702	H	0	0	0	0	0	0	0	0	0	0	0	0
2.4434	-1.2	1.9333	C	0	0	0	0	0	0	0	0	0	0	0	0
1.4802	-1.2589	3.0967	C	0	0	0	0	0	0	0	0	0	0	0	0
1.0997	-0.5564	1.833	C	0	0	0	0	0	0	0	0	0	0	0	0
3.3192	-0.5623	2.0255	H	0	0	0	0	0	0	0	0	0	0	0	0
0.985	-2.2044	3.2949	H	0	0	0	0	0	0	0	0	0	0	0	0
1.7152	-0.6691	3.9771	H	0	0	0	0	0	0	0	0	0	0	0	0
0.8499	0.9406	1.7159	C	0	0	0	0	0	0	0	0	0	0	0	0
-0.0186	-1.1009	0.9476	C	0	0	0	0	0	0	0	0	0	0	0	0
0.3549	-0.8557	-0.5284	C	0	0	0	0	0	0	0	0	0	0	0	0
1.3589	1.4034	0.3417	C	0	0	0	0	0	0	0	0	0	0	0	0
2.4507	1.2962	0.3368	H	0	0	0	0	0	0	0	0	0	0	0	0
1.1425	2.4715	0.2177	H	0	0	0	0	0	0	0	0	0	0	0	0
0.7442	0.6196	-0.8324	C	0	0	0	0	0	0	0	0	0	0	0	0
1.4902	0.5948	-1.6364	H	0	0	0	0	0	0	0	0	0	0	0	0
-1.1662	-0.2272	1.4607	C	0	0	0	0	0	0	0	0	0	0	0	0
-1.5602	-0.6807	2.3799	H	0	0	0	0	0	0	0	0	0	0	0	0
-1.9828	-0.0991	0.746	H	0	0	0	0	0	0	0	0	0	0	0	0
-0.7926	-1.1942	-1.5114	C	0	0	0	0	0	0	0	0	0	0	0	0
-0.4981	-1.9814	-2.2142	H	0	0	0	0	0	0	0	0	0	0	0	0
-1.6581	-1.5723	-0.9607	H	0	0	0	0	0	0	0	0	0	0	0	0
-0.5378	1.2289	-1.4157	C	0	0	0	0	0	0	0	0	0	0	0	0
-0.3277	2.1305	-2.0046	H	0	0	0	0	0	0	0	0	0	0	0	0
-1.2177	1.5146	-0.6085	H	0	0	0	0	0	0	0	0	0	0	0	0
-1.1537	0.1091	-2.2768	C	0	0	0	0	0	0	0	0	0	0	0	0
-0.5864	1.0421	1.7449	O	0	0	0	0	0	0	0	0	0	0	0	0
1.4002	1.8026	2.8377	C	0	0	0	0	0	0	0	0	0	0	0	0
1.1443	2.8517	2.6594	H	0	0	0	0	0	0	0	0	0	0	0	0
0.9651	1.5039	3.7952	H	0	0	0	0	0	0	0	0	0	0	0	0
2.4916	1.7213	2.8996	H	0	0	0	0	0	0	0	0	0	0	0	0
-0.5265	0.1007	-3.6783	C	0	0	0	0	0	0	0	0	0	0	0	0
0.56	-0.0161	-3.6228	H	0	0	0	0	0	0	0	0	0	0	0	0
-0.9149	-0.7289	-4.2808	H	0	0	0	0	0	0	0	0	0	0	0	0
-0.7348	1.035	-4.2122	H	0	0	0	0	0	0	0	0	0	0	0	0
-2.6636	0.274	-2.4435	C	0	0	0	0	0	0	0	0	0	0	0	0
-3.0478	-0.5418	-3.0778	H	0	0	0	0	0	0	0	0	0	0	0	0
-2.8641	1.2242	-2.9647	H	0	0	0	0	0	0	0	0	0	0	0	0
-3.2908	0.2569	-1.1754	O	0	0	0	0	0	0	0	0	0	0	0	0
-4.2352	0.3918	-1.2983	H	0	0	0	0	0	0	0	0	0	0	0	0
1.2272	-1.4985	-0.7171	H	0	0	0	0	0	0	0	0	0	0	0	0
-0.3543	-2.4555	1.1623	O	0	0	0	0	0	0	0	0	0	0	0	0
0.2878	-2.9958	0.6838	H	0	0	0	0	0	0	0	0	0	0	0	0
1 2 1	0 0 0 0
2 5 1	0 0 0 0
2 3 1	0 0 0 0
2 4 1	0 0 0 0
3 6 1	0 0 0 0
3 7 1	0 0 0 0
3 4 1	0 0 0 0
4 8 1	0 0 0 0
4 9 1	0 0 0 0
9 10 1	0 0 0 0
11 12 1	0 0 0 0
11 13 1	0 0 0 0
8 11 1	0 0 0 0
14 15 1	0 0 0 0
11 14 1	0 0 0 0
10 14 1	0 0 0 0
16 17 1	0 0 0 0
16 18 1	0 0 0 0
9 16 1	0 0 0 0
19 20 1	0 0 0 0
19 21 1	0 0 0 0
10 19 1	0 0 0 0
22 23 1	0 0 0 0
22 24 1	0 0 0 0
14 22 1	0 0 0 0
22 25 1	0 0 0 0
19 25 1	0 0 0 0
8 26 1	0 0 0 0
27 28 1	0 0 0 0
27 29 1	0 0 0 0
27 30 1	0 0 0 0
8 27 1	0 0 0 0
31 32 1	0 0 0 0
31 33 1	0 0 0 0
31 34 1	0 0 0 0
25 31 1	0 0 0 0
35 36 1	0 0 0 0
35 37 1	0 0 0 0
25 35 1	0 0 0 0
38 39 1	0 0 0 0
35 38 1	0 0 0 0
10 40 1	0 0 0 0
16 26 1	0 0 0 0
41 42 1	0 0 0 0
9 41 1	0 0 0 0
M END
$$$$
M0008
Spartan	02192117443D
42 45 0	0 0 0 0	0 0 0	999	V2	0
2.6002	-2.0955	1.291	H	0	0	0	0	0	0	0	0	0	0	0	0
2.4512	-1.1814	1.8595	C	0	0	0	0	0	0	0	0	0	0	0	0
1.5258	-1.2497	3.051	C	0	0	0	0	0	0	0	0	0	0	0	0
1.1046	-0.5452	1.7961	C	0	0	0	0	0	0	0	0	0	0	0	0
3.3265	-0.5402	1.9288	H	0	0	0	0	0	0	0	0	0	0	0	0
1.0831	-2.2168	3.275	H	0	0	0	0	0	0	0	0	0	0	0	0
1.7712	-0.6573	3.9263	H	0	0	0	0	0	0	0	0	0	0	0	0
0.8614	0.9538	1.6926	C	0	0	0	0	0	0	0	0	0	0	0	0
-0.023	-1.0795	0.9171	C	0	0	0	0	0	0	0	0	0	0	0	0
0.3544	-0.8465	-0.5549	C	0	0	0	0	0	0	0	0	0	0	0	0
1.3541	1.4185	0.3141	C	0	0	0	0	0	0	0	0	0	0	0	0
2.4463	1.322	0.3016	H	0	0	0	0	0	0	0	0	0	0	0	0
1.1266	2.4842	0.1934	H	0	0	0	0	0	0	0	0	0	0	0	0
0.7391	0.6295	-0.8576	C	0	0	0	0	0	0	0	0	0	0	0	0
1.4861	0.6047	-1.6601	H	0	0	0	0	0	0	0	0	0	0	0	0
-1.1647	-0.1819	1.4237	C	0	0	0	0	0	0	0	0	0	0	0	0
-1.599	-0.6293	2.3336	H	0	0	0	0	0	0	0	0	0	0	0	0
-1.9683	-0.0287	0.6977	H	0	0	0	0	0	0	0	0	0	0	0	0
-0.7888	-1.1852	-1.5417	C	0	0	0	0	0	0	0	0	0	0	0	0
-0.4912	-1.9764	-2.2365	H	0	0	0	0	0	0	0	0	0	0	0	0
-1.6405	-1.5882	-0.9831	H	0	0	0	0	0	0	0	0	0	0	0	0
-0.5418	1.2363	-1.4464	C	0	0	0	0	0	0	0	0	0	0	0	0
-0.3311	2.1362	-2.0372	H	0	0	0	0	0	0	0	0	0	0	0	0
-1.2277	1.5277	-0.6456	H	0	0	0	0	0	0	0	0	0	0	0	0
-1.1561	0.1157	-2.3063	C	0	0	0	0	0	0	0	0	0	0	0	0
-0.5757	1.0671	1.7401	O	0	0	0	0	0	0	0	0	0	0	0	0
1.4274	1.8091	2.8105	C	0	0	0	0	0	0	0	0	0	0	0	0
1.1763	2.8598	2.6377	H	0	0	0	0	0	0	0	0	0	0	0	0
1.0013	1.511	3.7718	H	0	0	0	0	0	0	0	0	0	0	0	0
2.5184	1.7211	2.86	H	0	0	0	0	0	0	0	0	0	0	0	0
-0.5244	0.1052	-3.7055	C	0	0	0	0	0	0	0	0	0	0	0	0
0.565	0.0023	-3.6504	H	0	0	0	0	0	0	0	0	0	0	0	0
-0.9039	-0.7325	-4.3036	H	0	0	0	0	0	0	0	0	0	0	0	0
-0.7444	1.0346	-4.2452	H	0	0	0	0	0	0	0	0	0	0	0	0
-2.6701	0.2958	-2.487	C	0	0	0	0	0	0	0	0	0	0	0	0
-3.0516	-0.4668	-3.1846	H	0	0	0	0	0	0	0	0	0	0	0	0
-2.8592	1.2751	-2.9415	H	0	0	0	0	0	0	0	0	0	0	0	0
-3.4196	0.286	-1.2845	O	0	0	0	0	0	0	0	0	0	0	0	0
-3.5036	-0.6292	-0.9954	H	0	0	0	0	0	0	0	0	0	0	0	0
1.2137	-1.5021	-0.7306	H	0	0	0	0	0	0	0	0	0	0	0	0
-0.2999	-2.4564	1.0442	O	0	0	0	0	0	0	0	0	0	0	0	0
-0.6481	-2.607	1.9321	H	0	0	0	0	0	0	0	0	0	0	0	0
1 2 1	0 0 0 0
2 5 1	0 0 0 0
2 3 1	0 0 0 0
2 4 1	0 0 0 0
3 6 1	0 0 0 0
3 7 1	0 0 0 0
3 4 1	0 0 0 0
4 8 1	0 0 0 0
4 9 1	0 0 0 0
9 10 1	0 0 0 0
11 12 1	0 0 0 0
11 13 1	0 0 0 0
8 11 1	0 0 0 0
14 15 1	0 0 0 0
11 14 1	0 0 0 0
10 14 1	0 0 0 0
16 17 1	0 0 0 0
16 18 1	0 0 0 0
9 16 1	0 0 0 0
19 20 1	0 0 0 0
19 21 1	0 0 0 0
10 19 1	0 0 0 0
22 23 1	0 0 0 0
22 24 1	0 0 0 0
14 22 1	0 0 0 0
22 25 1	0 0 0 0
19 25 1	0 0 0 0
8 26 1	0 0 0 0
27 28 1	0 0 0 0
27 29 1	0 0 0 0
27 30 1	0 0 0 0
8 27 1	0 0 0 0
31 32 1	0 0 0 0
31 33 1	0 0 0 0
31 34 1	0 0 0 0
25 31 1	0 0 0 0
35 36 1	0 0 0 0
35 37 1	0 0 0 0
25 35 1	0 0 0 0
38 39 1	0 0 0 0
35 38 1	0 0 0 0
10 40 1	0 0 0 0
16 26 1	0 0 0 0
41 42 1	0 0 0 0
9 41 1	0 0 0 0
M END
$$$$
M0009
Spartan	02192117443D
42 45 0	0 0 0 0	0 0 0	999	V2	0
2.0369	2.618	1.346	H	0	0	0	0	0	0	0	0	0	0	0	0
1.1265	2.4507	1.9156	C	0	0	0	0	0	0	0	0	0	0	0	0
1.2121	1.5191	3.1013	C	0	0	0	0	0	0	0	0	0	0	0	0
0.5121	1.0941	1.8444	C	0	0	0	0	0	0	0	0	0	0	0	0
0.4704	3.3142	1.9902	H	0	0	0	0	0	0	0	0	0	0	0	0
2.187	1.0922	3.321	H	0	0	0	0	0	0	0	0	0	0	0	0
0.6172	1.7502	3.979	H	0	0	0	0	0	0	0	0	0	0	0	0
-0.9828	0.8278	1.7392	C	0	0	0	0	0	0	0	0	0	0	0	0
1.0653	-0.0183	0.958	C	0	0	0	0	0	0	0	0	0	0	0	0
0.8179	0.3555	-0.5127	C	0	0	0	0	0	0	0	0	0	0	0	0
-1.4553	1.3322	0.3681	C	0	0	0	0	0	0	0	0	0	0	0	0
-1.3699	2.4256	0.3691	H	0	0	0	0	0	0	0	0	0	0	0	0
-2.5192	1.0959	0.245	H	0	0	0	0	0	0	0	0	0	0	0	0
-0.6604	0.7377	-0.8099	C	0	0	0	0	0	0	0	0	0	0	0	0
-0.6403	1.4907	-1.6063	H	0	0	0	0	0	0	0	0	0	0	0	0
0.1893	-1.1762	1.4626	C	0	0	0	0	0	0	0	0	0	0	0	0
0.6389	-1.6055	2.3733	H	0	0	0	0	0	0	0	0	0	0	0	0
0.066	-1.9858	0.7348	H	0	0	0	0	0	0	0	0	0	0	0	0
1.1538	-0.7927	-1.4948	C	0	0	0	0	0	0	0	0	0	0	0	0
1.9573	-0.5041	-2.1792	H	0	0	0	0	0	0	0	0	0	0	0	0
1.5341	-1.655	-0.9316	H	0	0	0	0	0	0	0	0	0	0	0	0
-1.2656	-0.5386	-1.411	C	0	0	0	0	0	0	0	0	0	0	0	0
-2.1669	-0.3241	-1.9973	H	0	0	0	0	0	0	0	0	0	0	0	0
-1.5633	-1.2207	-0.6055	H	0	0	0	0	0	0	0	0	0	0	0	0
-0.1447	-1.148	-2.273	C	0	0	0	0	0	0	0	0	0	0	0	0
-1.0727	-0.6146	1.7651	O	0	0	0	0	0	0	0	0	0	0	0	0
-1.8457	1.3615	2.8668	C	0	0	0	0	0	0	0	0	0	0	0	0
-2.8923	1.0948	2.6923	H	0	0	0	0	0	0	0	0	0	0	0	0
-1.5376	0.9275	3.8214	H	0	0	0	0	0	0	0	0	0	0	0	0
-1.7769	2.4531	2.9317	H	0	0	0	0	0	0	0	0	0	0	0	0
-0.1197	-0.5133	-3.6691	C	0	0	0	0	0	0	0	0	0	0	0	0
0.0598	0.5663	-3.6171	H	0	0	0	0	0	0	0	0	0	0	0	0
0.6718	-0.9624	-4.2752	H	0	0	0	0	0	0	0	0	0	0	0	0
-1.0723	-0.6727	-4.1876	H	0	0	0	0	0	0	0	0	0	0	0	0
-0.3226	-2.6643	-2.4043	C	0	0	0	0	0	0	0	0	0	0	0	0
-1.2623	-2.8874	-2.9219	H	0	0	0	0	0	0	0	0	0	0	0	0
-0.3911	-3.1101	-1.3965	H	0	0	0	0	0	0	0	0	0	0	0	0
0.6893	-3.294	-3.1645	O	0	0	0	0	0	0	0	0	0	0	0	0
1.5286	-3.1445	-2.7107	H	0	0	0	0	0	0	0	0	0	0	0	0
1.4705	1.2161	-0.6945	H	0	0	0	0	0	0	0	0	0	0	0	0
2.4464	-0.2703	1.0768	O	0	0	0	0	0	0	0	0	0	0	0	0
2.6102	-0.6206	1.9613	H	0	0	0	0	0	0	0	0	0	0	0	0
1 2 1	0 0 0 0
2 5 1	0 0 0 0
2 3 1	0 0 0 0
2 4 1	0 0 0 0
3 6 1	0 0 0 0
3 7 1	0 0 0 0
3 4 1	0 0 0 0
4 8 1	0 0 0 0
4 9 1	0 0 0 0
9 10 1	0 0 0 0
11 12 1	0 0 0 0
11 13 1	0 0 0 0
8 11 1	0 0 0 0
14 15 1	0 0 0 0
11 14 1	0 0 0 0
10 14 1	0 0 0 0
16 17 1	0 0 0 0
16 18 1	0 0 0 0
9 16 1	0 0 0 0
19 20 1	0 0 0 0
19 21 1	0 0 0 0
10 19 1	0 0 0 0
22 23 1	0 0 0 0
22 24 1	0 0 0 0
14 22 1	0 0 0 0
22 25 1	0 0 0 0
19 25 1	0 0 0 0
8 26 1	0 0 0 0
27 28 1	0 0 0 0
27 29 1	0 0 0 0
27 30 1	0 0 0 0
8 27 1	0 0 0 0
31 32 1	0 0 0 0
31 33 1	0 0 0 0
31 34 1	0 0 0 0
25 31 1	0 0 0 0
35 36 1	0 0 0 0
35 37 1	0 0 0 0
25 35 1	0 0 0 0
38 39 1	0 0 0 0
35 38 1	0 0 0 0
10 40 1	0 0 0 0
16 26 1	0 0 0 0
41 42 1	0 0 0 0
9 41 1	0 0 0 0
M END
$$$$
M0010
Spartan	02192117443D
42 45 0	0 0 0 0	0 0 0	999	V2	0
2.1655	2.5769	1.4512	H	0	0	0	0	0	0	0	0	0	0	0	0
1.2469	2.3917	2.0044	C	0	0	0	0	0	0	0	0	0	0	0	0
1.2926	1.4064	3.1499	C	0	0	0	0	0	0	0	0	0	0	0	0
0.5986	1.0524	1.8724	C	0	0	0	0	0	0	0	0	0	0	0	0
0.612	3.2683	2.1091	H	0	0	0	0	0	0	0	0	0	0	0	0
2.2347	0.9033	3.3473	H	0	0	0	0	0	0	0	0	0	0	0	0
0.6959	1.6257	4.0298	H	0	0	0	0	0	0	0	0	0	0	0	0
-0.8983	0.812	1.7385	C	0	0	0	0	0	0	0	0	0	0	0	0
1.1468	-0.0512	0.9716	C	0	0	0	0	0	0	0	0	0	0	0	0
0.9094	0.3454	-0.4997	C	0	0	0	0	0	0	0	0	0	0	0	0
-1.3483	1.347	0.3706	C	0	0	0	0	0	0	0	0	0	0	0	0
-1.2304	2.4372	0.3841	H	0	0	0	0	0	0	0	0	0	0	0	0
-2.4175	1.1438	0.2358	H	0	0	0	0	0	0	0	0	0	0	0	0
-0.5618	0.7419	-0.8062	C	0	0	0	0	0	0	0	0	0	0	0	0
-0.5319	1.4904	-1.607	H	0	0	0	0	0	0	0	0	0	0	0	0
0.2652	-1.2018	1.4614	C	0	0	0	0	0	0	0	0	0	0	0	0
0.7089	-1.6217	2.373	H	0	0	0	0	0	0	0	0	0	0	0	0
0.1464	-2.0074	0.73	H	0	0	0	0	0	0	0	0	0	0	0	0
1.2482	-0.7864	-1.4993	C	0	0	0	0	0	0	0	0	0	0	0	0
2.0207	-0.4734	-2.2082	H	0	0	0	0	0	0	0	0	0	0	0	0
1.6637	-1.6468	-0.9616	H	0	0	0	0	0	0	0	0	0	0	0	0
-1.1772	-0.5324	-1.4015	C	0	0	0	0	0	0	0	0	0	0	0	0
-2.0706	-0.3037	-1.995	H	0	0	0	0	0	0	0	0	0	0	0	0
-1.488	-1.1987	-0.5867	H	0	0	0	0	0	0	0	0	0	0	0	0
-0.0562	-1.1665	-2.2523	C	0	0	0	0	0	0	0	0	0	0	0	0
-1.0036	-0.6286	1.7394	O	0	0	0	0	0	0	0	0	0	0	0	0
-1.7677	1.34	2.8645	C	0	0	0	0	0	0	0	0	0	0	0	0
-2.8161	1.0913	2.6729	H	0	0	0	0	0	0	0	0	0	0	0	0
-1.4778	0.8853	3.8153	H	0	0	0	0	0	0	0	0	0	0	0	0
-1.6838	2.4295	2.9487	H	0	0	0	0	0	0	0	0	0	0	0	0
-0.0638	-0.5794	-3.6693	C	0	0	0	0	0	0	0	0	0	0	0	0
-0.0183	0.5152	-3.6512	H	0	0	0	0	0	0	0	0	0	0	0	0
0.7984	-0.9388	-4.2431	H	0	0	0	0	0	0	0	0	0	0	0	0
-0.9704	-0.8808	-4.2018	H	0	0	0	0	0	0	0	0	0	0	0	0
-0.2073	-2.6902	-2.3328	C	0	0	0	0	0	0	0	0	0	0	0	0
-0.1206	-3.1194	-1.3202	H	0	0	0	0	0	0	0	0	0	0	0	0
0.6017	-3.1155	-2.9368	H	0	0	0	0	0	0	0	0	0	0	0	0
-1.4081	-3.106	-2.9513	O	0	0	0	0	0	0	0	0	0	0	0	0
-2.1365	-2.8167	-2.3885	H	0	0	0	0	0	0	0	0	0	0	0	0
1.556	1.2176	-0.6721	H	0	0	0	0	0	0	0	0	0	0	0	0
2.496	-0.4	1.1894	O	0	0	0	0	0	0	0	0	0	0	0	0
3.0465	0.2442	0.7253	H	0	0	0	0	0	0	0	0	0	0	0	0
1 2 1	0 0 0 0
2 5 1	0 0 0 0
2 3 1	0 0 0 0
2 4 1	0 0 0 0
3 6 1	0 0 0 0
3 7 1	0 0 0 0
3 4 1	0 0 0 0
4 8 1	0 0 0 0
4 9 1	0 0 0 0
9 10 1	0 0 0 0
11 12 1	0 0 0 0
11 13 1	0 0 0 0
8 11 1	0 0 0 0
14 15 1	0 0 0 0
11 14 1	0 0 0 0
10 14 1	0 0 0 0
16 17 1	0 0 0 0
16 18 1	0 0 0 0
9 16 1	0 0 0 0
19 20 1	0 0 0 0
19 21 1	0 0 0 0
10 19 1	0 0 0 0
22 23 1	0 0 0 0
22 24 1	0 0 0 0
14 22 1	0 0 0 0
22 25 1	0 0 0 0
19 25 1	0 0 0 0
8 26 1	0 0 0 0
27 28 1	0 0 0 0
27 29 1	0 0 0 0
27 30 1	0 0 0 0
8 27 1	0 0 0 0
31 32 1	0 0 0 0
31 33 1	0 0 0 0
31 34 1	0 0 0 0
25 31 1	0 0 0 0
35 36 1	0 0 0 0
35 37 1	0 0 0 0
25 35 1	0 0 0 0
38 39 1	0 0 0 0
35 38 1	0 0 0 0
10 40 1	0 0 0 0
16 26 1	0 0 0 0
41 42 1	0 0 0 0
9 41 1	0 0 0 0
M END
$$$$
M0011
Spartan	02192117443D
42 45 0	0 0 0 0	0 0 0	999	V2	0
-2.0872	-2.6241	1.4245	H	0	0	0	0	0	0	0	0	0	0	0	0
-1.1725	-2.4583	1.987	C	0	0	0	0	0	0	0	0	0	0	0	0
-1.2348	-1.5012	3.1542	C	0	0	0	0	0	0	0	0	0	0	0	0
-0.5358	-1.1113	1.8879	C	0	0	0	0	0	0	0	0	0	0	0	0
-0.5266	-3.3287	2.0726	H	0	0	0	0	0	0	0	0	0	0	0	0
-2.1872	-1.0242	3.3588	H	0	0	0	0	0	0	0	0	0	0	0	0
-0.635	-1.7305	4.0294	H	0	0	0	0	0	0	0	0	0	0	0	0
0.961	-0.8603	1.7674	C	0	0	0	0	0	0	0	0	0	0	0	0
-1.086	-0.0086	1.0011	C	0	0	0	0	0	0	0	0	0	0	0	0
-0.837	-0.3825	-0.4747	C	0	0	0	0	0	0	0	0	0	0	0	0
1.4227	-1.3828	0.3989	C	0	0	0	0	0	0	0	0	0	0	0	0
1.3136	-2.4741	0.4048	H	0	0	0	0	0	0	0	0	0	0	0	0
2.4912	-1.1696	0.2709	H	0	0	0	0	0	0	0	0	0	0	0	0
0.6369	-0.7769	-0.7779	C	0	0	0	0	0	0	0	0	0	0	0	0
0.6079	-1.5267	-1.5775	H	0	0	0	0	0	0	0	0	0	0	0	0
-0.2086	1.1478	1.5071	C	0	0	0	0	0	0	0	0	0	0	0	0
-0.6571	1.55	2.4249	H	0	0	0	0	0	0	0	0	0	0	0	0
-0.0887	1.9672	0.7883	H	0	0	0	0	0	0	0	0	0	0	0	0
-1.1637	0.7698	-1.4602	C	0	0	0	0	0	0	0	0	0	0	0	0
-1.9576	0.4929	-2.1599	H	0	0	0	0	0	0	0	0	0	0	0	0
-1.5293	1.6608	-0.9316	H	0	0	0	0	0	0	0	0	0	0	0	0
1.2566	0.4955	-1.3708	C	0	0	0	0	0	0	0	0	0	0	0	0
2.1549	0.2745	-1.9593	H	0	0	0	0	0	0	0	0	0	0	0	0
1.56	1.1659	-0.558	H	0	0	0	0	0	0	0	0	0	0	0	0
0.1414	1.1235	-2.2277	C	0	0	0	0	0	0	0	0	0	0	0	0
1.0642	0.5807	1.7768	O	0	0	0	0	0	0	0	0	0	0	0	0
1.8241	-1.3943	2.8951	C	0	0	0	0	0	0	0	0	0	0	0	0
2.873	-1.1421	2.713	H	0	0	0	0	0	0	0	0	0	0	0	0
1.5255	-0.9474	3.8465	H	0	0	0	0	0	0	0	0	0	0	0	0
1.7418	-2.4843	2.9715	H	0	0	0	0	0	0	0	0	0	0	0	0
0.1171	0.5054	-3.6321	C	0	0	0	0	0	0	0	0	0	0	0	0
-0.0457	-0.5769	-3.5862	H	0	0	0	0	0	0	0	0	0	0	0	0
-0.6855	0.9464	-4.2299	H	0	0	0	0	0	0	0	0	0	0	0	0
1.0668	0.6812	-4.1513	H	0	0	0	0	0	0	0	0	0	0	0	0
0.3326	2.6323	-2.3363	C	0	0	0	0	0	0	0	0	0	0	0	0
1.283	2.8429	-2.8535	H	0	0	0	0	0	0	0	0	0	0	0	0
0.4066	3.0613	-1.323	H	0	0	0	0	0	0	0	0	0	0	0	0
-0.7643	3.1871	-3.0375	O	0	0	0	0	0	0	0	0	0	0	0	0
-0.6108	4.1322	-3.1368	H	0	0	0	0	0	0	0	0	0	0	0	0
-1.4929	-1.2409	-0.6577	H	0	0	0	0	0	0	0	0	0	0	0	0
-2.4608	0.1983	1.2425	O	0	0	0	0	0	0	0	0	0	0	0	0
-2.8138	0.7299	0.5187	H	0	0	0	0	0	0	0	0	0	0	0	0
1 2 1	0 0 0 0
2 5 1	0 0 0 0
2 3 1	0 0 0 0
2 4 1	0 0 0 0
3 6 1	0 0 0 0
3 7 1	0 0 0 0
3 4 1	0 0 0 0
4 8 1	0 0 0 0
4 9 1	0 0 0 0
9 10 1	0 0 0 0
11 12 1	0 0 0 0
11 13 1	0 0 0 0
8 11 1	0 0 0 0
14 15 1	0 0 0 0
11 14 1	0 0 0 0
10 14 1	0 0 0 0
16 17 1	0 0 0 0
16 18 1	0 0 0 0
9 16 1	0 0 0 0
19 20 1	0 0 0 0
19 21 1	0 0 0 0
10 19 1	0 0 0 0
22 23 1	0 0 0 0
22 24 1	0 0 0 0
14 22 1	0 0 0 0
22 25 1	0 0 0 0
19 25 1	0 0 0 0
8 26 1	0 0 0 0
27 28 1	0 0 0 0
27 29 1	0 0 0 0
27 30 1	0 0 0 0
8 27 1	0 0 0 0
31 32 1	0 0 0 0
31 33 1	0 0 0 0
31 34 1	0 0 0 0
25 31 1	0 0 0 0
35 36 1	0 0 0 0
35 37 1	0 0 0 0
25 35 1	0 0 0 0
38 39 1	0 0 0 0
35 38 1	0 0 0 0
10 40 1	0 0 0 0
16 26 1	0 0 0 0
41 42 1	0 0 0 0
9 41 1	0 0 0 0
M END
$$$$
M0012
Spartan	02192117443D
42 45 0	0 0 0 0	0 0 0	999	V2	0
2.1815	2.5689	1.4194	H	0	0	0	0	0	0	0	0	0	0	0	0
1.2628	2.4126	1.9781	C	0	0	0	0	0	0	0	0	0	0	0	0
1.3107	1.4568	3.1463	C	0	0	0	0	0	0	0	0	0	0	0	0
0.6137	1.0719	1.8778	C	0	0	0	0	0	0	0	0	0	0	0	0
0.6249	3.2894	2.0599	H	0	0	0	0	0	0	0	0	0	0	0	0
2.2572	0.9715	3.3559	H	0	0	0	0	0	0	0	0	0	0	0	0
0.7087	1.6928	4.0186	H	0	0	0	0	0	0	0	0	0	0	0	0
-0.8851	0.8346	1.7507	C	0	0	0	0	0	0	0	0	0	0	0	0
1.1582	-0.0364	0.9941	C	0	0	0	0	0	0	0	0	0	0	0	0
0.9169	0.3403	-0.4827	C	0	0	0	0	0	0	0	0	0	0	0	0
-1.336	1.3644	0.3816	C	0	0	0	0	0	0	0	0	0	0	0	0
-1.2146	2.4543	0.3893	H	0	0	0	0	0	0	0	0	0	0	0	0
-2.4061	1.1633	0.2487	H	0	0	0	0	0	0	0	0	0	0	0	0
-0.5514	0.7507	-0.7918	C	0	0	0	0	0	0	0	0	0	0	0	0
-0.51	1.5003	-1.5908	H	0	0	0	0	0	0	0	0	0	0	0	0
0.2691	-1.1842	1.4996	C	0	0	0	0	0	0	0	0	0	0	0	0
0.7076	-1.5838	2.4235	H	0	0	0	0	0	0	0	0	0	0	0	0
0.1468	-2.0082	0.7857	H	0	0	0	0	0	0	0	0	0	0	0	0
1.2335	-0.8114	-1.4734	C	0	0	0	0	0	0	0	0	0	0	0	0
2.038	-0.5399	-2.1644	H	0	0	0	0	0	0	0	0	0	0	0	0
1.5814	-1.7071	-0.9367	H	0	0	0	0	0	0	0	0	0	0	0	0
-1.18	-0.5136	-1.3918	C	0	0	0	0	0	0	0	0	0	0	0	0
-2.0762	-0.2764	-1.978	H	0	0	0	0	0	0	0	0	0	0	0	0
-1.486	-1.1857	-0.5796	H	0	0	0	0	0	0	0	0	0	0	0	0
-0.0677	-1.146	-2.2522	C	0	0	0	0	0	0	0	0	0	0	0	0
-1.0014	-0.6058	1.7538	O	0	0	0	0	0	0	0	0	0	0	0	0
-1.7475	1.3727	2.8768	C	0	0	0	0	0	0	0	0	0	0	0	0
-2.7981	1.1313	2.6893	H	0	0	0	0	0	0	0	0	0	0	0	0
-1.4569	0.9191	3.8275	H	0	0	0	0	0	0	0	0	0	0	0	0
-1.6551	2.4616	2.9579	H	0	0	0	0	0	0	0	0	0	0	0	0
-0.0439	-0.5182	-3.6513	C	0	0	0	0	0	0	0	0	0	0	0	0
0.0201	0.5739	-3.6014	H	0	0	0	0	0	0	0	0	0	0	0	0
0.8202	-0.8764	-4.2234	H	0	0	0	0	0	0	0	0	0	0	0	0
-0.9475	-0.7876	-4.2043	H	0	0	0	0	0	0	0	0	0	0	0	0
-0.2451	-2.6636	-2.3773	C	0	0	0	0	0	0	0	0	0	0	0	0
-0.1897	-3.1195	-1.3734	H	0	0	0	0	0	0	0	0	0	0	0	0
0.5692	-3.0885	-2.9751	H	0	0	0	0	0	0	0	0	0	0	0	0
-1.438	-3.0394	-3.0327	O	0	0	0	0	0	0	0	0	0	0	0	0
-2.1742	-2.7605	-2.4744	H	0	0	0	0	0	0	0	0	0	0	0	0
1.5834	1.1908	-0.6628	H	0	0	0	0	0	0	0	0	0	0	0	0
2.5307	-0.2503	1.2409	O	0	0	0	0	0	0	0	0	0	0	0	0
2.8759	-0.8187	0.5421	H	0	0	0	0	0	0	0	0	0	0	0	0
1 2 1	0 0 0 0
2 5 1	0 0 0 0
2 3 1	0 0 0 0
2 4 1	0 0 0 0
3 6 1	0 0 0 0
3 7 1	0 0 0 0
3 4 1	0 0 0 0
4 8 1	0 0 0 0
4 9 1	0 0 0 0
9 10 1	0 0 0 0
11 12 1	0 0 0 0
11 13 1	0 0 0 0
8 11 1	0 0 0 0
14 15 1	0 0 0 0
11 14 1	0 0 0 0
10 14 1	0 0 0 0
16 17 1	0 0 0 0
16 18 1	0 0 0 0
9 16 1	0 0 0 0
19 20 1	0 0 0 0
19 21 1	0 0 0 0
10 19 1	0 0 0 0
22 23 1	0 0 0 0
22 24 1	0 0 0 0
14 22 1	0 0 0 0
22 25 1	0 0 0 0
19 25 1	0 0 0 0
8 26 1	0 0 0 0
27 28 1	0 0 0 0
27 29 1	0 0 0 0
27 30 1	0 0 0 0
8 27 1	0 0 0 0
31 32 1	0 0 0 0
31 33 1	0 0 0 0
31 34 1	0 0 0 0
25 31 1	0 0 0 0
35 36 1	0 0 0 0
35 37 1	0 0 0 0
25 35 1	0 0 0 0
38 39 1	0 0 0 0
35 38 1	0 0 0 0
10 40 1	0 0 0 0
16 26 1	0 0 0 0
41 42 1	0 0 0 0
9 41 1	0 0 0 0
M END
$$$$
M0013
Spartan	02192117443D
42 45 0	0 0 0 0	0 0 0	999	V2	0
2.0378	2.6261	1.4274	H	0	0	0	0	0	0	0	0	0	0	0	0
1.1268	2.4271	1.9889	C	0	0	0	0	0	0	0	0	0	0	0	0
1.1997	1.4505	3.14	C	0	0	0	0	0	0	0	0	0	0	0	0
0.5004	1.0766	1.8719	C	0	0	0	0	0	0	0	0	0	0	0	0
0.4763	3.292	2.0914	H	0	0	0	0	0	0	0	0	0	0	0	0
2.1522	0.9672	3.3315	H	0	0	0	0	0	0	0	0	0	0	0	0
0.6076	1.6669	4.0235	H	0	0	0	0	0	0	0	0	0	0	0	0
-0.9937	0.8107	1.752	C	0	0	0	0	0	0	0	0	0	0	0	0
1.0584	-0.0236	0.9736	C	0	0	0	0	0	0	0	0	0	0	0	0
0.8038	0.3584	-0.4986	C	0	0	0	0	0	0	0	0	0	0	0	0
-1.4639	1.3273	0.3841	C	0	0	0	0	0	0	0	0	0	0	0	0
-1.367	2.4196	0.3903	H	0	0	0	0	0	0	0	0	0	0	0	0
-2.5299	1.1027	0.2592	H	0	0	0	0	0	0	0	0	0	0	0	0
-0.6762	0.7308	-0.7963	C	0	0	0	0	0	0	0	0	0	0	0	0
-0.6638	1.4783	-1.5983	H	0	0	0	0	0	0	0	0	0	0	0	0
0.1984	-1.1852	1.4767	C	0	0	0	0	0	0	0	0	0	0	0	0
0.6589	-1.5955	2.3846	H	0	0	0	0	0	0	0	0	0	0	0	0
0.0823	-1.9956	0.7493	H	0	0	0	0	0	0	0	0	0	0	0	0
1.1514	-0.7817	-1.4864	C	0	0	0	0	0	0	0	0	0	0	0	0
1.932	-0.4762	-2.1903	H	0	0	0	0	0	0	0	0	0	0	0	0
1.5621	-1.6318	-0.9266	H	0	0	0	0	0	0	0	0	0	0	0	0
-1.2738	-0.5554	-1.3836	C	0	0	0	0	0	0	0	0	0	0	0	0
-2.1769	-0.3514	-1.9705	H	0	0	0	0	0	0	0	0	0	0	0	0
-1.5656	-1.2298	-0.5701	H	0	0	0	0	0	0	0	0	0	0	0	0
-0.1518	-1.1673	-2.2435	C	0	0	0	0	0	0	0	0	0	0	0	0
-1.0747	-0.6305	1.7662	O	0	0	0	0	0	0	0	0	0	0	0	0
-1.8622	1.3341	2.8806	C	0	0	0	0	0	0	0	0	0	0	0	0
-2.9075	1.0659	2.7009	H	0	0	0	0	0	0	0	0	0	0	0	0
-1.5556	0.8936	3.8323	H	0	0	0	0	0	0	0	0	0	0	0	0
-1.7967	2.4254	2.9539	H	0	0	0	0	0	0	0	0	0	0	0	0
-0.1468	-0.5601	-3.6518	C	0	0	0	0	0	0	0	0	0	0	0	0
0.0173	0.5227	-3.622	H	0	0	0	0	0	0	0	0	0	0	0	0
0.646	-1.0102	-4.2561	H	0	0	0	0	0	0	0	0	0	0	0	0
-1.1015	-0.7433	-4.1583	H	0	0	0	0	0	0	0	0	0	0	0	0
-0.3142	-2.6876	-2.3457	C	0	0	0	0	0	0	0	0	0	0	0	0
-1.2548	-2.9268	-2.8533	H	0	0	0	0	0	0	0	0	0	0	0	0
-0.3721	-3.1174	-1.3317	H	0	0	0	0	0	0	0	0	0	0	0	0
0.6994	-3.3195	-3.1022	O	0	0	0	0	0	0	0	0	0	0	0	0
1.5331	-3.1947	-2.6326	H	0	0	0	0	0	0	0	0	0	0	0	0
1.4378	1.2371	-0.6844	H	0	0	0	0	0	0	0	0	0	0	0	0
2.4152	-0.3517	1.1809	O	0	0	0	0	0	0	0	0	0	0	0	0
2.9516	0.3222	0.7431	H	0	0	0	0	0	0	0	0	0	0	0	0
1 2 1	0 0 0 0
2 5 1	0 0 0 0
2 3 1	0 0 0 0
2 4 1	0 0 0 0
3 6 1	0 0 0 0
3 7 1	0 0 0 0
3 4 1	0 0 0 0
4 8 1	0 0 0 0
4 9 1	0 0 0 0
9 10 1	0 0 0 0
11 12 1	0 0 0 0
11 13 1	0 0 0 0
8 11 1	0 0 0 0
14 15 1	0 0 0 0
11 14 1	0 0 0 0
10 14 1	0 0 0 0
16 17 1	0 0 0 0
16 18 1	0 0 0 0
9 16 1	0 0 0 0
19 20 1	0 0 0 0
19 21 1	0 0 0 0
10 19 1	0 0 0 0
22 23 1	0 0 0 0
22 24 1	0 0 0 0
14 22 1	0 0 0 0
22 25 1	0 0 0 0
19 25 1	0 0 0 0
8 26 1	0 0 0 0
27 28 1	0 0 0 0
27 29 1	0 0 0 0
27 30 1	0 0 0 0
8 27 1	0 0 0 0
31 32 1	0 0 0 0
31 33 1	0 0 0 0
31 34 1	0 0 0 0
25 31 1	0 0 0 0
35 36 1	0 0 0 0
35 37 1	0 0 0 0
25 35 1	0 0 0 0
38 39 1	0 0 0 0
35 38 1	0 0 0 0
10 40 1	0 0 0 0
16 26 1	0 0 0 0
41 42 1	0 0 0 0
9 41 1	0 0 0 0
M END
$$$$
M0014
Spartan	02192117443D
42 45 0	0 0 0 0	0 0 0	999	V2	0
2.0966	2.605	1.3616	H	0	0	0	0	0	0	0	0	0	0	0	0
1.1811	2.4301	1.9238	C	0	0	0	0	0	0	0	0	0	0	0	0
1.2355	1.4679	3.0887	C	0	0	0	0	0	0	0	0	0	0	0	0
0.532	1.0884	1.8243	C	0	0	0	0	0	0	0	0	0	0	0	0
0.5461	3.3081	2.0135	H	0	0	0	0	0	0	0	0	0	0	0	0
2.1798	0.9708	3.2893	H	0	0	0	0	0	0	0	0	0	0	0	0
0.6456	1.7048	3.9685	H	0	0	0	0	0	0	0	0	0	0	0	0
-0.9666	0.8454	1.7088	C	0	0	0	0	0	0	0	0	0	0	0	0
1.0699	-0.0331	0.9396	C	0	0	0	0	0	0	0	0	0	0	0	0
0.8302	0.3476	-0.5356	C	0	0	0	0	0	0	0	0	0	0	0	0
-1.4303	1.343	0.3308	C	0	0	0	0	0	0	0	0	0	0	0	0
-1.3262	2.4351	0.3181	H	0	0	0	0	0	0	0	0	0	0	0	0
-2.4977	1.1225	0.2096	H	0	0	0	0	0	0	0	0	0	0	0	0
-0.6467	0.7238	-0.8412	C	0	0	0	0	0	0	0	0	0	0	0	0
-0.628	1.4645	-1.6501	H	0	0	0	0	0	0	0	0	0	0	0	0
0.1867	-1.1752	1.4512	C	0	0	0	0	0	0	0	0	0	0	0	0
0.6449	-1.5867	2.3601	H	0	0	0	0	0	0	0	0	0	0	0	0
0.0396	-1.9828	0.729	H	0	0	0	0	0	0	0	0	0	0	0	0
1.1805	-0.7895	-1.5257	C	0	0	0	0	0	0	0	0	0	0	0	0
1.957	-0.4793	-2.2338	H	0	0	0	0	0	0	0	0	0	0	0	0
1.6036	-1.6337	-0.9688	H	0	0	0	0	0	0	0	0	0	0	0	0
-1.2445	-0.5668	-1.4178	C	0	0	0	0	0	0	0	0	0	0	0	0
-2.1481	-0.3676	-2.0069	H	0	0	0	0	0	0	0	0	0	0	0	0
-1.5267	-1.2483	-0.6103	H	0	0	0	0	0	0	0	0	0	0	0	0
-0.1227	-1.178	-2.2787	C	0	0	0	0	0	0	0	0	0	0	0	0
-1.0728	-0.5903	1.7516	O	0	0	0	0	0	0	0	0	0	0	0	0
-1.8261	1.4079	2.826	C	0	0	0	0	0	0	0	0	0	0	0	0
-2.876	1.1546	2.6501	H	0	0	0	0	0	0	0	0	0	0	0	0
-1.5291	0.9801	3.7868	H	0	0	0	0	0	0	0	0	0	0	0	0
-1.7407	2.4993	2.8781	H	0	0	0	0	0	0	0	0	0	0	0	0
-0.1262	-0.5593	-3.6845	C	0	0	0	0	0	0	0	0	0	0	0	0
-0.0288	0.5302	-3.6406	H	0	0	0	0	0	0	0	0	0	0	0	0
0.7077	-0.9396	-4.2866	H	0	0	0	0	0	0	0	0	0	0	0	0
-1.058	-0.7895	-4.214	H	0	0	0	0	0	0	0	0	0	0	0	0
-0.2862	-2.6971	-2.4431	C	0	0	0	0	0	0	0	0	0	0	0	0
0.483	-3.078	-3.1326	H	0	0	0	0	0	0	0	0	0	0	0	0
-1.2598	-2.9	-2.9012	H	0	0	0	0	0	0	0	0	0	0	0	0
-0.2758	-3.4328	-1.2344	O	0	0	0	0	0	0	0	0	0	0	0	0
0.6376	-3.5029	-0.9348	H	0	0	0	0	0	0	0	0	0	0	0	0
1.4689	1.2243	-0.7166	H	0	0	0	0	0	0	0	0	0	0	0	0
2.4208	-0.3848	1.1548	O	0	0	0	0	0	0	0	0	0	0	0	0
2.9703	0.2616	0.6932	H	0	0	0	0	0	0	0	0	0	0	0	0
1 2 1	0 0 0 0
2 5 1	0 0 0 0
2 3 1	0 0 0 0
2 4 1	0 0 0 0
3 6 1	0 0 0 0
3 7 1	0 0 0 0
3 4 1	0 0 0 0
4 8 1	0 0 0 0
4 9 1	0 0 0 0
9 10 1	0 0 0 0
11 12 1	0 0 0 0
11 13 1	0 0 0 0
8 11 1	0 0 0 0
14 15 1	0 0 0 0
11 14 1	0 0 0 0
10 14 1	0 0 0 0
16 17 1	0 0 0 0
16 18 1	0 0 0 0
9 16 1	0 0 0 0
19 20 1	0 0 0 0
19 21 1	0 0 0 0
10 19 1	0 0 0 0
22 23 1	0 0 0 0
22 24 1	0 0 0 0
14 22 1	0 0 0 0
22 25 1	0 0 0 0
19 25 1	0 0 0 0
8 26 1	0 0 0 0
27 28 1	0 0 0 0
27 29 1	0 0 0 0
27 30 1	0 0 0 0
8 27 1	0 0 0 0
31 32 1	0 0 0 0
31 33 1	0 0 0 0
31 34 1	0 0 0 0
25 31 1	0 0 0 0
35 36 1	0 0 0 0
35 37 1	0 0 0 0
25 35 1	0 0 0 0
38 39 1	0 0 0 0
35 38 1	0 0 0 0
10 40 1	0 0 0 0
16 26 1	0 0 0 0
41 42 1	0 0 0 0
9 41 1	0 0 0 0
M END
$$$$
M0015
Spartan	02192117443D
42 45 0	0 0 0 0	0 0 0	999	V2	0
2.1343	2.6101	1.3669	H	0	0	0	0	0	0	0	0	0	0	0	0
1.2207	2.4504	1.933	C	0	0	0	0	0	0	0	0	0	0	0	0
1.2932	1.516	3.1177	C	0	0	0	0	0	0	0	0	0	0	0	0
0.5946	1.0993	1.8572	C	0	0	0	0	0	0	0	0	0	0	0	0
0.573	3.3204	2.0077	H	0	0	0	0	0	0	0	0	0	0	0	0
2.2626	1.0775	3.3411	H	0	0	0	0	0	0	0	0	0	0	0	0
0.6968	1.7498	3.994	H	0	0	0	0	0	0	0	0	0	0	0	0
-0.9022	0.8465	1.7464	C	0	0	0	0	0	0	0	0	0	0	0	0
1.141	-0.0161	0.9702	C	0	0	0	0	0	0	0	0	0	0	0	0
0.9028	0.3631	-0.5004	C	0	0	0	0	0	0	0	0	0	0	0	0
-1.3659	1.3566	0.3743	C	0	0	0	0	0	0	0	0	0	0	0	0
-1.274	2.4495	0.3787	H	0	0	0	0	0	0	0	0	0	0	0	0
-2.4306	1.1267	0.2469	H	0	0	0	0	0	0	0	0	0	0	0	0
-0.5711	0.7593	-0.8029	C	0	0	0	0	0	0	0	0	0	0	0	0
-0.5398	1.5172	-1.5946	H	0	0	0	0	0	0	0	0	0	0	0	0
0.2526	-1.1675	1.4684	C	0	0	0	0	0	0	0	0	0	0	0	0
0.6962	-1.605	2.3782	H	0	0	0	0	0	0	0	0	0	0	0	0
0.1237	-1.9719	0.7366	H	0	0	0	0	0	0	0	0	0	0	0	0
1.2331	-0.7839	-1.486	C	0	0	0	0	0	0	0	0	0	0	0	0
2.0355	-0.4969	-2.1722	H	0	0	0	0	0	0	0	0	0	0	0	0
1.6105	-1.6544	-0.9362	H	0	0	0	0	0	0	0	0	0	0	0	0
-1.1879	-0.5081	-1.4108	C	0	0	0	0	0	0	0	0	0	0	0	0
-2.0827	-0.2881	-2.0017	H	0	0	0	0	0	0	0	0	0	0	0	0
-1.4968	-1.1931	-0.6133	H	0	0	0	0	0	0	0	0	0	0	0	0
-0.0651	-1.1276	-2.2657	C	0	0	0	0	0	0	0	0	0	0	0	0
-1.0047	-0.5954	1.7725	O	0	0	0	0	0	0	0	0	0	0	0	0
-1.7644	1.3869	2.8718	C	0	0	0	0	0	0	0	0	0	0	0	0
-2.8127	1.1298	2.6926	H	0	0	0	0	0	0	0	0	0	0	0	0
-1.4646	0.9488	3.8276	H	0	0	0	0	0	0	0	0	0	0	0	0
-1.6857	2.4779	2.9384	H	0	0	0	0	0	0	0	0	0	0	0	0
-0.0379	-0.4938	-3.6639	C	0	0	0	0	0	0	0	0	0	0	0	0
0.0706	0.5949	-3.6029	H	0	0	0	0	0	0	0	0	0	0	0	0
0.8081	-0.8778	-4.2466	H	0	0	0	0	0	0	0	0	0	0	0	0
-0.9582	-0.7202	-4.2092	H	0	0	0	0	0	0	0	0	0	0	0	0
-0.2221	-2.6394	-2.3935	C	0	0	0	0	0	0	0	0	0	0	0	0
-0.2061	-3.0893	-1.3864	H	0	0	0	0	0	0	0	0	0	0	0	0
0.6345	-3.0512	-2.9536	H	0	0	0	0	0	0	0	0	0	0	0	0
-1.4428	-2.9224	-3.0492	O	0	0	0	0	0	0	0	0	0	0	0	0
-1.5258	-3.8782	-3.1299	H	0	0	0	0	0	0	0	0	0	0	0	0
1.5635	1.2181	-0.6778	H	0	0	0	0	0	0	0	0	0	0	0	0
2.5196	-0.2804	1.0966	O	0	0	0	0	0	0	0	0	0	0	0	0
2.6741	-0.6381	1.98	H	0	0	0	0	0	0	0	0	0	0	0	0
1 2 1	0 0 0 0
2 5 1	0 0 0 0
2 3 1	0 0 0 0
2 4 1	0 0 0 0
3 6 1	0 0 0 0
3 7 1	0 0 0 0
3 4 1	0 0 0 0
4 8 1	0 0 0 0
4 9 1	0 0 0 0
9 10 1	0 0 0 0
11 12 1	0 0 0 0
11 13 1	0 0 0 0
8 11 1	0 0 0 0
14 15 1	0 0 0 0
11 14 1	0 0 0 0
10 14 1	0 0 0 0
16 17 1	0 0 0 0
16 18 1	0 0 0 0
9 16 1	0 0 0 0
19 20 1	0 0 0 0
19 21 1	0 0 0 0
10 19 1	0 0 0 0
22 23 1	0 0 0 0
22 24 1	0 0 0 0
14 22 1	0 0 0 0
22 25 1	0 0 0 0
19 25 1	0 0 0 0
8 26 1	0 0 0 0
27 28 1	0 0 0 0
27 29 1	0 0 0 0
27 30 1	0 0 0 0
8 27 1	0 0 0 0
31 32 1	0 0 0 0
31 33 1	0 0 0 0
31 34 1	0 0 0 0
25 31 1	0 0 0 0
35 36 1	0 0 0 0
35 37 1	0 0 0 0
25 35 1	0 0 0 0
38 39 1	0 0 0 0
35 38 1	0 0 0 0
10 40 1	0 0 0 0
16 26 1	0 0 0 0
41 42 1	0 0 0 0
9 41 1	0 0 0 0
M END
$$$$
M0016
Spartan	02192117443D
42 45 0	0 0 0 0	0 0 0	999	V2	0
2.0635	2.6385	1.3617	H	0	0	0	0	0	0	0	0	0	0	0	0
1.1524	2.4716	1.9297	C	0	0	0	0	0	0	0	0	0	0	0	0
1.2338	1.5363	3.1135	C	0	0	0	0	0	0	0	0	0	0	0	0
0.5357	1.1158	1.8535	C	0	0	0	0	0	0	0	0	0	0	0	0
0.4982	3.3366	2.0058	H	0	0	0	0	0	0	0	0	0	0	0	0
2.207	1.1062	3.3337	H	0	0	0	0	0	0	0	0	0	0	0	0
0.6383	1.7669	3.9911	H	0	0	0	0	0	0	0	0	0	0	0	0
-0.9591	0.852	1.7453	C	0	0	0	0	0	0	0	0	0	0	0	0
1.0896	0.0045	0.9658	C	0	0	0	0	0	0	0	0	0	0	0	0
0.844	0.3772	-0.5056	C	0	0	0	0	0	0	0	0	0	0	0	0
-1.4279	1.3615	0.3746	C	0	0	0	0	0	0	0	0	0	0	0	0
-1.3391	2.4543	0.3784	H	0	0	0	0	0	0	0	0	0	0	0	0
-2.4923	1.1292	0.2494	H	0	0	0	0	0	0	0	0	0	0	0	0
-0.6326	0.7666	-0.8031	C	0	0	0	0	0	0	0	0	0	0	0	0
-0.6092	1.5207	-1.5984	H	0	0	0	0	0	0	0	0	0	0	0	0
0.212	-1.1534	1.4671	C	0	0	0	0	0	0	0	0	0	0	0	0
0.6572	-1.5842	2.3793	H	0	0	0	0	0	0	0	0	0	0	0	0
0.0922	-1.9612	0.7377	H	0	0	0	0	0	0	0	0	0	0	0	0
1.1767	-0.7722	-1.4872	C	0	0	0	0	0	0	0	0	0	0	0	0
1.9717	-0.4858	-2.1804	H	0	0	0	0	0	0	0	0	0	0	0	0
1.5632	-1.6412	-0.9455	H	0	0	0	0	0	0	0	0	0	0	0	0
-1.2461	-0.5061	-1.4037	C	0	0	0	0	0	0	0	0	0	0	0	0
-2.143	-0.2846	-1.9944	H	0	0	0	0	0	0	0	0	0	0	0	0
-1.5537	-1.182	-0.597	H	0	0	0	0	0	0	0	0	0	0	0	0
-0.1249	-1.1288	-2.2575	C	0	0	0	0	0	0	0	0	0	0	0	0
-1.0515	-0.591	1.7674	O	0	0	0	0	0	0	0	0	0	0	0	0
-1.8235	1.3844	2.8728	C	0	0	0	0	0	0	0	0	0	0	0	0
-2.8702	1.1197	2.6961	H	0	0	0	0	0	0	0	0	0	0	0	0
-1.518	0.9479	3.8271	H	0	0	0	0	0	0	0	0	0	0	0	0
-1.7529	2.4757	2.9403	H	0	0	0	0	0	0	0	0	0	0	0	0
-0.1047	-0.5083	-3.6619	C	0	0	0	0	0	0	0	0	0	0	0	0
0.0479	0.5758	-3.6133	H	0	0	0	0	0	0	0	0	0	0	0	0
0.7043	-0.9394	-4.2574	H	0	0	0	0	0	0	0	0	0	0	0	0
-1.0509	-0.6925	-4.1855	H	0	0	0	0	0	0	0	0	0	0	0	0
-0.3174	-2.6379	-2.3696	C	0	0	0	0	0	0	0	0	0	0	0	0
-1.2792	-2.8472	-2.8676	H	0	0	0	0	0	0	0	0	0	0	0	0
-0.3696	-3.0721	-1.3568	H	0	0	0	0	0	0	0	0	0	0	0	0
0.7633	-3.1899	-3.097	O	0	0	0	0	0	0	0	0	0	0	0	0
0.6173	-4.1376	-3.178	H	0	0	0	0	0	0	0	0	0	0	0	0
1.498	1.2365	-0.6875	H	0	0	0	0	0	0	0	0	0	0	0	0
2.4704	-0.2455	1.09	O	0	0	0	0	0	0	0	0	0	0	0	0
2.6293	-0.6173	1.9672	H	0	0	0	0	0	0	0	0	0	0	0	0
1 2 1	0 0 0 0
2 5 1	0 0 0 0
2 3 1	0 0 0 0
2 4 1	0 0 0 0
3 6 1	0 0 0 0
3 7 1	0 0 0 0
3 4 1	0 0 0 0
4 8 1	0 0 0 0
4 9 1	0 0 0 0
9 10 1	0 0 0 0
11 12 1	0 0 0 0
11 13 1	0 0 0 0
8 11 1	0 0 0 0
14 15 1	0 0 0 0
11 14 1	0 0 0 0
10 14 1	0 0 0 0
16 17 1	0 0 0 0
16 18 1	0 0 0 0
9 16 1	0 0 0 0
19 20 1	0 0 0 0
19 21 1	0 0 0 0
10 19 1	0 0 0 0
22 23 1	0 0 0 0
22 24 1	0 0 0 0
14 22 1	0 0 0 0
22 25 1	0 0 0 0
19 25 1	0 0 0 0
8 26 1	0 0 0 0
27 28 1	0 0 0 0
27 29 1	0 0 0 0
27 30 1	0 0 0 0
8 27 1	0 0 0 0
31 32 1	0 0 0 0
31 33 1	0 0 0 0
31 34 1	0 0 0 0
25 31 1	0 0 0 0
35 36 1	0 0 0 0
35 37 1	0 0 0 0
25 35 1	0 0 0 0
38 39 1	0 0 0 0
35 38 1	0 0 0 0
10 40 1	0 0 0 0
16 26 1	0 0 0 0
41 42 1	0 0 0 0
9 41 1	0 0 0 0
M END
$$$$
M0017
Spartan	02192117443D
42 45 0	0 0 0 0	0 0 0	999	V2	0
2.0688	2.6342	1.4434	H	0	0	0	0	0	0	0	0	0	0	0	0
1.1554	2.4424	2.0031	C	0	0	0	0	0	0	0	0	0	0	0	0
1.2204	1.464	3.1532	C	0	0	0	0	0	0	0	0	0	0	0	0
0.5219	1.0956	1.8831	C	0	0	0	0	0	0	0	0	0	0	0	0
0.5104	3.3114	2.1059	H	0	0	0	0	0	0	0	0	0	0	0	0
2.1704	0.9759	3.3449	H	0	0	0	0	0	0	0	0	0	0	0	0
0.6276	1.6826	4.0359	H	0	0	0	0	0	0	0	0	0	0	0	0
-0.9728	0.837	1.7596	C	0	0	0	0	0	0	0	0	0	0	0	0
1.0773	-0.0057	0.9839	C	0	0	0	0	0	0	0	0	0	0	0	0
0.8283	0.3796	-0.4881	C	0	0	0	0	0	0	0	0	0	0	0	0
-1.437	1.3594	0.3916	C	0	0	0	0	0	0	0	0	0	0	0	0
-1.3332	2.4512	0.4005	H	0	0	0	0	0	0	0	0	0	0	0	0
-2.5043	1.1417	0.2636	H	0	0	0	0	0	0	0	0	0	0	0	0
-0.6492	0.7603	-0.7874	C	0	0	0	0	0	0	0	0	0	0	0	0
-0.6311	1.5083	-1.5891	H	0	0	0	0	0	0	0	0	0	0	0	0
0.2107	-1.164	1.4821	C	0	0	0	0	0	0	0	0	0	0	0	0
0.6664	-1.5794	2.3902	H	0	0	0	0	0	0	0	0	0	0	0	0
0.095	-1.9707	0.7509	H	0	0	0	0	0	0	0	0	0	0	0	0
1.1743	-0.7559	-1.4809	C	0	0	0	0	0	0	0	0	0	0	0	0
1.9417	-0.4442	-2.1951	H	0	0	0	0	0	0	0	0	0	0	0	0
1.5969	-1.6143	-0.949	H	0	0	0	0	0	0	0	0	0	0	0	0
-1.2549	-0.5219	-1.3756	C	0	0	0	0	0	0	0	0	0	0	0	0
-2.1534	-0.3101	-1.9672	H	0	0	0	0	0	0	0	0	0	0	0	0
-1.557	-1.1903	-0.561	H	0	0	0	0	0	0	0	0	0	0	0	0
-0.1324	-1.1457	-2.228	C	0	0	0	0	0	0	0	0	0	0	0	0
-1.0611	-0.6042	1.7708	O	0	0	0	0	0	0	0	0	0	0	0	0
-1.8417	1.3618	2.8873	C	0	0	0	0	0	0	0	0	0	0	0	0
-2.8879	1.0987	2.7047	H	0	0	0	0	0	0	0	0	0	0	0	0
-1.5392	0.9179	3.8389	H	0	0	0	0	0	0	0	0	0	0	0	0
-1.7712	2.4527	2.9633	H	0	0	0	0	0	0	0	0	0	0	0	0
-0.1361	-0.5551	-3.6444	C	0	0	0	0	0	0	0	0	0	0	0	0
-0.0062	0.5325	-3.6195	H	0	0	0	0	0	0	0	0	0	0	0	0
0.6761	-0.9823	-4.2389	H	0	0	0	0	0	0	0	0	0	0	0	0
-1.0827	-0.7696	-4.1547	H	0	0	0	0	0	0	0	0	0	0	0	0
-0.3015	-2.6592	-2.3073	C	0	0	0	0	0	0	0	0	0	0	0	0
-1.2647	-2.8934	-2.7907	H	0	0	0	0	0	0	0	0	0	0	0	0
-0.336	-3.0734	-1.2862	H	0	0	0	0	0	0	0	0	0	0	0	0
0.7809	-3.2068	-3.0356	O	0	0	0	0	0	0	0	0	0	0	0	0
0.6634	-4.1621	-3.0758	H	0	0	0	0	0	0	0	0	0	0	0	0
1.4642	1.2588	-0.6675	H	0	0	0	0	0	0	0	0	0	0	0	0
2.4319	-0.3366	1.1984	O	0	0	0	0	0	0	0	0	0	0	0	0
2.9717	0.2789	0.6867	H	0	0	0	0	0	0	0	0	0	0	0	0
1 2 1	0 0 0 0
2 5 1	0 0 0 0
2 3 1	0 0 0 0
2 4 1	0 0 0 0
3 6 1	0 0 0 0
3 7 1	0 0 0 0
3 4 1	0 0 0 0
4 8 1	0 0 0 0
4 9 1	0 0 0 0
9 10 1	0 0 0 0
11 12 1	0 0 0 0
11 13 1	0 0 0 0
8 11 1	0 0 0 0
14 15 1	0 0 0 0
11 14 1	0 0 0 0
10 14 1	0 0 0 0
16 17 1	0 0 0 0
16 18 1	0 0 0 0
9 16 1	0 0 0 0
19 20 1	0 0 0 0
19 21 1	0 0 0 0
10 19 1	0 0 0 0
22 23 1	0 0 0 0
22 24 1	0 0 0 0
14 22 1	0 0 0 0
22 25 1	0 0 0 0
19 25 1	0 0 0 0
8 26 1	0 0 0 0
27 28 1	0 0 0 0
27 29 1	0 0 0 0
27 30 1	0 0 0 0
8 27 1	0 0 0 0
31 32 1	0 0 0 0
31 33 1	0 0 0 0
31 34 1	0 0 0 0
25 31 1	0 0 0 0
35 36 1	0 0 0 0
35 37 1	0 0 0 0
25 35 1	0 0 0 0
38 39 1	0 0 0 0
35 38 1	0 0 0 0
10 40 1	0 0 0 0
16 26 1	0 0 0 0
41 42 1	0 0 0 0
9 41 1	0 0 0 0
M END
$$$$
M0018
Spartan	02192117443D
42 45 0	0 0 0 0	0 0 0	999	V2	0
2.0799	2.6029	1.4681	H	0	0	0	0	0	0	0	0	0	0	0	0
1.1655	2.4268	2.0273	C	0	0	0	0	0	0	0	0	0	0	0	0
1.2283	1.4546	3.1824	C	0	0	0	0	0	0	0	0	0	0	0	0
0.5331	1.0788	1.9093	C	0	0	0	0	0	0	0	0	0	0	0	0
0.5168	3.2945	2.1243	H	0	0	0	0	0	0	0	0	0	0	0	0
2.1807	0.9742	3.3838	H	0	0	0	0	0	0	0	0	0	0	0	0
0.6261	1.6703	4.0596	H	0	0	0	0	0	0	0	0	0	0	0	0
-0.9631	0.8263	1.7838	C	0	0	0	0	0	0	0	0	0	0	0	0
1.0868	-0.0134	1.0118	C	0	0	0	0	0	0	0	0	0	0	0	0
0.8374	0.3764	-0.4601	C	0	0	0	0	0	0	0	0	0	0	0	0
-1.4249	1.363	0.421	C	0	0	0	0	0	0	0	0	0	0	0	0
-1.3191	2.4538	0.4386	H	0	0	0	0	0	0	0	0	0	0	0	0
-2.492	1.1477	0.2902	H	0	0	0	0	0	0	0	0	0	0	0	0
-0.6366	0.7708	-0.7614	C	0	0	0	0	0	0	0	0	0	0	0	0
-0.6078	1.5299	-1.5526	H	0	0	0	0	0	0	0	0	0	0	0	0
0.212	-1.1764	1.5059	C	0	0	0	0	0	0	0	0	0	0	0	0
0.6577	-1.5844	2.4223	H	0	0	0	0	0	0	0	0	0	0	0	0
0.0969	-1.9907	0.7811	H	0	0	0	0	0	0	0	0	0	0	0	0
1.1685	-0.7603	-1.4612	C	0	0	0	0	0	0	0	0	0	0	0	0
1.9516	-0.4606	-2.1625	H	0	0	0	0	0	0	0	0	0	0	0	0
1.5544	-1.652	-0.951	H	0	0	0	0	0	0	0	0	0	0	0	0
-1.2557	-0.4964	-1.3668	C	0	0	0	0	0	0	0	0	0	0	0	0
-2.15	-0.2693	-1.9591	H	0	0	0	0	0	0	0	0	0	0	0	0
-1.5674	-1.1711	-0.5612	H	0	0	0	0	0	0	0	0	0	0	0	0
-0.138	-1.1286	-2.2177	C	0	0	0	0	0	0	0	0	0	0	0	0
-1.0636	-0.6149	1.7753	O	0	0	0	0	0	0	0	0	0	0	0	0
-1.8286	1.3445	2.9171	C	0	0	0	0	0	0	0	0	0	0	0	0
-2.8771	1.0936	2.7293	H	0	0	0	0	0	0	0	0	0	0	0	0
-1.532	0.885	3.8636	H	0	0	0	0	0	0	0	0	0	0	0	0
-1.7475	2.4336	3.008	H	0	0	0	0	0	0	0	0	0	0	0	0
-0.126	-0.5206	-3.6269	C	0	0	0	0	0	0	0	0	0	0	0	0
-0.0334	0.5702	-3.5898	H	0	0	0	0	0	0	0	0	0	0	0	0
0.7243	-0.8915	-4.2115	H	0	0	0	0	0	0	0	0	0	0	0	0
-1.0501	-0.7587	-4.1683	H	0	0	0	0	0	0	0	0	0	0	0	0
-0.3253	-2.6471	-2.3053	C	0	0	0	0	0	0	0	0	0	0	0	0
-1.2923	-2.8734	-2.7839	H	0	0	0	0	0	0	0	0	0	0	0	0
-0.3603	-3.0678	-1.294	H	0	0	0	0	0	0	0	0	0	0	0	0
0.7361	-3.3178	-2.9569	O	0	0	0	0	0	0	0	0	0	0	0	0
0.6796	-3.1211	-3.8978	H	0	0	0	0	0	0	0	0	0	0	0	0
1.4915	1.2379	-0.6317	H	0	0	0	0	0	0	0	0	0	0	0	0
2.4619	-0.2165	1.2525	O	0	0	0	0	0	0	0	0	0	0	0	0
2.8016	-0.8021	0.5647	H	0	0	0	0	0	0	0	0	0	0	0	0
1 2 1	0 0 0 0
2 5 1	0 0 0 0
2 3 1	0 0 0 0
2 4 1	0 0 0 0
3 6 1	0 0 0 0
3 7 1	0 0 0 0
3 4 1	0 0 0 0
4 8 1	0 0 0 0
4 9 1	0 0 0 0
9 10 1	0 0 0 0
11 12 1	0 0 0 0
11 13 1	0 0 0 0
8 11 1	0 0 0 0
14 15 1	0 0 0 0
11 14 1	0 0 0 0
10 14 1	0 0 0 0
16 17 1	0 0 0 0
16 18 1	0 0 0 0
9 16 1	0 0 0 0
19 20 1	0 0 0 0
19 21 1	0 0 0 0
10 19 1	0 0 0 0
22 23 1	0 0 0 0
22 24 1	0 0 0 0
14 22 1	0 0 0 0
22 25 1	0 0 0 0
19 25 1	0 0 0 0
8 26 1	0 0 0 0
27 28 1	0 0 0 0
27 29 1	0 0 0 0
27 30 1	0 0 0 0
8 27 1	0 0 0 0
31 32 1	0 0 0 0
31 33 1	0 0 0 0
31 34 1	0 0 0 0
25 31 1	0 0 0 0
35 36 1	0 0 0 0
35 37 1	0 0 0 0
25 35 1	0 0 0 0
38 39 1	0 0 0 0
35 38 1	0 0 0 0
10 40 1	0 0 0 0
16 26 1	0 0 0 0
41 42 1	0 0 0 0
9 41 1	0 0 0 0
M END
$$$$
M0019
Spartan	02192117443D
42 45 0	0 0 0 0	0 0 0	999	V2	0
2.0566	2.6137	1.4027	H	0	0	0	0	0	0	0	0	0	0	0	0
1.1449	2.4388	1.9674	C	0	0	0	0	0	0	0	0	0	0	0	0
1.2265	1.4915	3.1412	C	0	0	0	0	0	0	0	0	0	0	0	0
0.5312	1.0827	1.8765	C	0	0	0	0	0	0	0	0	0	0	0	0
0.4895	3.3023	2.054	H	0	0	0	0	0	0	0	0	0	0	0	0
2.1988	1.0557	3.3579	H	0	0	0	0	0	0	0	0	0	0	0	0
0.6287	1.7096	4.0209	H	0	0	0	0	0	0	0	0	0	0	0	0
-0.9628	0.8178	1.762	C	0	0	0	0	0	0	0	0	0	0	0	0
1.089	-0.0186	0.9787	C	0	0	0	0	0	0	0	0	0	0	0	0
0.8444	0.3682	-0.4893	C	0	0	0	0	0	0	0	0	0	0	0	0
-1.4295	1.3426	0.396	C	0	0	0	0	0	0	0	0	0	0	0	0
-1.3387	2.4356	0.4109	H	0	0	0	0	0	0	0	0	0	0	0	0
-2.4942	1.1128	0.2664	H	0	0	0	0	0	0	0	0	0	0	0	0
-0.6324	0.7577	-0.7858	C	0	0	0	0	0	0	0	0	0	0	0	0
-0.6087	1.5187	-1.575	H	0	0	0	0	0	0	0	0	0	0	0	0
0.2135	-1.1829	1.4676	C	0	0	0	0	0	0	0	0	0	0	0	0
0.656	-1.6187	2.3785	H	0	0	0	0	0	0	0	0	0	0	0	0
0.0989	-1.9859	0.7324	H	0	0	0	0	0	0	0	0	0	0	0	0
1.1813	-0.7699	-1.4825	C	0	0	0	0	0	0	0	0	0	0	0	0
1.9673	-0.4641	-2.1791	H	0	0	0	0	0	0	0	0	0	0	0	0
1.5856	-1.6386	-0.9534	H	0	0	0	0	0	0	0	0	0	0	0	0
-1.2452	-0.5117	-1.3955	C	0	0	0	0	0	0	0	0	0	0	0	0
-2.1396	-0.2863	-1.9891	H	0	0	0	0	0	0	0	0	0	0	0	0
-1.5586	-1.1905	-0.5934	H	0	0	0	0	0	0	0	0	0	0	0	0
-0.1217	-1.1385	-2.2438	C	0	0	0	0	0	0	0	0	0	0	0	0
-1.0531	-0.6256	1.7663	O	0	0	0	0	0	0	0	0	0	0	0	0
-1.8305	1.3352	2.8942	C	0	0	0	0	0	0	0	0	0	0	0	0
-2.8767	1.0714	2.711	H	0	0	0	0	0	0	0	0	0	0	0	0
-1.5271	0.8863	3.844	H	0	0	0	0	0	0	0	0	0	0	0	0
-1.761	2.4259	2.976	H	0	0	0	0	0	0	0	0	0	0	0	0
-0.1105	-0.5233	-3.6509	C	0	0	0	0	0	0	0	0	0	0	0	0
-0.0188	0.5672	-3.607	H	0	0	0	0	0	0	0	0	0	0	0	0
0.7423	-0.8871	-4.2366	H	0	0	0	0	0	0	0	0	0	0	0	0
-1.0331	-0.7597	-4.1963	H	0	0	0	0	0	0	0	0	0	0	0	0
-0.3136	-2.6558	-2.3412	C	0	0	0	0	0	0	0	0	0	0	0	0
-1.2856	-2.8751	-2.8145	H	0	0	0	0	0	0	0	0	0	0	0	0
-0.3425	-3.0846	-1.3334	H	0	0	0	0	0	0	0	0	0	0	0	0
0.738	-3.3286	-3.0058	O	0	0	0	0	0	0	0	0	0	0	0	0
0.6951	-3.0958	-3.9393	H	0	0	0	0	0	0	0	0	0	0	0	0
1.497	1.2307	-0.6613	H	0	0	0	0	0	0	0	0	0	0	0	0
2.4704	-0.2651	1.1008	O	0	0	0	0	0	0	0	0	0	0	0	0
2.629	-0.6581	1.9676	H	0	0	0	0	0	0	0	0	0	0	0	0
1 2 1	0 0 0 0
2 5 1	0 0 0 0
2 3 1	0 0 0 0
2 4 1	0 0 0 0
3 6 1	0 0 0 0
3 7 1	0 0 0 0
3 4 1	0 0 0 0
4 8 1	0 0 0 0
4 9 1	0 0 0 0
9 10 1	0 0 0 0
11 12 1	0 0 0 0
11 13 1	0 0 0 0
8 11 1	0 0 0 0
14 15 1	0 0 0 0
11 14 1	0 0 0 0
10 14 1	0 0 0 0
16 17 1	0 0 0 0
16 18 1	0 0 0 0
9 16 1	0 0 0 0
19 20 1	0 0 0 0
19 21 1	0 0 0 0
10 19 1	0 0 0 0
22 23 1	0 0 0 0
22 24 1	0 0 0 0
14 22 1	0 0 0 0
22 25 1	0 0 0 0
19 25 1	0 0 0 0
8 26 1	0 0 0 0
27 28 1	0 0 0 0
27 29 1	0 0 0 0
27 30 1	0 0 0 0
8 27 1	0 0 0 0
31 32 1	0 0 0 0
31 33 1	0 0 0 0
31 34 1	0 0 0 0
25 31 1	0 0 0 0
35 36 1	0 0 0 0
35 37 1	0 0 0 0
25 35 1	0 0 0 0
38 39 1	0 0 0 0
35 38 1	0 0 0 0
10 40 1	0 0 0 0
16 26 1	0 0 0 0
41 42 1	0 0 0 0
9 41 1	0 0 0 0
M END
$$$$
M0020
Spartan	02192117443D
42 45 0	0 0 0 0	0 0 0	999	V2	0
2.1404	2.5765	1.3896	H	0	0	0	0	0	0	0	0	0	0	0	0
1.2269	2.4177	1.9564	C	0	0	0	0	0	0	0	0	0	0	0	0
1.2981	1.4795	3.138	C	0	0	0	0	0	0	0	0	0	0	0	0
0.5962	1.0689	1.8775	C	0	0	0	0	0	0	0	0	0	0	0	0
0.5818	3.2893	2.0346	H	0	0	0	0	0	0	0	0	0	0	0	0
2.2666	1.0381	3.3579	H	0	0	0	0	0	0	0	0	0	0	0	0
0.7038	1.7134	4.0156	H	0	0	0	0	0	0	0	0	0	0	0	0
-0.9015	0.8213	1.7681	C	0	0	0	0	0	0	0	0	0	0	0	0
1.1379	-0.0459	0.9869	C	0	0	0	0	0	0	0	0	0	0	0	0
0.8988	0.3383	-0.4824	C	0	0	0	0	0	0	0	0	0	0	0	0
-1.3656	1.3374	0.3982	C	0	0	0	0	0	0	0	0	0	0	0	0
-1.2697	2.43	0.4053	H	0	0	0	0	0	0	0	0	0	0	0	0
-2.4313	1.1113	0.2718	H	0	0	0	0	0	0	0	0	0	0	0	0
-0.5743	0.7407	-0.7817	C	0	0	0	0	0	0	0	0	0	0	0	0
-0.5418	1.5016	-1.5708	H	0	0	0	0	0	0	0	0	0	0	0	0
0.2465	-1.1956	1.4834	C	0	0	0	0	0	0	0	0	0	0	0	0
0.6892	-1.6357	2.3924	H	0	0	0	0	0	0	0	0	0	0	0	0
0.1143	-1.999	0.7511	H	0	0	0	0	0	0	0	0	0	0	0	0
1.224	-0.808	-1.4712	C	0	0	0	0	0	0	0	0	0	0	0	0
2.0305	-0.525	-2.1549	H	0	0	0	0	0	0	0	0	0	0	0	0
1.5945	-1.6833	-0.9242	H	0	0	0	0	0	0	0	0	0	0	0	0
-1.1953	-0.5232	-1.3929	C	0	0	0	0	0	0	0	0	0	0	0	0
-2.0928	-0.2987	-1.9788	H	0	0	0	0	0	0	0	0	0	0	0	0
-1.5045	-1.2108	-0.5979	H	0	0	0	0	0	0	0	0	0	0	0	0
-0.0761	-1.1437	-2.2502	C	0	0	0	0	0	0	0	0	0	0	0	0
-1.0089	-0.6198	1.7883	O	0	0	0	0	0	0	0	0	0	0	0	0
-1.7604	1.3608	2.8964	C	0	0	0	0	0	0	0	0	0	0	0	0
-2.8098	1.1076	2.7179	H	0	0	0	0	0	0	0	0	0	0	0	0
-1.4606	0.9183	3.85	H	0	0	0	0	0	0	0	0	0	0	0	0
-1.678	2.4513	2.9666	H	0	0	0	0	0	0	0	0	0	0	0	0
-0.0421	-0.4953	-3.642	C	0	0	0	0	0	0	0	0	0	0	0	0
0.1292	0.5843	-3.5754	H	0	0	0	0	0	0	0	0	0	0	0	0
0.7658	-0.9175	-4.2529	H	0	0	0	0	0	0	0	0	0	0	0	0
-0.9908	-0.638	-4.1732	H	0	0	0	0	0	0	0	0	0	0	0	0
-0.2356	-2.6613	-2.3873	C	0	0	0	0	0	0	0	0	0	0	0	0
-0.2532	-3.1152	-1.39	H	0	0	0	0	0	0	0	0	0	0	0	0
0.6358	-3.0782	-2.9203	H	0	0	0	0	0	0	0	0	0	0	0	0
-1.4451	-3.0588	-3.0025	O	0	0	0	0	0	0	0	0	0	0	0	0
-1.3917	-2.828	-3.9362	H	0	0	0	0	0	0	0	0	0	0	0	0
1.5625	1.1915	-0.6584	H	0	0	0	0	0	0	0	0	0	0	0	0
2.5159	-0.314	1.1093	O	0	0	0	0	0	0	0	0	0	0	0	0
2.6704	-0.6832	1.9879	H	0	0	0	0	0	0	0	0	0	0	0	0
1 2 1	0 0 0 0
2 5 1	0 0 0 0
2 3 1	0 0 0 0
2 4 1	0 0 0 0
3 6 1	0 0 0 0
3 7 1	0 0 0 0
3 4 1	0 0 0 0
4 8 1	0 0 0 0
4 9 1	0 0 0 0
9 10 1	0 0 0 0
11 12 1	0 0 0 0
11 13 1	0 0 0 0
8 11 1	0 0 0 0
14 15 1	0 0 0 0
11 14 1	0 0 0 0
10 14 1	0 0 0 0
16 17 1	0 0 0 0
16 18 1	0 0 0 0
9 16 1	0 0 0 0
19 20 1	0 0 0 0
19 21 1	0 0 0 0
10 19 1	0 0 0 0
22 23 1	0 0 0 0
22 24 1	0 0 0 0
14 22 1	0 0 0 0
22 25 1	0 0 0 0
19 25 1	0 0 0 0
8 26 1	0 0 0 0
27 28 1	0 0 0 0
27 29 1	0 0 0 0
27 30 1	0 0 0 0
8 27 1	0 0 0 0
31 32 1	0 0 0 0
31 33 1	0 0 0 0
31 34 1	0 0 0 0
25 31 1	0 0 0 0
35 36 1	0 0 0 0
35 37 1	0 0 0 0
25 35 1	0 0 0 0
38 39 1	0 0 0 0
35 38 1	0 0 0 0
10 40 1	0 0 0 0
16 26 1	0 0 0 0
41 42 1	0 0 0 0
9 41 1	0 0 0 0
M END
$$$$
M0021
Spartan	02192117443D
42 45 0	0 0 0 0	0 0 0	999	V2	0
2.1366	2.6118	1.4499	H	0	0	0	0	0	0	0	0	0	0	0	0
1.2212	2.4238	2.0075	C	0	0	0	0	0	0	0	0	0	0	0	0
1.2777	1.4452	3.1584	C	0	0	0	0	0	0	0	0	0	0	0	0
0.5807	1.08	1.886	C	0	0	0	0	0	0	0	0	0	0	0	0
0.5809	3.2968	2.1094	H	0	0	0	0	0	0	0	0	0	0	0	0
2.2236	0.9488	3.3548	H	0	0	0	0	0	0	0	0	0	0	0	0
0.6833	1.6658	4.0395	H	0	0	0	0	0	0	0	0	0	0	0	0
-0.9153	0.8301	1.7598	C	0	0	0	0	0	0	0	0	0	0	0	0
1.1307	-0.0251	0.9884	C	0	0	0	0	0	0	0	0	0	0	0	0
0.8886	0.3646	-0.4835	C	0	0	0	0	0	0	0	0	0	0	0	0
-1.3752	1.351	0.39	C	0	0	0	0	0	0	0	0	0	0	0	0
-1.273	2.443	0.3991	H	0	0	0	0	0	0	0	0	0	0	0	0
-2.4416	1.1314	0.2598	H	0	0	0	0	0	0	0	0	0	0	0	0
-0.5858	0.7525	-0.7888	C	0	0	0	0	0	0	0	0	0	0	0	0
-0.5598	1.506	-1.5853	H	0	0	0	0	0	0	0	0	0	0	0	0
0.2552	-1.1783	1.484	C	0	0	0	0	0	0	0	0	0	0	0	0
0.7091	-1.5995	2.3903	H	0	0	0	0	0	0	0	0	0	0	0	0
0.1311	-1.9819	0.7511	H	0	0	0	0	0	0	0	0	0	0	0	0
1.2319	-0.7717	-1.4768	C	0	0	0	0	0	0	0	0	0	0	0	0
2.0137	-0.4661	-2.179	H	0	0	0	0	0	0	0	0	0	0	0	0
1.6368	-1.6325	-0.9318	H	0	0	0	0	0	0	0	0	0	0	0	0
-1.1945	-0.5231	-1.3871	C	0	0	0	0	0	0	0	0	0	0	0	0
-2.0897	-0.3112	-1.9802	H	0	0	0	0	0	0	0	0	0	0	0	0
-1.5004	-1.2024	-0.5843	H	0	0	0	0	0	0	0	0	0	0	0	0
-0.0695	-1.1438	-2.2393	C	0	0	0	0	0	0	0	0	0	0	0	0
-1.0115	-0.61	1.7763	O	0	0	0	0	0	0	0	0	0	0	0	0
-1.7831	1.3632	2.8847	C	0	0	0	0	0	0	0	0	0	0	0	0
-2.8306	1.1069	2.6993	H	0	0	0	0	0	0	0	0	0	0	0	0
-1.4869	0.9188	3.8384	H	0	0	0	0	0	0	0	0	0	0	0	0
-1.7053	2.4538	2.9587	H	0	0	0	0	0	0	0	0	0	0	0	0
-0.0622	-0.5362	-3.6487	C	0	0	0	0	0	0	0	0	0	0	0	0
0.0224	0.5552	-3.6091	H	0	0	0	0	0	0	0	0	0	0	0	0
0.7876	-0.9135	-4.2303	H	0	0	0	0	0	0	0	0	0	0	0	0
-0.9804	-0.7931	-4.1825	H	0	0	0	0	0	0	0	0	0	0	0	0
-0.209	-2.6596	-2.339	C	0	0	0	0	0	0	0	0	0	0	0	0
-0.1758	-3.0917	-1.325	H	0	0	0	0	0	0	0	0	0	0	0	0
0.6461	-3.0706	-2.9024	H	0	0	0	0	0	0	0	0	0	0	0	0
-1.4339	-2.9667	-2.9758	O	0	0	0	0	0	0	0	0	0	0	0	0
-1.5167	-3.9249	-3.0218	H	0	0	0	0	0	0	0	0	0	0	0	0
1.5323	1.2381	-0.6611	H	0	0	0	0	0	0	0	0	0	0	0	0
2.4827	-0.3678	1.204	O	0	0	0	0	0	0	0	0	0	0	0	0
3.0278	0.2828	0.7425	H	0	0	0	0	0	0	0	0	0	0	0	0
1 2 1	0 0 0 0
2 5 1	0 0 0 0
2 3 1	0 0 0 0
2 4 1	0 0 0 0
3 6 1	0 0 0 0
3 7 1	0 0 0 0
3 4 1	0 0 0 0
4 8 1	0 0 0 0
4 9 1	0 0 0 0
9 10 1	0 0 0 0
11 12 1	0 0 0 0
11 13 1	0 0 0 0
8 11 1	0 0 0 0
14 15 1	0 0 0 0
11 14 1	0 0 0 0
10 14 1	0 0 0 0
16 17 1	0 0 0 0
16 18 1	0 0 0 0
9 16 1	0 0 0 0
19 20 1	0 0 0 0
19 21 1	0 0 0 0
10 19 1	0 0 0 0
22 23 1	0 0 0 0
22 24 1	0 0 0 0
14 22 1	0 0 0 0
22 25 1	0 0 0 0
19 25 1	0 0 0 0
8 26 1	0 0 0 0
27 28 1	0 0 0 0
27 29 1	0 0 0 0
27 30 1	0 0 0 0
8 27 1	0 0 0 0
31 32 1	0 0 0 0
31 33 1	0 0 0 0
31 34 1	0 0 0 0
25 31 1	0 0 0 0
35 36 1	0 0 0 0
35 37 1	0 0 0 0
25 35 1	0 0 0 0
38 39 1	0 0 0 0
35 38 1	0 0 0 0
10 40 1	0 0 0 0
16 26 1	0 0 0 0
41 42 1	0 0 0 0
9 41 1	0 0 0 0
M END
$$$$
M0022
Spartan	02192117443D
42 45 0	0 0 0 0	0 0 0	999	V2	0
2.0602	2.6125	1.4873	H	0	0	0	0	0	0	0	0	0	0	0	0
1.1464	2.4114	2.0428	C	0	0	0	0	0	0	0	0	0	0	0	0
1.2118	1.4203	3.1827	C	0	0	0	0	0	0	0	0	0	0	0	0
0.5174	1.0634	1.9063	C	0	0	0	0	0	0	0	0	0	0	0	0
0.4988	3.2778	2.1551	H	0	0	0	0	0	0	0	0	0	0	0	0
2.1621	0.9297	3.3724	H	0	0	0	0	0	0	0	0	0	0	0	0
0.6161	1.6258	4.0667	H	0	0	0	0	0	0	0	0	0	0	0	0
-0.9762	0.8026	1.777	C	0	0	0	0	0	0	0	0	0	0	0	0
1.0776	-0.0283	0.9984	C	0	0	0	0	0	0	0	0	0	0	0	0
0.8304	0.3711	-0.4701	C	0	0	0	0	0	0	0	0	0	0	0	0
-1.4387	1.3376	0.4133	C	0	0	0	0	0	0	0	0	0	0	0	0
-1.3376	2.4294	0.4323	H	0	0	0	0	0	0	0	0	0	0	0	0
-2.5051	1.1184	0.2809	H	0	0	0	0	0	0	0	0	0	0	0	0
-0.6471	0.7508	-0.7696	C	0	0	0	0	0	0	0	0	0	0	0	0
-0.6289	1.5063	-1.5646	H	0	0	0	0	0	0	0	0	0	0	0	0
0.2132	-1.1934	1.4842	C	0	0	0	0	0	0	0	0	0	0	0	0
0.6663	-1.6143	2.3907	H	0	0	0	0	0	0	0	0	0	0	0	0
0.1024	-1.995	0.7473	H	0	0	0	0	0	0	0	0	0	0	0	0
1.1823	-0.7516	-1.4752	C	0	0	0	0	0	0	0	0	0	0	0	0
1.9404	-0.4194	-2.1903	H	0	0	0	0	0	0	0	0	0	0	0	0
1.6218	-1.6091	-0.9568	H	0	0	0	0	0	0	0	0	0	0	0	0
-1.2504	-0.5278	-1.3687	C	0	0	0	0	0	0	0	0	0	0	0	0
-2.1454	-0.312	-1.9644	H	0	0	0	0	0	0	0	0	0	0	0	0
-1.5596	-1.2004	-0.5604	H	0	0	0	0	0	0	0	0	0	0	0	0
-0.1244	-1.1547	-2.2145	C	0	0	0	0	0	0	0	0	0	0	0	0
-1.0616	-0.6386	1.7725	O	0	0	0	0	0	0	0	0	0	0	0	0
-1.849	1.3139	2.908	C	0	0	0	0	0	0	0	0	0	0	0	0
-2.8944	1.051	2.7194	H	0	0	0	0	0	0	0	0	0	0	0	0
-1.5489	0.8599	3.8558	H	0	0	0	0	0	0	0	0	0	0	0	0
-1.7805	2.4041	2.9961	H	0	0	0	0	0	0	0	0	0	0	0	0
-0.1357	-0.5711	-3.6342	C	0	0	0	0	0	0	0	0	0	0	0	0
-0.0671	0.5222	-3.6157	H	0	0	0	0	0	0	0	0	0	0	0	0
0.7194	-0.9327	-4.2176	H	0	0	0	0	0	0	0	0	0	0	0	0
-1.0576	-0.8381	-4.1662	H	0	0	0	0	0	0	0	0	0	0	0	0
-0.2916	-2.6769	-2.2771	C	0	0	0	0	0	0	0	0	0	0	0	0
-1.2694	-2.9217	-2.7245	H	0	0	0	0	0	0	0	0	0	0	0	0
-0.291	-3.0857	-1.2609	H	0	0	0	0	0	0	0	0	0	0	0	0
0.7581	-3.3414	-2.952	O	0	0	0	0	0	0	0	0	0	0	0	0
0.6672	-3.161	-3.8933	H	0	0	0	0	0	0	0	0	0	0	0	0
1.4641	1.2538	-0.6389	H	0	0	0	0	0	0	0	0	0	0	0	0
2.4324	-0.3577	1.2121	O	0	0	0	0	0	0	0	0	0	0	0	0
2.9721	0.2689	0.7136	H	0	0	0	0	0	0	0	0	0	0	0	0
1 2 1	0 0 0 0
2 5 1	0 0 0 0
2 3 1	0 0 0 0
2 4 1	0 0 0 0
3 6 1	0 0 0 0
3 7 1	0 0 0 0
3 4 1	0 0 0 0
4 8 1	0 0 0 0
4 9 1	0 0 0 0
9 10 1	0 0 0 0
11 12 1	0 0 0 0
11 13 1	0 0 0 0
8 11 1	0 0 0 0
14 15 1	0 0 0 0
11 14 1	0 0 0 0
10 14 1	0 0 0 0
16 17 1	0 0 0 0
16 18 1	0 0 0 0
9 16 1	0 0 0 0
19 20 1	0 0 0 0
19 21 1	0 0 0 0
10 19 1	0 0 0 0
22 23 1	0 0 0 0
[truncated: 208 more rows]

## Sheet: (2S,3R,7R,9R,11S)
M0001
Spartan	02192117373D
42 45 0	0 0 0 0	0 0 0	999	V2	0
1.7874	2.754	0.681	H	0	0	0	0	0	0	0	0	0	0	0	0
1.0126	2.6144	1.4303	C	0	0	0	0	0	0	0	0	0	0	0	0
1.4178	1.9988	2.749	C	0	0	0	0	0	0	0	0	0	0	0	0
0.6137	1.2136	1.7587	C	0	0	0	0	0	0	0	0	0	0	0	0
0.2445	3.3837	1.4393	H	0	0	0	0	0	0	0	0	0	0	0	0
2.4589	1.7195	2.8697	H	0	0	0	0	0	0	0	0	0	0	0	0
0.9306	2.3599	3.6491	H	0	0	0	0	0	0	0	0	0	0	0	0
-0.8172	0.7389	1.9911	C	0	0	0	0	0	0	0	0	0	0	0	0
1.2146	0.0041	1.0538	C	0	0	0	0	0	0	0	0	0	0	0	0
0.6151	-0.0219	-0.3563	C	0	0	0	0	0	0	0	0	0	0	0	0
-1.5819	0.7578	0.6419	C	0	0	0	0	0	0	0	0	0	0	0	0
-1.5711	1.7781	0.2367	H	0	0	0	0	0	0	0	0	0	0	0	0
-2.6287	0.4757	0.8061	H	0	0	0	0	0	0	0	0	0	0	0	0
-0.9039	-0.2194	-0.3099	C	0	0	0	0	0	0	0	0	0	0	0	0
-1.0843	-1.2265	0.0869	H	0	0	0	0	0	0	0	0	0	0	0	0
0.643	-1.098	1.9654	C	0	0	0	0	0	0	0	0	0	0	0	0
1.3108	-1.2238	2.8268	H	0	0	0	0	0	0	0	0	0	0	0	0
0.5214	-2.067	1.4647	H	0	0	0	0	0	0	0	0	0	0	0	0
1.0398	-1.0835	-1.3712	C	0	0	0	0	0	0	0	0	0	0	0	0
2.0286	-0.8989	-1.8068	H	0	0	0	0	0	0	0	0	0	0	0	0
1.0488	-2.0758	-0.9029	H	0	0	0	0	0	0	0	0	0	0	0	0
-1.2549	-0.2457	-1.795	C	0	0	0	0	0	0	0	0	0	0	0	0
-1.2903	0.7776	-2.1905	H	0	0	0	0	0	0	0	0	0	0	0	0
-2.2359	-0.6929	-2.0044	H	0	0	0	0	0	0	0	0	0	0	0	0
-0.0802	-1.0378	-2.4599	C	0	0	0	0	0	0	0	0	0	0	0	0
-0.6342	-0.6348	2.3943	O	0	0	0	0	0	0	0	0	0	0	0	0
-1.5893	1.4472	3.0873	C	0	0	0	0	0	0	0	0	0	0	0	0
-2.5795	0.9942	3.195	H	0	0	0	0	0	0	0	0	0	0	0	0
-1.0696	1.3579	4.0445	H	0	0	0	0	0	0	0	0	0	0	0	0
-1.7228	2.5086	2.8491	H	0	0	0	0	0	0	0	0	0	0	0	0
0.4027	-0.3273	-3.7267	C	0	0	0	0	0	0	0	0	0	0	0	0
1.2033	-0.8908	-4.2204	H	0	0	0	0	0	0	0	0	0	0	0	0
-0.4154	-0.2004	-4.4459	H	0	0	0	0	0	0	0	0	0	0	0	0
0.7923	0.6681	-3.4867	H	0	0	0	0	0	0	0	0	0	0	0	0
-0.5119	-2.4626	-2.8342	C	0	0	0	0	0	0	0	0	0	0	0	0
0.3494	-3.008	-3.2353	H	0	0	0	0	0	0	0	0	0	0	0	0
-1.2738	-2.4174	-3.6294	H	0	0	0	0	0	0	0	0	0	0	0	0
-0.9689	-3.2339	-1.7415	O	0	0	0	0	0	0	0	0	0	0	0	0
-1.8045	-2.8583	-1.4394	H	0	0	0	0	0	0	0	0	0	0	0	0
0.8208	0.9667	-0.7933	H	0	0	0	0	0	0	0	0	0	0	0	0
2.6229	0.063	1.0437	O	0	0	0	0	0	0	0	0	0	0	0	0
2.9393	-0.6573	0.4853	H	0	0	0	0	0	0	0	0	0	0	0	0
1 2 1	0 0 0 0
2 5 1	0 0 0 0
2 3 1	0 0 0 0
2 4 1	0 0 0 0
3 6 1	0 0 0 0
3 7 1	0 0 0 0
3 4 1	0 0 0 0
4 8 1	0 0 0 0
4 9 1	0 0 0 0
9 10 1	0 0 0 0
11 12 1	0 0 0 0
11 13 1	0 0 0 0
8 11 1	0 0 0 0
14 15 1	0 0 0 0
11 14 1	0 0 0 0
10 14 1	0 0 0 0
16 17 1	0 0 0 0
16 18 1	0 0 0 0
9 16 1	0 0 0 0
19 20 1	0 0 0 0
19 21 1	0 0 0 0
10 19 1	0 0 0 0
22 23 1	0 0 0 0
22 24 1	0 0 0 0
14 22 1	0 0 0 0
22 25 1	0 0 0 0
19 25 1	0 0 0 0
8 26 1	0 0 0 0
27 28 1	0 0 0 0
27 29 1	0 0 0 0
27 30 1	0 0 0 0
8 27 1	0 0 0 0
31 32 1	0 0 0 0
31 33 1	0 0 0 0
31 34 1	0 0 0 0
25 31 1	0 0 0 0
35 36 1	0 0 0 0
35 37 1	0 0 0 0
25 35 1	0 0 0 0
38 39 1	0 0 0 0
35 38 1	0 0 0 0
10 40 1	0 0 0 0
16 26 1	0 0 0 0
41 42 1	0 0 0 0
9 41 1	0 0 0 0
M END
$$$$
M0002
Spartan	02192117373D
42 45 0	0 0 0 0	0 0 0	999	V2	0
1.7546	2.7469	0.627	H	0	0	0	0	0	0	0	0	0	0	0	0
0.9805	2.6071	1.3772	C	0	0	0	0	0	0	0	0	0	0	0	0
1.3986	2.0216	2.7054	C	0	0	0	0	0	0	0	0	0	0	0	0
0.608	1.2061	1.7253	C	0	0	0	0	0	0	0	0	0	0	0	0
0.2026	3.3666	1.3763	H	0	0	0	0	0	0	0	0	0	0	0	0
2.454	1.7936	2.833	H	0	0	0	0	0	0	0	0	0	0	0	0
0.9103	2.3828	3.6048	H	0	0	0	0	0	0	0	0	0	0	0	0
-0.8165	0.7213	1.9686	C	0	0	0	0	0	0	0	0	0	0	0	0
1.2183	-0.0116	1.0214	C	0	0	0	0	0	0	0	0	0	0	0	0
0.6215	-0.0382	-0.3845	C	0	0	0	0	0	0	0	0	0	0	0	0
-1.5833	0.7328	0.6213	C	0	0	0	0	0	0	0	0	0	0	0	0
-1.5847	1.7543	0.2182	H	0	0	0	0	0	0	0	0	0	0	0	0
-2.6265	0.4403	0.7891	H	0	0	0	0	0	0	0	0	0	0	0	0
-0.8982	-0.2361	-0.3345	C	0	0	0	0	0	0	0	0	0	0	0	0
-1.0767	-1.2468	0.0542	H	0	0	0	0	0	0	0	0	0	0	0	0
0.6448	-1.1165	1.9276	C	0	0	0	0	0	0	0	0	0	0	0	0
1.311	-1.2696	2.7912	H	0	0	0	0	0	0	0	0	0	0	0	0
0.522	-2.0775	1.4151	H	0	0	0	0	0	0	0	0	0	0	0	0
1.047	-1.0988	-1.3953	C	0	0	0	0	0	0	0	0	0	0	0	0
2.0393	-0.9114	-1.8146	H	0	0	0	0	0	0	0	0	0	0	0	0
1.0621	-2.0873	-0.9228	H	0	0	0	0	0	0	0	0	0	0	0	0
-1.248	-0.2572	-1.8202	C	0	0	0	0	0	0	0	0	0	0	0	0
-1.2791	0.7677	-2.2131	H	0	0	0	0	0	0	0	0	0	0	0	0
-2.2309	-0.6995	-2.0317	H	0	0	0	0	0	0	0	0	0	0	0	0
-0.0725	-1.0514	-2.4833	C	0	0	0	0	0	0	0	0	0	0	0	0
-0.6205	-0.6506	2.3774	O	0	0	0	0	0	0	0	0	0	0	0	0
-1.5905	1.4242	3.0672	C	0	0	0	0	0	0	0	0	0	0	0	0
-2.5768	0.9636	3.1788	H	0	0	0	0	0	0	0	0	0	0	0	0
-1.0676	1.341	4.0234	H	0	0	0	0	0	0	0	0	0	0	0	0
-1.7335	2.484	2.827	H	0	0	0	0	0	0	0	0	0	0	0	0
0.4133	-0.3398	-3.7494	C	0	0	0	0	0	0	0	0	0	0	0	0
1.214	-0.9048	-4.2423	H	0	0	0	0	0	0	0	0	0	0	0	0
-0.4028	-0.2087	-4.4707	H	0	0	0	0	0	0	0	0	0	0	0	0
0.8071	0.6538	-3.5057	H	0	0	0	0	0	0	0	0	0	0	0	0
-0.5097	-2.4744	-2.8628	C	0	0	0	0	0	0	0	0	0	0	0	0
0.3529	-3.0259	-3.2521	H	0	0	0	0	0	0	0	0	0	0	0	0
-1.2606	-2.425	-3.6685	H	0	0	0	0	0	0	0	0	0	0	0	0
-0.9895	-3.2438	-1.7763	O	0	0	0	0	0	0	0	0	0	0	0	0
-1.8261	-2.8624	-1.4878	H	0	0	0	0	0	0	0	0	0	0	0	0
0.8235	0.9506	-0.8232	H	0	0	0	0	0	0	0	0	0	0	0	0
2.6199	-0.0219	0.9106	O	0	0	0	0	0	0	0	0	0	0	0	0
2.9887	-0.0991	1.7988	H	0	0	0	0	0	0	0	0	0	0	0	0
1 2 1	0 0 0 0
2 5 1	0 0 0 0
2 3 1	0 0 0 0
2 4 1	0 0 0 0
3 6 1	0 0 0 0
3 7 1	0 0 0 0
3 4 1	0 0 0 0
4 8 1	0 0 0 0
4 9 1	0 0 0 0
9 10 1	0 0 0 0
11 12 1	0 0 0 0
11 13 1	0 0 0 0
8 11 1	0 0 0 0
14 15 1	0 0 0 0
11 14 1	0 0 0 0
10 14 1	0 0 0 0
16 17 1	0 0 0 0
16 18 1	0 0 0 0
9 16 1	0 0 0 0
19 20 1	0 0 0 0
19 21 1	0 0 0 0
10 19 1	0 0 0 0
22 23 1	0 0 0 0
22 24 1	0 0 0 0
14 22 1	0 0 0 0
22 25 1	0 0 0 0
19 25 1	0 0 0 0
8 26 1	0 0 0 0
27 28 1	0 0 0 0
27 29 1	0 0 0 0
27 30 1	0 0 0 0
8 27 1	0 0 0 0
31 32 1	0 0 0 0
31 33 1	0 0 0 0
31 34 1	0 0 0 0
25 31 1	0 0 0 0
35 36 1	0 0 0 0
35 37 1	0 0 0 0
25 35 1	0 0 0 0
38 39 1	0 0 0 0
35 38 1	0 0 0 0
10 40 1	0 0 0 0
16 26 1	0 0 0 0
41 42 1	0 0 0 0
9 41 1	0 0 0 0
M END
$$$$
M0003
Spartan	02192117373D
42 45 0	0 0 0 0	0 0 0	999	V2	0
-1.7424	-2.7616	0.6156	H	0	0	0	0	0	0	0	0	0	0	0	0
-0.9702	-2.6283	1.3689	C	0	0	0	0	0	0	0	0	0	0	0	0
-1.3921	-2.0549	2.7014	C	0	0	0	0	0	0	0	0	0	0	0	0
-0.5983	-1.2311	1.731	C	0	0	0	0	0	0	0	0	0	0	0	0
-0.1918	-3.3872	1.3628	H	0	0	0	0	0	0	0	0	0	0	0	0
-2.4482	-1.8294	2.8273	H	0	0	0	0	0	0	0	0	0	0	0	0
-0.9066	-2.4251	3.5986	H	0	0	0	0	0	0	0	0	0	0	0	0
0.826	-0.7501	1.9831	C	0	0	0	0	0	0	0	0	0	0	0	0
-1.2044	-0.006	1.0369	C	0	0	0	0	0	0	0	0	0	0	0	0
-0.6045	0.0304	-0.3667	C	0	0	0	0	0	0	0	0	0	0	0	0
1.5968	-0.7448	0.6386	C	0	0	0	0	0	0	0	0	0	0	0	0
1.6042	-1.7638	0.2282	H	0	0	0	0	0	0	0	0	0	0	0	0
2.638	-0.4492	0.8133	H	0	0	0	0	0	0	0	0	0	0	0	0
0.9148	0.2304	-0.3137	C	0	0	0	0	0	0	0	0	0	0	0	0
1.1012	1.2402	0.0697	H	0	0	0	0	0	0	0	0	0	0	0	0
-0.6303	1.09	1.9537	C	0	0	0	0	0	0	0	0	0	0	0	0
-1.3033	1.2433	2.8123	H	0	0	0	0	0	0	0	0	0	0	0	0
-0.4976	2.0521	1.4457	H	0	0	0	0	0	0	0	0	0	0	0	0
-1.0279	1.0956	-1.3729	C	0	0	0	0	0	0	0	0	0	0	0	0
-2.0242	0.9181	-1.7881	H	0	0	0	0	0	0	0	0	0	0	0	0
-1.0307	2.0837	-0.8996	H	0	0	0	0	0	0	0	0	0	0	0	0
1.2744	0.2595	-1.7966	C	0	0	0	0	0	0	0	0	0	0	0	0
1.3295	-0.7632	-2.1942	H	0	0	0	0	0	0	0	0	0	0	0	0
2.237	0.7435	-1.9888	H	0	0	0	0	0	0	0	0	0	0	0	0
0.0867	1.0296	-2.4663	C	0	0	0	0	0	0	0	0	0	0	0	0
0.627	0.6148	2.4126	O	0	0	0	0	0	0	0	0	0	0	0	0
1.5967	-1.4672	3.0749	C	0	0	0	0	0	0	0	0	0	0	0	0
2.5832	-1.0089	3.1936	H	0	0	0	0	0	0	0	0	0	0	0	0
1.0721	-1.3954	4.0312	H	0	0	0	0	0	0	0	0	0	0	0	0
1.7393	-2.524	2.8217	H	0	0	0	0	0	0	0	0	0	0	0	0
-0.4112	0.2833	-3.7079	C	0	0	0	0	0	0	0	0	0	0	0	0
-1.2186	0.831	-4.2091	H	0	0	0	0	0	0	0	0	0	0	0	0
0.3987	0.131	-4.4318	H	0	0	0	0	0	0	0	0	0	0	0	0
-0.8	-0.7027	-3.4302	H	0	0	0	0	0	0	0	0	0	0	0	0
0.5133	2.4349	-2.8868	C	0	0	0	0	0	0	0	0	0	0	0	0
-0.3614	2.9703	-3.2914	H	0	0	0	0	0	0	0	0	0	0	0	0
1.2623	2.3601	-3.6923	H	0	0	0	0	0	0	0	0	0	0	0	0
1.0482	3.1171	-1.7675	O	0	0	0	0	0	0	0	0	0	0	0	0
1.3024	4.0027	-2.0467	H	0	0	0	0	0	0	0	0	0	0	0	0
-0.8065	-0.9555	-0.8125	H	0	0	0	0	0	0	0	0	0	0	0	0
-2.607	0.0085	0.9257	O	0	0	0	0	0	0	0	0	0	0	0	0
-2.9746	0.0784	1.8166	H	0	0	0	0	0	0	0	0	0	0	0	0
1 2 1	0 0 0 0
2 5 1	0 0 0 0
2 3 1	0 0 0 0
2 4 1	0 0 0 0
3 6 1	0 0 0 0
3 7 1	0 0 0 0
3 4 1	0 0 0 0
4 8 1	0 0 0 0
4 9 1	0 0 0 0
9 10 1	0 0 0 0
11 12 1	0 0 0 0
11 13 1	0 0 0 0
8 11 1	0 0 0 0
14 15 1	0 0 0 0
11 14 1	0 0 0 0
10 14 1	0 0 0 0
16 17 1	0 0 0 0
16 18 1	0 0 0 0
9 16 1	0 0 0 0
19 20 1	0 0 0 0
19 21 1	0 0 0 0
10 19 1	0 0 0 0
22 23 1	0 0 0 0
22 24 1	0 0 0 0
14 22 1	0 0 0 0
22 25 1	0 0 0 0
19 25 1	0 0 0 0
8 26 1	0 0 0 0
27 28 1	0 0 0 0
27 29 1	0 0 0 0
27 30 1	0 0 0 0
8 27 1	0 0 0 0
31 32 1	0 0 0 0
31 33 1	0 0 0 0
31 34 1	0 0 0 0
25 31 1	0 0 0 0
35 36 1	0 0 0 0
35 37 1	0 0 0 0
25 35 1	0 0 0 0
38 39 1	0 0 0 0
35 38 1	0 0 0 0
10 40 1	0 0 0 0
16 26 1	0 0 0 0
41 42 1	0 0 0 0
9 41 1	0 0 0 0
M END
$$$$
M0004
Spartan	02192117373D
42 45 0	0 0 0 0	0 0 0	999	V2	0
-1.7757	-2.772	0.675	H	0	0	0	0	0	0	0	0	0	0	0	0
-1.0022	-2.6375	1.4266	C	0	0	0	0	0	0	0	0	0	0	0	0
-1.4096	-2.0315	2.7493	C	0	0	0	0	0	0	0	0	0	0	0	0
-0.6035	-1.2394	1.7658	C	0	0	0	0	0	0	0	0	0	0	0	0
-0.2338	-3.4069	1.4311	H	0	0	0	0	0	0	0	0	0	0	0	0
-2.451	-1.7534	2.8705	H	0	0	0	0	0	0	0	0	0	0	0	0
-0.9237	-2.3991	3.6477	H	0	0	0	0	0	0	0	0	0	0	0	0
0.827	-0.7664	2.0052	C	0	0	0	0	0	0	0	0	0	0	0	0
-1.2022	-0.0236	1.0692	C	0	0	0	0	0	0	0	0	0	0	0	0
-0.5997	0.0122	-0.3386	C	0	0	0	0	0	0	0	0	0	0	0	0
1.5942	-0.7712	0.6576	C	0	0	0	0	0	0	0	0	0	0	0	0
1.5862	-1.7893	0.2458	H	0	0	0	0	0	0	0	0	0	0	0	0
2.6398	-0.4884	0.8269	H	0	0	0	0	0	0	0	0	0	0	0	0
0.9188	0.2126	-0.2898	C	0	0	0	0	0	0	0	0	0	0	0	0
1.1067	1.2187	0.1025	H	0	0	0	0	0	0	0	0	0	0	0	0
-0.6307	1.0712	1.9898	C	0	0	0	0	0	0	0	0	0	0	0	0
-1.3045	1.1967	2.847	H	0	0	0	0	0	0	0	0	0	0	0	0
-0.5018	2.0414	1.4928	H	0	0	0	0	0	0	0	0	0	0	0	0
-1.0227	1.0789	-1.3485	C	0	0	0	0	0	0	0	0	0	0	0	0
-2.0147	0.9031	-1.7819	H	0	0	0	0	0	0	0	0	0	0	0	0
-1.0225	2.0702	-0.8792	H	0	0	0	0	0	0	0	0	0	0	0	0
1.2788	0.2471	-1.772	C	0	0	0	0	0	0	0	0	0	0	0	0
1.3359	-0.7739	-2.1729	H	0	0	0	0	0	0	0	0	0	0	0	0
2.2408	0.7331	-1.9627	H	0	0	0	0	0	0	0	0	0	0	0	0
0.093	1.0172	-2.4426	C	0	0	0	0	0	0	0	0	0	0	0	0
0.6405	0.6012	2.4262	O	0	0	0	0	0	0	0	0	0	0	0	0
1.5974	-1.4859	3.0951	C	0	0	0	0	0	0	0	0	0	0	0	0
2.5864	-1.0321	3.2099	H	0	0	0	0	0	0	0	0	0	0	0	0
1.0751	-1.4089	4.0519	H	0	0	0	0	0	0	0	0	0	0	0	0
1.7338	-2.544	2.8449	H	0	0	0	0	0	0	0	0	0	0	0	0
-0.4021	0.2751	-3.687	C	0	0	0	0	0	0	0	0	0	0	0	0
-1.2091	0.8229	-4.1888	H	0	0	0	0	0	0	0	0	0	0	0	0
0.4099	0.1275	-4.4091	H	0	0	0	0	0	0	0	0	0	0	0	0
-0.788	-0.7132	-3.4144	H	0	0	0	0	0	0	0	0	0	0	0	0
0.5164	2.4261	-2.8543	C	0	0	0	0	0	0	0	0	0	0	0	0
-0.3541	2.9577	-3.2741	H	0	0	0	0	0	0	0	0	0	0	0	0
1.2792	2.3556	-3.6469	H	0	0	0	0	0	0	0	0	0	0	0	0
1.0258	3.1072	-1.724	O	0	0	0	0	0	0	0	0	0	0	0	0
1.3075	3.9857	-1.9988	H	0	0	0	0	0	0	0	0	0	0	0	0
-0.8055	-0.9734	-0.7834	H	0	0	0	0	0	0	0	0	0	0	0	0
-2.6117	-0.08	1.0569	O	0	0	0	0	0	0	0	0	0	0	0	0
-2.9246	0.6285	0.4812	H	0	0	0	0	0	0	0	0	0	0	0	0
1 2 1	0 0 0 0
2 5 1	0 0 0 0
2 3 1	0 0 0 0
2 4 1	0 0 0 0
3 6 1	0 0 0 0
3 7 1	0 0 0 0
3 4 1	0 0 0 0
4 8 1	0 0 0 0
4 9 1	0 0 0 0
9 10 1	0 0 0 0
11 12 1	0 0 0 0
11 13 1	0 0 0 0
8 11 1	0 0 0 0
14 15 1	0 0 0 0
11 14 1	0 0 0 0
10 14 1	0 0 0 0
16 17 1	0 0 0 0
16 18 1	0 0 0 0
9 16 1	0 0 0 0
19 20 1	0 0 0 0
19 21 1	0 0 0 0
10 19 1	0 0 0 0
22 23 1	0 0 0 0
22 24 1	0 0 0 0
14 22 1	0 0 0 0
22 25 1	0 0 0 0
19 25 1	0 0 0 0
8 26 1	0 0 0 0
27 28 1	0 0 0 0
27 29 1	0 0 0 0
27 30 1	0 0 0 0
8 27 1	0 0 0 0
31 32 1	0 0 0 0
31 33 1	0 0 0 0
31 34 1	0 0 0 0
25 31 1	0 0 0 0
35 36 1	0 0 0 0
35 37 1	0 0 0 0
25 35 1	0 0 0 0
38 39 1	0 0 0 0
35 38 1	0 0 0 0
10 40 1	0 0 0 0
16 26 1	0 0 0 0
41 42 1	0 0 0 0
9 41 1	0 0 0 0
M END
$$$$
M0005
Spartan	02192117373D
42 45 0	0 0 0 0	0 0 0	999	V2	0
1.7338	2.7339	0.7466	H	0	0	0	0	0	0	0	0	0	0	0	0
0.9556	2.5804	1.4899	C	0	0	0	0	0	0	0	0	0	0	0	0
1.3685	1.979	2.8125	C	0	0	0	0	0	0	0	0	0	0	0	0
0.5868	1.1735	1.8168	C	0	0	0	0	0	0	0	0	0	0	0	0
0.174	3.336	1.4937	H	0	0	0	0	0	0	0	0	0	0	0	0
2.4246	1.7566	2.9432	H	0	0	0	0	0	0	0	0	0	0	0	0
0.8732	2.3261	3.7135	H	0	0	0	0	0	0	0	0	0	0	0	0
-0.8377	0.6799	2.0446	C	0	0	0	0	0	0	0	0	0	0	0	0
1.2059	-0.032	1.1003	C	0	0	0	0	0	0	0	0	0	0	0	0
0.6162	-0.039	-0.3085	C	0	0	0	0	0	0	0	0	0	0	0	0
-1.5975	0.7068	0.6941	C	0	0	0	0	0	0	0	0	0	0	0	0
-1.6041	1.7351	0.3091	H	0	0	0	0	0	0	0	0	0	0	0	0
-2.6392	0.404	0.8503	H	0	0	0	0	0	0	0	0	0	0	0	0
-0.9036	-0.2389	-0.2791	C	0	0	0	0	0	0	0	0	0	0	0	0
-1.0952	-1.2582	0.084	H	0	0	0	0	0	0	0	0	0	0	0	0
0.631	-1.1504	1.9888	C	0	0	0	0	0	0	0	0	0	0	0	0
1.2946	-1.3149	2.8524	H	0	0	0	0	0	0	0	0	0	0	0	0
0.5153	-2.1052	1.4623	H	0	0	0	0	0	0	0	0	0	0	0	0
1.056	-1.0773	-1.337	C	0	0	0	0	0	0	0	0	0	0	0	0
2.0445	-0.869	-1.755	H	0	0	0	0	0	0	0	0	0	0	0	0
1.1072	-2.0726	-0.8735	H	0	0	0	0	0	0	0	0	0	0	0	0
-1.2381	-0.2234	-1.7675	C	0	0	0	0	0	0	0	0	0	0	0	0
-1.2399	0.8102	-2.1392	H	0	0	0	0	0	0	0	0	0	0	0	0
-2.2111	-0.6603	-2.0115	H	0	0	0	0	0	0	0	0	0	0	0	0
-0.0733	-1.0333	-2.4189	C	0	0	0	0	0	0	0	0	0	0	0	0
-0.6369	-0.6965	2.4381	O	0	0	0	0	0	0	0	0	0	0	0	0
-1.6201	1.3651	3.1481	C	0	0	0	0	0	0	0	0	0	0	0	0
-2.6053	0.8998	3.2474	H	0	0	0	0	0	0	0	0	0	0	0	0
-1.1024	1.271	4.106	H	0	0	0	0	0	0	0	0	0	0	0	0
-1.7656	2.4273	2.9212	H	0	0	0	0	0	0	0	0	0	0	0	0
0.4171	-0.3557	-3.7011	C	0	0	0	0	0	0	0	0	0	0	0	0
1.1919	-0.9524	-4.1998	H	0	0	0	0	0	0	0	0	0	0	0	0
-0.4074	-0.1951	-4.4063	H	0	0	0	0	0	0	0	0	0	0	0	0
0.8468	0.6272	-3.4781	H	0	0	0	0	0	0	0	0	0	0	0	0
-0.5258	-2.4707	-2.7176	C	0	0	0	0	0	0	0	0	0	0	0	0
-0.9257	-2.9223	-1.8025	H	0	0	0	0	0	0	0	0	0	0	0	0
0.3498	-3.0692	-3.0212	H	0	0	0	0	0	0	0	0	0	0	0	0
-1.563	-2.567	-3.6718	O	0	0	0	0	0	0	0	0	0	0	0	0
-1.1999	-2.3161	-4.5288	H	0	0	0	0	0	0	0	0	0	0	0	0
0.8183	0.9565	-0.7307	H	0	0	0	0	0	0	0	0	0	0	0	0
2.6084	-0.0381	0.997	O	0	0	0	0	0	0	0	0	0	0	0	0
2.9726	-0.1107	1.8883	H	0	0	0	0	0	0	0	0	0	0	0	0
1 2 1	0 0 0 0
2 5 1	0 0 0 0
2 3 1	0 0 0 0
2 4 1	0 0 0 0
3 6 1	0 0 0 0
3 7 1	0 0 0 0
3 4 1	0 0 0 0
4 8 1	0 0 0 0
4 9 1	0 0 0 0
9 10 1	0 0 0 0
11 12 1	0 0 0 0
11 13 1	0 0 0 0
8 11 1	0 0 0 0
14 15 1	0 0 0 0
11 14 1	0 0 0 0
10 14 1	0 0 0 0
16 17 1	0 0 0 0
16 18 1	0 0 0 0
9 16 1	0 0 0 0
19 20 1	0 0 0 0
19 21 1	0 0 0 0
10 19 1	0 0 0 0
22 23 1	0 0 0 0
22 24 1	0 0 0 0
14 22 1	0 0 0 0
22 25 1	0 0 0 0
19 25 1	0 0 0 0
8 26 1	0 0 0 0
27 28 1	0 0 0 0
27 29 1	0 0 0 0
27 30 1	0 0 0 0
8 27 1	0 0 0 0
31 32 1	0 0 0 0
31 33 1	0 0 0 0
31 34 1	0 0 0 0
25 31 1	0 0 0 0
35 36 1	0 0 0 0
35 37 1	0 0 0 0
25 35 1	0 0 0 0
38 39 1	0 0 0 0
35 38 1	0 0 0 0
10 40 1	0 0 0 0
16 26 1	0 0 0 0
41 42 1	0 0 0 0
9 41 1	0 0 0 0
M END
$$$$
M0006
Spartan	02192117373D
42 45 0	0 0 0 0	0 0 0	999	V2	0
-1.6486	-2.7582	0.6235	H	0	0	0	0	0	0	0	0	0	0	0	0
-0.8781	-2.6209	1.3779	C	0	0	0	0	0	0	0	0	0	0	0	0
-1.3073	-2.0623	2.7138	C	0	0	0	0	0	0	0	0	0	0	0	0
-0.5224	-1.222	1.7503	C	0	0	0	0	0	0	0	0	0	0	0	0
-0.0907	-3.3702	1.3658	H	0	0	0	0	0	0	0	0	0	0	0	0
-2.3664	-1.8544	2.8407	H	0	0	0	0	0	0	0	0	0	0	0	0
-0.8177	-2.4338	3.608	H	0	0	0	0	0	0	0	0	0	0	0	0
0.8968	-0.7262	2.0057	C	0	0	0	0	0	0	0	0	0	0	0	0
-1.1431	0.0004	1.0641	C	0	0	0	0	0	0	0	0	0	0	0	0
-0.5407	0.0518	-0.3381	C	0	0	0	0	0	0	0	0	0	0	0	0
1.6691	-0.709	0.6623	C	0	0	0	0	0	0	0	0	0	0	0	0
1.6867	-1.7251	0.2471	H	0	0	0	0	0	0	0	0	0	0	0	0
2.7072	-0.4038	0.8372	H	0	0	0	0	0	0	0	0	0	0	0	0
0.9767	0.2605	-0.2885	C	0	0	0	0	0	0	0	0	0	0	0	0
1.1549	1.2695	0.1085	H	0	0	0	0	0	0	0	0	0	0	0	0
-0.5838	1.0949	1.9914	C	0	0	0	0	0	0	0	0	0	0	0	0
-1.2554	1.227	2.8543	H	0	0	0	0	0	0	0	0	0	0	0	0
-0.4716	2.0671	1.4967	H	0	0	0	0	0	0	0	0	0	0	0	0
-0.9688	1.117	-1.3413	C	0	0	0	0	0	0	0	0	0	0	0	0
-1.9738	0.9509	-1.738	H	0	0	0	0	0	0	0	0	0	0	0	0
-0.9666	2.102	-0.8499	H	0	0	0	0	0	0	0	0	0	0	0	0
1.3314	0.2902	-1.7734	C	0	0	0	0	0	0	0	0	0	0	0	0
1.4038	-0.7321	-2.166	H	0	0	0	0	0	0	0	0	0	0	0	0
2.2921	0.7801	-1.9726	H	0	0	0	0	0	0	0	0	0	0	0	0
0.1358	1.0409	-2.4476	C	0	0	0	0	0	0	0	0	0	0	0	0
0.6845	0.6375	2.4354	O	0	0	0	0	0	0	0	0	0	0	0	0
1.6738	-1.4376	3.0961	C	0	0	0	0	0	0	0	0	0	0	0	0
2.654	-0.9678	3.2191	H	0	0	0	0	0	0	0	0	0	0	0	0
1.1458	-1.3762	4.0509	H	0	0	0	0	0	0	0	0	0	0	0	0
1.8303	-2.4913	2.8396	H	0	0	0	0	0	0	0	0	0	0	0	0
-0.3777	0.277	-3.6704	C	0	0	0	0	0	0	0	0	0	0	0	0
-1.1599	0.846	-4.1818	H	0	0	0	0	0	0	0	0	0	0	0	0
0.4343	0.0976	-4.3854	H	0	0	0	0	0	0	0	0	0	0	0	0
-0.789	-0.6964	-3.3783	H	0	0	0	0	0	0	0	0	0	0	0	0
0.5811	2.4484	-2.8649	C	0	0	0	0	0	0	0	0	0	0	0	0
1.3416	2.3787	-3.6502	H	0	0	0	0	0	0	0	0	0	0	0	0
1.0456	2.9528	-2.0001	H	0	0	0	0	0	0	0	0	0	0	0	0
-0.4586	3.2339	-3.4103	O	0	0	0	0	0	0	0	0	0	0	0	0
-1.1262	3.3533	-2.7232	H	0	0	0	0	0	0	0	0	0	0	0	0
-0.7366	-0.9306	-0.7926	H	0	0	0	0	0	0	0	0	0	0	0	0
-2.544	0.0019	0.9473	O	0	0	0	0	0	0	0	0	0	0	0	0
-2.9185	0.0386	1.8372	H	0	0	0	0	0	0	0	0	0	0	0	0
1 2 1	0 0 0 0
2 5 1	0 0 0 0
2 3 1	0 0 0 0
2 4 1	0 0 0 0
3 6 1	0 0 0 0
3 7 1	0 0 0 0
3 4 1	0 0 0 0
4 8 1	0 0 0 0
4 9 1	0 0 0 0
9 10 1	0 0 0 0
11 12 1	0 0 0 0
11 13 1	0 0 0 0
8 11 1	0 0 0 0
14 15 1	0 0 0 0
11 14 1	0 0 0 0
10 14 1	0 0 0 0
16 17 1	0 0 0 0
16 18 1	0 0 0 0
9 16 1	0 0 0 0
19 20 1	0 0 0 0
19 21 1	0 0 0 0
10 19 1	0 0 0 0
22 23 1	0 0 0 0
22 24 1	0 0 0 0
14 22 1	0 0 0 0
22 25 1	0 0 0 0
19 25 1	0 0 0 0
8 26 1	0 0 0 0
27 28 1	0 0 0 0
27 29 1	0 0 0 0
27 30 1	0 0 0 0
8 27 1	0 0 0 0
31 32 1	0 0 0 0
31 33 1	0 0 0 0
31 34 1	0 0 0 0
25 31 1	0 0 0 0
35 36 1	0 0 0 0
35 37 1	0 0 0 0
25 35 1	0 0 0 0
38 39 1	0 0 0 0
35 38 1	0 0 0 0
10 40 1	0 0 0 0
16 26 1	0 0 0 0
41 42 1	0 0 0 0
9 41 1	0 0 0 0
M END
$$$$
M0007
Spartan	02192117373D
42 45 0	0 0 0 0	0 0 0	999	V2	0
1.7075	2.7615	0.5947	H	0	0	0	0	0	0	0	0	0	0	0	0
0.936	2.6227	1.3479	C	0	0	0	0	0	0	0	0	0	0	0	0
1.3627	2.0558	2.6812	C	0	0	0	0	0	0	0	0	0	0	0	0
0.5755	1.2231	1.7126	C	0	0	0	0	0	0	0	0	0	0	0	0
0.1506	3.3742	1.339	H	0	0	0	0	0	0	0	0	0	0	0	0
2.4213	1.8449	2.8074	H	0	0	0	0	0	0	0	0	0	0	0	0
0.8737	2.4247	3.5767	H	0	0	0	0	0	0	0	0	0	0	0	0
-0.8454	0.7308	1.9649	C	0	0	0	0	0	0	0	0	0	0	0	0
1.1917	0.0026	1.0195	C	0	0	0	0	0	0	0	0	0	0	0	0
0.5899	-0.0391	-0.3831	C	0	0	0	0	0	0	0	0	0	0	0	0
-1.6172	0.7207	0.6214	C	0	0	0	0	0	0	0	0	0	0	0	0
-1.6332	1.7395	0.2122	H	0	0	0	0	0	0	0	0	0	0	0	0
-2.6555	0.4159	0.7948	H	0	0	0	0	0	0	0	0	0	0	0	0
-0.9281	-0.2449	-0.335	C	0	0	0	0	0	0	0	0	0	0	0	0
-1.1136	-1.2576	0.0452	H	0	0	0	0	0	0	0	0	0	0	0	0
0.6274	-1.0954	1.9399	C	0	0	0	0	0	0	0	0	0	0	0	0
1.301	-1.2403	2.7992	H	0	0	0	0	0	0	0	0	0	0	0	0
0.5083	-2.063	1.437	H	0	0	0	0	0	0	0	0	0	0	0	0
1.02	-1.0977	-1.3927	C	0	0	0	0	0	0	0	0	0	0	0	0
2.0143	-0.9154	-1.8092	H	0	0	0	0	0	0	0	0	0	0	0	0
1.0606	-2.0823	-0.9041	H	0	0	0	0	0	0	0	0	0	0	0	0
-1.284	-0.2716	-1.8187	C	0	0	0	0	0	0	0	0	0	0	0	0
-1.336	0.752	-2.2133	H	0	0	0	0	0	0	0	0	0	0	0	0
-2.2459	-0.7552	-2.0124	H	0	0	0	0	0	0	0	0	0	0	0	0
-0.0992	-1.0462	-2.4845	C	0	0	0	0	0	0	0	0	0	0	0	0
-0.6357	-0.6344	2.3918	O	0	0	0	0	0	0	0	0	0	0	0	0
-1.6204	1.4401	3.0579	C	0	0	0	0	0	0	0	0	0	0	0	0
-2.6024	0.9733	3.178	H	0	0	0	0	0	0	0	0	0	0	0	0
-1.0935	1.373	4.013	H	0	0	0	0	0	0	0	0	0	0	0	0
-1.773	2.4953	2.8055	H	0	0	0	0	0	0	0	0	0	0	0	0
0.4039	-0.3119	-3.7303	C	0	0	0	0	0	0	0	0	0	0	0	0
1.2028	-0.872	-4.2311	H	0	0	0	0	0	0	0	0	0	0	0	0
-0.4072	-0.1585	-4.4519	H	0	0	0	0	0	0	0	0	0	0	0	0
0.8036	0.6725	-3.4634	H	0	0	0	0	0	0	0	0	0	0	0	0
-0.5391	-2.4572	-2.8996	C	0	0	0	0	0	0	0	0	0	0	0	0
0.3314	-3.0124	-3.2862	H	0	0	0	0	0	0	0	0	0	0	0	0
-1.2691	-2.3843	-3.7131	H	0	0	0	0	0	0	0	0	0	0	0	0
-1.1914	-3.186	-1.8785	O	0	0	0	0	0	0	0	0	0	0	0	0
-0.5384	-3.3994	-1.2014	H	0	0	0	0	0	0	0	0	0	0	0	0
0.7875	0.9463	-0.8307	H	0	0	0	0	0	0	0	0	0	0	0	0
2.5933	-0.0045	0.9047	O	0	0	0	0	0	0	0	0	0	0	0	0
2.9655	-0.0398	1.7947	H	0	0	0	0	0	0	0	0	0	0	0	0
1 2 1	0 0 0 0
2 5 1	0 0 0 0
2 3 1	0 0 0 0
2 4 1	0 0 0 0
3 6 1	0 0 0 0
3 7 1	0 0 0 0
3 4 1	0 0 0 0
4 8 1	0 0 0 0
4 9 1	0 0 0 0
9 10 1	0 0 0 0
11 12 1	0 0 0 0
11 13 1	0 0 0 0
8 11 1	0 0 0 0
14 15 1	0 0 0 0
11 14 1	0 0 0 0
10 14 1	0 0 0 0
16 17 1	0 0 0 0
16 18 1	0 0 0 0
9 16 1	0 0 0 0
19 20 1	0 0 0 0
19 21 1	0 0 0 0
10 19 1	0 0 0 0
22 23 1	0 0 0 0
22 24 1	0 0 0 0
14 22 1	0 0 0 0
22 25 1	0 0 0 0
19 25 1	0 0 0 0
8 26 1	0 0 0 0
27 28 1	0 0 0 0
27 29 1	0 0 0 0
27 30 1	0 0 0 0
8 27 1	0 0 0 0
31 32 1	0 0 0 0
31 33 1	0 0 0 0
31 34 1	0 0 0 0
25 31 1	0 0 0 0
35 36 1	0 0 0 0
35 37 1	0 0 0 0
25 35 1	0 0 0 0
38 39 1	0 0 0 0
35 38 1	0 0 0 0
10 40 1	0 0 0 0
16 26 1	0 0 0 0
41 42 1	0 0 0 0
9 41 1	0 0 0 0
M END
$$$$
M0008
Spartan	02192117373D
42 45 0	0 0 0 0	0 0 0	999	V2	0
1.7043	2.7982	0.7285	H	0	0	0	0	0	0	0	0	0	0	0	0
0.9306	2.6496	1.4772	C	0	0	0	0	0	0	0	0	0	0	0	0
1.3434	2.0415	2.797	C	0	0	0	0	0	0	0	0	0	0	0	0
0.5491	1.2447	1.8078	C	0	0	0	0	0	0	0	0	0	0	0	0
0.1528	3.4095	1.4846	H	0	0	0	0	0	0	0	0	0	0	0	0
2.3882	1.7774	2.9177	H	0	0	0	0	0	0	0	0	0	0	0	0
0.8513	2.3987	3.6962	H	0	0	0	0	0	0	0	0	0	0	0	0
-0.8761	0.7535	2.041	C	0	0	0	0	0	0	0	0	0	0	0	0
1.1648	0.0412	1.1047	C	0	0	0	0	0	0	0	0	0	0	0	0
0.5645	0.005	-0.3044	C	0	0	0	0	0	0	0	0	0	0	0	0
-1.6415	0.7648	0.6926	C	0	0	0	0	0	0	0	0	0	0	0	0
-1.6419	1.7862	0.2899	H	0	0	0	0	0	0	0	0	0	0	0	0
-2.6849	0.4707	0.856	H	0	0	0	0	0	0	0	0	0	0	0	0
-0.953	-0.2017	-0.263	C	0	0	0	0	0	0	0	0	0	0	0	0
-1.1354	-1.2118	0.1292	H	0	0	0	0	0	0	0	0	0	0	0	0
0.6063	-1.0649	2.0191	C	0	0	0	0	0	0	0	0	0	0	0	0
1.2761	-1.1816	2.8804	H	0	0	0	0	0	0	0	0	0	0	0	0
0.4989	-2.0369	1.5198	H	0	0	0	0	0	0	0	0	0	0	0	0
0.9976	-1.0549	-1.3171	C	0	0	0	0	0	0	0	0	0	0	0	0
1.9843	-0.869	-1.7543	H	0	0	0	0	0	0	0	0	0	0	0	0
1.0315	-2.0496	-0.8542	H	0	0	0	0	0	0	0	0	0	0	0	0
-1.3001	-0.2204	-1.7489	C	0	0	0	0	0	0	0	0	0	0	0	0
-1.3342	0.804	-2.1415	H	0	0	0	0	0	0	0	0	0	0	0	0
-2.2745	-0.678	-1.9587	H	0	0	0	0	0	0	0	0	0	0	0	0
-0.1232	-1.0085	-2.4093	C	0	0	0	0	0	0	0	0	0	0	0	0
-0.6768	-0.6185	2.4448	O	0	0	0	0	0	0	0	0	0	0	0	0
-1.6549	1.4528	3.1377	C	0	0	0	0	0	0	0	0	0	0	0	0
-2.6398	0.9889	3.2464	H	0	0	0	0	0	0	0	0	0	0	0	0
-1.1328	1.3703	4.094	H	0	0	0	0	0	0	0	0	0	0	0	0
-1.8008	2.5124	2.8991	H	0	0	0	0	0	0	0	0	0	0	0	0
0.3744	-0.3087	-3.6761	C	0	0	0	0	0	0	0	0	0	0	0	0
1.1495	-0.903	-4.1682	H	0	0	0	0	0	0	0	0	0	0	0	0
-0.4477	-0.1582	-4.3866	H	0	0	0	0	0	0	0	0	0	0	0	0
0.792	0.6755	-3.4344	H	0	0	0	0	0	0	0	0	0	0	0	0
-0.5913	-2.4227	-2.746	C	0	0	0	0	0	0	0	0	0	0	0	0
-1.3632	-2.3719	-3.5316	H	0	0	0	0	0	0	0	0	0	0	0	0
-1.055	-2.8708	-1.8513	H	0	0	0	0	0	0	0	0	0	0	0	0
0.5212	-3.184	-3.1735	O	0	0	0	0	0	0	0	0	0	0	0	0
0.2154	-4.0733	-3.3853	H	0	0	0	0	0	0	0	0	0	0	0	0
0.7631	0.9935	-0.7452	H	0	0	0	0	0	0	0	0	0	0	0	0
2.5723	0.1152	1.0944	O	0	0	0	0	0	0	0	0	0	0	0	0
2.8954	-0.5654	0.4914	H	0	0	0	0	0	0	0	0	0	0	0	0
1 2 1	0 0 0 0
2 5 1	0 0 0 0
2 3 1	0 0 0 0
2 4 1	0 0 0 0
3 6 1	0 0 0 0
3 7 1	0 0 0 0
3 4 1	0 0 0 0
4 8 1	0 0 0 0
4 9 1	0 0 0 0
9 10 1	0 0 0 0
11 12 1	0 0 0 0
11 13 1	0 0 0 0
8 11 1	0 0 0 0
14 15 1	0 0 0 0
11 14 1	0 0 0 0
10 14 1	0 0 0 0
16 17 1	0 0 0 0
16 18 1	0 0 0 0
9 16 1	0 0 0 0
19 20 1	0 0 0 0
19 21 1	0 0 0 0
10 19 1	0 0 0 0
22 23 1	0 0 0 0
22 24 1	0 0 0 0
14 22 1	0 0 0 0
22 25 1	0 0 0 0
19 25 1	0 0 0 0
8 26 1	0 0 0 0
27 28 1	0 0 0 0
27 29 1	0 0 0 0
27 30 1	0 0 0 0
8 27 1	0 0 0 0
31 32 1	0 0 0 0
31 33 1	0 0 0 0
31 34 1	0 0 0 0
25 31 1	0 0 0 0
35 36 1	0 0 0 0
35 37 1	0 0 0 0
25 35 1	0 0 0 0
38 39 1	0 0 0 0
35 38 1	0 0 0 0
10 40 1	0 0 0 0
16 26 1	0 0 0 0
41 42 1	0 0 0 0
9 41 1	0 0 0 0
M END
$$$$
M0009
Spartan	02192117373D
42 45 0	0 0 0 0	0 0 0	999	V2	0
-1.7323	-2.7606	0.7066	H	0	0	0	0	0	0	0	0	0	0	0	0
-0.9566	-2.6114	1.4536	C	0	0	0	0	0	0	0	0	0	0	0	0
-1.3751	-2.0254	2.7812	C	0	0	0	0	0	0	0	0	0	0	0	0
-0.595	-1.2064	1.7955	C	0	0	0	0	0	0	0	0	0	0	0	0
-0.1717	-3.3637	1.4522	H	0	0	0	0	0	0	0	0	0	0	0	0
-2.4327	-1.8118	2.9109	H	0	0	0	0	0	0	0	0	0	0	0	0
-0.8798	-2.3802	3.6794	H	0	0	0	0	0	0	0	0	0	0	0	0
0.8268	-0.7095	2.0307	C	0	0	0	0	0	0	0	0	0	0	0	0
-1.2175	0.0034	1.089	C	0	0	0	0	0	0	0	0	0	0	0	0
-0.6251	0.0271	-0.3183	C	0	0	0	0	0	0	0	0	0	0	0	0
1.5891	-0.7214	0.6817	C	0	0	0	0	0	0	0	0	0	0	0	0
1.5986	-1.7461	0.2864	H	0	0	0	0	0	0	0	0	0	0	0	0
2.6302	-0.4181	0.8427	H	0	0	0	0	0	0	0	0	0	0	0	0
0.8938	0.2315	-0.2837	C	0	0	0	0	0	0	0	0	0	0	0	0
1.0798	1.2475	0.0918	H	0	0	0	0	0	0	0	0	0	0	0	0
-0.6491	1.1151	1.9896	C	0	0	0	0	0	0	0	0	0	0	0	0
-1.315	1.2675	2.8538	H	0	0	0	0	0	0	0	0	0	0	0	0
-0.5371	2.0757	1.4727	H	0	0	0	0	0	0	0	0	0	0	0	0
-1.064	1.0741	-1.3377	C	0	0	0	0	0	0	0	0	0	0	0	0
-2.0551	0.8745	-1.7536	H	0	0	0	0	0	0	0	0	0	0	0	0
-1.1058	2.0661	-0.8658	H	0	0	0	0	0	0	0	0	0	0	0	0
1.2331	0.2309	-1.7712	C	0	0	0	0	0	0	0	0	0	0	0	0
1.2501	-0.7991	-2.1514	H	0	0	0	0	0	0	0	0	0	0	0	0
2.2027	0.6798	-2.0064	H	0	0	0	0	0	0	0	0	0	0	0	0
0.0577	1.026	-2.4278	C	0	0	0	0	0	0	0	0	0	0	0	0
0.62	0.6629	2.436	O	0	0	0	0	0	0	0	0	0	0	0	0
1.609	-1.4008	3.1306	C	0	0	0	0	0	0	0	0	0	0	0	0
2.5924	-0.9324	3.2368	H	0	0	0	0	0	0	0	0	0	0	0	0
1.0881	-1.3167	4.088	H	0	0	0	0	0	0	0	0	0	0	0	0
1.7595	-2.4608	2.8953	H	0	0	0	0	0	0	0	0	0	0	0	0
-0.4369	0.333	-3.6992	C	0	0	0	0	0	0	0	0	0	0	0	0
-1.2406	0.9076	-4.1755	H	0	0	0	0	0	0	0	0	0	0	0	0
0.3758	0.223	-4.4214	H	0	0	0	0	0	0	0	0	0	0	0	0
-0.8289	-0.6627	-3.463	H	0	0	0	0	0	0	0	0	0	0	0	0
0.4955	2.4544	-2.748	C	0	0	0	0	0	0	0	0	0	0	0	0
0.8766	2.9277	-1.8267	H	0	0	0	0	0	0	0	0	0	0	0	0
-0.384	3.0329	-3.0778	H	0	0	0	0	0	0	0	0	0	0	0	0
1.4926	2.4278	-3.7505	O	0	0	0	0	0	0	0	0	0	0	0	0
1.7593	3.3352	-3.9328	H	0	0	0	0	0	0	0	0	0	0	0	0
-0.8235	-0.9645	-0.7514	H	0	0	0	0	0	0	0	0	0	0	0	0
-2.6198	0.0049	0.9834	O	0	0	0	0	0	0	0	0	0	0	0	0
-2.9854	0.063	1.8744	H	0	0	0	0	0	0	0	0	0	0	0	0
1 2 1	0 0 0 0
2 5 1	0 0 0 0
2 3 1	0 0 0 0
2 4 1	0 0 0 0
3 6 1	0 0 0 0
3 7 1	0 0 0 0
3 4 1	0 0 0 0
4 8 1	0 0 0 0
4 9 1	0 0 0 0
9 10 1	0 0 0 0
11 12 1	0 0 0 0
11 13 1	0 0 0 0
8 11 1	0 0 0 0
14 15 1	0 0 0 0
11 14 1	0 0 0 0
10 14 1	0 0 0 0
16 17 1	0 0 0 0
16 18 1	0 0 0 0
9 16 1	0 0 0 0
19 20 1	0 0 0 0
19 21 1	0 0 0 0
10 19 1	0 0 0 0
22 23 1	0 0 0 0
22 24 1	0 0 0 0
14 22 1	0 0 0 0
22 25 1	0 0 0 0
19 25 1	0 0 0 0
8 26 1	0 0 0 0
27 28 1	0 0 0 0
27 29 1	0 0 0 0
27 30 1	0 0 0 0
8 27 1	0 0 0 0
31 32 1	0 0 0 0
31 33 1	0 0 0 0
31 34 1	0 0 0 0
25 31 1	0 0 0 0
35 36 1	0 0 0 0
35 37 1	0 0 0 0
25 35 1	0 0 0 0
38 39 1	0 0 0 0
35 38 1	0 0 0 0
10 40 1	0 0 0 0
16 26 1	0 0 0 0
41 42 1	0 0 0 0
9 41 1	0 0 0 0
M END
$$$$
M0010
Spartan	02192117373D
42 45 0	0 0 0 0	0 0 0	999	V2	0
1.7594	2.7779	0.6955	H	0	0	0	0	0	0	0	0	0	0	0	0
0.9885	2.61	1.4456	C	0	0	0	0	0	0	0	0	0	0	0	0
1.4001	1.9822	2.7574	C	0	0	0	0	0	0	0	0	0	0	0	0
0.6008	1.2031	1.7618	C	0	0	0	0	0	0	0	0	0	0	0	0
0.2171	3.3759	1.4634	H	0	0	0	0	0	0	0	0	0	0	0	0
2.4405	1.6947	2.8721	H	0	0	0	0	0	0	0	0	0	0	0	0
0.9177	2.3375	3.6624	H	0	0	0	0	0	0	0	0	0	0	0	0
-0.8225	0.7093	1.9936	C	0	0	0	0	0	0	0	0	0	0	0	0
1.219	-0.0066	1.0517	C	0	0	0	0	0	0	0	0	0	0	0	0
0.6185	-0.0376	-0.3573	C	0	0	0	0	0	0	0	0	0	0	0	0
-1.5878	0.7219	0.6451	C	0	0	0	0	0	0	0	0	0	0	0	0
-1.5886	1.7436	0.2424	H	0	0	0	0	0	0	0	0	0	0	0	0
-2.6315	0.4285	0.8091	H	0	0	0	0	0	0	0	0	0	0	0	0
-0.8997	-0.2458	-0.3086	C	0	0	0	0	0	0	0	0	0	0	0	0
-1.0661	-1.2551	0.0877	H	0	0	0	0	0	0	0	0	0	0	0	0
0.6646	-1.1112	1.9575	C	0	0	0	0	0	0	0	0	0	0	0	0
1.3377	-1.2399	2.814	H	0	0	0	0	0	0	0	0	0	0	0	0
0.5522	-2.0745	1.4475	H	0	0	0	0	0	0	0	0	0	0	0	0
1.0507	-1.0965	-1.3691	C	0	0	0	0	0	0	0	0	0	0	0	0
2.0392	-0.9093	-1.8018	H	0	0	0	0	0	0	0	0	0	0	0	0
1.0777	-2.0812	-0.89	H	0	0	0	0	0	0	0	0	0	0	0	0
-1.2515	-0.2783	-1.7935	C	0	0	0	0	0	0	0	0	0	0	0	0
-1.2928	0.7439	-2.1921	H	0	0	0	0	0	0	0	0	0	0	0	0
-2.2307	-0.7304	-2.001	H	0	0	0	0	0	0	0	0	0	0	0	0
-0.0719	-1.0664	-2.4546	C	0	0	0	0	0	0	0	0	0	0	0	0
-0.6144	-0.6599	2.396	O	0	0	0	0	0	0	0	0	0	0	0	0
-1.6043	1.4038	3.0914	C	0	0	0	0	0	0	0	0	0	0	0	0
-2.5853	0.9325	3.203	H	0	0	0	0	0	0	0	0	0	0	0	0
-1.0798	1.3263	4.0466	H	0	0	0	0	0	0	0	0	0	0	0	0
-1.7592	2.4617	2.8516	H	0	0	0	0	0	0	0	0	0	0	0	0
0.4019	-0.3627	-3.7283	C	0	0	0	0	0	0	0	0	0	0	0	0
1.207	-0.923	-4.2179	H	0	0	0	0	0	0	0	0	0	0	0	0
-0.4176	-0.2478	-4.4481	H	0	0	0	0	0	0	0	0	0	0	0	0
0.7834	0.638	-3.497	H	0	0	0	0	0	0	0	0	0	0	0	0
-0.4959	-2.4967	-2.8188	C	0	0	0	0	0	0	0	0	0	0	0	0
0.37	-3.0419	-3.2089	H	0	0	0	0	0	0	0	0	0	0	0	0
-1.2524	-2.462	-3.6196	H	0	0	0	0	0	0	0	0	0	0	0	0
-0.9592	-3.2592	-1.722	O	0	0	0	0	0	0	0	0	0	0	0	0
-1.8065	-2.895	-1.4405	H	0	0	0	0	0	0	0	0	0	0	0	0
0.8039	0.9572	-0.7986	H	0	0	0	0	0	0	0	0	0	0	0	0
2.6273	-0.0581	1.0509	O	0	0	0	0	0	0	0	0	0	0	0	0
2.9408	0.4915	0.3215	H	0	0	0	0	0	0	0	0	0	0	0	0
1 2 1	0 0 0 0
2 5 1	0 0 0 0
2 3 1	0 0 0 0
2 4 1	0 0 0 0
3 6 1	0 0 0 0
3 7 1	0 0 0 0
3 4 1	0 0 0 0
4 8 1	0 0 0 0
4 9 1	0 0 0 0
9 10 1	0 0 0 0
11 12 1	0 0 0 0
11 13 1	0 0 0 0
8 11 1	0 0 0 0
14 15 1	0 0 0 0
11 14 1	0 0 0 0
10 14 1	0 0 0 0
16 17 1	0 0 0 0
16 18 1	0 0 0 0
9 16 1	0 0 0 0
19 20 1	0 0 0 0
19 21 1	0 0 0 0
10 19 1	0 0 0 0
22 23 1	0 0 0 0
22 24 1	0 0 0 0
14 22 1	0 0 0 0
22 25 1	0 0 0 0
19 25 1	0 0 0 0
8 26 1	0 0 0 0
27 28 1	0 0 0 0
27 29 1	0 0 0 0
27 30 1	0 0 0 0
8 27 1	0 0 0 0
31 32 1	0 0 0 0
31 33 1	0 0 0 0
31 34 1	0 0 0 0
25 31 1	0 0 0 0
35 36 1	0 0 0 0
35 37 1	0 0 0 0
25 35 1	0 0 0 0
38 39 1	0 0 0 0
35 38 1	0 0 0 0
10 40 1	0 0 0 0
16 26 1	0 0 0 0
41 42 1	0 0 0 0
9 41 1	0 0 0 0
M END
$$$$
M0011
Spartan	02192117373D
42 45 0	0 0 0 0	0 0 0	999	V2	0
1.7478	2.7903	0.6838	H	0	0	0	0	0	0	0	0	0	0	0	0
0.9787	2.6306	1.4377	C	0	0	0	0	0	0	0	0	0	0	0	0
1.3933	2.0153	2.7546	C	0	0	0	0	0	0	0	0	0	0	0	0
0.5907	1.2271	1.7684	C	0	0	0	0	0	0	0	0	0	0	0	0
0.2076	3.397	1.4496	H	0	0	0	0	0	0	0	0	0	0	0	0
2.4343	1.7299	2.8696	H	0	0	0	0	0	0	0	0	0	0	0	0
0.9132	2.3796	3.6575	H	0	0	0	0	0	0	0	0	0	0	0	0
-0.8329	0.737	2.0082	C	0	0	0	0	0	0	0	0	0	0	0	0
1.2046	0.0101	1.0672	C	0	0	0	0	0	0	0	0	0	0	0	0
0.6017	-0.028	-0.3398	C	0	0	0	0	0	0	0	0	0	0	0	0
-1.6016	0.7348	0.6618	C	0	0	0	0	0	0	0	0	0	0	0	0
-1.6086	1.7548	0.2533	H	0	0	0	0	0	0	0	0	0	0	0	0
-2.6433	0.4377	0.8319	H	0	0	0	0	0	0	0	0	0	0	0	0
-0.9162	-0.2382	-0.2891	C	0	0	0	0	0	0	0	0	0	0	0	0
-1.0907	-1.247	0.1025	H	0	0	0	0	0	0	0	0	0	0	0	0
0.6482	-1.0866	1.9816	C	0	0	0	0	0	0	0	0	0	0	0	0
1.3272	-1.2177	2.8334	H	0	0	0	0	0	0	0	0	0	0	0	0
0.526	-2.0503	1.4743	H	0	0	0	0	0	0	0	0	0	0	0	0
1.0322	-1.0901	-1.348	C	0	0	0	0	0	0	0	0	0	0	0	0
2.0244	-0.9112	-1.7771	H	0	0	0	0	0	0	0	0	0	0	0	0
1.0492	-2.0748	-0.8689	H	0	0	0	0	0	0	0	0	0	0	0	0
-1.2776	-0.2779	-1.7709	C	0	0	0	0	0	0	0	0	0	0	0	0
-1.3413	0.7422	-2.1741	H	0	0	0	0	0	0	0	0	0	0	0	0
-2.2369	-0.7698	-1.9592	H	0	0	0	0	0	0	0	0	0	0	0	0
-0.0863	-1.0428	-2.4387	C	0	0	0	0	0	0	0	0	0	0	0	0
-0.6232	-0.6262	2.4296	O	0	0	0	0	0	0	0	0	0	0	0	0
-1.6121	1.4445	3.0999	C	0	0	0	0	0	0	0	0	0	0	0	0
-2.592	0.973	3.2198	H	0	0	0	0	0	0	0	0	0	0	0	0
-1.0852	1.3804	4.055	H	0	0	0	0	0	0	0	0	0	0	0	0
-1.7695	2.4989	2.8468	H	0	0	0	0	0	0	0	0	0	0	0	0
0.3989	-0.3044	-3.6892	C	0	0	0	0	0	0	0	0	0	0	0	0
1.2097	-0.8479	-4.1892	H	0	0	0	0	0	0	0	0	0	0	0	0
-0.4152	-0.167	-4.4111	H	0	0	0	0	0	0	0	0	0	0	0	0
0.777	0.689	-3.4235	H	0	0	0	0	0	0	0	0	0	0	0	0
-0.5002	-2.4574	-2.8408	C	0	0	0	0	0	0	0	0	0	0	0	0
0.3785	-2.9894	-3.2414	H	0	0	0	0	0	0	0	0	0	0	0	0
-1.2524	-2.4006	-3.645	H	0	0	0	0	0	0	0	0	0	0	0	0
-1.0239	-3.1264	-1.7098	O	0	0	0	0	0	0	0	0	0	0	0	0
-1.2606	-4.023	-1.9686	H	0	0	0	0	0	0	0	0	0	0	0	0
0.7883	0.9646	-0.7866	H	0	0	0	0	0	0	0	0	0	0	0	0
2.6136	-0.0446	1.0647	O	0	0	0	0	0	0	0	0	0	0	0	0
2.9243	0.4844	0.3201	H	0	0	0	0	0	0	0	0	0	0	0	0
1 2 1	0 0 0 0
2 5 1	0 0 0 0
2 3 1	0 0 0 0
2 4 1	0 0 0 0
3 6 1	0 0 0 0
3 7 1	0 0 0 0
3 4 1	0 0 0 0
4 8 1	0 0 0 0
4 9 1	0 0 0 0
9 10 1	0 0 0 0
11 12 1	0 0 0 0
11 13 1	0 0 0 0
8 11 1	0 0 0 0
14 15 1	0 0 0 0
11 14 1	0 0 0 0
10 14 1	0 0 0 0
16 17 1	0 0 0 0
16 18 1	0 0 0 0
9 16 1	0 0 0 0
19 20 1	0 0 0 0
19 21 1	0 0 0 0
10 19 1	0 0 0 0
22 23 1	0 0 0 0
22 24 1	0 0 0 0
14 22 1	0 0 0 0
22 25 1	0 0 0 0
19 25 1	0 0 0 0
8 26 1	0 0 0 0
27 28 1	0 0 0 0
27 29 1	0 0 0 0
27 30 1	0 0 0 0
8 27 1	0 0 0 0
31 32 1	0 0 0 0
31 33 1	0 0 0 0
31 34 1	0 0 0 0
25 31 1	0 0 0 0
35 36 1	0 0 0 0
35 37 1	0 0 0 0
25 35 1	0 0 0 0
38 39 1	0 0 0 0
35 38 1	0 0 0 0
10 40 1	0 0 0 0
16 26 1	0 0 0 0
41 42 1	0 0 0 0
9 41 1	0 0 0 0
M END
$$$$
M0012
Spartan	02192117373D
42 45 0	0 0 0 0	0 0 0	999	V2	0
1.7629	2.7476	0.8167	H	0	0	0	0	0	0	0	0	0	0	0	0
0.9826	2.5886	1.5562	C	0	0	0	0	0	0	0	0	0	0	0	0
1.3812	1.9518	2.8667	C	0	0	0	0	0	0	0	0	0	0	0	0
0.591	1.1792	1.855	C	0	0	0	0	0	0	0	0	0	0	0	0
0.209	3.3525	1.5727	H	0	0	0	0	0	0	0	0	0	0	0	0
2.4232	1.6769	2.9917	H	0	0	0	0	0	0	0	0	0	0	0	0
0.883	2.2912	3.7694	H	0	0	0	0	0	0	0	0	0	0	0	0
-0.8393	0.6928	2.0661	C	0	0	0	0	0	0	0	0	0	0	0	0
1.205	-0.0137	1.1328	C	0	0	0	0	0	0	0	0	0	0	0	0
0.6161	-0.0137	-0.2818	C	0	0	0	0	0	0	0	0	0	0	0	0
-1.5935	0.7362	0.7125	C	0	0	0	0	0	0	0	0	0	0	0	0
-1.5879	1.7664	0.3325	H	0	0	0	0	0	0	0	0	0	0	0	0
-2.6388	0.4419	0.8609	H	0	0	0	0	0	0	0	0	0	0	0	0
-0.9036	-0.2115	-0.2608	C	0	0	0	0	0	0	0	0	0	0	0	0
-1.0991	-1.2297	0.1033	H	0	0	0	0	0	0	0	0	0	0	0	0
0.6307	-1.1351	2.0186	C	0	0	0	0	0	0	0	0	0	0	0	0
1.2935	-1.2765	2.8816	H	0	0	0	0	0	0	0	0	0	0	0	0
0.5195	-2.095	1.4973	H	0	0	0	0	0	0	0	0	0	0	0	0
1.0561	-1.0509	-1.3169	C	0	0	0	0	0	0	0	0	0	0	0	0
2.0374	-0.8377	-1.7556	H	0	0	0	0	0	0	0	0	0	0	0	0
1.1128	-2.0499	-0.8589	H	0	0	0	0	0	0	0	0	0	0	0	0
-1.2339	-0.1931	-1.7496	C	0	0	0	0	0	0	0	0	0	0	0	0
-1.2233	0.8398	-2.1226	H	0	0	0	0	0	0	0	0	0	0	0	0
-2.2099	-0.6211	-1.9969	H	0	0	0	0	0	0	0	0	0	0	0	0
-0.0777	-1.0158	-2.3965	C	0	0	0	0	0	0	0	0	0	0	0	0
-0.6512	-0.6882	2.4451	O	0	0	0	0	0	0	0	0	0	0	0	0
-1.622	1.3757	3.1707	C	0	0	0	0	0	0	0	0	0	0	0	0
-2.6122	0.919	3.2601	H	0	0	0	0	0	0	0	0	0	0	0	0
-1.1101	1.2677	4.1302	H	0	0	0	0	0	0	0	0	0	0	0	0
-1.7555	2.4414	2.9529	H	0	0	0	0	0	0	0	0	0	0	0	0
0.4106	-0.362	-3.6909	C	0	0	0	0	0	0	0	0	0	0	0	0
1.1808	-0.9696	-4.1836	H	0	0	0	0	0	0	0	0	0	0	0	0
-0.4172	-0.212	-4.3939	H	0	0	0	0	0	0	0	0	0	0	0	0
0.8429	0.6237	-3.4873	H	0	0	0	0	0	0	0	0	0	0	0	0
-0.5386	-2.4564	-2.6691	C	0	0	0	0	0	0	0	0	0	0	0	0
-0.9353	-2.8899	-1.7442	H	0	0	0	0	0	0	0	0	0	0	0	0
0.3321	-3.0648	-2.9679	H	0	0	0	0	0	0	0	0	0	0	0	0
-1.5811	-2.5609	-3.6148	O	0	0	0	0	0	0	0	0	0	0	0	0
-1.2189	-2.3463	-4.4813	H	0	0	0	0	0	0	0	0	0	0	0	0
0.8245	0.9826	-0.6987	H	0	0	0	0	0	0	0	0	0	0	0	0
2.6135	0.0519	1.137	O	0	0	0	0	0	0	0	0	0	0	0	0
2.9406	-0.6329	0.5411	H	0	0	0	0	0	0	0	0	0	0	0	0
1 2 1	0 0 0 0
2 5 1	0 0 0 0
2 3 1	0 0 0 0
2 4 1	0 0 0 0
3 6 1	0 0 0 0
3 7 1	0 0 0 0
3 4 1	0 0 0 0
4 8 1	0 0 0 0
4 9 1	0 0 0 0
9 10 1	0 0 0 0
11 12 1	0 0 0 0
11 13 1	0 0 0 0
8 11 1	0 0 0 0
14 15 1	0 0 0 0
11 14 1	0 0 0 0
10 14 1	0 0 0 0
16 17 1	0 0 0 0
16 18 1	0 0 0 0
9 16 1	0 0 0 0
19 20 1	0 0 0 0
19 21 1	0 0 0 0
10 19 1	0 0 0 0
22 23 1	0 0 0 0
22 24 1	0 0 0 0
14 22 1	0 0 0 0
22 25 1	0 0 0 0
19 25 1	0 0 0 0
8 26 1	0 0 0 0
27 28 1	0 0 0 0
27 29 1	0 0 0 0
27 30 1	0 0 0 0
8 27 1	0 0 0 0
31 32 1	0 0 0 0
31 33 1	0 0 0 0
31 34 1	0 0 0 0
25 31 1	0 0 0 0
35 36 1	0 0 0 0
35 37 1	0 0 0 0
25 35 1	0 0 0 0
38 39 1	0 0 0 0
35 38 1	0 0 0 0
10 40 1	0 0 0 0
16 26 1	0 0 0 0
41 42 1	0 0 0 0
9 41 1	0 0 0 0
M END
$$$$
M0013
Spartan	02192117373D
42 45 0	0 0 0 0	0 0 0	999	V2	0
1.6885	2.7814	0.7701	H	0	0	0	0	0	0	0	0	0	0	0	0
0.9133	2.6227	1.5151	C	0	0	0	0	0	0	0	0	0	0	0	0
1.3236	2.0008	2.8293	C	0	0	0	0	0	0	0	0	0	0	0	0
0.5343	1.213	1.8289	C	0	0	0	0	0	0	0	0	0	0	0	0
0.1336	3.3804	1.5288	H	0	0	0	0	0	0	0	0	0	0	0	0
2.3686	1.7367	2.9505	H	0	0	0	0	0	0	0	0	0	0	0	0
0.8279	2.3456	3.7313	H	0	0	0	0	0	0	0	0	0	0	0	0
-0.8907	0.7162	2.053	C	0	0	0	0	0	0	0	0	0	0	0	0
1.1542	0.0182	1.1152	C	0	0	0	0	0	0	0	0	0	0	0	0
0.557	-0.0037	-0.2958	C	0	0	0	0	0	0	0	0	0	0	0	0
-1.653	0.7394	0.7029	C	0	0	0	0	0	0	0	0	0	0	0	0
-1.6551	1.7648	0.3103	H	0	0	0	0	0	0	0	0	0	0	0	0
-2.6958	0.4408	0.861	H	0	0	0	0	0	0	0	0	0	0	0	0
-0.9597	-0.2164	-0.2599	C	0	0	0	0	0	0	0	0	0	0	0	0
-1.1407	-1.2303	0.1226	H	0	0	0	0	0	0	0	0	0	0	0	0
0.5956	-1.0986	2.0165	C	0	0	0	0	0	0	0	0	0	0	0	0
1.2631	-1.2226	2.8786	H	0	0	0	0	0	0	0	0	0	0	0	0
0.4919	-2.0655	1.5071	H	0	0	0	0	0	0	0	0	0	0	0	0
0.9991	-1.049	-1.3201	C	0	0	0	0	0	0	0	0	0	0	0	0
1.9816	-0.839	-1.7565	H	0	0	0	0	0	0	0	0	0	0	0	0
1.0536	-2.0486	-0.8699	H	0	0	0	0	0	0	0	0	0	0	0	0
-1.3041	-0.2226	-1.7466	C	0	0	0	0	0	0	0	0	0	0	0	0
-1.3347	0.8049	-2.1318	H	0	0	0	0	0	0	0	0	0	0	0	0
-2.2788	-0.6767	-1.9623	H	0	0	0	0	0	0	0	0	0	0	0	0
-0.1291	-1.0148	-2.4038	C	0	0	0	0	0	0	0	0	0	0	0	0
-0.6896	-0.6591	2.4431	O	0	0	0	0	0	0	0	0	0	0	0	0
-1.6739	1.4034	3.1544	C	0	0	0	0	0	0	0	0	0	0	0	0
-2.6589	0.9378	3.2548	H	0	0	0	0	0	0	0	0	0	0	0	0
-1.1552	1.3111	4.1116	H	0	0	0	0	0	0	0	0	0	0	0	0
-1.8196	2.4653	2.9262	H	0	0	0	0	0	0	0	0	0	0	0	0
0.3557	-0.3195	-3.6785	C	0	0	0	0	0	0	0	0	0	0	0	0
1.175	-0.8713	-4.1561	H	0	0	0	0	0	0	0	0	0	0	0	0
-0.4585	-0.214	-4.4059	H	0	0	0	0	0	0	0	0	0	0	0	0
0.7343	0.6834	-3.4525	H	0	0	0	0	0	0	0	0	0	0	0	0
-0.6038	-2.4408	-2.7188	C	0	0	0	0	0	0	0	0	0	0	0	0
-1.3926	-2.4031	-3.4884	H	0	0	0	0	0	0	0	0	0	0	0	0
-1.0469	-2.8809	-1.8188	H	0	0	0	0	0	0	0	0	0	0	0	0
0.435	-3.3201	-3.0966	O	0	0	0	0	0	0	0	0	0	0	0	0
0.7513	-3.0504	-3.9662	H	0	0	0	0	0	0	0	0	0	0	0	0
0.7524	0.9911	-0.7238	H	0	0	0	0	0	0	0	0	0	0	0	0
2.5615	0.0964	1.1078	O	0	0	0	0	0	0	0	0	0	0	0	0
2.8896	-0.6064	0.5332	H	0	0	0	0	0	0	0	0	0	0	0	0
1 2 1	0 0 0 0
2 5 1	0 0 0 0
2 3 1	0 0 0 0
2 4 1	0 0 0 0
3 6 1	0 0 0 0
3 7 1	0 0 0 0
3 4 1	0 0 0 0
4 8 1	0 0 0 0
4 9 1	0 0 0 0
9 10 1	0 0 0 0
11 12 1	0 0 0 0
11 13 1	0 0 0 0
8 11 1	0 0 0 0
14 15 1	0 0 0 0
11 14 1	0 0 0 0
10 14 1	0 0 0 0
16 17 1	0 0 0 0
16 18 1	0 0 0 0
9 16 1	0 0 0 0
19 20 1	0 0 0 0
19 21 1	0 0 0 0
10 19 1	0 0 0 0
22 23 1	0 0 0 0
22 24 1	0 0 0 0
14 22 1	0 0 0 0
22 25 1	0 0 0 0
19 25 1	0 0 0 0
8 26 1	0 0 0 0
27 28 1	0 0 0 0
27 29 1	0 0 0 0
27 30 1	0 0 0 0
8 27 1	0 0 0 0
31 32 1	0 0 0 0
31 33 1	0 0 0 0
31 34 1	0 0 0 0
25 31 1	0 0 0 0
35 36 1	0 0 0 0
35 37 1	0 0 0 0
25 35 1	0 0 0 0
38 39 1	0 0 0 0
35 38 1	0 0 0 0
10 40 1	0 0 0 0
16 26 1	0 0 0 0
41 42 1	0 0 0 0
9 41 1	0 0 0 0
M END
$$$$
M0014
Spartan	02192117373D
42 45 0	0 0 0 0	0 0 0	999	V2	0
-1.7638	-2.7775	0.7844	H	0	0	0	0	0	0	0	0	0	0	0	0
-0.9847	-2.6208	1.5258	C	0	0	0	0	0	0	0	0	0	0	0	0
-1.3869	-1.9942	2.8402	C	0	0	0	0	0	0	0	0	0	0	0	0
-0.5983	-1.2122	1.8347	C	0	0	0	0	0	0	0	0	0	0	0	0
-0.2083	-3.3818	1.5376	H	0	0	0	0	0	0	0	0	0	0	0	0
-2.4304	-1.7258	2.9652	H	0	0	0	0	0	0	0	0	0	0	0	0
-0.8888	-2.339	3.741	H	0	0	0	0	0	0	0	0	0	0	0	0
0.8296	-0.7209	2.0508	C	0	0	0	0	0	0	0	0	0	0	0	0
-1.217	-0.0173	1.12	C	0	0	0	0	0	0	0	0	0	0	0	0
-0.6268	-0.0033	-0.2939	C	0	0	0	0	0	0	0	0	0	0	0	0
1.5847	-0.7516	0.6974	C	0	0	0	0	0	0	0	0	0	0	0	0
1.5834	-1.7789	0.3098	H	0	0	0	0	0	0	0	0	0	0	0	0
2.6291	-0.4543	0.8485	H	0	0	0	0	0	0	0	0	0	0	0	0
0.8917	0.2012	-0.2689	C	0	0	0	0	0	0	0	0	0	0	0	0
1.081	1.2166	0.1064	H	0	0	0	0	0	0	0	0	0	0	0	0
-0.6489	1.1003	2.0145	C	0	0	0	0	0	0	0	0	0	0	0	0
-1.3132	1.2322	2.8779	H	0	0	0	0	0	0	0	0	0	0	0	0
-0.5418	2.0646	1.5003	H	0	0	0	0	0	0	0	0	0	0	0	0
-1.0681	1.0416	-1.3203	C	0	0	0	0	0	0	0	0	0	0	0	0
-2.0506	0.8345	-1.7592	H	0	0	0	0	0	0	0	0	0	0	0	0
-1.1202	2.0366	-0.8531	H	0	0	0	0	0	0	0	0	0	0	0	0
1.2258	0.1971	-1.757	C	0	0	0	0	0	0	0	0	0	0	0	0
1.2287	-0.8322	-2.1389	H	0	0	0	0	0	0	0	0	0	0	0	0
2.1988	0.6359	-1.996	H	0	0	0	0	0	0	0	0	0	0	0	0
0.0601	1.0082	-2.4064	C	0	0	0	0	0	0	0	0	0	0	0	0
0.6349	0.6566	2.439	O	0	0	0	0	0	0	0	0	0	0	0	0
1.615	-1.4078	3.1508	C	0	0	0	0	0	0	0	0	0	0	0	0
2.6027	-0.9466	3.2447	H	0	0	0	0	0	0	0	0	0	0	0	0
1.1016	-1.31	4.1105	H	0	0	0	0	0	0	0	0	0	0	0	0
1.7547	-2.4711	2.9254	H	0	0	0	0	0	0	0	0	0	0	0	0
-0.4284	0.3471	-3.6963	C	0	0	0	0	0	0	0	0	0	0	0	0
-1.2267	0.936	-4.1642	H	0	0	0	0	0	0	0	0	0	0	0	0
0.3902	0.2541	-4.4154	H	0	0	0	0	0	0	0	0	0	0	0	0
-0.8223	-0.6544	-3.4878	H	0	0	0	0	0	0	0	0	0	0	0	0
0.5068	2.4418	-2.6912	C	0	0	0	0	0	0	0	0	0	0	0	0
0.8876	2.8899	-1.7583	H	0	0	0	0	0	0	0	0	0	0	0	0
-0.3684	3.0328	-3.0102	H	0	0	0	0	0	0	0	0	0	0	0	0
1.5056	2.4313	-3.691	O	0	0	0	0	0	0	0	0	0	0	0	0
1.7916	3.3392	-3.8398	H	0	0	0	0	0	0	0	0	0	0	0	0
-0.8306	-0.9966	-0.7201	H	0	0	0	0	0	0	0	0	0	0	0	0
-2.625	-0.0895	1.1223	O	0	0	0	0	0	0	0	0	0	0	0	0
-2.9541	0.5882	0.5208	H	0	0	0	0	0	0	0	0	0	0	0	0
1 2 1	0 0 0 0
2 5 1	0 0 0 0
2 3 1	0 0 0 0
2 4 1	0 0 0 0
3 6 1	0 0 0 0
3 7 1	0 0 0 0
3 4 1	0 0 0 0
4 8 1	0 0 0 0
4 9 1	0 0 0 0
9 10 1	0 0 0 0
11 12 1	0 0 0 0
11 13 1	0 0 0 0
8 11 1	0 0 0 0
14 15 1	0 0 0 0
11 14 1	0 0 0 0
10 14 1	0 0 0 0
16 17 1	0 0 0 0
16 18 1	0 0 0 0
9 16 1	0 0 0 0
19 20 1	0 0 0 0
19 21 1	0 0 0 0
10 19 1	0 0 0 0
22 23 1	0 0 0 0
22 24 1	0 0 0 0
14 22 1	0 0 0 0
22 25 1	0 0 0 0
19 25 1	0 0 0 0
8 26 1	0 0 0 0
27 28 1	0 0 0 0
27 29 1	0 0 0 0
27 30 1	0 0 0 0
8 27 1	0 0 0 0
31 32 1	0 0 0 0
31 33 1	0 0 0 0
31 34 1	0 0 0 0
25 31 1	0 0 0 0
35 36 1	0 0 0 0
35 37 1	0 0 0 0
25 35 1	0 0 0 0
38 39 1	0 0 0 0
35 38 1	0 0 0 0
10 40 1	0 0 0 0
16 26 1	0 0 0 0
41 42 1	0 0 0 0
9 41 1	0 0 0 0
M END
$$$$
M0015
Spartan	02192117373D
42 45 0	0 0 0 0	0 0 0	999	V2	0
1.7599	2.7236	0.6793	H	0	0	0	0	0	0	0	0	0	0	0	0
0.9876	2.5825	1.4311	C	0	0	0	0	0	0	0	0	0	0	0	0
1.4103	1.9998	2.7589	C	0	0	0	0	0	0	0	0	0	0	0	0
0.619	1.1813	1.7818	C	0	0	0	0	0	0	0	0	0	0	0	0
0.207	3.3392	1.43	H	0	0	0	0	0	0	0	0	0	0	0	0
2.467	1.7779	2.884	H	0	0	0	0	0	0	0	0	0	0	0	0
0.9228	2.3613	3.6586	H	0	0	0	0	0	0	0	0	0	0	0	0
-0.8044	0.6942	2.0288	C	0	0	0	0	0	0	0	0	0	0	0	0
1.2301	-0.0362	1.0784	C	0	0	0	0	0	0	0	0	0	0	0	0
0.6294	-0.0638	-0.3256	C	0	0	0	0	0	0	0	0	0	0	0	0
-1.5752	0.7035	0.6843	C	0	0	0	0	0	0	0	0	0	0	0	0
-1.5819	1.7255	0.2831	H	0	0	0	0	0	0	0	0	0	0	0	0
-2.6165	0.406	0.8541	H	0	0	0	0	0	0	0	0	0	0	0	0
-0.8897	-0.2596	-0.2778	C	0	0	0	0	0	0	0	0	0	0	0	0
-1.0769	-1.2722	0.1058	H	0	0	0	0	0	0	0	0	0	0	0	0
0.6611	-1.1393	1.9891	C	0	0	0	0	0	0	0	0	0	0	0	0
1.3301	-1.2886	2.8512	H	0	0	0	0	0	0	0	0	0	0	0	0
0.5418	-2.1032	1.4803	H	0	0	0	0	0	0	0	0	0	0	0	0
1.0507	-1.121	-1.3404	C	0	0	0	0	0	0	0	0	0	0	0	0
2.0453	-0.9424	-1.7568	H	0	0	0	0	0	0	0	0	0	0	0	0
1.071	-2.1124	-0.866	H	0	0	0	0	0	0	0	0	0	0	0	0
-1.2412	-0.2697	-1.7627	C	0	0	0	0	0	0	0	0	0	0	0	0
-1.2816	0.7565	-2.1498	H	0	0	0	0	0	0	0	0	0	0	0	0
-2.2241	-0.7186	-1.9569	H	0	0	0	0	0	0	0	0	0	0	0	0
-0.0657	-1.0588	-2.4332	C	0	0	0	0	0	0	0	0	0	0	0	0
-0.6045	-0.6776	2.438	O	0	0	0	0	0	0	0	0	0	0	0	0
-1.5763	1.3962	3.1288	C	0	0	0	0	0	0	0	0	0	0	0	0
-2.5616	0.9345	3.2429	H	0	0	0	0	0	0	0	0	0	0	0	0
-1.0508	1.3143	4.0835	H	0	0	0	0	0	0	0	0	0	0	0	0
-1.7214	2.4555	2.8887	H	0	0	0	0	0	0	0	0	0	0	0	0
0.4299	-0.3389	-3.6889	C	0	0	0	0	0	0	0	0	0	0	0	0
1.2472	-0.8953	-4.1628	H	0	0	0	0	0	0	0	0	0	0	0	0
-0.374	-0.238	-4.4248	H	0	0	0	0	0	0	0	0	0	0	0	0
0.7998	0.6628	-3.4398	H	0	0	0	0	0	0	0	0	0	0	0	0
-0.4933	-2.4907	-2.7871	C	0	0	0	0	0	0	0	0	0	0	0	0
-0.8937	-2.9823	-1.8837	H	0	0	0	0	0	0	0	0	0	0	0	0
0.3862	-3.0613	-3.1051	H	0	0	0	0	0	0	0	0	0	0	0	0
-1.4089	-2.5792	-3.8586	O	0	0	0	0	0	0	0	0	0	0	0	0
-2.222	-2.1363	-3.5889	H	0	0	0	0	0	0	0	0	0	0	0	0
0.8324	0.9236	-0.7659	H	0	0	0	0	0	0	0	0	0	0	0	0
2.6311	-0.0461	0.9628	O	0	0	0	0	0	0	0	0	0	0	0	0
3.0042	-0.1067	1.8515	H	0	0	0	0	0	0	0	0	0	0	0	0
1 2 1	0 0 0 0
2 5 1	0 0 0 0
2 3 1	0 0 0 0
2 4 1	0 0 0 0
3 6 1	0 0 0 0
3 7 1	0 0 0 0
3 4 1	0 0 0 0
4 8 1	0 0 0 0
4 9 1	0 0 0 0
9 10 1	0 0 0 0
11 12 1	0 0 0 0
11 13 1	0 0 0 0
8 11 1	0 0 0 0
14 15 1	0 0 0 0
11 14 1	0 0 0 0
10 14 1	0 0 0 0
16 17 1	0 0 0 0
16 18 1	0 0 0 0
9 16 1	0 0 0 0
19 20 1	0 0 0 0
19 21 1	0 0 0 0
10 19 1	0 0 0 0
22 23 1	0 0 0 0
22 24 1	0 0 0 0
14 22 1	0 0 0 0
22 25 1	0 0 0 0
19 25 1	0 0 0 0
8 26 1	0 0 0 0
27 28 1	0 0 0 0
27 29 1	0 0 0 0
27 30 1	0 0 0 0
8 27 1	0 0 0 0
31 32 1	0 0 0 0
31 33 1	0 0 0 0
31 34 1	0 0 0 0
25 31 1	0 0 0 0
35 36 1	0 0 0 0
35 37 1	0 0 0 0
25 35 1	0 0 0 0
38 39 1	0 0 0 0
35 38 1	0 0 0 0
10 40 1	0 0 0 0
16 26 1	0 0 0 0
41 42 1	0 0 0 0
9 41 1	0 0 0 0
M END
$$$$
M0016
Spartan	02192117373D
42 45 0	0 0 0 0	0 0 0	999	V2	0
-1.6568	-2.7637	0.6961	H	0	0	0	0	0	0	0	0	0	0	0	0
-0.8837	-2.6124	1.445	C	0	0	0	0	0	0	0	0	0	0	0	0
-1.3082	-2.0307	2.7727	C	0	0	0	0	0	0	0	0	0	0	0	0
-0.5291	-1.2063	1.7909	C	0	0	0	0	0	0	0	0	0	0	0	0
-0.0954	-3.3609	1.4433	H	0	0	0	0	0	0	0	0	0	0	0	0
-2.3666	-1.819	2.9002	H	0	0	0	0	0	0	0	0	0	0	0	0
-0.8145	-2.3855	3.6714	H	0	0	0	0	0	0	0	0	0	0	0	0
0.8895	-0.703	2.032	C	0	0	0	0	0	0	0	0	0	0	0	0
-1.1558	0.0022	1.0856	C	0	0	0	0	0	0	0	0	0	0	0	0
-0.5597	0.0337	-0.3203	C	0	0	0	0	0	0	0	0	0	0	0	0
1.6562	-0.709	0.685	C	0	0	0	0	0	0	0	0	0	0	0	0
1.6726	-1.7323	0.2876	H	0	0	0	0	0	0	0	0	0	0	0	0
2.6947	-0.3999	0.8499	H	0	0	0	0	0	0	0	0	0	0	0	0
0.9578	0.2438	-0.2779	C	0	0	0	0	0	0	0	0	0	0	0	0
1.1374	1.2592	0.1011	H	0	0	0	0	0	0	0	0	0	0	0	0
-0.5958	1.1149	1.9903	C	0	0	0	0	0	0	0	0	0	0	0	0
-1.2631	1.2609	2.8543	H	0	0	0	0	0	0	0	0	0	0	0	0
-0.4882	2.0774	1.4769	H	0	0	0	0	0	0	0	0	0	0	0	0
-0.9972	1.0852	-1.3355	C	0	0	0	0	0	0	0	0	0	0	0	0
-1.9896	0.8886	-1.7485	H	0	0	0	0	0	0	0	0	0	0	0	0
-1.0366	2.0804	-0.8772	H	0	0	0	0	0	0	0	0	0	0	0	0
1.3047	0.251	-1.7644	C	0	0	0	0	0	0	0	0	0	0	0	0
1.3442	-0.7767	-2.1482	H	0	0	0	0	0	0	0	0	0	0	0	0
2.277	0.7115	-1.9772	H	0	0	0	0	0	0	0	0	0	0	0	0
0.1232	1.0342	-2.4248	C	0	0	0	0	0	0	0	0	0	0	0	0
0.6761	0.6674	2.438	O	0	0	0	0	0	0	0	0	0	0	0	0
1.6726	-1.3941	3.1313	C	0	0	0	0	0	0	0	0	0	0	0	0
2.653	-0.9215	3.2417	H	0	0	0	0	0	0	0	0	0	0	0	0
1.149	-1.3161	4.0873	H	0	0	0	0	0	0	0	0	0	0	0	0
1.8286	-2.4522	2.8929	H	0	0	0	0	0	0	0	0	0	0	0	0
-0.3704	0.3122	-3.6822	C	0	0	0	0	0	0	0	0	0	0	0	0
-1.1959	0.852	-4.1648	H	0	0	0	0	0	0	0	0	0	0	0	0
0.4384	0.1924	-4.4144	H	0	0	0	0	0	0	0	0	0	0	0	0
-0.7471	-0.6866	-3.4319	H	0	0	0	0	0	0	0	0	0	0	0	0
0.5997	2.4518	-2.7738	C	0	0	0	0	0	0	0	0	0	0	0	0
1.3873	2.394	-3.5439	H	0	0	0	0	0	0	0	0	0	0	0	0
1.0456	2.9127	-1.8856	H	0	0	0	0	0	0	0	0	0	0	0	0
-0.4358	3.3263	-3.1709	O	0	0	0	0	0	0	0	0	0	0	0	0
-0.7798	3.0134	-4.0153	H	0	0	0	0	0	0	0	0	0	0	0	0
-0.7533	-0.9579	-0.7564	H	0	0	0	0	0	0	0	0	0	0	0	0
-2.5574	-0.0052	0.9758	O	0	0	0	0	0	0	0	0	0	0	0	0
-2.9275	0.068	1.864	H	0	0	0	0	0	0	0	0	0	0	0	0
1 2 1	0 0 0 0
2 5 1	0 0 0 0
2 3 1	0 0 0 0
2 4 1	0 0 0 0
3 6 1	0 0 0 0
3 7 1	0 0 0 0
3 4 1	0 0 0 0
4 8 1	0 0 0 0
4 9 1	0 0 0 0
9 10 1	0 0 0 0
11 12 1	0 0 0 0
11 13 1	0 0 0 0
8 11 1	0 0 0 0
14 15 1	0 0 0 0
11 14 1	0 0 0 0
10 14 1	0 0 0 0
16 17 1	0 0 0 0
16 18 1	0 0 0 0
9 16 1	0 0 0 0
19 20 1	0 0 0 0
19 21 1	0 0 0 0
10 19 1	0 0 0 0
22 23 1	0 0 0 0
22 24 1	0 0 0 0
14 22 1	0 0 0 0
22 25 1	0 0 0 0
19 25 1	0 0 0 0
8 26 1	0 0 0 0
27 28 1	0 0 0 0
27 29 1	0 0 0 0
27 30 1	0 0 0 0
8 27 1	0 0 0 0
31 32 1	0 0 0 0
31 33 1	0 0 0 0
31 34 1	0 0 0 0
25 31 1	0 0 0 0
35 36 1	0 0 0 0
35 37 1	0 0 0 0
25 35 1	0 0 0 0
38 39 1	0 0 0 0
35 38 1	0 0 0 0
10 40 1	0 0 0 0
16 26 1	0 0 0 0
41 42 1	0 0 0 0
9 41 1	0 0 0 0
M END
$$$$
M0017
Spartan	02192117373D
42 45 0	0 0 0 0	0 0 0	999	V2	0
-1.6701	-2.7746	0.6744	H	0	0	0	0	0	0	0	0	0	0	0	0
-0.8999	-2.6347	1.4282	C	0	0	0	0	0	0	0	0	0	0	0	0
-1.3203	-2.0504	2.7564	C	0	0	0	0	0	0	0	0	0	0	0	0
-0.526	-1.2334	1.7834	C	0	0	0	0	0	0	0	0	0	0	0	0
-0.1183	-3.3906	1.4256	H	0	0	0	0	0	0	0	0	0	0	0	0
-2.3667	-1.7925	2.8789	H	0	0	0	0	0	0	0	0	0	0	0	0
-0.8289	-2.419	3.6513	H	0	0	0	0	0	0	0	0	0	0	0	0
0.8962	-0.7404	2.0304	C	0	0	0	0	0	0	0	0	0	0	0	0
-1.1445	-0.0211	1.0975	C	0	0	0	0	0	0	0	0	0	0	0	0
-0.5389	0.0361	-0.3087	C	0	0	0	0	0	0	0	0	0	0	0	0
1.6671	-0.7294	0.6857	C	0	0	0	0	0	0	0	0	0	0	0	0
1.6757	-1.7457	0.27	H	0	0	0	0	0	0	0	0	0	0	0	0
2.7078	-0.4307	0.8571	H	0	0	0	0	0	0	0	0	0	0	0	0
0.9785	0.2449	-0.2621	C	0	0	0	0	0	0	0	0	0	0	0	0
1.1573	1.2519	0.1399	H	0	0	0	0	0	0	0	0	0	0	0	0
-0.5929	1.0725	2.031	C	0	0	0	0	0	0	0	0	0	0	0	0
-1.2665	1.1732	2.8914	H	0	0	0	0	0	0	0	0	0	0	0	0
-0.4872	2.0535	1.5486	H	0	0	0	0	0	0	0	0	0	0	0	0
-0.9623	1.1075	-1.3132	C	0	0	0	0	0	0	0	0	0	0	0	0
-1.9638	0.9513	-1.73	H	0	0	0	0	0	0	0	0	0	0	0	0
-0.9529	2.0944	-0.8238	H	0	0	0	0	0	0	0	0	0	0	0	0
1.3336	0.2754	-1.7465	C	0	0	0	0	0	0	0	0	0	0	0	0
1.4052	-0.7468	-2.1396	H	0	0	0	0	0	0	0	0	0	0	0	0
2.2945	0.7648	-1.9458	H	0	0	0	0	0	0	0	0	0	0	0	0
0.1408	1.0277	-2.4218	C	0	0	0	0	0	0	0	0	0	0	0	0
0.6899	0.6251	2.4533	O	0	0	0	0	0	0	0	0	0	0	0	0
1.6727	-1.4528	3.1204	C	0	0	0	0	0	0	0	0	0	0	0	0
2.6549	-0.9862	3.2407	H	0	0	0	0	0	0	0	0	0	0	0	0
1.1457	-1.3873	4.0753	H	0	0	0	0	0	0	0	0	0	0	0	0
1.8244	-2.5079	2.8662	H	0	0	0	0	0	0	0	0	0	0	0	0
-0.3785	0.2648	-3.6424	C	0	0	0	0	0	0	0	0	0	0	0	0
-1.1537	0.8398	-4.1569	H	0	0	0	0	0	0	0	0	0	0	0	0
0.4331	0.0758	-4.3548	H	0	0	0	0	0	0	0	0	0	0	0	0
-0.798	-0.7043	-3.349	H	0	0	0	0	0	0	0	0	0	0	0	0
0.5893	2.4335	-2.8419	C	0	0	0	0	0	0	0	0	0	0	0	0
1.3457	2.357	-3.6302	H	0	0	0	0	0	0	0	0	0	0	0	0
1.0607	2.9374	-1.9812	H	0	0	0	0	0	0	0	0	0	0	0	0
-0.4484	3.2226	-3.386	O	0	0	0	0	0	0	0	0	0	0	0	0
-1.0853	3.3964	-2.683	H	0	0	0	0	0	0	0	0	0	0	0	0
-0.7383	-0.9443	-0.7663	H	0	0	0	0	0	0	0	0	0	0	0	0
-2.5515	-0.1028	1.0817	O	0	0	0	0	0	0	0	0	0	0	0	0
-2.8804	0.5891	0.4959	H	0	0	0	0	0	0	0	0	0	0	0	0
1 2 1	0 0 0 0
2 5 1	0 0 0 0
2 3 1	0 0 0 0
2 4 1	0 0 0 0
3 6 1	0 0 0 0
3 7 1	0 0 0 0
3 4 1	0 0 0 0
4 8 1	0 0 0 0
4 9 1	0 0 0 0
9 10 1	0 0 0 0
11 12 1	0 0 0 0
11 13 1	0 0 0 0
8 11 1	0 0 0 0
14 15 1	0 0 0 0
11 14 1	0 0 0 0
10 14 1	0 0 0 0
16 17 1	0 0 0 0
16 18 1	0 0 0 0
9 16 1	0 0 0 0
19 20 1	0 0 0 0
19 21 1	0 0 0 0
10 19 1	0 0 0 0
22 23 1	0 0 0 0
22 24 1	0 0 0 0
14 22 1	0 0 0 0
22 25 1	0 0 0 0
19 25 1	0 0 0 0
8 26 1	0 0 0 0
27 28 1	0 0 0 0
27 29 1	0 0 0 0
27 30 1	0 0 0 0
8 27 1	0 0 0 0
31 32 1	0 0 0 0
31 33 1	0 0 0 0
31 34 1	0 0 0 0
25 31 1	0 0 0 0
35 36 1	0 0 0 0
35 37 1	0 0 0 0
25 35 1	0 0 0 0
38 39 1	0 0 0 0
35 38 1	0 0 0 0
10 40 1	0 0 0 0
16 26 1	0 0 0 0
41 42 1	0 0 0 0
9 41 1	0 0 0 0
M END
$$$$
M0018
Spartan	02192117373D
42 45 0	0 0 0 0	0 0 0	999	V2	0
1.7425	2.772	0.8408	H	0	0	0	0	0	0	0	0	0	0	0	0
0.9652	2.5817	1.579	C	0	0	0	0	0	0	0	0	0	0	0	0
1.3675	1.9253	2.8794	C	0	0	0	0	0	0	0	0	0	0	0	0
0.5803	1.1664	1.8586	C	0	0	0	0	0	0	0	0	0	0	0	0
0.1899	3.3433	1.6068	H	0	0	0	0	0	0	0	0	0	0	0	0
2.4089	1.6428	2.9967	H	0	0	0	0	0	0	0	0	0	0	0	0
0.8754	2.2578	3.7876	H	0	0	0	0	0	0	0	0	0	0	0	0
-0.8438	0.6633	2.0651	C	0	0	0	0	0	0	0	0	0	0	0	0
1.2086	-0.0242	1.1262	C	0	0	0	0	0	0	0	0	0	0	0	0
0.6187	-0.0237	-0.2875	C	0	0	0	0	0	0	0	0	0	0	0	0
-1.5981	0.7055	0.7114	C	0	0	0	0	0	0	0	0	0	0	0	0
-1.6014	1.7375	0.3358	H	0	0	0	0	0	0	0	0	0	0	0	0
-2.6412	0.4018	0.8578	H	0	0	0	0	0	0	0	0	0	0	0	0
-0.8999	-0.2335	-0.2639	C	0	0	0	0	0	0	0	0	0	0	0	0
-1.0814	-1.2528	0.1036	H	0	0	0	0	0	0	0	0	0	0	0	0
0.6502	-1.1498	2.0029	C	0	0	0	0	0	0	0	0	0	0	0	0
1.317	-1.2966	2.8617	H	0	0	0	0	0	0	0	0	0	0	0	0
0.5469	-2.1026	1.4706	H	0	0	0	0	0	0	0	0	0	0	0	0
1.0693	-1.0537	-1.3225	C	0	0	0	0	0	0	0	0	0	0	0	0
2.048	-0.8308	-1.7597	H	0	0	0	0	0	0	0	0	0	0	0	0
1.1507	-2.0446	-0.8549	H	0	0	0	0	0	0	0	0	0	0	0	0
-1.2327	-0.2243	-1.752	C	0	0	0	0	0	0	0	0	0	0	0	0
-1.2323	0.8069	-2.13	H	0	0	0	0	0	0	0	0	0	0	0	0
-2.2057	-0.6619	-1.995	H	0	0	0	0	0	0	0	0	0	0	0	0
-0.0702	-1.0408	-2.3954	C	0	0	0	0	0	0	0	0	0	0	0	0
-0.6333	-0.7143	2.439	O	0	0	0	0	0	0	0	0	0	0	0	0
-1.6367	1.3299	3.1721	C	0	0	0	0	0	0	0	0	0	0	0	0
-2.6178	0.8547	3.263	H	0	0	0	0	0	0	0	0	0	0	0	0
-1.1209	1.2307	4.1303	H	0	0	0	0	0	0	0	0	0	0	0	0
-1.7914	2.393	2.9559	H	0	0	0	0	0	0	0	0	0	0	0	0
0.4004	-0.3972	-3.7008	C	0	0	0	0	0	0	0	0	0	0	0	0
1.1773	-0.9999	-4.1887	H	0	0	0	0	0	0	0	0	0	0	0	0
-0.433	-0.2687	-4.4022	H	0	0	0	0	0	0	0	0	0	0	0	0
0.8196	0.5976	-3.5133	H	0	0	0	0	0	0	0	0	0	0	0	0
-0.5185	-2.4876	-2.6499	C	0	0	0	0	0	0	0	0	0	0	0	0
-0.8985	-2.9171	-1.7171	H	0	0	0	0	0	0	0	0	0	0	0	0
0.3552	-3.088	-2.9527	H	0	0	0	0	0	0	0	0	0	0	0	0
-1.5722	-2.6135	-3.582	O	0	0	0	0	0	0	0	0	0	0	0	0
-1.2206	-2.4164	-4.4574	H	0	0	0	0	0	0	0	0	0	0	0	0
0.805	0.9806	-0.705	H	0	0	0	0	0	0	0	0	0	0	0	0
2.6172	-0.0749	1.1351	O	0	0	0	0	0	0	0	0	0	0	0	0
2.9357	0.5264	0.4505	H	0	0	0	0	0	0	0	0	0	0	0	0
1 2 1	0 0 0 0
2 5 1	0 0 0 0
2 3 1	0 0 0 0
2 4 1	0 0 0 0
3 6 1	0 0 0 0
3 7 1	0 0 0 0
3 4 1	0 0 0 0
4 8 1	0 0 0 0
4 9 1	0 0 0 0
9 10 1	0 0 0 0
11 12 1	0 0 0 0
11 13 1	0 0 0 0
8 11 1	0 0 0 0
14 15 1	0 0 0 0
11 14 1	0 0 0 0
10 14 1	0 0 0 0
16 17 1	0 0 0 0
16 18 1	0 0 0 0
9 16 1	0 0 0 0
19 20 1	0 0 0 0
19 21 1	0 0 0 0
10 19 1	0 0 0 0
22 23 1	0 0 0 0
22 24 1	0 0 0 0
14 22 1	0 0 0 0
22 25 1	0 0 0 0
19 25 1	0 0 0 0
8 26 1	0 0 0 0
27 28 1	0 0 0 0
27 29 1	0 0 0 0
27 30 1	0 0 0 0
8 27 1	0 0 0 0
31 32 1	0 0 0 0
31 33 1	0 0 0 0
31 34 1	0 0 0 0
25 31 1	0 0 0 0
35 36 1	0 0 0 0
35 37 1	0 0 0 0
25 35 1	0 0 0 0
38 39 1	0 0 0 0
35 38 1	0 0 0 0
10 40 1	0 0 0 0
16 26 1	0 0 0 0
41 42 1	0 0 0 0
9 41 1	0 0 0 0
M END
$$$$
M0019
Spartan	02192117373D
42 45 0	0 0 0 0	0 0 0	999	V2	0
-1.6722	-2.7837	0.6599	H	0	0	0	0	0	0	0	0	0	0	0	0
-0.9005	-2.6406	1.412	C	0	0	0	0	0	0	0	0	0	0	0	0
-1.3266	-2.0699	2.7441	C	0	0	0	0	0	0	0	0	0	0	0	0
-0.5444	-1.2382	1.7708	C	0	0	0	0	0	0	0	0	0	0	0	0
-0.1134	-3.3906	1.406	H	0	0	0	0	0	0	0	0	0	0	0	0
-2.385	-1.8578	2.8717	H	0	0	0	0	0	0	0	0	0	0	0	0
-0.8347	-2.4328	3.6408	H	0	0	0	0	0	0	0	0	0	0	0	0
0.8747	-0.7404	2.0185	C	0	0	0	0	0	0	0	0	0	0	0	0
-1.1673	-0.0222	1.0746	C	0	0	0	0	0	0	0	0	0	0	0	0
-0.5692	0.0208	-0.3302	C	0	0	0	0	0	0	0	0	0	0	0	0
1.6434	-0.7371	0.673	C	0	0	0	0	0	0	0	0	0	0	0	0
1.6569	-1.7573	0.2669	H	0	0	0	0	0	0	0	0	0	0	0	0
2.6831	-0.433	0.8424	H	0	0	0	0	0	0	0	0	0	0	0	0
0.9491	0.2258	-0.283	C	0	0	0	0	0	0	0	0	0	0	0	0
1.1299	1.2376	0.1056	H	0	0	0	0	0	0	0	0	0	0	0	0
-0.6064	1.0808	1.9902	C	0	0	0	0	0	0	0	0	0	0	0	0
-1.275	1.2205	2.8543	H	0	0	0	0	0	0	0	0	0	0	0	0
-0.496	2.0474	1.4849	H	0	0	0	0	0	0	0	0	0	0	0	0
-1	1.0834	-1.3363	C	0	0	0	0	0	0	0	0	0	0	0	0
-1.9947	0.9044	-1.7504	H	0	0	0	0	0	0	0	0	0	0	0	0
-1.0244	2.0746	-0.8673	H	0	0	0	0	0	0	0	0	0	0	0	0
1.2984	0.245	-1.7687	C	0	0	0	0	0	0	0	0	0	0	0	0
1.3405	-0.7796	-2.1603	H	0	0	0	0	0	0	0	0	0	0	0	0
2.2708	0.7083	-1.9757	H	0	0	0	0	0	0	0	0	0	0	0	0
0.1154	1.025	-2.4318	C	0	0	0	0	0	0	0	0	0	0	0	0
0.6637	0.6275	2.4356	O	0	0	0	0	0	0	0	0	0	0	0	0
1.6537	-1.4412	3.1147	C	0	0	0	0	0	0	0	0	0	0	0	0
2.6354	-0.9718	3.2303	H	0	0	0	0	0	0	0	0	0	0	0	0
1.1283	-1.3683	4.0705	H	0	0	0	0	0	0	0	0	0	0	0	0
1.8074	-2.4981	2.8691	H	0	0	0	0	0	0	0	0	0	0	0	0
-0.3869	0.3047	-3.686	C	0	0	0	0	0	0	0	0	0	0	0	0
-1.1733	0.8847	-4.1778	H	0	0	0	0	0	0	0	0	0	0	0	0
0.4294	0.1526	-4.4034	H	0	0	0	0	0	0	0	0	0	0	0	0
-0.7934	-0.68	-3.427	H	0	0	0	0	0	0	0	0	0	0	0	0
0.5857	2.4322	-2.7943	C	0	0	0	0	0	0	0	0	0	0	0	0
1.3636	2.3658	-3.5733	H	0	0	0	0	0	0	0	0	0	0	0	0
1.044	2.898	-1.905	H	0	0	0	0	0	0	0	0	0	0	0	0
-0.522	3.1864	-3.2458	O	0	0	0	0	0	0	0	0	0	0	0	0
-0.2151	4.0743	-3.4588	H	0	0	0	0	0	0	0	0	0	0	0	0
-0.7654	-0.9658	-0.7763	H	0	0	0	0	0	0	0	0	0	0	0	0
-2.5687	-0.0255	0.9633	O	0	0	0	0	0	0	0	0	0	0	0	0
-2.9391	0.0339	1.8522	H	0	0	0	0	0	0	0	0	0	0	0	0
1 2 1	0 0 0 0
2 5 1	0 0 0 0
2 3 1	0 0 0 0
2 4 1	0 0 0 0
3 6 1	0 0 0 0
3 7 1	0 0 0 0
3 4 1	0 0 0 0
4 8 1	0 0 0 0
4 9 1	0 0 0 0
9 10 1	0 0 0 0
11 12 1	0 0 0 0
11 13 1	0 0 0 0
8 11 1	0 0 0 0
14 15 1	0 0 0 0
11 14 1	0 0 0 0
10 14 1	0 0 0 0
16 17 1	0 0 0 0
16 18 1	0 0 0 0
9 16 1	0 0 0 0
19 20 1	0 0 0 0
19 21 1	0 0 0 0
10 19 1	0 0 0 0
22 23 1	0 0 0 0
22 24 1	0 0 0 0
14 22 1	0 0 0 0
22 25 1	0 0 0 0
19 25 1	0 0 0 0
8 26 1	0 0 0 0
27 28 1	0 0 0 0
27 29 1	0 0 0 0
27 30 1	0 0 0 0
8 27 1	0 0 0 0
31 32 1	0 0 0 0
31 33 1	0 0 0 0
31 34 1	0 0 0 0
25 31 1	0 0 0 0
35 36 1	0 0 0 0
35 37 1	0 0 0 0
25 35 1	0 0 0 0
38 39 1	0 0 0 0
35 38 1	0 0 0 0
10 40 1	0 0 0 0
16 26 1	0 0 0 0
41 42 1	0 0 0 0
9 41 1	0 0 0 0
M END
$$$$
M0020
Spartan	02192117373D
42 45 0	0 0 0 0	0 0 0	999	V2	0
1.6476	2.7994	0.6951	H	0	0	0	0	0	0	0	0	0	0	0	0
0.882	2.6292	1.4502	C	0	0	0	0	0	0	0	0	0	0	0	0
1.307	2.0248	2.7686	C	0	0	0	0	0	0	0	0	0	0	0	0
0.5146	1.2216	1.7868	C	0	0	0	0	0	0	0	0	0	0	0	0
0.0996	3.3838	1.4603	H	0	0	0	0	0	0	0	0	0	0	0	0
2.3521	1.7552	2.8833	H	0	0	0	0	0	0	0	0	0	0	0	0
0.823	2.386	3.6703	H	0	0	0	0	0	0	0	0	0	0	0	0
-0.9015	0.7117	2.0295	C	0	0	0	0	0	0	0	0	0	0	0	0
1.1468	0.0115	1.0901	C	0	0	0	0	0	0	0	0	0	0	0	0
0.5393	-0.0456	-0.3147	C	0	0	0	0	0	0	0	0	0	0	0	0
-1.6729	0.6993	0.685	C	0	0	0	0	0	0	0	0	0	0	0	0
-1.6897	1.7172	0.2734	H	0	0	0	0	0	0	0	0	0	0	0	0
-2.7113	0.3923	0.8555	H	0	0	0	0	0	0	0	0	0	0	0	0
-0.9767	-0.2664	-0.2656	C	0	0	0	0	0	0	0	0	0	0	0	0
-1.1416	-1.2747	0.138	H	0	0	0	0	0	0	0	0	0	0	0	0
0.6118	-1.0865	2.0147	C	0	0	0	0	0	0	0	0	0	0	0	0
1.2897	-1.1923	2.8708	H	0	0	0	0	0	0	0	0	0	0	0	0
0.5142	-2.0607	1.5211	H	0	0	0	0	0	0	0	0	0	0	0	0
0.9746	-1.1104	-1.3173	C	0	0	0	0	0	0	0	0	0	0	0	0
1.9751	-0.9442	-1.729	H	0	0	0	0	0	0	0	0	0	0	0	0
0.9883	-2.0897	-0.8164	H	0	0	0	0	0	0	0	0	0	0	0	0
-1.3322	-0.3053	-1.7497	C	0	0	0	0	0	0	0	0	0	0	0	0
-1.409	0.7148	-2.1477	H	0	0	0	0	0	0	0	0	0	0	0	0
-2.2907	-0.8003	-1.9466	H	0	0	0	0	0	0	0	0	0	0	0	0
-0.1348	-1.0557	-2.4198	C	0	0	0	0	0	0	0	0	0	0	0	0
-0.6724	-0.6507	2.4472	O	0	0	0	0	0	0	0	0	0	0	0	0
-1.6868	1.4073	3.1242	C	0	0	0	0	0	0	0	0	0	0	0	0
-2.6598	0.9227	3.2466	H	0	0	0	0	0	0	0	0	0	0	0	0
-1.1554	1.349	4.0772	H	0	0	0	0	0	0	0	0	0	0	0	0
-1.859	2.4599	2.8729	H	0	0	0	0	0	0	0	0	0	0	0	0
0.3681	-0.3085	-3.6568	C	0	0	0	0	0	0	0	0	0	0	0	0
1.142	-0.8873	-4.1678	H	0	0	0	0	0	0	0	0	0	0	0	0
-0.45	-0.1347	-4.3656	H	0	0	0	0	0	0	0	0	0	0	0	0
0.7848	0.6674	-3.3829	H	0	0	0	0	0	0	0	0	0	0	0	0
-0.5723	-2.4722	-2.8155	C	0	0	0	0	0	0	0	0	0	0	0	0
-1.3334	-2.4168	-3.601	H	0	0	0	0	0	0	0	0	0	0	0	0
-1.0337	-2.9661	-1.9439	H	0	0	0	0	0	0	0	0	0	0	0	0
0.4705	-3.2593	-3.3518	O	0	0	0	0	0	0	0	0	0	0	0	0
1.1201	-3.4022	-2.6534	H	0	0	0	0	0	0	0	0	0	0	0	0
0.7163	0.9423	-0.7735	H	0	0	0	0	0	0	0	0	0	0	0	0
2.5555	-0.025	1.082	O	0	0	0	0	0	0	0	0	0	0	0	0
2.8604	0.5591	0.3763	H	0	0	0	0	0	0	0	0	0	0	0	0
1 2 1	0 0 0 0
2 5 1	0 0 0 0
2 3 1	0 0 0 0
2 4 1	0 0 0 0
3 6 1	0 0 0 0
3 7 1	0 0 0 0
3 4 1	0 0 0 0
4 8 1	0 0 0 0
4 9 1	0 0 0 0
9 10 1	0 0 0 0
11 12 1	0 0 0 0
11 13 1	0 0 0 0
8 11 1	0 0 0 0
14 15 1	0 0 0 0
11 14 1	0 0 0 0
10 14 1	0 0 0 0
16 17 1	0 0 0 0
16 18 1	0 0 0 0
9 16 1	0 0 0 0
19 20 1	0 0 0 0
19 21 1	0 0 0 0
10 19 1	0 0 0 0
22 23 1	0 0 0 0
22 24 1	0 0 0 0
14 22 1	0 0 0 0
22 25 1	0 0 0 0
19 25 1	0 0 0 0
8 26 1	0 0 0 0
27 28 1	0 0 0 0
27 29 1	0 0 0 0
27 30 1	0 0 0 0
8 27 1	0 0 0 0
31 32 1	0 0 0 0
31 33 1	0 0 0 0
31 34 1	0 0 0 0
25 31 1	0 0 0 0
35 36 1	0 0 0 0
35 37 1	0 0 0 0
25 35 1	0 0 0 0
38 39 1	0 0 0 0
35 38 1	0 0 0 0
10 40 1	0 0 0 0
16 26 1	0 0 0 0
41 42 1	0 0 0 0
9 41 1	0 0 0 0
M END
$$$$
M0021
Spartan	02192117373D
42 45 0	0 0 0 0	0 0 0	999	V2	0
-1.7344	-2.7765	0.6528	H	0	0	0	0	0	0	0	0	0	0	0	0
-0.9625	-2.6355	1.4048	C	0	0	0	0	0	0	0	0	0	0	0	0
-1.3775	-2.037	2.7283	C	0	0	0	0	0	0	0	0	0	0	0	0
-0.5794	-1.2335	1.7471	C	0	0	0	0	0	0	0	0	0	0	0	0
-0.1855	-3.396	1.4073	H	0	0	0	0	0	0	0	0	0	0	0	0
-2.422	-1.7704	2.8499	H	0	0	0	0	0	0	0	0	0	0	0	0
-0.8871	-2.3996	3.6261	H	0	0	0	0	0	0	0	0	0	0	0	0
0.8456	-0.7454	1.9877	C	0	0	0	0	0	0	0	0	0	0	0	0
-1.1927	-0.0243	1.0517	C	0	0	0	0	0	0	0	0	0	0	0	0
-0.5882	0.0197	-0.3552	C	0	0	0	0	0	0	0	0	0	0	0	0
1.6144	-0.7455	0.6419	C	0	0	0	0	0	0	0	0	0	0	0	0
1.6178	-1.7648	0.2331	H	0	0	0	0	0	0	0	0	0	0	0	0
2.6564	-0.4499	0.8096	H	0	0	0	0	0	0	0	0	0	0	0	0
0.9298	0.2262	-0.3108	C	0	0	0	0	0	0	0	0	0	0	0	0
1.1157	1.236	0.0771	H	0	0	0	0	0	0	0	0	0	0	0	0
-0.6342	1.0744	1.9753	C	0	0	0	0	0	0	0	0	0	0	0	0
-1.3085	1.1899	2.8333	H	0	0	0	0	0	0	0	0	0	0	0	0
-0.5221	2.0501	1.4826	H	0	0	0	0	0	0	0	0	0	0	0	0
-1.015	1.0834	-1.3664	C	0	0	0	0	0	0	0	0	0	0	0	0
-2.0046	0.9066	-1.8035	H	0	0	0	0	0	0	0	0	0	0	0	0
-1.0515	2.0701	-0.8794	H	0	0	0	0	0	0	0	0	0	0	0	0
1.2863	0.2568	-1.7938	C	0	0	0	0	0	0	0	0	0	0	0	0
1.3358	-0.7654	-2.1915	H	0	0	0	0	0	0	0	0	0	0	0	0
2.2489	0.7393	-1.9863	H	0	0	0	0	0	0	0	0	0	0	0	0
0.1056	1.0354	-2.4587	C	0	0	0	0	0	0	0	0	0	0	0	0
0.6443	0.6232	2.4038	O	0	0	0	0	0	0	0	0	0	0	0	0
1.6211	-1.4534	3.0809	C	0	0	0	0	0	0	0	0	0	0	0	0
2.6054	-0.9901	3.1956	H	0	0	0	0	0	0	0	0	0	0	0	0
1.0966	-1.3793	4.0365	H	0	0	0	0	0	0	0	0	0	0	0	0
1.7681	-2.5105	2.8333	H	0	0	0	0	0	0	0	0	0	0	0	0
-0.399	0.3091	-3.708	C	0	0	0	0	0	0	0	0	0	0	0	0
-1.1939	0.8744	-4.2085	H	0	0	0	0	0	0	0	0	0	0	0	0
0.4133	0.1562	-4.428	H	0	0	0	0	0	0	0	0	0	0	0	0
-0.8015	-0.6754	-3.4469	H	0	0	0	0	0	0	0	0	0	0	0	0
0.5464	2.4485	-2.8658	C	0	0	0	0	0	0	0	0	0	0	0	0
-0.3254	3.0092	-3.2413	H	0	0	0	0	0	0	0	0	0	0	0	0
1.2681	2.3777	-3.6867	H	0	0	0	0	0	0	0	0	0	0	0	0
1.2106	3.1672	-1.8472	O	0	0	0	0	0	0	0	0	0	0	0	0
0.571	3.3763	-1.1564	H	0	0	0	0	0	0	0	0	0	0	0	0
-0.7894	-0.9644	-0.8043	H	0	0	0	0	0	0	0	0	0	0	0	0
-2.6006	-0.0983	1.039	O	0	0	0	0	0	0	0	0	0	0	0	0
-2.9262	0.5853	0.4412	H	0	0	0	0	0	0	0	0	0	0	0	0
1 2 1	0 0 0 0
2 5 1	0 0 0 0
2 3 1	0 0 0 0
2 4 1	0 0 0 0
3 6 1	0 0 0 0
3 7 1	0 0 0 0
3 4 1	0 0 0 0
4 8 1	0 0 0 0
4 9 1	0 0 0 0
9 10 1	0 0 0 0
11 12 1	0 0 0 0
11 13 1	0 0 0 0
8 11 1	0 0 0 0
14 15 1	0 0 0 0
11 14 1	0 0 0 0
10 14 1	0 0 0 0
16 17 1	0 0 0 0
16 18 1	0 0 0 0
9 16 1	0 0 0 0
19 20 1	0 0 0 0
19 21 1	0 0 0 0
10 19 1	0 0 0 0
22 23 1	0 0 0 0
22 24 1	0 0 0 0
14 22 1	0 0 0 0
22 25 1	0 0 0 0
19 25 1	0 0 0 0
8 26 1	0 0 0 0
27 28 1	0 0 0 0
27 29 1	0 0 0 0
27 30 1	0 0 0 0
8 27 1	0 0 0 0
31 32 1	0 0 0 0
31 33 1	0 0 0 0
31 34 1	0 0 0 0
25 31 1	0 0 0 0
35 36 1	0 0 0 0
35 37 1	0 0 0 0
25 35 1	0 0 0 0
38 39 1	0 0 0 0
35 38 1	0 0 0 0
10 40 1	0 0 0 0
16 26 1	0 0 0 0
41 42 1	0 0 0 0
9 41 1	0 0 0 0
M END
$$$$
M0022
Spartan	02192117373D
42 45 0	0 0 0 0	0 0 0	999	V2	0
1.7917	2.7371	0.7454	H	0	0	0	0	0	0	0	0	0	0	0	0
1.018	2.5926	1.4947	C	0	0	0	0	0	0	0	0	0	0	0	0
1.4262	1.974	2.8111	C	0	0	0	0	0	0	0	0	0	0	0	0
0.6236	1.1895	1.8188	C	0	0	0	0	0	0	0	0	0	0	0	0
0.2476	3.3598	1.5072	H	0	0	0	0	0	0	0	0	0	0	0	0
2.4683	1.6974	2.9302	H	0	0	0	0	0	0	0	0	0	0	0	0
0.9385	2.3301	3.713	H	0	0	0	0	0	0	0	0	0	0	0	0
-0.8056	0.7094	2.0502	C	0	0	0	0	0	0	0	0	0	0	0	0
1.2291	-0.0153	1.1098	C	0	0	0	0	0	0	0	0	0	0	0	0
0.6278	-0.0386	-0.2996	C	0	0	0	0	0	0	0	0	0	0	0	0
-1.5715	0.7332	0.7022	C	0	0	0	0	0	0	0	0	0	0	0	0
-1.565	1.756	0.3041	H	0	0	0	0	0	0	0	0	0	0	0	0
-2.6166	0.4452	0.8647	H	0	0	0	0	0	0	0	0	0	0	0	0
-0.891	-0.2347	-0.2578	C	0	0	0	0	0	0	0	0	0	0	0	0
-1.081	-1.2447	0.1308	H	0	0	0	0	0	0	0	0	0	0	0	0
0.6622	-1.1213	2.0195	C	0	0	0	0	0	0	0	0	0	0	0	0
1.3303	-1.2462	2.8807	H	0	0	0	0	0	0	0	0	0	0	0	0
0.5469	-2.0912	1.518	H	0	0	0	0	0	0	0	0	0	0	0	0
1.0496	-1.0958	-1.3198	C	0	0	0	0	0	0	0	0	0	0	0	0
2.0378	-0.9147	-1.7566	H	0	0	0	0	0	0	0	0	0	0	0	0
1.0734	-2.0901	-0.8489	H	0	0	0	0	0	0	0	0	0	0	0	0
-1.2403	-0.2448	-1.7429	C	0	0	0	0	0	0	0	0	0	0	0	0
-1.2729	0.781	-2.1316	H	0	0	0	0	0	0	0	0	0	0	0	0
-2.2252	-0.688	-1.9386	H	0	0	0	0	0	0	0	0	0	0	0	0
-0.0709	-1.0428	-2.4105	C	0	0	0	0	0	0	0	0	0	0	0	0
-0.6176	-0.6668	2.4462	O	0	0	0	0	0	0	0	0	0	0	0	0
-1.5781	1.409	3.1516	C	0	0	0	0	0	0	0	0	0	0	0	0
-2.5667	0.9523	3.2581	H	0	0	0	0	0	0	0	0	0	0	0	0
-1.0567	1.3161	4.1075	H	0	0	0	0	0	0	0	0	0	0	0	0
-1.7152	2.4711	2.9194	H	0	0	0	0	0	0	0	0	0	0	0	0
0.42	-0.3422	-3.6785	C	0	0	0	0	0	0	0	0	0	0	0	0
1.2334	-0.9058	-4.1498	H	0	0	0	0	0	0	0	0	0	0	0	0
-0.3889	-0.2556	-4.4088	H	0	0	0	0	0	0	0	0	0	0	0	0
0.7898	0.6632	-3.4489	H	0	0	0	0	0	0	0	0	0	0	0	0
-0.5012	-2.4794	-2.7433	C	0	0	0	0	0	0	0	0	0	0	0	0
-0.8988	-2.9575	-1.8321	H	0	0	0	0	0	0	0	0	0	0	0	0
0.3768	-3.0545	-3.0572	H	0	0	0	0	0	0	0	0	0	0	0	0
-1.4193	-2.5805	-3.8099	O	0	0	0	0	0	0	0	0	0	0	0	0
-2.2388	-2.1505	-3.5378	H	0	0	0	0	0	0	0	0	0	0	0	0
0.8352	0.9492	-0.7363	H	0	0	0	0	0	0	0	0	0	0	0	0
2.6369	0.0502	1.0999	O	0	0	0	0	0	0	0	0	0	0	0	0
2.958	-0.6555	0.5262	H	0	0	0	0	0	0	0	0	0	0	0	0
1 2 1	0 0 0 0
2 5 1	0 0 0 0
2 3 1	0 0 0 0
2 4 1	0 0 0 0
3 6 1	0 0 0 0
3 7 1	0 0 0 0
3 4 1	0 0 0 0
4 8 1	0 0 0 0
4 9 1	0 0 0 0
9 10 1	0 0 0 0
11 12 1	0 0 0 0
11 13 1	0 0 0 0
8 11 1	0 0 0 0
14 15 1	0 0 0 0
11 14 1	0 0 0 0
10 14 1	0 0 0 0
16 17 1	0 0 0 0
16 18 1	0 0 0 0
9 16 1	0 0 0 0
19 20 1	0 0 0 0
19 21 1	0 0 0 0
10 19 1	0 0 0 0
22 23 1	0 0 0 0
[truncated: 484 more rows]

## Sheet: (2S,3R,7R,9R,11R)
M0001
Spartan	02192117283D
42 45 0	0 0 0 0	0 0 0	999	V2	0
1.627	2.4569	1.2417	H	0	0	0	0	0	0	0	0	0	0	0	0
0.7906	2.2085	1.89	C	0	0	0	0	0	0	0	0	0	0	0	0
1.0906	1.4014	3.1313	C	0	0	0	0	0	0	0	0	0	0	0	0
0.3808	0.7778	1.9654	C	0	0	0	0	0	0	0	0	0	0	0	0
0.02	2.9729	1.9506	H	0	0	0	0	0	0	0	0	0	0	0	0
2.1309	1.1406	3.3072	H	0	0	0	0	0	0	0	0	0	0	0	0
0.5288	1.6177	4.0345	H	0	0	0	0	0	0	0	0	0	0	0	0
-1.0633	0.2898	2.004	C	0	0	0	0	0	0	0	0	0	0	0	0
1.0392	-0.3177	1.1194	C	0	0	0	0	0	0	0	0	0	0	0	0
0.5611	-0.0933	-0.3128	C	0	0	0	0	0	0	0	0	0	0	0	0
-1.7137	0.5431	0.6206	C	0	0	0	0	0	0	0	0	0	0	0	0
-1.6763	1.6177	0.3987	H	0	0	0	0	0	0	0	0	0	0	0	0
-2.7686	0.2463	0.6495	H	0	0	0	0	0	0	0	0	0	0	0	0
-0.9582	-0.2598	-0.4313	C	0	0	0	0	0	0	0	0	0	0	0	0
-1.1885	-1.3178	-0.2425	H	0	0	0	0	0	0	0	0	0	0	0	0
0.3839	-1.5449	1.7775	C	0	0	0	0	0	0	0	0	0	0	0	0
0.9749	-1.855	2.654	H	0	0	0	0	0	0	0	0	0	0	0	0
0.3005	-2.4047	1.102	H	0	0	0	0	0	0	0	0	0	0	0	0
1.0601	-0.975	-1.454	C	0	0	0	0	0	0	0	0	0	0	0	0
2.0954	-0.7612	-1.7438	H	0	0	0	0	0	0	0	0	0	0	0	0
1.037	-2.031	-1.1565	H	0	0	0	0	0	0	0	0	0	0	0	0
-1.1743	-0.005	-1.9203	C	0	0	0	0	0	0	0	0	0	0	0	0
-1.1338	1.0717	-2.123	H	0	0	0	0	0	0	0	0	0	0	0	0
-2.1344	-0.3834	-2.2883	H	0	0	0	0	0	0	0	0	0	0	0	0
0.0333	-0.7187	-2.6076	C	0	0	0	0	0	0	0	0	0	0	0	0
-0.9109	-1.136	2.1912	O	0	0	0	0	0	0	0	0	0	0	0	0
-1.9221	0.8134	3.1382	C	0	0	0	0	0	0	0	0	0	0	0	0
-2.9157	0.3582	3.0904	H	0	0	0	0	0	0	0	0	0	0	0	0
-1.4797	0.5642	4.106	H	0	0	0	0	0	0	0	0	0	0	0	0
-2.0407	1.9005	3.067	H	0	0	0	0	0	0	0	0	0	0	0	0
-0.3944	-2.0382	-3.2552	C	0	0	0	0	0	0	0	0	0	0	0	0
0.4708	-2.5924	-3.6387	H	0	0	0	0	0	0	0	0	0	0	0	0
-0.9028	-2.678	-2.5253	H	0	0	0	0	0	0	0	0	0	0	0	0
-1.085	-1.8679	-4.0894	H	0	0	0	0	0	0	0	0	0	0	0	0
0.6408	0.1828	-3.6921	C	0	0	0	0	0	0	0	0	0	0	0	0
-0.1265	0.4208	-4.437	H	0	0	0	0	0	0	0	0	0	0	0	0
1.4474	-0.3603	-4.2117	H	0	0	0	0	0	0	0	0	0	0	0	0
1.1048	1.4306	-3.2141	O	0	0	0	0	0	0	0	0	0	0	0	0
1.8831	1.2661	-2.6681	H	0	0	0	0	0	0	0	0	0	0	0	0
0.8024	0.9492	-0.5634	H	0	0	0	0	0	0	0	0	0	0	0	0
2.4458	-0.3407	1.1199	O	0	0	0	0	0	0	0	0	0	0	0	0
2.7399	-0.5494	2.0163	H	0	0	0	0	0	0	0	0	0	0	0	0
1 2 1	0 0 0 0
2 5 1	0 0 0 0
2 3 1	0 0 0 0
2 4 1	0 0 0 0
3 6 1	0 0 0 0
3 7 1	0 0 0 0
3 4 1	0 0 0 0
4 8 1	0 0 0 0
4 9 1	0 0 0 0
9 10 1	0 0 0 0
11 12 1	0 0 0 0
11 13 1	0 0 0 0
8 11 1	0 0 0 0
14 15 1	0 0 0 0
11 14 1	0 0 0 0
10 14 1	0 0 0 0
16 17 1	0 0 0 0
16 18 1	0 0 0 0
9 16 1	0 0 0 0
19 20 1	0 0 0 0
19 21 1	0 0 0 0
10 19 1	0 0 0 0
22 23 1	0 0 0 0
22 24 1	0 0 0 0
14 22 1	0 0 0 0
22 25 1	0 0 0 0
19 25 1	0 0 0 0
8 26 1	0 0 0 0
27 28 1	0 0 0 0
27 29 1	0 0 0 0
27 30 1	0 0 0 0
8 27 1	0 0 0 0
31 32 1	0 0 0 0
31 33 1	0 0 0 0
31 34 1	0 0 0 0
25 31 1	0 0 0 0
35 36 1	0 0 0 0
35 37 1	0 0 0 0
25 35 1	0 0 0 0
38 39 1	0 0 0 0
35 38 1	0 0 0 0
10 40 1	0 0 0 0
16 26 1	0 0 0 0
41 42 1	0 0 0 0
9 41 1	0 0 0 0
M END
$$$$
M0002
Spartan	02192117283D
42 45 0	0 0 0 0	0 0 0	999	V2	0
1.6386	2.4557	1.3536	H	0	0	0	0	0	0	0	0	0	0	0	0
0.8047	2.1839	1.9978	C	0	0	0	0	0	0	0	0	0	0	0	0
1.0906	1.3279	3.2109	C	0	0	0	0	0	0	0	0	0	0	0	0
0.3734	0.7555	2.0293	C	0	0	0	0	0	0	0	0	0	0	0	0
0.0444	2.9562	2.0838	H	0	0	0	0	0	0	0	0	0	0	0	0
2.113	0.9946	3.3604	H	0	0	0	0	0	0	0	0	0	0	0	0
0.5346	1.5343	4.12	H	0	0	0	0	0	0	0	0	0	0	0	0
-1.0689	0.2646	2.0453	C	0	0	0	0	0	0	0	0	0	0	0	0
1.0425	-0.3277	1.1753	C	0	0	0	0	0	0	0	0	0	0	0	0
0.5692	-0.101	-0.2624	C	0	0	0	0	0	0	0	0	0	0	0	0
-1.7094	0.5299	0.6587	C	0	0	0	0	0	0	0	0	0	0	0	0
-1.6622	1.6051	0.4427	H	0	0	0	0	0	0	0	0	0	0	0	0
-2.7665	0.2399	0.6766	H	0	0	0	0	0	0	0	0	0	0	0	0
-0.949	-0.2736	-0.3881	C	0	0	0	0	0	0	0	0	0	0	0	0
-1.1747	-1.3308	-0.192	H	0	0	0	0	0	0	0	0	0	0	0	0
0.4031	-1.5572	1.8278	C	0	0	0	0	0	0	0	0	0	0	0	0
0.9938	-1.8447	2.7065	H	0	0	0	0	0	0	0	0	0	0	0	0
0.3334	-2.4184	1.153	H	0	0	0	0	0	0	0	0	0	0	0	0
1.0847	-0.9783	-1.401	C	0	0	0	0	0	0	0	0	0	0	0	0
2.1022	-0.7245	-1.712	H	0	0	0	0	0	0	0	0	0	0	0	0
1.0874	-2.0327	-1.0974	H	0	0	0	0	0	0	0	0	0	0	0	0
-1.1595	-0.0265	-1.8786	C	0	0	0	0	0	0	0	0	0	0	0	0
-1.1145	1.0487	-2.0874	H	0	0	0	0	0	0	0	0	0	0	0	0
-2.119	-0.4044	-2.2492	H	0	0	0	0	0	0	0	0	0	0	0	0
0.0494	-0.7521	-2.5531	C	0	0	0	0	0	0	0	0	0	0	0	0
-0.9081	-1.1605	2.2187	O	0	0	0	0	0	0	0	0	0	0	0	0
-1.94	0.7734	3.1777	C	0	0	0	0	0	0	0	0	0	0	0	0
-2.9279	0.3065	3.123	H	0	0	0	0	0	0	0	0	0	0	0	0
-1.4981	0.524	4.1455	H	0	0	0	0	0	0	0	0	0	0	0	0
-2.0706	1.8596	3.1119	H	0	0	0	0	0	0	0	0	0	0	0	0
-0.3837	-2.0883	-3.1637	C	0	0	0	0	0	0	0	0	0	0	0	0
0.48	-2.6582	-3.5265	H	0	0	0	0	0	0	0	0	0	0	0	0
-0.8962	-2.7014	-2.4143	H	0	0	0	0	0	0	0	0	0	0	0	0
-1.073	-1.941	-4.0038	H	0	0	0	0	0	0	0	0	0	0	0	0
0.6499	0.1143	-3.6584	C	0	0	0	0	0	0	0	0	0	0	0	0
-0.1278	0.3283	-4.4095	H	0	0	0	0	0	0	0	0	0	0	0	0
1.4569	-0.4435	-4.1613	H	0	0	0	0	0	0	0	0	0	0	0	0
1.1495	1.3136	-3.094	O	0	0	0	0	0	0	0	0	0	0	0	0
1.4749	1.8705	-3.8083	H	0	0	0	0	0	0	0	0	0	0	0	0
0.8069	0.9422	-0.5198	H	0	0	0	0	0	0	0	0	0	0	0	0
2.446	-0.4063	1.2861	O	0	0	0	0	0	0	0	0	0	0	0	0
2.8202	0.2423	0.6766	H	0	0	0	0	0	0	0	0	0	0	0	0
1 2 1	0 0 0 0
2 5 1	0 0 0 0
2 3 1	0 0 0 0
2 4 1	0 0 0 0
3 6 1	0 0 0 0
3 7 1	0 0 0 0
3 4 1	0 0 0 0
4 8 1	0 0 0 0
4 9 1	0 0 0 0
9 10 1	0 0 0 0
11 12 1	0 0 0 0
11 13 1	0 0 0 0
8 11 1	0 0 0 0
14 15 1	0 0 0 0
11 14 1	0 0 0 0
10 14 1	0 0 0 0
16 17 1	0 0 0 0
16 18 1	0 0 0 0
9 16 1	0 0 0 0
19 20 1	0 0 0 0
19 21 1	0 0 0 0
10 19 1	0 0 0 0
22 23 1	0 0 0 0
22 24 1	0 0 0 0
14 22 1	0 0 0 0
22 25 1	0 0 0 0
19 25 1	0 0 0 0
8 26 1	0 0 0 0
27 28 1	0 0 0 0
27 29 1	0 0 0 0
27 30 1	0 0 0 0
8 27 1	0 0 0 0
31 32 1	0 0 0 0
31 33 1	0 0 0 0
31 34 1	0 0 0 0
25 31 1	0 0 0 0
35 36 1	0 0 0 0
35 37 1	0 0 0 0
25 35 1	0 0 0 0
38 39 1	0 0 0 0
35 38 1	0 0 0 0
10 40 1	0 0 0 0
16 26 1	0 0 0 0
41 42 1	0 0 0 0
9 41 1	0 0 0 0
M END
$$$$
M0003
Spartan	02192117283D
42 45 0	0 0 0 0	0 0 0	999	V2	0
1.6687	2.4304	1.355	H	0	0	0	0	0	0	0	0	0	0	0	0
0.8284	2.1844	1.9985	C	0	0	0	0	0	0	0	0	0	0	0	0
1.1041	1.3349	3.2175	C	0	0	0	0	0	0	0	0	0	0	0	0
0.3848	0.7601	2.0355	C	0	0	0	0	0	0	0	0	0	0	0	0
0.0725	2.962	2.0774	H	0	0	0	0	0	0	0	0	0	0	0	0
2.1268	1.0094	3.3768	H	0	0	0	0	0	0	0	0	0	0	0	0
0.5407	1.5438	4.1217	H	0	0	0	0	0	0	0	0	0	0	0	0
-1.0654	0.2896	2.0497	C	0	0	0	0	0	0	0	0	0	0	0	0
1.0383	-0.3208	1.1826	C	0	0	0	0	0	0	0	0	0	0	0	0
0.5727	-0.0792	-0.2564	C	0	0	0	0	0	0	0	0	0	0	0	0
-1.7001	0.5681	0.663	C	0	0	0	0	0	0	0	0	0	0	0	0
-1.6412	1.6431	0.451	H	0	0	0	0	0	0	0	0	0	0	0	0
-2.7599	0.2884	0.6774	H	0	0	0	0	0	0	0	0	0	0	0	0
-0.9463	-0.2391	-0.386	C	0	0	0	0	0	0	0	0	0	0	0	0
-1.1862	-1.2946	-0.1972	H	0	0	0	0	0	0	0	0	0	0	0	0
0.3747	-1.5509	1.8291	C	0	0	0	0	0	0	0	0	0	0	0	0
0.959	-1.8457	2.7097	H	0	0	0	0	0	0	0	0	0	0	0	0
0.2929	-2.4132	1.1543	H	0	0	0	0	0	0	0	0	0	0	0	0
1.0818	-0.9531	-1.4041	C	0	0	0	0	0	0	0	0	0	0	0	0
2.095	-0.6901	-1.726	H	0	0	0	0	0	0	0	0	0	0	0	0
1.0832	-2.0128	-1.1141	H	0	0	0	0	0	0	0	0	0	0	0	0
-1.1535	0.0202	-1.8743	C	0	0	0	0	0	0	0	0	0	0	0	0
-1.0905	1.0956	-2.077	H	0	0	0	0	0	0	0	0	0	0	0	0
-2.1189	-0.3403	-2.2471	H	0	0	0	0	0	0	0	0	0	0	0	0
0.0421	-0.7209	-2.5532	C	0	0	0	0	0	0	0	0	0	0	0	0
-0.9327	-1.1397	2.2157	O	0	0	0	0	0	0	0	0	0	0	0	0
-1.929	0.8097	3.1824	C	0	0	0	0	0	0	0	0	0	0	0	0
-2.9262	0.3638	3.122	H	0	0	0	0	0	0	0	0	0	0	0	0
-1.4953	0.5454	4.15	H	0	0	0	0	0	0	0	0	0	0	0	0
-2.0365	1.8986	3.1232	H	0	0	0	0	0	0	0	0	0	0	0	0
-0.409	-2.0557	-3.1534	C	0	0	0	0	0	0	0	0	0	0	0	0
0.4455	-2.6358	-3.5222	H	0	0	0	0	0	0	0	0	0	0	0	0
-0.9217	-2.6606	-2.3977	H	0	0	0	0	0	0	0	0	0	0	0	0
-1.1036	-1.9043	-3.9882	H	0	0	0	0	0	0	0	0	0	0	0	0
0.646	0.1336	-3.6661	C	0	0	0	0	0	0	0	0	0	0	0	0
-0.1334	0.3485	-4.4154	H	0	0	0	0	0	0	0	0	0	0	0	0
1.4462	-0.4346	-4.169	H	0	0	0	0	0	0	0	0	0	0	0	0
1.1557	1.3304	-3.1094	O	0	0	0	0	0	0	0	0	0	0	0	0
1.506	1.8727	-3.8232	H	0	0	0	0	0	0	0	0	0	0	0	0
0.8313	0.9588	-0.5024	H	0	0	0	0	0	0	0	0	0	0	0	0
2.4424	-0.3018	1.3148	O	0	0	0	0	0	0	0	0	0	0	0	0
2.8109	-0.7983	0.575	H	0	0	0	0	0	0	0	0	0	0	0	0
1 2 1	0 0 0 0
2 5 1	0 0 0 0
2 3 1	0 0 0 0
2 4 1	0 0 0 0
3 6 1	0 0 0 0
3 7 1	0 0 0 0
3 4 1	0 0 0 0
4 8 1	0 0 0 0
4 9 1	0 0 0 0
9 10 1	0 0 0 0
11 12 1	0 0 0 0
11 13 1	0 0 0 0
8 11 1	0 0 0 0
14 15 1	0 0 0 0
11 14 1	0 0 0 0
10 14 1	0 0 0 0
16 17 1	0 0 0 0
16 18 1	0 0 0 0
9 16 1	0 0 0 0
19 20 1	0 0 0 0
19 21 1	0 0 0 0
10 19 1	0 0 0 0
22 23 1	0 0 0 0
22 24 1	0 0 0 0
14 22 1	0 0 0 0
22 25 1	0 0 0 0
19 25 1	0 0 0 0
8 26 1	0 0 0 0
27 28 1	0 0 0 0
27 29 1	0 0 0 0
27 30 1	0 0 0 0
8 27 1	0 0 0 0
31 32 1	0 0 0 0
31 33 1	0 0 0 0
31 34 1	0 0 0 0
25 31 1	0 0 0 0
35 36 1	0 0 0 0
35 37 1	0 0 0 0
25 35 1	0 0 0 0
38 39 1	0 0 0 0
35 38 1	0 0 0 0
10 40 1	0 0 0 0
16 26 1	0 0 0 0
41 42 1	0 0 0 0
9 41 1	0 0 0 0
M END
$$$$
M0004
Spartan	02192117283D
42 45 0	0 0 0 0	0 0 0	999	V2	0
1.6424	2.435	1.2926	H	0	0	0	0	0	0	0	0	0	0	0	0
0.8028	2.1882	1.9372	C	0	0	0	0	0	0	0	0	0	0	0	0
1.0907	1.3692	3.1738	C	0	0	0	0	0	0	0	0	0	0	0	0
0.3857	0.759	1.9978	C	0	0	0	0	0	0	0	0	0	0	0	0
0.0358	2.9562	2.0011	H	0	0	0	0	0	0	0	0	0	0	0	0
2.1279	1.0962	3.3539	H	0	0	0	0	0	0	0	0	0	0	0	0
0.5248	1.5808	4.0756	H	0	0	0	0	0	0	0	0	0	0	0	0
-1.0604	0.2779	2.0234	C	0	0	0	0	0	0	0	0	0	0	0	0
1.0446	-0.3316	1.1451	C	0	0	0	0	0	0	0	0	0	0	0	0
0.5803	-0.0881	-0.2896	C	0	0	0	0	0	0	0	0	0	0	0	0
-1.7	0.5462	0.6379	C	0	0	0	0	0	0	0	0	0	0	0	0
-1.6557	1.6226	0.4254	H	0	0	0	0	0	0	0	0	0	0	0	0
-2.7567	0.2537	0.6578	H	0	0	0	0	0	0	0	0	0	0	0	0
-0.9395	-0.2515	-0.4146	C	0	0	0	0	0	0	0	0	0	0	0	0
-1.1752	-1.3101	-0.234	H	0	0	0	0	0	0	0	0	0	0	0	0
0.3777	-1.562	1.7864	C	0	0	0	0	0	0	0	0	0	0	0	0
0.9616	-1.8854	2.6627	H	0	0	0	0	0	0	0	0	0	0	0	0
0.2927	-2.4132	1.1004	H	0	0	0	0	0	0	0	0	0	0	0	0
1.0914	-0.9564	-1.4358	C	0	0	0	0	0	0	0	0	0	0	0	0
2.1075	-0.6908	-1.7372	H	0	0	0	0	0	0	0	0	0	0	0	0
1.0979	-2.0154	-1.1444	H	0	0	0	0	0	0	0	0	0	0	0	0
-1.1503	0.0104	-1.9026	C	0	0	0	0	0	0	0	0	0	0	0	0
-1.095	1.0864	-2.1038	H	0	0	0	0	0	0	0	0	0	0	0	0
-2.1144	-0.3559	-2.2741	H	0	0	0	0	0	0	0	0	0	0	0	0
0.0501	-0.7238	-2.5824	C	0	0	0	0	0	0	0	0	0	0	0	0
-0.917	-1.1503	2.1996	O	0	0	0	0	0	0	0	0	0	0	0	0
-1.9244	0.7954	3.1571	C	0	0	0	0	0	0	0	0	0	0	0	0
-2.92	0.3446	3.0999	H	0	0	0	0	0	0	0	0	0	0	0	0
-1.4886	0.5359	4.1257	H	0	0	0	0	0	0	0	0	0	0	0	0
-2.0375	1.8839	3.0942	H	0	0	0	0	0	0	0	0	0	0	0	0
-0.3983	-2.0581	-3.1869	C	0	0	0	0	0	0	0	0	0	0	0	0
0.4588	-2.6332	-3.5584	H	0	0	0	0	0	0	0	0	0	0	0	0
-0.9058	-2.6681	-2.4307	H	0	0	0	0	0	0	0	0	0	0	0	0
-1.0964	-1.9085	-4.0201	H	0	0	0	0	0	0	0	0	0	0	0	0
0.6489	0.1358	-3.6945	C	0	0	0	0	0	0	0	0	0	0	0	0
-0.1232	0.3277	-4.4583	H	0	0	0	0	0	0	0	0	0	0	0	0
1.4687	-0.4191	-4.1796	H	0	0	0	0	0	0	0	0	0	0	0	0
1.1241	1.3502	-3.1427	O	0	0	0	0	0	0	0	0	0	0	0	0
1.5299	1.8653	-3.8483	H	0	0	0	0	0	0	0	0	0	0	0	0
0.8333	0.9523	-0.5324	H	0	0	0	0	0	0	0	0	0	0	0	0
2.4508	-0.3648	1.1626	O	0	0	0	0	0	0	0	0	0	0	0	0
2.7301	-0.5866	2.0604	H	0	0	0	0	0	0	0	0	0	0	0	0
1 2 1	0 0 0 0
2 5 1	0 0 0 0
2 3 1	0 0 0 0
2 4 1	0 0 0 0
3 6 1	0 0 0 0
3 7 1	0 0 0 0
3 4 1	0 0 0 0
4 8 1	0 0 0 0
4 9 1	0 0 0 0
9 10 1	0 0 0 0
11 12 1	0 0 0 0
11 13 1	0 0 0 0
8 11 1	0 0 0 0
14 15 1	0 0 0 0
11 14 1	0 0 0 0
10 14 1	0 0 0 0
16 17 1	0 0 0 0
16 18 1	0 0 0 0
9 16 1	0 0 0 0
19 20 1	0 0 0 0
19 21 1	0 0 0 0
10 19 1	0 0 0 0
22 23 1	0 0 0 0
22 24 1	0 0 0 0
14 22 1	0 0 0 0
22 25 1	0 0 0 0
19 25 1	0 0 0 0
8 26 1	0 0 0 0
27 28 1	0 0 0 0
27 29 1	0 0 0 0
27 30 1	0 0 0 0
8 27 1	0 0 0 0
31 32 1	0 0 0 0
31 33 1	0 0 0 0
31 34 1	0 0 0 0
25 31 1	0 0 0 0
35 36 1	0 0 0 0
35 37 1	0 0 0 0
25 35 1	0 0 0 0
38 39 1	0 0 0 0
35 38 1	0 0 0 0
10 40 1	0 0 0 0
16 26 1	0 0 0 0
41 42 1	0 0 0 0
9 41 1	0 0 0 0
M END
$$$$
M0005
Spartan	02192117283D
42 45 0	0 0 0 0	0 0 0	999	V2	0
1.6745	2.4445	1.323	H	0	0	0	0	0	0	0	0	0	0	0	0
0.838	2.1918	1.9691	C	0	0	0	0	0	0	0	0	0	0	0	0
1.1286	1.3482	3.1886	C	0	0	0	0	0	0	0	0	0	0	0	0
0.4087	0.7628	2.0124	C	0	0	0	0	0	0	0	0	0	0	0	0
0.0752	2.9628	2.0503	H	0	0	0	0	0	0	0	0	0	0	0	0
2.1549	1.0321	3.3432	H	0	0	0	0	0	0	0	0	0	0	0	0
0.5679	1.555	4.095	H	0	0	0	0	0	0	0	0	0	0	0	0
-1.0366	0.2776	2.0386	C	0	0	0	0	0	0	0	0	0	0	0	0
1.068	-0.3136	1.1575	C	0	0	0	0	0	0	0	0	0	0	0	0
0.5896	-0.0817	-0.2793	C	0	0	0	0	0	0	0	0	0	0	0	0
-1.6847	0.5509	0.6572	C	0	0	0	0	0	0	0	0	0	0	0	0
-1.6398	1.628	0.4472	H	0	0	0	0	0	0	0	0	0	0	0	0
-2.7415	0.2595	0.6789	H	0	0	0	0	0	0	0	0	0	0	0	0
-0.9293	-0.2479	-0.3971	C	0	0	0	0	0	0	0	0	0	0	0	0
-1.1599	-1.3059	-0.2104	H	0	0	0	0	0	0	0	0	0	0	0	0
0.4196	-1.549	1.8088	C	0	0	0	0	0	0	0	0	0	0	0	0
1.0112	-1.8365	2.687	H	0	0	0	0	0	0	0	0	0	0	0	0
0.3435	-2.4132	1.136	H	0	0	0	0	0	0	0	0	0	0	0	0
1.0942	-0.9542	-1.4298	C	0	0	0	0	0	0	0	0	0	0	0	0
2.1033	-0.685	-1.7585	H	0	0	0	0	0	0	0	0	0	0	0	0
1.1004	-2.0135	-1.1383	H	0	0	0	0	0	0	0	0	0	0	0	0
-1.1495	0.0047	-1.8843	C	0	0	0	0	0	0	0	0	0	0	0	0
-1.1289	1.0878	-2.0774	H	0	0	0	0	0	0	0	0	0	0	0	0
-2.1135	-0.3629	-2.2522	H	0	0	0	0	0	0	0	0	0	0	0	0
0.0507	-0.7214	-2.5731	C	0	0	0	0	0	0	0	0	0	0	0	0
-0.89	-1.1499	2.201	O	0	0	0	0	0	0	0	0	0	0	0	0
-1.8968	0.7895	3.1772	C	0	0	0	0	0	0	0	0	0	0	0	0
-2.8914	0.3366	3.1228	H	0	0	0	0	0	0	0	0	0	0	0	0
-1.4549	0.5268	4.1414	H	0	0	0	0	0	0	0	0	0	0	0	0
-2.0124	1.8779	3.1208	H	0	0	0	0	0	0	0	0	0	0	0	0
-0.4041	-2.0521	-3.1791	C	0	0	0	0	0	0	0	0	0	0	0	0
0.451	-2.6302	-3.5487	H	0	0	0	0	0	0	0	0	0	0	0	0
-0.9204	-2.6619	-2.4296	H	0	0	0	0	0	0	0	0	0	0	0	0
-1.0944	-1.8949	-4.0162	H	0	0	0	0	0	0	0	0	0	0	0	0
0.6616	0.1387	-3.6886	C	0	0	0	0	0	0	0	0	0	0	0	0
-0.1144	0.3736	-4.4351	H	0	0	0	0	0	0	0	0	0	0	0	0
1.4445	-0.4321	-4.1997	H	0	0	0	0	0	0	0	0	0	0	0	0
1.2971	1.3152	-3.2301	O	0	0	0	0	0	0	0	0	0	0	0	0
0.6191	1.9179	-2.9057	H	0	0	0	0	0	0	0	0	0	0	0	0
0.8455	0.9581	-0.5275	H	0	0	0	0	0	0	0	0	0	0	0	0
2.4715	-0.2798	1.2784	O	0	0	0	0	0	0	0	0	0	0	0	0
2.8437	-0.7543	0.5263	H	0	0	0	0	0	0	0	0	0	0	0	0
1 2 1	0 0 0 0
2 5 1	0 0 0 0
2 3 1	0 0 0 0
2 4 1	0 0 0 0
3 6 1	0 0 0 0
3 7 1	0 0 0 0
3 4 1	0 0 0 0
4 8 1	0 0 0 0
4 9 1	0 0 0 0
9 10 1	0 0 0 0
11 12 1	0 0 0 0
11 13 1	0 0 0 0
8 11 1	0 0 0 0
14 15 1	0 0 0 0
11 14 1	0 0 0 0
10 14 1	0 0 0 0
16 17 1	0 0 0 0
16 18 1	0 0 0 0
9 16 1	0 0 0 0
19 20 1	0 0 0 0
19 21 1	0 0 0 0
10 19 1	0 0 0 0
22 23 1	0 0 0 0
22 24 1	0 0 0 0
14 22 1	0 0 0 0
22 25 1	0 0 0 0
19 25 1	0 0 0 0
8 26 1	0 0 0 0
27 28 1	0 0 0 0
27 29 1	0 0 0 0
27 30 1	0 0 0 0
8 27 1	0 0 0 0
31 32 1	0 0 0 0
31 33 1	0 0 0 0
31 34 1	0 0 0 0
25 31 1	0 0 0 0
35 36 1	0 0 0 0
35 37 1	0 0 0 0
25 35 1	0 0 0 0
38 39 1	0 0 0 0
35 38 1	0 0 0 0
10 40 1	0 0 0 0
16 26 1	0 0 0 0
41 42 1	0 0 0 0
9 41 1	0 0 0 0
M END
$$$$
M0006
Spartan	02192117283D
42 45 0	0 0 0 0	0 0 0	999	V2	0
1.6492	2.4634	1.3024	H	0	0	0	0	0	0	0	0	0	0	0	0
0.8203	2.1911	1.9527	C	0	0	0	0	0	0	0	0	0	0	0	0
1.1227	1.3497	3.1718	C	0	0	0	0	0	0	0	0	0	0	0	0
0.4007	0.7593	2.0025	C	0	0	0	0	0	0	0	0	0	0	0	0
0.0549	2.9585	2.0378	H	0	0	0	0	0	0	0	0	0	0	0	0
2.1495	1.0297	3.3157	H	0	0	0	0	0	0	0	0	0	0	0	0
0.5724	1.5615	4.083	H	0	0	0	0	0	0	0	0	0	0	0	0
-1.0381	0.2577	2.0365	C	0	0	0	0	0	0	0	0	0	0	0	0
1.0708	-0.3263	1.1525	C	0	0	0	0	0	0	0	0	0	0	0	0
0.5833	-0.1142	-0.283	C	0	0	0	0	0	0	0	0	0	0	0	0
-1.6943	0.508	0.6546	C	0	0	0	0	0	0	0	0	0	0	0	0
-1.6614	1.5832	0.4324	H	0	0	0	0	0	0	0	0	0	0	0	0
-2.748	0.2067	0.6841	H	0	0	0	0	0	0	0	0	0	0	0	0
-0.9348	-0.2946	-0.3937	C	0	0	0	0	0	0	0	0	0	0	0	0
-1.1502	-1.3525	-0.1917	H	0	0	0	0	0	0	0	0	0	0	0	0
0.4433	-1.5553	1.8177	C	0	0	0	0	0	0	0	0	0	0	0	0
1.0428	-1.8329	2.6936	H	0	0	0	0	0	0	0	0	0	0	0	0
0.3752	-2.4214	1.1493	H	0	0	0	0	0	0	0	0	0	0	0	0
1.092	-0.9918	-1.4237	C	0	0	0	0	0	0	0	0	0	0	0	0
2.109	-0.7401	-1.7379	H	0	0	0	0	0	0	0	0	0	0	0	0
1.0902	-2.0468	-1.1212	H	0	0	0	0	0	0	0	0	0	0	0	0
-1.1642	-0.0624	-1.884	C	0	0	0	0	0	0	0	0	0	0	0	0
-1.1807	1.0193	-2.087	H	0	0	0	0	0	0	0	0	0	0	0	0
-2.1174	-0.4628	-2.2453	H	0	0	0	0	0	0	0	0	0	0	0	0
0.0584	-0.7547	-2.5727	C	0	0	0	0	0	0	0	0	0	0	0	0
-0.8675	-1.1647	2.2162	O	0	0	0	0	0	0	0	0	0	0	0	0
-1.9025	0.7687	3.1726	C	0	0	0	0	0	0	0	0	0	0	0	0
-2.8882	0.2961	3.1296	H	0	0	0	0	0	0	0	0	0	0	0	0
-1.4512	0.5277	4.1381	H	0	0	0	0	0	0	0	0	0	0	0	0
-2.0396	1.8536	3.1017	H	0	0	0	0	0	0	0	0	0	0	0	0
-0.3615	-2.0789	-3.2167	C	0	0	0	0	0	0	0	0	0	0	0	0
0.5108	-2.6296	-3.5874	H	0	0	0	0	0	0	0	0	0	0	0	0
-0.8738	-2.7172	-2.4883	H	0	0	0	0	0	0	0	0	0	0	0	0
-1.0441	-1.9165	-4.0594	H	0	0	0	0	0	0	0	0	0	0	0	0
0.6648	0.1441	-3.6606	C	0	0	0	0	0	0	0	0	0	0	0	0
-0.1019	0.3692	-4.4202	H	0	0	0	0	0	0	0	0	0	0	0	0
1.4764	-0.3925	-4.1633	H	0	0	0	0	0	0	0	0	0	0	0	0
1.2533	1.3341	-3.1683	O	0	0	0	0	0	0	0	0	0	0	0	0
0.5425	1.911	-2.8638	H	0	0	0	0	0	0	0	0	0	0	0	0
0.818	0.9298	-0.5457	H	0	0	0	0	0	0	0	0	0	0	0	0
2.4745	-0.3965	1.2513	O	0	0	0	0	0	0	0	0	0	0	0	0
2.8447	0.2296	0.6176	H	0	0	0	0	0	0	0	0	0	0	0	0
1 2 1	0 0 0 0
2 5 1	0 0 0 0
2 3 1	0 0 0 0
2 4 1	0 0 0 0
3 6 1	0 0 0 0
3 7 1	0 0 0 0
3 4 1	0 0 0 0
4 8 1	0 0 0 0
4 9 1	0 0 0 0
9 10 1	0 0 0 0
11 12 1	0 0 0 0
11 13 1	0 0 0 0
8 11 1	0 0 0 0
14 15 1	0 0 0 0
11 14 1	0 0 0 0
10 14 1	0 0 0 0
16 17 1	0 0 0 0
16 18 1	0 0 0 0
9 16 1	0 0 0 0
19 20 1	0 0 0 0
19 21 1	0 0 0 0
10 19 1	0 0 0 0
22 23 1	0 0 0 0
22 24 1	0 0 0 0
14 22 1	0 0 0 0
22 25 1	0 0 0 0
19 25 1	0 0 0 0
8 26 1	0 0 0 0
27 28 1	0 0 0 0
27 29 1	0 0 0 0
27 30 1	0 0 0 0
8 27 1	0 0 0 0
31 32 1	0 0 0 0
31 33 1	0 0 0 0
31 34 1	0 0 0 0
25 31 1	0 0 0 0
35 36 1	0 0 0 0
35 37 1	0 0 0 0
25 35 1	0 0 0 0
38 39 1	0 0 0 0
35 38 1	0 0 0 0
10 40 1	0 0 0 0
16 26 1	0 0 0 0
41 42 1	0 0 0 0
9 41 1	0 0 0 0
M END
$$$$
M0007
Spartan	02192117283D
42 45 0	0 0 0 0	0 0 0	999	V2	0
1.6599	2.4844	1.314	H	0	0	0	0	0	0	0	0	0	0	0	0
0.8266	2.2488	1.9707	C	0	0	0	0	0	0	0	0	0	0	0	0
1.1192	1.4238	3.2026	C	0	0	0	0	0	0	0	0	0	0	0	0
0.3861	0.8243	2.0417	C	0	0	0	0	0	0	0	0	0	0	0	0
0.0702	3.0266	2.044	H	0	0	0	0	0	0	0	0	0	0	0	0
2.1441	1.1024	3.3545	H	0	0	0	0	0	0	0	0	0	0	0	0
0.5673	1.6507	4.1096	H	0	0	0	0	0	0	0	0	0	0	0	0
-1.0635	0.3514	2.0867	C	0	0	0	0	0	0	0	0	0	0	0	0
1.0295	-0.2736	1.2038	C	0	0	0	0	0	0	0	0	0	0	0	0
0.5403	-0.0704	-0.234	C	0	0	0	0	0	0	0	0	0	0	0	0
-1.7202	0.5977	0.7039	C	0	0	0	0	0	0	0	0	0	0	0	0
-1.668	1.6689	0.4685	H	0	0	0	0	0	0	0	0	0	0	0	0
-2.7792	0.3164	0.741	H	0	0	0	0	0	0	0	0	0	0	0	0
-0.98	-0.2306	-0.3383	C	0	0	0	0	0	0	0	0	0	0	0	0
-1.2122	-1.2824	-0.1237	H	0	0	0	0	0	0	0	0	0	0	0	0
0.3779	-1.4901	1.8875	C	0	0	0	0	0	0	0	0	0	0	0	0
0.9746	-1.7625	2.7673	H	0	0	0	0	0	0	0	0	0	0	0	0
0.2898	-2.3684	1.2347	H	0	0	0	0	0	0	0	0	0	0	0	0
1.0256	-0.9731	-1.3675	C	0	0	0	0	0	0	0	0	0	0	0	0
2.0483	-0.771	-1.7014	H	0	0	0	0	0	0	0	0	0	0	0	0
0.9781	-2.0275	-1.0638	H	0	0	0	0	0	0	0	0	0	0	0	0
-1.2149	-0.0077	-1.8298	C	0	0	0	0	0	0	0	0	0	0	0	0
-1.218	1.0698	-2.0489	H	0	0	0	0	0	0	0	0	0	0	0	0
-2.1698	-0.4117	-2.1814	H	0	0	0	0	0	0	0	0	0	0	0	0
0.0028	-0.7066	-2.5198	C	0	0	0	0	0	0	0	0	0	0	0	0
-0.9252	-1.0731	2.2817	O	0	0	0	0	0	0	0	0	0	0	0	0
-1.9115	0.8953	3.2199	C	0	0	0	0	0	0	0	0	0	0	0	0
-2.9089	0.4472	3.1837	H	0	0	0	0	0	0	0	0	0	0	0	0
-1.4637	0.6525	4.1868	H	0	0	0	0	0	0	0	0	0	0	0	0
-2.0214	1.9827	3.1386	H	0	0	0	0	0	0	0	0	0	0	0	0
-0.4101	-2.0103	-3.2059	C	0	0	0	0	0	0	0	0	0	0	0	0
0.4635	-2.5273	-3.612	H	0	0	0	0	0	0	0	0	0	0	0	0
-0.9094	-2.6768	-2.4933	H	0	0	0	0	0	0	0	0	0	0	0	0
-1.1048	-1.8167	-4.032	H	0	0	0	0	0	0	0	0	0	0	0	0
0.6088	0.2537	-3.543	C	0	0	0	0	0	0	0	0	0	0	0	0
0.9205	1.1779	-3.0281	H	0	0	0	0	0	0	0	0	0	0	0	0
-0.1662	0.5284	-4.2778	H	0	0	0	0	0	0	0	0	0	0	0	0
1.7112	-0.3684	-4.1734	O	0	0	0	0	0	0	0	0	0	0	0	0
2.0821	0.2501	-4.8112	H	0	0	0	0	0	0	0	0	0	0	0	0
0.7962	0.9676	-0.4959	H	0	0	0	0	0	0	0	0	0	0	0	0
2.4346	-0.2434	1.31	O	0	0	0	0	0	0	0	0	0	0	0	0
2.79	-0.8288	0.6299	H	0	0	0	0	0	0	0	0	0	0	0	0
1 2 1	0 0 0 0
2 5 1	0 0 0 0
2 3 1	0 0 0 0
2 4 1	0 0 0 0
3 6 1	0 0 0 0
3 7 1	0 0 0 0
3 4 1	0 0 0 0
4 8 1	0 0 0 0
4 9 1	0 0 0 0
9 10 1	0 0 0 0
11 12 1	0 0 0 0
11 13 1	0 0 0 0
8 11 1	0 0 0 0
14 15 1	0 0 0 0
11 14 1	0 0 0 0
10 14 1	0 0 0 0
16 17 1	0 0 0 0
16 18 1	0 0 0 0
9 16 1	0 0 0 0
19 20 1	0 0 0 0
19 21 1	0 0 0 0
10 19 1	0 0 0 0
22 23 1	0 0 0 0
22 24 1	0 0 0 0
14 22 1	0 0 0 0
22 25 1	0 0 0 0
19 25 1	0 0 0 0
8 26 1	0 0 0 0
27 28 1	0 0 0 0
27 29 1	0 0 0 0
27 30 1	0 0 0 0
8 27 1	0 0 0 0
31 32 1	0 0 0 0
31 33 1	0 0 0 0
31 34 1	0 0 0 0
25 31 1	0 0 0 0
35 36 1	0 0 0 0
35 37 1	0 0 0 0
25 35 1	0 0 0 0
38 39 1	0 0 0 0
35 38 1	0 0 0 0
10 40 1	0 0 0 0
16 26 1	0 0 0 0
41 42 1	0 0 0 0
9 41 1	0 0 0 0
M END
$$$$
M0008
Spartan	02192117283D
42 45 0	0 0 0 0	0 0 0	999	V2	0
1.6604	2.4533	1.3007	H	0	0	0	0	0	0	0	0	0	0	0	0
0.8231	2.2075	1.9481	C	0	0	0	0	0	0	0	0	0	0	0	0
1.1072	1.3696	3.1731	C	0	0	0	0	0	0	0	0	0	0	0	0
0.3841	0.7817	1.9999	C	0	0	0	0	0	0	0	0	0	0	0	0
0.0641	2.9824	2.0223	H	0	0	0	0	0	0	0	0	0	0	0	0
2.1313	1.0486	3.3298	H	0	0	0	0	0	0	0	0	0	0	0	0
0.5479	1.5852	4.0783	H	0	0	0	0	0	0	0	0	0	0	0	0
-1.0655	0.3063	2.0278	C	0	0	0	0	0	0	0	0	0	0	0	0
1.0344	-0.3058	1.155	C	0	0	0	0	0	0	0	0	0	0	0	0
0.5548	-0.0821	-0.2828	C	0	0	0	0	0	0	0	0	0	0	0	0
-1.7122	0.5652	0.6432	C	0	0	0	0	0	0	0	0	0	0	0	0
-1.6618	1.6386	0.4177	H	0	0	0	0	0	0	0	0	0	0	0	0
-2.7704	0.2793	0.67	H	0	0	0	0	0	0	0	0	0	0	0	0
-0.9638	-0.2497	-0.404	C	0	0	0	0	0	0	0	0	0	0	0	0
-1.1968	-1.3048	-0.2031	H	0	0	0	0	0	0	0	0	0	0	0	0
0.3797	-1.5305	1.82	C	0	0	0	0	0	0	0	0	0	0	0	0
0.9706	-1.8128	2.7011	H	0	0	0	0	0	0	0	0	0	0	0	0
0.2982	-2.4011	1.1556	H	0	0	0	0	0	0	0	0	0	0	0	0
1.0548	-0.9634	-1.4281	C	0	0	0	0	0	0	0	0	0	0	0	0
2.0863	-0.7418	-1.7365	H	0	0	0	0	0	0	0	0	0	0	0	0
1.0344	-2.0227	-1.1358	H	0	0	0	0	0	0	0	0	0	0	0	0
-1.1823	-0.0022	-1.8935	C	0	0	0	0	0	0	0	0	0	0	0	0
-1.1443	1.0737	-2.1004	H	0	0	0	0	0	0	0	0	0	0	0	0
-2.142	-0.3845	-2.2586	H	0	0	0	0	0	0	0	0	0	0	0	0
0.0253	-0.7125	-2.5822	C	0	0	0	0	0	0	0	0	0	0	0	0
-0.9257	-1.1206	2.2092	O	0	0	0	0	0	0	0	0	0	0	0	0
-1.9228	0.8369	3.1601	C	0	0	0	0	0	0	0	0	0	0	0	0
-2.9198	0.389	3.111	H	0	0	0	0	0	0	0	0	0	0	0	0
-1.4832	0.5843	4.1284	H	0	0	0	0	0	0	0	0	0	0	0	0
-2.0328	1.9249	3.0891	H	0	0	0	0	0	0	0	0	0	0	0	0
-0.3953	-2.0355	-3.2281	C	0	0	0	0	0	0	0	0	0	0	0	0
0.4729	-2.5847	-3.6123	H	0	0	0	0	0	0	0	0	0	0	0	0
-0.9013	-2.678	-2.4986	H	0	0	0	0	0	0	0	0	0	0	0	0
-1.0865	-1.8681	-4.0627	H	0	0	0	0	0	0	0	0	0	0	0	0
0.6264	0.1917	-3.6691	C	0	0	0	0	0	0	0	0	0	0	0	0
-0.1428	0.4128	-4.4171	H	0	0	0	0	0	0	0	0	0	0	0	0
1.4427	-0.3418	-4.1838	H	0	0	0	0	0	0	0	0	0	0	0	0
1.0682	1.4497	-3.1986	O	0	0	0	0	0	0	0	0	0	0	0	0
1.8464	1.3079	-2.6483	H	0	0	0	0	0	0	0	0	0	0	0	0
0.7984	0.96	-0.5326	H	0	0	0	0	0	0	0	0	0	0	0	0
2.44	-0.2729	1.2699	O	0	0	0	0	0	0	0	0	0	0	0	0
2.7974	-0.9333	0.6657	H	0	0	0	0	0	0	0	0	0	0	0	0
1 2 1	0 0 0 0
2 5 1	0 0 0 0
2 3 1	0 0 0 0
2 4 1	0 0 0 0
3 6 1	0 0 0 0
3 7 1	0 0 0 0
3 4 1	0 0 0 0
4 8 1	0 0 0 0
4 9 1	0 0 0 0
9 10 1	0 0 0 0
11 12 1	0 0 0 0
11 13 1	0 0 0 0
8 11 1	0 0 0 0
14 15 1	0 0 0 0
11 14 1	0 0 0 0
10 14 1	0 0 0 0
16 17 1	0 0 0 0
16 18 1	0 0 0 0
9 16 1	0 0 0 0
19 20 1	0 0 0 0
19 21 1	0 0 0 0
10 19 1	0 0 0 0
22 23 1	0 0 0 0
22 24 1	0 0 0 0
14 22 1	0 0 0 0
22 25 1	0 0 0 0
19 25 1	0 0 0 0
8 26 1	0 0 0 0
27 28 1	0 0 0 0
27 29 1	0 0 0 0
27 30 1	0 0 0 0
8 27 1	0 0 0 0
31 32 1	0 0 0 0
31 33 1	0 0 0 0
31 34 1	0 0 0 0
25 31 1	0 0 0 0
35 36 1	0 0 0 0
35 37 1	0 0 0 0
25 35 1	0 0 0 0
38 39 1	0 0 0 0
35 38 1	0 0 0 0
10 40 1	0 0 0 0
16 26 1	0 0 0 0
41 42 1	0 0 0 0
9 41 1	0 0 0 0
M END
$$$$
M0009
Spartan	02192117283D
42 45 0	0 0 0 0	0 0 0	999	V2	0
1.6932	2.4854	1.3056	H	0	0	0	0	0	0	0	0	0	0	0	0
0.859	2.2273	1.9529	C	0	0	0	0	0	0	0	0	0	0	0	0
1.1638	1.4068	3.1842	C	0	0	0	0	0	0	0	0	0	0	0	0
0.4561	0.7931	2.012	C	0	0	0	0	0	0	0	0	0	0	0	0
0.0856	2.988	2.0253	H	0	0	0	0	0	0	0	0	0	0	0	0
2.2046	1.143	3.3557	H	0	0	0	0	0	0	0	0	0	0	0	0
0.6023	1.609	4.0908	H	0	0	0	0	0	0	0	0	0	0	0	0
-0.9846	0.2956	2.0476	C	0	0	0	0	0	0	0	0	0	0	0	0
1.1213	-0.2885	1.1527	C	0	0	0	0	0	0	0	0	0	0	0	0
0.6394	-0.0553	-0.2783	C	0	0	0	0	0	0	0	0	0	0	0	0
-1.6388	0.562	0.668	C	0	0	0	0	0	0	0	0	0	0	0	0
-1.6059	1.6397	0.4589	H	0	0	0	0	0	0	0	0	0	0	0	0
-2.6924	0.2601	0.6943	H	0	0	0	0	0	0	0	0	0	0	0	0
-0.8793	-0.2281	-0.3906	C	0	0	0	0	0	0	0	0	0	0	0	0
-1.1044	-1.2884	-0.2118	H	0	0	0	0	0	0	0	0	0	0	0	0
0.4748	-1.5273	1.7978	C	0	0	0	0	0	0	0	0	0	0	0	0
1.0667	-1.8409	2.6721	H	0	0	0	0	0	0	0	0	0	0	0	0
0.3976	-2.381	1.1143	H	0	0	0	0	0	0	0	0	0	0	0	0
1.1465	-0.9251	-1.426	C	0	0	0	0	0	0	0	0	0	0	0	0
2.1606	-0.6568	-1.739	H	0	0	0	0	0	0	0	0	0	0	0	0
1.1729	-1.9801	-1.1265	H	0	0	0	0	0	0	0	0	0	0	0	0
-1.0996	0.0298	-1.8774	C	0	0	0	0	0	0	0	0	0	0	0	0
-1.0493	1.1138	-2.065	H	0	0	0	0	0	0	0	0	0	0	0	0
-2.0714	-0.3228	-2.2394	H	0	0	0	0	0	0	0	0	0	0	0	0
0.0935	-0.7148	-2.5642	C	0	0	0	0	0	0	0	0	0	0	0	0
-0.8238	-1.1315	2.2153	O	0	0	0	0	0	0	0	0	0	0	0	0
-1.8457	0.7984	3.1899	C	0	0	0	0	0	0	0	0	0	0	0	0
-2.8355	0.3347	3.139	H	0	0	0	0	0	0	0	0	0	0	0	0
-1.399	0.5405	4.1536	H	0	0	0	0	0	0	0	0	0	0	0	0
-1.9737	1.8854	3.1328	H	0	0	0	0	0	0	0	0	0	0	0	0
-0.3693	-2.0525	-3.1463	C	0	0	0	0	0	0	0	0	0	0	0	0
0.4872	-2.639	-3.4997	H	0	0	0	0	0	0	0	0	0	0	0	0
-0.8929	-2.6475	-2.3886	H	0	0	0	0	0	0	0	0	0	0	0	0
-1.0435	-1.893	-3.9931	H	0	0	0	0	0	0	0	0	0	0	0	0
0.7047	0.1512	-3.6731	C	0	0	0	0	0	0	0	0	0	0	0	0
1.5269	-0.3892	-4.1552	H	0	0	0	0	0	0	0	0	0	0	0	0
1.1288	1.0672	-3.2267	H	0	0	0	0	0	0	0	0	0	0	0	0
-0.202	0.4662	-4.7108	O	0	0	0	0	0	0	0	0	0	0	0	0
-0.9066	1.0037	-4.3281	H	0	0	0	0	0	0	0	0	0	0	0	0
0.8808	0.9915	-0.516	H	0	0	0	0	0	0	0	0	0	0	0	0
2.527	-0.301	1.1518	O	0	0	0	0	0	0	0	0	0	0	0	0
2.8243	-0.5298	2.0413	H	0	0	0	0	0	0	0	0	0	0	0	0
1 2 1	0 0 0 0
2 5 1	0 0 0 0
2 3 1	0 0 0 0
2 4 1	0 0 0 0
3 6 1	0 0 0 0
3 7 1	0 0 0 0
3 4 1	0 0 0 0
4 8 1	0 0 0 0
4 9 1	0 0 0 0
9 10 1	0 0 0 0
11 12 1	0 0 0 0
11 13 1	0 0 0 0
8 11 1	0 0 0 0
14 15 1	0 0 0 0
11 14 1	0 0 0 0
10 14 1	0 0 0 0
16 17 1	0 0 0 0
16 18 1	0 0 0 0
9 16 1	0 0 0 0
19 20 1	0 0 0 0
19 21 1	0 0 0 0
10 19 1	0 0 0 0
22 23 1	0 0 0 0
22 24 1	0 0 0 0
14 22 1	0 0 0 0
22 25 1	0 0 0 0
19 25 1	0 0 0 0
8 26 1	0 0 0 0
27 28 1	0 0 0 0
27 29 1	0 0 0 0
27 30 1	0 0 0 0
8 27 1	0 0 0 0
31 32 1	0 0 0 0
31 33 1	0 0 0 0
31 34 1	0 0 0 0
25 31 1	0 0 0 0
35 36 1	0 0 0 0
35 37 1	0 0 0 0
25 35 1	0 0 0 0
38 39 1	0 0 0 0
35 38 1	0 0 0 0
10 40 1	0 0 0 0
16 26 1	0 0 0 0
41 42 1	0 0 0 0
9 41 1	0 0 0 0
M END
$$$$
M0010
Spartan	02192117283D
42 45 0	0 0 0 0	0 0 0	999	V2	0
1.6508	2.5126	1.2613	H	0	0	0	0	0	0	0	0	0	0	0	0
0.8126	2.2795	1.913	C	0	0	0	0	0	0	0	0	0	0	0	0
1.1067	1.4856	3.1642	C	0	0	0	0	0	0	0	0	0	0	0	0
0.3925	0.8523	2.0062	C	0	0	0	0	0	0	0	0	0	0	0	0
0.0476	3.0503	1.9649	H	0	0	0	0	0	0	0	0	0	0	0	0
2.1446	1.2164	3.3426	H	0	0	0	0	0	0	0	0	0	0	0	0
0.547	1.7171	4.0648	H	0	0	0	0	0	0	0	0	0	0	0	0
-1.0546	0.3746	2.0531	C	0	0	0	0	0	0	0	0	0	0	0	0
1.0446	-0.2585	1.1742	C	0	0	0	0	0	0	0	0	0	0	0	0
0.5675	-0.0532	-0.2628	C	0	0	0	0	0	0	0	0	0	0	0	0
-1.7048	0.6143	0.667	C	0	0	0	0	0	0	0	0	0	0	0	0
-1.6607	1.6859	0.4315	H	0	0	0	0	0	0	0	0	0	0	0	0
-2.7617	0.3249	0.7002	H	0	0	0	0	0	0	0	0	0	0	0	0
-0.9539	-0.2091	-0.3721	C	0	0	0	0	0	0	0	0	0	0	0	0
-1.1892	-1.2624	-0.1655	H	0	0	0	0	0	0	0	0	0	0	0	0
0.3807	-1.4722	1.8494	C	0	0	0	0	0	0	0	0	0	0	0	0
0.9686	-1.773	2.7312	H	0	0	0	0	0	0	0	0	0	0	0	0
0.2926	-2.3413	1.1868	H	0	0	0	0	0	0	0	0	0	0	0	0
1.0576	-0.9562	-1.3903	C	0	0	0	0	0	0	0	0	0	0	0	0
2.0839	-0.7512	-1.7031	H	0	0	0	0	0	0	0	0	0	0	0	0
1.0165	-2.0081	-1.0785	H	0	0	0	0	0	0	0	0	0	0	0	0
-1.1791	0.0169	-1.8645	C	0	0	0	0	0	0	0	0	0	0	0	0
-1.1693	1.0943	-2.0845	H	0	0	0	0	0	0	0	0	0	0	0	0
-2.1373	-0.3758	-2.2215	H	0	0	0	0	0	0	0	0	0	0	0	0
0.0383	-0.6924	-2.5434	C	0	0	0	0	0	0	0	0	0	0	0	0
-0.9126	-1.0496	2.2569	O	0	0	0	0	0	0	0	0	0	0	0	0
-1.9093	0.919	3.1807	C	0	0	0	0	0	0	0	0	0	0	0	0
-2.9059	0.4696	3.1401	H	0	0	0	0	0	0	0	0	0	0	0	0
-1.4675	0.6797	4.1512	H	0	0	0	0	0	0	0	0	0	0	0	0
-2.0206	2.0058	3.0955	H	0	0	0	0	0	0	0	0	0	0	0	0
-0.388	-2.0039	-3.2089	C	0	0	0	0	0	0	0	0	0	0	0	0
0.4819	-2.5757	-3.5545	H	0	0	0	0	0	0	0	0	0	0	0	0
-0.9282	-2.6393	-2.4983	H	0	0	0	0	0	0	0	0	0	0	0	0
-1.0502	-1.8235	-4.0657	H	0	0	0	0	0	0	0	0	0	0	0	0
0.6453	0.2599	-3.5848	C	0	0	0	0	0	0	0	0	0	0	0	0
0.998	1.1681	-3.0835	H	0	0	0	0	0	0	0	0	0	0	0	0
-0.1402	0.5637	-4.2975	H	0	0	0	0	0	0	0	0	0	0	0	0
1.7708	-0.2597	-4.2612	O	0	0	0	0	0	0	0	0	0	0	0	0
1.4696	-0.9827	-4.8231	H	0	0	0	0	0	0	0	0	0	0	0	0
0.8251	0.9842	-0.5241	H	0	0	0	0	0	0	0	0	0	0	0	0
2.4494	-0.2906	1.178	O	0	0	0	0	0	0	0	0	0	0	0	0
2.741	-0.4963	2.0749	H	0	0	0	0	0	0	0	0	0	0	0	0
1 2 1	0 0 0 0
2 5 1	0 0 0 0
2 3 1	0 0 0 0
2 4 1	0 0 0 0
3 6 1	0 0 0 0
3 7 1	0 0 0 0
3 4 1	0 0 0 0
4 8 1	0 0 0 0
4 9 1	0 0 0 0
9 10 1	0 0 0 0
11 12 1	0 0 0 0
11 13 1	0 0 0 0
8 11 1	0 0 0 0
14 15 1	0 0 0 0
11 14 1	0 0 0 0
10 14 1	0 0 0 0
16 17 1	0 0 0 0
16 18 1	0 0 0 0
9 16 1	0 0 0 0
19 20 1	0 0 0 0
19 21 1	0 0 0 0
10 19 1	0 0 0 0
22 23 1	0 0 0 0
22 24 1	0 0 0 0
14 22 1	0 0 0 0
22 25 1	0 0 0 0
19 25 1	0 0 0 0
8 26 1	0 0 0 0
27 28 1	0 0 0 0
27 29 1	0 0 0 0
27 30 1	0 0 0 0
8 27 1	0 0 0 0
31 32 1	0 0 0 0
31 33 1	0 0 0 0
31 34 1	0 0 0 0
25 31 1	0 0 0 0
35 36 1	0 0 0 0
35 37 1	0 0 0 0
25 35 1	0 0 0 0
38 39 1	0 0 0 0
35 38 1	0 0 0 0
10 40 1	0 0 0 0
16 26 1	0 0 0 0
41 42 1	0 0 0 0
9 41 1	0 0 0 0
M END
$$$$
M0011
Spartan	02192117283D
42 45 0	0 0 0 0	0 0 0	999	V2	0
1.6145	2.5096	1.2818	H	0	0	0	0	0	0	0	0	0	0	0	0
0.7744	2.2615	1.9254	C	0	0	0	0	0	0	0	0	0	0	0	0
1.0672	1.4524	3.167	C	0	0	0	0	0	0	0	0	0	0	0	0
0.3625	0.8306	1.9973	C	0	0	0	0	0	0	0	0	0	0	0	0
0.0047	3.0271	1.9847	H	0	0	0	0	0	0	0	0	0	0	0	0
2.1062	1.1893	3.347	H	0	0	0	0	0	0	0	0	0	0	0	0
0.502	1.6697	4.0676	H	0	0	0	0	0	0	0	0	0	0	0	0
-1.0824	0.3445	2.0299	C	0	0	0	0	0	0	0	0	0	0	0	0
1.0237	-0.2655	1.1541	C	0	0	0	0	0	0	0	0	0	0	0	0
0.5513	-0.043	-0.2812	C	0	0	0	0	0	0	0	0	0	0	0	0
-1.727	0.599	0.6437	C	0	0	0	0	0	0	0	0	0	0	0	0
-1.6878	1.674	0.4226	H	0	0	0	0	0	0	0	0	0	0	0	0
-2.7823	0.3034	0.6675	H	0	0	0	0	0	0	0	0	0	0	0	0
-0.9674	-0.2061	-0.4034	C	0	0	0	0	0	0	0	0	0	0	0	0
-1.2004	-1.2632	-0.2157	H	0	0	0	0	0	0	0	0	0	0	0	0
0.3638	-1.4919	1.8097	C	0	0	0	0	0	0	0	0	0	0	0	0
0.9495	-1.8006	2.6901	H	0	0	0	0	0	0	0	0	0	0	0	0
0.2836	-2.3528	1.1356	H	0	0	0	0	0	0	0	0	0	0	0	0
1.0563	-0.9268	-1.4175	C	0	0	0	0	0	0	0	0	0	0	0	0
2.0896	-0.6893	-1.6945	H	0	0	0	0	0	0	0	0	0	0	0	0
1.0475	-1.982	-1.1174	H	0	0	0	0	0	0	0	0	0	0	0	0
-1.1773	0.0422	-1.8937	C	0	0	0	0	0	0	0	0	0	0	0	0
-1.1466	1.1223	-2.0983	H	0	0	0	0	0	0	0	0	0	0	0	0
-2.137	-0.3317	-2.2654	H	0	0	0	0	0	0	0	0	0	0	0	0
0.0298	-0.6809	-2.575	C	0	0	0	0	0	0	0	0	0	0	0	0
-0.9333	-1.0815	2.2161	O	0	0	0	0	0	0	0	0	0	0	0	0
-1.9456	0.8691	3.1606	C	0	0	0	0	0	0	0	0	0	0	0	0
-2.9397	0.4152	3.1091	H	0	0	0	0	0	0	0	0	0	0	0	0
-1.5075	0.619	4.1302	H	0	0	0	0	0	0	0	0	0	0	0	0
-2.0622	1.9564	3.0892	H	0	0	0	0	0	0	0	0	0	0	0	0
-0.4047	-2.003	-3.2109	C	0	0	0	0	0	0	0	0	0	0	0	0
0.4549	-2.5377	-3.6254	H	0	0	0	0	0	0	0	0	0	0	0	0
-0.8885	-2.6483	-2.4683	H	0	0	0	0	0	0	0	0	0	0	0	0
-1.1152	-1.831	-4.0278	H	0	0	0	0	0	0	0	0	0	0	0	0
0.6244	0.2447	-3.6466	C	0	0	0	0	0	0	0	0	0	0	0	0
0.9752	1.1746	-3.1669	H	0	0	0	0	0	0	0	0	0	0	0	0
-0.1594	0.5219	-4.3601	H	0	0	0	0	0	0	0	0	0	0	0	0
1.6492	-0.3425	-4.4201	O	0	0	0	0	0	0	0	0	0	0	0	0
2.3819	-0.5499	-3.8278	H	0	0	0	0	0	0	0	0	0	0	0	0
0.8025	0.9992	-0.5287	H	0	0	0	0	0	0	0	0	0	0	0	0
2.4295	-0.2909	1.1605	O	0	0	0	0	0	0	0	0	0	0	0	0
2.7201	-0.5074	2.0553	H	0	0	0	0	0	0	0	0	0	0	0	0
1 2 1	0 0 0 0
2 5 1	0 0 0 0
2 3 1	0 0 0 0
2 4 1	0 0 0 0
3 6 1	0 0 0 0
3 7 1	0 0 0 0
3 4 1	0 0 0 0
4 8 1	0 0 0 0
4 9 1	0 0 0 0
9 10 1	0 0 0 0
11 12 1	0 0 0 0
11 13 1	0 0 0 0
8 11 1	0 0 0 0
14 15 1	0 0 0 0
11 14 1	0 0 0 0
10 14 1	0 0 0 0
16 17 1	0 0 0 0
16 18 1	0 0 0 0
9 16 1	0 0 0 0
19 20 1	0 0 0 0
19 21 1	0 0 0 0
10 19 1	0 0 0 0
22 23 1	0 0 0 0
22 24 1	0 0 0 0
14 22 1	0 0 0 0
22 25 1	0 0 0 0
19 25 1	0 0 0 0
8 26 1	0 0 0 0
27 28 1	0 0 0 0
27 29 1	0 0 0 0
27 30 1	0 0 0 0
8 27 1	0 0 0 0
31 32 1	0 0 0 0
31 33 1	0 0 0 0
31 34 1	0 0 0 0
25 31 1	0 0 0 0
35 36 1	0 0 0 0
35 37 1	0 0 0 0
25 35 1	0 0 0 0
38 39 1	0 0 0 0
35 38 1	0 0 0 0
10 40 1	0 0 0 0
16 26 1	0 0 0 0
41 42 1	0 0 0 0
9 41 1	0 0 0 0
M END
$$$$
M0012
Spartan	02192117283D
42 45 0	0 0 0 0	0 0 0	999	V2	0
1.6513	2.5232	1.3021	H	0	0	0	0	0	0	0	0	0	0	0	0
0.8197	2.2728	1.9581	C	0	0	0	0	0	0	0	0	0	0	0	0
1.1136	1.4501	3.1918	C	0	0	0	0	0	0	0	0	0	0	0	0
0.3829	0.8471	2.0341	C	0	0	0	0	0	0	0	0	0	0	0	0
0.0642	3.0511	2.0294	H	0	0	0	0	0	0	0	0	0	0	0	0
2.1367	1.1191	3.3412	H	0	0	0	0	0	0	0	0	0	0	0	0
0.5673	1.6841	4.1	H	0	0	0	0	0	0	0	0	0	0	0	0
-1.062	0.3644	2.0801	C	0	0	0	0	0	0	0	0	0	0	0	0
1.0381	-0.2636	1.2056	C	0	0	0	0	0	0	0	0	0	0	0	0
0.5503	-0.075	-0.2341	C	0	0	0	0	0	0	0	0	0	0	0	0
-1.7179	0.59	0.6935	C	0	0	0	0	0	0	0	0	0	0	0	0
-1.6762	1.6588	0.4467	H	0	0	0	0	0	0	0	0	0	0	0	0
-2.7739	0.2988	0.7317	H	0	0	0	0	0	0	0	0	0	0	0	0
-0.9698	-0.2434	-0.3388	C	0	0	0	0	0	0	0	0	0	0	0	0
-1.1925	-1.2947	-0.1128	H	0	0	0	0	0	0	0	0	0	0	0	0
0.3965	-1.4709	1.8976	C	0	0	0	0	0	0	0	0	0	0	0	0
0.9953	-1.7382	2.777	H	0	0	0	0	0	0	0	0	0	0	0	0
0.3145	-2.3499	1.2478	H	0	0	0	0	0	0	0	0	0	0	0	0
1.0432	-0.9838	-1.3565	C	0	0	0	0	0	0	0	0	0	0	0	0
2.0694	-0.7886	-1.6801	H	0	0	0	0	0	0	0	0	0	0	0	0
0.9985	-2.0322	-1.0363	H	0	0	0	0	0	0	0	0	0	0	0	0
-1.2052	-0.0413	-1.834	C	0	0	0	0	0	0	0	0	0	0	0	0
-1.2293	1.0327	-2.0677	H	0	0	0	0	0	0	0	0	0	0	0	0
-2.1528	-0.4669	-2.1802	H	0	0	0	0	0	0	0	0	0	0	0	0
0.0296	-0.7214	-2.5132	C	0	0	0	0	0	0	0	0	0	0	0	0
-0.9075	-1.0553	2.2937	O	0	0	0	0	0	0	0	0	0	0	0	0
-1.9185	0.9137	3.2045	C	0	0	0	0	0	0	0	0	0	0	0	0
-2.9101	0.453	3.1733	H	0	0	0	0	0	0	0	0	0	0	0	0
-1.4697	0.69	4.1754	H	0	0	0	0	0	0	0	0	0	0	0	0
-2.0416	1.9982	3.1075	H	0	0	0	0	0	0	0	0	0	0	0	0
-0.3617	-2.0282	-3.2075	C	0	0	0	0	0	0	0	0	0	0	0	0
0.5235	-2.573	-3.5568	H	0	0	0	0	0	0	0	0	0	0	0	0
-0.8938	-2.6891	-2.5147	H	0	0	0	0	0	0	0	0	0	0	0	0
-1.02	-1.845	-4.0665	H	0	0	0	0	0	0	0	0	0	0	0	0
0.6319	0.2606	-3.5298	C	0	0	0	0	0	0	0	0	0	0	0	0
0.9395	1.1753	-3.0114	H	0	0	0	0	0	0	0	0	0	0	0	0
-0.1431	0.5449	-4.2608	H	0	0	0	0	0	0	0	0	0	0	0	0
1.7941	-0.2137	-4.1775	O	0	0	0	0	0	0	0	0	0	0	0	0
1.5347	-0.9267	-4.7719	H	0	0	0	0	0	0	0	0	0	0	0	0
0.7898	0.9668	-0.5085	H	0	0	0	0	0	0	0	0	0	0	0	0
2.4406	-0.3509	1.3067	O	0	0	0	0	0	0	0	0	0	0	0	0
2.8203	0.2571	0.6616	H	0	0	0	0	0	0	0	0	0	0	0	0
1 2 1	0 0 0 0
2 5 1	0 0 0 0
2 3 1	0 0 0 0
2 4 1	0 0 0 0
3 6 1	0 0 0 0
3 7 1	0 0 0 0
3 4 1	0 0 0 0
4 8 1	0 0 0 0
4 9 1	0 0 0 0
9 10 1	0 0 0 0
11 12 1	0 0 0 0
11 13 1	0 0 0 0
8 11 1	0 0 0 0
14 15 1	0 0 0 0
11 14 1	0 0 0 0
10 14 1	0 0 0 0
16 17 1	0 0 0 0
16 18 1	0 0 0 0
9 16 1	0 0 0 0
19 20 1	0 0 0 0
19 21 1	0 0 0 0
10 19 1	0 0 0 0
22 23 1	0 0 0 0
22 24 1	0 0 0 0
14 22 1	0 0 0 0
22 25 1	0 0 0 0
19 25 1	0 0 0 0
8 26 1	0 0 0 0
27 28 1	0 0 0 0
27 29 1	0 0 0 0
27 30 1	0 0 0 0
8 27 1	0 0 0 0
31 32 1	0 0 0 0
31 33 1	0 0 0 0
31 34 1	0 0 0 0
25 31 1	0 0 0 0
35 36 1	0 0 0 0
35 37 1	0 0 0 0
25 35 1	0 0 0 0
38 39 1	0 0 0 0
35 38 1	0 0 0 0
10 40 1	0 0 0 0
16 26 1	0 0 0 0
41 42 1	0 0 0 0
9 41 1	0 0 0 0
M END
$$$$
M0013
Spartan	02192117283D
42 45 0	0 0 0 0	0 0 0	999	V2	0
1.6518	2.4476	1.2664	H	0	0	0	0	0	0	0	0	0	0	0	0
0.8159	2.1931	1.9129	C	0	0	0	0	0	0	0	0	0	0	0	0
1.1174	1.3769	3.1479	C	0	0	0	0	0	0	0	0	0	0	0	0
0.4106	0.7601	1.9768	C	0	0	0	0	0	0	0	0	0	0	0	0
0.043	2.9549	1.9809	H	0	0	0	0	0	0	0	0	0	0	0	0
2.1581	1.1154	3.322	H	0	0	0	0	0	0	0	0	0	0	0	0
0.5548	1.5844	4.0526	H	0	0	0	0	0	0	0	0	0	0	0	0
-1.0315	0.2666	2.0117	C	0	0	0	0	0	0	0	0	0	0	0	0
1.0744	-0.3251	1.1205	C	0	0	0	0	0	0	0	0	0	0	0	0
0.5987	-0.0885	-0.3118	C	0	0	0	0	0	0	0	0	0	0	0	0
-1.6824	0.5313	0.6306	C	0	0	0	0	0	0	0	0	0	0	0	0
-1.6494	1.6088	0.4208	H	0	0	0	0	0	0	0	0	0	0	0	0
-2.7361	0.2299	0.6553	H	0	0	0	0	0	0	0	0	0	0	0	0
-0.9207	-0.2591	-0.4261	C	0	0	0	0	0	0	0	0	0	0	0	0
-1.1471	-1.3194	-0.2469	H	0	0	0	0	0	0	0	0	0	0	0	0
0.4208	-1.5611	1.7647	C	0	0	0	0	0	0	0	0	0	0	0	0
1.0109	-1.8795	2.6386	H	0	0	0	0	0	0	0	0	0	0	0	0
0.3403	-2.4132	1.0796	H	0	0	0	0	0	0	0	0	0	0	0	0
1.1078	-0.9526	-1.4614	C	0	0	0	0	0	0	0	0	0	0	0	0
2.1193	-0.6779	-1.7682	H	0	0	0	0	0	0	0	0	0	0	0	0
1.1227	-2.0108	-1.1696	H	0	0	0	0	0	0	0	0	0	0	0	0
-1.1433	-0.0043	-1.9129	C	0	0	0	0	0	0	0	0	0	0	0	0
-1.1291	1.0795	-2.1029	H	0	0	0	0	0	0	0	0	0	0	0	0
-2.1059	-0.376	-2.2806	H	0	0	0	0	0	0	0	0	0	0	0	0
0.0621	-0.7229	-2.6024	C	0	0	0	0	0	0	0	0	0	0	0	0
-0.8761	-1.1601	2.1829	O	0	0	0	0	0	0	0	0	0	0	0	0
-1.8927	0.7757	3.1507	C	0	0	0	0	0	0	0	0	0	0	0	0
-2.8848	0.3178	3.0982	H	0	0	0	0	0	0	0	0	0	0	0	0
-1.4494	0.5173	4.1156	H	0	0	0	0	0	0	0	0	0	0	0	0
-2.0144	1.8631	3.0919	H	0	0	0	0	0	0	0	0	0	0	0	0
-0.3877	-2.0554	-3.2091	C	0	0	0	0	0	0	0	0	0	0	0	0
0.4703	-2.6275	-3.5815	H	0	0	0	0	0	0	0	0	0	0	0	0
-0.8963	-2.6697	-2.4575	H	0	0	0	0	0	0	0	0	0	0	0	0
-1.0829	-1.9031	-4.0439	H	0	0	0	0	0	0	0	0	0	0	0	0
0.6629	0.141	-3.7206	C	0	0	0	0	0	0	0	0	0	0	0	0
-0.1115	0.3515	-4.4768	H	0	0	0	0	0	0	0	0	0	0	0	0
1.4628	-0.4173	-4.2187	H	0	0	0	0	0	0	0	0	0	0	0	0
1.2679	1.3368	-3.27	O	0	0	0	0	0	0	0	0	0	0	0	0
0.572	1.9248	-2.9563	H	0	0	0	0	0	0	0	0	0	0	0	0
0.8485	0.9537	-0.5554	H	0	0	0	0	0	0	0	0	0	0	0	0
2.4794	-0.3461	1.1278	O	0	0	0	0	0	0	0	0	0	0	0	0
2.769	-0.5605	2.0242	H	0	0	0	0	0	0	0	0	0	0	0	0
1 2 1	0 0 0 0
2 5 1	0 0 0 0
2 3 1	0 0 0 0
2 4 1	0 0 0 0
3 6 1	0 0 0 0
3 7 1	0 0 0 0
3 4 1	0 0 0 0
4 8 1	0 0 0 0
4 9 1	0 0 0 0
9 10 1	0 0 0 0
11 12 1	0 0 0 0
11 13 1	0 0 0 0
8 11 1	0 0 0 0
14 15 1	0 0 0 0
11 14 1	0 0 0 0
10 14 1	0 0 0 0
16 17 1	0 0 0 0
16 18 1	0 0 0 0
9 16 1	0 0 0 0
19 20 1	0 0 0 0
19 21 1	0 0 0 0
10 19 1	0 0 0 0
22 23 1	0 0 0 0
22 24 1	0 0 0 0
14 22 1	0 0 0 0
22 25 1	0 0 0 0
19 25 1	0 0 0 0
8 26 1	0 0 0 0
27 28 1	0 0 0 0
27 29 1	0 0 0 0
27 30 1	0 0 0 0
8 27 1	0 0 0 0
31 32 1	0 0 0 0
31 33 1	0 0 0 0
31 34 1	0 0 0 0
25 31 1	0 0 0 0
35 36 1	0 0 0 0
35 37 1	0 0 0 0
25 35 1	0 0 0 0
38 39 1	0 0 0 0
35 38 1	0 0 0 0
10 40 1	0 0 0 0
16 26 1	0 0 0 0
41 42 1	0 0 0 0
9 41 1	0 0 0 0
M END
$$$$
M0014
Spartan	02192117283D
42 45 0	0 0 0 0	0 0 0	999	V2	0
1.6748	2.4679	1.3209	H	0	0	0	0	0	0	0	0	0	0	0	0
0.8387	2.2143	1.9676	C	0	0	0	0	0	0	0	0	0	0	0	0
1.1399	1.3967	3.2019	C	0	0	0	0	0	0	0	0	0	0	0	0
0.4305	0.7822	2.0311	C	0	0	0	0	0	0	0	0	0	0	0	0
0.0676	2.9777	2.0362	H	0	0	0	0	0	0	0	0	0	0	0	0
2.1802	1.1323	3.3745	H	0	0	0	0	0	0	0	0	0	0	0	0
0.5786	1.6048	4.1073	H	0	0	0	0	0	0	0	0	0	0	0	0
-1.0125	0.2912	2.0676	C	0	0	0	0	0	0	0	0	0	0	0	0
1.0911	-0.3053	1.1759	C	0	0	0	0	0	0	0	0	0	0	0	0
0.6114	-0.0735	-0.2555	C	0	0	0	0	0	0	0	0	0	0	0	0
-1.6644	0.5531	0.6866	C	0	0	0	0	0	0	0	0	0	0	0	0
-1.6299	1.6299	0.4734	H	0	0	0	0	0	0	0	0	0	0	0	0
-2.7188	0.254	0.7136	H	0	0	0	0	0	0	0	0	0	0	0	0
-0.9077	-0.2408	-0.3712	C	0	0	0	0	0	0	0	0	0	0	0	0
-1.135	-1.3003	-0.1886	H	0	0	0	0	0	0	0	0	0	0	0	0
0.438	-1.5389	1.825	C	0	0	0	0	0	0	0	0	0	0	0	0
1.0305	-1.8547	2.6984	H	0	0	0	0	0	0	0	0	0	0	0	0
0.3549	-2.3932	1.1427	H	0	0	0	0	0	0	0	0	0	0	0	0
1.1137	-0.9473	-1.4016	C	0	0	0	0	0	0	0	0	0	0	0	0
2.1375	-0.7025	-1.7026	H	0	0	0	0	0	0	0	0	0	0	0	0
1.1116	-2.0044	-1.1074	H	0	0	0	0	0	0	0	0	0	0	0	0
-1.1288	0.0191	-1.8579	C	0	0	0	0	0	0	0	0	0	0	0	0
-1.0974	1.0962	-2.0655	H	0	0	0	0	0	0	0	0	0	0	0	0
-2.091	-0.3492	-2.2264	H	0	0	0	0	0	0	0	0	0	0	0	0
0.074	-0.7066	-2.546	C	0	0	0	0	0	0	0	0	0	0	0	0
-0.8568	-1.1354	2.2447	O	0	0	0	0	0	0	0	0	0	0	0	0
-1.8714	0.8042	3.2069	C	0	0	0	0	0	0	0	0	0	0	0	0
-2.864	0.3466	3.157	H	0	0	0	0	0	0	0	0	0	0	0	0
-1.4272	0.5486	4.1724	H	0	0	0	0	0	0	0	0	0	0	0	0
-1.993	1.8916	3.1442	H	0	0	0	0	0	0	0	0	0	0	0	0
-0.3715	-2.0294	-3.1752	C	0	0	0	0	0	0	0	0	0	0	0	0
0.4917	-2.5967	-3.5447	H	0	0	0	0	0	0	0	0	0	0	0	0
-0.8888	-2.652	-2.4359	H	0	0	0	0	0	0	0	0	0	0	0	0
-1.05	-1.8507	-4.0141	H	0	0	0	0	0	0	0	0	0	0	0	0
0.7027	0.1905	-3.6098	C	0	0	0	0	0	0	0	0	0	0	0	0
1.5435	-0.3418	-4.0852	H	0	0	0	0	0	0	0	0	0	0	0	0
1.1124	1.0919	-3.1232	H	0	0	0	0	0	0	0	0	0	0	0	0
-0.2838	0.5347	-4.5636	O	0	0	0	0	0	0	0	0	0	0	0	0
0.1244	1.1021	-5.2259	H	0	0	0	0	0	0	0	0	0	0	0	0
0.8572	0.9717	-0.4959	H	0	0	0	0	0	0	0	0	0	0	0	0
2.4973	-0.3252	1.1782	O	0	0	0	0	0	0	0	0	0	0	0	0
2.7903	-0.5532	2.0702	H	0	0	0	0	0	0	0	0	0	0	0	0
1 2 1	0 0 0 0
2 5 1	0 0 0 0
2 3 1	0 0 0 0
2 4 1	0 0 0 0
3 6 1	0 0 0 0
3 7 1	0 0 0 0
3 4 1	0 0 0 0
4 8 1	0 0 0 0
4 9 1	0 0 0 0
9 10 1	0 0 0 0
11 12 1	0 0 0 0
11 13 1	0 0 0 0
8 11 1	0 0 0 0
14 15 1	0 0 0 0
11 14 1	0 0 0 0
10 14 1	0 0 0 0
16 17 1	0 0 0 0
16 18 1	0 0 0 0
9 16 1	0 0 0 0
19 20 1	0 0 0 0
19 21 1	0 0 0 0
10 19 1	0 0 0 0
22 23 1	0 0 0 0
22 24 1	0 0 0 0
14 22 1	0 0 0 0
22 25 1	0 0 0 0
19 25 1	0 0 0 0
8 26 1	0 0 0 0
27 28 1	0 0 0 0
27 29 1	0 0 0 0
27 30 1	0 0 0 0
8 27 1	0 0 0 0
31 32 1	0 0 0 0
31 33 1	0 0 0 0
31 34 1	0 0 0 0
25 31 1	0 0 0 0
35 36 1	0 0 0 0
35 37 1	0 0 0 0
25 35 1	0 0 0 0
38 39 1	0 0 0 0
35 38 1	0 0 0 0
10 40 1	0 0 0 0
16 26 1	0 0 0 0
41 42 1	0 0 0 0
9 41 1	0 0 0 0
M END
$$$$
M0015
Spartan	02192117283D
42 45 0	0 0 0 0	0 0 0	999	V2	0
1.689	2.4985	1.2927	H	0	0	0	0	0	0	0	0	0	0	0	0
0.8534	2.2523	1.9431	C	0	0	0	0	0	0	0	0	0	0	0	0
1.1547	1.446	3.1847	C	0	0	0	0	0	0	0	0	0	0	0	0
0.4435	0.8214	2.0203	C	0	0	0	0	0	0	0	0	0	0	0	0
0.0834	3.0174	2.0057	H	0	0	0	0	0	0	0	0	0	0	0	0
2.1946	1.1802	3.359	H	0	0	0	0	0	0	0	0	0	0	0	0
0.5942	1.6626	4.0887	H	0	0	0	0	0	0	0	0	0	0	0	0
-0.9998	0.3322	2.0629	C	0	0	0	0	0	0	0	0	0	0	0	0
1.1023	-0.2749	1.1751	C	0	0	0	0	0	0	0	0	0	0	0	0
0.6205	-0.0568	-0.2581	C	0	0	0	0	0	0	0	0	0	0	0	0
-1.6531	0.5825	0.6804	C	0	0	0	0	0	0	0	0	0	0	0	0
-1.6157	1.6569	0.4559	H	0	0	0	0	0	0	0	0	0	0	0	0
-2.7084	0.2862	0.712	H	0	0	0	0	0	0	0	0	0	0	0	0
-0.8989	-0.2241	-0.3696	C	0	0	0	0	0	0	0	0	0	0	0	0
-1.1261	-1.2814	-0.1727	H	0	0	0	0	0	0	0	0	0	0	0	0
0.4493	-1.5014	1.8373	C	0	0	0	0	0	0	0	0	0	0	0	0
1.0418	-1.8072	2.7142	H	0	0	0	0	0	0	0	0	0	0	0	0
0.3666	-2.3633	1.1646	H	0	0	0	0	0	0	0	0	0	0	0	0
1.1209	-0.943	-1.3957	C	0	0	0	0	0	0	0	0	0	0	0	0
2.1462	-0.7054	-1.6981	H	0	0	0	0	0	0	0	0	0	0	0	0
1.1134	-1.9976	-1.0919	H	0	0	0	0	0	0	0	0	0	0	0	0
-1.1239	0.0182	-1.8591	C	0	0	0	0	0	0	0	0	0	0	0	0
-1.1055	1.0923	-2.082	H	0	0	0	0	0	0	0	0	0	0	0	0
-2.085	-0.3649	-2.2176	H	0	0	0	0	0	0	0	0	0	0	0	0
0.0854	-0.6995	-2.5424	C	0	0	0	0	0	0	0	0	0	0	0	0
-0.8455	-1.0934	2.2516	O	0	0	0	0	0	0	0	0	0	0	0	0
-1.8569	0.8553	3.199	C	0	0	0	0	0	0	0	0	0	0	0	0
-2.8499	0.3976	3.1544	H	0	0	0	0	0	0	0	0	0	0	0	0
-1.4112	0.6077	4.1661	H	0	0	0	0	0	0	0	0	0	0	0	0
-1.9779	1.9423	3.1268	H	0	0	0	0	0	0	0	0	0	0	0	0
-0.3502	-2.0256	-3.1725	C	0	0	0	0	0	0	0	0	0	0	0	0
0.5081	-2.5724	-3.5807	H	0	0	0	0	0	0	0	0	0	0	0	0
-0.8313	-2.6682	-2.4274	H	0	0	0	0	0	0	0	0	0	0	0	0
-1.0769	-1.8723	-3.9795	H	0	0	0	0	0	0	0	0	0	0	0	0
0.7218	0.2119	-3.6012	C	0	0	0	0	0	0	0	0	0	0	0	0
1.5736	-0.3085	-4.0713	H	0	0	0	0	0	0	0	0	0	0	0	0
1.1182	1.11	-3.1136	H	0	0	0	0	0	0	0	0	0	0	0	0
-0.1874	0.6816	-4.5772	O	0	0	0	0	0	0	0	0	0	0	0	0
-0.4564	-0.0714	-5.1165	H	0	0	0	0	0	0	0	0	0	0	0	0
0.8673	0.9856	-0.5091	H	0	0	0	0	0	0	0	0	0	0	0	0
2.5082	-0.296	1.174	O	0	0	0	0	0	0	0	0	0	0	0	0
2.8037	-0.5114	2.0678	H	0	0	0	0	0	0	0	0	0	0	0	0
1 2 1	0 0 0 0
2 5 1	0 0 0 0
2 3 1	0 0 0 0
2 4 1	0 0 0 0
3 6 1	0 0 0 0
3 7 1	0 0 0 0
3 4 1	0 0 0 0
4 8 1	0 0 0 0
4 9 1	0 0 0 0
9 10 1	0 0 0 0
11 12 1	0 0 0 0
11 13 1	0 0 0 0
8 11 1	0 0 0 0
14 15 1	0 0 0 0
11 14 1	0 0 0 0
10 14 1	0 0 0 0
16 17 1	0 0 0 0
16 18 1	0 0 0 0
9 16 1	0 0 0 0
19 20 1	0 0 0 0
19 21 1	0 0 0 0
10 19 1	0 0 0 0
22 23 1	0 0 0 0
22 24 1	0 0 0 0
14 22 1	0 0 0 0
22 25 1	0 0 0 0
19 25 1	0 0 0 0
8 26 1	0 0 0 0
27 28 1	0 0 0 0
27 29 1	0 0 0 0
27 30 1	0 0 0 0
8 27 1	0 0 0 0
31 32 1	0 0 0 0
31 33 1	0 0 0 0
31 34 1	0 0 0 0
25 31 1	0 0 0 0
35 36 1	0 0 0 0
35 37 1	0 0 0 0
25 35 1	0 0 0 0
38 39 1	0 0 0 0
35 38 1	0 0 0 0
10 40 1	0 0 0 0
16 26 1	0 0 0 0
41 42 1	0 0 0 0
9 41 1	0 0 0 0
M END
$$$$
M0016
Spartan	02192117283D
42 45 0	0 0 0 0	0 0 0	999	V2	0
1.6275	2.4981	1.2896	H	0	0	0	0	0	0	0	0	0	0	0	0
0.7916	2.2502	1.9385	C	0	0	0	0	0	0	0	0	0	0	0	0
1.0922	1.4423	3.1792	C	0	0	0	0	0	0	0	0	0	0	0	0
0.3812	0.8191	2.0141	C	0	0	0	0	0	0	0	0	0	0	0	0
0.0207	3.0144	1.9997	H	0	0	0	0	0	0	0	0	0	0	0	0
2.1319	1.1746	3.353	H	0	0	0	0	0	0	0	0	0	0	0	0
0.5322	1.6589	4.0831	H	0	0	0	0	0	0	0	0	0	0	0	0
-1.063	0.3323	2.0581	C	0	0	0	0	0	0	0	0	0	0	0	0
1.0387	-0.2785	1.1692	C	0	0	0	0	0	0	0	0	0	0	0	0
0.5579	-0.0623	-0.2649	C	0	0	0	0	0	0	0	0	0	0	0	0
-1.7165	0.5812	0.6752	C	0	0	0	0	0	0	0	0	0	0	0	0
-1.6809	1.6553	0.4508	H	0	0	0	0	0	0	0	0	0	0	0	0
-2.771	0.284	0.7063	H	0	0	0	0	0	0	0	0	0	0	0	0
-0.9624	-0.226	-0.3738	C	0	0	0	0	0	0	0	0	0	0	0	0
-1.1922	-1.2831	-0.1808	H	0	0	0	0	0	0	0	0	0	0	0	0
0.3837	-1.5031	1.8337	C	0	0	0	0	0	0	0	0	0	0	0	0
0.9752	-1.809	2.7116	H	0	0	0	0	0	0	0	0	0	0	0	0
0.2994	-2.3665	1.1632	H	0	0	0	0	0	0	0	0	0	0	0	0
1.0536	-0.9506	-1.4018	C	0	0	0	0	0	0	0	0	0	0	0	0
2.0749	-0.7266	-1.7157	H	0	0	0	0	0	0	0	0	0	0	0	0
1.0336	-2.0049	-1.0989	H	0	0	0	0	0	0	0	0	0	0	0	0
-1.1881	0.016	-1.863	C	0	0	0	0	0	0	0	0	0	0	0	0
-1.1695	1.0959	-2.0702	H	0	0	0	0	0	0	0	0	0	0	0	0
-2.1486	-0.3664	-2.224	H	0	0	0	0	0	0	0	0	0	0	0	0
0.0202	-0.7014	-2.5491	C	0	0	0	0	0	0	0	0	0	0	0	0
-0.9116	-1.0926	2.2481	O	0	0	0	0	0	0	0	0	0	0	0	0
-1.9191	0.8618	3.1915	C	0	0	0	0	0	0	0	0	0	0	0	0
-2.9149	0.4117	3.1457	H	0	0	0	0	0	0	0	0	0	0	0	0
-1.4772	0.6126	4.1591	H	0	0	0	0	0	0	0	0	0	0	0	0
-2.0322	1.9492	3.1186	H	0	0	0	0	0	0	0	0	0	0	0	0
-0.4148	-2.0195	-3.1938	C	0	0	0	0	0	0	0	0	0	0	0	0
0.4481	-2.5604	-3.5913	H	0	0	0	0	0	0	0	0	0	0	0	0
-0.9143	-2.6582	-2.4564	H	0	0	0	0	0	0	0	0	0	0	0	0
-1.1154	-1.8432	-4.0186	H	0	0	0	0	0	0	0	0	0	0	0	0
0.613	0.2288	-3.6062	C	0	0	0	0	0	0	0	0	0	0	0	0
0.9549	1.1561	-3.1167	H	0	0	0	0	0	0	0	0	0	0	0	0
-0.1774	0.5052	-4.3246	H	0	0	0	0	0	0	0	0	0	0	0	0
1.6855	-0.4231	-4.2561	O	0	0	0	0	0	0	0	0	0	0	0	0
2.0633	0.1869	-4.8978	H	0	0	0	0	0	0	0	0	0	0	0	0
0.8074	0.9797	-0.517	H	0	0	0	0	0	0	0	0	0	0	0	0
2.444	-0.3005	1.1717	O	0	0	0	0	0	0	0	0	0	0	0	0
2.7384	-0.5383	2.0607	H	0	0	0	0	0	0	0	0	0	0	0	0
1 2 1	0 0 0 0
2 5 1	0 0 0 0
2 3 1	0 0 0 0
2 4 1	0 0 0 0
3 6 1	0 0 0 0
3 7 1	0 0 0 0
3 4 1	0 0 0 0
4 8 1	0 0 0 0
4 9 1	0 0 0 0
9 10 1	0 0 0 0
11 12 1	0 0 0 0
11 13 1	0 0 0 0
8 11 1	0 0 0 0
14 15 1	0 0 0 0
11 14 1	0 0 0 0
10 14 1	0 0 0 0
16 17 1	0 0 0 0
16 18 1	0 0 0 0
9 16 1	0 0 0 0
19 20 1	0 0 0 0
19 21 1	0 0 0 0
10 19 1	0 0 0 0
22 23 1	0 0 0 0
22 24 1	0 0 0 0
14 22 1	0 0 0 0
22 25 1	0 0 0 0
19 25 1	0 0 0 0
8 26 1	0 0 0 0
27 28 1	0 0 0 0
27 29 1	0 0 0 0
27 30 1	0 0 0 0
8 27 1	0 0 0 0
31 32 1	0 0 0 0
31 33 1	0 0 0 0
31 34 1	0 0 0 0
25 31 1	0 0 0 0
35 36 1	0 0 0 0
35 37 1	0 0 0 0
25 35 1	0 0 0 0
38 39 1	0 0 0 0
35 38 1	0 0 0 0
10 40 1	0 0 0 0
16 26 1	0 0 0 0
41 42 1	0 0 0 0
9 41 1	0 0 0 0
M END
$$$$
M0017
Spartan	02192117283D
42 45 0	0 0 0 0	0 0 0	999	V2	0
1.6283	2.4795	1.3431	H	0	0	0	0	0	0	0	0	0	0	0	0
0.7934	2.1978	1.9824	C	0	0	0	0	0	0	0	0	0	0	0	0
1.0814	1.3391	3.1925	C	0	0	0	0	0	0	0	0	0	0	0	0
0.3694	0.7666	2.008	C	0	0	0	0	0	0	0	0	0	0	0	0
0.0283	2.9652	2.0675	H	0	0	0	0	0	0	0	0	0	0	0	0
2.1056	1.0133	3.3449	H	0	0	0	0	0	0	0	0	0	0	0	0
0.5224	1.5391	4.1011	H	0	0	0	0	0	0	0	0	0	0	0	0
-1.0728	0.273	2.0232	C	0	0	0	0	0	0	0	0	0	0	0	0
1.0397	-0.3126	1.1508	C	0	0	0	0	0	0	0	0	0	0	0	0
0.5647	-0.0808	-0.2871	C	0	0	0	0	0	0	0	0	0	0	0	0
-1.7151	0.5397	0.6382	C	0	0	0	0	0	0	0	0	0	0	0	0
-1.675	1.6159	0.4246	H	0	0	0	0	0	0	0	0	0	0	0	0
-2.7702	0.2432	0.6563	H	0	0	0	0	0	0	0	0	0	0	0	0
-0.9536	-0.258	-0.4121	C	0	0	0	0	0	0	0	0	0	0	0	0
-1.1731	-1.3168	-0.2167	H	0	0	0	0	0	0	0	0	0	0	0	0
0.4007	-1.5456	1.7973	C	0	0	0	0	0	0	0	0	0	0	0	0
0.9936	-1.8372	2.6732	H	0	0	0	0	0	0	0	0	0	0	0	0
0.3314	-2.4034	1.1181	H	0	0	0	0	0	0	0	0	0	0	0	0
1.0758	-0.9556	-1.4311	C	0	0	0	0	0	0	0	0	0	0	0	0
2.1026	-0.7191	-1.7393	H	0	0	0	0	0	0	0	0	0	0	0	0
1.0869	-2.0088	-1.1245	H	0	0	0	0	0	0	0	0	0	0	0	0
-1.1691	-0.0129	-1.9017	C	0	0	0	0	0	0	0	0	0	0	0	0
-1.1234	1.0617	-2.1142	H	0	0	0	0	0	0	0	0	0	0	0	0
-2.1304	-0.3905	-2.2671	H	0	0	0	0	0	0	0	0	0	0	0	0
0.0345	-0.7377	-2.5814	C	0	0	0	0	0	0	0	0	0	0	0	0
-0.9094	-1.1521	2.1928	O	0	0	0	0	0	0	0	0	0	0	0	0
-1.9443	0.7775	3.1568	C	0	0	0	0	0	0	0	0	0	0	0	0
-2.9324	0.3115	3.099	H	0	0	0	0	0	0	0	0	0	0	0	0
-1.5044	0.5241	4.1245	H	0	0	0	0	0	0	0	0	0	0	0	0
-2.0746	1.8639	3.0947	H	0	0	0	0	0	0	0	0	0	0	0	0
-0.3937	-2.0807	-3.1802	C	0	0	0	0	0	0	0	0	0	0	0	0
0.4703	-2.6431	-3.5543	H	0	0	0	0	0	0	0	0	0	0	0	0
-0.8915	-2.6982	-2.4239	H	0	0	0	0	0	0	0	0	0	0	0	0
-1.0941	-1.9409	-4.0126	H	0	0	0	0	0	0	0	0	0	0	0	0
0.6194	0.1325	-3.7029	C	0	0	0	0	0	0	0	0	0	0	0	0
-0.1609	0.3418	-4.4428	H	0	0	0	0	0	0	0	0	0	0	0	0
1.4227	-0.419	-4.2182	H	0	0	0	0	0	0	0	0	0	0	0	0
1.0803	1.3992	-3.2698	O	0	0	0	0	0	0	0	0	0	0	0	0
1.8793	1.2577	-2.7497	H	0	0	0	0	0	0	0	0	0	0	0	0
0.7922	0.9691	-0.5349	H	0	0	0	0	0	0	0	0	0	0	0	0
2.4428	-0.3978	1.262	O	0	0	0	0	0	0	0	0	0	0	0	0
2.8223	0.2995	0.7131	H	0	0	0	0	0	0	0	0	0	0	0	0
1 2 1	0 0 0 0
2 5 1	0 0 0 0
2 3 1	0 0 0 0
2 4 1	0 0 0 0
3 6 1	0 0 0 0
3 7 1	0 0 0 0
3 4 1	0 0 0 0
4 8 1	0 0 0 0
4 9 1	0 0 0 0
9 10 1	0 0 0 0
11 12 1	0 0 0 0
11 13 1	0 0 0 0
8 11 1	0 0 0 0
14 15 1	0 0 0 0
11 14 1	0 0 0 0
10 14 1	0 0 0 0
16 17 1	0 0 0 0
16 18 1	0 0 0 0
9 16 1	0 0 0 0
19 20 1	0 0 0 0
19 21 1	0 0 0 0
10 19 1	0 0 0 0
22 23 1	0 0 0 0
22 24 1	0 0 0 0
14 22 1	0 0 0 0
22 25 1	0 0 0 0
19 25 1	0 0 0 0
8 26 1	0 0 0 0
27 28 1	0 0 0 0
27 29 1	0 0 0 0
27 30 1	0 0 0 0
8 27 1	0 0 0 0
31 32 1	0 0 0 0
31 33 1	0 0 0 0
31 34 1	0 0 0 0
25 31 1	0 0 0 0
35 36 1	0 0 0 0
35 37 1	0 0 0 0
25 35 1	0 0 0 0
38 39 1	0 0 0 0
35 38 1	0 0 0 0
10 40 1	0 0 0 0
16 26 1	0 0 0 0
41 42 1	0 0 0 0
9 41 1	0 0 0 0
M END
$$$$
M0018
Spartan	02192117283D
42 45 0	0 0 0 0	0 0 0	999	V2	0
1.6321	2.5054	1.3372	H	0	0	0	0	0	0	0	0	0	0	0	0
0.8003	2.2429	1.9882	C	0	0	0	0	0	0	0	0	0	0	0	0
1.0962	1.4062	3.212	C	0	0	0	0	0	0	0	0	0	0	0	0
0.371	0.8142	2.0455	C	0	0	0	0	0	0	0	0	0	0	0	0
0.0401	3.016	2.0671	H	0	0	0	0	0	0	0	0	0	0	0	0
2.1208	1.0791	3.3589	H	0	0	0	0	0	0	0	0	0	0	0	0
0.5468	1.6267	4.1218	H	0	0	0	0	0	0	0	0	0	0	0	0
-1.0713	0.3227	2.0837	C	0	0	0	0	0	0	0	0	0	0	0	0
1.0332	-0.2821	1.2033	C	0	0	0	0	0	0	0	0	0	0	0	0
0.5461	-0.0791	-0.2349	C	0	0	0	0	0	0	0	0	0	0	0	0
-1.7266	0.563	0.6995	C	0	0	0	0	0	0	0	0	0	0	0	0
-1.6889	1.6356	0.4666	H	0	0	0	0	0	0	0	0	0	0	0	0
-2.7816	0.2671	0.7327	H	0	0	0	0	0	0	0	0	0	0	0	0
-0.973	-0.2534	-0.3423	C	0	0	0	0	0	0	0	0	0	0	0	0
-1.191	-1.3086	-0.1298	H	0	0	0	0	0	0	0	0	0	0	0	0
0.3975	-1.5016	1.8793	C	0	0	0	0	0	0	0	0	0	0	0	0
0.9972	-1.7766	2.7558	H	0	0	0	0	0	0	0	0	0	0	0	0
0.3216	-2.3726	1.218	H	0	0	0	0	0	0	0	0	0	0	0	0
1.0461	-0.9726	-1.3672	C	0	0	0	0	0	0	0	0	0	0	0	0
2.0674	-0.7574	-1.6936	H	0	0	0	0	0	0	0	0	0	0	0	0
1.0246	-2.0237	-1.0547	H	0	0	0	0	0	0	0	0	0	0	0	0
-1.2059	-0.0339	-1.8344	C	0	0	0	0	0	0	0	0	0	0	0	0
-1.214	1.0433	-2.0554	H	0	0	0	0	0	0	0	0	0	0	0	0
-2.1582	-0.4434	-2.187	H	0	0	0	0	0	0	0	0	0	0	0	0
0.0169	-0.7294	-2.5187	C	0	0	0	0	0	0	0	0	0	0	0	0
-0.909	-1.0986	2.2789	O	0	0	0	0	0	0	0	0	0	0	0	0
-1.9319	0.8515	3.2148	C	0	0	0	0	0	0	0	0	0	0	0	0
-2.9211	0.3858	3.1763	H	0	0	0	0	0	0	0	0	0	0	0	0
-1.4826	0.6168	4.1829	H	0	0	0	0	0	0	0	0	0	0	0	0
-2.0609	1.9367	3.1327	H	0	0	0	0	0	0	0	0	0	0	0	0
-0.3884	-2.0472	-3.1826	C	0	0	0	0	0	0	0	0	0	0	0	0
0.4878	-2.5638	-3.584	H	0	0	0	0	0	0	0	0	0	0	0	0
-0.8775	-2.7066	-2.4563	H	0	0	0	0	0	0	0	0	0	0	0	0
-1.0891	-1.8732	-4.0082	H	0	0	0	0	0	0	0	0	0	0	0	0
0.6054	0.2217	-3.5606	C	0	0	0	0	0	0	0	0	0	0	0	0
0.9082	1.1585	-3.0625	H	0	0	0	0	0	0	0	0	0	0	0	0
-0.1769	0.4753	-4.2951	H	0	0	0	0	0	0	0	0	0	0	0	0
1.7122	-0.3958	-4.1872	O	0	0	0	0	0	0	0	0	0	0	0	0
2.0481	0.2008	-4.8646	H	0	0	0	0	0	0	0	0	0	0	0	0
0.7791	0.9678	-0.4966	H	0	0	0	0	0	0	0	0	0	0	0	0
2.4365	-0.3612	1.3052	O	0	0	0	0	0	0	0	0	0	0	0	0
2.8128	0.2436	0.6553	H	0	0	0	0	0	0	0	0	0	0	0	0
1 2 1	0 0 0 0
2 5 1	0 0 0 0
2 3 1	0 0 0 0
2 4 1	0 0 0 0
3 6 1	0 0 0 0
3 7 1	0 0 0 0
3 4 1	0 0 0 0
4 8 1	0 0 0 0
4 9 1	0 0 0 0
9 10 1	0 0 0 0
11 12 1	0 0 0 0
11 13 1	0 0 0 0
8 11 1	0 0 0 0
14 15 1	0 0 0 0
11 14 1	0 0 0 0
10 14 1	0 0 0 0
16 17 1	0 0 0 0
16 18 1	0 0 0 0
9 16 1	0 0 0 0
19 20 1	0 0 0 0
19 21 1	0 0 0 0
10 19 1	0 0 0 0
22 23 1	0 0 0 0
22 24 1	0 0 0 0
14 22 1	0 0 0 0
22 25 1	0 0 0 0
19 25 1	0 0 0 0
8 26 1	0 0 0 0
27 28 1	0 0 0 0
27 29 1	0 0 0 0
27 30 1	0 0 0 0
8 27 1	0 0 0 0
31 32 1	0 0 0 0
31 33 1	0 0 0 0
31 34 1	0 0 0 0
25 31 1	0 0 0 0
35 36 1	0 0 0 0
35 37 1	0 0 0 0
25 35 1	0 0 0 0
38 39 1	0 0 0 0
35 38 1	0 0 0 0
10 40 1	0 0 0 0
16 26 1	0 0 0 0
41 42 1	0 0 0 0
9 41 1	0 0 0 0
M END
$$$$
M0019
Spartan	02192117283D
42 45 0	0 0 0 0	0 0 0	999	V2	0
1.6935	2.5078	1.3852	H	0	0	0	0	0	0	0	0	0	0	0	0
0.8626	2.219	2.0265	C	0	0	0	0	0	0	0	0	0	0	0	0
1.162	1.3554	3.2305	C	0	0	0	0	0	0	0	0	0	0	0	0
0.4466	0.7851	2.0471	C	0	0	0	0	0	0	0	0	0	0	0	0
0.0945	2.9825	2.1218	H	0	0	0	0	0	0	0	0	0	0	0	0
2.1885	1.0326	3.3746	H	0	0	0	0	0	0	0	0	0	0	0	0
0.607	1.5481	4.1431	H	0	0	0	0	0	0	0	0	0	0	0	0
-0.9915	0.2801	2.0684	C	0	0	0	0	0	0	0	0	0	0	0	0
1.1212	-0.285	1.1814	C	0	0	0	0	0	0	0	0	0	0	0	0
0.6345	-0.0555	-0.2531	C	0	0	0	0	0	0	0	0	0	0	0	0
-1.6443	0.5504	0.6885	C	0	0	0	0	0	0	0	0	0	0	0	0
-1.6103	1.6284	0.4814	H	0	0	0	0	0	0	0	0	0	0	0	0
-2.6979	0.2489	0.711	H	0	0	0	0	0	0	0	0	0	0	0	0
-0.8828	-0.2391	-0.3677	C	0	0	0	0	0	0	0	0	0	0	0	0
-1.0963	-1.2996	-0.1776	H	0	0	0	0	0	0	0	0	0	0	0	0
0.4962	-1.5255	1.827	C	0	0	0	0	0	0	0	0	0	0	0	0
1.0944	-1.8131	2.7004	H	0	0	0	0	0	0	0	0	0	0	0	0
0.4318	-2.3825	1.1466	H	0	0	0	0	0	0	0	0	0	0	0	0
1.1487	-0.9247	-1.4	C	0	0	0	0	0	0	0	0	0	0	0	0
2.1583	-0.6512	-1.7283	H	0	0	0	0	0	0	0	0	0	0	0	0
1.191	-1.9758	-1.0909	H	0	0	0	0	0	0	0	0	0	0	0	0
-1.1053	0.0061	-1.8561	C	0	0	0	0	0	0	0	0	0	0	0	0
-1.0619	1.0889	-2.0525	H	0	0	0	0	0	0	0	0	0	0	0	0
-2.0746	-0.3553	-2.2155	H	0	0	0	0	0	0	0	0	0	0	0	0
0.0913	-0.7361	-2.5378	C	0	0	0	0	0	0	0	0	0	0	0	0
-0.8167	-1.1443	2.2268	O	0	0	0	0	0	0	0	0	0	0	0	0
-1.8601	0.7705	3.2104	C	0	0	0	0	0	0	0	0	0	0	0	0
-2.8443	0.2961	3.1564	H	0	0	0	0	0	0	0	0	0	0	0	0
-1.4111	0.515	4.1732	H	0	0	0	0	0	0	0	0	0	0	0	0
-2.0001	1.8561	3.1563	H	0	0	0	0	0	0	0	0	0	0	0	0
-0.361	-2.0849	-3.1023	C	0	0	0	0	0	0	0	0	0	0	0	0
0.5003	-2.6741	-3.4377	H	0	0	0	0	0	0	0	0	0	0	0	0
-0.8904	-2.669	-2.3407	H	0	0	0	0	0	0	0	0	0	0	0	0
-1.0272	-1.9403	-3.9577	H	0	0	0	0	0	0	0	0	0	0	0	0
0.6924	0.1211	-3.6591	C	0	0	0	0	0	0	0	0	0	0	0	0
1.5177	-0.4181	-4.1366	H	0	0	0	0	0	0	0	0	0	0	0	0
1.1102	1.0457	-3.2243	H	0	0	0	0	0	0	0	0	0	0	0	0
-0.2184	0.417	-4.6971	O	0	0	0	0	0	0	0	0	0	0	0	0
-0.9278	0.951	-4.3214	H	0	0	0	0	0	0	0	0	0	0	0	0
0.8587	0.9977	-0.4951	H	0	0	0	0	0	0	0	0	0	0	0	0
2.5248	-0.357	1.2827	O	0	0	0	0	0	0	0	0	0	0	0	0
2.896	0.3274	0.7117	H	0	0	0	0	0	0	0	0	0	0	0	0
1 2 1	0 0 0 0
2 5 1	0 0 0 0
2 3 1	0 0 0 0
2 4 1	0 0 0 0
3 6 1	0 0 0 0
3 7 1	0 0 0 0
3 4 1	0 0 0 0
4 8 1	0 0 0 0
4 9 1	0 0 0 0
9 10 1	0 0 0 0
11 12 1	0 0 0 0
11 13 1	0 0 0 0
8 11 1	0 0 0 0
14 15 1	0 0 0 0
11 14 1	0 0 0 0
10 14 1	0 0 0 0
16 17 1	0 0 0 0
16 18 1	0 0 0 0
9 16 1	0 0 0 0
19 20 1	0 0 0 0
19 21 1	0 0 0 0
10 19 1	0 0 0 0
22 23 1	0 0 0 0
22 24 1	0 0 0 0
14 22 1	0 0 0 0
22 25 1	0 0 0 0
19 25 1	0 0 0 0
8 26 1	0 0 0 0
27 28 1	0 0 0 0
27 29 1	0 0 0 0
27 30 1	0 0 0 0
8 27 1	0 0 0 0
31 32 1	0 0 0 0
31 33 1	0 0 0 0
31 34 1	0 0 0 0
25 31 1	0 0 0 0
35 36 1	0 0 0 0
35 37 1	0 0 0 0
25 35 1	0 0 0 0
38 39 1	0 0 0 0
35 38 1	0 0 0 0
10 40 1	0 0 0 0
16 26 1	0 0 0 0
41 42 1	0 0 0 0
9 41 1	0 0 0 0
M END
$$$$
M0020
Spartan	02192117283D
42 45 0	0 0 0 0	0 0 0	999	V2	0
1.7128	2.4966	1.3382	H	0	0	0	0	0	0	0	0	0	0	0	0
0.8795	2.2535	1.9917	C	0	0	0	0	0	0	0	0	0	0	0	0
1.1721	1.4219	3.2193	C	0	0	0	0	0	0	0	0	0	0	0	0
0.445	0.8265	2.0525	C	0	0	0	0	0	0	0	0	0	0	0	0
0.1199	3.0274	2.0677	H	0	0	0	0	0	0	0	0	0	0	0	0
2.1977	1.1018	3.3726	H	0	0	0	0	0	0	0	0	0	0	0	0
0.6169	1.6394	4.1263	H	0	0	0	0	0	0	0	0	0	0	0	0
-1.0023	0.3461	2.0884	C	0	0	0	0	0	0	0	0	0	0	0	0
1.0971	-0.2618	1.21	C	0	0	0	0	0	0	0	0	0	0	0	0
0.6116	-0.0496	-0.228	C	0	0	0	0	0	0	0	0	0	0	0	0
-1.6546	0.5992	0.705	C	0	0	0	0	0	0	0	0	0	0	0	0
-1.6091	1.6714	0.477	H	0	0	0	0	0	0	0	0	0	0	0	0
-2.7111	0.3099	0.7352	H	0	0	0	0	0	0	0	0	0	0	0	0
-0.9072	-0.2179	-0.3409	C	0	0	0	0	0	0	0	0	0	0	0	0
-1.1356	-1.2718	-0.132	H	0	0	0	0	0	0	0	0	0	0	0	0
0.4496	-1.4868	1.8821	C	0	0	0	0	0	0	0	0	0	0	0	0
1.0437	-1.7623	2.7627	H	0	0	0	0	0	0	0	0	0	0	0	0
0.3691	-2.361	1.2228	H	0	0	0	0	0	0	0	0	0	0	0	0
1.1091	-0.9418	-1.3666	C	0	0	0	0	0	0	0	0	0	0	0	0
2.1317	-0.7069	-1.6875	H	0	0	0	0	0	0	0	0	0	0	0	0
1.0954	-1.9976	-1.0643	H	0	0	0	0	0	0	0	0	0	0	0	0
-1.1349	0.0169	-1.831	C	0	0	0	0	0	0	0	0	0	0	0	0
-1.1203	1.0893	-2.0594	H	0	0	0	0	0	0	0	0	0	0	0	0
-2.0949	-0.3716	-2.1855	H	0	0	0	0	0	0	0	0	0	0	0	0
0.0754	-0.6973	-2.5156	C	0	0	0	0	0	0	0	0	0	0	0	0
-0.8568	-1.0801	2.273	O	0	0	0	0	0	0	0	0	0	0	0	0
-1.8571	0.8753	3.2239	C	0	0	0	0	0	0	0	0	0	0	0	0
-2.8508	0.4196	3.1812	H	0	0	0	0	0	0	0	0	0	0	0	0
-1.4106	0.6283	4.1906	H	0	0	0	0	0	0	0	0	0	0	0	0
-1.975	1.9622	3.1501	H	0	0	0	0	0	0	0	0	0	0	0	0
-0.3535	-2.0227	-3.1521	C	0	0	0	0	0	0	0	0	0	0	0	0
0.5095	-2.5715	-3.5506	H	0	0	0	0	0	0	0	0	0	0	0	0
-0.8481	-2.665	-2.4142	H	0	0	0	0	0	0	0	0	0	0	0	0
-1.0688	-1.8648	-3.9689	H	0	0	0	0	0	0	0	0	0	0	0	0
0.7163	0.2224	-3.5662	C	0	0	0	0	0	0	0	0	0	0	0	0
1.5649	-0.2968	-4.0438	H	0	0	0	0	0	0	0	0	0	0	0	0
1.1161	1.1126	-3.0679	H	0	0	0	0	0	0	0	0	0	0	0	0
-0.1911	0.7089	-4.5343	O	0	0	0	0	0	0	0	0	0	0	0	0
-0.4794	-0.0365	-5.0744	H	0	0	0	0	0	0	0	0	0	0	0	0
0.8626	0.9906	-0.4827	H	0	0	0	0	0	0	0	0	0	0	0	0
2.5019	-0.2235	1.3245	O	0	0	0	0	0	0	0	0	0	0	0	0
2.8633	-0.8325	0.6711	H	0	0	0	0	0	0	0	0	0	0	0	0
1 2 1	0 0 0 0
2 5 1	0 0 0 0
2 3 1	0 0 0 0
2 4 1	0 0 0 0
3 6 1	0 0 0 0
3 7 1	0 0 0 0
3 4 1	0 0 0 0
4 8 1	0 0 0 0
4 9 1	0 0 0 0
9 10 1	0 0 0 0
11 12 1	0 0 0 0
11 13 1	0 0 0 0
8 11 1	0 0 0 0
14 15 1	0 0 0 0
11 14 1	0 0 0 0
10 14 1	0 0 0 0
16 17 1	0 0 0 0
16 18 1	0 0 0 0
9 16 1	0 0 0 0
19 20 1	0 0 0 0
19 21 1	0 0 0 0
10 19 1	0 0 0 0
22 23 1	0 0 0 0
22 24 1	0 0 0 0
14 22 1	0 0 0 0
22 25 1	0 0 0 0
19 25 1	0 0 0 0
8 26 1	0 0 0 0
27 28 1	0 0 0 0
27 29 1	0 0 0 0
27 30 1	0 0 0 0
8 27 1	0 0 0 0
31 32 1	0 0 0 0
31 33 1	0 0 0 0
31 34 1	0 0 0 0
25 31 1	0 0 0 0
35 36 1	0 0 0 0
35 37 1	0 0 0 0
25 35 1	0 0 0 0
38 39 1	0 0 0 0
35 38 1	0 0 0 0
10 40 1	0 0 0 0
16 26 1	0 0 0 0
41 42 1	0 0 0 0
9 41 1	0 0 0 0
M END
$$$$
M0021
Spartan	02192117283D
42 45 0	0 0 0 0	0 0 0	999	V2	0
1.6448	2.5051	1.3354	H	0	0	0	0	0	0	0	0	0	0	0	0
0.8046	2.2608	1.9797	C	0	0	0	0	0	0	0	0	0	0	0	0
1.0842	1.424	3.2063	C	0	0	0	0	0	0	0	0	0	0	0	0
0.365	0.8349	2.0313	C	0	0	0	0	0	0	0	0	0	0	0	0
0.0461	3.0366	2.0516	H	0	0	0	0	0	0	0	0	0	0	0	0
2.1074	1.102	3.3672	H	0	0	0	0	0	0	0	0	0	0	0	0
0.5212	1.6401	4.1091	H	0	0	0	0	0	0	0	0	0	0	0	0
-1.0848	0.3598	2.0558	C	0	0	0	0	0	0	0	0	0	0	0	0
1.0185	-0.2546	1.1905	C	0	0	0	0	0	0	0	0	0	0	0	0
0.5431	-0.0359	-0.2501	C	0	0	0	0	0	0	0	0	0	0	0	0
-1.727	0.618	0.6688	C	0	0	0	0	0	0	0	0	0	0	0	0
-1.6745	1.6915	0.4433	H	0	0	0	0	0	0	0	0	0	0	0	0
-2.7856	0.3339	0.692	H	0	0	0	0	0	0	0	0	0	0	0	0
-0.9751	-0.1996	-0.3736	C	0	0	0	0	0	0	0	0	0	0	0	0
-1.2097	-1.254	-0.1731	H	0	0	0	0	0	0	0	0	0	0	0	0
0.3609	-1.4777	1.8558	C	0	0	0	0	0	0	0	0	0	0	0	0
0.9485	-1.7569	2.7398	H	0	0	0	0	0	0	0	0	0	0	0	0
0.2821	-2.3503	1.1939	H	0	0	0	0	0	0	0	0	0	0	0	0
1.0458	-0.9223	-1.3894	C	0	0	0	0	0	0	0	0	0	0	0	0
2.0765	-0.6864	-1.6868	H	0	0	0	0	0	0	0	0	0	0	0	0
1.0328	-1.98	-1.0937	H	0	0	0	0	0	0	0	0	0	0	0	0
-1.1889	0.0396	-1.8645	C	0	0	0	0	0	0	0	0	0	0	0	0
-1.165	1.1188	-2.0747	H	0	0	0	0	0	0	0	0	0	0	0	0
-2.1473	-0.3413	-2.2324	H	0	0	0	0	0	0	0	0	0	0	0	0
0.0191	-0.6777	-2.5481	C	0	0	0	0	0	0	0	0	0	0	0	0
-0.9467	-1.0666	2.2382	O	0	0	0	0	0	0	0	0	0	0	0	0
-1.9459	0.8921	3.1844	C	0	0	0	0	0	0	0	0	0	0	0	0
-2.9423	0.4435	3.1325	H	0	0	0	0	0	0	0	0	0	0	0	0
-1.5092	0.6412	4.1541	H	0	0	0	0	0	0	0	0	0	0	0	0
-2.0561	1.9799	3.1115	H	0	0	0	0	0	0	0	0	0	0	0	0
-0.4066	-2.0001	-3.1884	C	0	0	0	0	0	0	0	0	0	0	0	0
0.4564	-2.5273	-3.6059	H	0	0	0	0	0	0	0	0	0	0	0	0
-0.8874	-2.6511	-2.4488	H	0	0	0	0	0	0	0	0	0	0	0	0
-1.118	-1.8283	-4.0044	H	0	0	0	0	0	0	0	0	0	0	0	0
0.6086	0.2548	-3.617	C	0	0	0	0	0	0	0	0	0	0	0	0
0.9557	1.1849	-3.1359	H	0	0	0	0	0	0	0	0	0	0	0	0
-0.1805	0.5299	-4.3253	H	0	0	0	0	0	0	0	0	0	0	0	0
1.6327	-0.3236	-4.3984	O	0	0	0	0	0	0	0	0	0	0	0	0
2.3905	-0.4846	-3.8236	H	0	0	0	0	0	0	0	0	0	0	0	0
0.7969	1.0056	-0.4989	H	0	0	0	0	0	0	0	0	0	0	0	0
2.4229	-0.2223	1.3107	O	0	0	0	0	0	0	0	0	0	0	0	0
2.7861	-0.8564	0.681	H	0	0	0	0	0	0	0	0	0	0	0	0
1 2 1	0 0 0 0
2 5 1	0 0 0 0
2 3 1	0 0 0 0
2 4 1	0 0 0 0
3 6 1	0 0 0 0
3 7 1	0 0 0 0
3 4 1	0 0 0 0
4 8 1	0 0 0 0
4 9 1	0 0 0 0
9 10 1	0 0 0 0
11 12 1	0 0 0 0
11 13 1	0 0 0 0
8 11 1	0 0 0 0
14 15 1	0 0 0 0
11 14 1	0 0 0 0
10 14 1	0 0 0 0
16 17 1	0 0 0 0
16 18 1	0 0 0 0
9 16 1	0 0 0 0
19 20 1	0 0 0 0
19 21 1	0 0 0 0
10 19 1	0 0 0 0
22 23 1	0 0 0 0
22 24 1	0 0 0 0
14 22 1	0 0 0 0
22 25 1	0 0 0 0
19 25 1	0 0 0 0
8 26 1	0 0 0 0
27 28 1	0 0 0 0
27 29 1	0 0 0 0
27 30 1	0 0 0 0
8 27 1	0 0 0 0
31 32 1	0 0 0 0
31 33 1	0 0 0 0
31 34 1	0 0 0 0
25 31 1	0 0 0 0
35 36 1	0 0 0 0
35 37 1	0 0 0 0
25 35 1	0 0 0 0
38 39 1	0 0 0 0
35 38 1	0 0 0 0
10 40 1	0 0 0 0
16 26 1	0 0 0 0
41 42 1	0 0 0 0
9 41 1	0 0 0 0
M END
$$$$
M0022
Spartan	02192117283D
42 45 0	0 0 0 0	0 0 0	999	V2	0
1.6853	2.5213	1.3633	H	0	0	0	0	0	0	0	0	0	0	0	0
0.8554	2.2458	2.0114	C	0	0	0	0	0	0	0	0	0	0	0	0
1.1534	1.3986	3.2277	C	0	0	0	0	0	0	0	0	0	0	0	0
0.4324	0.8145	2.0544	C	0	0	0	0	0	0	0	0	0	0	0	0
0.0914	3.0141	2.0971	H	0	0	0	0	0	0	0	0	0	0	0	0
2.1787	1.072	3.3741	H	0	0	0	0	0	0	0	0	0	0	0	0
0.6022	1.6077	4.1389	H	0	0	0	0	0	0	0	0	0	0	0	0
-1.0077	0.3164	2.0832	C	0	0	0	0	0	0	0	0	0	0	0	0
1.1017	-0.2709	1.2035	C	0	0	0	0	0	0	0	0	0	0	0	0
0.6154	-0.058	-0.2336	C	0	0	0	0	0	0	0	0	0	0	0	0
-1.6599	0.5686	0.6997	C	0	0	0	0	0	0	0	0	0	0	0	0
-1.625	1.6427	0.4765	H	0	0	0	0	0	0	0	0	0	0	0	0
-2.7138	0.269	0.7269	H	0	0	0	0	0	0	0	0	0	0	0	0
-0.9025	-0.2372	-0.3474	C	0	0	0	0	0	0	0	0	0	0	0	0
-1.1174	-1.294	-0.1387	H	0	0	0	0	0	0	0	0	0	0	0	0
0.4711	-1.4996	1.8663	C	0	0	0	0	0	0	0	0	0	0	0	0
1.0696	-1.7786	2.7422	H	0	0	0	0	0	0	0	0	0	0	0	0
0.4012	-2.3652	1.1973	H	0	0	0	0	0	0	0	0	0	0	0	0
1.1231	-0.9461	-1.3683	C	0	0	0	0	0	0	0	0	0	0	0	0
2.1446	-0.7049	-1.6849	H	0	0	0	0	0	0	0	0	0	0	0	0
1.1297	-1.9965	-1.0532	H	0	0	0	0	0	0	0	0	0	0	0	0
-1.1294	-0.0084	-1.8384	C	0	0	0	0	0	0	0	0	0	0	0	0
-1.118	1.0634	-2.071	H	0	0	0	0	0	0	0	0	0	0	0	0
-2.0878	-0.4011	-2.1928	H	0	0	0	0	0	0	0	0	0	0	0	0
0.0844	-0.7231	-2.5164	C	0	0	0	0	0	0	0	0	0	0	0	0
-0.8385	-1.1065	2.2646	O	0	0	0	0	0	0	0	0	0	0	0	0
-1.8733	0.8285	3.2187	C	0	0	0	0	0	0	0	0	0	0	0	0
-2.8585	0.3551	3.1741	H	0	0	0	0	0	0	0	0	0	0	0	0
-1.4236	0.5881	4.1854	H	0	0	0	0	0	0	0	0	0	0	0	0
-2.0111	1.9133	3.1462	H	0	0	0	0	0	0	0	0	0	0	0	0
-0.3392	-2.0603	-3.1319	C	0	0	0	0	0	0	0	0	0	0	0	0
0.526	-2.6096	-3.5239	H	0	0	0	0	0	0	0	0	0	0	0	0
-0.826	-2.6941	-2.3819	H	0	0	0	0	0	0	0	0	0	0	0	0
-1.0585	-1.9208	-3.9487	H	0	0	0	0	0	0	0	0	0	0	0	0
0.7141	0.1839	-3.5834	C	0	0	0	0	0	0	0	0	0	0	0	0
1.5624	-0.3383	-4.0579	H	0	0	0	0	0	0	0	0	0	0	0	0
1.113	1.0831	-3.1005	H	0	0	0	0	0	0	0	0	0	0	0	0
-0.1997	0.6543	-4.5536	O	0	0	0	0	0	0	0	0	0	0	0	0
-0.4939	-0.1004	-5.0771	H	0	0	0	0	0	0	0	0	0	0	0	0
0.8458	0.9898	-0.4906	H	0	0	0	0	0	0	0	0	0	0	0	0
2.5052	-0.3493	1.307	O	0	0	0	0	0	0	0	0	0	0	0	0
2.8776	0.3326	0.7358	H	0	0	0	0	0	0	0	0	0	0	0	0
1 2 1	0 0 0 0
2 5 1	0 0 0 0
2 3 1	0 0 0 0
2 4 1	0 0 0 0
3 6 1	0 0 0 0
3 7 1	0 0 0 0
3 4 1	0 0 0 0
4 8 1	0 0 0 0
4 9 1	0 0 0 0
9 10 1	0 0 0 0
11 12 1	0 0 0 0
11 13 1	0 0 0 0
8 11 1	0 0 0 0
14 15 1	0 0 0 0
11 14 1	0 0 0 0
10 14 1	0 0 0 0
16 17 1	0 0 0 0
16 18 1	0 0 0 0
9 16 1	0 0 0 0
19 20 1	0 0 0 0
19 21 1	0 0 0 0
10 19 1	0 0 0 0
22 23 1	0 0 0 0
[truncated: 208 more rows]

## Sheet: (2R,3R,7R,9R,11S)
M0001
Spartan	02192116313D
42 45 0	0 0 0 0	0 0 0	999	V2	0
2.3355	1.7402	0.3014	H	0	0	0	0	0	0	0	0	0	0	0	0
1.506	2.0531	0.9276	C	0	0	0	0	0	0	0	0	0	0	0	0
1.6351	1.8013	2.409	C	0	0	0	0	0	0	0	0	0	0	0	0
0.6782	0.9939	1.581	C	0	0	0	0	0	0	0	0	0	0	0	0
1.0074	2.9624	0.5997	H	0	0	0	0	0	0	0	0	0	0	0	0
2.5349	1.3007	2.7486	H	0	0	0	0	0	0	0	0	0	0	0	0
1.2361	2.5464	3.0901	H	0	0	0	0	0	0	0	0	0	0	0	0
-0.8322	1.039	1.7734	C	0	0	0	0	0	0	0	0	0	0	0	0
0.8943	-0.5038	1.4222	C	0	0	0	0	0	0	0	0	0	0	0	0
0.295	-1.0352	0.112	C	0	0	0	0	0	0	0	0	0	0	0	0
-1.5038	0.736	0.4183	C	0	0	0	0	0	0	0	0	0	0	0	0
-1.1442	1.4662	-0.3177	H	0	0	0	0	0	0	0	0	0	0	0	0
-2.5888	0.8685	0.4972	H	0	0	0	0	0	0	0	0	0	0	0	0
-1.2047	-0.7001	-0.0339	C	0	0	0	0	0	0	0	0	0	0	0	0
-1.803	-1.3637	0.5971	H	0	0	0	0	0	0	0	0	0	0	0	0
0.0308	-0.9658	2.6144	C	0	0	0	0	0	0	0	0	0	0	0	0
0.6259	-0.9028	3.535	H	0	0	0	0	0	0	0	0	0	0	0	0
-0.3475	-1.9901	2.5019	H	0	0	0	0	0	0	0	0	0	0	0	0
0.9129	-0.5143	-1.1904	C	0	0	0	0	0	0	0	0	0	0	0	0
1.1031	0.559	-1.1093	H	0	0	0	0	0	0	0	0	0	0	0	0
1.8686	-0.9948	-1.4229	H	0	0	0	0	0	0	0	0	0	0	0	0
-1.49	-0.9612	-1.521	C	0	0	0	0	0	0	0	0	0	0	0	0
-2.2802	-0.3046	-1.9054	H	0	0	0	0	0	0	0	0	0	0	0	0
-1.8335	-1.9929	-1.6493	H	0	0	0	0	0	0	0	0	0	0	0	0
-0.1505	-0.7596	-2.2925	C	0	0	0	0	0	0	0	0	0	0	0	0
-1.0715	-0.0679	2.669	O	0	0	0	0	0	0	0	0	0	0	0	0
-1.3996	2.2897	2.4169	C	0	0	0	0	0	0	0	0	0	0	0	0
-2.4812	2.1807	2.5419	H	0	0	0	0	0	0	0	0	0	0	0	0
-0.9593	2.4521	3.4038	H	0	0	0	0	0	0	0	0	0	0	0	0
-1.2148	3.1709	1.7919	H	0	0	0	0	0	0	0	0	0	0	0	0
-0.2212	0.4276	-3.2588	C	0	0	0	0	0	0	0	0	0	0	0	0
0.7494	0.6115	-3.7354	H	0	0	0	0	0	0	0	0	0	0	0	0
-0.9616	0.2586	-4.0502	H	0	0	0	0	0	0	0	0	0	0	0	0
-0.5084	1.3391	-2.7234	H	0	0	0	0	0	0	0	0	0	0	0	0
0.1905	-2.0096	-3.1053	C	0	0	0	0	0	0	0	0	0	0	0	0
1.1196	-1.8306	-3.6714	H	0	0	0	0	0	0	0	0	0	0	0	0
-0.6147	-2.1975	-3.8346	H	0	0	0	0	0	0	0	0	0	0	0	0
0.3453	-3.1126	-2.2303	O	0	0	0	0	0	0	0	0	0	0	0	0
0.5143	-3.8985	-2.7615	H	0	0	0	0	0	0	0	0	0	0	0	0
0.3886	-2.1312	0.1152	H	0	0	0	0	0	0	0	0	0	0	0	0
2.2602	-0.8351	1.5494	O	0	0	0	0	0	0	0	0	0	0	0	0
2.3789	-1.725	1.1964	H	0	0	0	0	0	0	0	0	0	0	0	0
1 2 1	0 0 0 0
2 5 1	0 0 0 0
2 3 1	0 0 0 0
2 4 1	0 0 0 0
3 6 1	0 0 0 0
3 7 1	0 0 0 0
3 4 1	0 0 0 0
4 8 1	0 0 0 0
4 9 1	0 0 0 0
9 10 1	0 0 0 0
11 12 1	0 0 0 0
11 13 1	0 0 0 0
8 11 1	0 0 0 0
14 15 1	0 0 0 0
11 14 1	0 0 0 0
10 14 1	0 0 0 0
16 17 1	0 0 0 0
16 18 1	0 0 0 0
9 16 1	0 0 0 0
19 20 1	0 0 0 0
19 21 1	0 0 0 0
10 19 1	0 0 0 0
22 23 1	0 0 0 0
22 24 1	0 0 0 0
14 22 1	0 0 0 0
22 25 1	0 0 0 0
19 25 1	0 0 0 0
8 26 1	0 0 0 0
27 28 1	0 0 0 0
27 29 1	0 0 0 0
27 30 1	0 0 0 0
8 27 1	0 0 0 0
31 32 1	0 0 0 0
31 33 1	0 0 0 0
31 34 1	0 0 0 0
25 31 1	0 0 0 0
35 36 1	0 0 0 0
35 37 1	0 0 0 0
25 35 1	0 0 0 0
38 39 1	0 0 0 0
35 38 1	0 0 0 0
10 40 1	0 0 0 0
16 26 1	0 0 0 0
41 42 1	0 0 0 0
9 41 1	0 0 0 0
M END
$$$$
M0002
Spartan	02192116313D
42 45 0	0 0 0 0	0 0 0	999	V2	0
2.2072	1.8242	0.3886	H	0	0	0	0	0	0	0	0	0	0	0	0
1.3759	2.0682	1.0453	C	0	0	0	0	0	0	0	0	0	0	0	0
1.5355	1.7568	2.5128	C	0	0	0	0	0	0	0	0	0	0	0	0
0.6035	0.9473	1.6631	C	0	0	0	0	0	0	0	0	0	0	0	0
0.8398	2.9721	0.765	H	0	0	0	0	0	0	0	0	0	0	0	0
2.455	1.2702	2.8217	H	0	0	0	0	0	0	0	0	0	0	0	0
1.1189	2.4558	3.2309	H	0	0	0	0	0	0	0	0	0	0	0	0
-0.9034	0.9113	1.8757	C	0	0	0	0	0	0	0	0	0	0	0	0
0.8872	-0.5369	1.4353	C	0	0	0	0	0	0	0	0	0	0	0	0
0.2986	-1.0309	0.1038	C	0	0	0	0	0	0	0	0	0	0	0	0
-1.5769	0.6461	0.5159	C	0	0	0	0	0	0	0	0	0	0	0	0
-1.2657	1.4326	-0.1849	H	0	0	0	0	0	0	0	0	0	0	0	0
-2.6669	0.7183	0.6132	H	0	0	0	0	0	0	0	0	0	0	0	0
-1.2148	-0.745	-0.0281	C	0	0	0	0	0	0	0	0	0	0	0	0
-1.784	-1.4756	0.5537	H	0	0	0	0	0	0	0	0	0	0	0	0
0.0637	-1.0933	2.6048	C	0	0	0	0	0	0	0	0	0	0	0	0
0.665	-1.0551	3.5222	H	0	0	0	0	0	0	0	0	0	0	0	0
-0.2663	-2.1253	2.4389	H	0	0	0	0	0	0	0	0	0	0	0	0
0.881	-0.4373	-1.1851	C	0	0	0	0	0	0	0	0	0	0	0	0
0.9494	0.652	-1.1009	H	0	0	0	0	0	0	0	0	0	0	0	0
1.8764	-0.816	-1.4461	H	0	0	0	0	0	0	0	0	0	0	0	0
-1.504	-0.8952	-1.5366	C	0	0	0	0	0	0	0	0	0	0	0	0
-2.1991	-0.1225	-1.8825	H	0	0	0	0	0	0	0	0	0	0	0	0
-1.9883	-1.8567	-1.7449	H	0	0	0	0	0	0	0	0	0	0	0	0
-0.1406	-0.8034	-2.2829	C	0	0	0	0	0	0	0	0	0	0	0	0
-1.0757	-0.2483	2.7174	O	0	0	0	0	0	0	0	0	0	0	0	0
-1.5208	2.0993	2.5887	C	0	0	0	0	0	0	0	0	0	0	0	0
-2.5932	1.9303	2.7255	H	0	0	0	0	0	0	0	0	0	0	0	0
-1.0713	2.2354	3.5755	H	0	0	0	0	0	0	0	0	0	0	0	0
-1.391	3.0178	2.0052	H	0	0	0	0	0	0	0	0	0	0	0	0
-0.1593	0.24	-3.4023	C	0	0	0	0	0	0	0	0	0	0	0	0
0.8335	0.3627	-3.8529	H	0	0	0	0	0	0	0	0	0	0	0	0
-0.8666	-0.036	-4.1947	H	0	0	0	0	0	0	0	0	0	0	0	0
-0.4596	1.2192	-3.0135	H	0	0	0	0	0	0	0	0	0	0	0	0
0.1903	-2.1904	-2.8664	C	0	0	0	0	0	0	0	0	0	0	0	0
-0.6005	-2.4785	-3.5781	H	0	0	0	0	0	0	0	0	0	0	0	0
0.1897	-2.9367	-2.0662	H	0	0	0	0	0	0	0	0	0	0	0	0
1.4668	-2.2783	-3.4647	O	0	0	0	0	0	0	0	0	0	0	0	0
1.4512	-1.7634	-4.2792	H	0	0	0	0	0	0	0	0	0	0	0	0
0.4514	-2.1194	0.0864	H	0	0	0	0	0	0	0	0	0	0	0	0
2.2356	-0.9194	1.5857	O	0	0	0	0	0	0	0	0	0	0	0	0
2.6722	-0.7961	0.7348	H	0	0	0	0	0	0	0	0	0	0	0	0
1 2 1	0 0 0 0
2 5 1	0 0 0 0
2 3 1	0 0 0 0
2 4 1	0 0 0 0
3 6 1	0 0 0 0
3 7 1	0 0 0 0
3 4 1	0 0 0 0
4 8 1	0 0 0 0
4 9 1	0 0 0 0
9 10 1	0 0 0 0
11 12 1	0 0 0 0
11 13 1	0 0 0 0
8 11 1	0 0 0 0
14 15 1	0 0 0 0
11 14 1	0 0 0 0
10 14 1	0 0 0 0
16 17 1	0 0 0 0
16 18 1	0 0 0 0
9 16 1	0 0 0 0
19 20 1	0 0 0 0
19 21 1	0 0 0 0
10 19 1	0 0 0 0
22 23 1	0 0 0 0
22 24 1	0 0 0 0
14 22 1	0 0 0 0
22 25 1	0 0 0 0
19 25 1	0 0 0 0
8 26 1	0 0 0 0
27 28 1	0 0 0 0
27 29 1	0 0 0 0
27 30 1	0 0 0 0
8 27 1	0 0 0 0
31 32 1	0 0 0 0
31 33 1	0 0 0 0
31 34 1	0 0 0 0
25 31 1	0 0 0 0
35 36 1	0 0 0 0
35 37 1	0 0 0 0
25 35 1	0 0 0 0
38 39 1	0 0 0 0
35 38 1	0 0 0 0
10 40 1	0 0 0 0
16 26 1	0 0 0 0
41 42 1	0 0 0 0
9 41 1	0 0 0 0
M END
$$$$
M0003
Spartan	02192116313D
42 45 0	0 0 0 0	0 0 0	999	V2	0
2.2994	1.7116	0.249	H	0	0	0	0	0	0	0	0	0	0	0	0
1.4631	2.0205	0.8689	C	0	0	0	0	0	0	0	0	0	0	0	0
1.5992	1.7939	2.3534	C	0	0	0	0	0	0	0	0	0	0	0	0
0.6562	0.9549	1.535	C	0	0	0	0	0	0	0	0	0	0	0	0
0.9532	2.9185	0.5286	H	0	0	0	0	0	0	0	0	0	0	0	0
2.5297	1.3491	2.698	H	0	0	0	0	0	0	0	0	0	0	0	0
1.1885	2.5344	3.0313	H	0	0	0	0	0	0	0	0	0	0	0	0
-0.8548	0.9952	1.7292	C	0	0	0	0	0	0	0	0	0	0	0	0
0.8763	-0.5507	1.3824	C	0	0	0	0	0	0	0	0	0	0	0	0
0.2862	-1.0776	0.0698	C	0	0	0	0	0	0	0	0	0	0	0	0
-1.5237	0.6854	0.3746	C	0	0	0	0	0	0	0	0	0	0	0	0
-1.1723	1.4193	-0.3625	H	0	0	0	0	0	0	0	0	0	0	0	0
-2.6098	0.8088	0.4564	H	0	0	0	0	0	0	0	0	0	0	0	0
-1.214	-0.7493	-0.0795	C	0	0	0	0	0	0	0	0	0	0	0	0
-1.8109	-1.4184	0.5474	H	0	0	0	0	0	0	0	0	0	0	0	0
0.0006	-1.0167	2.5637	C	0	0	0	0	0	0	0	0	0	0	0	0
0.5805	-0.9761	3.4997	H	0	0	0	0	0	0	0	0	0	0	0	0
-0.377	-2.0375	2.4351	H	0	0	0	0	0	0	0	0	0	0	0	0
0.9019	-0.5457	-1.2308	C	0	0	0	0	0	0	0	0	0	0	0	0
1.0812	0.5288	-1.1461	H	0	0	0	0	0	0	0	0	0	0	0	0
1.8739	-1.0021	-1.4543	H	0	0	0	0	0	0	0	0	0	0	0	0
-1.4932	-1.0122	-1.5681	C	0	0	0	0	0	0	0	0	0	0	0	0
-2.2932	-0.3676	-1.9523	H	0	0	0	0	0	0	0	0	0	0	0	0
-1.8192	-2.0504	-1.6956	H	0	0	0	0	0	0	0	0	0	0	0	0
-0.1569	-0.7935	-2.3381	C	0	0	0	0	0	0	0	0	0	0	0	0
-1.0893	-0.1093	2.6311	O	0	0	0	0	0	0	0	0	0	0	0	0
-1.4295	2.2442	2.3697	C	0	0	0	0	0	0	0	0	0	0	0	0
-2.5113	2.1329	2.486	H	0	0	0	0	0	0	0	0	0	0	0	0
-0.9993	2.4075	3.3609	H	0	0	0	0	0	0	0	0	0	0	0	0
-1.2421	3.1257	1.7467	H	0	0	0	0	0	0	0	0	0	0	0	0
-0.2338	0.4001	-3.296	C	0	0	0	0	0	0	0	0	0	0	0	0
0.7361	0.5909	-3.7719	H	0	0	0	0	0	0	0	0	0	0	0	0
-0.9714	0.2282	-4.0892	H	0	0	0	0	0	0	0	0	0	0	0	0
-0.5274	1.309	-2.7592	H	0	0	0	0	0	0	0	0	0	0	0	0
0.1943	-2.0424	-3.1632	C	0	0	0	0	0	0	0	0	0	0	0	0
1.1105	-1.8482	-3.7455	H	0	0	0	0	0	0	0	0	0	0	0	0
-0.6117	-2.2457	-3.8777	H	0	0	0	0	0	0	0	0	0	0	0	0
0.3298	-3.2243	-2.3971	O	0	0	0	0	0	0	0	0	0	0	0	0
1.1281	-3.139	-1.8624	H	0	0	0	0	0	0	0	0	0	0	0	0
0.3912	-2.1697	0.0897	H	0	0	0	0	0	0	0	0	0	0	0	0
2.2129	-0.9884	1.4489	O	0	0	0	0	0	0	0	0	0	0	0	0
2.5482	-0.7939	2.3343	H	0	0	0	0	0	0	0	0	0	0	0	0
1 2 1	0 0 0 0
2 5 1	0 0 0 0
2 3 1	0 0 0 0
2 4 1	0 0 0 0
3 6 1	0 0 0 0
3 7 1	0 0 0 0
3 4 1	0 0 0 0
4 8 1	0 0 0 0
4 9 1	0 0 0 0
9 10 1	0 0 0 0
11 12 1	0 0 0 0
11 13 1	0 0 0 0
8 11 1	0 0 0 0
14 15 1	0 0 0 0
11 14 1	0 0 0 0
10 14 1	0 0 0 0
16 17 1	0 0 0 0
16 18 1	0 0 0 0
9 16 1	0 0 0 0
19 20 1	0 0 0 0
19 21 1	0 0 0 0
10 19 1	0 0 0 0
22 23 1	0 0 0 0
22 24 1	0 0 0 0
14 22 1	0 0 0 0
22 25 1	0 0 0 0
19 25 1	0 0 0 0
8 26 1	0 0 0 0
27 28 1	0 0 0 0
27 29 1	0 0 0 0
27 30 1	0 0 0 0
8 27 1	0 0 0 0
31 32 1	0 0 0 0
31 33 1	0 0 0 0
31 34 1	0 0 0 0
25 31 1	0 0 0 0
35 36 1	0 0 0 0
35 37 1	0 0 0 0
25 35 1	0 0 0 0
38 39 1	0 0 0 0
35 38 1	0 0 0 0
10 40 1	0 0 0 0
16 26 1	0 0 0 0
41 42 1	0 0 0 0
9 41 1	0 0 0 0
M END
$$$$
M0004
Spartan	02192116313D
42 45 0	0 0 0 0	0 0 0	999	V2	0
2.1994	1.8581	0.3678	H	0	0	0	0	0	0	0	0	0	0	0	0
1.3723	2.1017	1.0297	C	0	0	0	0	0	0	0	0	0	0	0	0
1.5386	1.79	2.4968	C	0	0	0	0	0	0	0	0	0	0	0	0
0.6021	0.9811	1.651	C	0	0	0	0	0	0	0	0	0	0	0	0
0.8353	3.0057	0.7522	H	0	0	0	0	0	0	0	0	0	0	0	0
2.458	1.3003	2.8035	H	0	0	0	0	0	0	0	0	0	0	0	0
1.1262	2.4893	3.2167	H	0	0	0	0	0	0	0	0	0	0	0	0
-0.9037	0.9454	1.8698	C	0	0	0	0	0	0	0	0	0	0	0	0
0.8843	-0.5029	1.4207	C	0	0	0	0	0	0	0	0	0	0	0	0
0.2904	-0.9964	0.0915	C	0	0	0	0	0	0	0	0	0	0	0	0
-1.5814	0.6846	0.512	C	0	0	0	0	0	0	0	0	0	0	0	0
-1.2709	1.4728	-0.1873	H	0	0	0	0	0	0	0	0	0	0	0	0
-2.671	0.7581	0.6123	H	0	0	0	0	0	0	0	0	0	0	0	0
-1.2225	-0.705	-0.0396	C	0	0	0	0	0	0	0	0	0	0	0	0
-1.7935	-1.4375	0.5382	H	0	0	0	0	0	0	0	0	0	0	0	0
0.0672	-1.0606	2.5936	C	0	0	0	0	0	0	0	0	0	0	0	0
0.6716	-1.021	3.5089	H	0	0	0	0	0	0	0	0	0	0	0	0
-0.2625	-2.0928	2.4293	H	0	0	0	0	0	0	0	0	0	0	0	0
0.8734	-0.4106	-1.2001	C	0	0	0	0	0	0	0	0	0	0	0	0
0.9324	0.6798	-1.1254	H	0	0	0	0	0	0	0	0	0	0	0	0
1.8721	-0.7833	-1.453	H	0	0	0	0	0	0	0	0	0	0	0	0
-1.5128	-0.8413	-1.5504	C	0	0	0	0	0	0	0	0	0	0	0	0
-2.1774	-0.0408	-1.8941	H	0	0	0	0	0	0	0	0	0	0	0	0
-2.0321	-1.7831	-1.7665	H	0	0	0	0	0	0	0	0	0	0	0	0
-0.1469	-0.7864	-2.2977	C	0	0	0	0	0	0	0	0	0	0	0	0
-1.0732	-0.2166	2.71	O	0	0	0	0	0	0	0	0	0	0	0	0
-1.5171	2.1322	2.5882	C	0	0	0	0	0	0	0	0	0	0	0	0
-2.5892	1.9646	2.7281	H	0	0	0	0	0	0	0	0	0	0	0	0
-1.0641	2.2648	3.5737	H	0	0	0	0	0	0	0	0	0	0	0	0
-1.3877	3.052	2.0068	H	0	0	0	0	0	0	0	0	0	0	0	0
-0.1466	0.2258	-3.4451	C	0	0	0	0	0	0	0	0	0	0	0	0
0.8305	0.2596	-3.9353	H	0	0	0	0	0	0	0	0	0	0	0	0
-0.8961	-0.0392	-4.2005	H	0	0	0	0	0	0	0	0	0	0	0	0
-0.3848	1.2286	-3.0721	H	0	0	0	0	0	0	0	0	0	0	0	0
0.1633	-2.1827	-2.8486	C	0	0	0	0	0	0	0	0	0	0	0	0
-0.6134	-2.4508	-3.5837	H	0	0	0	0	0	0	0	0	0	0	0	0
0.1129	-2.9223	-2.0327	H	0	0	0	0	0	0	0	0	0	0	0	0
1.4465	-2.1764	-3.4441	O	0	0	0	0	0	0	0	0	0	0	0	0
1.6221	-3.0579	-3.7897	H	0	0	0	0	0	0	0	0	0	0	0	0
0.4392	-2.0853	0.0781	H	0	0	0	0	0	0	0	0	0	0	0	0
2.2337	-0.8867	1.5639	O	0	0	0	0	0	0	0	0	0	0	0	0
2.6752	-0.7151	0.723	H	0	0	0	0	0	0	0	0	0	0	0	0
1 2 1	0 0 0 0
2 5 1	0 0 0 0
2 3 1	0 0 0 0
2 4 1	0 0 0 0
3 6 1	0 0 0 0
3 7 1	0 0 0 0
3 4 1	0 0 0 0
4 8 1	0 0 0 0
4 9 1	0 0 0 0
9 10 1	0 0 0 0
11 12 1	0 0 0 0
11 13 1	0 0 0 0
8 11 1	0 0 0 0
14 15 1	0 0 0 0
11 14 1	0 0 0 0
10 14 1	0 0 0 0
16 17 1	0 0 0 0
16 18 1	0 0 0 0
9 16 1	0 0 0 0
19 20 1	0 0 0 0
19 21 1	0 0 0 0
10 19 1	0 0 0 0
22 23 1	0 0 0 0
22 24 1	0 0 0 0
14 22 1	0 0 0 0
22 25 1	0 0 0 0
19 25 1	0 0 0 0
8 26 1	0 0 0 0
27 28 1	0 0 0 0
27 29 1	0 0 0 0
27 30 1	0 0 0 0
8 27 1	0 0 0 0
31 32 1	0 0 0 0
31 33 1	0 0 0 0
31 34 1	0 0 0 0
25 31 1	0 0 0 0
35 36 1	0 0 0 0
35 37 1	0 0 0 0
25 35 1	0 0 0 0
38 39 1	0 0 0 0
35 38 1	0 0 0 0
10 40 1	0 0 0 0
16 26 1	0 0 0 0
41 42 1	0 0 0 0
9 41 1	0 0 0 0
M END
$$$$
M0005
Spartan	02192116313D
42 45 0	0 0 0 0	0 0 0	999	V2	0
2.2063	1.8184	0.3895	H	0	0	0	0	0	0	0	0	0	0	0	0
1.38	2.0734	1.0458	C	0	0	0	0	0	0	0	0	0	0	0	0
1.5476	1.7606	2.5116	C	0	0	0	0	0	0	0	0	0	0	0	0
0.6088	0.9527	1.6641	C	0	0	0	0	0	0	0	0	0	0	0	0
0.8406	2.9762	0.7693	H	0	0	0	0	0	0	0	0	0	0	0	0
2.4742	1.2858	2.8135	H	0	0	0	0	0	0	0	0	0	0	0	0
1.1291	2.4555	3.2327	H	0	0	0	0	0	0	0	0	0	0	0	0
-0.8985	0.9244	1.8799	C	0	0	0	0	0	0	0	0	0	0	0	0
0.8839	-0.5222	1.4186	C	0	0	0	0	0	0	0	0	0	0	0	0
0.2914	-0.9998	0.0839	C	0	0	0	0	0	0	0	0	0	0	0	0
-1.5734	0.6846	0.5167	C	0	0	0	0	0	0	0	0	0	0	0	0
-1.2576	1.4796	-0.1714	H	0	0	0	0	0	0	0	0	0	0	0	0
-2.6625	0.7609	0.6151	H	0	0	0	0	0	0	0	0	0	0	0	0
-1.2202	-0.6993	-0.0511	C	0	0	0	0	0	0	0	0	0	0	0	0
-1.7997	-1.4355	0.5129	H	0	0	0	0	0	0	0	0	0	0	0	0
0.0543	-1.0912	2.5873	C	0	0	0	0	0	0	0	0	0	0	0	0
0.656	-1.0574	3.5049	H	0	0	0	0	0	0	0	0	0	0	0	0
-0.2806	-2.1226	2.4177	H	0	0	0	0	0	0	0	0	0	0	0	0
0.8888	-0.4157	-1.198	C	0	0	0	0	0	0	0	0	0	0	0	0
0.9632	0.6724	-1.1101	H	0	0	0	0	0	0	0	0	0	0	0	0
1.8871	-0.7963	-1.4329	H	0	0	0	0	0	0	0	0	0	0	0	0
-1.5019	-0.8149	-1.5662	C	0	0	0	0	0	0	0	0	0	0	0	0
-2.156	-0.0026	-1.9042	H	0	0	0	0	0	0	0	0	0	0	0	0
-2.0318	-1.7485	-1.7963	H	0	0	0	0	0	0	0	0	0	0	0	0
-0.1287	-0.7742	-2.3	C	0	0	0	0	0	0	0	0	0	0	0	0
-1.0851	-0.247	2.7033	O	0	0	0	0	0	0	0	0	0	0	0	0
-1.5034	2.1086	2.6091	C	0	0	0	0	0	0	0	0	0	0	0	0
-2.5789	1.9526	2.7371	H	0	0	0	0	0	0	0	0	0	0	0	0
-1.0572	2.2218	3.6001	H	0	0	0	0	0	0	0	0	0	0	0	0
-1.357	3.0348	2.0419	H	0	0	0	0	0	0	0	0	0	0	0	0
-0.1073	0.2474	-3.4392	C	0	0	0	0	0	0	0	0	0	0	0	0
0.8916	0.3302	-3.8848	H	0	0	0	0	0	0	0	0	0	0	0	0
-0.8175	-0.0199	-4.2318	H	0	0	0	0	0	0	0	0	0	0	0	0
-0.377	1.2426	-3.0703	H	0	0	0	0	0	0	0	0	0	0	0	0
0.1647	-2.1809	-2.8564	C	0	0	0	0	0	0	0	0	0	0	0	0
-0.6209	-2.4491	-3.582	H	0	0	0	0	0	0	0	0	0	0	0	0
0.1175	-2.9174	-2.0478	H	0	0	0	0	0	0	0	0	0	0	0	0
1.45	-2.3264	-3.4237	O	0	0	0	0	0	0	0	0	0	0	0	0
1.4745	-1.8122	-4.2387	H	0	0	0	0	0	0	0	0	0	0	0	0
0.4176	-2.0952	0.0589	H	0	0	0	0	0	0	0	0	0	0	0	0
2.2621	-0.8053	1.5141	O	0	0	0	0	0	0	0	0	0	0	0	0
2.4258	-1.6488	1.0768	H	0	0	0	0	0	0	0	0	0	0	0	0
1 2 1	0 0 0 0
2 5 1	0 0 0 0
2 3 1	0 0 0 0
2 4 1	0 0 0 0
3 6 1	0 0 0 0
3 7 1	0 0 0 0
3 4 1	0 0 0 0
4 8 1	0 0 0 0
4 9 1	0 0 0 0
9 10 1	0 0 0 0
11 12 1	0 0 0 0
11 13 1	0 0 0 0
8 11 1	0 0 0 0
14 15 1	0 0 0 0
11 14 1	0 0 0 0
10 14 1	0 0 0 0
16 17 1	0 0 0 0
16 18 1	0 0 0 0
9 16 1	0 0 0 0
19 20 1	0 0 0 0
19 21 1	0 0 0 0
10 19 1	0 0 0 0
22 23 1	0 0 0 0
22 24 1	0 0 0 0
14 22 1	0 0 0 0
22 25 1	0 0 0 0
19 25 1	0 0 0 0
8 26 1	0 0 0 0
27 28 1	0 0 0 0
27 29 1	0 0 0 0
27 30 1	0 0 0 0
8 27 1	0 0 0 0
31 32 1	0 0 0 0
31 33 1	0 0 0 0
31 34 1	0 0 0 0
25 31 1	0 0 0 0
35 36 1	0 0 0 0
35 37 1	0 0 0 0
25 35 1	0 0 0 0
38 39 1	0 0 0 0
35 38 1	0 0 0 0
10 40 1	0 0 0 0
16 26 1	0 0 0 0
41 42 1	0 0 0 0
9 41 1	0 0 0 0
M END
$$$$
M0006
Spartan	02192116313D
42 45 0	0 0 0 0	0 0 0	999	V2	0
1.8662	-2.1356	0.3139	H	0	0	0	0	0	0	0	0	0	0	0	0
2.0978	-1.3129	0.9836	C	0	0	0	0	0	0	0	0	0	0	0	0
1.7911	-1.5184	2.4461	C	0	0	0	0	0	0	0	0	0	0	0	0
0.9553	-0.5877	1.6129	C	0	0	0	0	0	0	0	0	0	0	0	0
2.9879	-0.747	0.7186	H	0	0	0	0	0	0	0	0	0	0	0	0
1.3788	-2.4832	2.729	H	0	0	0	0	0	0	0	0	0	0	0	0
2.4697	-1.0957	3.1791	H	0	0	0	0	0	0	0	0	0	0	0	0
0.8938	0.9154	1.8552	C	0	0	0	0	0	0	0	0	0	0	0	0
-0.5177	-0.8839	1.3389	C	0	0	0	0	0	0	0	0	0	0	0	0
-0.9757	-0.2909	0.0028	C	0	0	0	0	0	0	0	0	0	0	0	0
0.6668	1.6036	0.4978	C	0	0	0	0	0	0	0	0	0	0	0	0
1.4887	1.3186	-0.1721	H	0	0	0	0	0	0	0	0	0	0	0	0
0.715	2.6925	0.615	H	0	0	0	0	0	0	0	0	0	0	0	0
-0.6906	1.2252	-0.1199	C	0	0	0	0	0	0	0	0	0	0	0	0
-1.4584	1.7922	0.4153	H	0	0	0	0	0	0	0	0	0	0	0	0
-1.1284	-0.0693	2.4965	C	0	0	0	0	0	0	0	0	0	0	0	0
-1.1323	-0.6726	3.4189	H	0	0	0	0	0	0	0	0	0	0	0	0
-2.1556	0.2545	2.2918	H	0	0	0	0	0	0	0	0	0	0	0	0
-0.3676	-0.8658	-1.2763	C	0	0	0	0	0	0	0	0	0	0	0	0
0.7242	-0.8832	-1.2011	H	0	0	0	0	0	0	0	0	0	0	0	0
[truncated: 1,633 more rows]

## Sheet: (2R,3R,7R,9R,11R)
M0001
[truncated: 2,115 more rows]

[truncated: 2 more sheets: (2R,3R,7R,9S,11R), (2S,3R,7R,9S,11R)]
