# Supplementary material for: Cyclohumulanoid Sesquiterpenes from the Culture Broth of the Basidiomycetous Fungus Daedaleopsis tricolor
Source: Molecules. 2021 Jul 19;26(14):4364. doi: 10.3390/molecules26144364 (PMC8303491; doi:10.3390/molecules26144364)
Supplement: Supplementary file 1 [file molecules-26-04364-s001.zip › NMR Statistical analysis of 7.xlsx]

## Sheet: index
	Summary
			13C			1H			H+C
			RMSD	max dev	DP4	RMSD	max dev	DP4	DP4
	2R3S7S9R11R	enantiomer of the 11-epimer	1.14598	2.05269	0.303528	0.253378	0.648718	6.41144e-08	2.79643e-08
	2R3S7S9S11R		2.38585	6.0342	0.000134135	0.19264	0.435288	3.9681e-06	7.64843e-10
	2R3S7S9S11S		2.45162	5.97507	6.08157e-05	0.253878	0.642717	6.68636e-09	5.84325e-13
	2S3R7R9S11R	7	1.05009	1.95505	0.696143	0.0874584	0.25238	0.999661	1
	2S3S7S9R11R		2.45595	5.84985	4.80056e-05	0.206331	0.534081	4.21459e-06	2.90735e-10
	2S3S7S9S11R		2.55006	6.36898	3.18295e-05	0.168092	0.455902	0.000329225	1.50581e-08
	2S3S7S9S11S		2.55546	4.52028	1.63521e-05	0.239674	0.721175	7.23464e-07	1.69996e-11
	2S3S7S9R11S		2.49752	5.72466	3.74148e-05	0.211967	0.523094	1.14133e-06	6.13625e-11
	Raw data from Spartan
	SDF data	2R3S7S9R11R
		2R3S7S9S11R
		2R3S7S9S11S
		2S3R7R9S11R
		2S3S7S9R11R
		2S3S7S9S11R
		2S3S7S9S11S
		2S3S7S9R11S

## Sheet: analysis
				C-1	C-2	C-3	C-4	C-5	C-6	C-7	C-8	C-9	C-10	C-11	C-12	C-13	C-14	C-15	H-1A	H-1B	H-2	H-4a	H-4B	H-5A	H-5B	H-8A	H-8B	H-9	H-10A	H-10B	H-12A	H-12B	H-13	H-14	H-15A	H-15B
				37.3	53.1	83.7	0.1	4.1	32.2	75.8	41.9	35.9	41.8	44.2	70.9	27.1	20.5	73.7	1.51	1.54	2.18	0.49	0.58	0.75	0.65	1.7	1.89	2.53	1.19	1.82	3.25	3.35	1.17	0.98	3.57	3.91
		11-epimer	2R3S7S9R11R	36.3348	53.229	83.6836	2.04372	6.15269	33.3277	75.6331	40.2556	36.7461	40.2445	44.6491	71.2969	26.7442	21.793	74.9092	1.02307	2.18872	2.28962	0.48533	0.655723	0.782496	0.622473	1.90841	1.45366	2.52769	1.51729	1.57764	3.34684	3.36572	0.945485	0.925525	3.56908	3.78592
		7	2R3S7S9S11R	37.7963	54.99	83.2909	4.58413	1.1794	32.9925	76.8792	41.692	37.9513	40.3213	42.6858	72.5707	26.151	19.0391	79.7342	1.35151	1.41395	2.01137	0.592496	0.752818	0.44469	0.332773	1.67699	1.91962	2.31268	0.977037	1.6886	3.34038	3.38967	0.980138	0.895576	3.67329	3.47471
		6	2R3S7S9S11S	38.8796	55.7881	83.0654	4.53415	1.0878	33.0412	76.9414	41.6101	36.7765	39.4588	42.7023	72.3622	26.5143	18.91	79.6751	1.79002	0.897283	1.9811	0.557645	0.76604	0.443708	0.337885	1.72022	1.93791	2.29442	1.25573	1.36053	3.38085	3.36782	0.993335	0.878795	3.47046	3.67281
		1	2S3R7R9S11R	37.4228	53.5527	83.8285	1.91735	6.05505	33.5173	75.6672	41.8002	36.6676	40.3864	44.1865	72.1555	27.322	21.7907	74.9397	1.69888	1.56049	2.22617	0.507563	0.575508	0.800725	0.675716	1.73665	1.63762	2.47693	1.19311	1.82409	3.26588	3.36839	1.07687	0.921312	3.51417	3.79962
		5	2S3S7S9R11R	35.9047	53.7501	83.1953	4.59965	4.89119	38.0498	76.5504	39.6364	37.7674	40.098	42.3255	72.6753	26.2431	19.1078	77.0688	1.30524	1.49546	1.64592	0.354436	0.562736	0.678003	0.669635	1.45366	1.74573	2.20946	1.33872	1.42884	3.34393	3.36589	1.04772	0.829394	3.59114	3.8301
		2	2S3S7S9S11R	37.3057	46.731	85.5454	3.7391	4.75186	34.9787	74.7288	38.4821	34.5203	43.1097	43.0137	70.013	24.2954	20.5964	76.0804	1.46931	1.83906	1.90407	0.348095	0.57245	0.630977	0.738438	1.6947	1.80633	2.47172	1.6459	1.79841	3.30413	3.47102	1.06335	0.770413	3.6333	3.85038
		3	2S3S7S9S11S	37.7217	49.4777	87.9205	4.62028	5.22544	36.2185	74.8023	37.7724	37.1892	43.074	42.9889	71.4173	28.3296	19.9286	75.7261	1.41021	2.26117	1.88358	0.344987	0.66205	0.695131	0.788878	1.72375	1.8543	2.5034	1.39225	2.3002	3.365	3.41276	0.904445	0.954461	3.61941	3.94454
			2S3S7S9R11S	35.4232	52.6183	83.2118	4.62849	4.84737	37.9247	76.335	39.8506	38.7602	40.6338	42.326	72.5923	26.3719	19.0822	77.2764	1.1452	1.47622	1.65691	0.356133	0.62611	0.678131	0.723331	1.48255	1.67359	2.15137	1.02699	1.8297	3.42418	3.42207	0.992309	0.832941	3.59504	3.79221
		deviation^2
			2R3S7S9R11R	0.931549	0.0166359	0.000269605	3.77806	4.21352	1.27166	0.0278461	2.70406	0.715901	2.41953	0.201646	0.157561	0.126614	1.6719	1.46217	0.237104	0.420835	0.0120165	2.18125e-05	0.00573404	0.00105599	0.000757733	0.0434338	0.190388	5.33993e-06	0.107117	0.0587392	0.00937744	0.000247227	0.050407	0.00296754	8.43835e-07	0.0153964
			2R3S7S9S11R	0.246359	3.57221	0.167399	20.1074	8.52993	0.62803	1.16471	0.0432514	4.20797	2.18661	2.29289	2.79134	0.900536	2.13419	36.4116	0.0251205	0.0158894	0.0284373	0.0105055	0.0298661	0.0932145	0.100633	0.000529554	0.000877543	0.0472272	0.0453532	0.0172669	0.00816846	0.00157398	0.0360475	0.00712748	0.0106693	0.189476
			2R3S7S9S11S	2.49506	7.22577	0.402755	19.6617	9.07338	0.707666	1.30272	0.0840479	0.768308	5.48142	2.24308	2.13805	0.343098	2.528	35.7014	0.0784138	0.413085	0.0395615	0.0045758	0.0346108	0.093815	0.0974159	0.000408837	0.00229577	0.0555002	0.00432029	0.211114	0.0171204	0.0003175	0.0312107	0.0102425	0.00990834	0.0562599
			2S3R7R9S11R	0.0150689	0.204907	0.0165109	3.30277	3.8222	1.73539	0.01764	0.0099697	0.589165	1.99834	0.000182499	1.57629	0.049271	1.66579	1.53688	0.0356749	0.000419961	0.00213122	0.000308475	2.01799e-05	0.00257305	0.00066131	0.00134325	0.0636958	0.00281677	9.69141e-06	1.67456e-05	0.000252091	0.000338374	0.00867389	0.00344427	0.0031173	0.0121844
			2S3S7S9R11R	1.94674	0.4226	0.25469	20.2469	0.625983	34.2207	0.563162	5.12375	3.48704	2.89673	3.51387	3.15181	0.734359	1.93831	11.3487	0.0419248	0.00198361	0.285242	0.0183775	0.00029803	0.00518361	0.00038553	0.0606839	0.0208148	0.102747	0.0221169	0.153005	0.00882346	0.000252534	0.0149532	0.0226821	0.000447039	0.00638424
			2S3S7S9S11R	3.28626e-05	40.564	3.40543	13.243	0.424922	7.72111	1.14737	11.6822	1.90356	1.71531	1.40727	0.786775	7.86573	0.00929365	5.6663	0.00165543	0.0894359	0.076139	0.020137	5.69956e-05	0.0141664	0.00782121	2.80807e-05	0.00700109	0.00339649	0.207847	0.00046615	0.00293059	0.0146451	0.0113734	0.0439268	0.00400667	0.00355404
			2S3S7S9S11S	0.177829	13.1211	17.8129	20.4329	1.26661	16.1485	0.995429	17.0371	1.66196	1.62314	1.46677	0.26761	1.51203	0.326444	4.10499	0.00995713	0.520093	0.0878648	0.0210287	0.00673219	0.00301062	0.019287	0.00056408	0.00127444	0.000707785	0.0409038	0.230592	0.0132246	0.00393843	0.0705195	0.000652231	0.00244167	0.00119327
			2S3S7S9R11S	3.52229	0.232027	0.238357	20.5073	0.558565	32.7717	0.28625	4.20021	8.18064	1.36	3.51199	2.86391	0.530095	2.01003	12.7909	0.133077	0.00406781	0.273628	0.0179204	0.00212613	0.00516513	0.00537749	0.0472858	0.0468321	0.143359	0.0265727	9.41256e-05	0.0303394	0.00519423	0.0315742	0.0216264	0.000627234	0.0138734
		probability
			2R3S7S9R11R	0.34193	0.478218	0.497226	0.208814	0.196417	0.317362	0.47183	0.245503	0.360436	0.257127	0.424641	0.433287	0.440133	0.293274	0.305364	0.00985337	0.00174463	0.281469	0.490108	0.344251	0.431541	0.441919	0.139441	0.0167065	0.495105	0.049322	0.105632	0.304426	0.466736	0.12249	0.386364	0.498054	0.256658
			2R3S7S9S11R	0.41683	0.215113	0.431258	0.0390301	0.115933	0.368899	0.3246	0.464911	0.196568	0.267421	0.26263	0.242123	0.344425	0.269846	0.0120324	0.203011	0.253377	0.188722	0.294148	0.183029	0.0605613	0.0542167	0.451388	0.437535	0.129856	0.134476	0.244594	0.316366	0.416644	0.161083	0.327569	0.292717	0.0168878
			2R3S7S9S11S	0.253945	0.134393	0.394218	0.0404932	0.109247	0.361203	0.315331	0.451153	0.355669	0.166092	0.264855	0.269666	0.40217	0.25258	0.0125949	0.0761802	0.00186081	0.150246	0.360047	0.165832	0.0600151	0.0568633	0.45726	0.399704	0.111802	0.363834	0.0131422	0.245502	0.462317	0.177902	0.296478	0.299494	0.110313
			2S3R7R9S11R	0.479268	0.424043	0.4783	0.223837	0.207502	0.289813	0.477571	0.483134	0.372855	0.276333	0.497717	0.298654	0.462556	0.293612	0.300935	0.162296	0.456684	0.403283	0.462855	0.490485	0.393971	0.445713	0.422903	0.0970147	0.389202	0.493406	0.491332	0.466411	0.461102	0.311246	0.377875	0.383621	0.280128
			2S3S7S9R11R	0.278877	0.391715	0.415459	0.0385857	0.369104	0.0138728	0.375585	0.173897	0.21781	0.23815	0.216954	0.228984	0.358735	0.279297	0.086179	0.143521	0.406621	0.00597337	0.237893	0.463487	0.351501	0.458491	0.102138	0.22423	0.0525586	0.217453	0.0264532	0.309768	0.466382	0.259674	0.214613	0.455316	0.336196
			2S3S7S9S11R	0.499031	0.00928582	0.220446	0.0715805	0.391427	0.126941	0.325811	0.083349	0.281043	0.290899	0.308714	0.354035	0.124872	0.483716	0.162256	0.41455	0.0641411	0.0790045	0.227896	0.484012	0.265192	0.32	0.488776	0.328997	0.378695	0.0136403	0.454376	0.387052	0.26181	0.286726	0.138142	0.368659	0.376013
			2S3S7S9S11S	0.429174	0.0724202	0.0473349	0.0380027	0.317694	0.0547593	0.336944	0.0506284	0.293824	0.295992	0.305088	0.413379	0.302392	0.40452	0.199397	0.299049	0.000803652	0.0657058	0.223093	0.332086	0.385567	0.232635	0.449837	0.424877	0.443851	0.146375	0.0105773	0.272093	0.369737	0.0865639	0.446084	0.396644	0.427278
			2S3S7S9R11S	0.216687	0.419246	0.41817	0.0377726	0.376075	0.0152773	0.41047	0.196779	0.120522	0.311665	0.217014	0.239375	0.379159	0.275762	0.0747581	0.0343571	0.367702	0.00671589	0.240612	0.403396	0.351752	0.348898	0.129715	0.130812	0.0299743	0.196559	0.479459	0.1812	0.351357	0.176552	0.219966	0.447121	0.267304
		product of probability		13C	1H	13C+1H
			2R3S7S9R11R	8.23952e-08	8.04152e-16	6.62583e-23
			2R3S7S9S11R	3.64119e-11	4.97697e-14	1.81221e-24
			2R3S7S9S11S	1.65089e-11	8.38634e-17	1.38449e-27
			2S3R7R9S11R	1.88974e-07	1.25382e-08	2.36939e-15
			2S3S7S9R11R	1.30315e-11	5.28614e-14	6.88863e-25
			2S3S7S9S11R	8.64038e-12	4.12929e-12	3.56786e-23
			2S3S7S9S11S	4.43891e-12	9.07402e-15	4.02788e-26
			2S3S7S9R11S	1.01565e-11	1.43151e-14	1.45392e-25
		DP4
			2R3S7S9R11R	0.303528	6.41144e-08	2.79643e-08
			2R3S7S9S11R	0.000134135	3.9681e-06	7.64843e-10
			2R3S7S9S11S	6.08157e-05	6.68636e-09	5.84325e-13
			2S3R7R9S11R	0.696143	0.999661	1
			2S3S7S9R11R	4.80056e-05	4.21459e-06	2.90735e-10
			2S3S7S9S11R	3.18295e-05	0.000329225	1.50581e-08
			2S3S7S9S11S	1.63521e-05	7.23464e-07	1.69996e-11
			2S3S7S9R11S	3.74148e-05	1.14133e-06	6.13625e-11
				13C	1H
		RMSD	2R3S7S9R11R	1.14598	0.253378
			2R3S7S9S11R	2.38585	0.19264
			2R3S7S9S11S	2.45162	0.253878
			2S3R7R9S11R	1.05009	0.0874584
			2S3S7S9R11R	2.45595	0.206331
			2S3S7S9S11R	2.55006	0.168092
			2S3S7S9S11S	2.55546	0.239674
			2S3S7S9R11S	2.49752	0.211967
				13C	1H
		max dev	2R3S7S9R11R	2.05269	0.648718
			2R3S7S9S11R	6.0342	0.435288
			2R3S7S9S11S	5.97507	0.642717
			2S3R7R9S11R	1.95505	0.25238
			2S3S7S9R11R	5.84985	0.534081
			2S3S7S9S11R	6.36898	0.455902
			2S3S7S9S11S	4.52028	0.721175
			2S3S7S9R11S	5.72466	0.523094

## Sheet: from spartan
																C-1	C-2	C-3	C-4	C-5	C-6	C-7	C-8	C-9	C-10	C-11	C-12	C-13	C-14	C-15	H-1A	H-1B	H-2	H-4a	H-4B	H-5A	H-5B	H-8A	H-8B	H-9	H-10A	H-10B	H-12A	H-12B	H-13	H-14	H-15A	H-15B
	illudine candidates_Conf.2S3R7R9S11R
	2S3R7R9S11R
	Conformer	MMFF94	HF	ωB97X-D	ωB97X-D	ωB97X-D	ωB97X-V	ωB97X-D
	#		3-21G(*)	6-31G*	6-31G*	6-31G*	6-311+G(2DF,2P)	6-31G*
				(Energy)		(Part 2)	[6-311G*	(Energy)	10.2968
							(Energy)						Label	Relative Energy (kJ/mol)	Boltzmann Weights	ChemShift(C5)	ChemShift(C4)	ChemShift(C7)	ChemShift(C12)	ChemShift(C13)	ChemShift(C9)	ChemShift(C8)	ChemShift(C6)	ChemShift(C3)	ChemShift(C2)	ChemShift(C1)	ChemShift(C10)	ChemShift(C11)	ChemShift(C15)	ChemShift(C14)	ChemShift(H9)	ChemShift(H10)	ChemShift(H8)	ChemShift(H21)	ChemShift(H17)	ChemShift(H30)	ChemShift(H24)	ChemShift(H12)	ChemShift(H5)	ChemShift(H6)	ChemShift(H3)	ChemShift(H4)	ChemShift(H16)	ChemShift(H2)	ChemShift(H1)	ChemShift(H25)	ChemShift(H14)	ChemShift(H7)
	* 10	0	0	0	0	0	0	0	1	0.0971178			M0001	0	0.112	35.4	52.5	84	1.7	6	33.9	76	40.1	35.9	40.7	44.4	70.9	26	21.8	75.7	1.54	2.04	2.18	0.52	0.13	0.73	0.93	1.79	1.78	2.4	1.16	1.34	3.42	3.08	1	0.95	3.23	3.87
	3	-2.98	-0.66	3.04	3.1	3.12	0.82	3.12	0.717618	0.0696935			M0002	3.12	0.032	35.2	52.7	84	1.7	5.8	34	76	40.7	35	41.7	44.5	69.7	26.9	22	75.7	1.52	2.08	2.16	0.5	0.13	0.76	0.92	1.76	1.8	2.35	1.22	1.36	3.56	3.14	1.22	0.93	3.23	3.86
	20	4.04	-2.19	1.49	1.62	1.64	1.03	1.64	0.659156	0.0640158			M0003	1.64	0.058	35.4	52.6	83.8	2.4	6.3	32.8	75	44.3	36.3	40.5	44.4	71.1	26.1	21.7	75.6	1.59	2.05	2.19	0.53	1.02	0.63	0.96	1.9	1.26	2.39	1.07	1.28	3.41	3.07	1	0.96	3.73	3.65
	4	-2.01	-2.47	0.37	0.5	0.52	1.15	0.52	0.627913	0.0609815			M0004	0.52	0.091	35.5	52.3	84	2.5	5.9	34	75.7	43.1	36.3	40.5	44.3	71.2	26.2	21.8	73	1.49	2.05	2.19	0.56	0.92	0.68	0.41	1.41	1.71	2.49	1.04	1.3	3.44	3.08	0.98	0.96	3.78	3.78
	14	1.15	-0.42	3.58	3.62	3.64	1.39	3.64	0.5698	0.0553377			M0005	3.64	0.026	39.4	54.5	84	1.2	6.2	33.8	76.2	39.2	38.1	40.3	43.4	74	28.8	21.7	75.8	1.79	1.71	2.64	0.47	0.07	0.73	0.94	1.87	1.77	2.57	1.29	2.47	3.41	3.42	1.03	0.92	3.22	3.91
	1	-5.76	-3.8	3.04	3.16	3.18	1.64	3.18	0.514976	0.0500133			M0006	3.18	0.031	35.5	52.6	84.1	2.5	5.9	33.9	75.8	43.2	36	41.6	44.3	70.2	27.5	21.9	73	1.51	2.1	2.16	0.55	0.92	0.7	0.43	1.43	1.7	2.45	1.15	1.33	3.54	3.16	1.2	0.95	3.77	3.77
	24	4.81	2.45	0.9	0.9	0.92	1.72	0.92	0.498572	0.0484202			M0007	0.92	0.077	39	55.6	83.6	1.2	6.2	33.6	76.1	38.9	38.1	39.6	44	74.3	28.3	21.9	75.8	1.93	1.12	2.13	0.47	0.1	0.7	0.96	1.88	1.8	2.58	1.31	2.51	3.24	3.3	0.99	0.88	3.23	3.92
	13	1.04	2.79	1.99	2.21	2.22	2.04	2.22	0.438017	0.0425393			M0008	2.22	0.046	35.5	52.3	83.7	1.7	5.8	33.8	76	40.5	34.8	40.9	44.7	69.9	26.6	21.9	75.7	1.63	1.11	2.04	0.49	0.16	0.69	0.94	1.74	1.81	2.35	1.26	1.39	3.49	3.07	1.2	0.88	3.23	3.86
	17	1.83	2.27	2.05	2.1	2.11	2.1	2.11	0.427511	0.0415189			M0009	2.11	0.048	38.6	53.4	83.8	1.7	5.7	33.9	76	40.9	35.6	39.1	44.5	72.5	26	21.9	75.8	1.72	1.02	2.13	0.48	0.14	0.65	0.91	1.77	1.86	2.49	1.09	2.63	3.21	3.49	1	0.88	3.23	3.91
	19	3.11	1.46	1.49	1.44	1.45	2.11	1.45	0.425784	0.0413512			M0010	1.45	0.062	39.5	55.3	84	1.4	6.1	33.6	76	39.5	37.6	41	44	74.8	28.1	21.7	75.7	1.82	1.75	2.4	0.5	0.09	0.75	0.94	1.84	1.79	2.47	1.42	1.58	3.3	3.28	0.97	0.95	3.23	3.86
	27	7.35	-0.63	1.8	1.87	1.89	2.12	1.89	0.424065	0.0411842			M0011	1.89	0.052	38.8	55.6	83.4	1.8	6.4	32.4	74.9	43.3	38.2	39.3	43.9	74.1	28.3	21.7	75.7	1.97	1.12	2.14	0.48	1.01	0.6	1	1.98	1.29	2.57	1.2	2.47	3.21	3.29	0.97	0.9	3.74	3.7
	21	4.19	-3.06	4.92	4.95	4.97	2.16	4.97	0.417256	0.040523			M0012	4.97	0.015	39.3	54.6	83.8	1.8	6.5	32.6	75.1	43.7	38.3	40	43.4	73.8	28.9	21.5	75.6	1.85	1.73	2.66	0.49	0.98	0.63	0.98	1.98	1.27	2.56	1.18	2.43	3.4	3.41	1.02	0.94	3.73	3.69
	6	-1.36	-3.29	4.19	3.83	3.85	2.36	3.85	0.384817	0.0373726			M0013	3.85	0.024	39.5	54.3	84	2	6.2	33.8	75.8	42.3	38.5	40.1	43.3	73.7	29	21.7	73	1.76	1.74	2.67	0.52	0.89	0.68	0.43	1.5	1.7	2.67	1.17	2.45	3.39	3.4	0.98	0.94	3.77	3.81
	7	-1.16	1.16	4.72	4.77	4.78	2.63	4.78	0.344989	0.0335045			M0014	4.78	0.016	39.1	53.6	83.7	1.6	5.9	33.8	76	40.1	35.9	39.3	44.1	72.1	27.5	21.9	75.8	1.79	1	2.07	0.47	0.12	0.68	0.94	1.8	1.81	2.45	1.23	2.57	3.31	3.57	1.25	0.86	3.23	3.89
	22	4.6	0.21	3.38	3.47	3.46	2.68	3.46	0.338079	0.0328335			M0015	3.46	0.028	35.6	52.6	83.4	2.4	6.1	32.7	74.8	44.8	35.4	40.8	44.7	69.9	26.9	21.8	75.6	1.69	1.11	2.06	0.51	1.04	0.59	0.96	1.88	1.29	2.35	1.17	1.34	3.47	3.06	1.21	0.9	3.72	3.64
	5	-1.44	-0.05	2.11	2.34	2.36	2.81	2.36	0.320754	0.0311509			M0016	2.36	0.043	35.7	52.3	83.7	2.5	5.8	33.9	75.7	43.4	35.5	40.8	44.6	69.9	27	21.9	73	1.59	1.12	2.06	0.54	0.94	0.64	0.43	1.39	1.74	2.45	1.15	1.36	3.46	3.07	1.18	0.9	3.77	3.77
	9	-0.52	-0.6	1.87	2.3	2.32	2.94	2.32	0.304317	0.0295546			M0017	2.32	0.044	38.7	53.2	83.7	2.4	5.8	33.9	75.7	43.6	36.2	39.3	44.3	72.5	26.3	21.9	73	1.68	1.03	2.16	0.53	0.94	0.61	0.41	1.41	1.77	2.59	1	2.6	3.19	3.46	0.96	0.9	3.78	3.81
	16	1.6	-1.87	5.8	5.72	5.73	2.94	5.73	0.304317	0.0295546			M0018	5.73	0.011	38.9	53.6	83.4	2.2	6.1	32.7	74.9	44.7	36.2	39.3	44.2	71.9	27.2	21.8	75.5	1.82	1.01	2.09	0.49	1.01	0.58	0.96	1.91	1.3	2.45	1.15	2.55	3.29	3.56	1.21	0.89	3.74	3.69
	15	1.36	4.56	3.8	3.99	2.92	3.04	2.92	0.292248	0.0283825			M0019	2.92	0.034	38.3	53.8	83.8	1.4	6.2	33.6	76	38.3	37.7	40.4	44.4	73.5	27.8	21.6	75.8	1.81	1.04	2.07	0.48	0.1	0.71	0.97	1.9	1.74	2.47	1.33	1.52	3.19	3.41	1.25	0.87	3.24	3.87
	2	-4.35	-2.1	4.73	4.62	4.52	3.08	4.52	0.287556	0.0279268			M0020	4.52	0.018	39.2	53.5	83.8	2.3	5.8	33.8	75.7	43	36.6	39.6	44.1	72.3	27.8	22	73.1	1.75	1.03	2.1	0.51	0.92	0.62	0.44	1.45	1.73	2.56	1.16	2.54	3.31	3.56	1.22	0.89	3.77	3.79
	26	7.01	-0.48	3.21	3.15	3.16	3.18	3.16	0.276152	0.0268193			M0021	3.16	0.031	39.2	55.5	83.9	2	6.4	32.5	74.9	43.7	37.8	40.9	44	74.7	28.3	21.6	75.6	1.86	1.78	2.4	0.51	1.01	0.65	0.97	1.94	1.28	2.46	1.33	1.54	3.29	3.28	0.96	0.97	3.73	3.65
	11	0.84	-0.84	2.01	1.94	1.95	3.23	1.95	0.270621	0.0262821			M0022	1.95	0.051	39.3	55.2	84.1	2.1	6	33.7	75.7	42.3	38	40.9	43.9	74.5	28.4	21.7	73.1	1.76	1.79	2.4	0.54	0.9	0.7	0.43	1.47	1.71	2.57	1.32	1.56	3.29	3.27	0.93	0.97	3.78	3.78
	25	5.12	2.1	5.42	4.32	4.34	3.6	4.34	0.23299	0.0226275			M0023	4.34	0.019	38.5	53.8	83.5	2.1	6.4	32.5	74.9	43	37.7	40.1	44.5	73.2	27.8	21.5	75.7	1.87	1.04	2.07	0.49	1	0.59	0.98	1.98	1.23	2.48	1.21	1.51	3.2	3.44	1.23	0.89	3.74	3.67
	8	-1.08	1.35	3.66	3.07	3.08	3.75	3.08	0.219269	0.0212949			M0024	3.08	0.032	38.6	53.5	83.9	2.3	6.1	33.6	75.7	41.4	37.8	40.3	44.4	73.4	27.9	21.8	73.2	1.77	1.05	2.08	0.52	0.93	0.65	0.47	1.49	1.65	2.58	1.21	1.53	3.21	3.45	1.19	0.9	3.78	3.78
	12	1.04	-3.22	4.4	4.57	4.57	1.69	---								37.4228	53.5527	83.8285	1.91735	6.05505	33.5173	75.6672	41.8002	36.6676	40.3864	44.1865	72.1555	27.322	21.7907	74.9397	1.69888	1.56049	2.22617	0.507563	0.575508	0.675716	0.800725	1.73665	1.63762	2.47693	1.19311	1.82409	3.36839	3.26588	1.07687	0.921312	3.51417	3.79962
	18	2.3	-0.59	---	---	---	---	---
	23	4.71	-0.59	---	---	---	---	---
	#	29	27	25	25	25	25	24
	%Low	0.28	0.111	0.109	0.111	0.11	0.092	0.112
	Conformer
	ΔE (kJ/mol)	3.14	2.06	2.04	2.11	2.11	1.89	2.06
	Time	0.42	00:18:19.220000	00:40:22.650000	04:16:03.780000	00:29:14.630000	04:10:02.150000	02:35:03.850000
	illudine candidates_Conf.2S3S7S9S11R
	2S3S7S9S11R
	Conformer	MMFF94	HF	ωB97X-D	ωB97X-D	ωB97X-D	ωB97X-V	ωB97X-D
	#		3-21G(*)	6-31G*	6-31G*	6-31G*	6-311+G(2DF,2P)	6-31G*
				(Energy)		(Part 2)	[6-311G*	(Energy)	8.56913
							(Energy)						Label	Relative Energy (kJ/mol)	Boltzmann Weights	ChemShift(C5)	ChemShift(C4)	ChemShift(C7)	ChemShift(C12)	ChemShift(C13)	ChemShift(C9)	ChemShift(C8)	ChemShift(C6)	ChemShift(C3)	ChemShift(C2)	ChemShift(C1)	ChemShift(C10)	ChemShift(C11)	ChemShift(C14)	ChemShift(C15)	ChemShift(H9)	ChemShift(H10)	ChemShift(H8)	ChemShift(H21)	ChemShift(H17)	ChemShift(H30)	ChemShift(H24)	ChemShift(H12)	ChemShift(H5)	ChemShift(H6)	ChemShift(H3)	ChemShift(H4)	ChemShift(H2)	ChemShift(H16)	ChemShift(H19)	ChemShift(H25)	ChemShift(H7)	ChemShift(H29)
	* 10	0	0	0	0	0	0	0	1	0.116698			M0001	0	0.138	37.8	46.7	85.5	3.8	4.4	35.2	75.2	36.5	33.7	41.5	43.1	69.4	23.7	20.5	76.9	1.77	1.16	1.88	0.37	0.71	0.6	0.36	1.83	1.98	2.54	1.48	2.22	3.54	3.14	0.96	0.72	3.96	3.36
	17	2.85	-2.32	1.56	1.22	1.22	0.65	1.22	0.768722	0.0897083			M0002	1.22	0.084	37.9	46.5	85.4	3.9	5	34.3	73.9	40.2	34.2	41.2	43.1	69.4	23.7	20.6	76.6	1.8	1.17	1.9	0.3	0.71	0.64	1.16	1.44	1.97	2.51	1.5	2.12	3.52	3.13	0.95	0.78	3.71	3.87
	2	-2.98	-2.08	1.04	0.59	0.59	0.86	0.59	0.706096	0.0824			M0003	0.59	0.109	37.9	46.4	85.6	3.4	5.1	35.3	74.9	40	34.4	41.1	43.1	69.3	23.6	20.6	74.1	1.82	1.17	1.85	0.34	0.21	0.66	1.02	1.89	1.44	2.47	1.59	2.17	3.51	3.13	0.97	0.75	3.87	3.89
	6	-1.36	-0.33	3.45	3.23	3.23	0.97	3.23	0.675356	0.0788126			M0004	3.23	0.037	38.2	46.5	85.3	3.8	4.3	35.3	75.2	36.5	33.7	41.3	43	68.5	24.8	20.6	76.8	1.86	1.14	1.83	0.35	0.69	0.59	0.35	1.82	1.94	2.48	1.48	2.3	3.65	3.2	1.2	0.72	3.98	3.36
	11	0.21	0.56	1.28	0.97	0.97	0.97	0.97	0.675356	0.0788126			M0005	0.97	0.093	35.1	46.4	85.8	3.8	4.5	35.2	75.1	36.6	34.9	45.2	43	70.5	23.5	20.7	76.8	1.66	2.28	1.99	0.41	0.69	0.62	0.35	1.73	1.92	2.34	1.7	1.33	3.23	3.51	0.96	0.81	3.9	3.37
	12	0.69	1.59	1.48	1.24	1.24	1.22	1.24	0.610376	0.0712297			M0006	1.24	0.084	37.6	46.3	85.4	3.7	4.4	35.1	75.1	36.5	33.7	41.5	43.2	68.5	24.4	20.4	76.7	1.87	1.16	1.83	0.36	0.69	0.61	0.35	1.77	1.93	2.29	1.62	1.46	3.58	3.13	1.18	0.73	3.93	3.37
	16	1.39	-2.47	5.04	4.54	4.54	1.73	4.54	0.496559	0.0579474			M0007	4.54	0.022	38.3	46.4	85.3	3.9	5	34.3	73.9	40.3	34.2	41.1	43	68.5	24.7	20.5	76.6	1.89	1.15	1.85	0.28	0.69	0.63	1.15	1.44	1.95	2.45	1.5	2.21	3.64	3.19	1.19	0.75	3.72	3.86
	1	-3.57	-1.96	4.79	4.08	4.08	2.09	4.08	0.429244	0.0500919			M0008	4.08	0.027	38.2	46.3	85.5	3.5	5.1	35.4	74.9	40.2	34.4	40.9	43.1	68.5	24.8	20.6	73.9	1.91	1.15	1.81	0.33	0.2	0.66	1.01	1.9	1.42	2.42	1.59	2.26	3.62	3.19	1.22	0.75	3.88	3.89
	20	4.54	-0.8	3.48	2.87	2.87	2.34	2.87	0.387944	0.0452723			M0009	2.87	0.043	35.1	46.3	85.8	3.9	5	34.2	73.8	40.3	35.5	44.9	43	70.6	23.6	20.5	76.6	1.68	2.31	2.01	0.33	0.7	0.66	1.14	1.35	1.93	2.32	1.74	1.23	3.23	3.51	0.97	0.83	3.65	3.87
	23	4.8	0.24	3.72	3.17	3.17	2.66	3.17	0.340826	0.0397737			M0010	3.17	0.038	37.6	46.1	85.5	3.9	5.1	34.2	73.8	40.3	34.2	41.3	43.2	68.6	24.3	20.4	76.6	1.9	1.17	1.85	0.29	0.69	0.65	1.17	1.38	1.93	2.26	1.63	1.37	3.57	3.13	1.16	0.78	3.68	3.87
	7	-1.13	0.69	5.22	4.87	4.86	2.75	4.86	0.328637	0.0383513			M0011	4.86	0.019	35.2	46.6	85.7	3.8	4.4	35.3	75.1	36.6	35	45.7	43.1	69.5	24.8	20.6	76.8	1.72	2.34	1.95	0.38	0.68	0.61	0.34	1.74	1.89	2.29	1.75	1.33	3.31	3.63	1.2	0.79	3.92	3.36
	8	-0.84	0.59	3.24	2.63	2.62	3.04	2.62	0.292248	0.0341048			M0012	2.62	0.048	37.6	45.9	85.7	3.5	5.2	35.4	74.9	40	34.4	41.1	43.3	68.6	24.2	20.6	74.1	1.92	1.16	1.79	0.36	0.17	0.68	1.03	1.85	1.39	2.23	1.73	1.41	3.55	3.13	1.17	0.78	3.85	3.9
	15	1.34	3.17	3.58	3.47	3.46	3.53	3.46	0.239684	0.0279707			M0013	3.46	0.034	35.5	46.6	85.4	3.7	4.3	35.1	75	36.6	34.3	45.6	43.2	69.5	24.5	20.6	76.7	1.81	1.35	1.9	0.36	0.68	0.6	0.35	1.73	1.89	2.29	1.76	1.37	3.21	3.57	1.17	0.77	3.91	3.36
	13	1.09	1.1	6.27	6.02	6.02	3.63	6.02	0.230179	0.0268614			M0014	6.02	0.012	39.1	49.2	85.7	3.9	4.3	35.2	75.3	36.9	35	48.7	41.9	75.8	25.9	21	77	2.02	1.89	2.23	0.42	0.7	0.59	0.32	1.73	1.9	3.23	1.88	1.75	3.51	3.64	0.95	0.81	3.93	3.36
	22	4.65	0.43	2.64	2.07	2.07	3.7	2.07	0.22375	0.0261112			M0015	2.07	0.06	38.1	49.1	85.4	3.8	4.4	35.2	75.1	36.6	35	48	42.5	75.9	25.1	20.9	77	2.13	1.38	1.85	0.37	0.72	0.6	0.36	1.76	1.92	3.27	1.87	1.8	3.42	3.51	0.89	0.79	3.94	3.36
	18	3.13	-0.6	7.49	6.79	6.79	4.16	6.79	0.185748	0.0216764			M0016	6.79	0.009	35.3	46.5	85.7	3.9	5.1	34.3	73.9	40.4	35.5	45.5	43.1	69.6	24.7	20.5	76.6	1.75	2.36	1.97	0.3	0.68	0.65	1.15	1.35	1.9	2.26	1.78	1.24	3.29	3.62	1.18	0.83	3.66	3.86
	3	-2.64	-0.35	6.99	6.19	6.16	4.39	6.16	0.16924	0.01975			M0017	6.16	0.011	35.3	46.4	85.8	3.5	5.1	35.4	74.9	40.3	35.7	45.3	43.1	69.4	24.7	20.6	73.9	1.77	2.36	1.92	0.36	0.17	0.68	0.99	1.82	1.37	2.23	1.87	1.28	3.29	3.59	1.22	0.8	3.84	3.89
	14	1.25	-2.15	3.68	2.44	2.44	4.4	2.44	0.168557	0.0196702			M0018	2.44	0.051	38.2	48.9	85.5	3.4	5.1	35.3	74.9	40.1	35.6	47.5	42.5	75.9	25.1	20.8	74.2	2.19	1.39	1.82	0.34	0.2	0.67	1.02	1.83	1.39	3.21	1.95	1.74	3.42	3.5	0.9	0.81	3.85	3.89
	4	-2.26	-1.05	7.37	6.62	6.62	4.48	6.62	0.163188	0.0190437			M0019	6.62	0.01	39.2	48.9	85.9	3.5	5.1	35.4	75	40.5	35.7	48.2	41.9	75.9	25.8	20.9	74.2	2.06	1.9	2.18	0.38	0.19	0.66	0.99	1.8	1.38	3.18	1.97	1.71	3.5	3.62	0.96	0.83	3.85	3.88
	24	5.07	1.52	5.53	5.1	5.1	4.72	5.1	0.148084	0.0172812			M0020	5.1	0.018	35.6	46.5	85.4	3.9	5.2	34.2	73.8	40.4	34.9	45.4	43.3	69.7	24.4	20.6	76.6	1.84	1.37	1.91	0.29	0.69	0.65	1.19	1.35	1.9	2.26	1.78	1.28	3.21	3.57	1.16	0.82	3.65	3.86
	9	-0.52	1.93	5.11	4.54	4.53	4.98	4.53	0.133296	0.0155554			M0021	4.53	0.022	35.5	46.4	85.6	3.5	5.2	35.3	74.8	40.2	35.2	45.3	43.3	69.7	24.4	20.7	74	1.85	1.36	1.86	0.35	0.18	0.68	1.03	1.81	1.37	2.23	1.88	1.33	3.24	3.56	1.17	0.81	3.83	3.89
	25	6.67	6.54	7.08	5.67	5.67	5.87	5.67	0.0929842	0.0108511			M0022	5.67	0.014	39.3	49.3	85.8	3.9	4.5	35.1	75.1	37.1	37.7	48	42.8	76.2	25.5	20.9	76.9	2.01	1.94	2.26	0.44	0.69	0.63	0.35	1.74	1.89	2.4	1.94	1.61	3.4	3.5	0.88	0.83	3.92	3.38
	19	4.5	5.23	8.42	6.76	6.76	7.16	6.76	0.0551703	0.00643826			M0023	6.76	0.009	39.5	49.2	86.3	3.7	5.3	35.5	74.7	40.1	38.9	47.2	43.1	76.5	25.6	20.8	74.1	1.97	2.02	2.13	0.4	0.19	0.7	1.02	1.81	1.36	2.39	2.1	1.52	3.39	3.47	0.93	0.85	3.85	3.9
	27	11.21	5.44	9.41	7.92	7.9	7.51	7.9	0.0478846	0.00558804			M0024	7.9	0.006	39.4	49.2	86	4	5.2	34.2	73.9	40.9	37.9	47.7	42.8	76.2	25.4	20.7	76.8	2.04	1.97	2.26	0.36	0.71	0.67	1.17	1.36	1.92	2.42	1.93	1.5	3.4	3.47	0.88	0.86	3.65	3.87
	21	4.64	-0.81	8.11	7.57	7.57	4.56	---								37.3057	46.731	85.5454	3.7391	4.75186	34.9787	74.7288	38.4821	34.5203	43.1097	43.0137	70.013	24.2954	20.5964	76.0804	1.83906	1.46931	1.90407	0.348095	0.57245	0.630977	0.738438	1.6947	1.80633	2.47172	1.6459	1.79841	3.47102	3.30413	1.06335	0.770413	3.85038	3.6333
	5	-1.92	-0.77	---	---	---	---	---
	26	7.45	-2.14	---	---	---	---	---
	#	29	27	25	25	25	25	24
	%Low	0.152	0.086	0.163	0.137	0.137	0.114	0.138
	Conformer
	ΔE (kJ/mol)	2.21	1.5	2.47	2.2	2.2	2	2.17
	Time	0.47	00:18:05.080000	00:40:09.870000	03:39:39.620000	00:21:53.330000	04:21:24.780000	02:40:11.330000
	illudine candidates 2_Conf.2S3S7S9S11S
	2S3S7S9S11S
	Conformer	MMFF94	HF	ωB97X-D	ωB97X-D	ωB97X-D	ωB97X-V	ωB97X-D
	#		3-21G(*)	6-31G*	6-31G*	6-31G*	6-311+G(2DF,2P)	6-31G*
				(Energy)		(Part 2)	[6-311G*	(Energy)	4.3757
							(Energy)						Label	Relative Energy (kJ/mol)	Boltzmann Weights	ChemShift(C5)	ChemShift(C4)	ChemShift(C7)	ChemShift(C12)	ChemShift(C13)	ChemShift(C9)	ChemShift(C8)	ChemShift(C6)	ChemShift(C3)	ChemShift(C2)	ChemShift(C1)	ChemShift(C10)	ChemShift(C11)	ChemShift(C14)	ChemShift(C15)	ChemShift(H9)	ChemShift(H10)	ChemShift(H8)	ChemShift(H21)	ChemShift(H17)	ChemShift(H30)	ChemShift(H24)	ChemShift(H12)	ChemShift(H5)	ChemShift(H6)	ChemShift(H3)	ChemShift(H4)	ChemShift(H16)	ChemShift(H2)	ChemShift(H19)	ChemShift(H25)	ChemShift(H7)	ChemShift(H29)
	* 18	0	0	0	0	0	0	0	1	0.228535			M0001	0	0.138	40.1	48.2	87.7	4.3	4.7	35.9	75	36.3	36.8	40.8	43.1	71	27.9	20.3	76.2	1.83	1.56	1.84	0.39	0.73	0.63	0.37	1.88	1.94	2.62	2.62	1.37	3.55	3.23	0.91	0.8	4.25	3.33
	28	2.61	-3.09	0.29	0.39	0.39	0.14	0.39	0.944923	0.215948			M0002	0.39	0.118	40.5	48.2	87.5	4.3	5.4	34.8	73.7	40.1	37.1	40.7	43.1	71.2	28.1	20.2	76.1	1.85	1.57	1.87	0.28	0.7	0.68	1.21	1.46	1.95	2.59	2.63	1.29	3.56	3.21	0.91	0.84	4.01	3.85
	37	5.23	-2.24	-1.2	-1.56	-1.56	0.28	-1.56	0.89288	0.204054			M0003	-1.56	0.259	35.6	50.5	88.4	5	4.9	37.1	75.6	35.1	37.1	44.9	42.9	71.8	28.5	19.8	76	2.57	1.28	1.9	0.39	0.78	0.69	0.3	1.87	1.93	2.45	2	1.47	3.21	3.57	0.9	1.05	3.88	3.32
	42	9.96	-6.9	-0.33	-0.89	-0.89	0.59	-0.89	0.787614	0.179997			M0004	-0.89	0.197	35.7	50.5	87.8	5	5.6	36.2	74.4	38.9	37.5	45	42.9	71.6	28.7	19.4	76.2	2.61	1.3	1.94	0.31	0.77	0.74	1.14	1.47	1.93	2.42	2.02	1.4	3.21	3.56	0.9	1.06	3.67	3.83
	32	3.46	-4.66	-0.66	-1.83	-1.83	0.71	-1.83	0.750283	0.171466			M0005	-1.83	0.288	35.7	50.5	88.3	4.6	5.7	37.4	75.4	38.8	37.6	44.9	42.9	71.6	28.6	19.8	73.8	2.62	1.28	1.88	0.35	0.27	0.76	1.03	1.94	1.45	2.39	2.11	1.45	3.22	3.57	0.9	1.08	3.82	3.85
	1	-5.67	14.92	14.76	---	---	---	---								37.7217	49.4777	87.9205	4.62028	5.22544	36.2185	74.8023	37.7724	37.1892	43.074	42.9889	71.4173	28.3296	19.9286	75.7261	2.26117	1.41021	1.88358	0.344987	0.66205	0.695131	0.788878	1.72375	1.8543	2.5034	2.3002	1.39225	3.365	3.41276	0.904445	0.954461	3.94454	3.61941
	2	-4.53	15.22	15	---	---	---	---
	3	-4.18	13.8	10.41	10.83	---	---	---
	4	-3.95	14.58	---	---	---	---	---
	5	-3.88	15.23	---	---	---	---	---
	6	-2.8	14.55	---	---	---	---	---
	7	-2.78	16.87	13.57	---	---	---	---
	8	-2.74	-2.33	0.32	---	---	---	---
	9	-2.29	-2.32	---	---	---	---	---
	10	-2.03	16.8	13.62	---	---	---	---
	11	-1.78	17.64	13.22	13.46	---	---	---
	12	-1.66	15.38	9.07	9.92	---	---	---
	13	-1.47	16.8	---	---	---	---	---
	14	-1.45	16.05	9.79	10.49	---	---	---
	15	-0.53	16.07	---	---	---	---	---
	16	-0.27	0.01	---	---	---	---	---
	17	-0.09	14.61	15.16	---	---	---	---
	19	0.09	18.76	14.13	---	---	---	---
	20	0.28	14.61	---	---	---	---	---
	21	0.32	19.1	11.65	12.38	---	---	---
	22	1.9	19.9	12.46	13.31	---	---	---
	23	2.02	13.56	10.97	---	---	---	---
	24	2.04	-7.12	-1.68	-1.78	---	---	---
	25	2.07	-3.04	---	---	---	---	---
	26	2.12	15.26	---	---	---	---	---
	27	2.59	14.5	11.96	12.33	---	---	---
	29	2.63	18.99	18.27	---	---	---	---
	30	2.74	15.26	---	---	---	---	---
	31	3.18	17	13.38	---	---	---	---
	33	3.58	14.53	---	---	---	---	---
	34	3.8	19.76	16.14	---	---	---	---
	35	4.42	-4.06	-1.46	-1.49	---	---	---
	36	4.58	14.19	10.94	10.72	---	---	---
	38	6.21	18.59	14.76	---	---	---	---
	39	6.51	15.48	9.34	9.74	---	---	---
	40	7.4	18.57	18.56	---	---	---	---
	41	8.54	-6.88	---	---	---	---	---
	43	10.42	13.6	---	---	---	---	---
	#	56	43	29	16	5	5	5
	%Low	0.151	0.227	0.183	0.186	0.288	0.228	0.288
	Conformer
	ΔE (kJ/mol)	2.95	1.53	1.05	0.68	0.77	0.31	0.77
	Time	0.54	00:42:56.430000	00:53:00.630000	04:10:18.940000	00:02:39.100000	00:50:36.750000	00:39:18.970000
	2R3S7S9R11R
	Conformer	MMFF94	HF	ωB97X-D	ωB97X-D	ωB97X-D	ωB97X-V	ωB97X-D
	#		3-21G(*)	6-31G*	6-31G*	6-31G*	6-311+G(2DF,2P)	6-31G*
				(Energy)		(Part 2)	[6-311G*	(Energy)	7.0222
							(Energy)						Label	Relative Energy (kJ/mol)	Boltzmann Weights	ChemShift(C5)	ChemShift(C4)	ChemShift(C7)	ChemShift(C12)	ChemShift(C13)	ChemShift(C9)	ChemShift(C8)	ChemShift(C6)	ChemShift(C3)	ChemShift(C2)	ChemShift(C1)	ChemShift(C10)	ChemShift(C11)	ChemShift(C14)	ChemShift(C15)	ChemShift(H9)	ChemShift(H10)	ChemShift(H8)	ChemShift(H21)	ChemShift(H17)	ChemShift(H30)	ChemShift(H24)	ChemShift(H12)	ChemShift(H5)	ChemShift(H6)	ChemShift(H3)	ChemShift(H4)	ChemShift(H16)	ChemShift(H2)	ChemShift(H20)	ChemShift(H14)	ChemShift(H7)	ChemShift(H29)
	* 1	0	0	0	0	0	0	0	1	0.142406			M0001	0	0.068	35.4	53.3	83.8	6.3	2.3	33.6	75.8	39.8	37.2	39.7	44.1	69.6	27.3	21.8	73.3	0.91	2.61	2.31	0.63	0.53	0.48	0.91	1.5	1.99	2.59	1.53	1.84	3.38	3.37	0.92	0.9	3.78	3.76
	17	8.5	1.59	2.13	2.18	2.18	0.77	2.18	0.732286	0.104282			M0002	2.18	0.028	35.5	53.5	83.4	6.4	2.1	32.4	75.1	41.4	37.2	39.4	44.3	69.6	27.2	21.9	75.7	0.92	2.68	2.3	0.58	0.99	0.45	0.96	1.07	2.42	2.51	1.49	1.85	3.39	3.38	0.91	0.95	3.7	3.74
	7	5.63	5.68	1.15	1.63	1.63	1.05	1.63	0.653843	0.0931109			M0003	1.63	0.035	35.4	53.6	84	6.3	1.5	33.7	76.3	37	37	39.7	44.2	69.5	27.2	21.9	76.2	0.89	2.67	2.28	0.7	1.01	0.44	0.08	1.61	2.33	2.49	1.52	1.94	3.4	3.39	0.91	0.91	3.89	3.21
	16	8.34	8.34	-1.7	-1.67	-1.67	1.19	-1.67	0.617831	0.0879826			M0004	-1.67	0.134	35.4	53.5	84	6.4	1.6	33.6	76.1	37.7	36.8	40.5	44.8	70	27.1	21.7	75.8	0.95	2.64	2.28	0.77	1.06	0.47	0.08	1.56	1.85	2.47	1.65	1.03	3.3	3.23	0.88	0.92	3.86	3.23
	26	12.53	5.34	0.35	-0.51	-0.51	1.76	-0.51	0.490567	0.0698595			M0005	-0.51	0.084	35.9	53.5	83	6	2.1	32.5	74.8	41.2	37.2	39.8	45.1	69.9	27.2	21.7	75.7	0.98	1.66	2.35	0.46	0.81	0.5	1	1.13	2.11	2.52	1.55	1.9	3.28	3.26	0.89	0.94	3.7	3.74
	6	5.09	4.16	-1.21	-1.95	-1.97	1.78	-1.97	0.486613	0.0692964			M0006	-1.97	0.151	35.8	53.2	84	6.3	2.4	33.7	75.8	40.1	37.3	40.5	44.7	70.1	27	21.7	73.3	0.98	2.54	2.3	0.7	0.55	0.51	0.87	1.46	1.57	2.57	1.65	0.96	3.25	3.22	0.87	0.94	3.78	3.77
	11	6.28	4.84	-0.59	-1.74	-1.74	1.94	-1.74	0.456106	0.064952			M0007	-1.74	0.138	35.9	53.3	83.4	5.8	2.3	33.7	75.5	39.7	37.3	40.4	45	70	27.3	21.9	73.2	1	1.55	2.37	0.51	0.34	0.51	0.96	1.55	1.7	2.6	1.6	1.86	3.28	3.23	0.9	0.94	3.79	3.76
	27	12.96	6.46	0.92	0.44	0.44	2.42	0.44	0.375587	0.0534857			M0008	0.44	0.057	35.5	53.5	83.7	6.6	2.3	32.4	75.1	42.1	37	40.3	44.8	70	27.1	21.6	75.7	0.97	2.67	2.3	0.65	1.06	0.48	0.97	1.01	1.98	2.48	1.61	0.93	3.28	3.25	0.89	0.94	3.66	3.73
	21	10.52	10.61	0.1	-0.19	-0.19	2.75	-0.19	0.328637	0.0467997			M0009	-0.19	0.074	36	53.4	83.5	5.9	1.5	33.8	75.9	37.1	36.9	39.5	45.1	69.7	27.2	21.8	76	0.96	1.6	2.33	0.56	0.82	0.49	0.13	1.69	1.98	2.51	1.56	2.02	3.29	3.26	0.89	0.91	3.9	3.22
	14	7.53	14.67	2.2	1.94	1.93	4.18	1.93	0.184251	0.0262383			M0010	1.93	0.031	38	53.1	83.6	5.9	1.7	33.8	76	39.7	35.6	40.8	45.3	75.7	25.4	21.8	75.8	1.22	1.59	2.22	0.59	0.9	0.5	0.14	1.74	1.63	2.49	1.6	1	3.42	3.45	1.12	0.91	3.87	3.23
	5	4.56	14.26	5.19	5.24	5.24	4.53	5.24	0.159919	0.0227734			M0011	5.24	0.008	39.3	53	84	5.9	1.7	33.8	76.1	40.1	35.3	41.6	44.3	75.3	25.7	21.8	75.8	1.6	1.92	2.2	0.77	0.9	0.5	0.12	1.73	1.66	2.47	1.6	0.98	3.52	3.61	1.15	0.94	3.88	3.23
	22	11.01	11.88	3.02	3.07	3.07	4.68	3.07	0.150501	0.0214322			M0012	3.07	0.02	38	53.1	83.5	6.2	2.3	32.6	74.9	43.8	36.1	40.6	45.3	75.7	25.7	21.6	75.7	1.24	1.66	2.24	0.49	0.93	0.51	1.03	1.2	1.74	2.48	1.55	0.93	3.41	3.43	1.12	0.93	3.65	3.73
	15	7.55	14.76	2.73	2.76	2.76	4.95	2.76	0.134924	0.0192139			M0013	2.76	0.022	37.9	52.3	83.7	5.6	1.8	33.8	76	41.1	34.9	41.5	45.4	75.2	25.2	21.9	75.6	1.02	1.48	2.27	0.62	0.85	0.49	0.13	1.82	1.6	2.52	1.72	1.11	3.44	3.37	1.12	0.9	3.87	3.24
	8	5.96	12.01	2.2	2.16	2.16	4.98	2.16	0.133296	0.0189821			M0014	2.16	0.029	38.1	52.8	83.6	5.8	2.5	33.8	75.7	42.7	36.1	40.9	45.3	75.9	25.5	21.8	73.1	1.24	1.55	2.25	0.55	0.4	0.54	0.95	1.66	1.25	2.59	1.58	0.9	3.35	3.43	1.11	0.93	3.77	3.77
	13	6.9	16.64	3.81	3.8	3.8	5.15	3.8	0.124435	0.0177202			M0015	3.8	0.015	39.3	53	84	5.7	1.8	33.8	76	40.7	34.8	41	45	75.7	24.3	22	75.7	1.51	1.91	2.19	0.79	0.92	0.5	0.15	1.79	1.66	2.48	1.52	0.96	3.43	3.53	0.93	0.94	3.88	3.25
	20	9.09	16.54	3.35	3.78	3.78	5.29	3.78	0.117581	0.0167442			M0016	3.78	0.015	37.8	52.6	83.8	6.1	1.5	33.8	76.1	38.8	36.9	40.2	44.5	75.3	26	21.7	76	1	1.55	2.21	0.61	0.92	0.47	0.11	1.78	1.8	2.52	1.53	2.04	3.47	3.43	0.94	0.9	3.89	3.22
	25	11.73	13.75	5.22	4.5	4.5	5.3	4.5	0.117106	0.0166766			M0017	4.5	0.011	37.7	52.5	83.3	6.3	2.2	32.6	74.9	43.2	37.1	40.3	44.4	75.3	26	21.6	75.6	1.01	1.58	2.23	0.51	0.92	0.48	1	1.24	1.87	2.53	1.52	1.96	3.48	3.38	0.93	0.92	3.69	3.74
	12	6.38	14.99	5.79	6.04	6.03	5.55	6.03	0.105839	0.0150721			M0018	6.03	0.006	38.5	52.3	83.8	5.8	1.8	33.8	76.1	40.6	35.5	41.7	44.4	75.1	26.1	21.9	75.8	1.06	1.54	2.26	0.59	0.86	0.48	0.13	1.82	1.69	2.5	1.84	1.8	3.61	3.5	1.16	0.9	3.9	3.22
	18	8.68	12.38	7.12	6.93	6.93	5.62	6.93	0.102883	0.0146511			M0019	6.93	0.004	39.2	53.1	83.8	6.1	2.4	32.6	75	44.6	35.6	41.6	44.5	75.3	25.7	21.8	75.6	1.62	1.97	2.22	0.67	0.92	0.52	1.01	1.21	1.77	2.46	1.56	0.9	3.51	3.6	1.14	0.96	3.66	3.73
	2	2.73	12	5.63	5.77	5.77	5.66	5.77	0.101231	0.0144159			M0020	5.77	0.007	39.3	52.8	84	5.8	2.4	33.8	75.7	42.9	35.9	41.6	44.1	75.3	25.8	21.8	73	1.59	1.9	2.22	0.72	0.39	0.55	0.9	1.65	1.29	2.56	1.59	0.88	3.46	3.59	1.13	0.95	3.78	3.77
	4	4.28	13.87	3.57	3.82	3.82	5.8	3.82	0.0956557	0.0136219			M0021	3.82	0.015	39.4	52.9	84	5.8	2.5	33.8	75.8	43.1	35.8	40.9	44.9	75.7	24.7	21.9	73.1	1.49	1.96	2.21	0.74	0.44	0.55	0.92	1.68	1.31	2.58	1.49	0.87	3.36	3.51	0.92	0.96	3.78	3.78
	9	5.98	13.64	4.09	3.87	3.87	5.89	3.87	0.0922347	0.0131347			M0022	3.87	0.014	37.5	52.2	83.6	5.7	2.5	33.9	75.7	43.1	35.9	41.3	44.8	75.4	25.3	21.9	73	0.96	1.45	2.24	0.55	0.38	0.52	0.94	1.74	1.35	2.6	1.69	1.8	3.5	3.32	0.93	0.91	3.79	3.77
	19	9.09	12.16	7.07	7.05	7.05	5.93	7.05	0.0907538	0.0129238			M0023	7.05	0.004	38.2	52.3	83.5	6	2.3	32.6	75	44.7	35.9	41.3	44.4	75.1	26.4	21.7	75.6	1.07	1.57	2.27	0.5	0.88	0.49	1	1.28	1.78	2.5	1.77	1.77	3.6	3.5	1.16	0.92	3.68	3.73
	24	11.46	12.66	3.99	4.4	4.39	5.94	4.39	0.0903873	0.0128716			M0024	4.39	0.012	37.8	52.4	83.5	5.8	2.4	32.6	74.9	45.4	35.3	41.4	45.5	75.3	25.4	21.8	75.4	1.04	1.53	2.28	0.52	0.88	0.5	1.02	1.31	1.72	2.51	1.66	1.03	3.46	3.38	1.12	0.93	3.65	3.73
	10	6.11	12.57	3.19	3.4	3.4	6.25	3.4	0.0797312	0.0113542			M0025	3.4	0.017	37.9	52	83.7	5.5	2.5	33.9	75.7	44.1	35.4	41.4	45.3	75.3	25.3	21.9	72.9	1.03	1.42	2.28	0.57	0.34	0.53	0.9	1.75	1.23	2.61	1.69	1	3.44	3.32	1.12	0.92	3.78	3.78
	23	11.05	14.56	5.38	5.23	5.23	5.84	---								36.3348	53.229	83.6836	6.15269	2.04372	33.3277	75.6331	40.2556	36.7461	40.2445	44.6491	71.2969	26.7442	21.793	74.9092	1.02307	2.18872	2.28962	0.622473	0.782496	0.48533	0.655723	1.45366	1.90841	2.52769	1.57764	1.51729	3.36572	3.34684	0.945485	0.925525	3.78592	3.56908
	3	4.13	12.18	---	---	---	---	---
	#	56	27	26	26	26	26	25
	%Low	0.347	0.438	0.153	0.149	0.15	0.14	0.151
	Conformer
	ΔE (kJ/mol)	3.54	2.42	2.4	2.13	2.14	2.36	2.1
	Time	0.52	00:20:03.270000	00:40:18.130000	03:50:00.780000	00:18:10.480000	04:44:04.300000	03:09:32.100000
	illudine candidates 2_Conf.2S3S7S9R11R
	2S3S7S9R11R
	Conformer	MMFF94	HF	ωB97X-D	ωB97X-D	ωB97X-D	ωB97X-V	ωB97X-D
	#		3-21G(*)	6-31G*	6-31G*	6-31G*	6-311+G(2DF,2P)	6-31G*
				(Energy)		(Part 2)	[6-311G*	(Energy)	9.50687
							(Energy)						Label	Relative Energy (kJ/mol)	Boltzmann Weights	ChemShift(C5)	ChemShift(C4)	ChemShift(C7)	ChemShift(C12)	ChemShift(C13)	ChemShift(C9)	ChemShift(C8)	ChemShift(C6)	ChemShift(C3)	ChemShift(C2)	ChemShift(C1)	ChemShift(C10)	ChemShift(C11)	ChemShift(C14)	ChemShift(C15)	ChemShift(H9)	ChemShift(H10)	ChemShift(H8)	ChemShift(H21)	ChemShift(H17)	ChemShift(H30)	ChemShift(H24)	ChemShift(H12)	ChemShift(H5)	ChemShift(H6)	ChemShift(H3)	ChemShift(H4)	ChemShift(H16)	ChemShift(H2)	ChemShift(H1)	ChemShift(H25)	ChemShift(H7)	ChemShift(H29)
	* 3	0	0	0	0	0	0	0	1	0.105187			M0001	0	0.042	36.8	53.9	83.6	4.8	4.4	38.1	77	37.9	38.2	39	41.7	72.4	26.9	19.3	77.9	1.34	1.76	2.04	0.43	0.73	0.64	0.26	1.85	1.64	2.18	1.35	2.02	3.45	3.49	0.97	0.83	3.9	3.32
	18	4.44	2.62	-2.3	-2.4	-2.4	0.6	-2.4	0.784434	0.0825123			M0002	-2.4	0.112	36.6	54.4	83	4.8	4.5	38.1	76.8	37.7	38.3	38.4	42.1	72.6	26.4	19.2	77.9	1.45	1.09	1.64	0.34	0.76	0.63	0.29	1.86	1.66	2.17	1.36	2.04	3.27	3.36	0.92	0.79	3.9	3.33
	14	3.89	3.69	-1.43	-1.73	-1.73	0.91	-1.73	0.691954	0.0727846			M0003	-1.73	0.085	36.6	55.2	83.4	4.6	4.5	38.2	76.8	38.1	38	40	42.4	72.3	26.6	19.1	77.9	1.34	1.83	1.66	0.4	0.68	0.67	0.28	1.87	1.51	2.21	1.46	0.99	3.32	3.35	0.94	0.85	3.89	3.34
	1	-3.79	-2.67	0.73	0.4	0.4	1.05	0.4	0.653843	0.0687758			M0004	0.4	0.036	36.9	54	83.4	4.4	5.3	38.4	76.7	40.9	38.2	38.9	41.7	72.3	26.8	19.2	75.2	1.36	1.75	2.01	0.39	0.21	0.7	0.98	1.8	1.24	2.29	1.31	1.95	3.43	3.48	0.97	0.85	3.81	3.86
	16	4.24	3.88	-1.2	-1.36	-1.36	1.18	-1.36	0.620337	0.0652514			M0005	-1.36	0.073	34.3	52.5	83.4	4.7	4.5	38.2	76.7	38	37.3	40.3	42.5	72.3	25.3	19.1	78	1.14	2	1.54	0.4	0.71	0.67	0.29	1.82	1.51	2.14	1.37	0.78	3.24	3.28	1.03	0.85	3.89	3.33
	4	0.56	-0.59	-2.11	-2.36	-2.38	1.33	-2.38	0.583803	0.0614085			M0006	-2.38	0.11	36.6	54.5	82.8	4.4	5.3	38.3	76.6	40.7	38.4	38.4	42.1	72.6	26.3	19.2	75.3	1.48	1.1	1.61	0.31	0.25	0.69	1.02	1.81	1.26	2.29	1.33	1.97	3.25	3.36	0.92	0.81	3.81	3.86
	15	4.18	5.36	-0.96	-0.85	-0.85	2.02	-0.85	0.441577	0.0464482			M0007	-0.85	0.06	35.8	53.7	83.1	4.6	4.5	38.1	76.7	37.9	37.5	41.3	43.1	73.9	26	19	77.9	1.31	0.99	1.47	0.35	0.71	0.65	0.29	1.87	1.53	2.17	1.53	0.99	3.34	3.35	1.21	0.78	3.9	3.33
	26	8.13	2.23	0.84	0.5	0.48	2.44	0.48	0.372559	0.0391884			M0008	0.48	0.035	34.3	52.5	83.2	4.8	5.3	37.3	75.8	42	37.5	40.2	42.6	72.3	25.2	19	77.8	1.15	2.02	1.59	0.32	0.72	0.71	1.14	1.34	1.58	2.18	1.31	0.76	3.25	3.26	1.01	0.88	3.67	3.83
	25	8.05	2.45	0.8	0.37	0.37	2.48	0.37	0.366578	0.0385592			M0009	0.37	0.036	36.5	55.2	83.2	4.7	5.3	37.3	75.8	42.1	38	40	42.4	72.3	26.6	19	77.7	1.35	1.84	1.68	0.32	0.69	0.71	1.14	1.38	1.58	2.25	1.4	0.96	3.31	3.35	0.92	0.88	3.68	3.83
	11	2.89	4.02	2.51	2.16	2.16	2.53	2.16	0.359235	0.0377869			M0010	2.16	0.018	34.5	52.9	83.4	4.7	4.5	38.2	76.8	38.1	37	41.2	42.3	71.9	26.7	19.1	77.9	1.22	2.02	1.51	0.36	0.7	0.66	0.28	1.83	1.48	2.15	1.47	0.77	3.38	3.38	1.24	0.84	3.9	3.33
	7	1.91	1.93	-0.53	-0.65	-0.65	2.64	-0.65	0.343596	0.0361418			M0011	-0.63	0.055	34.3	52.5	83.2	4.3	5.4	38.4	76.6	41.1	37.5	40.2	42.6	72.2	25.2	19.1	75.3	1.17	2.01	1.52	0.37	0.19	0.74	1	1.78	1.1	2.26	1.35	0.69	3.22	3.25	1.03	0.87	3.8	3.87
	8	1.96	1.64	-0.62	-0.62	-0.63	2.64	-0.63	0.343596	0.0361418			M0012	-0.65	0.055	36.6	55.2	83.3	4.2	5.4	38.4	76.6	41.1	38.1	40	42.4	72.3	26.6	19.1	75.2	1.37	1.84	1.62	0.38	0.17	0.74	0.99	1.83	1.11	2.33	1.44	0.91	3.3	3.35	0.94	0.88	3.81	3.88
	17	4.31	7.08	0.66	0.85	0.85	3.07	0.85	0.288722	0.0303698			M0013	0.85	0.03	36.2	53.3	83.2	4.7	4.5	38.1	76.8	37.9	37.9	41.3	42.5	74.1	25.5	19.1	78	1.22	0.99	1.59	0.39	0.76	0.65	0.3	1.88	1.61	2.16	1.58	1.76	3.42	3.36	1.02	0.79	3.9	3.33
	24	7.68	3.48	0.77	0.92	0.92	3.14	0.92	0.280658	0.0295216			M0014	0.92	0.029	35.8	53.7	82.9	4.7	5.2	37.3	75.7	41.9	37.6	41.2	43.1	73.8	25.9	18.9	77.7	1.32	1	1.51	0.27	0.71	0.69	1.12	1.39	1.6	2.21	1.47	0.98	3.34	3.35	1.19	0.81	3.69	3.83
	10	2.6	5.71	3.13	3.1	3.1	3.2	3.1	0.273926	0.0288135			M0015	3.1	0.012	36.6	53.5	83.2	4.7	4.5	38.2	76.8	38	37.7	41.7	42.1	73.8	26.4	19.1	77.9	1.3	0.97	1.52	0.35	0.73	0.64	0.3	1.88	1.57	2.15	1.74	1.64	3.51	3.45	1.25	0.78	3.92	3.32
	20	5.78	6.28	0.26	0.39	0.39	3.2	0.39	0.273926	0.0288135			M0016	0.39	0.036	34.7	53.2	83.1	4.7	4.5	38.1	76.7	37.8	36.6	40.8	42.7	71.9	26.6	19	77.9	1.21	1.06	1.47	0.34	0.71	0.65	0.29	1.83	1.49	2.11	1.46	0.83	3.29	3.28	1.2	0.8	3.89	3.33
	9	2.26	3.26	-0.16	-0.01	-0.01	3.5	-0.01	0.242612	0.0255196			M0017	-0.01	0.042	35.7	53.7	83	4.3	5.4	38.3	76.5	40.9	37.7	41.3	43.1	73.9	25.9	19	75.2	1.34	1	1.44	0.32	0.19	0.72	1.02	1.83	1.13	2.3	1.5	0.92	3.34	3.33	1.21	0.8	3.82	3.88
	21	6.48	2.13	4.05	3.91	3.89	3.72	3.89	0.221947	0.0233459			M0018	3.89	0.009	34.6	52.8	83.2	4.7	5.3	37.4	75.9	42.1	37.1	41.1	42.3	71.8	26.5	19	77.8	1.23	2.03	1.56	0.28	0.7	0.7	1.13	1.36	1.54	2.19	1.42	0.75	3.38	3.36	1.23	0.87	3.69	3.82
	22	7.14	4.65	2.24	2.2	2.2	3.79	2.2	0.215748	0.0226939			M0019	2.2	0.017	36.2	53.2	82.9	4.7	5.1	37.3	75.8	41.9	37.9	41	42.5	73.9	25.4	19	77.8	1.24	1	1.64	0.3	0.75	0.68	1.12	1.39	1.67	2.2	1.5	1.75	3.41	3.36	1	0.82	3.7	3.83
	19	5.04	3.1	4.23	4.34	4.33	3.86	4.33	0.209723	0.0220601			M0020	4.33	0.007	36.6	53.4	82.9	4.8	5.2	37.3	75.9	41.9	37.7	41.5	42.1	73.7	26.3	19	77.8	1.31	0.98	1.56	0.27	0.73	0.67	1.14	1.4	1.63	2.18	1.67	1.63	3.5	3.46	1.22	0.8	3.71	3.82
	5	0.88	4	0.73	1.02	1.02	3.91	1.02	0.205522	0.0216183			M0021	1.02	0.028	36.2	53.3	83	4.3	5.3	38.3	76.5	41	37.9	41.1	42.4	74	25.5	19.1	75.3	1.26	1	1.56	0.35	0.24	0.71	1.01	1.83	1.21	2.28	1.53	1.7	3.41	3.33	1.02	0.81	3.82	3.87
	6	1.01	1.82	3.13	2.94	2.94	4.05	2.94	0.194203	0.0204276			M0022	2.94	0.013	34.5	52.8	83.2	4.3	5.3	38.5	76.6	41.1	37.1	41.1	42.3	71.8	26.5	19.1	75.3	1.24	2.02	1.48	0.33	0.18	0.72	1	1.79	1.07	2.27	1.45	0.68	3.35	3.35	1.24	0.86	3.81	3.87
	27	9	4.18	1.98	1.9	1.9	4.12	1.9	0.188779	0.0198571			M0023	1.9	0.02	34.7	53.2	82.8	4.7	5.3	37.3	75.7	41.8	36.7	40.8	42.8	71.9	26.5	18.9	77.7	1.22	1.08	1.51	0.27	0.71	0.69	1.15	1.35	1.55	2.15	1.4	0.8	3.29	3.26	1.19	0.83	3.68	3.82
	2	-0.4	2.81	3.29	3.37	3.37	4.16	3.37	0.185748	0.0195383			M0024	3.37	0.011	36.5	53.5	82.9	4.3	5.3	38.4	76.6	41	37.7	41.6	42.1	73.7	26.2	19.1	75.3	1.33	0.98	1.49	0.31	0.21	0.7	1.02	1.84	1.17	2.26	1.7	1.57	3.5	3.44	1.23	0.8	3.83	3.86
	13	3.52	3.88	0.73	1.01	0.99	4.47	0.99	0.163849	0.0172348			M0025	0.99	0.028	34.7	53.2	82.9	4.3	5.3	38.4	76.5	40.8	36.7	40.8	42.7	71.9	26.4	19.1	75.2	1.24	1.07	1.44	0.31	0.2	0.71	1	1.79	1.09	2.23	1.44	0.74	3.26	3.25	1.2	0.82	3.81	3.87
	12	3.45	-1.84	1.94	1.74	1.73	1.1	---								35.9047	53.7501	83.1953	4.59965	4.89119	38.0498	76.5504	39.6364	37.7674	40.098	42.3255	72.6753	26.2431	19.1078	77.0688	1.30524	1.49546	1.64592	0.354436	0.562736	0.678003	0.669635	1.74573	1.45366	2.20946	1.42884	1.33872	3.34393	3.36589	1.04772	0.829394	3.8301	3.59114
	23	7.25	0.16	-0.87	-1.12	-1.13	1.36	---
	#	29	27	27	27	27	27	25
	%Low	0.358	0.208	0.103	0.103	0.103	0.093	0.112
	Conformer
	ΔE (kJ/mol)	3.6	3.03	2	1.97	1.96	1.95	1.96
	Time	0.42	00:15:29.630000	00:42:53.980000	03:28:05.060000	00:23:02.960000	04:36:30.070000	02:42:33.910000
	2R3S7S9S11S
	Conformer	MMFF94	HF	ωB97X-D	ωB97X-D	ωB97X-D	ωB97X-V	ωB97X-D
	#		3-21G(*)	6-31G*	6-31G*	6-31G*	6-311+G(2DF,2P)	6-31G*
				(Energy)		(Part 2)	[6-311G*	(Energy)	9.01071
							(Energy)						Label	Relative Energy (kJ/mol)	Boltzmann Weights	ChemShift(C5)	ChemShift(C4)	ChemShift(C7)	ChemShift(C12)	ChemShift(C13)	ChemShift(C9)	ChemShift(C8)	ChemShift(C6)	ChemShift(C3)	ChemShift(C2)	ChemShift(C1)	ChemShift(C10)	ChemShift(C11)	ChemShift(C14)	ChemShift(C15)	ChemShift(H9)	ChemShift(H10)	ChemShift(H8)	ChemShift(H21)	ChemShift(H17)	ChemShift(H30)	ChemShift(H24)	ChemShift(H12)	ChemShift(H5)	ChemShift(H6)	ChemShift(H3)	ChemShift(H4)	ChemShift(H16)	ChemShift(H2)	ChemShift(H1)	ChemShift(H25)	ChemShift(H7)	ChemShift(H29)
	* 13	0	0	0	0	0	0	0	1	0.110979			M0001	0	0.171	39.8	56.4	82.9	4.6	0.7	33.2	77.2	40.1	37.3	37.8	42.4	72.7	26.7	18.8	80.2	1.45	1.06	2.02	0.54	0.86	0.41	0.09	1.77	2.09	2.3	1.98	1.31	3.38	3.27	0.85	0.85	3.77	3.29
	16	0.62	1.76	0.89	1.1	1.1	0.23	1.1	0.911129	0.101116			M0002	1.1	0.11	37.6	54.8	83.2	4.5	0.9	33.1	77.1	40.3	36.4	39.5	42.9	71.8	25.5	18.9	80.3	2.3	0.74	1.88	0.58	0.84	0.45	0.09	1.62	2.06	2.25	0.67	1.29	3.25	3.36	0.97	0.9	3.72	3.3
	9	-1.79	-0.77	3.51	3.58	3.58	0.45	3.58	0.833522	0.0925035			M0003	3.58	0.04	40	55.3	83.4	4.7	0.8	33.3	77.5	40.4	37.1	38.5	42	72.2	27.2	18.9	80.4	2.09	0.96	2.45	0.56	0.84	0.42	0.07	1.76	2.08	2.3	1.94	1.28	3.49	3.44	0.9	0.89	3.79	3.3
	5	-2.54	0.62	3.76	3.79	3.79	0.82	3.79	0.717618	0.0796406			M0004	3.79	0.037	37.7	55.1	83.3	4.6	0.8	33.1	77.2	40.4	36.1	40.5	42.7	71.4	26.9	19	80.3	2.32	0.82	1.85	0.61	0.85	0.44	0.07	1.6	2.08	2.27	0.67	1.4	3.36	3.47	1.18	0.9	3.7	3.29
	12	-0.46	2.92	1.17	1.49	1.49	0.97	1.49	0.675356	0.0749504			M0005	1.49	0.094	38.9	55.9	83	4.5	0.9	33.1	77	40.2	36.7	40.7	43.4	73.4	26.3	18.8	80.2	1.32	0.91	1.82	0.57	0.85	0.43	0.1	1.64	2.11	2.31	0.89	1.47	3.44	3.32	1.15	0.84	3.71	3.29
	19	1.92	3.09	1.74	1.78	1.78	1.35	1.78	0.579097	0.0642677			M0006	1.78	0.083	39.3	57.5	83.3	4.6	0.9	33.1	77.1	40.3	36.9	39.6	42.6	72.1	27	18.8	80.5	2.18	0.93	1.98	0.58	0.85	0.45	0.08	1.64	2.11	2.33	0.89	1.39	3.35	3.33	0.87	0.91	3.72	3.33
	4	-2.57	2.8	4.97	5.18	5.18	1.98	5.18	0.448782	0.0498054			M0007	5.18	0.021	39.6	55.6	83.1	4.6	0.9	33.2	77.2	40.4	36.8	41	42.5	73.4	26.6	18.9	80.4	1.3	0.9	1.88	0.57	0.87	0.42	0.09	1.69	2.12	2.27	1.56	1.67	3.55	3.5	1.18	0.84	3.74	3.3
	18	0.88	3.6	2.18	2.62	2.62	2.01	2.62	0.443367	0.0492045			M0008	2.62	0.059	37.7	55.3	83	4.5	0.9	33.1	77.1	40.1	35.7	40.1	43.1	71.4	26.9	18.9	80.3	1.39	0.81	1.8	0.57	0.86	0.43	0.1	1.61	2.07	2.23	0.72	1.4	3.25	3.38	1.15	0.86	3.7	3.29
	14	0.32	4.97	3.03	3.5	3.5	2.3	3.5	0.394275	0.0437563			M0009	3.5	0.042	39.2	55.4	83	4.6	0.8	33.2	77.2	40.3	37	40.6	42.9	73.5	25.6	18.9	80.4	1.31	0.83	1.95	0.56	0.86	0.42	0.1	1.73	2.11	2.29	1.67	1.5	3.45	3.39	0.94	0.84	3.76	3.31
	7	-2.13	-0.32	2.61	2.45	2.45	2.52	2.45	0.360692	0.0400293			M0010	2.45	0.063	39.8	56.2	82.7	4.3	1.7	33.3	77.2	45.1	37.6	37.7	42.3	72.6	26.7	18.9	77.3	1.47	1.06	2.02	0.52	0.38	0.48	0.77	2.05	1.44	2.26	1.97	1.24	3.38	3.25	0.84	0.86	3.65	3.85
	22	3.25	-0.84	3.76	3.48	3.48	3.15	3.48	0.279525	0.0310214			M0011	3.48	0.042	39.7	57.1	82.7	4.8	1.4	32.3	75.7	43.4	37.3	37.6	42.5	72.7	26.7	19	79.6	1.46	1.09	1.98	0.48	0.9	0.44	0.94	1.67	1.86	2.42	1.93	1.27	3.39	3.24	0.86	0.88	3.49	3.78
	11	-0.99	1.99	4.02	4.15	4.11	3.47	4.11	0.245575	0.0272537			M0012	4.11	0.033	37.6	54.8	83	4.1	1.8	33.2	77	44.9	36.7	39.4	43	71.8	25.5	19.1	77.4	2.3	0.72	1.89	0.57	0.34	0.51	0.76	1.91	1.46	2.2	0.66	1.22	3.23	3.36	0.95	0.92	3.6	3.84
	3	-3.6	-0.87	6.39	6.36	6.35	3.49	6.35	0.243595	0.027034			M0013	6.35	0.013	39.9	55.5	83.1	4.3	1.6	33.4	77.2	45	37.3	38.2	42	72.1	27.2	19	77.3	2.09	0.94	2.44	0.55	0.35	0.47	0.74	2.04	1.47	2.26	1.93	1.2	3.48	3.43	0.88	0.9	3.64	3.83
	26	5.16	1.67	5.21	5.12	5.12	3.82	5.12	0.213145	0.0236546			M0014	5.12	0.022	37.4	55.2	83	4.7	1.5	32.2	75.7	43.5	36.5	39.4	43.1	71.8	25.4	19	79.7	2.29	0.76	1.87	0.52	0.87	0.47	0.94	1.54	1.81	2.38	0.62	1.25	3.23	3.35	0.97	0.93	3.45	3.78
	2	-4.76	0.49	6.56	6.6	6.57	3.89	6.57	0.207192	0.022994			M0015	6.57	0.012	37.7	55.1	83.1	4.1	1.7	33.2	77	44.8	36.4	40.3	42.7	71.3	26.8	19.1	77.4	2.31	0.79	1.85	0.59	0.35	0.49	0.74	1.88	1.48	2.2	0.65	1.32	3.34	3.46	1.16	0.91	3.58	3.83
	6	-2.52	2.91	3.94	4.36	4.36	4	4.36	0.198172	0.0219929			M0016	4.36	0.029	38.8	55.9	82.8	4.2	1.7	33.2	76.8	44.9	37	40.5	43.3	73.2	26.1	18.9	77.3	1.32	0.9	1.83	0.57	0.37	0.49	0.77	1.95	1.51	2.26	0.88	1.38	3.43	3.3	1.11	0.85	3.58	3.82
	20	2	-1.02	7.82	7.55	7.55	4.03	7.55	0.195781	0.0217276			M0017	7.55	0.008	39.8	55.9	83.2	4.8	1.3	32.4	75.9	43.6	36.9	38.2	42.2	72.1	27.1	18.9	79.7	2.09	0.97	2.42	0.5	0.88	0.44	0.91	1.65	1.83	2.42	1.9	1.23	3.48	3.43	0.9	0.92	3.5	3.79
	24	3.98	2.58	5.06	5.48	5.48	4.48	5.48	0.163188	0.0181104			M0018	5.48	0.019	38.7	56.5	82.9	4.7	1.5	32.2	75.7	43.4	36.8	40.5	43.7	73.4	26.2	19	79.9	1.32	0.93	1.8	0.52	0.9	0.45	0.95	1.58	1.87	2.43	0.84	1.42	3.44	3.32	1.15	0.87	3.44	3.81
	15	0.42	3.47	4.84	4.86	4.86	4.64	4.86	0.152957	0.016975			M0019	4.86	0.024	39.2	57.4	83.1	4.2	1.7	33.2	77	45	37.1	39.5	42.6	72	27	18.9	77.3	2.19	0.91	1.97	0.57	0.36	0.5	0.77	1.92	1.48	2.28	0.88	1.32	3.34	3.32	0.85	0.92	3.57	3.83
	10	-1.36	3.42	4.96	5.28	5.27	4.82	5.27	0.142212	0.0157825			M0020	5.27	0.02	37.7	55.3	82.8	4.2	1.8	33.2	76.9	44.8	35.9	40	43	71.4	26.9	19	77.4	1.4	0.79	1.82	0.56	0.37	0.49	0.79	1.9	1.45	2.18	0.71	1.32	3.24	3.38	1.11	0.87	3.58	3.83
	17	0.87	1.98	8.83	8.69	8.69	5.06	8.69	0.12905	0.0143218			M0021	8.69	0.005	39.5	56.1	82.9	4.7	1.5	32.2	75.8	43.5	36.8	40.8	42.7	73.3	26.6	19	79.8	1.3	0.93	1.86	0.5	0.89	0.44	0.93	1.6	1.85	2.39	1.51	1.62	3.54	3.49	1.19	0.86	3.46	3.79
	8	-1.91	4.63	5.82	6.16	6.14	5.16	6.14	0.123932	0.0137539			M0022	6.14	0.014	39.2	55.5	82.7	4.2	1.7	33.2	76.9	44.8	37.3	40.3	42.8	73.5	25.7	19	77.2	1.31	0.81	1.95	0.54	0.37	0.48	0.77	2.01	1.5	2.24	1.67	1.42	3.46	3.39	0.93	0.85	3.61	3.82
	27	6.75	3.23	6.24	6.02	6.02	5.17	6.02	0.123432	0.0136983			M0023	6.02	0.015	39.1	58.1	83.1	4.7	1.5	32.2	75.6	43.4	36.9	39.4	42.9	72.1	27	19	79.7	2.18	0.94	1.95	0.53	0.89	0.46	0.93	1.55	1.88	2.46	0.85	1.35	3.35	3.32	0.87	0.94	3.42	3.78
	25	5.03	3.13	6.17	6.32	6.32	5.3	6.32	0.117106	0.0129964			M0024	6.32	0.013	37.6	55.8	82.8	4.7	1.5	32.2	75.6	43.3	35.7	39.9	43.3	71.4	26.9	19	79.7	1.38	0.83	1.79	0.51	0.89	0.45	0.95	1.52	1.82	2.36	0.66	1.36	3.23	3.38	1.15	0.89	3.43	3.77
	23	3.68	4.14	6.89	7.04	7.02	5.41	7.02	0.112008	0.0124305			M0025	7.02	0.01	39.1	55.9	82.8	4.7	1.5	32.2	75.7	43.4	37	40.4	43	73.4	25.8	18.9	79.8	1.31	0.85	1.94	0.48	0.89	0.45	0.96	1.62	1.85	2.41	1.61	1.45	3.44	3.39	0.97	0.87	3.49	3.8
	1	-5.51	2.04	---	---	---	---	---								38.8796	55.7881	83.0654	4.53415	1.0878	33.0412	76.9414	41.6101	36.7765	39.4588	42.7023	72.3622	26.5143	18.91	79.6751	1.79002	0.897283	1.9811	0.557645	0.76604	0.443708	0.337885	1.72022	1.93791	2.29442	1.25573	1.36053	3.38085	3.36782	0.993335	0.878795	3.67281	3.47046
	21	2.1	0.51	---	---	---	---	---
	#	29	27	25	25	25	25	25
	%Low	0.197	0.095	0.162	0.171	0.171	0.111	0.171
	Conformer
	ΔE (kJ/mol)	2.79	1.73	2.58	2.71	2.71	1.92	2.71
	Time	0.43	00:10:14.210000	00:35:14.460000	03:26:53.340000	00:23:34.520000	04:04:38.120000	03:19:22.030000
	2R3S7S9S11R
	Conformer	MMFF94	HF	ωB97X-D	ωB97X-D	ωB97X-D	ωB97X-V	ωB97X-D
	#		3-21G(*)	6-31G*	6-31G*	6-31G*	6-311+G(2DF,2P)	6-31G*
				(Energy)		(Part 2)	[6-311G*	(Energy)	6.06393
							(Energy)						Label	Relative Energy (kJ/mol)	Boltzmann Weights	ChemShift(C5)	ChemShift(C4)	ChemShift(C7)	ChemShift(C12)	ChemShift(C13)	ChemShift(C9)	ChemShift(C8)	ChemShift(C6)	ChemShift(C3)	ChemShift(C2)	ChemShift(C1)	ChemShift(C10)	ChemShift(C11)	ChemShift(C14)	ChemShift(C15)	ChemShift(H9)	ChemShift(H10)	ChemShift(H8)	ChemShift(H21)	ChemShift(H17)	ChemShift(H30)	ChemShift(H24)	ChemShift(H12)	ChemShift(H5)	ChemShift(H6)	ChemShift(H3)	ChemShift(H4)	ChemShift(H16)	ChemShift(H2)	ChemShift(H20)	ChemShift(H25)	ChemShift(H7)	ChemShift(H29)
	* 10	0	0	0	0	0	0	0	1	0.16491			M0001	0	0.244	36.3	55.5	83.6	4.6	1	33.1	77.1	40.5	38.5	40.9	42.6	72.4	26.2	19	80.3	1.34	1.9	2.03	0.73	0.79	0.46	0.08	1.61	2.01	2.28	1.12	1.35	3.38	3.22	0.87	0.92	3.73	3.32
	3	-2.29	-1.18	3.42	3.54	3.54	0.45	3.54	0.833522	0.137456			M0002	3.54	0.059	36.8	55.2	83.7	4.8	1	33.2	77.3	40.7	38	41.2	42.2	72	26.7	19.2	80.5	1.32	1.88	2.03	0.69	0.87	0.42	0.07	1.61	2.09	2.67	1.01	2.01	3.49	3.41	0.92	0.91	3.75	3.3
	17	2.5	3.96	2.69	2.64	2.64	2.05	2.64	0.436249	0.0719415			M0003	2.64	0.084	38.4	54.3	83.1	4.6	0.9	33.1	77.1	40.1	36.6	38.8	42.8	72.6	25.2	18.9	80.4	1.35	0.61	1.97	0.52	0.85	0.41	0.09	1.69	2.11	2.15	0.82	2.23	3.26	3.3	0.98	0.84	3.75	3.31
	20	3.45	4.17	2.84	2.69	2.69	2.55	2.69	0.35634	0.0587638			M0004	2.69	0.083	37.9	55.1	83.1	4.6	0.9	33.1	77.1	40.3	39.4	40.5	42.8	72	26.4	19	80.4	1.42	0.81	2.05	0.41	0.87	0.42	0.1	1.65	2.13	2.24	0.99	2.1	3.37	3.28	0.88	0.87	3.75	3.31
	15	1.71	4.97	3.04	3.07	3.07	2.73	3.07	0.331307	0.0546357			M0005	3.07	0.071	39.3	54.7	83	4.5	0.8	33.1	77	40.2	37.8	40.1	43.5	74	25.7	18.9	80.3	1.52	0.82	2.02	0.52	0.82	0.43	0.09	1.64	2.04	2.09	0.97	1.27	3.39	3.36	1.16	0.87	3.74	3.31
	1	-6.24	-2.12	5.56	5.73	5.73	2.84	5.73	0.316884	0.0522571			M0006	5.73	0.024	36.9	55.4	83.3	4.4	1.8	33.2	76.9	45.2	38.1	40.9	42.1	72	26.5	19.3	77.3	1.32	1.85	2.02	0.68	0.38	0.47	0.73	1.9	1.49	2.63	0.99	1.93	3.48	3.4	0.91	0.91	3.58	3.8
	13	0.69	5.81	3.79	4.09	4.09	3.09	4.09	0.286395	0.0472292			M0007	4.09	0.047	39.5	54.9	83.4	4.6	0.9	33.2	77.1	40.3	37.4	40.5	42.9	74.1	25.3	18.9	80.3	1.58	1.58	2	0.63	0.84	0.46	0.09	1.64	2.06	2.21	0.89	1.26	3.4	3.44	0.96	0.92	3.74	3.31
	12	0.34	3.55	6.05	5.85	5.85	3.11	5.85	0.284086	0.0468485			M0008	5.85	0.023	39.2	53.9	83.2	4.6	0.8	33.1	77.2	40.3	36.9	39.1	42.6	72.1	26.6	18.9	80.3	1.45	0.61	2	0.48	0.82	0.4	0.08	1.7	2.08	2.12	0.91	2.25	3.36	3.43	1.2	0.84	3.76	3.3
	6	-1.33	4.36	6.11	6.22	6.22	3.15	6.22	0.279525	0.0460963			M0009	6.22	0.02	39.9	54.7	83.4	4.6	0.9	33.2	77.2	40.4	37.6	40.9	42.6	73.9	26.1	18.9	80.4	1.74	1.46	1.99	0.59	0.81	0.45	0.08	1.66	2.04	2.15	0.97	1.25	3.5	3.53	1.18	0.92	3.75	3.31
	18	2.74	5.49	3.56	3.84	3.84	3.51	3.84	0.241632	0.0398474			M0010	3.84	0.052	38.9	53.6	83.1	4.5	0.9	33	77.1	40.1	37.2	39	43.1	72.1	26.4	18.9	80.3	1.45	0.65	1.96	0.5	0.8	0.42	0.08	1.67	2.04	2.09	0.88	1.33	3.25	3.33	1.15	0.85	3.74	3.31
	5	-1.78	0.61	3.36	3.33	3.33	3.52	3.33	0.240656	0.0396865			M0011	3.33	0.064	36.4	55.5	83.3	4.2	1.9	33.2	76.9	44.9	38.8	40.7	42.5	72.4	26.1	19.1	77.3	1.35	1.87	2.03	0.72	0.29	0.51	0.74	1.9	1.43	2.22	1.12	1.29	3.37	3.21	0.86	0.93	3.6	3.83
	16	1.88	-1.55	7.59	7.34	7.34	3.72	7.34	0.221947	0.0366011			M0012	7.34	0.013	36.8	55.7	83.3	4.9	1.6	32.2	75.8	43.9	37.9	40.9	42.3	72	26.6	19.2	79.6	1.32	1.89	2.01	0.62	0.9	0.44	0.91	1.52	1.82	2.79	0.93	1.98	3.49	3.41	0.9	0.92	3.45	3.77
	22	5.14	0.5	4.7	4.43	4.41	3.9	4.41	0.206355	0.03403			M0013	4.41	0.041	36.2	56	83.4	4.7	1.7	32.2	75.7	43.7	38.5	40.8	42.8	72.4	26.2	19.1	79.7	1.35	1.92	2.01	0.67	0.84	0.48	0.93	1.53	1.77	2.4	1.07	1.32	3.38	3.23	0.87	0.95	3.45	3.8
	9	-0.23	2.67	4.91	4.59	4.59	4.66	4.59	0.151724	0.0250207			M0014	4.59	0.038	37.9	55.2	82.9	4.3	1.7	33.2	76.9	44.9	39.5	40.5	42.7	72.2	26.3	19.2	77.5	1.43	0.8	2.04	0.41	0.39	0.47	0.78	1.95	1.52	2.24	0.99	2	3.36	3.28	0.87	0.88	3.61	3.83
	25	5.99	3.11	6.63	6.15	6.15	5.05	6.15	0.129573	0.0213679			M0015	6.15	0.02	38.2	54.8	82.9	4.7	1.5	32.2	75.7	43.4	36.6	38.7	43	72.5	25.1	19	79.8	1.35	0.63	1.96	0.46	0.89	0.44	0.94	1.61	1.85	2.27	0.76	2.19	3.26	3.31	0.97	0.87	3.48	3.81
	26	6.75	2.96	6.42	5.87	5.87	5.32	5.87	0.116162	0.0191563			M0016	5.87	0.023	37.9	55.6	82.8	4.8	1.6	32.2	75.7	43.4	39.4	40.3	42.9	72.1	26.5	19.2	79.8	1.43	0.83	2.03	0.35	0.9	0.45	0.96	1.58	1.85	2.36	0.94	2.06	3.36	3.29	0.88	0.9	3.48	3.8
	11	0.13	4.97	5.53	5.79	5.79	5.66	5.79	0.101231	0.016694			M0017	5.79	0.024	39.3	54.7	82.7	4.1	1.7	33.2	76.9	44.7	38	39.9	43.5	73.9	25.5	19.1	77.3	1.52	0.8	2.03	0.51	0.34	0.48	0.77	1.93	1.43	2.04	0.97	1.19	3.35	3.34	1.15	0.88	3.6	3.83
	4	-1.93	3.06	8.64	8.34	8.34	5.79	8.34	0.0960436	0.0158385			M0018	8.34	0.008	39.1	54	82.9	4.2	1.7	33.2	77	44.8	37.1	38.8	42.5	72.1	26.5	19	77.3	1.46	0.59	1.99	0.47	0.33	0.46	0.76	2	1.47	2.08	0.89	2.18	3.34	3.38	1.19	0.85	3.62	3.83
	24	5.71	4.4	6.56	6.83	6.79	6.08	6.79	0.085409	0.0140848			M0019	6.79	0.016	39.2	55.2	82.7	4.7	1.5	32.2	75.6	43.4	37.8	39.9	43.7	74	25.6	19.1	79.6	1.53	0.84	2	0.46	0.87	0.45	0.94	1.55	1.8	2.21	0.92	1.22	3.4	3.35	1.15	0.9	3.45	3.77
	21	3.64	2.59	9.53	9.36	9.36	6.22	9.36	0.080705	0.013309			M0020	9.36	0.006	39.1	54.5	82.9	4.7	1.4	32.2	75.7	43.4	36.8	38.8	42.8	72	26.5	19	79.7	1.46	0.63	1.97	0.43	0.86	0.43	0.92	1.62	1.83	2.26	0.84	2.21	3.36	3.44	1.18	0.87	3.47	3.78
	2	-2.72	4.61	9.08	9.16	9.16	6.29	9.16	0.078451	0.0129373			M0021	9.16	0.006	39.8	54.7	83.1	4.2	1.7	33.3	77	45	37.8	40.7	42.5	73.8	26	19	77.3	1.73	1.45	2	0.58	0.32	0.5	0.75	1.95	1.43	2.1	0.96	1.17	3.45	3.51	1.19	0.92	3.61	3.84
	23	5.41	5.86	8.25	8.17	8.17	6.7	8.17	0.0664577	0.0109595			M0022	8.17	0.009	39.3	55.5	83.2	4.7	1.6	32.2	75.8	43.5	37.4	40.3	43.1	74.1	25.2	19	79.8	1.57	1.6	1.98	0.58	0.88	0.48	0.94	1.57	1.81	2.34	0.83	1.22	3.41	3.44	0.96	0.95	3.47	3.82
	14	1.42	5.79	6.64	6.87	6.87	6.75	6.87	0.0651266	0.01074			M0023	6.87	0.015	38.8	53.6	82.8	4.1	1.7	33.1	76.9	44.6	37.4	38.8	43.1	72.1	26.4	19	77.2	1.45	0.62	1.96	0.49	0.3	0.48	0.75	1.96	1.44	2.03	0.87	1.24	3.24	3.29	1.16	0.85	3.59	3.81
	27	7.06	5.3	7.9	7.85	7.85	7.03	7.85	0.0581502	0.00958952			M0024	7.85	0.01	38.7	54.2	82.9	4.7	1.5	32.1	75.6	43.3	37.2	38.9	43.4	72.1	26.4	19	79.7	1.45	0.67	1.95	0.45	0.84	0.44	0.93	1.59	1.8	2.21	0.83	1.29	3.26	3.34	1.14	0.88	3.45	3.79
	7	-1.26	5.89	---	---	---	---	---								37.7963	54.99	83.2909	4.58413	1.1794	32.9925	76.8792	41.692	37.9513	40.3213	42.6858	72.5707	26.151	19.0391	79.7342	1.41395	1.35151	2.01137	0.592496	0.752818	0.44469	0.332773	1.67699	1.91962	2.31268	0.977037	1.6886	3.38967	3.34038	0.980138	0.895576	3.67329	3.47471
	8	-0.4	3.11	---	---	---	---	---
	19	3.18	4.17	10.12	10.27	---	---	---
	#	29	27	25	25	24	24	24
	%Low	0.355	0.189	0.245	0.243	0.244	0.164	0.244
	Conformer
	ΔE (kJ/mol)	3.57	2.66	3.28	3.29	3.26	2.62	3.26
	Time	0.34	00:15:12.050000	00:39:23.850000	03:28:16.820000	00:16:18.290000	04:15:44.150000	02:37:49.690000
	2R3S7S9R11S
	Conformer	MMFF94	HF	ωB97X-D	ωB97X-D	ωB97X-D	ωB97X-V	ωB97X-D
	#		3-21G(*)	6-31G*	6-31G*	6-31G*	6-311+G(2DF,2P)	6-31G*
				(Energy)		(Part 2)	[6-311G*	(Energy)	10.4821
							(Energy)						Label	Relative Energy (kJ/mol)	Boltzmann Weights	ChemShift(C5)	ChemShift(C4)	ChemShift(C7)	ChemShift(C12)	ChemShift(C13)	ChemShift(C9)	ChemShift(C8)	ChemShift(C6)	ChemShift(C3)	ChemShift(C2)	ChemShift(C1)	ChemShift(C10)	ChemShift(C11)	ChemShift(C14)	ChemShift(C15)	ChemShift(H9)	ChemShift(H10)	ChemShift(H8)	ChemShift(H21)	ChemShift(H17)	ChemShift(H30)	ChemShift(H24)	ChemShift(H12)	ChemShift(H5)	ChemShift(H6)	ChemShift(H3)	ChemShift(H4)	ChemShift(H16)	ChemShift(H2)	ChemShift(H1)	ChemShift(H14)	ChemShift(H7)	ChemShift(H29)
	* 10	0	0	0	0	0	0	0	1	0.0954004			M0001	0	0.108	35.4	52.5	84	5.9	1.7	33.9	76.1	40.2	35.8	40.8	44.4	70.8	25.8	21.8	75.7	2.03	1.53	2.18	0.72	0.92	0.51	0.13	1.79	1.77	2.4	1.35	1.15	3.07	3.44	1	0.94	3.87	3.23
	3	-3.04	-0.67	2.95	3.01	3.02	0.85	3.02	0.708959	0.067635			M0002	3.02	0.032	35.2	52.6	84	5.8	1.7	33.9	76.1	40.7	35.1	41.7	44.5	69.7	26.8	21.9	75.7	2.08	1.51	2.16	0.75	0.91	0.5	0.12	1.8	1.76	2.35	1.36	1.22	3.14	3.57	1.22	0.93	3.86	3.23
	20	4.03	-2.19	1.56	1.63	1.65	1.03	1.65	0.659156	0.0628838			M0003	1.65	0.056	35.4	52.6	83.8	6.2	2.3	32.7	75	44.4	36.2	40.6	44.4	71	26	21.6	75.6	2.04	1.59	2.18	0.63	0.95	0.53	1.02	1.26	1.9	2.39	1.29	1.07	3.06	3.42	1	0.97	3.65	3.73
	4	-1.97	-2.54	0.04	0.53	0.54	1.23	0.54	0.607912	0.057995			M0004	0.54	0.087	35.5	52.3	84	5.9	2.4	34	75.8	43	36.3	40.7	44.2	70.9	26.1	21.8	73	2.05	1.48	2.19	0.68	0.4	0.56	0.91	1.71	1.4	2.49	1.32	1.05	3.06	3.42	0.97	0.96	3.78	3.78
	14	1.09	-0.44	3.55	3.44	3.45	1.23	3.45	0.607912	0.057995			M0005	3.45	0.027	39.4	54.4	84	6.3	1.2	33.8	76.2	39	38.1	40.2	43.4	73.8	28.9	21.6	75.9	1.72	1.8	2.62	0.73	0.95	0.47	0.07	1.77	1.88	2.57	2.48	1.29	3.42	3.41	1.03	0.92	3.91	3.22
	24	4.92	2.46	0.8	0.7	0.71	1.52	0.71	0.5406	0.0515734			M0006	0.71	0.081	39	55.5	83.6	6.2	1.1	33.6	76.1	38.7	38.1	39.5	43.9	74.2	28.3	21.8	75.9	1.12	1.95	2.14	0.69	0.96	0.47	0.09	1.79	1.87	2.58	2.51	1.3	3.3	3.24	0.98	0.88	3.92	3.23
	1	-5.82	-3.82	2.95	3.14	3.16	1.66	3.16	0.510825	0.0487329			M0007	3.16	0.03	35.4	52.6	84.1	5.8	2.5	33.9	75.8	43.4	35.8	41.6	44.3	70	27.2	21.9	73	2.1	1.49	2.16	0.7	0.42	0.55	0.91	1.71	1.41	2.45	1.33	1.13	3.15	3.55	1.2	0.95	3.77	3.77
	27	7.47	-0.65	1.45	1.55	1.56	1.9	1.56	0.463548	0.0442227			M0008	1.56	0.058	38.9	55.6	83.4	6.5	1.8	32.4	74.9	43.1	38.3	39.2	44	73.9	28.5	21.7	75.8	1.14	2.01	2.14	0.6	0.99	0.48	1.01	1.29	1.97	2.57	2.49	1.2	3.29	3.22	0.98	0.91	3.7	3.74
	21	4.13	-3.07	4.8	4.68	4.69	1.93	4.69	0.457955	0.0436891			M0009	4.69	0.016	39.4	54.5	83.8	6.5	1.8	32.6	75.1	43.6	38.3	39.9	43.4	73.7	28.9	21.5	75.7	1.73	1.87	2.65	0.63	0.98	0.48	0.97	1.26	1.98	2.56	2.44	1.18	3.41	3.4	1.02	0.94	3.69	3.73
	19	3.05	1.44	1.68	1.27	1.29	1.95	1.29	0.454264	0.0433369			M0010	1.29	0.064	39.3	55.4	84	6.2	1.3	33.6	76	39.2	37.7	40.9	44	74.5	28.3	21.6	75.7	1.78	1.83	2.35	0.75	0.95	0.5	0.08	1.78	1.85	2.47	1.56	1.42	3.27	3.29	0.98	0.95	3.86	3.23
	12	0.89	2.78	1.94	2.11	2.12	2.08	2.12	0.430985	0.0411161			M0011	2.12	0.046	35.4	52.3	83.7	5.7	1.7	33.7	76.1	40.5	34.8	40.9	44.6	69.8	26.6	21.9	75.7	1.11	1.62	2.03	0.69	0.93	0.49	0.16	1.81	1.74	2.34	1.39	1.25	3.07	3.5	1.2	0.88	3.87	3.23
	6	-1.43	-3.3	4	3.59	3.6	2.16	3.6	0.417256	0.0398064			M0012	3.6	0.025	39.5	54.3	84	6.2	2	33.8	75.8	42.2	38.5	40	43.3	73.6	29.1	21.6	73.1	1.74	1.78	2.66	0.68	0.44	0.52	0.89	1.7	1.5	2.67	2.46	1.17	3.4	3.39	0.98	0.94	3.81	3.77
	17	1.76	2.26	1.88	2.01	2.02	2.16	2.02	0.417256	0.0398064			M0013	2.02	0.048	38.6	53.4	83.7	5.6	1.7	33.8	76.1	41	35.4	39.1	44.5	72.4	25.8	21.9	75.7	1.02	1.7	2.13	0.65	0.9	0.48	0.14	1.87	1.77	2.5	2.64	1.08	3.51	3.21	0.99	0.88	3.91	3.23
	22	4.47	0.19	3.28	3.37	3.38	2.68	3.38	0.338079	0.0322529			M0014	3.38	0.028	35.5	52.5	83.4	6	2.4	32.6	74.9	44.7	35.2	40.8	44.7	70	26.8	21.8	75.6	1.12	1.68	2.05	0.59	0.95	0.51	1.04	1.29	1.86	2.34	1.34	1.17	3.06	3.49	1.2	0.91	3.64	3.73
	23	4.62	-0.6	2.92	3.17	3.18	2.69	3.18	0.336714	0.0321226			M0015	3.18	0.03	38.5	53.4	83.5	5.9	2.3	32.6	75	45.2	35.8	39.1	44.4	72.4	26	21.8	75.5	1.03	1.75	2.15	0.56	0.93	0.5	1.03	1.34	1.88	2.49	2.59	1.01	3.47	3.19	0.98	0.9	3.69	3.74
	7	-1.22	1.15	4.56	4.74	4.75	2.74	4.75	0.329969	0.0314792			M0016	4.75	0.016	39.1	53.6	83.7	5.8	1.5	33.8	76.1	40.3	35.7	39.2	44.2	71.9	27.3	21.9	75.8	1.01	1.78	2.07	0.67	0.93	0.47	0.12	1.82	1.79	2.45	2.6	1.2	3.58	3.31	1.24	0.86	3.9	3.23
	5	-1.65	-0.08	2.02	2.26	2.27	2.86	2.27	0.314329	0.0299872			M0017	2.27	0.043	35.6	52.2	83.7	5.7	2.5	33.8	75.7	43.4	35.4	40.9	44.5	69.9	26.9	21.9	73	1.12	1.58	2.05	0.64	0.42	0.54	0.94	1.74	1.38	2.45	1.37	1.14	3.06	3.48	1.18	0.9	3.77	3.77
	26	6.95	-0.49	3.35	2.9	2.91	2.95	2.91	0.303088	0.0289147			M0018	2.91	0.033	38.9	55.5	83.9	6.5	2	32.5	74.9	43.5	38	40.7	44.1	74.2	28.4	21.5	75.7	1.81	1.86	2.33	0.66	0.98	0.51	1.01	1.27	1.96	2.46	1.51	1.33	3.26	3.28	0.98	0.97	3.65	3.73
	9	-0.62	-0.61	1.8	2.25	2.26	3.03	2.26	0.293433	0.0279936			M0019	2.26	0.043	38.6	53.2	83.7	5.7	2.4	33.9	75.8	43.7	36	39.2	44.2	72.4	26.2	21.9	73	1.03	1.67	2.16	0.6	0.4	0.53	0.93	1.78	1.4	2.59	2.61	0.99	3.47	3.19	0.96	0.9	3.81	3.78
	11	0.78	-0.85	2.08	1.72	1.73	3.04	1.73	0.292248	0.0278806			M0020	1.73	0.054	39.1	55.2	84	6.1	2.1	33.7	75.7	42.1	38.1	40.8	43.9	74.2	28.5	21.6	73.1	1.81	1.77	2.35	0.7	0.44	0.54	0.9	1.71	1.48	2.57	1.54	1.32	3.26	3.28	0.94	0.97	3.78	3.78
	16	1.54	-1.88	5.66	5.71	5.73	3.07	5.73	0.288722	0.0275442			M0021	5.73	0.011	38.9	53.6	83.4	6	2.2	32.6	75	44.9	36	39.2	44.3	71.7	27.2	21.8	75.5	1.02	1.81	2.08	0.57	0.95	0.49	1.01	1.31	1.9	2.45	2.58	1.13	3.57	3.29	1.21	0.89	3.68	3.73
	2	-4.41	-2.11	4.59	4.57	4.58	3.23	4.58	0.270621	0.0258173			M0022	4.58	0.017	39	53.4	83.7	5.7	2.4	33.8	75.8	43.6	36.1	39.4	44.2	71.6	27.1	22	72.9	1.03	1.72	2.09	0.62	0.42	0.52	0.92	1.76	1.44	2.56	2.61	1.1	3.56	3.28	1.18	0.88	3.8	3.76
	25	5.06	2.09	5.27	5.14	3.92	3.62	3.92	0.231112	0.0220482			M0023	3.92	0.022	38.1	53.9	83.6	6.6	1.9	32.4	74.9	42.4	38	40.6	44.5	73.8	28.2	21.4	75.7	1.06	1.86	2.08	0.61	1	0.49	1	1.21	2	2.47	1.5	1.27	3.41	3.21	1.25	0.89	3.67	3.74
	15	1.3	4.55	3.62	3.9	3.91	3.89	3.91	0.207192	0.0197662			M0024	3.91	0.022	38.8	53.1	83.7	5.6	1.7	33.7	76.1	40.7	35.8	39.7	44.8	71.4	26.3	21.9	75.5	1.04	1.81	2.04	0.69	0.91	0.48	0.15	1.83	1.77	2.44	1.61	1.17	3.5	3.14	1.2	0.88	3.86	3.23
	13	0.98	-3.23	4.34	4.54	4.53	1.71	---								37.4344	53.5531	83.808	6.02192	1.89599	33.4454	75.6868	41.9534	36.572	40.3225	44.1766	72.0071	27.2174	21.7544	75.0111	1.56485	1.70125	2.22474	0.669868	0.807903	0.505747	0.584083	1.6277	1.74209	2.47626	1.87337	1.18022	3.26617	3.36837	1.06503	0.922254	3.79623	3.51756
	8	-1.13	1.34	3.65	2.82	2.83	3.66	---
	18	2.41	-0.61	---	---	---	---	---
	#	29	27	26	26	26	26	24
	%Low	0.28	0.111	0.102	0.103	0.103	0.089	0.108
	Conformer
	ΔE (kJ/mol)	3.14	2.06	1.98	2.04	2.06	1.89	1.99
	Time	0.53	00:19:35.210000	00:46:33.430000	04:16:01.660000	00:26:26.230000	03:25:56.830000	02:31:59.520000
	2S3S7S9R11S
	Conformer	MMFF94	HF	ωB97X-D	ωB97X-D	ωB97X-D	ωB97X-V	ωB97X-D
	#		3-21G(*)	6-31G*	6-31G*	6-31G*	6-311+G(2DF,2P)	6-31G*
				(Energy)		(Part 2)	[6-311G*	(Energy)	9.85448
							(Energy)						Label	Relative Energy (kJ/mol)	Boltzmann Weights	ChemShift(C5)	ChemShift(C4)	ChemShift(C7)	ChemShift(C12)	ChemShift(C13)	ChemShift(C9)	ChemShift(C8)	ChemShift(C6)	ChemShift(C3)	ChemShift(C2)	ChemShift(C1)	ChemShift(C10)	ChemShift(C11)	ChemShift(C14)	ChemShift(C15)	ChemShift(H9)	ChemShift(H10)	ChemShift(H8)	ChemShift(H21)	ChemShift(H17)	ChemShift(H30)	ChemShift(H24)	ChemShift(H12)	ChemShift(H5)	ChemShift(H6)	ChemShift(H3)	ChemShift(H4)	ChemShift(H2)	ChemShift(H16)	ChemShift(H1)	ChemShift(H25)	ChemShift(H7)	ChemShift(H29)
	* 12	0	0	0	0	0	0	0	1	0.101477			M0001	0	0.141	34.9	52.8	83.4	4.6	4.4	38.1	76.7	37.8	40.3	41.4	42.1	72.4	26.7	19.2	77.9	1.23	1.14	1.68	0.38	0.74	0.65	0.28	1.89	1.53	2.15	2.15	1.11	3.4	3.36	0.85	0.82	3.88	3.3
	20	2.11	-2.98	0.96	0.81	0.81	0.33	0.81	0.874996	0.0887917			M0002	0.81	0.102	34.9	52.8	83.2	4.7	5.1	37.3	75.7	41.7	40.2	41.5	42.1	72.8	26.7	19	77.7	1.25	1.16	1.72	0.3	0.74	0.68	1.14	1.41	1.59	2.2	2.06	1.1	3.4	3.37	0.86	0.84	3.67	3.8
	16	0.86	2.52	2.07	1.77	1.77	1.19	1.77	0.617831	0.0626955			M0003	1.77	0.069	35.3	52.3	83.2	4.7	4.5	38.2	76.7	37.7	37.5	39.3	42.5	72.2	25.5	19.1	77.9	1.02	1.03	1.62	0.38	0.74	0.65	0.31	1.87	1.58	2.03	2.31	0.92	3.3	3.42	0.96	0.79	3.9	3.32
	10	-1.07	2.93	1.34	1.64	1.64	1.28	1.64	0.595735	0.0604533			M0004	1.64	0.073	36.1	52.6	83.2	4.7	4.6	38	76.6	37.9	38.7	40.7	43.1	73.8	26.3	19.1	77.9	1.23	1.2	1.67	0.4	0.74	0.66	0.33	1.8	1.54	1.96	1.33	1.07	3.49	3.38	1.15	0.82	3.84	3.31
	13	0.14	0.71	4.74	4.71	4.71	1.69	4.71	0.504662	0.0512114			M0005	4.71	0.021	34.6	53.1	83.4	4.7	4.4	38.3	76.8	38.2	39.1	41.6	41.7	72.1	27	19.3	78	2.26	1.04	1.66	0.39	0.73	0.64	0.29	1.86	1.51	2.56	2.1	1.08	3.54	3.47	0.89	0.84	3.95	3.3
	24	3.35	-0.16	2.95	2.93	2.93	1.77	2.93	0.488586	0.0495801			M0006	2.93	0.043	35.3	52.3	82.9	4.8	5.2	37.3	75.7	41.7	37.5	39.2	42.5	72.2	25.4	18.9	77.7	1.03	1.05	1.66	0.3	0.74	0.68	1.14	1.4	1.65	2.07	2.26	0.89	3.29	3.39	0.96	0.81	3.69	3.82
	6	-2.09	1.61	4.4	4.57	4.57	1.9	4.57	0.463548	0.0470393			M0007	4.57	0.022	36.2	52	83.3	4.7	4.4	38.2	76.7	37.8	37.8	39.4	42.2	71.7	26.8	19.1	77.9	1.01	1.14	1.63	0.4	0.74	0.64	0.28	1.84	1.59	2	2.33	0.99	3.4	3.54	1.18	0.79	3.87	3.31
	23	2.72	3.18	1.74	2.09	2.09	2.06	2.09	0.434487	0.0440903			M0008	2.09	0.061	33.9	53.3	83.4	4.7	4.4	38.2	76.6	38.2	39.6	41.5	42.1	72.4	26.6	19.1	77.9	2.31	1.05	1.67	0.39	0.72	0.67	0.29	1.79	1.51	2.13	1.44	1.21	3.42	3.3	0.85	0.86	3.86	3.33
	21	2.42	0.86	2.77	3.07	3.07	2.18	3.07	0.413893	0.0420005			M0009	3.07	0.041	36	52.6	83	4.7	5.1	37.2	75.7	41.8	38.6	40.6	43	73.6	25.9	19	77.8	1.24	1.21	1.71	0.31	0.74	0.69	1.13	1.32	1.61	1.99	1.27	1.06	3.46	3.36	1.12	0.85	3.64	3.82
	8	-2.03	-0.3	2.22	2.16	2.16	2.23	2.16	0.405603	0.0411592			M0010	2.16	0.059	35.2	52.4	83	4.3	5.2	38.4	76.5	40.7	37.5	39.3	42.5	72.2	25.4	19.1	75.2	1.05	1.04	1.59	0.34	0.23	0.71	0.98	1.84	1.19	2.15	2.3	0.84	3.3	3.43	0.95	0.81	3.82	3.87
	22	2.6	-1.71	5.84	6	6	2.4	6	0.378639	0.038423			M0011	6	0.013	34.7	53.1	83.1	4.8	5	37.4	75.9	42.2	39.1	41.4	41.6	72.2	26.9	19.2	77.7	2.26	1.06	1.69	0.3	0.72	0.68	1.1	1.38	1.58	2.6	2.04	1.06	3.53	3.47	0.88	0.86	3.73	3.8
	3	-3.77	0.45	1.81	2.1	2.1	2.46	2.1	0.369556	0.0375014			M0012	2.1	0.061	36	52.6	83	4.3	5.2	38.3	76.4	40.8	38.7	40.7	43	73.6	26	19.1	75.2	1.26	1.21	1.63	0.37	0.23	0.72	1	1.76	1.14	2.07	1.3	1	3.49	3.37	1.11	0.84	3.77	3.86
	14	0.65	-0.83	5.97	5.86	5.86	2.62	5.86	0.346388	0.0351503			M0013	5.86	0.013	36.1	52	83.1	4.8	5.2	37.3	75.8	41.8	37.8	39.3	42.2	71.7	26.6	19	77.8	1.03	1.15	1.67	0.31	0.74	0.67	1.14	1.37	1.66	2.05	2.27	0.97	3.39	3.52	1.16	0.81	3.66	3.81
	15	0.75	4.07	2.9	3.04	3.04	2.74	3.04	0.329969	0.0334842			M0014	3.04	0.042	35.8	51.6	83.2	4.7	4.5	38.1	76.6	37.8	38.1	39.6	42.7	71.8	26.7	19	77.9	1.06	1.14	1.6	0.39	0.73	0.66	0.29	1.8	1.57	1.96	1.39	0.98	3.3	3.44	1.12	0.8	3.84	3.32
	5	-2.25	-2.01	4.99	5.1	5.1	2.81	5.1	0.320754	0.032549			M0015	5.1	0.018	34.6	53.2	83.2	4.4	5.1	38.5	76.7	41.3	39.1	41.6	41.6	72.1	27	19.3	75.1	2.29	1.05	1.63	0.35	0.22	0.71	0.99	1.82	1.11	2.68	2.08	1.01	3.53	3.47	0.88	0.86	3.85	3.85
	1	-5.55	-1.35	4.94	4.84	4.83	2.93	4.83	0.305551	0.0310063			M0016	4.83	0.02	36.1	52.1	83.1	4.4	5.3	38.4	76.6	40.8	37.8	39.4	42.3	71.6	26.8	19.1	75.3	1.05	1.15	1.6	0.38	0.23	0.7	1.02	1.81	1.18	2.13	2.31	0.9	3.39	3.55	1.17	0.81	3.79	3.85
	7	-2.03	3.78	5.85	5.88	5.88	2.94	5.88	0.304317	0.0308811			M0017	5.88	0.013	37	52.7	83.6	4.7	4.5	38.2	76.7	38	38.5	41.5	42.2	73.7	26.5	19.1	77.9	1.86	1.43	1.64	0.41	0.73	0.67	0.29	1.8	1.54	2.03	1.32	1.07	3.6	3.56	1.17	0.86	3.86	3.32
	27	6.83	1.87	3.87	4.2	4.18	3.57	4.18	0.235836	0.0239318			M0018	4.18	0.026	33.9	53.3	83.2	4.7	5.1	37.4	75.7	42.2	39.6	41.5	42.1	72.4	26.6	19	77.7	2.32	1.07	1.71	0.3	0.73	0.71	1.11	1.31	1.58	2.18	1.37	1.19	3.4	3.3	0.84	0.89	3.65	3.83
	18	1.44	6.48	4.22	4.47	4.47	3.59	4.47	0.233935	0.0237389			M0019	4.47	0.023	36.6	53	83.4	4.7	4.6	38.2	76.7	38	38.3	41.1	42.6	74	25.6	19	77.9	1.98	1.27	1.65	0.4	0.73	0.67	0.31	1.82	1.54	2.1	1.33	0.99	3.52	3.46	0.95	0.86	3.89	3.33
	17	0.99	1.4	2.8	3.06	3.06	3.79	3.06	0.215748	0.0218934			M0020	3.06	0.041	33.9	53.4	83.3	4.3	5.3	38.4	76.4	41.2	39.7	41.5	42.1	72.4	26.6	19.1	75.2	2.34	1.07	1.64	0.37	0.21	0.74	1.01	1.75	1.11	2.26	1.4	1.14	3.41	3.3	0.84	0.88	3.78	3.87
	25	4.56	2.27	4.55	4.82	4.81	3.95	4.81	0.202222	0.0205208			M0021	4.81	0.02	35.8	51.6	83	4.7	5.2	37.3	75.7	41.7	38.1	39.5	42.7	71.8	26.6	18.9	77.8	1.07	1.16	1.65	0.31	0.73	0.69	1.15	1.33	1.63	2	1.33	0.96	3.29	3.42	1.12	0.82	3.63	3.81
	19	1.93	2.02	7.53	7.65	7.65	4.16	7.65	0.185748	0.0188491			M0022	7.65	0.006	36.9	52.7	83.3	4.8	5.1	37.3	75.8	41.9	38.5	41.4	42.2	73.6	26.4	18.9	77.7	1.87	1.44	1.68	0.32	0.73	0.7	1.11	1.31	1.61	2.06	1.26	1.05	3.58	3.55	1.18	0.88	3.65	3.82
	2	-4.54	1.37	6.37	6.46	6.46	4.24	6.46	0.179831	0.0182487			M0023	6.46	0.01	36.9	52.8	83.4	4.4	5.3	38.4	76.5	41	38.5	41.5	42.1	73.6	26.4	19.1	75.2	1.89	1.43	1.61	0.38	0.22	0.73	1	1.75	1.15	2.14	1.29	1	3.6	3.55	1.16	0.88	3.77	3.86
	9	-1.74	1.8	3.52	3.82	3.82	4.32	3.82	0.174103	0.0176674			M0024	3.82	0.03	35.8	51.6	83	4.3	5.3	38.3	76.5	40.7	38.1	39.6	42.8	71.8	26.6	19	75.3	1.1	1.16	1.58	0.37	0.21	0.72	1.02	1.77	1.15	2.08	1.36	0.9	3.3	3.45	1.11	0.82	3.76	3.85
	26	5.18	4.73	5.82	6.21	6.21	4.78	6.21	0.144532	0.0146667			M0025	6.21	0.012	36.5	53	83.2	4.8	5.2	37.4	75.8	41.8	38.3	41.1	42.6	74	25.6	18.9	77.8	2	1.27	1.69	0.31	0.73	0.71	1.16	1.34	1.61	2.13	1.27	0.98	3.5	3.44	0.94	0.88	3.68	3.84
	11	-0.54	4.39	4.89	5.24	5.24	5.08	5.24	0.12801	0.01299			M0026	5.24	0.017	36.5	53	83.2	4.3	5.3	38.4	76.5	40.9	38.3	41.1	42.5	73.9	25.5	19	75.2	2.01	1.27	1.62	0.36	0.22	0.74	1	1.78	1.14	2.21	1.3	0.92	3.53	3.45	0.93	0.88	3.81	3.88
	4	-3	-2.94	---	---	---	---	---								35.4232	52.6183	83.2118	4.62849	4.84737	37.9247	76.335	39.8506	38.7602	40.6338	42.326	72.5923	26.3719	19.0822	77.2764	1.47622	1.1452	1.65691	0.356133	0.62611	0.678131	0.723331	1.67359	1.48255	2.15137	1.8297	1.02699	3.42418	3.42207	0.992309	0.832941	3.79221	3.59504
	#	29	27	26	26	26	26	26
	%Low	0.206	0.135	0.136	0.142	0.142	0.101	0.142
	Conformer
	ΔE (kJ/mol)	2.86	2.26	2.48	2.54	2.54	2.07	2.54
	Time	1.88	00:11:39.890000	00:28:40.830000	02:07:07.020000	00:12:57.480000	03:01:11.430000	02:40:19.110000

## Sheet: 2R3S7S9R11S
M0001
Spartan	03312121233D
42 45 0	0 0 0 0	0 0 0	999	V2	0
0.5032	-2.1408	-0.9489	C	0	0	0	0	0	0	0	0	0	0	0	0
1.7501	-1.2114	-1.033	C	0	0	0	0	0	0	0	0	0	0	0	0
1.275	0.229	-0.735	C	0	0	0	0	0	0	0	0	0	0	0	0
-0.2631	0.1695	-0.872	C	0	0	0	0	0	0	0	0	0	0	0	0
-0.6163	-1.2395	-0.3878	C	0	0	0	0	0	0	0	0	0	0	0	0
2.208	-1.2751	-2.0282	H	0	0	0	0	0	0	0	0	0	0	0	0
2.5235	-1.5238	-0.3219	H	0	0	0	0	0	0	0	0	0	0	0	0
1.6772	0.9252	-1.4778	H	0	0	0	0	0	0	0	0	0	0	0	0
-0.5066	0.2454	-1.9401	H	0	0	0	0	0	0	0	0	0	0	0	0
-1.6031	-1.5822	-0.7145	H	0	0	0	0	0	0	0	0	0	0	0	0
-0.5955	-1.278	0.706	H	0	0	0	0	0	0	0	0	0	0	0	0
1.7123	0.7176	0.6565	C	0	0	0	0	0	0	0	0	0	0	0	0
1.6051	-0.0812	1.4012	H	0	0	0	0	0	0	0	0	0	0	0	0
2.7718	0.9977	0.6384	H	0	0	0	0	0	0	0	0	0	0	0	0
-0.9697	1.3623	-0.1961	C	0	0	0	0	0	0	0	0	0	0	0	0
0.8846	1.912	1.1324	C	0	0	0	0	0	0	0	0	0	0	0	0
-0.5724	1.4728	1.2691	C	0	0	0	0	0	0	0	0	0	0	0	0
0.1437	-2.6049	-2.3733	C	0	0	0	0	0	0	0	0	0	0	0	0
-0.0241	-1.7343	-3.0159	H	0	0	0	0	0	0	0	0	0	0	0	0
0.9985	-3.1593	-2.7953	H	0	0	0	0	0	0	0	0	0	0	0	0
0.7481	-3.3577	-0.0532	C	0	0	0	0	0	0	0	0	0	0	0	0
1.5289	-4.0093	-0.4658	H	0	0	0	0	0	0	0	0	0	0	0	0
-0.1655	-3.9515	0.0738	H	0	0	0	0	0	0	0	0	0	0	0	0
1.0688	-3.0435	0.9461	H	0	0	0	0	0	0	0	0	0	0	0	0
-1.0587	0.627	2.3985	C	0	0	0	0	0	0	0	0	0	0	0	0
-0.3297	0.3414	3.1526	H	0	0	0	0	0	0	0	0	0	0	0	0
-1.8312	-0.1124	2.2077	H	0	0	0	0	0	0	0	0	0	0	0	0
-1.4522	2.0812	2.3245	C	0	0	0	0	0	0	0	0	0	0	0	0
-1.0048	2.7538	3.0514	H	0	0	0	0	0	0	0	0	0	0	0	0
-2.457	1.3813	-0.4925	C	0	0	0	0	0	0	0	0	0	0	0	0
-2.9631	0.5418	-0.0039	H	0	0	0	0	0	0	0	0	0	0	0	0
-2.6255	1.2992	-1.5703	H	0	0	0	0	0	0	0	0	0	0	0	0
-2.9041	2.3175	-0.149	H	0	0	0	0	0	0	0	0	0	0	0	0
0.709	2.9778	0.0316	C	0	0	0	0	0	0	0	0	0	0	0	0
1.6023	3.0962	-0.5935	H	0	0	0	0	0	0	0	0	0	0	0	0
-1.0429	-3.3677	-2.4525	O	0	0	0	0	0	0	0	0	0	0	0	0
-0.874	-4.2207	-2.0368	H	0	0	0	0	0	0	0	0	0	0	0	0
-0.3907	2.5622	-0.7627	O	0	0	0	0	0	0	0	0	0	0	0	0
0.4825	3.9523	0.4921	H	0	0	0	0	0	0	0	0	0	0	0	0
-2.481	2.3203	2.076	H	0	0	0	0	0	0	0	0	0	0	0	0
1.4947	2.3971	2.3043	O	0	0	0	0	0	0	0	0	0	0	0	0
1.044	3.2129	2.5578	H	0	0	0	0	0	0	0	0	0	0	0	0
1 2 1	0 0 0 0
1 5 1	0 0 0 0
2 6 1	0 0 0 0
2 7 1	0 0 0 0
2 3 1	0 0 0 0
3 8 1	0 0 0 0
3 4 1	0 0 0 0
4 9 1	0 0 0 0
4 5 1	0 0 0 0
5 10 1	0 0 0 0
5 11 1	0 0 0 0
12 13 1	0 0 0 0
12 14 1	0 0 0 0
3 12 1	0 0 0 0
4 15 1	0 0 0 0
12 16 1	0 0 0 0
15 17 1	0 0 0 0
16 17 1	0 0 0 0
18 19 1	0 0 0 0
18 20 1	0 0 0 0
1 18 1	0 0 0 0
21 22 1	0 0 0 0
21 23 1	0 0 0 0
21 24 1	0 0 0 0
1 21 1	0 0 0 0
25 26 1	0 0 0 0
25 27 1	0 0 0 0
17 25 1	0 0 0 0
28 29 1	0 0 0 0
17 28 1	0 0 0 0
30 31 1	0 0 0 0
30 32 1	0 0 0 0
30 33 1	0 0 0 0
15 30 1	0 0 0 0
34 35 1	0 0 0 0
16 34 1	0 0 0 0
36 37 1	0 0 0 0
18 36 1	0 0 0 0
15 38 1	0 0 0 0
34 39 1	0 0 0 0
28 40 1	0 0 0 0
25 28 1	0 0 0 0
34 38 1	0 0 0 0
41 42 1	0 0 0 0
16 41 1	0 0 0 0
M END
$$$$
M0002
Spartan	03312121233D
42 45 0	0 0 0 0	0 0 0	999	V2	0
0.5216	-2.1621	-0.9219	C	0	0	0	0	0	0	0	0	0	0	0	0
1.7731	-1.236	-0.9428	C	0	0	0	0	0	0	0	0	0	0	0	0
1.2881	0.2104	-0.6839	C	0	0	0	0	0	0	0	0	0	0	0	0
-0.2498	0.1442	-0.8321	C	0	0	0	0	0	0	0	0	0	0	0	0
-0.6003	-1.2668	-0.3544	C	0	0	0	0	0	0	0	0	0	0	0	0
2.2972	-1.3158	-1.903	H	0	0	0	0	0	0	0	0	0	0	0	0
2.4928	-1.5453	-0.1768	H	0	0	0	0	0	0	0	0	0	0	0	0
1.6924	0.8926	-1.4385	H	0	0	0	0	0	0	0	0	0	0	0	0
-0.4856	0.221	-1.9019	H	0	0	0	0	0	0	0	0	0	0	0	0
-1.589	-1.6076	-0.6752	H	0	0	0	0	0	0	0	0	0	0	0	0
-0.5706	-1.3127	0.739	H	0	0	0	0	0	0	0	0	0	0	0	0
1.7166	0.7299	0.6994	C	0	0	0	0	0	0	0	0	0	0	0	0
1.6162	-0.0576	1.4562	H	0	0	0	0	0	0	0	0	0	0	0	0
2.7733	1.0202	0.6785	H	0	0	0	0	0	0	0	0	0	0	0	0
-0.9695	1.3344	-0.1669	C	0	0	0	0	0	0	0	0	0	0	0	0
0.8758	1.9218	1.1566	C	0	0	0	0	0	0	0	0	0	0	0	0
-0.5752	1.4649	1.2971	C	0	0	0	0	0	0	0	0	0	0	0	0
0.1964	-2.5716	-2.3626	C	0	0	0	0	0	0	0	0	0	0	0	0
0.0998	-1.6722	-2.9916	H	0	0	0	0	0	0	0	0	0	0	0	0
1.0412	-3.1591	-2.7589	H	0	0	0	0	0	0	0	0	0	0	0	0
0.7376	-3.4165	-0.0736	C	0	0	0	0	0	0	0	0	0	0	0	0
1.564	-4.0202	-0.4678	H	0	0	0	0	0	0	0	0	0	0	0	0
-0.1613	-4.0394	-0.0641	H	0	0	0	0	0	0	0	0	0	0	0	0
0.9829	-3.1436	0.9593	H	0	0	0	0	0	0	0	0	0	0	0	0
-1.0453	0.6208	2.4341	C	0	0	0	0	0	0	0	0	0	0	0	0
-0.3093	0.3542	3.1886	H	0	0	0	0	0	0	0	0	0	0	0	0
-1.8055	-0.1337	2.2518	H	0	0	0	0	0	0	0	0	0	0	0	0
-1.4631	2.0676	2.349	C	0	0	0	0	0	0	0	0	0	0	0	0
-1.0267	2.7512	3.0721	H	0	0	0	0	0	0	0	0	0	0	0	0
-2.4572	1.3336	-0.4623	C	0	0	0	0	0	0	0	0	0	0	0	0
-2.9542	0.498	0.042	H	0	0	0	0	0	0	0	0	0	0	0	0
-2.6263	1.2306	-1.5382	H	0	0	0	0	0	0	0	0	0	0	0	0
-2.9129	2.2712	-0.1344	H	0	0	0	0	0	0	0	0	0	0	0	0
0.6907	2.9709	0.0417	C	0	0	0	0	0	0	0	0	0	0	0	0
1.5833	3.0871	-0.5848	H	0	0	0	0	0	0	0	0	0	0	0	0
-0.9977	-3.3293	-2.3776	O	0	0	0	0	0	0	0	0	0	0	0	0
-1.1855	-3.5735	-3.2903	H	0	0	0	0	0	0	0	0	0	0	0	0
-0.4055	2.5354	-0.746	O	0	0	0	0	0	0	0	0	0	0	0	0
0.4565	3.95	0.4886	H	0	0	0	0	0	0	0	0	0	0	0	0
-2.4965	2.2874	2.1012	H	0	0	0	0	0	0	0	0	0	0	0	0
1.4783	2.4298	2.3224	O	0	0	0	0	0	0	0	0	0	0	0	0
1.009	3.2359	2.572	H	0	0	0	0	0	0	0	0	0	0	0	0
1 2 1	0 0 0 0
1 5 1	0 0 0 0
2 6 1	0 0 0 0
2 7 1	0 0 0 0
2 3 1	0 0 0 0
3 8 1	0 0 0 0
3 4 1	0 0 0 0
4 9 1	0 0 0 0
4 5 1	0 0 0 0
5 10 1	0 0 0 0
5 11 1	0 0 0 0
12 13 1	0 0 0 0
12 14 1	0 0 0 0
3 12 1	0 0 0 0
4 15 1	0 0 0 0
12 16 1	0 0 0 0
15 17 1	0 0 0 0
16 17 1	0 0 0 0
18 19 1	0 0 0 0
18 20 1	0 0 0 0
1 18 1	0 0 0 0
21 22 1	0 0 0 0
21 23 1	0 0 0 0
21 24 1	0 0 0 0
1 21 1	0 0 0 0
25 26 1	0 0 0 0
25 27 1	0 0 0 0
17 25 1	0 0 0 0
28 29 1	0 0 0 0
17 28 1	0 0 0 0
30 31 1	0 0 0 0
30 32 1	0 0 0 0
30 33 1	0 0 0 0
15 30 1	0 0 0 0
34 35 1	0 0 0 0
16 34 1	0 0 0 0
36 37 1	0 0 0 0
18 36 1	0 0 0 0
15 38 1	0 0 0 0
34 39 1	0 0 0 0
28 40 1	0 0 0 0
25 28 1	0 0 0 0
34 38 1	0 0 0 0
41 42 1	0 0 0 0
16 41 1	0 0 0 0
M END
$$$$
M0003
Spartan	03312121233D
42 45 0	0 0 0 0	0 0 0	999	V2	0
0.4739	-2.1226	-0.9476	C	0	0	0	0	0	0	0	0	0	0	0	0
1.7122	-1.1857	-1.0777	C	0	0	0	0	0	0	0	0	0	0	0	0
1.2409	0.249	-0.7544	C	0	0	0	0	0	0	0	0	0	0	0	0
-0.2968	0.1897	-0.879	C	0	0	0	0	0	0	0	0	0	0	0	0
-0.6448	-1.2182	-0.3875	C	0	0	0	0	0	0	0	0	0	0	0	0
2.1243	-1.2382	-2.093	H	0	0	0	0	0	0	0	0	0	0	0	0
2.5191	-1.4982	-0.4052	H	0	0	0	0	0	0	0	0	0	0	0	0
1.6379	0.9592	-1.4864	H	0	0	0	0	0	0	0	0	0	0	0	0
-0.5472	0.2638	-1.9458	H	0	0	0	0	0	0	0	0	0	0	0	0
-1.6319	-1.5643	-0.7095	H	0	0	0	0	0	0	0	0	0	0	0	0
-0.6233	-1.2495	0.7064	H	0	0	0	0	0	0	0	0	0	0	0	0
1.6795	0.716	0.6444	C	0	0	0	0	0	0	0	0	0	0	0	0
1.5745	-0.0934	1.3782	H	0	0	0	0	0	0	0	0	0	0	0	0
2.7468	0.9821	0.6132	H	0	0	0	0	0	0	0	0	0	0	0	0
-0.9933	1.3837	-0.1942	C	0	0	0	0	0	0	0	0	0	0	0	0
0.8547	1.9082	1.1455	C	0	0	0	0	0	0	0	0	0	0	0	0
-0.5982	1.4822	1.2733	C	0	0	0	0	0	0	0	0	0	0	0	0
0.0928	-2.6224	-2.3539	C	0	0	0	0	0	0	0	0	0	0	0	0
-0.1033	-1.7668	-3.0087	H	0	0	0	0	0	0	0	0	0	0	0	0
0.9477	-3.171	-2.7834	H	0	0	0	0	0	0	0	0	0	0	0	0
0.7449	-3.3157	-0.0275	C	0	0	0	0	0	0	0	0	0	0	0	0
1.5191	-3.9748	-0.4409	H	0	0	0	0	0	0	0	0	0	0	0	0
-0.1633	-3.9089	0.1352	H	0	0	0	0	0	0	0	0	0	0	0	0
1.0864	-2.9751	0.9563	H	0	0	0	0	0	0	0	0	0	0	0	0
-1.0992	0.6454	2.4061	C	0	0	0	0	0	0	0	0	0	0	0	0
-0.3768	0.3406	3.1587	H	0	0	0	0	0	0	0	0	0	0	0	0
-1.8855	-0.0783	2.2101	H	0	0	0	0	0	0	0	0	0	0	0	0
-1.4605	2.1079	2.3304	C	0	0	0	0	0	0	0	0	0	0	0	0
-0.9731	2.7827	3.0258	H	0	0	0	0	0	0	0	0	0	0	0	0
-2.4808	1.4151	-0.4886	C	0	0	0	0	0	0	0	0	0	0	0	0
-2.992	0.5735	-0.0088	H	0	0	0	0	0	0	0	0	0	0	0	0
-2.6504	1.3464	-1.5671	H	0	0	0	0	0	0	0	0	0	0	0	0
-2.9209	2.35	-0.1336	H	0	0	0	0	0	0	0	0	0	0	0	0
0.6813	2.9979	0.0682	C	0	0	0	0	0	0	0	0	0	0	0	0
1.5761	3.14	-0.5527	H	0	0	0	0	0	0	0	0	0	0	0	0
-1.0818	-3.4061	-2.3925	O	0	0	0	0	0	0	0	0	0	0	0	0
-0.891	-4.2468	-1.9617	H	0	0	0	0	0	0	0	0	0	0	0	0
-0.4026	2.5807	-0.7524	O	0	0	0	0	0	0	0	0	0	0	0	0
0.4386	3.9467	0.5631	H	0	0	0	0	0	0	0	0	0	0	0	0
-2.4859	2.3628	2.0825	H	0	0	0	0	0	0	0	0	0	0	0	0
1.3491	2.3993	2.372	O	0	0	0	0	0	0	0	0	0	0	0	0
2.3028	2.5129	2.2826	H	0	0	0	0	0	0	0	0	0	0	0	0
1 2 1	0 0 0 0
1 5 1	0 0 0 0
2 6 1	0 0 0 0
2 7 1	0 0 0 0
2 3 1	0 0 0 0
3 8 1	0 0 0 0
3 4 1	0 0 0 0
4 9 1	0 0 0 0
4 5 1	0 0 0 0
5 10 1	0 0 0 0
5 11 1	0 0 0 0
12 13 1	0 0 0 0
12 14 1	0 0 0 0
3 12 1	0 0 0 0
4 15 1	0 0 0 0
12 16 1	0 0 0 0
15 17 1	0 0 0 0
16 17 1	0 0 0 0
18 19 1	0 0 0 0
18 20 1	0 0 0 0
1 18 1	0 0 0 0
21 22 1	0 0 0 0
21 23 1	0 0 0 0
21 24 1	0 0 0 0
1 21 1	0 0 0 0
25 26 1	0 0 0 0
25 27 1	0 0 0 0
17 25 1	0 0 0 0
28 29 1	0 0 0 0
17 28 1	0 0 0 0
30 31 1	0 0 0 0
30 32 1	0 0 0 0
30 33 1	0 0 0 0
15 30 1	0 0 0 0
34 35 1	0 0 0 0
16 34 1	0 0 0 0
36 37 1	0 0 0 0
18 36 1	0 0 0 0
15 38 1	0 0 0 0
34 39 1	0 0 0 0
28 40 1	0 0 0 0
25 28 1	0 0 0 0
34 38 1	0 0 0 0
41 42 1	0 0 0 0
16 41 1	0 0 0 0
M END
$$$$
M0004
Spartan	03312121233D
42 45 0	0 0 0 0	0 0 0	999	V2	0
0.4934	-2.1039	-0.9658	C	0	0	0	0	0	0	0	0	0	0	0	0
1.734	-1.168	-1.0776	C	0	0	0	0	0	0	0	0	0	0	0	0
1.2613	0.2658	-0.7522	C	0	0	0	0	0	0	0	0	0	0	0	0
-0.2754	0.2086	-0.8913	C	0	0	0	0	0	0	0	0	0	0	0	0
-0.6293	-1.2017	-0.4102	C	0	0	0	0	0	0	0	0	0	0	0	0
2.1571	-1.2158	-2.0888	H	0	0	0	0	0	0	0	0	0	0	0	0
2.5337	-1.485	-0.3982	H	0	0	0	0	0	0	0	0	0	0	0	0
1.6658	0.9787	-1.477	H	0	0	0	0	0	0	0	0	0	0	0	0
-0.516	0.2876	-1.9598	H	0	0	0	0	0	0	0	0	0	0	0	0
-1.6138	-1.5455	-0.7429	H	0	0	0	0	0	0	0	0	0	0	0	0
-0.6179	-1.2393	0.6839	H	0	0	0	0	0	0	0	0	0	0	0	0
1.6918	0.7306	0.65	C	0	0	0	0	0	0	0	0	0	0	0	0
1.578	-0.0927	1.3717	H	0	0	0	0	0	0	0	0	0	0	0	0
2.7532	1.0076	0.6382	H	0	0	0	0	0	0	0	0	0	0	0	0
-0.9788	1.3989	-0.2077	C	0	0	0	0	0	0	0	0	0	0	0	0
0.8618	1.9196	1.1489	C	0	0	0	0	0	0	0	0	0	0	0	0
-0.5994	1.4899	1.2635	C	0	0	0	0	0	0	0	0	0	0	0	0
0.1239	-2.5925	-2.379	C	0	0	0	0	0	0	0	0	0	0	0	0
-0.0666	-1.7314	-3.0283	H	0	0	0	0	0	0	0	0	0	0	0	0
0.9817	-3.1381	-2.8061	H	0	0	0	0	0	0	0	0	0	0	0	0
0.7539	-3.3047	-0.053	C	0	0	0	0	0	0	0	0	0	0	0	0
1.5329	-3.96	-0.4632	H	0	0	0	0	0	0	0	0	0	0	0	0
-0.1559	-3.8994	0.0937	H	0	0	0	0	0	0	0	0	0	0	0	0
1.0846	-2.9729	0.9375	H	0	0	0	0	0	0	0	0	0	0	0	0
-1.1165	0.6547	2.3903	C	0	0	0	0	0	0	0	0	0	0	0	0
-0.4135	0.3319	3.1565	H	0	0	0	0	0	0	0	0	0	0	0	0
-1.907	-0.0626	2.1888	H	0	0	0	0	0	0	0	0	0	0	0	0
-1.4634	2.1213	2.3122	C	0	0	0	0	0	0	0	0	0	0	0	0
-0.9669	2.7947	3.0034	H	0	0	0	0	0	0	0	0	0	0	0	0
-2.4628	1.4337	-0.5199	C	0	0	0	0	0	0	0	0	0	0	0	0
-2.9794	0.5845	-0.0597	H	0	0	0	0	0	0	0	0	0	0	0	0
-2.6188	1.3813	-1.6015	H	0	0	0	0	0	0	0	0	0	0	0	0
-2.908	2.3631	-0.1568	H	0	0	0	0	0	0	0	0	0	0	0	0
0.7003	3.0095	0.081	C	0	0	0	0	0	0	0	0	0	0	0	0
1.6011	3.145	-0.5293	H	0	0	0	0	0	0	0	0	0	0	0	0
-1.0511	-3.3747	-2.4331	O	0	0	0	0	0	0	0	0	0	0	0	0
-0.8608	-4.2246	-2.0209	H	0	0	0	0	0	0	0	0	0	0	0	0
-0.3826	2.601	-0.7464	O	0	0	0	0	0	0	0	0	0	0	0	0
0.4621	3.9591	0.5755	H	0	0	0	0	0	0	0	0	0	0	0	0
-2.4867	2.3847	2.0654	H	0	0	0	0	0	0	0	0	0	0	0	0
1.4188	2.4914	2.3116	O	0	0	0	0	0	0	0	0	0	0	0	0
1.6812	1.7696	2.8967	H	0	0	0	0	0	0	0	0	0	0	0	0
1 2 1	0 0 0 0
1 5 1	0 0 0 0
2 6 1	0 0 0 0
2 7 1	0 0 0 0
2 3 1	0 0 0 0
3 8 1	0 0 0 0
3 4 1	0 0 0 0
4 9 1	0 0 0 0
4 5 1	0 0 0 0
5 10 1	0 0 0 0
5 11 1	0 0 0 0
12 13 1	0 0 0 0
12 14 1	0 0 0 0
3 12 1	0 0 0 0
4 15 1	0 0 0 0
12 16 1	0 0 0 0
15 17 1	0 0 0 0
16 17 1	0 0 0 0
18 19 1	0 0 0 0
18 20 1	0 0 0 0
1 18 1	0 0 0 0
21 22 1	0 0 0 0
21 23 1	0 0 0 0
21 24 1	0 0 0 0
1 21 1	0 0 0 0
25 26 1	0 0 0 0
25 27 1	0 0 0 0
17 25 1	0 0 0 0
28 29 1	0 0 0 0
17 28 1	0 0 0 0
30 31 1	0 0 0 0
30 32 1	0 0 0 0
30 33 1	0 0 0 0
15 30 1	0 0 0 0
34 35 1	0 0 0 0
16 34 1	0 0 0 0
36 37 1	0 0 0 0
18 36 1	0 0 0 0
15 38 1	0 0 0 0
34 39 1	0 0 0 0
28 40 1	0 0 0 0
25 28 1	0 0 0 0
34 38 1	0 0 0 0
41 42 1	0 0 0 0
16 41 1	0 0 0 0
M END
$$$$
M0005
Spartan	03312121233D
42 45 0	0 0 0 0	0 0 0	999	V2	0
0.5026	-2.13	-0.9499	C	0	0	0	0	0	0	0	0	0	0	0	0
1.6959	-1.1581	-1.1979	C	0	0	0	0	0	0	0	0	0	0	0	0
1.2485	0.2403	-0.7442	C	0	0	0	0	0	0	0	0	0	0	0	0
-0.2844	0.2104	-0.9054	C	0	0	0	0	0	0	0	0	0	0	0	0
-0.6757	-1.2195	-0.5101	C	0	0	0	0	0	0	0	0	0	0	0	0
1.9297	-1.1343	-2.268	H	0	0	0	0	0	0	0	0	0	0	0	0
2.6012	-1.4879	-0.6728	H	0	0	0	0	0	0	0	0	0	0	0	0
1.6669	1.0021	-1.41	H	0	0	0	0	0	0	0	0	0	0	0	0
-0.5054	0.3413	-1.9703	H	0	0	0	0	0	0	0	0	0	0	0	0
-1.6217	-1.5291	-0.9654	H	0	0	0	0	0	0	0	0	0	0	0	0
-0.7958	-1.2951	0.5732	H	0	0	0	0	0	0	0	0	0	0	0	0
1.6715	0.5865	0.692	C	0	0	0	0	0	0	0	0	0	0	0	0
1.5296	-0.2693	1.3638	H	0	0	0	0	0	0	0	0	0	0	0	0
2.7376	0.8397	0.7179	H	0	0	0	0	0	0	0	0	0	0	0	0
-0.9762	1.3661	-0.1518	C	0	0	0	0	0	0	0	0	0	0	0	0
0.8655	1.761	1.2502	C	0	0	0	0	0	0	0	0	0	0	0	0
-0.6064	1.3566	1.327	C	0	0	0	0	0	0	0	0	0	0	0	0
0.1553	-2.8841	-2.2345	C	0	0	0	0	0	0	0	0	0	0	0	0
1.0319	-3.4707	-2.5564	H	0	0	0	0	0	0	0	0	0	0	0	0
-0.6635	-3.5934	-2.0276	H	0	0	0	0	0	0	0	0	0	0	0	0
0.8261	-3.1649	0.1338	C	0	0	0	0	0	0	0	0	0	0	0	0
1.6453	-3.826	-0.1734	H	0	0	0	0	0	0	0	0	0	0	0	0
-0.0469	-3.7891	0.3612	H	0	0	0	0	0	0	0	0	0	0	0	0
1.1305	-2.6666	1.0605	H	0	0	0	0	0	0	0	0	0	0	0	0
-1.1396	0.4549	2.3905	C	0	0	0	0	0	0	0	0	0	0	0	0
-0.4321	0.0955	3.1336	H	0	0	0	0	0	0	0	0	0	0	0	0
-1.9344	-0.2429	2.1436	H	0	0	0	0	0	0	0	0	0	0	0	0
-1.4849	1.9225	2.4073	C	0	0	0	0	0	0	0	0	0	0	0	0
-1.032	2.5293	3.1865	H	0	0	0	0	0	0	0	0	0	0	0	0
-2.4563	1.4458	-0.4735	C	0	0	0	0	0	0	0	0	0	0	0	0
-2.9897	0.5778	-0.0705	H	0	0	0	0	0	0	0	0	0	0	0	0
-2.601	1.4608	-1.5576	H	0	0	0	0	0	0	0	0	0	0	0	0
-2.8931	2.358	-0.059	H	0	0	0	0	0	0	0	0	0	0	0	0
0.737	2.9145	0.2344	C	0	0	0	0	0	0	0	0	0	0	0	0
1.6444	3.0594	-0.3642	H	0	0	0	0	0	0	0	0	0	0	0	0
-0.2261	-1.9568	-3.2332	O	0	0	0	0	0	0	0	0	0	0	0	0
-0.4231	-2.4445	-4.0391	H	0	0	0	0	0	0	0	0	0	0	0	0
-0.3581	2.5935	-0.6088	O	0	0	0	0	0	0	0	0	0	0	0	0
0.5262	3.8552	0.7675	H	0	0	0	0	0	0	0	0	0	0	0	0
-2.5013	2.2102	2.1594	H	0	0	0	0	0	0	0	0	0	0	0	0
1.4667	2.1374	2.4663	O	0	0	0	0	0	0	0	0	0	0	0	0
1.035	2.9433	2.775	H	0	0	0	0	0	0	0	0	0	0	0	0
1 2 1	0 0 0 0
1 5 1	0 0 0 0
2 6 1	0 0 0 0
2 7 1	0 0 0 0
2 3 1	0 0 0 0
3 8 1	0 0 0 0
3 4 1	0 0 0 0
4 9 1	0 0 0 0
4 5 1	0 0 0 0
5 10 1	0 0 0 0
5 11 1	0 0 0 0
12 13 1	0 0 0 0
12 14 1	0 0 0 0
3 12 1	0 0 0 0
4 15 1	0 0 0 0
12 16 1	0 0 0 0
15 17 1	0 0 0 0
16 17 1	0 0 0 0
18 19 1	0 0 0 0
18 20 1	0 0 0 0
1 18 1	0 0 0 0
21 22 1	0 0 0 0
21 23 1	0 0 0 0
21 24 1	0 0 0 0
1 21 1	0 0 0 0
25 26 1	0 0 0 0
25 27 1	0 0 0 0
17 25 1	0 0 0 0
28 29 1	0 0 0 0
17 28 1	0 0 0 0
30 31 1	0 0 0 0
30 32 1	0 0 0 0
30 33 1	0 0 0 0
15 30 1	0 0 0 0
34 35 1	0 0 0 0
16 34 1	0 0 0 0
36 37 1	0 0 0 0
18 36 1	0 0 0 0
15 38 1	0 0 0 0
34 39 1	0 0 0 0
28 40 1	0 0 0 0
25 28 1	0 0 0 0
34 38 1	0 0 0 0
41 42 1	0 0 0 0
16 41 1	0 0 0 0
M END
$$$$
M0006
Spartan	03312121233D
42 45 0	0 0 0 0	0 0 0	999	V2	0
0.5258	-2.1505	-0.964	C	0	0	0	0	0	0	0	0	0	0	0	0
1.7143	-1.175	-1.2112	C	0	0	0	0	0	0	0	0	0	0	0	0
1.265	0.2236	-0.7596	C	0	0	0	0	0	0	0	0	0	0	0	0
-0.2681	0.1919	-0.9228	C	0	0	0	0	0	0	0	0	0	0	0	0
-0.6516	-1.2394	-0.5201	C	0	0	0	0	0	0	0	0	0	0	0	0
1.9442	-1.1516	-2.282	H	0	0	0	0	0	0	0	0	0	0	0	0
2.6212	-1.5008	-0.6874	H	0	0	0	0	0	0	0	0	0	0	0	0
1.6821	0.9855	-1.4256	H	0	0	0	0	0	0	0	0	0	0	0	0
-0.4813	0.3322	-1.9901	H	0	0	0	0	0	0	0	0	0	0	0	0
-1.6133	-1.5593	-0.9434	H	0	0	0	0	0	0	0	0	0	0	0	0
-0.7611	-1.305	0.5649	H	0	0	0	0	0	0	0	0	0	0	0	0
1.6822	0.5736	0.6774	C	0	0	0	0	0	0	0	0	0	0	0	0
1.541	-0.281	1.3507	H	0	0	0	0	0	0	0	0	0	0	0	0
2.7475	0.8291	0.7044	H	0	0	0	0	0	0	0	0	0	0	0	0
-0.9656	1.3485	-0.175	C	0	0	0	0	0	0	0	0	0	0	0	0
0.8721	1.7477	1.2309	C	0	0	0	0	0	0	0	0	0	0	0	0
-0.5997	1.3405	1.3043	C	0	0	0	0	0	0	0	0	0	0	0	0
0.181	-2.9036	-2.2587	C	0	0	0	0	0	0	0	0	0	0	0	0
1.0555	-3.4744	-2.5905	H	0	0	0	0	0	0	0	0	0	0	0	0
-0.6274	-3.6264	-2.0566	H	0	0	0	0	0	0	0	0	0	0	0	0
0.846	-3.1885	0.1169	C	0	0	0	0	0	0	0	0	0	0	0	0
1.6676	-3.8454	-0.1922	H	0	0	0	0	0	0	0	0	0	0	0	0
-0.0257	-3.8178	0.3354	H	0	0	0	0	0	0	0	0	0	0	0	0
1.1452	-2.697	1.0491	H	0	0	0	0	0	0	0	0	0	0	0	0
-1.1361	0.44	2.3679	C	0	0	0	0	0	0	0	0	0	0	0	0
-0.4317	0.0839	3.1154	H	0	0	0	0	0	0	0	0	0	0	0	0
-1.9293	-0.2594	2.1201	H	0	0	0	0	0	0	0	0	0	0	0	0
-1.484	1.9067	2.3797	C	0	0	0	0	0	0	0	0	0	0	0	0
-1.0346	2.5163	3.1583	H	0	0	0	0	0	0	0	0	0	0	0	0
-2.4451	1.4247	-0.5011	C	0	0	0	0	0	0	0	0	0	0	0	0
-2.9798	0.5585	-0.0957	H	0	0	0	0	0	0	0	0	0	0	0	0
-2.5884	1.4392	-1.5859	H	0	0	0	0	0	0	0	0	0	0	0	0
-2.8831	2.3379	-0.0911	H	0	0	0	0	0	0	0	0	0	0	0	0
0.7443	2.8992	0.2125	C	0	0	0	0	0	0	0	0	0	0	0	0
1.6525	3.0453	-0.3839	H	0	0	0	0	0	0	0	0	0	0	0	0
-0.1582	-2.0633	-3.3447	O	0	0	0	0	0	0	0	0	0	0	0	0
-1.0057	-1.649	-3.1455	H	0	0	0	0	0	0	0	0	0	0	0	0
-0.3482	2.5733	-0.6343	O	0	0	0	0	0	0	0	0	0	0	0	0
0.5281	3.8401	0.7425	H	0	0	0	0	0	0	0	0	0	0	0	0
-2.5005	2.1912	2.1287	H	0	0	0	0	0	0	0	0	0	0	0	0
1.4685	2.1267	2.4478	O	0	0	0	0	0	0	0	0	0	0	0	0
1.0346	2.9319	2.755	H	0	0	0	0	0	0	0	0	0	0	0	0
1 2 1	0 0 0 0
1 5 1	0 0 0 0
2 6 1	0 0 0 0
2 7 1	0 0 0 0
2 3 1	0 0 0 0
3 8 1	0 0 0 0
3 4 1	0 0 0 0
4 9 1	0 0 0 0
4 5 1	0 0 0 0
5 10 1	0 0 0 0
5 11 1	0 0 0 0
12 13 1	0 0 0 0
12 14 1	0 0 0 0
3 12 1	0 0 0 0
4 15 1	0 0 0 0
12 16 1	0 0 0 0
15 17 1	0 0 0 0
16 17 1	0 0 0 0
18 19 1	0 0 0 0
18 20 1	0 0 0 0
1 18 1	0 0 0 0
21 22 1	0 0 0 0
21 23 1	0 0 0 0
21 24 1	0 0 0 0
1 21 1	0 0 0 0
25 26 1	0 0 0 0
25 27 1	0 0 0 0
17 25 1	0 0 0 0
28 29 1	0 0 0 0
17 28 1	0 0 0 0
30 31 1	0 0 0 0
30 32 1	0 0 0 0
30 33 1	0 0 0 0
15 30 1	0 0 0 0
34 35 1	0 0 0 0
16 34 1	0 0 0 0
36 37 1	0 0 0 0
18 36 1	0 0 0 0
15 38 1	0 0 0 0
34 39 1	0 0 0 0
28 40 1	0 0 0 0
25 28 1	0 0 0 0
34 38 1	0 0 0 0
41 42 1	0 0 0 0
16 41 1	0 0 0 0
M END
$$$$
M0007
Spartan	03312121233D
42 45 0	0 0 0 0	0 0 0	999	V2	0
0.5167	-2.1197	-0.9405	C	0	0	0	0	0	0	0	0	0	0	0	0
1.7593	-1.1815	-1.008	C	0	0	0	0	0	0	0	0	0	0	0	0
1.2751	0.2549	-0.7067	C	0	0	0	0	0	0	0	0	0	0	0	0
-0.2608	0.1897	-0.8581	C	0	0	0	0	0	0	0	0	0	0	0	0
-0.6109	-1.2231	-0.3829	C	0	0	0	0	0	0	0	0	0	0	0	0
2.2305	-1.2369	-1.9971	H	0	0	0	0	0	0	0	0	0	0	0	0
2.5241	-1.4971	-0.2893	H	0	0	0	0	0	0	0	0	0	0	0	0
1.682	0.9615	-1.4365	H	0	0	0	0	0	0	0	0	0	0	0	0
-0.4925	0.2695	-1.9287	H	0	0	0	0	0	0	0	0	0	0	0	0
-1.5959	-1.567	-0.7114	H	0	0	0	0	0	0	0	0	0	0	0	0
-0.5936	-1.2659	0.7109	H	0	0	0	0	0	0	0	0	0	0	0	0
1.6938	0.7379	0.6935	C	0	0	0	0	0	0	0	0	0	0	0	0
1.5842	-0.0804	1.4216	H	0	0	0	0	0	0	0	0	0	0	0	0
2.7528	1.0247	0.6843	H	0	0	0	0	0	0	0	0	0	0	0	0
-0.9779	1.3759	-0.1824	C	0	0	0	0	0	0	0	0	0	0	0	0
0.8501	1.9219	1.1801	C	0	0	0	0	0	0	0	0	0	0	0	0
-0.6066	1.4769	1.2897	C	0	0	0	0	0	0	0	0	0	0	0	0
0.1729	-2.5742	-2.3632	C	0	0	0	0	0	0	0	0	0	0	0	0
0.0318	-1.6919	-3.0092	H	0	0	0	0	0	0	0	0	0	0	0	0
1.0261	-3.145	-2.7667	H	0	0	0	0	0	0	0	0	0	0	0	0
0.7603	-3.3462	-0.0587	C	0	0	0	0	0	0	0	0	0	0	0	0
1.584	-3.9549	-0.451	H	0	0	0	0	0	0	0	0	0	0	0	0
-0.1329	-3.9757	-0.0126	H	0	0	0	0	0	0	0	0	0	0	0	0
1.0233	-3.04	0.9606	H	0	0	0	0	0	0	0	0	0	0	0	0
-1.1179	0.6382	2.4163	C	0	0	0	0	0	0	0	0	0	0	0	0
-0.4137	0.3266	3.1858	H	0	0	0	0	0	0	0	0	0	0	0	0
-1.8976	-0.0904	2.2128	H	0	0	0	0	0	0	0	0	0	0	0	0
-1.483	2.1002	2.3331	C	0	0	0	0	0	0	0	0	0	0	0	0
-0.9979	2.7818	3.0245	H	0	0	0	0	0	0	0	0	0	0	0	0
-2.4609	1.3957	-0.5011	C	0	0	0	0	0	0	0	0	0	0	0	0
-2.9721	0.5449	-0.0378	H	0	0	0	0	0	0	0	0	0	0	0	0
-2.6117	1.3358	-1.5832	H	0	0	0	0	0	0	0	0	0	0	0	0
-2.9157	2.3235	-0.1457	H	0	0	0	0	0	0	0	0	0	0	0	0
0.684	3.0043	0.1054	C	0	0	0	0	0	0	0	0	0	0	0	0
1.5867	3.1438	-0.5013	H	0	0	0	0	0	0	0	0	0	0	0	0
-0.9977	-3.3679	-2.3308	O	0	0	0	0	0	0	0	0	0	0	0	0
-1.2074	-3.6297	-3.2329	H	0	0	0	0	0	0	0	0	0	0	0	0
-0.3915	2.5817	-0.7246	O	0	0	0	0	0	0	0	0	0	0	0	0
0.4354	3.955	0.5927	H	0	0	0	0	0	0	0	0	0	0	0	0
-2.5085	2.3504	2.0812	H	0	0	0	0	0	0	0	0	0	0	0	0
1.3945	2.5046	2.3436	O	0	0	0	0	0	0	0	0	0	0	0	0
1.6793	1.7881	2.9245	H	0	0	0	0	0	0	0	0	0	0	0	0
1 2 1	0 0 0 0
1 5 1	0 0 0 0
2 6 1	0 0 0 0
2 7 1	0 0 0 0
2 3 1	0 0 0 0
3 8 1	0 0 0 0
3 4 1	0 0 0 0
4 9 1	0 0 0 0
4 5 1	0 0 0 0
5 10 1	0 0 0 0
5 11 1	0 0 0 0
12 13 1	0 0 0 0
12 14 1	0 0 0 0
3 12 1	0 0 0 0
4 15 1	0 0 0 0
12 16 1	0 0 0 0
15 17 1	0 0 0 0
16 17 1	0 0 0 0
18 19 1	0 0 0 0
18 20 1	0 0 0 0
1 18 1	0 0 0 0
21 22 1	0 0 0 0
21 23 1	0 0 0 0
21 24 1	0 0 0 0
1 21 1	0 0 0 0
25 26 1	0 0 0 0
25 27 1	0 0 0 0
17 25 1	0 0 0 0
28 29 1	0 0 0 0
17 28 1	0 0 0 0
30 31 1	0 0 0 0
30 32 1	0 0 0 0
30 33 1	0 0 0 0
15 30 1	0 0 0 0
34 35 1	0 0 0 0
16 34 1	0 0 0 0
36 37 1	0 0 0 0
18 36 1	0 0 0 0
15 38 1	0 0 0 0
34 39 1	0 0 0 0
28 40 1	0 0 0 0
25 28 1	0 0 0 0
34 38 1	0 0 0 0
41 42 1	0 0 0 0
16 41 1	0 0 0 0
M END
$$$$
M0008
Spartan	03312121233D
42 45 0	0 0 0 0	0 0 0	999	V2	0
0.4988	-2.1329	-0.9605	C	0	0	0	0	0	0	0	0	0	0	0	0
1.6764	-1.1524	-1.2371	C	0	0	0	0	0	0	0	0	0	0	0	0
1.2297	0.2434	-0.7757	C	0	0	0	0	0	0	0	0	0	0	0	0
-0.3043	0.2084	-0.9239	C	0	0	0	0	0	0	0	0	0	0	0	0
-0.6808	-1.2237	-0.5161	C	0	0	0	0	0	0	0	0	0	0	0	0
1.8767	-1.1267	-2.3131	H	0	0	0	0	0	0	0	0	0	0	0	0
2.5981	-1.4746	-0.7381	H	0	0	0	0	0	0	0	0	0	0	0	0
1.6388	1.0118	-1.4391	H	0	0	0	0	0	0	0	0	0	0	0	0
-0.5272	0.3486	-1.9894	H	0	0	0	0	0	0	0	0	0	0	0	0
-1.6429	-1.5478	-0.9363	H	0	0	0	0	0	0	0	0	0	0	0	0
-0.7886	-1.2849	0.57	H	0	0	0	0	0	0	0	0	0	0	0	0
1.6535	0.5866	0.6616	C	0	0	0	0	0	0	0	0	0	0	0	0
1.5253	-0.273	1.3312	H	0	0	0	0	0	0	0	0	0	0	0	0
2.7249	0.8369	0.6654	H	0	0	0	0	0	0	0	0	0	0	0	0
-0.9947	1.3635	-0.167	C	0	0	0	0	0	0	0	0	0	0	0	0
0.8404	1.7534	1.2368	C	0	0	0	0	0	0	0	0	0	0	0	0
-0.6233	1.3505	1.3111	C	0	0	0	0	0	0	0	0	0	0	0	0
0.1445	-2.9085	-2.2396	C	0	0	0	0	0	0	0	0	0	0	0	0
1.017	-3.4825	-2.5706	H	0	0	0	0	0	0	0	0	0	0	0	0
-0.6603	-3.6292	-2.0184	H	0	0	0	0	0	0	0	0	0	0	0	0
0.8399	-3.1521	0.132	C	0	0	0	0	0	0	0	0	0	0	0	0
1.6652	-3.8054	-0.1757	H	0	0	0	0	0	0	0	0	0	0	0	0
-0.0235	-3.7866	0.3678	H	0	0	0	0	0	0	0	0	0	0	0	0
1.1422	-2.6453	1.0551	H	0	0	0	0	0	0	0	0	0	0	0	0
-1.1612	0.4582	2.3842	C	0	0	0	0	0	0	0	0	0	0	0	0
-0.4563	0.0895	3.1246	H	0	0	0	0	0	0	0	0	0	0	0	0
-1.9647	-0.2306	2.1387	H	0	0	0	0	0	0	0	0	0	0	0	0
-1.4861	1.9305	2.3941	C	0	0	0	0	0	0	0	0	0	0	0	0
-0.9935	2.5485	3.1365	H	0	0	0	0	0	0	0	0	0	0	0	0
-2.4764	1.4423	-0.4827	C	0	0	0	0	0	0	0	0	0	0	0	0
-3.0094	0.5736	-0.0801	H	0	0	0	0	0	0	0	0	0	0	0	0
-2.6266	1.4655	-1.5667	H	0	0	0	0	0	0	0	0	0	0	0	0
-2.9101	2.3528	-0.0623	H	0	0	0	0	0	0	0	0	0	0	0	0
0.7041	2.9215	0.2388	C	0	0	0	0	0	0	0	0	0	0	0	0
1.6101	3.0918	-0.3576	H	0	0	0	0	0	0	0	0	0	0	0	0
-0.2049	-2.087	-3.3359	O	0	0	0	0	0	0	0	0	0	0	0	0
-1.0437	-1.6596	-3.1297	H	0	0	0	0	0	0	0	0	0	0	0	0
-0.3757	2.5864	-0.6258	O	0	0	0	0	0	0	0	0	0	0	0	0
0.4696	3.8362	0.7974	H	0	0	0	0	0	0	0	0	0	0	0	0
-2.5023	2.2236	2.1506	H	0	0	0	0	0	0	0	0	0	0	0	0
1.3213	2.1469	2.5031	O	0	0	0	0	0	0	0	0	0	0	0	0
2.2801	2.2324	2.4425	H	0	0	0	0	0	0	0	0	0	0	0	0
1 2 1	0 0 0 0
1 5 1	0 0 0 0
2 6 1	0 0 0 0
2 7 1	0 0 0 0
2 3 1	0 0 0 0
3 8 1	0 0 0 0
3 4 1	0 0 0 0
4 9 1	0 0 0 0
4 5 1	0 0 0 0
5 10 1	0 0 0 0
5 11 1	0 0 0 0
12 13 1	0 0 0 0
12 14 1	0 0 0 0
3 12 1	0 0 0 0
4 15 1	0 0 0 0
12 16 1	0 0 0 0
15 17 1	0 0 0 0
16 17 1	0 0 0 0
18 19 1	0 0 0 0
18 20 1	0 0 0 0
1 18 1	0 0 0 0
21 22 1	0 0 0 0
21 23 1	0 0 0 0
21 24 1	0 0 0 0
1 21 1	0 0 0 0
25 26 1	0 0 0 0
25 27 1	0 0 0 0
17 25 1	0 0 0 0
28 29 1	0 0 0 0
17 28 1	0 0 0 0
30 31 1	0 0 0 0
30 32 1	0 0 0 0
30 33 1	0 0 0 0
15 30 1	0 0 0 0
34 35 1	0 0 0 0
16 34 1	0 0 0 0
36 37 1	0 0 0 0
18 36 1	0 0 0 0
15 38 1	0 0 0 0
34 39 1	0 0 0 0
28 40 1	0 0 0 0
25 28 1	0 0 0 0
34 38 1	0 0 0 0
41 42 1	0 0 0 0
16 41 1	0 0 0 0
M END
$$$$
M0009
Spartan	03312121233D
42 45 0	0 0 0 0	0 0 0	999	V2	0
0.4796	-2.115	-0.9438	C	0	0	0	0	0	0	0	0	0	0	0	0
1.6644	-1.1381	-1.2113	C	0	0	0	0	0	0	0	0	0	0	0	0
1.2157	0.2589	-0.755	C	0	0	0	0	0	0	0	0	0	0	0	0
-0.3181	0.2218	-0.9021	C	0	0	0	0	0	0	0	0	0	0	0	0
-0.6983	-1.208	-0.4952	C	0	0	0	0	0	0	0	0	0	0	0	0
1.8814	-1.1151	-2.2837	H	0	0	0	0	0	0	0	0	0	0	0	0
2.5786	-1.4629	-0.6995	H	0	0	0	0	0	0	0	0	0	0	0	0
1.625	1.0253	-1.4209	H	0	0	0	0	0	0	0	0	0	0	0	0
-0.5479	0.3458	-1.9663	H	0	0	0	0	0	0	0	0	0	0	0	0
-1.648	-1.5249	-0.9383	H	0	0	0	0	0	0	0	0	0	0	0	0
-0.806	-1.2765	0.5908	H	0	0	0	0	0	0	0	0	0	0	0	0
1.6431	0.6048	0.6807	C	0	0	0	0	0	0	0	0	0	0	0	0
1.515	-0.2541	1.3518	H	0	0	0	0	0	0	0	0	0	0	0	0
2.715	0.855	0.6839	H	0	0	0	0	0	0	0	0	0	0	0	0
-1.0055	1.3781	-0.1457	C	0	0	0	0	0	0	0	0	0	0	0	0
0.8311	1.7723	1.2553	C	0	0	0	0	0	0	0	0	0	0	0	0
-0.632	1.3694	1.3325	C	0	0	0	0	0	0	0	0	0	0	0	0
0.1214	-2.8771	-2.2205	C	0	0	0	0	0	0	0	0	0	0	0	0
0.995	-3.4656	-2.5472	H	0	0	0	0	0	0	0	0	0	0	0	0
-0.695	-3.5848	-2.0017	H	0	0	0	0	0	0	0	0	0	0	0	0
0.8213	-3.1432	0.1404	C	0	0	0	0	0	0	0	0	0	0	0	0
1.6415	-3.8009	-0.1724	H	0	0	0	0	0	0	0	0	0	0	0	0
-0.0454	-3.7714	0.3799	H	0	0	0	0	0	0	0	0	0	0	0	0
1.1316	-2.6397	1.0624	H	0	0	0	0	0	0	0	0	0	0	0	0
-1.1675	0.4786	2.4075	C	0	0	0	0	0	0	0	0	0	0	0	0
-0.4625	0.1114	3.1488	H	0	0	0	0	0	0	0	0	0	0	0	0
-1.9701	-0.2114	2.1622	H	0	0	0	0	0	0	0	0	0	0	0	0
-1.4927	1.9511	2.4161	C	0	0	0	0	0	0	0	0	0	0	0	0
-0.9996	2.5696	3.1578	H	0	0	0	0	0	0	0	0	0	0	0	0
-2.4872	1.4567	-0.4595	C	0	0	0	0	0	0	0	0	0	0	0	0
-3.0186	0.5873	-0.0568	H	0	0	0	0	0	0	0	0	0	0	0	0
-2.6368	1.4756	-1.5429	H	0	0	0	0	0	0	0	0	0	0	0	0
-2.9216	2.3671	-0.039	H	0	0	0	0	0	0	0	0	0	0	0	0
0.6932	2.9382	0.2552	C	0	0	0	0	0	0	0	0	0	0	0	0
1.5995	3.1074	-0.3421	H	0	0	0	0	0	0	0	0	0	0	0	0
-0.2691	-1.9558	-3.2205	O	0	0	0	0	0	0	0	0	0	0	0	0
-0.4864	-2.4491	-4.0185	H	0	0	0	0	0	0	0	0	0	0	0	0
-0.3871	2.6027	-0.6062	O	0	0	0	0	0	0	0	0	0	0	0	0
0.4613	3.854	0.8138	H	0	0	0	0	0	0	0	0	0	0	0	0
-2.5096	2.2433	2.1737	H	0	0	0	0	0	0	0	0	0	0	0	0
1.3163	2.168	2.5202	O	0	0	0	0	0	0	0	0	0	0	0	0
2.2748	2.2509	2.4557	H	0	0	0	0	0	0	0	0	0	0	0	0
1 2 1	0 0 0 0
1 5 1	0 0 0 0
2 6 1	0 0 0 0
2 7 1	0 0 0 0
2 3 1	0 0 0 0
3 8 1	0 0 0 0
3 4 1	0 0 0 0
4 9 1	0 0 0 0
4 5 1	0 0 0 0
5 10 1	0 0 0 0
5 11 1	0 0 0 0
12 13 1	0 0 0 0
12 14 1	0 0 0 0
3 12 1	0 0 0 0
4 15 1	0 0 0 0
12 16 1	0 0 0 0
15 17 1	0 0 0 0
16 17 1	0 0 0 0
18 19 1	0 0 0 0
18 20 1	0 0 0 0
1 18 1	0 0 0 0
21 22 1	0 0 0 0
21 23 1	0 0 0 0
21 24 1	0 0 0 0
1 21 1	0 0 0 0
25 26 1	0 0 0 0
25 27 1	0 0 0 0
17 25 1	0 0 0 0
28 29 1	0 0 0 0
17 28 1	0 0 0 0
30 31 1	0 0 0 0
30 32 1	0 0 0 0
30 33 1	0 0 0 0
15 30 1	0 0 0 0
34 35 1	0 0 0 0
16 34 1	0 0 0 0
36 37 1	0 0 0 0
18 36 1	0 0 0 0
15 38 1	0 0 0 0
34 39 1	0 0 0 0
28 40 1	0 0 0 0
25 28 1	0 0 0 0
34 38 1	0 0 0 0
41 42 1	0 0 0 0
16 41 1	0 0 0 0
M END
$$$$
M0010
Spartan	03312121233D
42 45 0	0 0 0 0	0 0 0	999	V2	0
0.4978	-2.17	-0.9392	C	0	0	0	0	0	0	0	0	0	0	0	0
1.706	-1.2014	-1.1338	C	0	0	0	0	0	0	0	0	0	0	0	0
1.2404	0.209	-0.7312	C	0	0	0	0	0	0	0	0	0	0	0	0
-0.2927	0.1633	-0.8993	C	0	0	0	0	0	0	0	0	0	0	0	0
-0.6721	-1.2622	-0.4799	C	0	0	0	0	0	0	0	0	0	0	0	0
2.0401	-1.2024	-2.1807	H	0	0	0	0	0	0	0	0	0	0	0	0
2.5749	-1.5217	-0.5474	H	0	0	0	0	0	0	0	0	0	0	0	0
1.6591	0.9577	-1.4115	H	0	0	0	0	0	0	0	0	0	0	0	0
-0.5184	0.2729	-1.9666	H	0	0	0	0	0	0	0	0	0	0	0	0
-1.6256	-1.5808	-0.9133	H	0	0	0	0	0	0	0	0	0	0	0	0
-0.766	-1.3255	0.608	H	0	0	0	0	0	0	0	0	0	0	0	0
1.6509	0.5905	0.6999	C	0	0	0	0	0	0	0	0	0	0	0	0
1.5075	-0.2525	1.3871	H	0	0	0	0	0	0	0	0	0	0	0	0
2.7152	0.8504	0.7271	H	0	0	0	0	0	0	0	0	0	0	0	0
-0.9968	1.3304	-0.1767	C	0	0	0	0	0	0	0	0	0	0	0	0
0.8328	1.7709	1.2265	C	0	0	0	0	0	0	0	0	0	0	0	0
-0.6356	1.3553	1.3034	C	0	0	0	0	0	0	0	0	0	0	0	0
0.1466	-2.8741	-2.2598	C	0	0	0	0	0	0	0	0	0	0	0	0
1.0175	-3.4573	-2.6033	H	0	0	0	0	0	0	0	0	0	0	0	0
-0.673	-3.5799	-2.0875	H	0	0	0	0	0	0	0	0	0	0	0	0
0.8033	-3.248	0.1056	C	0	0	0	0	0	0	0	0	0	0	0	0
1.6083	-3.9144	-0.2276	H	0	0	0	0	0	0	0	0	0	0	0	0
-0.0818	-3.8625	0.3091	H	0	0	0	0	0	0	0	0	0	0	0	0
1.118	-2.7909	1.0501	H	0	0	0	0	0	0	0	0	0	0	0	0
-1.1676	0.47	2.3808	C	0	0	0	0	0	0	0	0	0	0	0	0
-0.462	0.1339	3.1363	H	0	0	0	0	0	0	0	0	0	0	0	0
-1.9524	-0.2414	2.1407	H	0	0	0	0	0	0	0	0	0	0	0	0
-1.5279	1.934	2.3654	C	0	0	0	0	0	0	0	0	0	0	0	0
-1.0862	2.5625	3.1341	H	0	0	0	0	0	0	0	0	0	0	0	0
-2.4756	1.3923	-0.5076	C	0	0	0	0	0	0	0	0	0	0	0	0
-3.0074	0.5375	-0.0751	H	0	0	0	0	0	0	0	0	0	0	0	0
-2.6186	1.3678	-1.592	H	0	0	0	0	0	0	0	0	0	0	0	0
-2.9151	2.3173	-0.1259	H	0	0	0	0	0	0	0	0	0	0	0	0
0.7018	2.9003	0.1845	C	0	0	0	0	0	0	0	0	0	0	0	0
1.6134	3.0399	-0.4091	H	0	0	0	0	0	0	0	0	0	0	0	0
-0.3163	-2.0096	-3.2779	O	0	0	0	0	0	0	0	0	0	0	0	0
0.4093	-1.4224	-3.5227	H	0	0	0	0	0	0	0	0	0	0	0	0
-0.383	2.5499	-0.66	O	0	0	0	0	0	0	0	0	0	0	0	0
0.4784	3.85	0.6953	H	0	0	0	0	0	0	0	0	0	0	0	0
-2.545	2.2067	2.1033	H	0	0	0	0	0	0	0	0	0	0	0	0
1.4254	2.1777	2.4363	O	0	0	0	0	0	0	0	0	0	0	0	0
0.9726	2.9769	2.7346	H	0	0	0	0	0	0	0	0	0	0	0	0
1 2 1	0 0 0 0
1 5 1	0 0 0 0
2 6 1	0 0 0 0
2 7 1	0 0 0 0
2 3 1	0 0 0 0
3 8 1	0 0 0 0
3 4 1	0 0 0 0
4 9 1	0 0 0 0
4 5 1	0 0 0 0
5 10 1	0 0 0 0
5 11 1	0 0 0 0
12 13 1	0 0 0 0
12 14 1	0 0 0 0
3 12 1	0 0 0 0
4 15 1	0 0 0 0
12 16 1	0 0 0 0
15 17 1	0 0 0 0
16 17 1	0 0 0 0
18 19 1	0 0 0 0
18 20 1	0 0 0 0
1 18 1	0 0 0 0
21 22 1	0 0 0 0
21 23 1	0 0 0 0
21 24 1	0 0 0 0
1 21 1	0 0 0 0
25 26 1	0 0 0 0
25 27 1	0 0 0 0
17 25 1	0 0 0 0
28 29 1	0 0 0 0
17 28 1	0 0 0 0
30 31 1	0 0 0 0
30 32 1	0 0 0 0
30 33 1	0 0 0 0
15 30 1	0 0 0 0
34 35 1	0 0 0 0
16 34 1	0 0 0 0
36 37 1	0 0 0 0
18 36 1	0 0 0 0
15 38 1	0 0 0 0
34 39 1	0 0 0 0
28 40 1	0 0 0 0
25 28 1	0 0 0 0
34 38 1	0 0 0 0
41 42 1	0 0 0 0
16 41 1	0 0 0 0
M END
$$$$
M0011
Spartan	03312121233D
42 45 0	0 0 0 0	0 0 0	999	V2	0
0.5186	-2.1812	-0.9474	C	0	0	0	0	0	0	0	0	0	0	0	0
1.7723	-1.2588	-0.9708	C	0	0	0	0	0	0	0	0	0	0	0	0
1.2966	0.1898	-0.7072	C	0	0	0	0	0	0	0	0	0	0	0	0
-0.242	0.1318	-0.8477	C	0	0	0	0	0	0	0	0	0	0	0	0
-0.5884	-1.2774	-0.3627	C	0	0	0	0	0	0	0	0	0	0	0	0
2.2891	-1.3385	-1.9351	H	0	0	0	0	0	0	0	0	0	0	0	0
2.4957	-1.5733	-0.21	H	0	0	0	0	0	0	0	0	0	0	0	0
1.6991	0.8701	-1.4642	H	0	0	0	0	0	0	0	0	0	0	0	0
-0.4815	0.206	-1.9169	H	0	0	0	0	0	0	0	0	0	0	0	0
-1.5983	-1.6005	-0.6445	H	0	0	0	0	0	0	0	0	0	0	0	0
-0.5441	-1.322	0.7298	H	0	0	0	0	0	0	0	0	0	0	0	0
1.7345	0.7075	0.6737	C	0	0	0	0	0	0	0	0	0	0	0	0
1.6392	-0.0794	1.4317	H	0	0	0	0	0	0	0	0	0	0	0	0
2.7912	0.9959	0.645	H	0	0	0	0	0	0	0	0	0	0	0	0
-0.9533	1.3261	-0.1799	C	0	0	0	0	0	0	0	0	0	0	0	0
0.9001	1.9016	1.1375	C	0	0	0	0	0	0	0	0	0	0	0	0
-0.553	1.4517	1.2827	C	0	0	0	0	0	0	0	0	0	0	0	0
0.1882	-2.5909	-2.3962	C	0	0	0	0	0	0	0	0	0	0	0	0
0.094	-1.6941	-3.0297	H	0	0	0	0	0	0	0	0	0	0	0	0
1.0235	-3.1777	-2.7938	H	0	0	0	0	0	0	0	0	0	0	0	0
0.7319	-3.4393	-0.1059	C	0	0	0	0	0	0	0	0	0	0	0	0
1.5652	-4.0346	-0.4969	H	0	0	0	0	0	0	0	0	0	0	0	0
-0.1617	-4.07	-0.1172	H	0	0	0	0	0	0	0	0	0	0	0	0
0.9624	-3.1772	0.9333	H	0	0	0	0	0	0	0	0	0	0	0	0
-1.0265	0.6067	2.4183	C	0	0	0	0	0	0	0	0	0	0	0	0
-0.2921	0.3324	3.1716	H	0	0	0	0	0	0	0	0	0	0	0	0
-1.7923	-0.1417	2.2346	H	0	0	0	0	0	0	0	0	0	0	0	0
-1.4349	2.0563	2.3379	C	0	0	0	0	0	0	0	0	0	0	0	0
-0.9906	2.7363	3.0598	H	0	0	0	0	0	0	0	0	0	0	0	0
-2.4417	1.336	-0.4724	C	0	0	0	0	0	0	0	0	0	0	0	0
-2.945	0.5009	0.0271	H	0	0	0	0	0	0	0	0	0	0	0	0
-2.6123	1.2446	-1.5493	H	0	0	0	0	0	0	0	0	0	0	0	0
-2.8912	2.2739	-0.1373	H	0	0	0	0	0	0	0	0	0	0	0	0
0.7153	2.9539	0.0256	C	0	0	0	0	0	0	0	0	0	0	0	0
1.6063	3.0699	-0.6033	H	0	0	0	0	0	0	0	0	0	0	0	0
-0.9494	-3.4195	-2.5214	O	0	0	0	0	0	0	0	0	0	0	0	0
-1.7298	-2.88	-2.3527	H	0	0	0	0	0	0	0	0	0	0	0	0
-0.3836	2.5221	-0.7613	O	0	0	0	0	0	0	0	0	0	0	0	0
0.4835	3.9324	0.4748	H	0	0	0	0	0	0	0	0	0	0	0	0
-2.4674	2.2833	2.0936	H	0	0	0	0	0	0	0	0	0	0	0	0
1.5092	2.4022	2.3029	O	0	0	0	0	0	0	0	0	0	0	0	0
1.0632	3.2246	2.5439	H	0	0	0	0	0	0	0	0	0	0	0	0
1 2 1	0 0 0 0
1 5 1	0 0 0 0
2 6 1	0 0 0 0
2 7 1	0 0 0 0
2 3 1	0 0 0 0
3 8 1	0 0 0 0
3 4 1	0 0 0 0
4 9 1	0 0 0 0
4 5 1	0 0 0 0
5 10 1	0 0 0 0
5 11 1	0 0 0 0
12 13 1	0 0 0 0
12 14 1	0 0 0 0
3 12 1	0 0 0 0
4 15 1	0 0 0 0
12 16 1	0 0 0 0
15 17 1	0 0 0 0
16 17 1	0 0 0 0
18 19 1	0 0 0 0
18 20 1	0 0 0 0
1 18 1	0 0 0 0
21 22 1	0 0 0 0
21 23 1	0 0 0 0
21 24 1	0 0 0 0
1 21 1	0 0 0 0
25 26 1	0 0 0 0
25 27 1	0 0 0 0
17 25 1	0 0 0 0
28 29 1	0 0 0 0
17 28 1	0 0 0 0
30 31 1	0 0 0 0
30 32 1	0 0 0 0
30 33 1	0 0 0 0
15 30 1	0 0 0 0
34 35 1	0 0 0 0
16 34 1	0 0 0 0
36 37 1	0 0 0 0
18 36 1	0 0 0 0
15 38 1	0 0 0 0
34 39 1	0 0 0 0
28 40 1	0 0 0 0
25 28 1	0 0 0 0
34 38 1	0 0 0 0
41 42 1	0 0 0 0
16 41 1	0 0 0 0
M END
$$$$
M0012
Spartan	03312121233D
42 45 0	0 0 0 0	0 0 0	999	V2	0
0.4961	-2.0966	-0.9604	C	0	0	0	0	0	0	0	0	0	0	0	0
1.6868	-1.1219	-1.2098	C	0	0	0	0	0	0	0	0	0	0	0	0
1.2376	0.2738	-0.7506	C	0	0	0	0	0	0	0	0	0	0	0	0
-0.2946	0.2428	-0.9153	C	0	0	0	0	0	0	0	0	0	0	0	0
-0.6844	-1.1882	-0.5201	C	0	0	0	0	0	0	0	0	0	0	0	0
1.9148	-1.0933	-2.2798	H	0	0	0	0	0	0	0	0	0	0	0	0
2.5949	-1.4523	-0.6909	H	0	0	0	0	0	0	0	0	0	0	0	0
1.6573	1.0427	-1.4067	H	0	0	0	0	0	0	0	0	0	0	0	0
-0.5121	0.3729	-1.9814	H	0	0	0	0	0	0	0	0	0	0	0	0
-1.6298	-1.4996	-0.9761	H	0	0	0	0	0	0	0	0	0	0	0	0
-0.8048	-1.2627	0.5648	H	0	0	0	0	0	0	0	0	0	0	0	0
1.6541	0.6139	0.69	C	0	0	0	0	0	0	0	0	0	0	0	0
1.5124	-0.2585	1.3461	H	0	0	0	0	0	0	0	0	0	0	0	0
2.7207	0.8703	0.7165	H	0	0	0	0	0	0	0	0	0	0	0	0
-0.9879	1.3964	-0.1606	C	0	0	0	0	0	0	0	0	0	0	0	0
0.8382	1.7799	1.2617	C	0	0	0	0	0	0	0	0	0	0	0	0
-0.634	1.3781	1.3214	C	0	0	0	0	0	0	0	0	0	0	0	0
0.1494	-2.8507	-2.2451	C	0	0	0	0	0	0	0	0	0	0	0	0
1.0254	-3.4382	-2.5665	H	0	0	0	0	0	0	0	0	0	0	0	0
-0.6699	-3.5585	-2.0387	H	0	0	0	0	0	0	0	0	0	0	0	0
0.8229	-3.132	0.1216	C	0	0	0	0	0	0	0	0	0	0	0	0
1.6438	-3.7907	-0.1868	H	0	0	0	0	0	0	0	0	0	0	0	0
-0.0484	-3.7581	0.3493	H	0	0	0	0	0	0	0	0	0	0	0	0
1.1266	-2.6348	1.0492	H	0	0	0	0	0	0	0	0	0	0	0	0
-1.1886	0.4897	2.3887	C	0	0	0	0	0	0	0	0	0	0	0	0
-0.5041	0.102	3.1414	H	0	0	0	0	0	0	0	0	0	0	0	0
-1.9963	-0.1917	2.1366	H	0	0	0	0	0	0	0	0	0	0	0	0
-1.4968	1.9665	2.3963	C	0	0	0	0	0	0	0	0	0	0	0	0
-0.9939	2.5816	3.1353	H	0	0	0	0	0	0	0	0	0	0	0	0
-2.4651	1.4833	-0.4943	C	0	0	0	0	0	0	0	0	0	0	0	0
-3.0039	0.6105	-0.1093	H	0	0	0	0	0	0	0	0	0	0	0	0
-2.6	1.5152	-1.5794	H	0	0	0	0	0	0	0	0	0	0	0	0
-2.9029	2.39	-0.0694	H	0	0	0	0	0	0	0	0	0	0	0	0
0.7171	2.9466	0.2724	C	0	0	0	0	0	0	0	0	0	0	0	0
1.6311	3.1062	-0.312	H	0	0	0	0	0	0	0	0	0	0	0	0
-0.2301	-1.9226	-3.2429	O	0	0	0	0	0	0	0	0	0	0	0	0
-0.4373	-2.4097	-4.0472	H	0	0	0	0	0	0	0	0	0	0	0	0
-0.3606	2.6238	-0.5984	O	0	0	0	0	0	0	0	0	0	0	0	0
0.4906	3.8635	0.8307	H	0	0	0	0	0	0	0	0	0	0	0	0
-2.5096	2.271	2.1527	H	0	0	0	0	0	0	0	0	0	0	0	0
1.3851	2.2535	2.4732	O	0	0	0	0	0	0	0	0	0	0	0	0
1.6506	1.486	2.9938	H	0	0	0	0	0	0	0	0	0	0	0	0
1 2 1	0 0 0 0
1 5 1	0 0 0 0
2 6 1	0 0 0 0
2 7 1	0 0 0 0
2 3 1	0 0 0 0
3 8 1	0 0 0 0
3 4 1	0 0 0 0
4 9 1	0 0 0 0
4 5 1	0 0 0 0
5 10 1	0 0 0 0
5 11 1	0 0 0 0
12 13 1	0 0 0 0
12 14 1	0 0 0 0
3 12 1	0 0 0 0
4 15 1	0 0 0 0
12 16 1	0 0 0 0
15 17 1	0 0 0 0
16 17 1	0 0 0 0
18 19 1	0 0 0 0
18 20 1	0 0 0 0
1 18 1	0 0 0 0
21 22 1	0 0 0 0
21 23 1	0 0 0 0
21 24 1	0 0 0 0
1 21 1	0 0 0 0
25 26 1	0 0 0 0
25 27 1	0 0 0 0
17 25 1	0 0 0 0
28 29 1	0 0 0 0
17 28 1	0 0 0 0
30 31 1	0 0 0 0
30 32 1	0 0 0 0
30 33 1	0 0 0 0
15 30 1	0 0 0 0
34 35 1	0 0 0 0
16 34 1	0 0 0 0
36 37 1	0 0 0 0
18 36 1	0 0 0 0
15 38 1	0 0 0 0
34 39 1	0 0 0 0
28 40 1	0 0 0 0
25 28 1	0 0 0 0
34 38 1	0 0 0 0
41 42 1	0 0 0 0
16 41 1	0 0 0 0
M END
$$$$
M0013
Spartan	03312121233D
42 45 0	0 0 0 0	0 0 0	999	V2	0
0.4542	-2.1517	-0.9323	C	0	0	0	0	0	0	0	0	0	0	0	0
1.7063	-1.2286	-0.9589	C	0	0	0	0	0	0	0	0	0	0	0	0
1.2228	0.2185	-0.7032	C	0	0	0	0	0	0	0	0	0	0	0	0
-0.3162	0.1568	-0.8462	C	0	0	0	0	0	0	0	0	0	0	0	0
-0.6695	-1.2557	-0.3686	C	0	0	0	0	0	0	0	0	0	0	0	0
2.2191	-1.3311	-1.92	H	0	0	0	0	0	0	0	0	0	0	0	0
2.4282	-1.5313	-0.1914	H	0	0	0	0	0	0	0	0	0	0	0	0
1.6239	0.8969	-1.4627	H	0	0	0	0	0	0	0	0	0	0	0	0
-0.5544	0.2364	-1.9146	H	0	0	0	0	0	0	0	0	0	0	0	0
-1.6663	-1.5834	-0.6896	H	0	0	0	0	0	0	0	0	0	0	0	0
-0.6504	-1.3007	0.7249	H	0	0	0	0	0	0	0	0	0	0	0	0
1.6577	0.7435	0.6769	C	0	0	0	0	0	0	0	0	0	0	0	0
1.5616	-0.0414	1.4378	H	0	0	0	0	0	0	0	0	0	0	0	0
2.7142	1.0333	0.6494	H	0	0	0	0	0	0	0	0	0	0	0	0
-1.0332	1.3468	-0.1768	C	0	0	0	0	0	0	0	0	0	0	0	0
0.8197	1.9369	1.1351	C	0	0	0	0	0	0	0	0	0	0	0	0
-0.6307	1.4801	1.2844	C	0	0	0	0	0	0	0	0	0	0	0	0
0.0773	-2.5744	-2.3659	C	0	0	0	0	0	0	0	0	0	0	0	0
-0.8511	-3.1705	-2.3337	H	0	0	0	0	0	0	0	0	0	0	0	0
-0.1253	-1.6886	-2.9771	H	0	0	0	0	0	0	0	0	0	0	0	0
0.6752	-3.3964	-0.0689	C	0	0	0	0	0	0	0	0	0	0	0	0
1.5209	-3.9934	-0.4316	H	0	0	0	0	0	0	0	0	0	0	0	0
-0.2167	-4.0363	-0.0534	H	0	0	0	0	0	0	0	0	0	0	0	0
0.904	-3.1147	0.9649	H	0	0	0	0	0	0	0	0	0	0	0	0
-1.094	0.6384	2.427	C	0	0	0	0	0	0	0	0	0	0	0	0
-0.3534	0.3743	3.1773	H	0	0	0	0	0	0	0	0	0	0	0	0
-1.8561	-0.1158	2.2529	H	0	0	0	0	0	0	0	0	0	0	0	0
-1.5129	2.085	2.3395	C	0	0	0	0	0	0	0	0	0	0	0	0
-1.071	2.7741	3.0541	H	0	0	0	0	0	0	0	0	0	0	0	0
-2.523	1.3466	-0.4646	C	0	0	0	0	0	0	0	0	0	0	0	0
-3.0197	0.5143	0.0461	H	0	0	0	0	0	0	0	0	0	0	0	0
-2.6985	1.2416	-1.5395	H	0	0	0	0	0	0	0	0	0	0	0	0
-2.9752	2.2861	-0.1377	H	0	0	0	0	0	0	0	0	0	0	0	0
0.6298	2.9834	0.0186	C	0	0	0	0	0	0	0	0	0	0	0	0
1.5178	3.097	-0.6144	H	0	0	0	0	0	0	0	0	0	0	0	0
1.1005	-3.2712	-3.0484	O	0	0	0	0	0	0	0	0	0	0	0	0
1.2074	-4.1299	-2.6235	H	0	0	0	0	0	0	0	0	0	0	0	0
-0.4726	2.5458	-0.762	O	0	0	0	0	0	0	0	0	0	0	0	0
0.3978	3.9639	0.4627	H	0	0	0	0	0	0	0	0	0	0	0	0
-2.5473	2.3052	2.0961	H	0	0	0	0	0	0	0	0	0	0	0	0
1.4275	2.4474	2.2977	O	0	0	0	0	0	0	0	0	0	0	0	0
0.9712	3.2627	2.5395	H	0	0	0	0	0	0	0	0	0	0	0	0
1 2 1	0 0 0 0
1 5 1	0 0 0 0
2 6 1	0 0 0 0
2 7 1	0 0 0 0
2 3 1	0 0 0 0
3 8 1	0 0 0 0
3 4 1	0 0 0 0
4 9 1	0 0 0 0
4 5 1	0 0 0 0
5 10 1	0 0 0 0
5 11 1	0 0 0 0
12 13 1	0 0 0 0
12 14 1	0 0 0 0
3 12 1	0 0 0 0
4 15 1	0 0 0 0
12 16 1	0 0 0 0
15 17 1	0 0 0 0
16 17 1	0 0 0 0
18 19 1	0 0 0 0
18 20 1	0 0 0 0
1 18 1	0 0 0 0
21 22 1	0 0 0 0
21 23 1	0 0 0 0
21 24 1	0 0 0 0
1 21 1	0 0 0 0
25 26 1	0 0 0 0
25 27 1	0 0 0 0
17 25 1	0 0 0 0
28 29 1	0 0 0 0
17 28 1	0 0 0 0
30 31 1	0 0 0 0
30 32 1	0 0 0 0
30 33 1	0 0 0 0
15 30 1	0 0 0 0
34 35 1	0 0 0 0
16 34 1	0 0 0 0
36 37 1	0 0 0 0
18 36 1	0 0 0 0
15 38 1	0 0 0 0
34 39 1	0 0 0 0
28 40 1	0 0 0 0
25 28 1	0 0 0 0
34 38 1	0 0 0 0
41 42 1	0 0 0 0
16 41 1	0 0 0 0
M END
$$$$
M0014
Spartan	03312121233D
42 45 0	0 0 0 0	0 0 0	999	V2	0
0.4906	-2.1648	-0.9436	C	0	0	0	0	0	0	0	0	0	0	0	0
1.7394	-1.2353	-1.0061	C	0	0	0	0	0	0	0	0	0	0	0	0
1.2648	0.2092	-0.7239	C	0	0	0	0	0	0	0	0	0	0	0	0
-0.2739	0.1497	-0.8523	C	0	0	0	0	0	0	0	0	0	0	0	0
-0.6149	-1.258	-0.3582	C	0	0	0	0	0	0	0	0	0	0	0	0
2.2208	-1.3068	-1.9892	H	0	0	0	0	0	0	0	0	0	0	0	0
2.4919	-1.5494	-0.2739	H	0	0	0	0	0	0	0	0	0	0	0	0
1.6618	0.9009	-1.4733	H	0	0	0	0	0	0	0	0	0	0	0	0
-0.5202	0.2202	-1.9203	H	0	0	0	0	0	0	0	0	0	0	0	0
-1.6261	-1.5836	-0.6338	H	0	0	0	0	0	0	0	0	0	0	0	0
-0.5672	-1.2945	0.7347	H	0	0	0	0	0	0	0	0	0	0	0	0
1.7031	0.7111	0.6636	C	0	0	0	0	0	0	0	0	0	0	0	0
1.6085	-0.0844	1.4138	H	0	0	0	0	0	0	0	0	0	0	0	0
2.7679	0.9855	0.6221	H	0	0	0	0	0	0	0	0	0	0	0	0
-0.9771	1.3456	-0.1786	C	0	0	0	0	0	0	0	0	0	0	0	0
0.8702	1.9042	1.1468	C	0	0	0	0	0	0	0	0	0	0	0	0
-0.5779	1.4651	1.2851	C	0	0	0	0	0	0	0	0	0	0	0	0
0.1395	-2.6027	-2.3789	C	0	0	0	0	0	0	0	0	0	0	0	0
0.0166	-1.7168	-3.0233	H	0	0	0	0	0	0	0	0	0	0	0	0
0.9763	-3.1818	-2.7845	H	0	0	0	0	0	0	0	0	0	0	0	0
0.7263	-3.4058	-0.0822	C	0	0	0	0	0	0	0	0	0	0	0	0
1.5572	-4.0032	-0.476	H	0	0	0	0	0	0	0	0	0	0	0	0
-0.1633	-4.0427	-0.0673	H	0	0	0	0	0	0	0	0	0	0	0	0
0.9715	-3.1227	0.9481	H	0	0	0	0	0	0	0	0	0	0	0	0
-1.0638	0.6317	2.4271	C	0	0	0	0	0	0	0	0	0	0	0	0
-0.3345	0.3425	3.1791	H	0	0	0	0	0	0	0	0	0	0	0	0
-1.842	-0.1036	2.2411	H	0	0	0	0	0	0	0	0	0	0	0	0
-1.4437	2.089	2.3403	C	0	0	0	0	0	0	0	0	0	0	0	0
-0.9613	2.7757	3.0276	H	0	0	0	0	0	0	0	0	0	0	0	0
-2.4664	1.3638	-0.4673	C	0	0	0	0	0	0	0	0	0	0	0	0
-2.9729	0.5306	0.0326	H	0	0	0	0	0	0	0	0	0	0	0	0
-2.641	1.2759	-1.5442	H	0	0	0	0	0	0	0	0	0	0	0	0
-2.9086	2.3036	-0.1283	H	0	0	0	0	0	0	0	0	0	0	0	0
0.6858	2.976	0.0537	C	0	0	0	0	0	0	0	0	0	0	0	0
1.5769	3.1135	-0.573	H	0	0	0	0	0	0	0	0	0	0	0	0
-0.9871	-3.451	-2.4683	O	0	0	0	0	0	0	0	0	0	0	0	0
-1.7715	-2.9224	-2.2857	H	0	0	0	0	0	0	0	0	0	0	0	0
-0.3986	2.5381	-0.7565	O	0	0	0	0	0	0	0	0	0	0	0	0
0.4378	3.9309	0.5337	H	0	0	0	0	0	0	0	0	0	0	0	0
-2.4733	2.3297	2.0949	H	0	0	0	0	0	0	0	0	0	0	0	0
1.3617	2.4191	2.3642	O	0	0	0	0	0	0	0	0	0	0	0	0
2.3168	2.5176	2.2805	H	0	0	0	0	0	0	0	0	0	0	0	0
1 2 1	0 0 0 0
1 5 1	0 0 0 0
2 6 1	0 0 0 0
2 7 1	0 0 0 0
2 3 1	0 0 0 0
3 8 1	0 0 0 0
3 4 1	0 0 0 0
4 9 1	0 0 0 0
4 5 1	0 0 0 0
5 10 1	0 0 0 0
5 11 1	0 0 0 0
12 13 1	0 0 0 0
12 14 1	0 0 0 0
3 12 1	0 0 0 0
4 15 1	0 0 0 0
12 16 1	0 0 0 0
15 17 1	0 0 0 0
16 17 1	0 0 0 0
18 19 1	0 0 0 0
18 20 1	0 0 0 0
1 18 1	0 0 0 0
21 22 1	0 0 0 0
21 23 1	0 0 0 0
21 24 1	0 0 0 0
1 21 1	0 0 0 0
25 26 1	0 0 0 0
25 27 1	0 0 0 0
17 25 1	0 0 0 0
28 29 1	0 0 0 0
17 28 1	0 0 0 0
30 31 1	0 0 0 0
30 32 1	0 0 0 0
30 33 1	0 0 0 0
15 30 1	0 0 0 0
34 35 1	0 0 0 0
16 34 1	0 0 0 0
36 37 1	0 0 0 0
18 36 1	0 0 0 0
15 38 1	0 0 0 0
34 39 1	0 0 0 0
28 40 1	0 0 0 0
25 28 1	0 0 0 0
34 38 1	0 0 0 0
41 42 1	0 0 0 0
16 41 1	0 0 0 0
M END
$$$$
M0015
Spartan	03312121233D
42 45 0	0 0 0 0	0 0 0	999	V2	0
-0.4273	0.9261	2.1347	C	0	0	0	0	0	0	0	0	0	0	0	0
-1.6715	1.0005	1.2026	C	0	0	0	0	0	0	0	0	0	0	0	0
-1.1889	0.7225	-0.2393	C	0	0	0	0	0	0	0	0	0	0	0	0
0.3495	0.8518	-0.175	C	0	0	0	0	0	0	0	0	0	0	0	0
0.695	0.3634	1.2355	C	0	0	0	0	0	0	0	0	0	0	0	0
-2.1417	1.984	1.2964	H	0	0	0	0	0	0	0	0	0	0	0	0
-2.4298	0.2682	1.5041	H	0	0	0	0	0	0	0	0	0	0	0	0
-1.5832	1.4738	-0.9305	H	0	0	0	0	0	0	0	0	0	0	0	0
0.5956	1.9191	-0.2494	H	0	0	0	0	0	0	0	0	0	0	0	0
1.6925	0.6774	1.568	H	0	0	0	0	0	0	0	0	0	0	0	0
0.6731	-0.7304	1.2706	H	0	0	0	0	0	0	0	0	0	0	0	0
-1.626	-0.6631	-0.7475	C	0	0	0	0	0	0	0	0	0	0	0	0
-1.5358	-1.4155	0.0465	H	0	0	0	0	0	0	0	0	0	0	0	0
-2.6898	-0.62	-1.026	H	0	0	0	0	0	0	0	0	0	0	0	0
1.0587	0.1757	-1.3663	C	0	0	0	0	0	0	0	0	0	0	0	0
-0.7886	-1.1445	-1.9376	C	0	0	0	0	0	0	0	0	0	0	0	0
0.6565	-1.2872	-1.4906	C	0	0	0	0	0	0	0	0	0	0	0	0
-0.0267	2.3406	2.5957	C	0	0	0	0	0	0	0	0	0	0	0	0
0.8889	2.2751	3.2063	H	0	0	0	0	0	0	0	0	0	0	0	0
0.2052	2.9633	1.7261	H	0	0	0	0	0	0	0	0	0	0	0	0
-0.6757	0.0369	3.3556	C	0	0	0	0	0	0	0	0	0	0	0	0
-1.5138	0.4053	3.9599	H	0	0	0	0	0	0	0	0	0	0	0	0
0.2125	-0.0182	3.9975	H	0	0	0	0	0	0	0	0	0	0	0	0
-0.9292	-0.9826	3.046	H	0	0	0	0	0	0	0	0	0	0	0	0
1.1325	-2.4342	-0.6581	C	0	0	0	0	0	0	0	0	0	0	0	0
0.3985	-3.1849	-0.3771	H	0	0	0	0	0	0	0	0	0	0	0	0
1.9069	-2.2548	0.0827	H	0	0	0	0	0	0	0	0	0	0	0	0
1.5222	-2.3432	-2.1126	C	0	0	0	0	0	0	0	0	0	0	0	0
1.0418	-3.0262	-2.8048	H	0	0	0	0	0	0	0	0	0	0	0	0
2.5489	0.4594	-1.3738	C	0	0	0	0	0	0	0	0	0	0	0	0
3.0481	-0.0459	-0.5396	H	0	0	0	0	0	0	0	0	0	0	0	0
2.7271	1.5349	-1.2785	H	0	0	0	0	0	0	0	0	0	0	0	0
2.9957	0.1229	-2.3124	H	0	0	0	0	0	0	0	0	0	0	0	0
-0.5963	-0.0492	-3.0057	C	0	0	0	0	0	0	0	0	0	0	0	0
-1.4846	0.5813	-3.1444	H	0	0	0	0	0	0	0	0	0	0	0	0
-1.0456	3.0322	3.2884	O	0	0	0	0	0	0	0	0	0	0	0	0
-1.1762	2.5938	4.1372	H	0	0	0	0	0	0	0	0	0	0	0	0
0.4902	0.755	-2.5627	O	0	0	0	0	0	0	0	0	0	0	0	0
-0.3473	-0.5277	-3.9611	H	0	0	0	0	0	0	0	0	0	0	0	0
2.5546	-2.1017	-2.3448	H	0	0	0	0	0	0	0	0	0	0	0	0
-1.2804	-2.3599	-2.4581	O	0	0	0	0	0	0	0	0	0	0	0	0
-2.2357	-2.274	-2.5581	H	0	0	0	0	0	0	0	0	0	0	0	0
1 2 1	0 0 0 0
1 5 1	0 0 0 0
2 6 1	0 0 0 0
2 7 1	0 0 0 0
2 3 1	0 0 0 0
3 8 1	0 0 0 0
3 4 1	0 0 0 0
4 9 1	0 0 0 0
4 5 1	0 0 0 0
5 10 1	0 0 0 0
5 11 1	0 0 0 0
12 13 1	0 0 0 0
12 14 1	0 0 0 0
3 12 1	0 0 0 0
4 15 1	0 0 0 0
12 16 1	0 0 0 0
15 17 1	0 0 0 0
16 17 1	0 0 0 0
18 19 1	0 0 0 0
18 20 1	0 0 0 0
1 18 1	0 0 0 0
21 22 1	0 0 0 0
21 23 1	0 0 0 0
21 24 1	0 0 0 0
1 21 1	0 0 0 0
25 26 1	0 0 0 0
25 27 1	0 0 0 0
17 25 1	0 0 0 0
28 29 1	0 0 0 0
17 28 1	0 0 0 0
30 31 1	0 0 0 0
30 32 1	0 0 0 0
30 33 1	0 0 0 0
15 30 1	0 0 0 0
34 35 1	0 0 0 0
16 34 1	0 0 0 0
36 37 1	0 0 0 0
18 36 1	0 0 0 0
15 38 1	0 0 0 0
34 39 1	0 0 0 0
28 40 1	0 0 0 0
25 28 1	0 0 0 0
34 38 1	0 0 0 0
41 42 1	0 0 0 0
16 41 1	0 0 0 0
M END
$$$$
M0016
Spartan	03312121233D
42 45 0	0 0 0 0	0 0 0	999	V2	0
0.4772	-2.1495	-0.9213	C	0	0	0	0	0	0	0	0	0	0	0	0
1.7178	-1.2086	-0.9746	C	0	0	0	0	0	0	0	0	0	0	0	0
1.2299	0.2279	-0.6814	C	0	0	0	0	0	0	0	0	0	0	0	0
-0.3065	0.1627	-0.8336	C	0	0	0	0	0	0	0	0	0	0	0	0
-0.6548	-1.255	-0.3696	C	0	0	0	0	0	0	0	0	0	0	0	0
2.1979	-1.2837	-1.954	H	0	0	0	0	0	0	0	0	0	0	0	0
2.4711	-1.5191	-0.2422	H	0	0	0	0	0	0	0	0	0	0	0	0
1.6326	0.927	-1.4208	H	0	0	0	0	0	0	0	0	0	0	0	0
-0.539	0.2497	-1.9033	H	0	0	0	0	0	0	0	0	0	0	0	0
-1.6472	-1.5864	-0.6993	H	0	0	0	0	0	0	0	0	0	0	0	0
-0.645	-1.3065	0.7231	H	0	0	0	0	0	0	0	0	0	0	0	0
1.6535	0.7209	0.7124	C	0	0	0	0	0	0	0	0	0	0	0	0
1.5526	-0.0801	1.4547	H	0	0	0	0	0	0	0	0	0	0	0	0
2.7099	1.0115	0.699	H	0	0	0	0	0	0	0	0	0	0	0	0
-1.0295	1.3431	-0.1529	C	0	0	0	0	0	0	0	0	0	0	0	0
0.8116	1.9051	1.1877	C	0	0	0	0	0	0	0	0	0	0	0	0
-0.6411	1.4487	1.3148	C	0	0	0	0	0	0	0	0	0	0	0	0
0.101	-2.6096	-2.3335	C	0	0	0	0	0	0	0	0	0	0	0	0
-0.7999	-3.2437	-2.275	H	0	0	0	0	0	0	0	0	0	0	0	0
-0.1478	-1.733	-2.9539	H	0	0	0	0	0	0	0	0	0	0	0	0
0.7171	-3.3753	-0.0378	C	0	0	0	0	0	0	0	0	0	0	0	0
1.5135	-4.0021	-0.4487	H	0	0	0	0	0	0	0	0	0	0	0	0
-0.1909	-3.987	0.0403	H	0	0	0	0	0	0	0	0	0	0	0	0
1.0049	-3.0672	0.9744	H	0	0	0	0	0	0	0	0	0	0	0	0
-1.1197	0.5879	2.4361	C	0	0	0	0	0	0	0	0	0	0	0	0
-0.3893	0.307	3.1908	H	0	0	0	0	0	0	0	0	0	0	0	0
-1.8815	-0.1608	2.238	H	0	0	0	0	0	0	0	0	0	0	0	0
-1.5327	2.037	2.3714	C	0	0	0	0	0	0	0	0	0	0	0	0
-1.0971	2.7086	3.106	H	0	0	0	0	0	0	0	0	0	0	0	0
-2.516	1.3492	-0.4554	C	0	0	0	0	0	0	0	0	0	0	0	0
-3.0173	0.5051	0.0307	H	0	0	0	0	0	0	0	0	0	0	0	0
-2.6797	1.2684	-1.5341	H	0	0	0	0	0	0	0	0	0	0	0	0
-2.9729	2.2808	-0.1117	H	0	0	0	0	0	0	0	0	0	0	0	0
0.6313	2.9732	0.09	C	0	0	0	0	0	0	0	0	0	0	0	0
1.5259	3.1001	-0.5314	H	0	0	0	0	0	0	0	0	0	0	0	0
1.1861	-3.3265	-2.8924	O	0	0	0	0	0	0	0	0	0	0	0	0
0.9497	-3.5764	-3.7913	H	0	0	0	0	0	0	0	0	0	0	0	0
-0.4626	2.5523	-0.7097	O	0	0	0	0	0	0	0	0	0	0	0	0
0.395	3.9446	0.5523	H	0	0	0	0	0	0	0	0	0	0	0	0
-2.5645	2.263	2.1227	H	0	0	0	0	0	0	0	0	0	0	0	0
1.4084	2.3935	2.3649	O	0	0	0	0	0	0	0	0	0	0	0	0
0.9484	3.203	2.6185	H	0	0	0	0	0	0	0	0	0	0	0	0
1 2 1	0 0 0 0
1 5 1	0 0 0 0
2 6 1	0 0 0 0
2 7 1	0 0 0 0
2 3 1	0 0 0 0
3 8 1	0 0 0 0
3 4 1	0 0 0 0
4 9 1	0 0 0 0
4 5 1	0 0 0 0
5 10 1	0 0 0 0
5 11 1	0 0 0 0
12 13 1	0 0 0 0
12 14 1	0 0 0 0
3 12 1	0 0 0 0
4 15 1	0 0 0 0
12 16 1	0 0 0 0
15 17 1	0 0 0 0
16 17 1	0 0 0 0
18 19 1	0 0 0 0
18 20 1	0 0 0 0
1 18 1	0 0 0 0
21 22 1	0 0 0 0
21 23 1	0 0 0 0
21 24 1	0 0 0 0
1 21 1	0 0 0 0
25 26 1	0 0 0 0
25 27 1	0 0 0 0
17 25 1	0 0 0 0
28 29 1	0 0 0 0
17 28 1	0 0 0 0
30 31 1	0 0 0 0
30 32 1	0 0 0 0
30 33 1	0 0 0 0
15 30 1	0 0 0 0
34 35 1	0 0 0 0
16 34 1	0 0 0 0
36 37 1	0 0 0 0
18 36 1	0 0 0 0
15 38 1	0 0 0 0
34 39 1	0 0 0 0
28 40 1	0 0 0 0
25 28 1	0 0 0 0
34 38 1	0 0 0 0
41 42 1	0 0 0 0
16 41 1	0 0 0 0
M END
$$$$
M0017
Spartan	03312121233D
42 45 0	0 0 0 0	0 0 0	999	V2	0
0.5112	-2.1445	-0.9622	C	0	0	0	0	0	0	0	0	0	0	0	0
1.7608	-1.2153	-1.0106	C	0	0	0	0	0	0	0	0	0	0	0	0
1.2846	0.2276	-0.7235	C	0	0	0	0	0	0	0	0	0	0	0	0
-0.2528	0.17	-0.8674	C	0	0	0	0	0	0	0	0	0	0	0	0
-0.5994	-1.24	-0.3836	C	0	0	0	0	0	0	0	0	0	0	0	0
2.2485	-1.2808	-1.9909	H	0	0	0	0	0	0	0	0	0	0	0	0
2.5091	-1.5337	-0.2761	H	0	0	0	0	0	0	0	0	0	0	0	0
1.6898	0.924	-1.4637	H	0	0	0	0	0	0	0	0	0	0	0	0
-0.4885	0.2457	-1.9374	H	0	0	0	0	0	0	0	0	0	0	0	0
-1.6075	-1.5645	-0.6706	H	0	0	0	0	0	0	0	0	0	0	0	0
-0.5631	-1.2819	0.7097	H	0	0	0	0	0	0	0	0	0	0	0	0
1.7136	0.7243	0.6691	C	0	0	0	0	0	0	0	0	0	0	0	0
1.61	-0.0873	1.4057	H	0	0	0	0	0	0	0	0	0	0	0	0
2.7727	1.01	0.6486	H	0	0	0	0	0	0	0	0	0	0	0	0
-0.9637	1.361	-0.1933	C	0	0	0	0	0	0	0	0	0	0	0	0
0.8745	1.9125	1.1527	C	0	0	0	0	0	0	0	0	0	0	0	0
-0.5819	1.4691	1.2751	C	0	0	0	0	0	0	0	0	0	0	0	0
0.1731	-2.5776	-2.4022	C	0	0	0	0	0	0	0	0	0	0	0	0
0.062	-1.6898	-3.0454	H	0	0	0	0	0	0	0	0	0	0	0	0
1.0115	-3.1597	-2.8	H	0	0	0	0	0	0	0	0	0	0	0	0
0.7384	-3.3889	-0.1035	C	0	0	0	0	0	0	0	0	0	0	0	0
1.5725	-3.9853	-0.4919	H	0	0	0	0	0	0	0	0	0	0	0	0
-0.1518	-4.025	-0.0987	H	0	0	0	0	0	0	0	0	0	0	0	0
0.9751	-3.1101	0.9301	H	0	0	0	0	0	0	0	0	0	0	0	0
-1.0849	0.6348	2.4092	C	0	0	0	0	0	0	0	0	0	0	0	0
-0.3751	0.3266	3.1748	H	0	0	0	0	0	0	0	0	0	0	0	0
-1.867	-0.0942	2.2157	H	0	0	0	0	0	0	0	0	0	0	0	0
-1.4508	2.0963	2.3222	C	0	0	0	0	0	0	0	0	0	0	0	0
-0.9607	2.7805	3.0074	H	0	0	0	0	0	0	0	0	0	0	0	0
-2.4492	1.3826	-0.5016	C	0	0	0	0	0	0	0	0	0	0	0	0
-2.9616	0.5405	-0.0235	H	0	0	0	0	0	0	0	0	0	0	0	0
-2.6088	1.3131	-1.582	H	0	0	0	0	0	0	0	0	0	0	0	0
-2.8973	2.316	-0.153	H	0	0	0	0	0	0	0	0	0	0	0	0
0.7029	2.9878	0.0717	C	0	0	0	0	0	0	0	0	0	0	0	0
1.6011	3.121	-0.5427	H	0	0	0	0	0	0	0	0	0	0	0	0
-0.9563	-3.4198	-2.5056	O	0	0	0	0	0	0	0	0	0	0	0	0
-1.742	-2.8859	-2.3425	H	0	0	0	0	0	0	0	0	0	0	0	0
-0.3793	2.5604	-0.748	O	0	0	0	0	0	0	0	0	0	0	0	0
0.4585	3.9423	0.5532	H	0	0	0	0	0	0	0	0	0	0	0	0
-2.4782	2.3454	2.0772	H	0	0	0	0	0	0	0	0	0	0	0	0
1.426	2.5024	2.3087	O	0	0	0	0	0	0	0	0	0	0	0	0
1.7242	1.7906	2.8886	H	0	0	0	0	0	0	0	0	0	0	0	0
1 2 1	0 0 0 0
1 5 1	0 0 0 0
2 6 1	0 0 0 0
2 7 1	0 0 0 0
2 3 1	0 0 0 0
3 8 1	0 0 0 0
3 4 1	0 0 0 0
4 9 1	0 0 0 0
4 5 1	0 0 0 0
5 10 1	0 0 0 0
5 11 1	0 0 0 0
12 13 1	0 0 0 0
12 14 1	0 0 0 0
3 12 1	0 0 0 0
4 15 1	0 0 0 0
12 16 1	0 0 0 0
15 17 1	0 0 0 0
16 17 1	0 0 0 0
18 19 1	0 0 0 0
18 20 1	0 0 0 0
1 18 1	0 0 0 0
21 22 1	0 0 0 0
21 23 1	0 0 0 0
21 24 1	0 0 0 0
1 21 1	0 0 0 0
25 26 1	0 0 0 0
25 27 1	0 0 0 0
17 25 1	0 0 0 0
28 29 1	0 0 0 0
17 28 1	0 0 0 0
30 31 1	0 0 0 0
30 32 1	0 0 0 0
30 33 1	0 0 0 0
15 30 1	0 0 0 0
34 35 1	0 0 0 0
16 34 1	0 0 0 0
36 37 1	0 0 0 0
18 36 1	0 0 0 0
15 38 1	0 0 0 0
34 39 1	0 0 0 0
28 40 1	0 0 0 0
25 28 1	0 0 0 0
34 38 1	0 0 0 0
41 42 1	0 0 0 0
16 41 1	0 0 0 0
M END
$$$$
M0018
Spartan	03312121233D
42 45 0	0 0 0 0	0 0 0	999	V2	0
0.4737	-2.1513	-0.9353	C	0	0	0	0	0	0	0	0	0	0	0	0
1.6704	-1.1764	-1.1634	C	0	0	0	0	0	0	0	0	0	0	0	0
1.2068	0.229	-0.7459	C	0	0	0	0	0	0	0	0	0	0	0	0
-0.3263	0.1803	-0.9017	C	0	0	0	0	0	0	0	0	0	0	0	0
-0.6993	-1.2455	-0.4782	C	0	0	0	0	0	0	0	0	0	0	0	0
1.9705	-1.1703	-2.2202	H	0	0	0	0	0	0	0	0	0	0	0	0
2.5595	-1.494	-0.6062	H	0	0	0	0	0	0	0	0	0	0	0	0
1.6188	0.9862	-1.4209	H	0	0	0	0	0	0	0	0	0	0	0	0
-0.558	0.2895	-1.9681	H	0	0	0	0	0	0	0	0	0	0	0	0
-1.6512	-1.5683	-0.9114	H	0	0	0	0	0	0	0	0	0	0	0	0
-0.7956	-1.3035	0.6096	H	0	0	0	0	0	0	0	0	0	0	0	0
1.6214	0.5998	0.6872	C	0	0	0	0	0	0	0	0	0	0	0	0
1.4904	-0.2497	1.3691	H	0	0	0	0	0	0	0	0	0	0	0	0
2.6922	0.8532	0.6943	H	0	0	0	0	0	0	0	0	0	0	0	0
-1.0244	1.3462	-0.1704	C	0	0	0	0	0	0	0	0	0	0	0	0
0.8	1.7733	1.2366	C	0	0	0	0	0	0	0	0	0	0	0	0
-0.6612	1.3638	1.3096	C	0	0	0	0	0	0	0	0	0	0	0	0
0.1123	-2.8843	-2.2373	C	0	0	0	0	0	0	0	0	0	0	0	0
0.986	-3.4595	-2.5868	H	0	0	0	0	0	0	0	0	0	0	0	0
-0.6926	-3.5999	-2.0382	H	0	0	0	0	0	0	0	0	0	0	0	0
0.8024	-3.2063	0.1261	C	0	0	0	0	0	0	0	0	0	0	0	0
1.6084	-3.8724	-0.2047	H	0	0	0	0	0	0	0	0	0	0	0	0
-0.0747	-3.8239	0.3531	H	0	0	0	0	0	0	0	0	0	0	0	0
1.1246	-2.7293	1.058	H	0	0	0	0	0	0	0	0	0	0	0	0
-1.1996	0.4866	2.3943	C	0	0	0	0	0	0	0	0	0	0	0	0
-0.4957	0.1346	3.1437	H	0	0	0	0	0	0	0	0	0	0	0	0
-1.996	-0.2121	2.154	H	0	0	0	0	0	0	0	0	0	0	0	0
-1.5336	1.957	2.3778	C	0	0	0	0	0	0	0	0	0	0	0	0
-1.0481	2.5921	3.1112	H	0	0	0	0	0	0	0	0	0	0	0	0
-2.5045	1.4126	-0.4947	C	0	0	0	0	0	0	0	0	0	0	0	0
-3.0355	0.5543	-0.0683	H	0	0	0	0	0	0	0	0	0	0	0	0
-2.6519	1.3994	-1.5787	H	0	0	0	0	0	0	0	0	0	0	0	0
-2.9412	2.334	-0.1017	H	0	0	0	0	0	0	0	0	0	0	0	0
0.6637	2.9217	0.2164	C	0	0	0	0	0	0	0	0	0	0	0	0
1.574	3.0868	-0.3755	H	0	0	0	0	0	0	0	0	0	0	0	0
-0.3824	-2.0443	-3.2608	O	0	0	0	0	0	0	0	0	0	0	0	0
0.3297	-1.4525	-3.5323	H	0	0	0	0	0	0	0	0	0	0	0	0
-0.4061	2.5638	-0.6497	O	0	0	0	0	0	0	0	0	0	0	0	0
0.4204	3.8451	0.7568	H	0	0	0	0	0	0	0	0	0	0	0	0
-2.5491	2.2417	2.1212	H	0	0	0	0	0	0	0	0	0	0	0	0
1.2729	2.1913	2.4977	O	0	0	0	0	0	0	0	0	0	0	0	0
2.2291	2.3012	2.4341	H	0	0	0	0	0	0	0	0	0	0	0	0
1 2 1	0 0 0 0
1 5 1	0 0 0 0
2 6 1	0 0 0 0
2 7 1	0 0 0 0
2 3 1	0 0 0 0
3 8 1	0 0 0 0
3 4 1	0 0 0 0
4 9 1	0 0 0 0
4 5 1	0 0 0 0
5 10 1	0 0 0 0
5 11 1	0 0 0 0
12 13 1	0 0 0 0
12 14 1	0 0 0 0
3 12 1	0 0 0 0
4 15 1	0 0 0 0
12 16 1	0 0 0 0
15 17 1	0 0 0 0
16 17 1	0 0 0 0
18 19 1	0 0 0 0
18 20 1	0 0 0 0
1 18 1	0 0 0 0
21 22 1	0 0 0 0
21 23 1	0 0 0 0
21 24 1	0 0 0 0
1 21 1	0 0 0 0
25 26 1	0 0 0 0
25 27 1	0 0 0 0
17 25 1	0 0 0 0
28 29 1	0 0 0 0
17 28 1	0 0 0 0
30 31 1	0 0 0 0
30 32 1	0 0 0 0
30 33 1	0 0 0 0
15 30 1	0 0 0 0
34 35 1	0 0 0 0
16 34 1	0 0 0 0
36 37 1	0 0 0 0
18 36 1	0 0 0 0
15 38 1	0 0 0 0
34 39 1	0 0 0 0
28 40 1	0 0 0 0
25 28 1	0 0 0 0
34 38 1	0 0 0 0
41 42 1	0 0 0 0
16 41 1	0 0 0 0
M END
$$$$
M0019
Spartan	03312121233D
42 45 0	0 0 0 0	0 0 0	999	V2	0
0.447	-2.1136	-0.9467	C	0	0	0	0	0	0	0	0	0	0	0	0
1.6918	-1.1812	-1.0096	C	0	0	0	0	0	0	0	0	0	0	0	0
1.2091	0.2586	-0.7227	C	0	0	0	0	0	0	0	0	0	0	0	0
-0.328	0.1976	-0.8688	C	0	0	0	0	0	0	0	0	0	0	0	0
-0.681	-1.2156	-0.3929	C	0	0	0	0	0	0	0	0	0	0	0	0
2.1648	-1.2668	-1.9924	H	0	0	0	0	0	0	0	0	0	0	0	0
2.4488	-1.4886	-0.2784	H	0	0	0	0	0	0	0	0	0	0	0	0
1.6126	0.9561	-1.4628	H	0	0	0	0	0	0	0	0	0	0	0	0
-0.5625	0.2788	-1.9381	H	0	0	0	0	0	0	0	0	0	0	0	0
-1.6749	-1.5451	-0.721	H	0	0	0	0	0	0	0	0	0	0	0	0
-0.673	-1.2573	0.7011	H	0	0	0	0	0	0	0	0	0	0	0	0
1.636	0.7578	0.6695	C	0	0	0	0	0	0	0	0	0	0	0	0
1.5341	-0.0536	1.4067	H	0	0	0	0	0	0	0	0	0	0	0	0
2.6944	1.046	0.649	H	0	0	0	0	0	0	0	0	0	0	0	0
-1.0442	1.3838	-0.1913	C	0	0	0	0	0	0	0	0	0	0	0	0
0.7935	1.9435	1.1523	C	0	0	0	0	0	0	0	0	0	0	0	0
-0.6608	1.494	1.2768	C	0	0	0	0	0	0	0	0	0	0	0	0
0.0584	-2.573	-2.365	C	0	0	0	0	0	0	0	0	0	0	0	0
-0.8582	-3.183	-2.3081	H	0	0	0	0	0	0	0	0	0	0	0	0
-0.1677	-1.7023	-2.9884	H	0	0	0	0	0	0	0	0	0	0	0	0
0.6882	-3.3353	-0.0569	C	0	0	0	0	0	0	0	0	0	0	0	0
1.5286	-3.9395	-0.42	H	0	0	0	0	0	0	0	0	0	0	0	0
-0.2007	-3.9767	-0.0081	H	0	0	0	0	0	0	0	0	0	0	0	0
0.9351	-3.0266	0.9647	H	0	0	0	0	0	0	0	0	0	0	0	0
-1.1575	0.6594	2.4135	C	0	0	0	0	0	0	0	0	0	0	0	0
-0.4445	0.3568	3.1785	H	0	0	0	0	0	0	0	0	0	0	0	0
-1.9371	-0.0731	2.2238	H	0	0	0	0	0	0	0	0	0	0	0	0
-1.5303	2.1191	2.3243	C	0	0	0	0	0	0	0	0	0	0	0	0
-1.0419	2.8065	3.0075	H	0	0	0	0	0	0	0	0	0	0	0	0
-2.5304	1.3972	-0.4962	C	0	0	0	0	0	0	0	0	0	0	0	0
-3.0373	0.5546	-0.0129	H	0	0	0	0	0	0	0	0	0	0	0	0
-2.693	1.3208	-1.5755	H	0	0	0	0	0	0	0	0	0	0	0	0
-2.9815	2.3303	-0.1502	H	0	0	0	0	0	0	0	0	0	0	0	0
0.6162	3.017	0.0703	C	0	0	0	0	0	0	0	0	0	0	0	0
1.5126	3.1514	-0.5465	H	0	0	0	0	0	0	0	0	0	0	0	0
1.083	-3.2655	-3.0484	O	0	0	0	0	0	0	0	0	0	0	0	0
1.2049	-4.1176	-2.6139	H	0	0	0	0	0	0	0	0	0	0	0	0
-0.4675	2.5871	-0.7453	O	0	0	0	0	0	0	0	0	0	0	0	0
0.3714	3.9715	0.5519	H	0	0	0	0	0	0	0	0	0	0	0	0
-2.5594	2.3626	2.0808	H	0	0	0	0	0	0	0	0	0	0	0	0
1.3434	2.5368	2.3078	O	0	0	0	0	0	0	0	0	0	0	0	0
1.6571	1.827	2.8815	H	0	0	0	0	0	0	0	0	0	0	0	0
1 2 1	0 0 0 0
1 5 1	0 0 0 0
2 6 1	0 0 0 0
2 7 1	0 0 0 0
2 3 1	0 0 0 0
3 8 1	0 0 0 0
3 4 1	0 0 0 0
4 9 1	0 0 0 0
4 5 1	0 0 0 0
5 10 1	0 0 0 0
5 11 1	0 0 0 0
12 13 1	0 0 0 0
12 14 1	0 0 0 0
3 12 1	0 0 0 0
4 15 1	0 0 0 0
12 16 1	0 0 0 0
15 17 1	0 0 0 0
16 17 1	0 0 0 0
18 19 1	0 0 0 0
18 20 1	0 0 0 0
1 18 1	0 0 0 0
21 22 1	0 0 0 0
21 23 1	0 0 0 0
21 24 1	0 0 0 0
1 21 1	0 0 0 0
25 26 1	0 0 0 0
25 27 1	0 0 0 0
17 25 1	0 0 0 0
28 29 1	0 0 0 0
17 28 1	0 0 0 0
30 31 1	0 0 0 0
30 32 1	0 0 0 0
30 33 1	0 0 0 0
15 30 1	0 0 0 0
34 35 1	0 0 0 0
16 34 1	0 0 0 0
36 37 1	0 0 0 0
18 36 1	0 0 0 0
15 38 1	0 0 0 0
34 39 1	0 0 0 0
28 40 1	0 0 0 0
25 28 1	0 0 0 0
34 38 1	0 0 0 0
41 42 1	0 0 0 0
16 41 1	0 0 0 0
M END
$$$$
M0020
Spartan	03312121233D
42 45 0	0 0 0 0	0 0 0	999	V2	0
0.4915	-2.1335	-0.9524	C	0	0	0	0	0	0	0	0	0	0	0	0
1.694	-1.1609	-1.1578	C	0	0	0	0	0	0	0	0	0	0	0	0
1.2292	0.2444	-0.7404	C	0	0	0	0	0	0	0	0	0	0	0	0
-0.3024	0.2	-0.9124	C	0	0	0	0	0	0	0	0	0	0	0	0
-0.6829	-1.2273	-0.5	C	0	0	0	0	0	0	0	0	0	0	0	0
2.0095	-1.1508	-2.2099	H	0	0	0	0	0	0	0	0	0	0	0	0
2.5737	-1.4837	-0.589	H	0	0	0	0	0	0	0	0	0	0	0	0
1.6501	1.0029	-1.4078	H	0	0	0	0	0	0	0	0	0	0	0	0
-0.5226	0.3137	-1.9806	H	0	0	0	0	0	0	0	0	0	0	0	0
-1.6321	-1.5453	-0.9428	H	0	0	0	0	0	0	0	0	0	0	0	0
-0.7886	-1.2917	0.5869	H	0	0	0	0	0	0	0	0	0	0	0	0
1.6337	0.6141	0.6961	C	0	0	0	0	0	0	0	0	0	0	0	0
1.4919	-0.2476	1.3656	H	0	0	0	0	0	0	0	0	0	0	0	0
2.6984	0.8767	0.7245	H	0	0	0	0	0	0	0	0	0	0	0	0
-1.0075	1.3633	-0.1844	C	0	0	0	0	0	0	0	0	0	0	0	0
0.8071	1.7857	1.2411	C	0	0	0	0	0	0	0	0	0	0	0	0
-0.6626	1.3744	1.2989	C	0	0	0	0	0	0	0	0	0	0	0	0
0.1409	-2.8525	-2.2654	C	0	0	0	0	0	0	0	0	0	0	0	0
1.0153	-3.4297	-2.6098	H	0	0	0	0	0	0	0	0	0	0	0	0
-0.6703	-3.5654	-2.0818	H	0	0	0	0	0	0	0	0	0	0	0	0
0.8045	-3.2007	0.1015	C	0	0	0	0	0	0	0	0	0	0	0	0
1.6131	-3.8652	-0.2266	H	0	0	0	0	0	0	0	0	0	0	0	0
-0.0766	-3.8186	0.3116	H	0	0	0	0	0	0	0	0	0	0	0	0
1.1174	-2.7347	1.0424	H	0	0	0	0	0	0	0	0	0	0	0	0
-1.2195	0.4997	2.3761	C	0	0	0	0	0	0	0	0	0	0	0	0
-0.5397	0.1301	3.1422	H	0	0	0	0	0	0	0	0	0	0	0	0
-2.0194	-0.1922	2.1278	H	0	0	0	0	0	0	0	0	0	0	0	0
-1.5391	1.9739	2.3563	C	0	0	0	0	0	0	0	0	0	0	0	0
-1.0472	2.6065	3.088	H	0	0	0	0	0	0	0	0	0	0	0	0
-2.4831	1.4339	-0.5284	C	0	0	0	0	0	0	0	0	0	0	0	0
-3.02	0.5691	-0.1227	H	0	0	0	0	0	0	0	0	0	0	0	0
-2.6147	1.4366	-1.6145	H	0	0	0	0	0	0	0	0	0	0	0	0
-2.9258	2.3496	-0.1287	H	0	0	0	0	0	0	0	0	0	0	0	0
0.6848	2.9329	0.2295	C	0	0	0	0	0	0	0	0	0	0	0	0
1.602	3.0896	-0.3507	H	0	0	0	0	0	0	0	0	0	0	0	0
-0.3375	-2.0009	-3.2869	O	0	0	0	0	0	0	0	0	0	0	0	0
0.3841	-1.4209	-3.5567	H	0	0	0	0	0	0	0	0	0	0	0	0
-0.3832	2.5843	-0.6437	O	0	0	0	0	0	0	0	0	0	0	0	0
0.4462	3.8576	0.769	H	0	0	0	0	0	0	0	0	0	0	0	0
-2.5525	2.265	2.0999	H	0	0	0	0	0	0	0	0	0	0	0	0
1.3446	2.2865	2.4449	O	0	0	0	0	0	0	0	0	0	0	0	0
1.5952	1.5312	2.9909	H	0	0	0	0	0	0	0	0	0	0	0	0
1 2 1	0 0 0 0
1 5 1	0 0 0 0
2 6 1	0 0 0 0
2 7 1	0 0 0 0
2 3 1	0 0 0 0
3 8 1	0 0 0 0
3 4 1	0 0 0 0
4 9 1	0 0 0 0
4 5 1	0 0 0 0
5 10 1	0 0 0 0
5 11 1	0 0 0 0
12 13 1	0 0 0 0
12 14 1	0 0 0 0
3 12 1	0 0 0 0
4 15 1	0 0 0 0
12 16 1	0 0 0 0
15 17 1	0 0 0 0
16 17 1	0 0 0 0
18 19 1	0 0 0 0
18 20 1	0 0 0 0
1 18 1	0 0 0 0
21 22 1	0 0 0 0
21 23 1	0 0 0 0
21 24 1	0 0 0 0
1 21 1	0 0 0 0
25 26 1	0 0 0 0
25 27 1	0 0 0 0
17 25 1	0 0 0 0
28 29 1	0 0 0 0
17 28 1	0 0 0 0
30 31 1	0 0 0 0
30 32 1	0 0 0 0
30 33 1	0 0 0 0
15 30 1	0 0 0 0
34 35 1	0 0 0 0
16 34 1	0 0 0 0
36 37 1	0 0 0 0
18 36 1	0 0 0 0
15 38 1	0 0 0 0
34 39 1	0 0 0 0
28 40 1	0 0 0 0
25 28 1	0 0 0 0
34 38 1	0 0 0 0
41 42 1	0 0 0 0
16 41 1	0 0 0 0
M END
$$$$
M0021
Spartan	03312121233D
42 45 0	0 0 0 0	0 0 0	999	V2	0
0.4515	-2.1362	-0.9143	C	0	0	0	0	0	0	0	0	0	0	0	0
1.6878	-1.19	-0.9911	C	0	0	0	0	0	0	0	0	0	0	0	0
1.197	0.2442	-0.6925	C	0	0	0	0	0	0	0	0	0	0	0	0
-0.3395	0.1737	-0.8313	C	0	0	0	0	0	0	0	0	0	0	0	0
-0.6776	-1.2423	-0.3554	C	0	0	0	0	0	0	0	0	0	0	0	0
2.1513	-1.2645	-1.979	H	0	0	0	0	0	0	0	0	0	0	0	0
2.4557	-1.4969	-0.2715	H	0	0	0	0	0	0	0	0	0	0	0	0
1.5919	0.95	-1.4301	H	0	0	0	0	0	0	0	0	0	0	0	0
-0.5797	0.2538	-1.8998	H	0	0	0	0	0	0	0	0	0	0	0	0
-1.6721	-1.5792	-0.6726	H	0	0	0	0	0	0	0	0	0	0	0	0
-0.6577	-1.2854	0.7376	H	0	0	0	0	0	0	0	0	0	0	0	0
1.6221	0.7342	0.703	C	0	0	0	0	0	0	0	0	0	0	0	0
1.5284	-0.0705	1.4435	H	0	0	0	0	0	0	0	0	0	0	0	0
2.6856	1.0156	0.6715	H	0	0	0	0	0	0	0	0	0	0	0	0
-1.0573	1.3564	-0.1489	C	0	0	0	0	0	0	0	0	0	0	0	0
0.7781	1.9165	1.1926	C	0	0	0	0	0	0	0	0	0	0	0	0
-0.6672	1.4647	1.3187	C	0	0	0	0	0	0	0	0	0	0	0	0
0.0604	-2.6072	-2.3189	C	0	0	0	0	0	0	0	0	0	0	0	0
-0.8349	-3.2464	-2.2451	H	0	0	0	0	0	0	0	0	0	0	0	0
-0.2023	-1.7368	-2.9411	H	0	0	0	0	0	0	0	0	0	0	0	0
0.7079	-3.3559	-0.0266	C	0	0	0	0	0	0	0	0	0	0	0	0
1.4971	-3.9841	-0.4473	H	0	0	0	0	0	0	0	0	0	0	0	0
-0.1974	-3.9679	0.0706	H	0	0	0	0	0	0	0	0	0	0	0	0
1.012	-3.0421	0.9782	H	0	0	0	0	0	0	0	0	0	0	0	0
-1.1499	0.6188	2.4528	C	0	0	0	0	0	0	0	0	0	0	0	0
-0.4212	0.3312	3.2062	H	0	0	0	0	0	0	0	0	0	0	0	0
-1.9203	-0.1226	2.2584	H	0	0	0	0	0	0	0	0	0	0	0	0
-1.542	2.0733	2.3751	C	0	0	0	0	0	0	0	0	0	0	0	0
-1.068	2.7592	3.0687	H	0	0	0	0	0	0	0	0	0	0	0	0
-2.545	1.3633	-0.4451	C	0	0	0	0	0	0	0	0	0	0	0	0
-3.0458	0.5199	0.0429	H	0	0	0	0	0	0	0	0	0	0	0	0
-2.713	1.2835	-1.5233	H	0	0	0	0	0	0	0	0	0	0	0	0
-2.9982	2.2953	-0.0986	H	0	0	0	0	0	0	0	0	0	0	0	0
0.5915	2.9968	0.1083	C	0	0	0	0	0	0	0	0	0	0	0	0
1.4846	3.1459	-0.5133	H	0	0	0	0	0	0	0	0	0	0	0	0
1.1421	-3.3198	-2.8869	O	0	0	0	0	0	0	0	0	0	0	0	0
0.8902	-3.5904	-3.7765	H	0	0	0	0	0	0	0	0	0	0	0	0
-0.4873	2.5609	-0.7097	O	0	0	0	0	0	0	0	0	0	0	0	0
0.3363	3.9458	0.5965	H	0	0	0	0	0	0	0	0	0	0	0	0
-2.5735	2.3054	2.1292	H	0	0	0	0	0	0	0	0	0	0	0	0
1.2603	2.4247	2.4172	O	0	0	0	0	0	0	0	0	0	0	0	0
2.2182	2.5051	2.3479	H	0	0	0	0	0	0	0	0	0	0	0	0
1 2 1	0 0 0 0
1 5 1	0 0 0 0
2 6 1	0 0 0 0
2 7 1	0 0 0 0
2 3 1	0 0 0 0
3 8 1	0 0 0 0
3 4 1	0 0 0 0
4 9 1	0 0 0 0
4 5 1	0 0 0 0
5 10 1	0 0 0 0
5 11 1	0 0 0 0
12 13 1	0 0 0 0
12 14 1	0 0 0 0
3 12 1	0 0 0 0
4 15 1	0 0 0 0
12 16 1	0 0 0 0
15 17 1	0 0 0 0
16 17 1	0 0 0 0
18 19 1	0 0 0 0
18 20 1	0 0 0 0
1 18 1	0 0 0 0
21 22 1	0 0 0 0
21 23 1	0 0 0 0
21 24 1	0 0 0 0
1 21 1	0 0 0 0
25 26 1	0 0 0 0
25 27 1	0 0 0 0
17 25 1	0 0 0 0
28 29 1	0 0 0 0
17 28 1	0 0 0 0
30 31 1	0 0 0 0
30 32 1	0 0 0 0
30 33 1	0 0 0 0
15 30 1	0 0 0 0
34 35 1	0 0 0 0
16 34 1	0 0 0 0
36 37 1	0 0 0 0
18 36 1	0 0 0 0
15 38 1	0 0 0 0
34 39 1	0 0 0 0
28 40 1	0 0 0 0
25 28 1	0 0 0 0
34 38 1	0 0 0 0
41 42 1	0 0 0 0
16 41 1	0 0 0 0
M END
$$$$
M0022
Spartan	03312121233D
42 45 0	0 0 0 0	0 0 0	999	V2	0
0.4683	-2.1189	-0.9338	C	0	0	0	0	0	0	0	0	0	0	0	0
1.7085	-1.1765	-0.9837	C	0	0	0	0	0	0	0	0	0	0	0	0
1.2169	0.2581	-0.6868	C	0	0	0	0	0	0	0	0	0	0	0	0
-0.3185	0.1915	-0.8433	C	0	0	0	0	0	0	0	0	0	0	0	0
-0.6656	-1.2271	-0.3816	C	0	0	0	0	0	0	0	0	0	0	0	0
2.1897	-1.2483	-1.9633	H	0	0	0	0	0	0	0	0	0	0	0	0
2.4623	-1.4893	-0.2518	H	0	0	0	0	0	0	0	0	0	0	0	0
1.6219	0.9653	-1.4174	H	0	0	0	0	0	0	0	0	0	0	0	0
-0.5466	0.2796	-1.9138	H	0	0	0	0	0	0	0	0	0	0	0	0
-1.6571	-1.5599	-0.7131	H	0	0	0	0	0	0	0	0	0	0	0	0
-0.659	-1.2787	0.7118	H	0	0	0	0	0	0	0	0	0	0	0	0
1.6321	0.7476	0.7123	C	0	0	0	0	0	0	0	0	0	0	0	0
1.527	-0.0704	1.442	H	0	0	0	0	0	0	0	0	0	0	0	0
2.6902	1.0385	0.7017	H	0	0	0	0	0	0	0	0	0	0	0	0
-1.0442	1.3696	-0.1618	C	0	0	0	0	0	0	0	0	0	0	0	0
0.7826	1.9273	1.1971	C	0	0	0	0	0	0	0	0	0	0	0	0
-0.6704	1.4711	1.3097	C	0	0	0	0	0	0	0	0	0	0	0	0
0.096	-2.5734	-2.3492	C	0	0	0	0	0	0	0	0	0	0	0	0
-0.8042	-3.2072	-2.2959	H	0	0	0	0	0	0	0	0	0	0	0	0
-0.1516	-1.6955	-2.9659	H	0	0	0	0	0	0	0	0	0	0	0	0
0.7083	-3.3494	-0.0569	C	0	0	0	0	0	0	0	0	0	0	0	0
1.5026	-3.9742	-0.4729	H	0	0	0	0	0	0	0	0	0	0	0	0
-0.1993	-3.9608	0.0195	H	0	0	0	0	0	0	0	0	0	0	0	0
0.998	-3.048	0.9559	H	0	0	0	0	0	0	0	0	0	0	0	0
-1.168	0.626	2.4379	C	0	0	0	0	0	0	0	0	0	0	0	0
-0.4571	0.3223	3.2044	H	0	0	0	0	0	0	0	0	0	0	0	0
-1.9414	-0.1105	2.238	H	0	0	0	0	0	0	0	0	0	0	0	0
-1.5484	2.0842	2.3572	C	0	0	0	0	0	0	0	0	0	0	0	0
-1.0662	2.7694	3.0467	H	0	0	0	0	0	0	0	0	0	0	0	0
-2.5285	1.3785	-0.4753	C	0	0	0	0	0	0	0	0	0	0	0	0
-3.0338	0.5306	0	H	0	0	0	0	0	0	0	0	0	0	0	0
-2.6848	1.3073	-1.5558	H	0	0	0	0	0	0	0	0	0	0	0	0
-2.9862	2.3073	-0.1261	H	0	0	0	0	0	0	0	0	0	0	0	0
0.6076	3.0069	0.1208	C	0	0	0	0	0	0	0	0	0	0	0	0
1.5072	3.1478	-0.4899	H	0	0	0	0	0	0	0	0	0	0	0	0
1.1818	-3.2866	-2.9076	O	0	0	0	0	0	0	0	0	0	0	0	0
0.9487	-3.5336	-3.8091	H	0	0	0	0	0	0	0	0	0	0	0	0
-0.4702	2.58	-0.7033	O	0	0	0	0	0	0	0	0	0	0	0	0
0.358	3.9579	0.6071	H	0	0	0	0	0	0	0	0	0	0	0	0
-2.578	2.3238	2.111	H	0	0	0	0	0	0	0	0	0	0	0	0
1.3229	2.5142	2.3604	O	0	0	0	0	0	0	0	0	0	0	0	0
1.6486	1.8036	2.9247	H	0	0	0	0	0	0	0	0	0	0	0	0
1 2 1	0 0 0 0
1 5 1	0 0 0 0
2 6 1	0 0 0 0
2 7 1	0 0 0 0
2 3 1	0 0 0 0
3 8 1	0 0 0 0
3 4 1	0 0 0 0
4 9 1	0 0 0 0
4 5 1	0 0 0 0
5 10 1	0 0 0 0
5 11 1	0 0 0 0
12 13 1	0 0 0 0
12 14 1	0 0 0 0
3 12 1	0 0 0 0
4 15 1	0 0 0 0
12 16 1	0 0 0 0
15 17 1	0 0 0 0
16 17 1	0 0 0 0
18 19 1	0 0 0 0
18 20 1	0 0 0 0
1 18 1	0 0 0 0
21 22 1	0 0 0 0
21 23 1	0 0 0 0
[truncated: 208 more rows]

## Sheet: 2R3S7S9S11R
M0001
Spartan	03312121163D
42 45 0	0 0 0 0	0 0 0	999	V2	0
0.2567	-1.69	-1.9195	C	0	0	0	0	0	0	0	0	0	0	0	0
1.536	-1.1485	-1.1977	C	0	0	0	0	0	0	0	0	0	0	0	0
0.986	-0.3287	-0.0354	C	0	0	0	0	0	0	0	0	0	0	0	0
-0.2276	0.3496	-0.6777	C	0	0	0	0	0	0	0	0	0	0	0	0
-0.9191	-0.8468	-1.3344	C	0	0	0	0	0	0	0	0	0	0	0	0
2.1083	-0.5032	-1.8767	H	0	0	0	0	0	0	0	0	0	0	0	0
2.2182	-1.9509	-0.8858	H	0	0	0	0	0	0	0	0	0	0	0	0
0.5851	-1.0428	0.6937	H	0	0	0	0	0	0	0	0	0	0	0	0
0.128	1.0133	-1.4791	H	0	0	0	0	0	0	0	0	0	0	0	0
-1.6381	-0.5639	-2.1102	H	0	0	0	0	0	0	0	0	0	0	0	0
-1.4508	-1.4362	-0.5785	H	0	0	0	0	0	0	0	0	0	0	0	0
1.8754	0.648	0.7256	C	0	0	0	0	0	0	0	0	0	0	0	0
2.5226	0.1143	1.4286	H	0	0	0	0	0	0	0	0	0	0	0	0
2.5285	1.2059	0.0432	H	0	0	0	0	0	0	0	0	0	0	0	0
-0.9738	1.2887	0.3124	C	0	0	0	0	0	0	0	0	0	0	0	0
1.0032	1.6352	1.542	C	0	0	0	0	0	0	0	0	0	0	0	0
-0.4147	1.0713	1.7154	C	0	0	0	0	0	0	0	0	0	0	0	0
0.0411	-3.1823	-1.6272	C	0	0	0	0	0	0	0	0	0	0	0	0
-0.9018	-3.5077	-2.0803	H	0	0	0	0	0	0	0	0	0	0	0	0
0.8503	-3.7677	-2.0935	H	0	0	0	0	0	0	0	0	0	0	0	0
0.3724	-1.5052	-3.4349	C	0	0	0	0	0	0	0	0	0	0	0	0
1.2676	-2.0017	-3.8286	H	0	0	0	0	0	0	0	0	0	0	0	0
0.4416	-0.4416	-3.6892	H	0	0	0	0	0	0	0	0	0	0	0	0
-0.5006	-1.9175	-3.9547	H	0	0	0	0	0	0	0	0	0	0	0	0
-0.7407	-0.0777	2.6098	C	0	0	0	0	0	0	0	0	0	0	0	0
0.0733	-0.5006	3.1929	H	0	0	0	0	0	0	0	0	0	0	0	0
-1.4836	-0.7986	2.2784	H	0	0	0	0	0	0	0	0	0	0	0	0
-1.2008	1.3133	2.97	C	0	0	0	0	0	0	0	0	0	0	0	0
-0.7029	1.794	3.8081	H	0	0	0	0	0	0	0	0	0	0	0	0
-2.4804	1.2612	0.1575	C	0	0	0	0	0	0	0	0	0	0	0	0
-2.8867	0.2834	0.4357	H	0	0	0	0	0	0	0	0	0	0	0	0
-2.7507	1.4588	-0.884	H	0	0	0	0	0	0	0	0	0	0	0	0
-2.9414	2.0322	0.7798	H	0	0	0	0	0	0	0	0	0	0	0	0
0.6462	2.9113	0.7463	C	0	0	0	0	0	0	0	0	0	0	0	0
1.4452	3.219	0.0615	H	0	0	0	0	0	0	0	0	0	0	0	0
-0.0753	-3.4937	-0.2518	O	0	0	0	0	0	0	0	0	0	0	0	0
0.7865	-3.3503	0.1569	H	0	0	0	0	0	0	0	0	0	0	0	0
-0.5408	2.6374	0.025	O	0	0	0	0	0	0	0	0	0	0	0	0
0.4587	3.7406	1.446	H	0	0	0	0	0	0	0	0	0	0	0	0
-2.2583	1.5442	2.8899	H	0	0	0	0	0	0	0	0	0	0	0	0
1.7087	1.911	2.7296	O	0	0	0	0	0	0	0	0	0	0	0	0
1.2485	2.623	3.1909	H	0	0	0	0	0	0	0	0	0	0	0	0
1 2 1	0 0 0 0
1 5 1	0 0 0 0
2 6 1	0 0 0 0
2 7 1	0 0 0 0
2 3 1	0 0 0 0
3 8 1	0 0 0 0
3 4 1	0 0 0 0
4 9 1	0 0 0 0
4 5 1	0 0 0 0
5 10 1	0 0 0 0
5 11 1	0 0 0 0
12 13 1	0 0 0 0
12 14 1	0 0 0 0
3 12 1	0 0 0 0
4 15 1	0 0 0 0
12 16 1	0 0 0 0
15 17 1	0 0 0 0
16 17 1	0 0 0 0
18 19 1	0 0 0 0
18 20 1	0 0 0 0
1 18 1	0 0 0 0
21 22 1	0 0 0 0
21 23 1	0 0 0 0
21 24 1	0 0 0 0
1 21 1	0 0 0 0
25 26 1	0 0 0 0
25 27 1	0 0 0 0
17 25 1	0 0 0 0
28 29 1	0 0 0 0
17 28 1	0 0 0 0
30 31 1	0 0 0 0
30 32 1	0 0 0 0
30 33 1	0 0 0 0
15 30 1	0 0 0 0
34 35 1	0 0 0 0
16 34 1	0 0 0 0
36 37 1	0 0 0 0
18 36 1	0 0 0 0
15 38 1	0 0 0 0
34 39 1	0 0 0 0
28 40 1	0 0 0 0
25 28 1	0 0 0 0
34 38 1	0 0 0 0
41 42 1	0 0 0 0
16 41 1	0 0 0 0
M END
$$$$
M0002
Spartan	03312121163D
42 45 0	0 0 0 0	0 0 0	999	V2	0
0.2797	-1.6702	-1.9099	C	0	0	0	0	0	0	0	0	0	0	0	0
1.5568	-1.144	-1.1731	C	0	0	0	0	0	0	0	0	0	0	0	0
1.0013	-0.3183	-0.0182	C	0	0	0	0	0	0	0	0	0	0	0	0
-0.2127	0.358	-0.6627	C	0	0	0	0	0	0	0	0	0	0	0	0
-0.9029	-0.8416	-1.3147	C	0	0	0	0	0	0	0	0	0	0	0	0
2.145	-0.5075	-1.8486	H	0	0	0	0	0	0	0	0	0	0	0	0
2.2031	-1.9619	-0.8389	H	0	0	0	0	0	0	0	0	0	0	0	0
0.6104	-1.0363	0.7108	H	0	0	0	0	0	0	0	0	0	0	0	0
0.1404	1.0186	-1.4681	H	0	0	0	0	0	0	0	0	0	0	0	0
-1.6288	-0.5637	-2.0866	H	0	0	0	0	0	0	0	0	0	0	0	0
-1.4255	-1.4344	-0.5556	H	0	0	0	0	0	0	0	0	0	0	0	0
1.891	0.6648	0.7352	C	0	0	0	0	0	0	0	0	0	0	0	0
2.5352	0.1346	1.4438	H	0	0	0	0	0	0	0	0	0	0	0	0
2.5469	1.2171	0.0502	H	0	0	0	0	0	0	0	0	0	0	0	0
-0.9608	1.3014	0.3215	C	0	0	0	0	0	0	0	0	0	0	0	0
1.0196	1.661	1.5405	C	0	0	0	0	0	0	0	0	0	0	0	0
-0.3969	1.0972	1.7243	C	0	0	0	0	0	0	0	0	0	0	0	0
0.0747	-3.1628	-1.6556	C	0	0	0	0	0	0	0	0	0	0	0	0
-0.8648	-3.4847	-2.1347	H	0	0	0	0	0	0	0	0	0	0	0	0
0.8989	-3.7252	-2.124	H	0	0	0	0	0	0	0	0	0	0	0	0
0.3943	-1.4484	-3.4214	C	0	0	0	0	0	0	0	0	0	0	0	0
1.2957	-1.9259	-3.8246	H	0	0	0	0	0	0	0	0	0	0	0	0
0.455	-0.3777	-3.647	H	0	0	0	0	0	0	0	0	0	0	0	0
-0.4747	-1.8541	-3.9544	H	0	0	0	0	0	0	0	0	0	0	0	0
-0.719	-0.0432	2.6299	C	0	0	0	0	0	0	0	0	0	0	0	0
0.0986	-0.4623	3.2105	H	0	0	0	0	0	0	0	0	0	0	0	0
-1.4634	-0.7663	2.3071	H	0	0	0	0	0	0	0	0	0	0	0	0
-1.1788	1.3509	2.9797	C	0	0	0	0	0	0	0	0	0	0	0	0
-0.6772	1.8413	3.8104	H	0	0	0	0	0	0	0	0	0	0	0	0
-2.468	1.2677	0.1714	C	0	0	0	0	0	0	0	0	0	0	0	0
-2.8699	0.2895	0.4568	H	0	0	0	0	0	0	0	0	0	0	0	0
-2.7419	1.4582	-0.8709	H	0	0	0	0	0	0	0	0	0	0	0	0
-2.9302	2.041	0.7907	H	0	0	0	0	0	0	0	0	0	0	0	0
0.6602	2.9278	0.7298	C	0	0	0	0	0	0	0	0	0	0	0	0
1.4543	3.2213	0.033	H	0	0	0	0	0	0	0	0	0	0	0	0
0.0348	-3.4016	-0.2598	O	0	0	0	0	0	0	0	0	0	0	0	0
-0.0831	-4.3474	-0.1191	H	0	0	0	0	0	0	0	0	0	0	0	0
-0.5352	2.6506	0.0242	O	0	0	0	0	0	0	0	0	0	0	0	0
0.4833	3.7681	1.4185	H	0	0	0	0	0	0	0	0	0	0	0	0
-2.2365	1.5817	2.9012	H	0	0	0	0	0	0	0	0	0	0	0	0
1.7258	1.9532	2.7246	O	0	0	0	0	0	0	0	0	0	0	0	0
1.2651	2.6737	3.1739	H	0	0	0	0	0	0	0	0	0	0	0	0
1 2 1	0 0 0 0
1 5 1	0 0 0 0
2 6 1	0 0 0 0
2 7 1	0 0 0 0
2 3 1	0 0 0 0
3 8 1	0 0 0 0
3 4 1	0 0 0 0
4 9 1	0 0 0 0
4 5 1	0 0 0 0
5 10 1	0 0 0 0
5 11 1	0 0 0 0
12 13 1	0 0 0 0
12 14 1	0 0 0 0
3 12 1	0 0 0 0
4 15 1	0 0 0 0
12 16 1	0 0 0 0
15 17 1	0 0 0 0
16 17 1	0 0 0 0
18 19 1	0 0 0 0
18 20 1	0 0 0 0
1 18 1	0 0 0 0
21 22 1	0 0 0 0
21 23 1	0 0 0 0
21 24 1	0 0 0 0
1 21 1	0 0 0 0
25 26 1	0 0 0 0
25 27 1	0 0 0 0
17 25 1	0 0 0 0
28 29 1	0 0 0 0
17 28 1	0 0 0 0
30 31 1	0 0 0 0
30 32 1	0 0 0 0
30 33 1	0 0 0 0
15 30 1	0 0 0 0
34 35 1	0 0 0 0
16 34 1	0 0 0 0
36 37 1	0 0 0 0
18 36 1	0 0 0 0
15 38 1	0 0 0 0
34 39 1	0 0 0 0
28 40 1	0 0 0 0
25 28 1	0 0 0 0
34 38 1	0 0 0 0
41 42 1	0 0 0 0
16 41 1	0 0 0 0
M END
$$$$
M0003
Spartan	03312121163D
42 45 0	0 0 0 0	0 0 0	999	V2	0
0.2606	-1.6451	-1.8649	C	0	0	0	0	0	0	0	0	0	0	0	0
1.5367	-1.0954	-1.1539	C	0	0	0	0	0	0	0	0	0	0	0	0
0.9789	-0.3093	0.0265	C	0	0	0	0	0	0	0	0	0	0	0	0
-0.238	0.3774	-0.6003	C	0	0	0	0	0	0	0	0	0	0	0	0
-0.9248	-0.8067	-1.2851	C	0	0	0	0	0	0	0	0	0	0	0	0
2.0891	-0.4235	-1.8243	H	0	0	0	0	0	0	0	0	0	0	0	0
2.2158	-1.9058	-0.8724	H	0	0	0	0	0	0	0	0	0	0	0	0
0.5892	-1.0439	0.7438	H	0	0	0	0	0	0	0	0	0	0	0	0
0.117	1.054	-1.3907	H	0	0	0	0	0	0	0	0	0	0	0	0
-1.635	-0.51	-2.0636	H	0	0	0	0	0	0	0	0	0	0	0	0
-1.4842	-1.3978	-0.546	H	0	0	0	0	0	0	0	0	0	0	0	0
1.8616	0.6546	0.8123	C	0	0	0	0	0	0	0	0	0	0	0	0
2.5025	0.1069	1.5098	H	0	0	0	0	0	0	0	0	0	0	0	0
2.5211	1.2227	0.1445	H	0	0	0	0	0	0	0	0	0	0	0	0
-0.9897	1.2996	0.4014	C	0	0	0	0	0	0	0	0	0	0	0	0
0.9865	1.6309	1.6375	C	0	0	0	0	0	0	0	0	0	0	0	0
-0.432	1.0648	1.8022	C	0	0	0	0	0	0	0	0	0	0	0	0
0.0418	-3.123	-1.5084	C	0	0	0	0	0	0	0	0	0	0	0	0
0.0264	-3.234	-0.4182	H	0	0	0	0	0	0	0	0	0	0	0	0
-0.9448	-3.4441	-1.8834	H	0	0	0	0	0	0	0	0	0	0	0	0
0.3628	-1.4758	-3.3832	C	0	0	0	0	0	0	0	0	0	0	0	0
1.2795	-1.9349	-3.7727	H	0	0	0	0	0	0	0	0	0	0	0	0
0.395	-0.4141	-3.6522	H	0	0	0	0	0	0	0	0	0	0	0	0
-0.4978	-1.9242	-3.8968	H	0	0	0	0	0	0	0	0	0	0	0	0
-0.7605	-0.0922	2.6852	C	0	0	0	0	0	0	0	0	0	0	0	0
0.0518	-0.5249	3.2634	H	0	0	0	0	0	0	0	0	0	0	0	0
-1.509	-0.8054	2.349	H	0	0	0	0	0	0	0	0	0	0	0	0
-1.218	1.2961	3.0588	C	0	0	0	0	0	0	0	0	0	0	0	0
-0.7185	1.7682	3.9007	H	0	0	0	0	0	0	0	0	0	0	0	0
-2.4964	1.2721	0.2445	C	0	0	0	0	0	0	0	0	0	0	0	0
-2.9036	0.2917	0.5127	H	0	0	0	0	0	0	0	0	0	0	0	0
-2.7664	1.4809	-0.795	H	0	0	0	0	0	0	0	0	0	0	0	0
-2.9585	2.036	0.8747	H	0	0	0	0	0	0	0	0	0	0	0	0
0.6297	2.9162	0.8557	C	0	0	0	0	0	0	0	0	0	0	0	0
1.428	3.2297	0.1725	H	0	0	0	0	0	0	0	0	0	0	0	0
1.063	-3.9867	-1.9621	O	0	0	0	0	0	0	0	0	0	0	0	0
1.0091	-4.0291	-2.9241	H	0	0	0	0	0	0	0	0	0	0	0	0
-0.5599	2.6527	0.1336	O	0	0	0	0	0	0	0	0	0	0	0	0
0.4443	3.7389	1.5639	H	0	0	0	0	0	0	0	0	0	0	0	0
-2.2753	1.5289	2.9818	H	0	0	0	0	0	0	0	0	0	0	0	0
1.6882	1.8942	2.8301	O	0	0	0	0	0	0	0	0	0	0	0	0
1.2337	2.6096	3.2926	H	0	0	0	0	0	0	0	0	0	0	0	0
1 2 1	0 0 0 0
1 5 1	0 0 0 0
2 6 1	0 0 0 0
2 7 1	0 0 0 0
2 3 1	0 0 0 0
3 8 1	0 0 0 0
3 4 1	0 0 0 0
4 9 1	0 0 0 0
4 5 1	0 0 0 0
5 10 1	0 0 0 0
5 11 1	0 0 0 0
12 13 1	0 0 0 0
12 14 1	0 0 0 0
3 12 1	0 0 0 0
4 15 1	0 0 0 0
12 16 1	0 0 0 0
15 17 1	0 0 0 0
16 17 1	0 0 0 0
18 19 1	0 0 0 0
18 20 1	0 0 0 0
1 18 1	0 0 0 0
21 22 1	0 0 0 0
21 23 1	0 0 0 0
21 24 1	0 0 0 0
1 21 1	0 0 0 0
25 26 1	0 0 0 0
25 27 1	0 0 0 0
17 25 1	0 0 0 0
28 29 1	0 0 0 0
17 28 1	0 0 0 0
30 31 1	0 0 0 0
30 32 1	0 0 0 0
30 33 1	0 0 0 0
15 30 1	0 0 0 0
34 35 1	0 0 0 0
16 34 1	0 0 0 0
36 37 1	0 0 0 0
18 36 1	0 0 0 0
15 38 1	0 0 0 0
34 39 1	0 0 0 0
28 40 1	0 0 0 0
25 28 1	0 0 0 0
34 38 1	0 0 0 0
41 42 1	0 0 0 0
16 41 1	0 0 0 0
M END
$$$$
M0004
Spartan	03312121163D
42 45 0	0 0 0 0	0 0 0	999	V2	0
0.2834	-1.697	-1.9174	C	0	0	0	0	0	0	0	0	0	0	0	0
1.5637	-1.1666	-1.1938	C	0	0	0	0	0	0	0	0	0	0	0	0
1.0139	-0.3438	-0.0348	C	0	0	0	0	0	0	0	0	0	0	0	0
-0.1962	0.343	-0.6745	C	0	0	0	0	0	0	0	0	0	0	0	0
-0.8931	-0.8488	-1.3328	C	0	0	0	0	0	0	0	0	0	0	0	0
2.1453	-0.527	-1.8712	H	0	0	0	0	0	0	0	0	0	0	0	0
2.212	-1.9837	-0.864	H	0	0	0	0	0	0	0	0	0	0	0	0
0.6205	-1.0667	0.6899	H	0	0	0	0	0	0	0	0	0	0	0	0
0.1614	0.9997	-1.4802	H	0	0	0	0	0	0	0	0	0	0	0	0
-1.613	-0.5666	-2.1077	H	0	0	0	0	0	0	0	0	0	0	0	0
-1.4537	-1.4144	-0.5737	H	0	0	0	0	0	0	0	0	0	0	0	0
1.9059	0.6251	0.733	C	0	0	0	0	0	0	0	0	0	0	0	0
2.5432	0.0825	1.4377	H	0	0	0	0	0	0	0	0	0	0	0	0
2.5687	1.1779	0.0557	H	0	0	0	0	0	0	0	0	0	0	0	0
-0.9371	1.2918	0.31	C	0	0	0	0	0	0	0	0	0	0	0	0
1.0401	1.6202	1.5456	C	0	0	0	0	0	0	0	0	0	0	0	0
-0.3849	1.0709	1.715	C	0	0	0	0	0	0	0	0	0	0	0	0
0.0844	-3.1947	-1.6406	C	0	0	0	0	0	0	0	0	0	0	0	0
-0.8687	-3.5259	-2.0853	H	0	0	0	0	0	0	0	0	0	0	0	0
0.8863	-3.7611	-2.1263	H	0	0	0	0	0	0	0	0	0	0	0	0
0.3847	-1.4963	-3.4323	C	0	0	0	0	0	0	0	0	0	0	0	0
1.2858	-1.9754	-3.8326	H	0	0	0	0	0	0	0	0	0	0	0	0
0.4366	-0.4299	-3.6785	H	0	0	0	0	0	0	0	0	0	0	0	0
-0.484	-1.9184	-3.9522	H	0	0	0	0	0	0	0	0	0	0	0	0
-0.7252	-0.0729	2.6103	C	0	0	0	0	0	0	0	0	0	0	0	0
0.0819	-0.5088	3.1928	H	0	0	0	0	0	0	0	0	0	0	0	0
-1.4825	-0.781	2.2823	H	0	0	0	0	0	0	0	0	0	0	0	0
-1.1698	1.3239	2.968	C	0	0	0	0	0	0	0	0	0	0	0	0
-0.667	1.7991	3.8059	H	0	0	0	0	0	0	0	0	0	0	0	0
-2.4438	1.282	0.1507	C	0	0	0	0	0	0	0	0	0	0	0	0
-2.8652	0.3121	0.4349	H	0	0	0	0	0	0	0	0	0	0	0	0
-2.7094	1.4768	-0.8924	H	0	0	0	0	0	0	0	0	0	0	0	0
-2.8967	2.0622	0.7674	H	0	0	0	0	0	0	0	0	0	0	0	0
0.6969	2.8989	0.7478	C	0	0	0	0	0	0	0	0	0	0	0	0
1.5013	3.1993	0.0661	H	0	0	0	0	0	0	0	0	0	0	0	0
0.1543	-3.5494	-0.2734	O	0	0	0	0	0	0	0	0	0	0	0	0
-0.6142	-3.1754	0.1724	H	0	0	0	0	0	0	0	0	0	0	0	0
-0.4892	2.6341	0.0203	O	0	0	0	0	0	0	0	0	0	0	0	0
0.5122	3.7309	1.4453	H	0	0	0	0	0	0	0	0	0	0	0	0
-2.2248	1.5657	2.8874	H	0	0	0	0	0	0	0	0	0	0	0	0
1.7421	1.8918	2.7359	O	0	0	0	0	0	0	0	0	0	0	0	0
1.2939	2.6159	3.1893	H	0	0	0	0	0	0	0	0	0	0	0	0
1 2 1	0 0 0 0
1 5 1	0 0 0 0
2 6 1	0 0 0 0
2 7 1	0 0 0 0
2 3 1	0 0 0 0
3 8 1	0 0 0 0
3 4 1	0 0 0 0
4 9 1	0 0 0 0
4 5 1	0 0 0 0
5 10 1	0 0 0 0
5 11 1	0 0 0 0
12 13 1	0 0 0 0
12 14 1	0 0 0 0
3 12 1	0 0 0 0
4 15 1	0 0 0 0
12 16 1	0 0 0 0
15 17 1	0 0 0 0
16 17 1	0 0 0 0
18 19 1	0 0 0 0
18 20 1	0 0 0 0
1 18 1	0 0 0 0
21 22 1	0 0 0 0
21 23 1	0 0 0 0
21 24 1	0 0 0 0
1 21 1	0 0 0 0
25 26 1	0 0 0 0
25 27 1	0 0 0 0
17 25 1	0 0 0 0
28 29 1	0 0 0 0
17 28 1	0 0 0 0
30 31 1	0 0 0 0
30 32 1	0 0 0 0
30 33 1	0 0 0 0
15 30 1	0 0 0 0
34 35 1	0 0 0 0
16 34 1	0 0 0 0
36 37 1	0 0 0 0
18 36 1	0 0 0 0
15 38 1	0 0 0 0
34 39 1	0 0 0 0
28 40 1	0 0 0 0
25 28 1	0 0 0 0
34 38 1	0 0 0 0
41 42 1	0 0 0 0
16 41 1	0 0 0 0
M END
$$$$
M0005
Spartan	03312121163D
42 45 0	0 0 0 0	0 0 0	999	V2	0
0.3168	-1.6865	-1.8808	C	0	0	0	0	0	0	0	0	0	0	0	0
1.5925	-1.1782	-1.1327	C	0	0	0	0	0	0	0	0	0	0	0	0
1.0423	-0.3568	0.029	C	0	0	0	0	0	0	0	0	0	0	0	0
-0.1645	0.3328	-0.6131	C	0	0	0	0	0	0	0	0	0	0	0	0
-0.862	-0.8602	-1.268	C	0	0	0	0	0	0	0	0	0	0	0	0
2.1924	-0.5428	-1.7968	H	0	0	0	0	0	0	0	0	0	0	0	0
2.2373	-2.0038	-0.8079	H	0	0	0	0	0	0	0	0	0	0	0	0
0.6398	-1.0699	0.7604	H	0	0	0	0	0	0	0	0	0	0	0	0
0.1958	0.9859	-1.4204	H	0	0	0	0	0	0	0	0	0	0	0	0
-1.6005	-0.5764	-2.0245	H	0	0	0	0	0	0	0	0	0	0	0	0
-1.3873	-1.4425	-0.495	H	0	0	0	0	0	0	0	0	0	0	0	0
1.9382	0.6104	0.7955	C	0	0	0	0	0	0	0	0	0	0	0	0
2.5718	0.0687	1.5044	H	0	0	0	0	0	0	0	0	0	0	0	0
2.6047	1.1562	0.1167	H	0	0	0	0	0	0	0	0	0	0	0	0
-0.9029	1.2863	0.3684	C	0	0	0	0	0	0	0	0	0	0	0	0
1.0757	1.6139	1.6015	C	0	0	0	0	0	0	0	0	0	0	0	0
-0.351	1.0713	1.7744	C	0	0	0	0	0	0	0	0	0	0	0	0
0.1234	-3.1845	-1.611	C	0	0	0	0	0	0	0	0	0	0	0	0
0.9454	-3.7506	-2.0618	H	0	0	0	0	0	0	0	0	0	0	0	0
0.1565	-3.3642	-0.5227	H	0	0	0	0	0	0	0	0	0	0	0	0
0.4207	-1.4419	-3.3878	C	0	0	0	0	0	0	0	0	0	0	0	0
1.3324	-1.8979	-3.7921	H	0	0	0	0	0	0	0	0	0	0	0	0
0.4564	-0.3683	-3.6084	H	0	0	0	0	0	0	0	0	0	0	0	0
-0.4369	-1.8777	-3.9099	H	0	0	0	0	0	0	0	0	0	0	0	0
-0.6977	-0.0627	2.6802	C	0	0	0	0	0	0	0	0	0	0	0	0
0.1075	-0.4952	3.2682	H	0	0	0	0	0	0	0	0	0	0	0	0
-1.4569	-0.7712	2.3583	H	0	0	0	0	0	0	0	0	0	0	0	0
-1.135	1.3395	3.0248	C	0	0	0	0	0	0	0	0	0	0	0	0
-0.6301	1.8202	3.8585	H	0	0	0	0	0	0	0	0	0	0	0	0
-2.4093	1.278	0.2079	C	0	0	0	0	0	0	0	0	0	0	0	0
-2.8314	0.3085	0.493	H	0	0	0	0	0	0	0	0	0	0	0	0
-2.6734	1.4719	-0.8359	H	0	0	0	0	0	0	0	0	0	0	0	0
-2.8619	2.0597	0.8229	H	0	0	0	0	0	0	0	0	0	0	0	0
0.7379	2.8891	0.7957	C	0	0	0	0	0	0	0	0	0	0	0	0
1.542	3.1804	0.1099	H	0	0	0	0	0	0	0	0	0	0	0	0
-1.0581	-3.715	-2.1756	O	0	0	0	0	0	0	0	0	0	0	0	0
-1.806	-3.274	-1.7557	H	0	0	0	0	0	0	0	0	0	0	0	0
-0.4517	2.6263	0.0734	O	0	0	0	0	0	0	0	0	0	0	0	0
0.5596	3.7264	1.488	H	0	0	0	0	0	0	0	0	0	0	0	0
-2.1885	1.5865	2.941	H	0	0	0	0	0	0	0	0	0	0	0	0
1.7796	1.8885	2.79	O	0	0	0	0	0	0	0	0	0	0	0	0
1.3362	2.62	3.238	H	0	0	0	0	0	0	0	0	0	0	0	0
1 2 1	0 0 0 0
1 5 1	0 0 0 0
2 6 1	0 0 0 0
2 7 1	0 0 0 0
2 3 1	0 0 0 0
3 8 1	0 0 0 0
3 4 1	0 0 0 0
4 9 1	0 0 0 0
4 5 1	0 0 0 0
5 10 1	0 0 0 0
5 11 1	0 0 0 0
12 13 1	0 0 0 0
12 14 1	0 0 0 0
3 12 1	0 0 0 0
4 15 1	0 0 0 0
12 16 1	0 0 0 0
15 17 1	0 0 0 0
16 17 1	0 0 0 0
18 19 1	0 0 0 0
18 20 1	0 0 0 0
1 18 1	0 0 0 0
21 22 1	0 0 0 0
21 23 1	0 0 0 0
21 24 1	0 0 0 0
1 21 1	0 0 0 0
25 26 1	0 0 0 0
25 27 1	0 0 0 0
17 25 1	0 0 0 0
28 29 1	0 0 0 0
17 28 1	0 0 0 0
30 31 1	0 0 0 0
30 32 1	0 0 0 0
30 33 1	0 0 0 0
15 30 1	0 0 0 0
34 35 1	0 0 0 0
16 34 1	0 0 0 0
36 37 1	0 0 0 0
18 36 1	0 0 0 0
15 38 1	0 0 0 0
34 39 1	0 0 0 0
28 40 1	0 0 0 0
25 28 1	0 0 0 0
34 38 1	0 0 0 0
41 42 1	0 0 0 0
16 41 1	0 0 0 0
M END
$$$$
M0006
Spartan	03312121163D
42 45 0	0 0 0 0	0 0 0	999	V2	0
0.264	-1.6444	-1.9141	C	0	0	0	0	0	0	0	0	0	0	0	0
1.5456	-1.1074	-1.1936	C	0	0	0	0	0	0	0	0	0	0	0	0
0.9935	-0.2782	-0.04	C	0	0	0	0	0	0	0	0	0	0	0	0
-0.2238	0.3941	-0.6791	C	0	0	0	0	0	0	0	0	0	0	0	0
-0.9158	-0.8115	-1.3183	C	0	0	0	0	0	0	0	0	0	0	0	0
2.124	-0.4719	-1.8778	H	0	0	0	0	0	0	0	0	0	0	0	0
2.1989	-1.9206	-0.8613	H	0	0	0	0	0	0	0	0	0	0	0	0
0.6046	-0.9949	0.6916	H	0	0	0	0	0	0	0	0	0	0	0	0
0.1222	1.0529	-1.4887	H	0	0	0	0	0	0	0	0	0	0	0	0
-1.647	-0.5405	-2.0875	H	0	0	0	0	0	0	0	0	0	0	0	0
-1.4332	-1.3988	-0.551	H	0	0	0	0	0	0	0	0	0	0	0	0
1.8779	0.7075	0.7146	C	0	0	0	0	0	0	0	0	0	0	0	0
2.5582	0.1595	1.3803	H	0	0	0	0	0	0	0	0	0	0	0	0
2.5118	1.2859	0.0312	H	0	0	0	0	0	0	0	0	0	0	0	0
-0.9623	1.3384	0.3093	C	0	0	0	0	0	0	0	0	0	0	0	0
1.0017	1.6762	1.5626	C	0	0	0	0	0	0	0	0	0	0	0	0
-0.4197	1.1138	1.7173	C	0	0	0	0	0	0	0	0	0	0	0	0
0.065	-3.134	-1.6394	C	0	0	0	0	0	0	0	0	0	0	0	0
-0.8821	-3.4618	-2.099	H	0	0	0	0	0	0	0	0	0	0	0	0
0.8819	-3.702	-2.1145	H	0	0	0	0	0	0	0	0	0	0	0	0
0.3659	-1.4414	-3.4285	C	0	0	0	0	0	0	0	0	0	0	0	0
1.2661	-1.9192	-3.8337	H	0	0	0	0	0	0	0	0	0	0	0	0
0.4189	-0.3737	-3.668	H	0	0	0	0	0	0	0	0	0	0	0	0
-0.5051	-1.8577	-3.9489	H	0	0	0	0	0	0	0	0	0	0	0	0
-0.7652	-0.0228	2.6233	C	0	0	0	0	0	0	0	0	0	0	0	0
0.0337	-0.4731	3.2097	H	0	0	0	0	0	0	0	0	0	0	0	0
-1.52	-0.733	2.2954	H	0	0	0	0	0	0	0	0	0	0	0	0
-1.198	1.382	2.9669	C	0	0	0	0	0	0	0	0	0	0	0	0
-0.6693	1.8919	3.7666	H	0	0	0	0	0	0	0	0	0	0	0	0
-2.4687	1.33	0.1447	C	0	0	0	0	0	0	0	0	0	0	0	0
-2.889	0.3549	0.4123	H	0	0	0	0	0	0	0	0	0	0	0	0
-2.7293	1.5394	-0.8971	H	0	0	0	0	0	0	0	0	0	0	0	0
-2.9241	2.1015	0.7706	H	0	0	0	0	0	0	0	0	0	0	0	0
0.6442	2.9648	0.8068	C	0	0	0	0	0	0	0	0	0	0	0	0
1.4528	3.3124	0.1552	H	0	0	0	0	0	0	0	0	0	0	0	0
0.0485	-3.356	-0.241	O	0	0	0	0	0	0	0	0	0	0	0	0
-0.0881	-4.2969	-0.0864	H	0	0	0	0	0	0	0	0	0	0	0	0
-0.5078	2.6802	0.0294	O	0	0	0	0	0	0	0	0	0	0	0	0
0.4189	3.7474	1.5399	H	0	0	0	0	0	0	0	0	0	0	0	0
-2.2537	1.6227	2.8889	H	0	0	0	0	0	0	0	0	0	0	0	0
1.6434	2.0453	2.7633	O	0	0	0	0	0	0	0	0	0	0	0	0
1.9605	1.2393	3.188	H	0	0	0	0	0	0	0	0	0	0	0	0
1 2 1	0 0 0 0
1 5 1	0 0 0 0
2 6 1	0 0 0 0
2 7 1	0 0 0 0
2 3 1	0 0 0 0
3 8 1	0 0 0 0
3 4 1	0 0 0 0
4 9 1	0 0 0 0
4 5 1	0 0 0 0
5 10 1	0 0 0 0
5 11 1	0 0 0 0
12 13 1	0 0 0 0
12 14 1	0 0 0 0
3 12 1	0 0 0 0
4 15 1	0 0 0 0
12 16 1	0 0 0 0
15 17 1	0 0 0 0
16 17 1	0 0 0 0
18 19 1	0 0 0 0
18 20 1	0 0 0 0
1 18 1	0 0 0 0
21 22 1	0 0 0 0
21 23 1	0 0 0 0
21 24 1	0 0 0 0
1 21 1	0 0 0 0
25 26 1	0 0 0 0
25 27 1	0 0 0 0
17 25 1	0 0 0 0
28 29 1	0 0 0 0
17 28 1	0 0 0 0
30 31 1	0 0 0 0
30 32 1	0 0 0 0
30 33 1	0 0 0 0
15 30 1	0 0 0 0
34 35 1	0 0 0 0
16 34 1	0 0 0 0
36 37 1	0 0 0 0
18 36 1	0 0 0 0
15 38 1	0 0 0 0
34 39 1	0 0 0 0
28 40 1	0 0 0 0
25 28 1	0 0 0 0
34 38 1	0 0 0 0
41 42 1	0 0 0 0
16 41 1	0 0 0 0
M END
$$$$
M0007
Spartan	03312121163D
42 45 0	0 0 0 0	0 0 0	999	V2	0
0.3047	-1.6677	-1.857	C	0	0	0	0	0	0	0	0	0	0	0	0
1.5832	-1.1411	-1.1273	C	0	0	0	0	0	0	0	0	0	0	0	0
1.0285	-0.3343	0.0419	C	0	0	0	0	0	0	0	0	0	0	0	0
-0.1797	0.3562	-0.5965	C	0	0	0	0	0	0	0	0	0	0	0	0
-0.8751	-0.8292	-1.2685	C	0	0	0	0	0	0	0	0	0	0	0	0
2.1648	-0.4913	-1.7941	H	0	0	0	0	0	0	0	0	0	0	0	0
2.2465	-1.9569	-0.8145	H	0	0	0	0	0	0	0	0	0	0	0	0
0.6281	-1.0562	0.7655	H	0	0	0	0	0	0	0	0	0	0	0	0
0.184	1.0231	-1.3916	H	0	0	0	0	0	0	0	0	0	0	0	0
-1.5908	-0.5345	-2.0419	H	0	0	0	0	0	0	0	0	0	0	0	0
-1.4293	-1.4241	-0.5323	H	0	0	0	0	0	0	0	0	0	0	0	0
1.9205	0.6286	0.8183	C	0	0	0	0	0	0	0	0	0	0	0	0
2.5542	0.0836	1.5248	H	0	0	0	0	0	0	0	0	0	0	0	0
2.5869	1.182	0.1455	H	0	0	0	0	0	0	0	0	0	0	0	0
-0.9245	1.2952	0.3948	C	0	0	0	0	0	0	0	0	0	0	0	0
1.0528	1.6228	1.6298	C	0	0	0	0	0	0	0	0	0	0	0	0
-0.3706	1.0711	1.7987	C	0	0	0	0	0	0	0	0	0	0	0	0
0.1195	-3.1567	-1.532	C	0	0	0	0	0	0	0	0	0	0	0	0
0.9599	-3.7324	-1.9545	H	0	0	0	0	0	0	0	0	0	0	0	0
0.1436	-3.2945	-0.4451	H	0	0	0	0	0	0	0	0	0	0	0	0
0.4188	-1.4618	-3.3704	C	0	0	0	0	0	0	0	0	0	0	0	0
1.3016	-1.9727	-3.7743	H	0	0	0	0	0	0	0	0	0	0	0	0
0.5097	-0.3965	-3.6103	H	0	0	0	0	0	0	0	0	0	0	0	0
-0.4677	-1.834	-3.8992	H	0	0	0	0	0	0	0	0	0	0	0	0
-0.7097	-0.0734	2.6941	C	0	0	0	0	0	0	0	0	0	0	0	0
0.0986	-0.5057	3.2782	H	0	0	0	0	0	0	0	0	0	0	0	0
-1.4628	-0.7843	2.3635	H	0	0	0	0	0	0	0	0	0	0	0	0
-1.1558	1.3228	3.0519	C	0	0	0	0	0	0	0	0	0	0	0	0
-0.6535	1.7994	3.8897	H	0	0	0	0	0	0	0	0	0	0	0	0
-2.4307	1.2772	0.235	C	0	0	0	0	0	0	0	0	0	0	0	0
-2.8445	0.3007	0.5069	H	0	0	0	0	0	0	0	0	0	0	0	0
-2.6964	1.4811	-0.8065	H	0	0	0	0	0	0	0	0	0	0	0	0
-2.889	2.0482	0.8594	H	0	0	0	0	0	0	0	0	0	0	0	0
0.7091	2.9016	0.8319	C	0	0	0	0	0	0	0	0	0	0	0	0
1.5099	3.1963	0.144	H	0	0	0	0	0	0	0	0	0	0	0	0
-1.1213	-3.6869	-1.9512	O	0	0	0	0	0	0	0	0	0	0	0	0
-1.124	-3.7074	-2.9152	H	0	0	0	0	0	0	0	0	0	0	0	0
-0.4833	2.6426	0.1148	O	0	0	0	0	0	0	0	0	0	0	0	0
0.5349	3.7354	1.5288	H	0	0	0	0	0	0	0	0	0	0	0	0
-2.211	1.5636	2.9707	H	0	0	0	0	0	0	0	0	0	0	0	0
1.7555	1.8941	2.8198	O	0	0	0	0	0	0	0	0	0	0	0	0
1.3044	2.6164	3.2746	H	0	0	0	0	0	0	0	0	0	0	0	0
1 2 1	0 0 0 0
1 5 1	0 0 0 0
2 6 1	0 0 0 0
2 7 1	0 0 0 0
2 3 1	0 0 0 0
3 8 1	0 0 0 0
3 4 1	0 0 0 0
4 9 1	0 0 0 0
4 5 1	0 0 0 0
5 10 1	0 0 0 0
5 11 1	0 0 0 0
12 13 1	0 0 0 0
12 14 1	0 0 0 0
3 12 1	0 0 0 0
4 15 1	0 0 0 0
12 16 1	0 0 0 0
15 17 1	0 0 0 0
16 17 1	0 0 0 0
18 19 1	0 0 0 0
18 20 1	0 0 0 0
1 18 1	0 0 0 0
21 22 1	0 0 0 0
21 23 1	0 0 0 0
21 24 1	0 0 0 0
1 21 1	0 0 0 0
25 26 1	0 0 0 0
25 27 1	0 0 0 0
17 25 1	0 0 0 0
28 29 1	0 0 0 0
17 28 1	0 0 0 0
30 31 1	0 0 0 0
30 32 1	0 0 0 0
30 33 1	0 0 0 0
15 30 1	0 0 0 0
34 35 1	0 0 0 0
16 34 1	0 0 0 0
36 37 1	0 0 0 0
18 36 1	0 0 0 0
15 38 1	0 0 0 0
34 39 1	0 0 0 0
28 40 1	0 0 0 0
25 28 1	0 0 0 0
34 38 1	0 0 0 0
41 42 1	0 0 0 0
16 41 1	0 0 0 0
M END
$$$$
M0008
Spartan	03312121163D
42 45 0	0 0 0 0	0 0 0	999	V2	0
0.2495	-1.6375	-1.8851	C	0	0	0	0	0	0	0	0	0	0	0	0
1.5291	-1.1029	-1.1635	C	0	0	0	0	0	0	0	0	0	0	0	0
0.9761	-0.3061	0.0125	C	0	0	0	0	0	0	0	0	0	0	0	0
-0.2356	0.3861	-0.6184	C	0	0	0	0	0	0	0	0	0	0	0	0
-0.9303	-0.7972	-1.2956	C	0	0	0	0	0	0	0	0	0	0	0	0
2.093	-0.4413	-1.8342	H	0	0	0	0	0	0	0	0	0	0	0	0
2.1984	-1.9191	-0.8752	H	0	0	0	0	0	0	0	0	0	0	0	0
0.5799	-1.0331	0.7342	H	0	0	0	0	0	0	0	0	0	0	0	0
0.1241	1.0547	-1.4133	H	0	0	0	0	0	0	0	0	0	0	0	0
-1.6438	-0.5015	-2.0712	H	0	0	0	0	0	0	0	0	0	0	0	0
-1.4858	-1.3836	-0.5496	H	0	0	0	0	0	0	0	0	0	0	0	0
1.8664	0.6559	0.7925	C	0	0	0	0	0	0	0	0	0	0	0	0
2.5009	0.1087	1.4966	H	0	0	0	0	0	0	0	0	0	0	0	0
2.5326	1.212	0.1212	H	0	0	0	0	0	0	0	0	0	0	0	0
-0.9808	1.32	0.3771	C	0	0	0	0	0	0	0	0	0	0	0	0
0.9991	1.6476	1.6075	C	0	0	0	0	0	0	0	0	0	0	0	0
-0.4231	1.0933	1.7791	C	0	0	0	0	0	0	0	0	0	0	0	0
0.0233	-3.1111	-1.5496	C	0	0	0	0	0	0	0	0	0	0	0	0
-0.0161	-3.2274	-0.4527	H	0	0	0	0	0	0	0	0	0	0	0	0
-0.9549	-3.4251	-1.9515	H	0	0	0	0	0	0	0	0	0	0	0	0
0.3531	-1.4559	-3.4016	C	0	0	0	0	0	0	0	0	0	0	0	0
1.2355	-1.9701	-3.7933	H	0	0	0	0	0	0	0	0	0	0	0	0
0.43	-0.3917	-3.6548	H	0	0	0	0	0	0	0	0	0	0	0	0
-0.5305	-1.8622	-3.9088	H	0	0	0	0	0	0	0	0	0	0	0	0
-0.758	-0.0536	2.673	C	0	0	0	0	0	0	0	0	0	0	0	0
0.0534	-0.4868	3.2522	H	0	0	0	0	0	0	0	0	0	0	0	0
-1.513	-0.7639	2.3454	H	0	0	0	0	0	0	0	0	0	0	0	0
-1.2049	1.3414	3.0352	C	0	0	0	0	0	0	0	0	0	0	0	0
-0.7002	1.8172	3.872	H	0	0	0	0	0	0	0	0	0	0	0	0
-2.4878	1.3004	0.2219	C	0	0	0	0	0	0	0	0	0	0	0	0
-2.9005	0.3238	0.4963	H	0	0	0	0	0	0	0	0	0	0	0	0
-2.7574	1.5043	-0.8188	H	0	0	0	0	0	0	0	0	0	0	0	0
-2.9448	2.0711	0.8478	H	0	0	0	0	0	0	0	0	0	0	0	0
0.6524	2.9276	0.8122	C	0	0	0	0	0	0	0	0	0	0	0	0
1.4499	3.2227	0.1205	H	0	0	0	0	0	0	0	0	0	0	0	0
1.0708	-3.8839	-2.1012	O	0	0	0	0	0	0	0	0	0	0	0	0
0.9147	-4.8064	-1.875	H	0	0	0	0	0	0	0	0	0	0	0	0
-0.544	2.6692	0.1003	O	0	0	0	0	0	0	0	0	0	0	0	0
0.4805	3.7611	1.5102	H	0	0	0	0	0	0	0	0	0	0	0	0
-2.2604	1.5819	2.9578	H	0	0	0	0	0	0	0	0	0	0	0	0
1.7031	1.9178	2.7976	O	0	0	0	0	0	0	0	0	0	0	0	0
1.256	2.6438	3.2503	H	0	0	0	0	0	0	0	0	0	0	0	0
1 2 1	0 0 0 0
1 5 1	0 0 0 0
2 6 1	0 0 0 0
2 7 1	0 0 0 0
2 3 1	0 0 0 0
3 8 1	0 0 0 0
3 4 1	0 0 0 0
4 9 1	0 0 0 0
4 5 1	0 0 0 0
5 10 1	0 0 0 0
5 11 1	0 0 0 0
12 13 1	0 0 0 0
12 14 1	0 0 0 0
3 12 1	0 0 0 0
4 15 1	0 0 0 0
12 16 1	0 0 0 0
15 17 1	0 0 0 0
16 17 1	0 0 0 0
18 19 1	0 0 0 0
18 20 1	0 0 0 0
1 18 1	0 0 0 0
21 22 1	0 0 0 0
21 23 1	0 0 0 0
21 24 1	0 0 0 0
1 21 1	0 0 0 0
25 26 1	0 0 0 0
25 27 1	0 0 0 0
17 25 1	0 0 0 0
28 29 1	0 0 0 0
17 28 1	0 0 0 0
30 31 1	0 0 0 0
30 32 1	0 0 0 0
30 33 1	0 0 0 0
15 30 1	0 0 0 0
34 35 1	0 0 0 0
16 34 1	0 0 0 0
36 37 1	0 0 0 0
18 36 1	0 0 0 0
15 38 1	0 0 0 0
34 39 1	0 0 0 0
28 40 1	0 0 0 0
25 28 1	0 0 0 0
34 38 1	0 0 0 0
41 42 1	0 0 0 0
16 41 1	0 0 0 0
M END
$$$$
M0009
Spartan	03312121163D
42 45 0	0 0 0 0	0 0 0	999	V2	0
0.3002	-1.664	-1.8695	C	0	0	0	0	0	0	0	0	0	0	0	0
1.5802	-1.1386	-1.14	C	0	0	0	0	0	0	0	0	0	0	0	0
1.031	-0.321	0.0242	C	0	0	0	0	0	0	0	0	0	0	0	0
-0.1793	0.3641	-0.6164	C	0	0	0	0	0	0	0	0	0	0	0	0
-0.878	-0.8292	-1.2704	C	0	0	0	0	0	0	0	0	0	0	0	0
2.1619	-0.4961	-1.8137	H	0	0	0	0	0	0	0	0	0	0	0	0
2.2421	-1.9535	-0.8218	H	0	0	0	0	0	0	0	0	0	0	0	0
0.6321	-1.0361	0.7556	H	0	0	0	0	0	0	0	0	0	0	0	0
0.1806	1.0212	-1.4212	H	0	0	0	0	0	0	0	0	0	0	0	0
-1.6047	-0.5495	-2.0382	H	0	0	0	0	0	0	0	0	0	0	0	0
-1.4175	-1.419	-0.5188	H	0	0	0	0	0	0	0	0	0	0	0	0
1.9265	0.6482	0.7887	C	0	0	0	0	0	0	0	0	0	0	0	0
2.5641	0.1091	1.4967	H	0	0	0	0	0	0	0	0	0	0	0	0
2.5893	1.1969	0.1078	H	0	0	0	0	0	0	0	0	0	0	0	0
-0.9183	1.3147	0.3674	C	0	0	0	0	0	0	0	0	0	0	0	0
1.062	1.649	1.5959	C	0	0	0	0	0	0	0	0	0	0	0	0
-0.3622	1.1012	1.772	C	0	0	0	0	0	0	0	0	0	0	0	0
0.1173	-3.1481	-1.5588	C	0	0	0	0	0	0	0	0	0	0	0	0
0.9512	-3.7175	-2.002	H	0	0	0	0	0	0	0	0	0	0	0	0
0.1575	-3.2943	-0.4657	H	0	0	0	0	0	0	0	0	0	0	0	0
0.4017	-1.4577	-3.3833	C	0	0	0	0	0	0	0	0	0	0	0	0
1.3041	-1.9358	-3.7824	H	0	0	0	0	0	0	0	0	0	0	0	0
0.4549	-0.3899	-3.6238	H	0	0	0	0	0	0	0	0	0	0	0	0
-0.4672	-1.8844	-3.8918	H	0	0	0	0	0	0	0	0	0	0	0	0
-0.7035	-0.0346	2.6775	C	0	0	0	0	0	0	0	0	0	0	0	0
0.1051	-0.4647	3.2629	H	0	0	0	0	0	0	0	0	0	0	0	0
-1.461	-0.7448	2.3556	H	0	0	0	0	0	0	0	0	0	0	0	0
-1.1445	1.3662	3.0242	C	0	0	0	0	0	0	0	0	0	0	0	0
-0.639	1.8493	3.8567	H	0	0	0	0	0	0	0	0	0	0	0	0
-2.4249	1.3005	0.2105	C	0	0	0	0	0	0	0	0	0	0	0	0
-2.8415	0.3275	0.4918	H	0	0	0	0	0	0	0	0	0	0	0	0
-2.6914	1.4952	-0.8327	H	0	0	0	0	0	0	0	0	0	0	0	0
-2.8799	2.079	0.8284	H	0	0	0	0	0	0	0	0	0	0	0	0
0.7187	2.923	0.79	C	0	0	0	0	0	0	0	0	0	0	0	0
1.5199	3.2144	0.1004	H	0	0	0	0	0	0	0	0	0	0	0	0
-1.1251	-3.578	-2.0801	O	0	0	0	0	0	0	0	0	0	0	0	0
-1.2224	-4.5165	-1.8893	H	0	0	0	0	0	0	0	0	0	0	0	0
-0.4736	2.6587	0.0746	O	0	0	0	0	0	0	0	0	0	0	0	0
0.5436	3.7608	1.4827	H	0	0	0	0	0	0	0	0	0	0	0	0
-2.1986	1.6113	2.9417	H	0	0	0	0	0	0	0	0	0	0	0	0
1.7675	1.9262	2.7836	O	0	0	0	0	0	0	0	0	0	0	0	0
1.321	2.6573	3.2308	H	0	0	0	0	0	0	0	0	0	0	0	0
1 2 1	0 0 0 0
1 5 1	0 0 0 0
2 6 1	0 0 0 0
2 7 1	0 0 0 0
2 3 1	0 0 0 0
3 8 1	0 0 0 0
3 4 1	0 0 0 0
4 9 1	0 0 0 0
4 5 1	0 0 0 0
5 10 1	0 0 0 0
5 11 1	0 0 0 0
12 13 1	0 0 0 0
12 14 1	0 0 0 0
3 12 1	0 0 0 0
4 15 1	0 0 0 0
12 16 1	0 0 0 0
15 17 1	0 0 0 0
16 17 1	0 0 0 0
18 19 1	0 0 0 0
18 20 1	0 0 0 0
1 18 1	0 0 0 0
21 22 1	0 0 0 0
21 23 1	0 0 0 0
21 24 1	0 0 0 0
1 21 1	0 0 0 0
25 26 1	0 0 0 0
25 27 1	0 0 0 0
17 25 1	0 0 0 0
28 29 1	0 0 0 0
17 28 1	0 0 0 0
30 31 1	0 0 0 0
30 32 1	0 0 0 0
30 33 1	0 0 0 0
15 30 1	0 0 0 0
34 35 1	0 0 0 0
16 34 1	0 0 0 0
36 37 1	0 0 0 0
18 36 1	0 0 0 0
15 38 1	0 0 0 0
34 39 1	0 0 0 0
28 40 1	0 0 0 0
25 28 1	0 0 0 0
34 38 1	0 0 0 0
41 42 1	0 0 0 0
16 41 1	0 0 0 0
M END
$$$$
M0010
Spartan	03312121163D
42 45 0	0 0 0 0	0 0 0	999	V2	0
-1.6727	-0.2418	-1.8755	C	0	0	0	0	0	0	0	0	0	0	0	0
-1.1262	-1.5174	-1.15	C	0	0	0	0	0	0	0	0	0	0	0	0
-0.3176	-0.96	0.0155	C	0	0	0	0	0	0	0	0	0	0	0	0
0.3591	0.2551	-0.6237	C	0	0	0	0	0	0	0	0	0	0	0	0
-0.8386	0.9397	-1.284	C	0	0	0	0	0	0	0	0	0	0	0	0
-0.4778	-2.0926	-1.8232	H	0	0	0	0	0	0	0	0	0	0	0	0
-1.9233	-2.1979	-0.8222	H	0	0	0	0	0	0	0	0	0	0	0	0
-1.0395	-0.5667	0.7434	H	0	0	0	0	0	0	0	0	0	0	0	0
1.0218	-0.0981	-1.4264	H	0	0	0	0	0	0	0	0	0	0	0	0
-0.5609	1.6625	-2.0573	H	0	0	0	0	0	0	0	0	0	0	0	0
-1.4255	1.4811	-0.5279	H	0	0	0	0	0	0	0	0	0	0	0	0
0.6561	-1.8449	0.7862	C	0	0	0	0	0	0	0	0	0	0	0	0
0.1187	-2.4872	1.4906	H	0	0	0	0	0	0	0	0	0	0	0	0
1.2155	-2.5026	0.1095	H	0	0	0	0	0	0	0	0	0	0	0	0
1.2977	1.0043	0.3643	C	0	0	0	0	0	0	0	0	0	0	0	0
1.6425	-0.97	1.6001	C	0	0	0	0	0	0	0	0	0	0	0	0
1.0804	0.4496	1.7691	C	0	0	0	0	0	0	0	0	0	0	0	0
-3.1561	-0.0138	-1.5496	C	0	0	0	0	0	0	0	0	0	0	0	0
-3.2851	0.0107	-0.4535	H	0	0	0	0	0	0	0	0	0	0	0	0
-3.4649	0.9639	-1.9354	H	0	0	0	0	0	0	0	0	0	0	0	0
-1.4826	-0.3483	-3.3899	C	0	0	0	0	0	0	0	0	0	0	0	0
-2.0062	-1.2224	-3.7875	H	0	0	0	0	0	0	0	0	0	0	0	0
-0.4194	-0.4368	-3.6412	H	0	0	0	0	0	0	0	0	0	0	0	0
-1.8805	0.5376	-3.8982	H	0	0	0	0	0	0	0	0	0	0	0	0
-0.0645	0.7825	2.6665	C	0	0	0	0	0	0	0	0	0	0	0	0
-0.4907	-0.0273	3.2529	H	0	0	0	0	0	0	0	0	0	0	0	0
-0.7804	1.5317	2.3377	H	0	0	0	0	0	0	0	0	0	0	0	0
1.3295	1.2379	3.0206	C	0	0	0	0	0	0	0	0	0	0	0	0
1.8118	0.7395	3.8575	H	0	0	0	0	0	0	0	0	0	0	0	0
1.2722	2.5106	0.2044	C	0	0	0	0	0	0	0	0	0	0	0	0
0.2963	2.9208	0.4842	H	0	0	0	0	0	0	0	0	0	0	0	0
1.4679	2.7773	-0.8384	H	0	0	0	0	0	0	0	0	0	0	0	0
2.0456	2.9722	0.8233	H	0	0	0	0	0	0	0	0	0	0	0	0
2.9191	-0.6157	0.8037	C	0	0	0	0	0	0	0	0	0	0	0	0
3.2276	-1.417	0.1218	H	0	0	0	0	0	0	0	0	0	0	0	0
-4.0341	-0.9475	-2.1413	O	0	0	0	0	0	0	0	0	0	0	0	0
-3.8276	-1.8176	-1.7794	H	0	0	0	0	0	0	0	0	0	0	0	0
2.6453	0.5689	0.0777	O	0	0	0	0	0	0	0	0	0	0	0	0
3.7481	-0.4248	1.5031	H	0	0	0	0	0	0	0	0	0	0	0	0
1.5635	2.2944	2.9378	H	0	0	0	0	0	0	0	0	0	0	0	0
1.917	-1.6715	2.7902	O	0	0	0	0	0	0	0	0	0	0	0	0
2.6386	-1.2184	3.2446	H	0	0	0	0	0	0	0	0	0	0	0	0
1 2 1	0 0 0 0
1 5 1	0 0 0 0
2 6 1	0 0 0 0
2 7 1	0 0 0 0
2 3 1	0 0 0 0
3 8 1	0 0 0 0
3 4 1	0 0 0 0
4 9 1	0 0 0 0
4 5 1	0 0 0 0
5 10 1	0 0 0 0
5 11 1	0 0 0 0
12 13 1	0 0 0 0
12 14 1	0 0 0 0
3 12 1	0 0 0 0
4 15 1	0 0 0 0
12 16 1	0 0 0 0
15 17 1	0 0 0 0
16 17 1	0 0 0 0
18 19 1	0 0 0 0
18 20 1	0 0 0 0
1 18 1	0 0 0 0
21 22 1	0 0 0 0
21 23 1	0 0 0 0
21 24 1	0 0 0 0
1 21 1	0 0 0 0
25 26 1	0 0 0 0
25 27 1	0 0 0 0
17 25 1	0 0 0 0
28 29 1	0 0 0 0
17 28 1	0 0 0 0
30 31 1	0 0 0 0
30 32 1	0 0 0 0
30 33 1	0 0 0 0
15 30 1	0 0 0 0
34 35 1	0 0 0 0
16 34 1	0 0 0 0
36 37 1	0 0 0 0
18 36 1	0 0 0 0
15 38 1	0 0 0 0
34 39 1	0 0 0 0
28 40 1	0 0 0 0
25 28 1	0 0 0 0
34 38 1	0 0 0 0
41 42 1	0 0 0 0
16 41 1	0 0 0 0
M END
$$$$
M0011
Spartan	03312121163D
42 45 0	0 0 0 0	0 0 0	999	V2	0
0.2416	-1.6622	-1.9248	C	0	0	0	0	0	0	0	0	0	0	0	0
1.5239	-1.1144	-1.2129	C	0	0	0	0	0	0	0	0	0	0	0	0
0.9751	-0.2939	-0.0502	C	0	0	0	0	0	0	0	0	0	0	0	0
-0.2398	0.3831	-0.689	C	0	0	0	0	0	0	0	0	0	0	0	0
-0.9323	-0.817	-1.3384	C	0	0	0	0	0	0	0	0	0	0	0	0
2.0899	-0.4688	-1.897	H	0	0	0	0	0	0	0	0	0	0	0	0
2.2111	-1.9142	-0.9033	H	0	0	0	0	0	0	0	0	0	0	0	0
0.5732	-1.0078	0.6789	H	0	0	0	0	0	0	0	0	0	0	0	0
0.1115	1.0473	-1.4916	H	0	0	0	0	0	0	0	0	0	0	0	0
-1.6552	-0.5382	-2.1119	H	0	0	0	0	0	0	0	0	0	0	0	0
-1.4597	-1.4034	-0.577	H	0	0	0	0	0	0	0	0	0	0	0	0
1.8608	0.6829	0.7149	C	0	0	0	0	0	0	0	0	0	0	0	0
2.5332	0.129	1.3843	H	0	0	0	0	0	0	0	0	0	0	0	0
2.5029	1.2592	0.0373	H	0	0	0	0	0	0	0	0	0	0	0	0
-0.9795	1.3215	0.3049	C	0	0	0	0	0	0	0	0	0	0	0	0
0.9843	1.6539	1.5605	C	0	0	0	0	0	0	0	0	0	0	0	0
-0.4367	1.0905	1.7125	C	0	0	0	0	0	0	0	0	0	0	0	0
0.0299	-3.1525	-1.6211	C	0	0	0	0	0	0	0	0	0	0	0	0
-0.9182	-3.4801	-2.0607	H	0	0	0	0	0	0	0	0	0	0	0	0
0.8336	-3.7413	-2.0927	H	0	0	0	0	0	0	0	0	0	0	0	0
0.3489	-1.4885	-3.4421	C	0	0	0	0	0	0	0	0	0	0	0	0
1.2442	-1.9838	-3.8369	H	0	0	0	0	0	0	0	0	0	0	0	0
0.4111	-0.4269	-3.7055	H	0	0	0	0	0	0	0	0	0	0	0	0
-0.5247	-1.9093	-3.9533	H	0	0	0	0	0	0	0	0	0	0	0	0
-0.7805	-0.0523	2.6128	C	0	0	0	0	0	0	0	0	0	0	0	0
0.0181	-0.5017	3.2002	H	0	0	0	0	0	0	0	0	0	0	0	0
-1.5329	-0.7635	2.2821	H	0	0	0	0	0	0	0	0	0	0	0	0
-1.2166	1.35	2.9625	C	0	0	0	0	0	0	0	0	0	0	0	0
-0.6912	1.8572	3.7662	H	0	0	0	0	0	0	0	0	0	0	0	0
-2.4858	1.3097	0.1399	C	0	0	0	0	0	0	0	0	0	0	0	0
-2.904	0.3332	0.4049	H	0	0	0	0	0	0	0	0	0	0	0	0
-2.7472	1.5212	-0.9011	H	0	0	0	0	0	0	0	0	0	0	0	0
-2.9429	2.0787	0.7674	H	0	0	0	0	0	0	0	0	0	0	0	0
0.63	2.9434	0.8035	C	0	0	0	0	0	0	0	0	0	0	0	0
1.4386	3.287	0.1489	H	0	0	0	0	0	0	0	0	0	0	0	0
-0.0696	-3.4563	-0.2426	O	0	0	0	0	0	0	0	0	0	0	0	0
0.793	-3.2955	0.1574	H	0	0	0	0	0	0	0	0	0	0	0	0
-0.5274	2.6646	0.0318	O	0	0	0	0	0	0	0	0	0	0	0	0
0.4118	3.727	1.5378	H	0	0	0	0	0	0	0	0	0	0	0	0
-2.2725	1.5889	2.8841	H	0	0	0	0	0	0	0	0	0	0	0	0
1.6277	2.0242	2.7594	O	0	0	0	0	0	0	0	0	0	0	0	0
1.9222	1.219	3.1998	H	0	0	0	0	0	0	0	0	0	0	0	0
1 2 1	0 0 0 0
1 5 1	0 0 0 0
2 6 1	0 0 0 0
2 7 1	0 0 0 0
2 3 1	0 0 0 0
3 8 1	0 0 0 0
3 4 1	0 0 0 0
4 9 1	0 0 0 0
4 5 1	0 0 0 0
5 10 1	0 0 0 0
5 11 1	0 0 0 0
12 13 1	0 0 0 0
12 14 1	0 0 0 0
3 12 1	0 0 0 0
4 15 1	0 0 0 0
12 16 1	0 0 0 0
15 17 1	0 0 0 0
16 17 1	0 0 0 0
18 19 1	0 0 0 0
18 20 1	0 0 0 0
1 18 1	0 0 0 0
21 22 1	0 0 0 0
21 23 1	0 0 0 0
21 24 1	0 0 0 0
1 21 1	0 0 0 0
25 26 1	0 0 0 0
25 27 1	0 0 0 0
17 25 1	0 0 0 0
28 29 1	0 0 0 0
17 28 1	0 0 0 0
30 31 1	0 0 0 0
30 32 1	0 0 0 0
30 33 1	0 0 0 0
15 30 1	0 0 0 0
34 35 1	0 0 0 0
16 34 1	0 0 0 0
36 37 1	0 0 0 0
18 36 1	0 0 0 0
15 38 1	0 0 0 0
34 39 1	0 0 0 0
28 40 1	0 0 0 0
25 28 1	0 0 0 0
34 38 1	0 0 0 0
41 42 1	0 0 0 0
16 41 1	0 0 0 0
M END
$$$$
M0012
Spartan	03312121163D
42 45 0	0 0 0 0	0 0 0	999	V2	0
0.2429	-1.6733	-1.8948	C	0	0	0	0	0	0	0	0	0	0	0	0
1.5277	-1.1341	-1.1813	C	0	0	0	0	0	0	0	0	0	0	0	0
0.9815	-0.2987	-0.0294	C	0	0	0	0	0	0	0	0	0	0	0	0
-0.2417	0.3669	-0.664	C	0	0	0	0	0	0	0	0	0	0	0	0
-0.935	-0.8438	-1.2909	C	0	0	0	0	0	0	0	0	0	0	0	0
2.1041	-0.5024	-1.8708	H	0	0	0	0	0	0	0	0	0	0	0	0
2.1817	-1.946	-0.8476	H	0	0	0	0	0	0	0	0	0	0	0	0
0.6024	-1.0101	0.7119	H	0	0	0	0	0	0	0	0	0	0	0	0
0.0983	1.0196	-1.4812	H	0	0	0	0	0	0	0	0	0	0	0	0
-1.6747	-0.5795	-2.0542	H	0	0	0	0	0	0	0	0	0	0	0	0
-1.4422	-1.4303	-0.5163	H	0	0	0	0	0	0	0	0	0	0	0	0
1.868	0.6968	0.7109	C	0	0	0	0	0	0	0	0	0	0	0	0
2.5409	0.1601	1.39	H	0	0	0	0	0	0	0	0	0	0	0	0
2.492	1.2654	0.0079	H	0	0	0	0	0	0	0	0	0	0	0	0
-0.9743	1.3187	0.322	C	0	0	0	0	0	0	0	0	0	0	0	0
0.9936	1.6699	1.5567	C	0	0	0	0	0	0	0	0	0	0	0	0
-0.4164	1.1098	1.7276	C	0	0	0	0	0	0	0	0	0	0	0	0
0.0484	-3.1636	-1.6224	C	0	0	0	0	0	0	0	0	0	0	0	0
-0.9002	-3.4926	-2.0783	H	0	0	0	0	0	0	0	0	0	0	0	0
0.8641	-3.7288	-2.1031	H	0	0	0	0	0	0	0	0	0	0	0	0
0.3357	-1.467	-3.4094	C	0	0	0	0	0	0	0	0	0	0	0	0
1.2331	-1.9441	-3.8212	H	0	0	0	0	0	0	0	0	0	0	0	0
0.3879	-0.3989	-3.6466	H	0	0	0	0	0	0	0	0	0	0	0	0
-0.5384	-1.8814	-3.9255	H	0	0	0	0	0	0	0	0	0	0	0	0
-0.7455	-0.0277	2.6383	C	0	0	0	0	0	0	0	0	0	0	0	0
0.0687	-0.456	3.2165	H	0	0	0	0	0	0	0	0	0	0	0	0
-1.4952	-0.7447	2.313	H	0	0	0	0	0	0	0	0	0	0	0	0
-1.1913	1.3719	2.9835	C	0	0	0	0	0	0	0	0	0	0	0	0
-0.6702	1.8769	3.7898	H	0	0	0	0	0	0	0	0	0	0	0	0
-2.4819	1.3015	0.1738	C	0	0	0	0	0	0	0	0	0	0	0	0
-2.8951	0.3291	0.4613	H	0	0	0	0	0	0	0	0	0	0	0	0
-2.7546	1.4935	-0.8682	H	0	0	0	0	0	0	0	0	0	0	0	0
-2.9337	2.0805	0.7926	H	0	0	0	0	0	0	0	0	0	0	0	0
0.6259	2.956	0.7869	C	0	0	0	0	0	0	0	0	0	0	0	0
1.4274	3.3057	0.124	H	0	0	0	0	0	0	0	0	0	0	0	0
0.0391	-3.3879	-0.2244	O	0	0	0	0	0	0	0	0	0	0	0	0
-0.096	-4.329	-0.0714	H	0	0	0	0	0	0	0	0	0	0	0	0
-0.5277	2.6594	0.0173	O	0	0	0	0	0	0	0	0	0	0	0	0
0.3996	3.7432	1.515	H	0	0	0	0	0	0	0	0	0	0	0	0
-2.2483	1.6065	2.9015	H	0	0	0	0	0	0	0	0	0	0	0	0
1.5869	1.9451	2.8087	O	0	0	0	0	0	0	0	0	0	0	0	0
2.5127	2.1635	2.6518	H	0	0	0	0	0	0	0	0	0	0	0	0
1 2 1	0 0 0 0
1 5 1	0 0 0 0
2 6 1	0 0 0 0
2 7 1	0 0 0 0
2 3 1	0 0 0 0
3 8 1	0 0 0 0
3 4 1	0 0 0 0
4 9 1	0 0 0 0
4 5 1	0 0 0 0
5 10 1	0 0 0 0
5 11 1	0 0 0 0
12 13 1	0 0 0 0
12 14 1	0 0 0 0
3 12 1	0 0 0 0
4 15 1	0 0 0 0
12 16 1	0 0 0 0
15 17 1	0 0 0 0
16 17 1	0 0 0 0
18 19 1	0 0 0 0
18 20 1	0 0 0 0
1 18 1	0 0 0 0
21 22 1	0 0 0 0
21 23 1	0 0 0 0
21 24 1	0 0 0 0
1 21 1	0 0 0 0
25 26 1	0 0 0 0
25 27 1	0 0 0 0
17 25 1	0 0 0 0
28 29 1	0 0 0 0
17 28 1	0 0 0 0
30 31 1	0 0 0 0
30 32 1	0 0 0 0
30 33 1	0 0 0 0
15 30 1	0 0 0 0
34 35 1	0 0 0 0
16 34 1	0 0 0 0
36 37 1	0 0 0 0
18 36 1	0 0 0 0
15 38 1	0 0 0 0
34 39 1	0 0 0 0
28 40 1	0 0 0 0
25 28 1	0 0 0 0
34 38 1	0 0 0 0
41 42 1	0 0 0 0
16 41 1	0 0 0 0
M END
$$$$
M0013
Spartan	03312121163D
42 45 0	0 0 0 0	0 0 0	999	V2	0
0.218	-1.6951	-1.9033	C	0	0	0	0	0	0	0	0	0	0	0	0
1.506	-1.1403	-1.2062	C	0	0	0	0	0	0	0	0	0	0	0	0
0.9662	-0.312	-0.0453	C	0	0	0	0	0	0	0	0	0	0	0	0
-0.2566	0.3561	-0.6781	C	0	0	0	0	0	0	0	0	0	0	0	0
-0.953	-0.8511	-1.3092	C	0	0	0	0	0	0	0	0	0	0	0	0
2.0648	-0.4992	-1.9004	H	0	0	0	0	0	0	0	0	0	0	0	0
2.1961	-1.937	-0.8962	H	0	0	0	0	0	0	0	0	0	0	0	0
0.5771	-1.0192	0.6966	H	0	0	0	0	0	0	0	0	0	0	0	0
0.0859	1.0114	-1.4917	H	0	0	0	0	0	0	0	0	0	0	0	0
-1.6852	-0.5804	-2.0769	H	0	0	0	0	0	0	0	0	0	0	0	0
-1.47	-1.4338	-0.538	H	0	0	0	0	0	0	0	0	0	0	0	0
1.8539	0.6779	0.7006	C	0	0	0	0	0	0	0	0	0	0	0	0
2.5321	0.1396	1.373	H	0	0	0	0	0	0	0	0	0	0	0	0
2.4719	1.2538	-0.0022	H	0	0	0	0	0	0	0	0	0	0	0	0
-0.985	1.3049	0.3137	C	0	0	0	0	0	0	0	0	0	0	0	0
0.979	1.6408	1.5595	C	0	0	0	0	0	0	0	0	0	0	0	0
-0.4326	1.0812	1.7193	C	0	0	0	0	0	0	0	0	0	0	0	0
0.0153	-3.1855	-1.5931	C	0	0	0	0	0	0	0	0	0	0	0	0
-0.9335	-3.5198	-2.0264	H	0	0	0	0	0	0	0	0	0	0	0	0
0.8195	-3.7712	-2.0679	H	0	0	0	0	0	0	0	0	0	0	0	0
0.3104	-1.5251	-3.4221	C	0	0	0	0	0	0	0	0	0	0	0	0
1.2026	-2.0205	-3.824	H	0	0	0	0	0	0	0	0	0	0	0	0
0.369	-0.4636	-3.6883	H	0	0	0	0	0	0	0	0	0	0	0	0
-0.568	-1.948	-3.9244	H	0	0	0	0	0	0	0	0	0	0	0	0
-0.7692	-0.0642	2.6186	C	0	0	0	0	0	0	0	0	0	0	0	0
0.04	-0.4967	3.2006	H	0	0	0	0	0	0	0	0	0	0	0	0
-1.5186	-0.7775	2.2848	H	0	0	0	0	0	0	0	0	0	0	0	0
-1.2143	1.3332	2.9728	C	0	0	0	0	0	0	0	0	0	0	0	0
-0.6965	1.833	3.7847	H	0	0	0	0	0	0	0	0	0	0	0	0
-2.4923	1.2978	0.1602	C	0	0	0	0	0	0	0	0	0	0	0	0
-2.9122	0.3262	0.4409	H	0	0	0	0	0	0	0	0	0	0	0	0
-2.7604	1.4973	-0.8816	H	0	0	0	0	0	0	0	0	0	0	0	0
-2.9412	2.0763	0.7819	H	0	0	0	0	0	0	0	0	0	0	0	0
0.6144	2.9374	0.8066	C	0	0	0	0	0	0	0	0	0	0	0	0
1.4218	3.3041	0.1592	H	0	0	0	0	0	0	0	0	0	0	0	0
-0.0752	-3.4851	-0.2134	O	0	0	0	0	0	0	0	0	0	0	0	0
0.789	-3.3225	0.1817	H	0	0	0	0	0	0	0	0	0	0	0	0
-0.528	2.6449	0.0186	O	0	0	0	0	0	0	0	0	0	0	0	0
0.3735	3.7111	1.5472	H	0	0	0	0	0	0	0	0	0	0	0	0
-2.2707	1.5683	2.8878	H	0	0	0	0	0	0	0	0	0	0	0	0
1.5704	1.8946	2.8166	O	0	0	0	0	0	0	0	0	0	0	0	0
2.4856	2.1578	2.6639	H	0	0	0	0	0	0	0	0	0	0	0	0
1 2 1	0 0 0 0
1 5 1	0 0 0 0
2 6 1	0 0 0 0
2 7 1	0 0 0 0
2 3 1	0 0 0 0
3 8 1	0 0 0 0
3 4 1	0 0 0 0
4 9 1	0 0 0 0
4 5 1	0 0 0 0
5 10 1	0 0 0 0
5 11 1	0 0 0 0
12 13 1	0 0 0 0
12 14 1	0 0 0 0
3 12 1	0 0 0 0
4 15 1	0 0 0 0
12 16 1	0 0 0 0
15 17 1	0 0 0 0
16 17 1	0 0 0 0
18 19 1	0 0 0 0
18 20 1	0 0 0 0
1 18 1	0 0 0 0
21 22 1	0 0 0 0
21 23 1	0 0 0 0
21 24 1	0 0 0 0
1 21 1	0 0 0 0
25 26 1	0 0 0 0
25 27 1	0 0 0 0
17 25 1	0 0 0 0
28 29 1	0 0 0 0
17 28 1	0 0 0 0
30 31 1	0 0 0 0
30 32 1	0 0 0 0
30 33 1	0 0 0 0
15 30 1	0 0 0 0
34 35 1	0 0 0 0
16 34 1	0 0 0 0
36 37 1	0 0 0 0
18 36 1	0 0 0 0
15 38 1	0 0 0 0
34 39 1	0 0 0 0
28 40 1	0 0 0 0
25 28 1	0 0 0 0
34 38 1	0 0 0 0
41 42 1	0 0 0 0
16 41 1	0 0 0 0
M END
$$$$
M0014
Spartan	03312121163D
42 45 0	0 0 0 0	0 0 0	999	V2	0
0.2694	-1.6686	-1.9226	C	0	0	0	0	0	0	0	0	0	0	0	0
1.5538	-1.1247	-1.2165	C	0	0	0	0	0	0	0	0	0	0	0	0
1.0064	-0.3022	-0.0565	C	0	0	0	0	0	0	0	0	0	0	0	0
-0.2067	0.382	-0.6905	C	0	0	0	0	0	0	0	0	0	0	0	0
-0.9047	-0.8129	-1.3425	C	0	0	0	0	0	0	0	0	0	0	0	0
2.1218	-0.4826	-1.9031	H	0	0	0	0	0	0	0	0	0	0	0	0
2.2128	-1.9358	-0.8918	H	0	0	0	0	0	0	0	0	0	0	0	0
0.6152	-1.0256	0.669	H	0	0	0	0	0	0	0	0	0	0	0	0
0.1447	1.0405	-1.4973	H	0	0	0	0	0	0	0	0	0	0	0	0
-1.6237	-0.533	-2.119	H	0	0	0	0	0	0	0	0	0	0	0	0
-1.4671	-1.3732	-0.5806	H	0	0	0	0	0	0	0	0	0	0	0	0
1.8936	0.6686	0.7134	C	0	0	0	0	0	0	0	0	0	0	0	0
2.5681	0.1057	1.3728	H	0	0	0	0	0	0	0	0	0	0	0	0
2.5334	1.2499	0.0373	H	0	0	0	0	0	0	0	0	0	0	0	0
-0.9401	1.3277	0.3004	C	0	0	0	0	0	0	0	0	0	0	0	0
1.0213	1.6339	1.569	C	0	0	0	0	0	0	0	0	0	0	0	0
-0.4073	1.084	1.7093	C	0	0	0	0	0	0	0	0	0	0	0	0
0.0741	-3.161	-1.6169	C	0	0	0	0	0	0	0	0	0	0	0	0
-0.8812	-3.5025	-2.0492	H	0	0	0	0	0	0	0	0	0	0	0	0
0.8744	-3.7349	-2.0964	H	0	0	0	0	0	0	0	0	0	0	0	0
0.3598	-1.4953	-3.4411	C	0	0	0	0	0	0	0	0	0	0	0	0
1.259	-1.9803	-3.8392	H	0	0	0	0	0	0	0	0	0	0	0	0
0.4082	-0.4334	-3.7064	H	0	0	0	0	0	0	0	0	0	0	0	0
-0.5118	-1.9277	-3.9471	H	0	0	0	0	0	0	0	0	0	0	0	0
-0.7727	-0.0557	2.6045	C	0	0	0	0	0	0	0	0	0	0	0	0
0.0146	-0.5228	3.1928	H	0	0	0	0	0	0	0	0	0	0	0	0
-1.5429	-0.7484	2.2731	H	0	0	0	0	0	0	0	0	0	0	0	0
-1.1886	1.3521	2.9563	C	0	0	0	0	0	0	0	0	0	0	0	0
-0.6571	1.8472	3.7629	H	0	0	0	0	0	0	0	0	0	0	0	0
-2.4458	1.3405	0.1277	C	0	0	0	0	0	0	0	0	0	0	0	0
-2.8837	0.3726	0.3932	H	0	0	0	0	0	0	0	0	0	0	0	0
-2.6988	1.5548	-0.9148	H	0	0	0	0	0	0	0	0	0	0	0	0
-2.8923	2.1178	0.7524	H	0	0	0	0	0	0	0	0	0	0	0	0
0.6782	2.9346	0.8257	C	0	0	0	0	0	0	0	0	0	0	0	0
1.497	3.2885	0.1882	H	0	0	0	0	0	0	0	0	0	0	0	0
0.1514	-3.4879	-0.2418	O	0	0	0	0	0	0	0	0	0	0	0	0
-0.6299	-3.1292	0.1947	H	0	0	0	0	0	0	0	0	0	0	0	0
-0.4675	2.6645	0.0313	O	0	0	0	0	0	0	0	0	0	0	0	0
0.4475	3.7088	1.568	H	0	0	0	0	0	0	0	0	0	0	0	0
-2.2409	1.6058	2.8749	H	0	0	0	0	0	0	0	0	0	0	0	0
1.6588	1.9836	2.777	O	0	0	0	0	0	0	0	0	0	0	0	0
1.9992	1.1747	3.1796	H	0	0	0	0	0	0	0	0	0	0	0	0
1 2 1	0 0 0 0
1 5 1	0 0 0 0
2 6 1	0 0 0 0
2 7 1	0 0 0 0
2 3 1	0 0 0 0
3 8 1	0 0 0 0
3 4 1	0 0 0 0
4 9 1	0 0 0 0
4 5 1	0 0 0 0
5 10 1	0 0 0 0
5 11 1	0 0 0 0
12 13 1	0 0 0 0
12 14 1	0 0 0 0
3 12 1	0 0 0 0
4 15 1	0 0 0 0
12 16 1	0 0 0 0
15 17 1	0 0 0 0
16 17 1	0 0 0 0
18 19 1	0 0 0 0
18 20 1	0 0 0 0
1 18 1	0 0 0 0
21 22 1	0 0 0 0
21 23 1	0 0 0 0
21 24 1	0 0 0 0
1 21 1	0 0 0 0
25 26 1	0 0 0 0
25 27 1	0 0 0 0
17 25 1	0 0 0 0
28 29 1	0 0 0 0
17 28 1	0 0 0 0
30 31 1	0 0 0 0
30 32 1	0 0 0 0
30 33 1	0 0 0 0
15 30 1	0 0 0 0
34 35 1	0 0 0 0
16 34 1	0 0 0 0
36 37 1	0 0 0 0
18 36 1	0 0 0 0
15 38 1	0 0 0 0
34 39 1	0 0 0 0
28 40 1	0 0 0 0
25 28 1	0 0 0 0
34 38 1	0 0 0 0
41 42 1	0 0 0 0
16 41 1	0 0 0 0
M END
$$$$
M0015
Spartan	03312121163D
42 45 0	0 0 0 0	0 0 0	999	V2	0
-1.6465	-0.224	-1.8505	C	0	0	0	0	0	0	0	0	0	0	0	0
-1.0805	-1.508	-1.1665	C	0	0	0	0	0	0	0	0	0	0	0	0
-0.287	-0.9604	0.0134	C	0	0	0	0	0	0	0	0	0	0	0	0
0.3889	0.2665	-0.6027	C	0	0	0	0	0	0	0	0	0	0	0	0
-0.8056	0.9573	-1.2648	C	0	0	0	0	0	0	0	0	0	0	0	0
-0.4116	-2.0441	-1.8528	H	0	0	0	0	0	0	0	0	0	0	0	0
-1.884	-2.1966	-0.8879	H	0	0	0	0	0	0	0	0	0	0	0	0
-1.0157	-0.5838	0.7433	H	0	0	0	0	0	0	0	0	0	0	0	0
1.0598	-0.0747	-1.4037	H	0	0	0	0	0	0	0	0	0	0	0	0
-0.52	1.6782	-2.0373	H	0	0	0	0	0	0	0	0	0	0	0	0
-1.39	1.5052	-0.5119	H	0	0	0	0	0	0	0	0	0	0	0	0
0.6902	-1.8409	0.7852	C	0	0	0	0	0	0	0	0	0	0	0	0
0.1371	-2.5136	1.4507	H	0	0	0	0	0	0	0	0	0	0	0	0
1.2785	-2.4644	0.098	H	0	0	0	0	0	0	0	0	0	0	0	0
1.3174	1.0022	0.4033	C	0	0	0	0	0	0	0	0	0	0	0	0
1.6388	-0.9619	1.654	C	0	0	0	0	0	0	0	0	0	0	0	0
1.0745	0.4491	1.8055	C	0	0	0	0	0	0	0	0	0	0	0	0
-3.1201	-0.0197	-1.4684	C	0	0	0	0	0	0	0	0	0	0	0	0
-3.2149	-0.0195	-0.3767	H	0	0	0	0	0	0	0	0	0	0	0	0
-3.4528	0.9699	-1.8249	H	0	0	0	0	0	0	0	0	0	0	0	0
-1.4992	-0.3031	-3.3723	C	0	0	0	0	0	0	0	0	0	0	0	0
-1.9603	-1.2159	-3.7687	H	0	0	0	0	0	0	0	0	0	0	0	0
-0.4415	-0.3265	-3.657	H	0	0	0	0	0	0	0	0	0	0	0	0
-1.9586	0.5631	-3.8663	H	0	0	0	0	0	0	0	0	0	0	0	0
-0.0814	0.7851	2.6916	C	0	0	0	0	0	0	0	0	0	0	0	0
-0.5231	-0.0237	3.267	H	0	0	0	0	0	0	0	0	0	0	0	0
-0.7877	1.539	2.3522	H	0	0	0	0	0	0	0	0	0	0	0	0
1.3119	1.2297	3.0624	C	0	0	0	0	0	0	0	0	0	0	0	0
1.8024	0.7106	3.879	H	0	0	0	0	0	0	0	0	0	0	0	0
1.3065	2.5096	0.2495	C	0	0	0	0	0	0	0	0	0	0	0	0
0.3308	2.9277	0.5186	H	0	0	0	0	0	0	0	0	0	0	0	0
1.5186	2.779	-0.7896	H	0	0	0	0	0	0	0	0	0	0	0	0
2.0755	2.9608	0.8811	H	0	0	0	0	0	0	0	0	0	0	0	0
2.9448	-0.5947	0.9176	C	0	0	0	0	0	0	0	0	0	0	0	0
3.3183	-1.4	0.2714	H	0	0	0	0	0	0	0	0	0	0	0	0
-3.9842	-1.0401	-1.9234	O	0	0	0	0	0	0	0	0	0	0	0	0
-4.041	-0.9736	-2.883	H	0	0	0	0	0	0	0	0	0	0	0	0
2.6634	0.5522	0.1306	O	0	0	0	0	0	0	0	0	0	0	0	0
3.7098	-0.3569	1.6678	H	0	0	0	0	0	0	0	0	0	0	0	0
1.5477	2.2863	2.9818	H	0	0	0	0	0	0	0	0	0	0	0	0
1.8799	-1.55	2.9151	O	0	0	0	0	0	0	0	0	0	0	0	0
2.1111	-2.4753	2.7694	H	0	0	0	0	0	0	0	0	0	0	0	0
1 2 1	0 0 0 0
1 5 1	0 0 0 0
2 6 1	0 0 0 0
2 7 1	0 0 0 0
2 3 1	0 0 0 0
3 8 1	0 0 0 0
3 4 1	0 0 0 0
4 9 1	0 0 0 0
4 5 1	0 0 0 0
5 10 1	0 0 0 0
5 11 1	0 0 0 0
12 13 1	0 0 0 0
12 14 1	0 0 0 0
3 12 1	0 0 0 0
4 15 1	0 0 0 0
12 16 1	0 0 0 0
15 17 1	0 0 0 0
16 17 1	0 0 0 0
18 19 1	0 0 0 0
18 20 1	0 0 0 0
1 18 1	0 0 0 0
21 22 1	0 0 0 0
21 23 1	0 0 0 0
21 24 1	0 0 0 0
1 21 1	0 0 0 0
25 26 1	0 0 0 0
25 27 1	0 0 0 0
17 25 1	0 0 0 0
28 29 1	0 0 0 0
17 28 1	0 0 0 0
30 31 1	0 0 0 0
30 32 1	0 0 0 0
30 33 1	0 0 0 0
15 30 1	0 0 0 0
34 35 1	0 0 0 0
16 34 1	0 0 0 0
36 37 1	0 0 0 0
18 36 1	0 0 0 0
15 38 1	0 0 0 0
34 39 1	0 0 0 0
28 40 1	0 0 0 0
25 28 1	0 0 0 0
34 38 1	0 0 0 0
41 42 1	0 0 0 0
16 41 1	0 0 0 0
M END
$$$$
M0016
Spartan	03312121163D
42 45 0	0 0 0 0	0 0 0	999	V2	0
0.2464	-1.6994	-1.902	C	0	0	0	0	0	0	0	0	0	0	0	0
1.5359	-1.1494	-1.2088	C	0	0	0	0	0	0	0	0	0	0	0	0
0.996	-0.3204	-0.05	C	0	0	0	0	0	0	0	0	0	0	0	0
-0.2251	0.3543	-0.6786	C	0	0	0	0	0	0	0	0	0	0	0	0
-0.9257	-0.8494	-1.3108	C	0	0	0	0	0	0	0	0	0	0	0	0
2.0983	-0.5119	-1.9044	H	0	0	0	0	0	0	0	0	0	0	0	0
2.1975	-1.9574	-0.8821	H	0	0	0	0	0	0	0	0	0	0	0	0
0.6169	-1.038	0.6871	H	0	0	0	0	0	0	0	0	0	0	0	0
0.1167	1.004	-1.4967	H	0	0	0	0	0	0	0	0	0	0	0	0
-1.6582	-0.5802	-2.0786	H	0	0	0	0	0	0	0	0	0	0	0	0
-1.4723	-1.4078	-0.5362	H	0	0	0	0	0	0	0	0	0	0	0	0
1.8851	0.662	0.704	C	0	0	0	0	0	0	0	0	0	0	0	0
2.5562	0.1125	1.3741	H	0	0	0	0	0	0	0	0	0	0	0	0
2.51	1.2381	0.0076	H	0	0	0	0	0	0	0	0	0	0	0	0
-0.9491	1.3101	0.3092	C	0	0	0	0	0	0	0	0	0	0	0	0
1.0137	1.6264	1.5634	C	0	0	0	0	0	0	0	0	0	0	0	0
-0.4042	1.0787	1.716	C	0	0	0	0	0	0	0	0	0	0	0	0
0.0614	-3.1932	-1.5968	C	0	0	0	0	0	0	0	0	0	0	0	0
-0.8998	-3.5369	-2.014	H	0	0	0	0	0	0	0	0	0	0	0	0
0.8552	-3.7629	-2.0917	H	0	0	0	0	0	0	0	0	0	0	0	0
0.3208	-1.5229	-3.4215	C	0	0	0	0	0	0	0	0	0	0	0	0
1.2187	-2.0021	-3.8291	H	0	0	0	0	0	0	0	0	0	0	0	0
0.3604	-0.46	-3.686	H	0	0	0	0	0	0	0	0	0	0	0	0
-0.5535	-1.9598	-3.9196	H	0	0	0	0	0	0	0	0	0	0	0	0
-0.7552	-0.0645	2.6122	C	0	0	0	0	0	0	0	0	0	0	0	0
0.0471	-0.5111	3.1929	H	0	0	0	0	0	0	0	0	0	0	0	0
-1.5188	-0.7642	2.2796	H	0	0	0	0	0	0	0	0	0	0	0	0
-1.1858	1.3371	2.9681	C	0	0	0	0	0	0	0	0	0	0	0	0
-0.6632	1.8308	3.7807	H	0	0	0	0	0	0	0	0	0	0	0	0
-2.4563	1.3204	0.1502	C	0	0	0	0	0	0	0	0	0	0	0	0
-2.8912	0.3557	0.4332	H	0	0	0	0	0	0	0	0	0	0	0	0
-2.7188	1.5204	-0.8932	H	0	0	0	0	0	0	0	0	0	0	0	0
-2.8976	2.1061	0.7681	H	0	0	0	0	0	0	0	0	0	0	0	0
0.6614	2.9284	0.8135	C	0	0	0	0	0	0	0	0	0	0	0	0
1.4749	3.2931	0.1727	H	0	0	0	0	0	0	0	0	0	0	0	0
0.1645	-3.5258	-0.2257	O	0	0	0	0	0	0	0	0	0	0	0	0
-0.5936	-3.1464	0.2346	H	0	0	0	0	0	0	0	0	0	0	0	0
-0.4774	2.6442	0.0159	O	0	0	0	0	0	0	0	0	0	0	0	0
0.4187	3.7007	1.555	H	0	0	0	0	0	0	0	0	0	0	0	0
-2.2397	1.5833	2.8823	H	0	0	0	0	0	0	0	0	0	0	0	0
1.5994	1.8736	2.8242	O	0	0	0	0	0	0	0	0	0	0	0	0
2.5304	2.0838	2.6809	H	0	0	0	0	0	0	0	0	0	0	0	0
1 2 1	0 0 0 0
1 5 1	0 0 0 0
2 6 1	0 0 0 0
2 7 1	0 0 0 0
2 3 1	0 0 0 0
3 8 1	0 0 0 0
3 4 1	0 0 0 0
4 9 1	0 0 0 0
4 5 1	0 0 0 0
5 10 1	0 0 0 0
5 11 1	0 0 0 0
12 13 1	0 0 0 0
12 14 1	0 0 0 0
3 12 1	0 0 0 0
4 15 1	0 0 0 0
12 16 1	0 0 0 0
15 17 1	0 0 0 0
16 17 1	0 0 0 0
18 19 1	0 0 0 0
18 20 1	0 0 0 0
1 18 1	0 0 0 0
21 22 1	0 0 0 0
21 23 1	0 0 0 0
21 24 1	0 0 0 0
1 21 1	0 0 0 0
25 26 1	0 0 0 0
25 27 1	0 0 0 0
17 25 1	0 0 0 0
28 29 1	0 0 0 0
17 28 1	0 0 0 0
30 31 1	0 0 0 0
30 32 1	0 0 0 0
30 33 1	0 0 0 0
15 30 1	0 0 0 0
34 35 1	0 0 0 0
16 34 1	0 0 0 0
36 37 1	0 0 0 0
18 36 1	0 0 0 0
15 38 1	0 0 0 0
34 39 1	0 0 0 0
28 40 1	0 0 0 0
25 28 1	0 0 0 0
34 38 1	0 0 0 0
41 42 1	0 0 0 0
16 41 1	0 0 0 0
M END
$$$$
M0017
Spartan	03312121163D
42 45 0	0 0 0 0	0 0 0	999	V2	0
0.3029	-1.6575	-1.887	C	0	0	0	0	0	0	0	0	0	0	0	0
1.5812	-1.1428	-1.1477	C	0	0	0	0	0	0	0	0	0	0	0	0
1.032	-0.322	0.0145	C	0	0	0	0	0	0	0	0	0	0	0	0
-0.1762	0.3662	-0.6243	C	0	0	0	0	0	0	0	0	0	0	0	0
-0.8745	-0.8297	-1.2734	C	0	0	0	0	0	0	0	0	0	0	0	0
2.1744	-0.5055	-1.8159	H	0	0	0	0	0	0	0	0	0	0	0	0
2.231	-1.9659	-0.8258	H	0	0	0	0	0	0	0	0	0	0	0	0
0.6291	-1.0346	0.7468	H	0	0	0	0	0	0	0	0	0	0	0	0
0.1804	1.0197	-1.4327	H	0	0	0	0	0	0	0	0	0	0	0	0
-1.6153	-0.5487	-2.0284	H	0	0	0	0	0	0	0	0	0	0	0	0
-1.3974	-1.4094	-0.4968	H	0	0	0	0	0	0	0	0	0	0	0	0
1.9243	0.6461	0.7836	C	0	0	0	0	0	0	0	0	0	0	0	0
2.585	0.0838	1.4567	H	0	0	0	0	0	0	0	0	0	0	0	0
2.5779	1.2106	0.1078	H	0	0	0	0	0	0	0	0	0	0	0	0
-0.9084	1.319	0.361	C	0	0	0	0	0	0	0	0	0	0	0	0
1.057	1.6319	1.6202	C	0	0	0	0	0	0	0	0	0	0	0	0
-0.3735	1.0908	1.7714	C	0	0	0	0	0	0	0	0	0	0	0	0
0.1145	-3.1544	-1.6062	C	0	0	0	0	0	0	0	0	0	0	0	0
0.9344	-3.7214	-2.0595	H	0	0	0	0	0	0	0	0	0	0	0	0
0.1558	-3.3271	-0.517	H	0	0	0	0	0	0	0	0	0	0	0	0
0.3987	-1.4233	-3.3963	C	0	0	0	0	0	0	0	0	0	0	0	0
1.3144	-1.8702	-3.8005	H	0	0	0	0	0	0	0	0	0	0	0	0
0.4185	-0.3519	-3.6262	H	0	0	0	0	0	0	0	0	0	0	0	0
-0.4545	-1.8753	-3.9106	H	0	0	0	0	0	0	0	0	0	0	0	0
-0.7417	-0.0343	2.6846	C	0	0	0	0	0	0	0	0	0	0	0	0
0.0457	-0.494	3.2791	H	0	0	0	0	0	0	0	0	0	0	0	0
-1.5136	-0.7302	2.3652	H	0	0	0	0	0	0	0	0	0	0	0	0
-1.1512	1.3804	3.0158	C	0	0	0	0	0	0	0	0	0	0	0	0
-0.6165	1.887	3.8135	H	0	0	0	0	0	0	0	0	0	0	0	0
-2.4141	1.3276	0.1896	C	0	0	0	0	0	0	0	0	0	0	0	0
-2.8488	0.3593	0.4603	H	0	0	0	0	0	0	0	0	0	0	0	0
-2.668	1.5365	-0.8539	H	0	0	0	0	0	0	0	0	0	0	0	0
-2.8622	2.1071	0.8104	H	0	0	0	0	0	0	0	0	0	0	0	0
0.7223	2.9217	0.8541	C	0	0	0	0	0	0	0	0	0	0	0	0
1.5367	3.2493	0.1989	H	0	0	0	0	0	0	0	0	0	0	0	0
-1.0693	-3.6911	-2.1592	O	0	0	0	0	0	0	0	0	0	0	0	0
-1.8156	-3.2507	-1.7366	H	0	0	0	0	0	0	0	0	0	0	0	0
-0.4372	2.6533	0.0807	O	0	0	0	0	0	0	0	0	0	0	0	0
0.512	3.7137	1.5819	H	0	0	0	0	0	0	0	0	0	0	0	0
-2.2025	1.6372	2.933	H	0	0	0	0	0	0	0	0	0	0	0	0
1.6976	2.0015	2.8205	O	0	0	0	0	0	0	0	0	0	0	0	0
2.0148	1.1969	3.2483	H	0	0	0	0	0	0	0	0	0	0	0	0
1 2 1	0 0 0 0
1 5 1	0 0 0 0
2 6 1	0 0 0 0
2 7 1	0 0 0 0
2 3 1	0 0 0 0
3 8 1	0 0 0 0
3 4 1	0 0 0 0
4 9 1	0 0 0 0
4 5 1	0 0 0 0
5 10 1	0 0 0 0
5 11 1	0 0 0 0
12 13 1	0 0 0 0
12 14 1	0 0 0 0
3 12 1	0 0 0 0
4 15 1	0 0 0 0
12 16 1	0 0 0 0
15 17 1	0 0 0 0
16 17 1	0 0 0 0
18 19 1	0 0 0 0
18 20 1	0 0 0 0
1 18 1	0 0 0 0
21 22 1	0 0 0 0
21 23 1	0 0 0 0
21 24 1	0 0 0 0
1 21 1	0 0 0 0
25 26 1	0 0 0 0
25 27 1	0 0 0 0
17 25 1	0 0 0 0
28 29 1	0 0 0 0
17 28 1	0 0 0 0
30 31 1	0 0 0 0
30 32 1	0 0 0 0
30 33 1	0 0 0 0
15 30 1	0 0 0 0
34 35 1	0 0 0 0
16 34 1	0 0 0 0
36 37 1	0 0 0 0
18 36 1	0 0 0 0
15 38 1	0 0 0 0
34 39 1	0 0 0 0
28 40 1	0 0 0 0
25 28 1	0 0 0 0
34 38 1	0 0 0 0
41 42 1	0 0 0 0
16 41 1	0 0 0 0
M END
$$$$
M0018
Spartan	03312121163D
42 45 0	0 0 0 0	0 0 0	999	V2	0
-1.8929	0.2346	-1.6057	C	0	0	0	0	0	0	0	0	0	0	0	0
-1.1862	1.5172	-1.0606	C	0	0	0	0	0	0	0	0	0	0	0	0
-0.0092	0.9663	-0.2647	C	0	0	0	0	0	0	0	0	0	0	0	0
-0.6344	-0.2468	0.4277	C	0	0	0	0	0	0	0	0	0	0	0	0
-1.3092	-0.9427	-0.7569	C	0	0	0	0	0	0	0	0	0	0	0	0
-1.8638	2.0706	-0.3977	H	0	0	0	0	0	0	0	0	0	0	0	0
-0.9016	2.193	-1.8727	H	0	0	0	0	0	0	0	0	0	0	0	0
0.7116	0.5698	-0.9931	H	0	0	0	0	0	0	0	0	0	0	0	0
-1.4277	0.1087	1.0999	H	0	0	0	0	0	0	0	0	0	0	0	0
-2.0872	-1.6534	-0.461	H	0	0	0	0	0	0	0	0	0	0	0	0
-0.5627	-1.5027	-1.3383	H	0	0	0	0	0	0	0	0	0	0	0	0
0.7775	1.8528	0.6949	C	0	0	0	0	0	0	0	0	0	0	0	0
1.4425	2.5143	0.1229	H	0	0	0	0	0	0	0	0	0	0	0	0
0.1127	2.506	1.2736	H	0	0	0	0	0	0	0	0	0	0	0	0
0.3693	-0.9862	1.3562	C	0	0	0	0	0	0	0	0	0	0	0	0
1.628	0.9804	1.6633	C	0	0	0	0	0	0	0	0	0	0	0	0
1.7748	-0.445	1.1086	C	0	0	0	0	0	0	0	0	0	0	0	0
-1.5306	0.0115	-3.073	C	0	0	0	0	0	0	0	0	0	0	0	0
-0.4321	-0.0239	-3.1695	H	0	0	0	0	0	0	0	0	0	0	0	0
-1.9228	-0.968	-3.3942	H	0	0	0	0	0	0	0	0	0	0	0	0
-3.4122	0.3307	-1.4512	C	0	0	0	0	0	0	0	0	0	0	0	0
-3.799	1.2128	-1.97	H	0	0	0	0	0	0	0	0	0	0	0	0
-3.685	0.4032	-0.3917	H	0	0	0	0	0	0	0	0	0	0	0	0
-3.9071	-0.5542	-1.8693	H	0	0	0	0	0	0	0	0	0	0	0	0
2.6692	-0.7993	-0.0357	C	0	0	0	0	0	0	0	0	0	0	0	0
3.2519	-0.0051	-0.4983	H	0	0	0	0	0	0	0	0	0	0	0	0
2.3386	-1.5646	-0.7335	H	0	0	0	0	0	0	0	0	0	0	0	0
3.0271	-1.2206	1.3691	C	0	0	0	0	0	0	0	0	0	0	0	0
3.8321	-0.6875	1.8659	H	0	0	0	0	0	0	0	0	0	0	0	0
0.2035	-2.4926	1.3533	C	0	0	0	0	0	0	0	0	0	0	0	0
0.4602	-2.9174	0.3772	H	0	0	0	0	0	0	0	0	0	0	0	0
-0.8357	-2.7526	1.5757	H	0	0	0	0	0	0	0	0	0	0	0	0
0.838	-2.9458	2.119	H	0	0	0	0	0	0	0	0	0	0	0	0
0.8807	0.6346	2.9617	C	0	0	0	0	0	0	0	0	0	0	0	0
0.2245	1.444	3.301	H	0	0	0	0	0	0	0	0	0	0	0	0
-2.0721	1.0577	-3.8552	O	0	0	0	0	0	0	0	0	0	0	0	0
-1.8324	0.901	-4.7751	H	0	0	0	0	0	0	0	0	0	0	0	0
0.1133	-0.5304	2.7009	O	0	0	0	0	0	0	0	0	0	0	0	0
1.6209	0.4277	3.7431	H	0	0	0	0	0	0	0	0	0	0	0	0
2.9527	-2.2744	1.6182	H	0	0	0	0	0	0	0	0	0	0	0	0
2.8323	1.6218	2.0208	O	0	0	0	0	0	0	0	0	0	0	0	0
3.2423	1.9546	1.2145	H	0	0	0	0	0	0	0	0	0	0	0	0
1 2 1	0 0 0 0
1 5 1	0 0 0 0
2 6 1	0 0 0 0
2 7 1	0 0 0 0
2 3 1	0 0 0 0
3 8 1	0 0 0 0
3 4 1	0 0 0 0
4 9 1	0 0 0 0
4 5 1	0 0 0 0
5 10 1	0 0 0 0
5 11 1	0 0 0 0
12 13 1	0 0 0 0
12 14 1	0 0 0 0
3 12 1	0 0 0 0
4 15 1	0 0 0 0
12 16 1	0 0 0 0
15 17 1	0 0 0 0
16 17 1	0 0 0 0
18 19 1	0 0 0 0
18 20 1	0 0 0 0
1 18 1	0 0 0 0
21 22 1	0 0 0 0
21 23 1	0 0 0 0
21 24 1	0 0 0 0
1 21 1	0 0 0 0
25 26 1	0 0 0 0
25 27 1	0 0 0 0
17 25 1	0 0 0 0
28 29 1	0 0 0 0
17 28 1	0 0 0 0
30 31 1	0 0 0 0
30 32 1	0 0 0 0
30 33 1	0 0 0 0
15 30 1	0 0 0 0
34 35 1	0 0 0 0
16 34 1	0 0 0 0
36 37 1	0 0 0 0
18 36 1	0 0 0 0
15 38 1	0 0 0 0
34 39 1	0 0 0 0
28 40 1	0 0 0 0
25 28 1	0 0 0 0
34 38 1	0 0 0 0
41 42 1	0 0 0 0
16 41 1	0 0 0 0
M END
$$$$
M0019
Spartan	03312121163D
42 45 0	0 0 0 0	0 0 0	999	V2	0
0.2795	-1.6897	-1.8664	C	0	0	0	0	0	0	0	0	0	0	0	0
1.5645	-1.1674	-1.1432	C	0	0	0	0	0	0	0	0	0	0	0	0
1.0253	-0.3365	0.0164	C	0	0	0	0	0	0	0	0	0	0	0	0
-0.1918	0.3414	-0.6157	C	0	0	0	0	0	0	0	0	0	0	0	0
-0.894	-0.8625	-1.2443	C	0	0	0	0	0	0	0	0	0	0	0	0
2.1514	-0.5367	-1.8234	H	0	0	0	0	0	0	0	0	0	0	0	0
2.2174	-1.9871	-0.8189	H	0	0	0	0	0	0	0	0	0	0	0	0
0.6362	-1.0421	0.7619	H	0	0	0	0	0	0	0	0	0	0	0	0
0.1543	0.9864	-1.4355	H	0	0	0	0	0	0	0	0	0	0	0	0
-1.6461	-0.5918	-1.9919	H	0	0	0	0	0	0	0	0	0	0	0	0
-1.4035	-1.4381	-0.4557	H	0	0	0	0	0	0	0	0	0	0	0	0
1.9189	0.6458	0.7658	C	0	0	0	0	0	0	0	0	0	0	0	0
2.588	0.1009	1.4414	H	0	0	0	0	0	0	0	0	0	0	0	0
2.5461	1.2126	0.0648	H	0	0	0	0	0	0	0	0	0	0	0	0
-0.9118	1.3045	0.3679	C	0	0	0	0	0	0	0	0	0	0	0	0
1.0525	1.621	1.6188	C	0	0	0	0	0	0	0	0	0	0	0	0
-0.3675	1.0814	1.7765	C	0	0	0	0	0	0	0	0	0	0	0	0
0.0974	-3.1858	-1.5789	C	0	0	0	0	0	0	0	0	0	0	0	0
0.9149	-3.753	-2.0373	H	0	0	0	0	0	0	0	0	0	0	0	0
0.1484	-3.3547	-0.4894	H	0	0	0	0	0	0	0	0	0	0	0	0
0.3596	-1.4604	-3.3772	C	0	0	0	0	0	0	0	0	0	0	0	0
1.2687	-1.9131	-3.7902	H	0	0	0	0	0	0	0	0	0	0	0	0
0.383	-0.3895	-3.61	H	0	0	0	0	0	0	0	0	0	0	0	0
-0.5016	-1.9084	-3.8815	H	0	0	0	0	0	0	0	0	0	0	0	0
-0.7254	-0.0504	2.6849	C	0	0	0	0	0	0	0	0	0	0	0	0
0.074	-0.4937	3.2722	H	0	0	0	0	0	0	0	0	0	0	0	0
-1.4905	-0.7506	2.3579	H	0	0	0	0	0	0	0	0	0	0	0	0
-1.1476	1.3574	3.0257	C	0	0	0	0	0	0	0	0	0	0	0	0
-0.6227	1.8545	3.8343	H	0	0	0	0	0	0	0	0	0	0	0	0
-2.4185	1.3174	0.2086	C	0	0	0	0	0	0	0	0	0	0	0	0
-2.8545	0.3541	0.4945	H	0	0	0	0	0	0	0	0	0	0	0	0
-2.6802	1.5145	-0.8354	H	0	0	0	0	0	0	0	0	0	0	0	0
-2.8589	2.1057	0.8238	H	0	0	0	0	0	0	0	0	0	0	0	0
0.7055	2.9189	0.8605	C	0	0	0	0	0	0	0	0	0	0	0	0
1.5191	3.2741	0.2155	H	0	0	0	0	0	0	0	0	0	0	0	0
-1.0903	-3.726	-2.1201	O	0	0	0	0	0	0	0	0	0	0	0	0
-1.8341	-3.2954	-1.6802	H	0	0	0	0	0	0	0	0	0	0	0	0
-0.4348	2.6348	0.0665	O	0	0	0	0	0	0	0	0	0	0	0	0
0.4688	3.6975	1.5956	H	0	0	0	0	0	0	0	0	0	0	0	0
-2.2	1.6086	2.9369	H	0	0	0	0	0	0	0	0	0	0	0	0
1.6412	1.8711	2.8773	O	0	0	0	0	0	0	0	0	0	0	0	0
2.5587	2.1302	2.7274	H	0	0	0	0	0	0	0	0	0	0	0	0
1 2 1	0 0 0 0
1 5 1	0 0 0 0
2 6 1	0 0 0 0
2 7 1	0 0 0 0
2 3 1	0 0 0 0
3 8 1	0 0 0 0
3 4 1	0 0 0 0
4 9 1	0 0 0 0
4 5 1	0 0 0 0
5 10 1	0 0 0 0
5 11 1	0 0 0 0
12 13 1	0 0 0 0
12 14 1	0 0 0 0
3 12 1	0 0 0 0
4 15 1	0 0 0 0
12 16 1	0 0 0 0
15 17 1	0 0 0 0
16 17 1	0 0 0 0
18 19 1	0 0 0 0
18 20 1	0 0 0 0
1 18 1	0 0 0 0
21 22 1	0 0 0 0
21 23 1	0 0 0 0
21 24 1	0 0 0 0
1 21 1	0 0 0 0
25 26 1	0 0 0 0
25 27 1	0 0 0 0
17 25 1	0 0 0 0
28 29 1	0 0 0 0
17 28 1	0 0 0 0
30 31 1	0 0 0 0
30 32 1	0 0 0 0
30 33 1	0 0 0 0
15 30 1	0 0 0 0
34 35 1	0 0 0 0
16 34 1	0 0 0 0
36 37 1	0 0 0 0
18 36 1	0 0 0 0
15 38 1	0 0 0 0
34 39 1	0 0 0 0
28 40 1	0 0 0 0
25 28 1	0 0 0 0
34 38 1	0 0 0 0
41 42 1	0 0 0 0
16 41 1	0 0 0 0
M END
$$$$
M0020
Spartan	03312121163D
42 45 0	0 0 0 0	0 0 0	999	V2	0
0.2117	-1.64	-1.8706	C	0	0	0	0	0	0	0	0	0	0	0	0
1.5007	-1.0848	-1.1823	C	0	0	0	0	0	0	0	0	0	0	0	0
0.9604	-0.279	-0.0073	C	0	0	0	0	0	0	0	0	0	0	0	0
-0.2632	0.4005	-0.6251	C	0	0	0	0	0	0	0	0	0	0	0	0
-0.9627	-0.7945	-1.2764	C	0	0	0	0	0	0	0	0	0	0	0	0
2.0444	-0.4269	-1.8727	H	0	0	0	0	0	0	0	0	0	0	0	0
2.1822	-1.8914	-0.8967	H	0	0	0	0	0	0	0	0	0	0	0	0
0.5798	-0.9998	0.7286	H	0	0	0	0	0	0	0	0	0	0	0	0
0.08	1.0633	-1.4317	H	0	0	0	0	0	0	0	0	0	0	0	0
-1.6874	-0.5109	-2.046	H	0	0	0	0	0	0	0	0	0	0	0	0
-1.5069	-1.3721	-0.5153	H	0	0	0	0	0	0	0	0	0	0	0	0
1.8477	0.698	0.7567	C	0	0	0	0	0	0	0	0	0	0	0	0
2.5219	0.1464	1.4221	H	0	0	0	0	0	0	0	0	0	0	0	0
2.4701	1.2804	0.0639	H	0	0	0	0	0	0	0	0	0	0	0	0
-0.9901	1.3402	0.3764	C	0	0	0	0	0	0	0	0	0	0	0	0
0.9761	1.6536	1.6254	C	0	0	0	0	0	0	0	0	0	0	0	0
-0.4386	1.0999	1.7798	C	0	0	0	0	0	0	0	0	0	0	0	0
0.0005	-3.1073	-1.5008	C	0	0	0	0	0	0	0	0	0	0	0	0
-0.0212	-3.2012	-0.4016	H	0	0	0	0	0	0	0	0	0	0	0	0
-0.9822	-3.4351	-1.8802	H	0	0	0	0	0	0	0	0	0	0	0	0
0.2878	-1.4894	-3.3914	C	0	0	0	0	0	0	0	0	0	0	0	0
1.1655	-2.007	-3.7876	H	0	0	0	0	0	0	0	0	0	0	0	0
0.3544	-0.4308	-3.6678	H	0	0	0	0	0	0	0	0	0	0	0	0
-0.6026	-1.9099	-3.8745	H	0	0	0	0	0	0	0	0	0	0	0	0
-0.7829	-0.0492	2.6713	C	0	0	0	0	0	0	0	0	0	0	0	0
0.0226	-0.4945	3.2488	H	0	0	0	0	0	0	0	0	0	0	0	0
-1.5426	-0.751	2.3353	H	0	0	0	0	0	0	0	0	0	0	0	0
-1.2166	1.3491	3.0361	C	0	0	0	0	0	0	0	0	0	0	0	0
-0.6935	1.8377	3.8513	H	0	0	0	0	0	0	0	0	0	0	0	0
-2.4976	1.3416	0.2234	C	0	0	0	0	0	0	0	0	0	0	0	0
-2.924	0.3703	0.496	H	0	0	0	0	0	0	0	0	0	0	0	0
-2.7653	1.5518	-0.8165	H	0	0	0	0	0	0	0	0	0	0	0	0
-2.9424	2.1168	0.8522	H	0	0	0	0	0	0	0	0	0	0	0	0
0.6159	2.9599	0.8872	C	0	0	0	0	0	0	0	0	0	0	0	0
1.4238	3.33	0.2427	H	0	0	0	0	0	0	0	0	0	0	0	0
1.0442	-3.8856	-2.0522	O	0	0	0	0	0	0	0	0	0	0	0	0
0.894	-4.806	-1.8094	H	0	0	0	0	0	0	0	0	0	0	0	0
-0.5287	2.6813	0.0972	O	0	0	0	0	0	0	0	0	0	0	0	0
0.3792	3.7264	1.6357	H	0	0	0	0	0	0	0	0	0	0	0	0
-2.2715	1.5924	2.955	H	0	0	0	0	0	0	0	0	0	0	0	0
1.5672	1.8928	2.8855	O	0	0	0	0	0	0	0	0	0	0	0	0
2.4901	2.134	2.7356	H	0	0	0	0	0	0	0	0	0	0	0	0
1 2 1	0 0 0 0
1 5 1	0 0 0 0
2 6 1	0 0 0 0
2 7 1	0 0 0 0
2 3 1	0 0 0 0
3 8 1	0 0 0 0
3 4 1	0 0 0 0
4 9 1	0 0 0 0
4 5 1	0 0 0 0
5 10 1	0 0 0 0
5 11 1	0 0 0 0
12 13 1	0 0 0 0
12 14 1	0 0 0 0
3 12 1	0 0 0 0
4 15 1	0 0 0 0
12 16 1	0 0 0 0
15 17 1	0 0 0 0
16 17 1	0 0 0 0
18 19 1	0 0 0 0
18 20 1	0 0 0 0
1 18 1	0 0 0 0
21 22 1	0 0 0 0
21 23 1	0 0 0 0
21 24 1	0 0 0 0
1 21 1	0 0 0 0
25 26 1	0 0 0 0
25 27 1	0 0 0 0
17 25 1	0 0 0 0
28 29 1	0 0 0 0
17 28 1	0 0 0 0
30 31 1	0 0 0 0
30 32 1	0 0 0 0
30 33 1	0 0 0 0
15 30 1	0 0 0 0
34 35 1	0 0 0 0
16 34 1	0 0 0 0
36 37 1	0 0 0 0
18 36 1	0 0 0 0
15 38 1	0 0 0 0
34 39 1	0 0 0 0
28 40 1	0 0 0 0
25 28 1	0 0 0 0
34 38 1	0 0 0 0
41 42 1	0 0 0 0
16 41 1	0 0 0 0
M END
$$$$
M0021
Spartan	03312121163D
42 45 0	0 0 0 0	0 0 0	999	V2	0
-0.2865	1.8779	1.6327	C	0	0	0	0	0	0	0	0	0	0	0	0
-1.5686	1.1575	1.1014	C	0	0	0	0	0	0	0	0	0	0	0	0
-1.0202	-0.0074	0.2846	C	0	0	0	0	0	0	0	0	0	0	0	0
0.19	0.6294	-0.4018	C	0	0	0	0	0	0	0	0	0	0	0	0
0.8893	1.2818	0.792	C	0	0	0	0	0	0	0	0	0	0	0	0
-2.1435	1.8346	0.4567	H	0	0	0	0	0	0	0	0	0	0	0	0
-2.2356	0.8432	1.9139	H	0	0	0	0	0	0	0	0	0	0	0	0
-0.6189	-0.7374	1.0006	H	0	0	0	0	0	0	0	0	0	0	0	0
-0.1675	1.4329	-1.0615	H	0	0	0	0	0	0	0	0	0	0	0	0
1.6144	2.0509	0.512	H	0	0	0	0	0	0	0	0	0	0	0	0
1.432	0.5301	1.3785	H	0	0	0	0	0	0	0	0	0	0	0	0
-1.9122	-0.7792	-0.6818	C	0	0	0	0	0	0	0	0	0	0	0	0
-2.5723	-1.4527	-0.1181	H	0	0	0	0	0	0	0	0	0	0	0	0
-2.5669	-0.1054	-1.2486	H	0	0	0	0	0	0	0	0	0	0	0	0
0.9245	-0.3603	-1.3485	C	0	0	0	0	0	0	0	0	0	0	0	0
-1.0432	-1.6154	-1.6661	C	0	0	0	0	0	0	0	0	0	0	0	0
0.3844	-1.7694	-1.1194	C	0	0	0	0	0	0	0	0	0	0	0	0
-0.1041	1.5508	3.1135	C	0	0	0	0	0	0	0	0	0	0	0	0
-0.9351	1.9924	3.6885	H	0	0	0	0	0	0	0	0	0	0	0	0
-0.1503	0.4567	3.2479	H	0	0	0	0	0	0	0	0	0	0	0	0
-0.3826	3.3938	1.4428	C	0	0	0	0	0	0	0	0	0	0	0	0
-1.2889	3.7904	1.9171	H	0	0	0	0	0	0	0	0	0	0	0	0
-0.424	3.6467	0.3773	H	0	0	0	0	0	0	0	0	0	0	0	0
0.4835	3.8944	1.8841	H	0	0	0	0	0	0	0	0	0	0	0	0
0.7445	-2.6802	0.01	C	0	0	0	0	0	0	0	0	0	0	0	0
-0.0467	-3.2719	0.4671	H	0	0	0	0	0	0	0	0	0	0	0	0
1.512	-2.3578	0.7094	H	0	0	0	0	0	0	0	0	0	0	0	0
1.1601	-3.0168	-1.4018	C	0	0	0	0	0	0	0	0	0	0	0	0
0.6261	-3.8151	-1.9081	H	0	0	0	0	0	0	0	0	0	0	0	0
2.4303	-0.1927	-1.3486	C	0	0	0	0	0	0	0	0	0	0	0	0
2.8573	-0.4575	-0.3758	H	0	0	0	0	0	0	0	0	0	0	0	0
2.6874	0.8494	-1.5598	H	0	0	0	0	0	0	0	0	0	0	0	0
2.8825	-0.8181	-2.1222	H	0	0	0	0	0	0	0	0	0	0	0	0
-0.7029	-0.8487	-2.9547	C	0	0	0	0	0	0	0	0	0	0	0	0
-1.514	-0.1875	-3.28	H	0	0	0	0	0	0	0	0	0	0	0	0
1.1417	2.0601	3.5467	O	0	0	0	0	0	0	0	0	0	0	0	0
1.2435	1.8549	4.483	H	0	0	0	0	0	0	0	0	0	0	0	0
0.463	-0.0857	-2.688	O	0	0	0	0	0	0	0	0	0	0	0	0
-0.5003	-1.5769	-3.7485	H	0	0	0	0	0	0	0	0	0	0	0	0
2.2129	-2.9366	-1.6537	H	0	0	0	0	0	0	0	0	0	0	0	0
-1.6866	-2.8142	-2.0379	O	0	0	0	0	0	0	0	0	0	0	0	0
-2.0086	-3.2408	-1.2347	H	0	0	0	0	0	0	0	0	0	0	0	0
1 2 1	0 0 0 0
1 5 1	0 0 0 0
2 6 1	0 0 0 0
2 7 1	0 0 0 0
2 3 1	0 0 0 0
3 8 1	0 0 0 0
3 4 1	0 0 0 0
4 9 1	0 0 0 0
4 5 1	0 0 0 0
5 10 1	0 0 0 0
5 11 1	0 0 0 0
12 13 1	0 0 0 0
12 14 1	0 0 0 0
3 12 1	0 0 0 0
4 15 1	0 0 0 0
12 16 1	0 0 0 0
15 17 1	0 0 0 0
16 17 1	0 0 0 0
18 19 1	0 0 0 0
18 20 1	0 0 0 0
1 18 1	0 0 0 0
21 22 1	0 0 0 0
21 23 1	0 0 0 0
21 24 1	0 0 0 0
1 21 1	0 0 0 0
25 26 1	0 0 0 0
25 27 1	0 0 0 0
17 25 1	0 0 0 0
28 29 1	0 0 0 0
17 28 1	0 0 0 0
30 31 1	0 0 0 0
30 32 1	0 0 0 0
30 33 1	0 0 0 0
15 30 1	0 0 0 0
34 35 1	0 0 0 0
16 34 1	0 0 0 0
36 37 1	0 0 0 0
18 36 1	0 0 0 0
15 38 1	0 0 0 0
34 39 1	0 0 0 0
28 40 1	0 0 0 0
25 28 1	0 0 0 0
34 38 1	0 0 0 0
41 42 1	0 0 0 0
16 41 1	0 0 0 0
M END
$$$$
M0022
Spartan	03312121163D
42 45 0	0 0 0 0	0 0 0	999	V2	0
0.2688	-1.6697	-1.8429	C	0	0	0	0	0	0	0	0	0	0	0	0
1.5561	-1.1268	-1.1402	C	0	0	0	0	0	0	0	0	0	0	0	0
1.0114	-0.3124	0.0282	C	0	0	0	0	0	0	0	0	0	0	0	0
-0.2071	0.3669	-0.5998	C	0	0	0	0	0	0	0	0	0	0	0	0
-0.9067	-0.83	-1.2463	C	0	0	0	0	0	0	0	0	0	0	0	0
2.1222	-0.4804	-1.8234	H	0	0	0	0	0	0	0	0	0	0	0	0
2.2292	-1.9353	-0.8291	H	0	0	0	0	0	0	0	0	0	0	0	0
0.6244	-1.0284	0.7645	H	0	0	0	0	0	0	0	0	0	0	0	0
0.1418	1.0265	-1.4071	H	0	0	0	0	0	0	0	0	0	0	0	0
-1.6351	-0.5476	-2.0123	H	0	0	0	0	0	0	0	0	0	0	0	0
-1.4468	-1.4185	-0.4948	H	0	0	0	0	0	0	0	0	0	0	0	0
1.9012	0.6641	0.7903	C	0	0	0	0	0	0	0	0	0	0	0	0
2.5679	0.1132	1.4637	H	0	0	0	0	0	0	0	0	0	0	0	0
2.5308	1.2395	0.0974	H	0	0	0	0	0	0	0	0	0	0	0	0
-0.9349	1.3134	0.3947	C	0	0	0	0	0	0	0	0	0	0	0	0
1.0286	1.6297	1.6475	C	0	0	0	0	0	0	0	0	0	0	0	0
-0.3878	1.08	1.8009	C	0	0	0	0	0	0	0	0	0	0	0	0
0.0983	-3.1556	-1.4957	C	0	0	0	0	0	0	0	0	0	0	0	0
0.934	-3.7321	-1.9267	H	0	0	0	0	0	0	0	0	0	0	0	0
0.1429	-3.2796	-0.4079	H	0	0	0	0	0	0	0	0	0	0	0	0
0.3583	-1.4825	-3.3605	C	0	0	0	0	0	0	0	0	0	0	0	0
1.238	-1.9928	-3.7717	H	0	0	0	0	0	0	0	0	0	0	0	0
0.4377	-0.4198	-3.6154	H	0	0	0	0	0	0	0	0	0	0	0	0
-0.5337	-1.8673	-3.8707	H	0	0	0	0	0	0	0	0	0	0	0	0
-0.7369	-0.0636	2.6981	C	0	0	0	0	0	0	0	0	0	0	0	0
0.0667	-0.5061	3.2802	H	0	0	0	0	0	0	0	0	0	0	0	0
-1.4962	-0.7664	2.3641	H	0	0	0	0	0	0	0	0	0	0	0	0
-1.1693	1.3376	3.0533	C	0	0	0	0	0	0	0	0	0	0	0	0
-0.6475	1.8324	3.8657	H	0	0	0	0	0	0	0	0	0	0	0	0
-2.4418	1.3145	0.236	C	0	0	0	0	0	0	0	0	0	0	0	0
-2.8681	0.3433	0.5083	H	0	0	0	0	0	0	0	0	0	0	0	0
-2.7052	1.5221	-0.8055	H	0	0	0	0	0	0	0	0	0	0	0	0
-2.8892	2.0912	0.8609	H	0	0	0	0	0	0	0	0	0	0	0	0
0.6758	2.9316	0.8968	C	0	0	0	0	0	0	0	0	0	0	0	0
1.4868	3.2911	0.2495	H	0	0	0	0	0	0	0	0	0	0	0	0
-1.147	-3.6979	-1.8849	O	0	0	0	0	0	0	0	0	0	0	0	0
-1.1708	-3.7233	-2.8482	H	0	0	0	0	0	0	0	0	0	0	0	0
-0.471	2.6528	0.1096	O	0	0	0	0	0	0	0	0	0	0	0	0
0.4431	3.7064	1.6388	H	0	0	0	0	0	0	0	0	0	0	0	0
-2.2235	1.582	2.9674	H	0	0	0	0	0	0	0	0	0	0	0	0
1.6165	1.8772	2.9075	O	0	0	0	0	0	0	0	0	0	0	0	0
2.5383	2.1208	2.7598	H	0	0	0	0	0	0	0	0	0	0	0	0
1 2 1	0 0 0 0
1 5 1	0 0 0 0
2 6 1	0 0 0 0
2 7 1	0 0 0 0
2 3 1	0 0 0 0
3 8 1	0 0 0 0
3 4 1	0 0 0 0
4 9 1	0 0 0 0
4 5 1	0 0 0 0
5 10 1	0 0 0 0
5 11 1	0 0 0 0
12 13 1	0 0 0 0
12 14 1	0 0 0 0
3 12 1	0 0 0 0
4 15 1	0 0 0 0
12 16 1	0 0 0 0
15 17 1	0 0 0 0
16 17 1	0 0 0 0
18 19 1	0 0 0 0
18 20 1	0 0 0 0
1 18 1	0 0 0 0
21 22 1	0 0 0 0
21 23 1	0 0 0 0
[truncated: 208 more rows]

## Sheet: 2R3S7S9S11S
M0001
Spartan	03312121093D
42 45 0	0 0 0 0	0 0 0	999	V2	0
0.294	-1.7767	-1.8282	C	0	0	0	0	0	0	0	0	0	0	0	0
1.5672	-1.1897	-1.1416	C	0	0	0	0	0	0	0	0	0	0	0	0
1.0147	-0.4007	0.0404	C	0	0	0	0	0	0	0	0	0	0	0	0
-0.2305	0.2517	-0.5678	C	0	0	0	0	0	0	0	0	0	0	0	0
-0.8972	-0.957	-1.2293	C	0	0	0	0	0	0	0	0	0	0	0	0
2.0842	-0.5142	-1.8331	H	0	0	0	0	0	0	0	0	0	0	0	0
2.2701	-1.9767	-0.8468	H	0	0	0	0	0	0	0	0	0	0	0	0
0.6566	-1.1322	0.777	H	0	0	0	0	0	0	0	0	0	0	0	0
0.1006	0.9272	-1.3678	H	0	0	0	0	0	0	0	0	0	0	0	0
-1.6458	-0.6911	-1.9867	H	0	0	0	0	0	0	0	0	0	0	0	0
-1.4209	-1.5592	-0.4761	H	0	0	0	0	0	0	0	0	0	0	0	0
1.8923	0.5972	0.7889	C	0	0	0	0	0	0	0	0	0	0	0	0
2.5563	0.0779	1.4869	H	0	0	0	0	0	0	0	0	0	0	0	0
2.5276	1.1623	0.0967	H	0	0	0	0	0	0	0	0	0	0	0	0
-0.9876	1.1616	0.4417	C	0	0	0	0	0	0	0	0	0	0	0	0
1.0132	1.5731	1.6094	C	0	0	0	0	0	0	0	0	0	0	0	0
-0.3825	0.9712	1.8293	C	0	0	0	0	0	0	0	0	0	0	0	0
0.375	-1.6019	-3.3518	C	0	0	0	0	0	0	0	0	0	0	0	0
1.2625	-2.1226	-3.7283	H	0	0	0	0	0	0	0	0	0	0	0	0
-0.506	-2.0699	-3.8215	H	0	0	0	0	0	0	0	0	0	0	0	0
0.1302	-3.2678	-1.5211	C	0	0	0	0	0	0	0	0	0	0	0	0
0.9386	-3.8576	-1.969	H	0	0	0	0	0	0	0	0	0	0	0	0
-0.8228	-3.6516	-1.9055	H	0	0	0	0	0	0	0	0	0	0	0	0
0.1484	-3.4425	-0.4394	H	0	0	0	0	0	0	0	0	0	0	0	0
-0.6502	-0.1765	2.7442	C	0	0	0	0	0	0	0	0	0	0	0	0
0.191	-0.5741	3.3061	H	0	0	0	0	0	0	0	0	0	0	0	0
-1.3875	-0.9169	2.4439	H	0	0	0	0	0	0	0	0	0	0	0	0
-1.1371	1.2055	3.1045	C	0	0	0	0	0	0	0	0	0	0	0	0
-0.6274	1.7064	3.9231	H	0	0	0	0	0	0	0	0	0	0	0	0
-2.4961	1.0774	0.33	C	0	0	0	0	0	0	0	0	0	0	0	0
-2.8593	0.0865	0.6221	H	0	0	0	0	0	0	0	0	0	0	0	0
-2.805	1.263	-0.7031	H	0	0	0	0	0	0	0	0	0	0	0	0
-2.9672	1.8325	0.9642	H	0	0	0	0	0	0	0	0	0	0	0	0
0.6009	2.8271	0.802	C	0	0	0	0	0	0	0	0	0	0	0	0
1.3621	3.1263	0.0733	H	0	0	0	0	0	0	0	0	0	0	0	0
0.5179	-0.2607	-3.7761	O	0	0	0	0	0	0	0	0	0	0	0	0
-0.3079	0.201	-3.5829	H	0	0	0	0	0	0	0	0	0	0	0	0
-0.6161	2.5242	0.1436	O	0	0	0	0	0	0	0	0	0	0	0	0
0.4343	3.6704	1.4878	H	0	0	0	0	0	0	0	0	0	0	0	0
-2.2027	1.406	3.0552	H	0	0	0	0	0	0	0	0	0	0	0	0
1.7389	1.8897	2.7743	O	0	0	0	0	0	0	0	0	0	0	0	0
1.2736	2.6014	3.2314	H	0	0	0	0	0	0	0	0	0	0	0	0
1 2 1	0 0 0 0
1 5 1	0 0 0 0
2 6 1	0 0 0 0
2 7 1	0 0 0 0
2 3 1	0 0 0 0
3 8 1	0 0 0 0
3 4 1	0 0 0 0
4 9 1	0 0 0 0
4 5 1	0 0 0 0
5 10 1	0 0 0 0
5 11 1	0 0 0 0
12 13 1	0 0 0 0
12 14 1	0 0 0 0
3 12 1	0 0 0 0
4 15 1	0 0 0 0
12 16 1	0 0 0 0
15 17 1	0 0 0 0
16 17 1	0 0 0 0
18 19 1	0 0 0 0
18 20 1	0 0 0 0
1 18 1	0 0 0 0
21 22 1	0 0 0 0
21 23 1	0 0 0 0
21 24 1	0 0 0 0
1 21 1	0 0 0 0
25 26 1	0 0 0 0
25 27 1	0 0 0 0
17 25 1	0 0 0 0
28 29 1	0 0 0 0
17 28 1	0 0 0 0
30 31 1	0 0 0 0
30 32 1	0 0 0 0
30 33 1	0 0 0 0
15 30 1	0 0 0 0
34 35 1	0 0 0 0
16 34 1	0 0 0 0
36 37 1	0 0 0 0
18 36 1	0 0 0 0
15 38 1	0 0 0 0
34 39 1	0 0 0 0
28 40 1	0 0 0 0
25 28 1	0 0 0 0
34 38 1	0 0 0 0
41 42 1	0 0 0 0
16 41 1	0 0 0 0
M END
$$$$
M0002
Spartan	03312121093D
42 45 0	0 0 0 0	0 0 0	999	V2	0
0.2997	-1.7322	-1.7833	C	0	0	0	0	0	0	0	0	0	0	0	0
1.5815	-1.1505	-1.1015	C	0	0	0	0	0	0	0	0	0	0	0	0
1.0333	-0.3281	0.0603	C	0	0	0	0	0	0	0	0	0	0	0	0
-0.2208	0.2986	-0.5568	C	0	0	0	0	0	0	0	0	0	0	0	0
-0.8898	-0.9353	-1.1636	C	0	0	0	0	0	0	0	0	0	0	0	0
2.1282	-0.4987	-1.7979	H	0	0	0	0	0	0	0	0	0	0	0	0
2.2741	-1.9384	-0.7865	H	0	0	0	0	0	0	0	0	0	0	0	0
0.6819	-1.0433	0.8152	H	0	0	0	0	0	0	0	0	0	0	0	0
0.0885	0.9518	-1.3854	H	0	0	0	0	0	0	0	0	0	0	0	0
-1.6504	-0.714	-1.9177	H	0	0	0	0	0	0	0	0	0	0	0	0
-1.3722	-1.5289	-0.3756	H	0	0	0	0	0	0	0	0	0	0	0	0
1.9119	0.6874	0.7825	C	0	0	0	0	0	0	0	0	0	0	0	0
2.5902	0.1842	1.4786	H	0	0	0	0	0	0	0	0	0	0	0	0
2.5333	1.25	0.0749	H	0	0	0	0	0	0	0	0	0	0	0	0
-0.965	1.2415	0.4298	C	0	0	0	0	0	0	0	0	0	0	0	0
1.033	1.6665	1.6008	C	0	0	0	0	0	0	0	0	0	0	0	0
-0.3652	1.0706	1.8224	C	0	0	0	0	0	0	0	0	0	0	0	0
0.3805	-1.473	-3.2953	C	0	0	0	0	0	0	0	0	0	0	0	0
0.4234	-0.3934	-3.4772	H	0	0	0	0	0	0	0	0	0	0	0	0
1.3159	-1.9073	-3.6869	H	0	0	0	0	0	0	0	0	0	0	0	0
0.1566	-3.2318	-1.5112	C	0	0	0	0	0	0	0	0	0	0	0	0
0.9529	-3.8064	-2.0022	H	0	0	0	0	0	0	0	0	0	0	0	0
-0.8121	-3.6087	-1.8615	H	0	0	0	0	0	0	0	0	0	0	0	0
0.2127	-3.4366	-0.4363	H	0	0	0	0	0	0	0	0	0	0	0	0
-0.6423	-0.0624	2.7529	C	0	0	0	0	0	0	0	0	0	0	0	0
0.1941	-0.4544	3.3256	H	0	0	0	0	0	0	0	0	0	0	0	0
-1.3805	-0.8041	2.4586	H	0	0	0	0	0	0	0	0	0	0	0	0
-1.1252	1.3269	3.0901	C	0	0	0	0	0	0	0	0	0	0	0	0
-0.6175	1.8403	3.9028	H	0	0	0	0	0	0	0	0	0	0	0	0
-2.4737	1.1734	0.3122	C	0	0	0	0	0	0	0	0	0	0	0	0
-2.8496	0.1942	0.6267	H	0	0	0	0	0	0	0	0	0	0	0	0
-2.7726	1.3342	-0.7277	H	0	0	0	0	0	0	0	0	0	0	0	0
-2.9392	1.9502	0.924	H	0	0	0	0	0	0	0	0	0	0	0	0
0.6216	2.9153	0.7883	C	0	0	0	0	0	0	0	0	0	0	0	0
1.3949	3.231	0.0783	H	0	0	0	0	0	0	0	0	0	0	0	0
-0.7387	-1.9351	-4.0229	O	0	0	0	0	0	0	0	0	0	0	0	0
-0.7133	-2.8995	-4.024	H	0	0	0	0	0	0	0	0	0	0	0	0
-0.5733	2.593	0.1011	O	0	0	0	0	0	0	0	0	0	0	0	0
0.4267	3.7534	1.4752	H	0	0	0	0	0	0	0	0	0	0	0	0
-2.1895	1.5308	3.0314	H	0	0	0	0	0	0	0	0	0	0	0	0
1.7593	1.9861	2.7647	O	0	0	0	0	0	0	0	0	0	0	0	0
1.2963	2.7028	3.2173	H	0	0	0	0	0	0	0	0	0	0	0	0
1 2 1	0 0 0 0
1 5 1	0 0 0 0
2 6 1	0 0 0 0
2 7 1	0 0 0 0
2 3 1	0 0 0 0
3 8 1	0 0 0 0
3 4 1	0 0 0 0
4 9 1	0 0 0 0
4 5 1	0 0 0 0
5 10 1	0 0 0 0
5 11 1	0 0 0 0
12 13 1	0 0 0 0
12 14 1	0 0 0 0
3 12 1	0 0 0 0
4 15 1	0 0 0 0
12 16 1	0 0 0 0
15 17 1	0 0 0 0
16 17 1	0 0 0 0
18 19 1	0 0 0 0
18 20 1	0 0 0 0
1 18 1	0 0 0 0
21 22 1	0 0 0 0
21 23 1	0 0 0 0
21 24 1	0 0 0 0
1 21 1	0 0 0 0
25 26 1	0 0 0 0
25 27 1	0 0 0 0
17 25 1	0 0 0 0
28 29 1	0 0 0 0
17 28 1	0 0 0 0
30 31 1	0 0 0 0
30 32 1	0 0 0 0
30 33 1	0 0 0 0
15 30 1	0 0 0 0
34 35 1	0 0 0 0
16 34 1	0 0 0 0
36 37 1	0 0 0 0
18 36 1	0 0 0 0
15 38 1	0 0 0 0
34 39 1	0 0 0 0
28 40 1	0 0 0 0
25 28 1	0 0 0 0
34 38 1	0 0 0 0
41 42 1	0 0 0 0
16 41 1	0 0 0 0
M END
$$$$
M0003
Spartan	03312121093D
42 45 0	0 0 0 0	0 0 0	999	V2	0
0.2706	-1.7628	-1.806	C	0	0	0	0	0	0	0	0	0	0	0	0
1.5494	-1.1646	-1.1374	C	0	0	0	0	0	0	0	0	0	0	0	0
0.9993	-0.383	0.0501	C	0	0	0	0	0	0	0	0	0	0	0	0
-0.248	0.2707	-0.5532	C	0	0	0	0	0	0	0	0	0	0	0	0
-0.9198	-0.931	-1.2221	C	0	0	0	0	0	0	0	0	0	0	0	0
2.0534	-0.4833	-1.8324	H	0	0	0	0	0	0	0	0	0	0	0	0
2.2619	-1.9465	-0.851	H	0	0	0	0	0	0	0	0	0	0	0	0
0.6464	-1.1203	0.7837	H	0	0	0	0	0	0	0	0	0	0	0	0
0.069	0.9464	-1.3569	H	0	0	0	0	0	0	0	0	0	0	0	0
-1.635	-0.6443	-1.9986	H	0	0	0	0	0	0	0	0	0	0	0	0
-1.4593	-1.532	-0.4777	H	0	0	0	0	0	0	0	0	0	0	0	0
1.8797	0.6101	0.8022	C	0	0	0	0	0	0	0	0	0	0	0	0
2.5472	0.0874	1.495	H	0	0	0	0	0	0	0	0	0	0	0	0
2.5115	1.1819	0.111	H	0	0	0	0	0	0	0	0	0	0	0	0
-1.003	1.1712	0.4657	C	0	0	0	0	0	0	0	0	0	0	0	0
1.0006	1.5796	1.63	C	0	0	0	0	0	0	0	0	0	0	0	0
-0.3931	0.9739	1.8507	C	0	0	0	0	0	0	0	0	0	0	0	0
0.3392	-1.6261	-3.3263	C	0	0	0	0	0	0	0	0	0	0	0	0
1.228	-2.1643	-3.6953	H	0	0	0	0	0	0	0	0	0	0	0	0
-0.5494	-2.1016	-3.7734	H	0	0	0	0	0	0	0	0	0	0	0	0
0.1147	-3.2473	-1.4609	C	0	0	0	0	0	0	0	0	0	0	0	0
0.9185	-3.8489	-1.903	H	0	0	0	0	0	0	0	0	0	0	0	0
-0.8437	-3.6403	-1.8218	H	0	0	0	0	0	0	0	0	0	0	0	0
0.147	-3.3926	-0.3751	H	0	0	0	0	0	0	0	0	0	0	0	0
-0.6563	-0.1783	2.7615	C	0	0	0	0	0	0	0	0	0	0	0	0
0.1874	-0.5768	3.3191	H	0	0	0	0	0	0	0	0	0	0	0	0
-1.3941	-0.9183	2.4612	H	0	0	0	0	0	0	0	0	0	0	0	0
-1.1447	1.2017	3.1288	C	0	0	0	0	0	0	0	0	0	0	0	0
-0.6334	1.7032	3.9469	H	0	0	0	0	0	0	0	0	0	0	0	0
-2.5118	1.0852	0.3579	C	0	0	0	0	0	0	0	0	0	0	0	0
-2.8726	0.0932	0.6494	H	0	0	0	0	0	0	0	0	0	0	0	0
-2.8209	1.2707	-0.6751	H	0	0	0	0	0	0	0	0	0	0	0	0
-2.9828	1.839	0.9942	H	0	0	0	0	0	0	0	0	0	0	0	0
0.5844	2.837	0.829	C	0	0	0	0	0	0	0	0	0	0	0	0
1.3432	3.1386	0.097	H	0	0	0	0	0	0	0	0	0	0	0	0
0.4002	-0.2546	-3.6709	O	0	0	0	0	0	0	0	0	0	0	0	0
0.4486	-0.1845	-4.6303	H	0	0	0	0	0	0	0	0	0	0	0	0
-0.6378	2.5394	0.18	O	0	0	0	0	0	0	0	0	0	0	0	0
0.4245	3.6784	1.5203	H	0	0	0	0	0	0	0	0	0	0	0	0
-2.2104	1.4021	3.0818	H	0	0	0	0	0	0	0	0	0	0	0	0
1.7292	1.891	2.7958	O	0	0	0	0	0	0	0	0	0	0	0	0
1.2626	2.6006	3.256	H	0	0	0	0	0	0	0	0	0	0	0	0
1 2 1	0 0 0 0
1 5 1	0 0 0 0
2 6 1	0 0 0 0
2 7 1	0 0 0 0
2 3 1	0 0 0 0
3 8 1	0 0 0 0
3 4 1	0 0 0 0
4 9 1	0 0 0 0
4 5 1	0 0 0 0
5 10 1	0 0 0 0
5 11 1	0 0 0 0
12 13 1	0 0 0 0
12 14 1	0 0 0 0
3 12 1	0 0 0 0
4 15 1	0 0 0 0
12 16 1	0 0 0 0
15 17 1	0 0 0 0
16 17 1	0 0 0 0
18 19 1	0 0 0 0
18 20 1	0 0 0 0
1 18 1	0 0 0 0
21 22 1	0 0 0 0
21 23 1	0 0 0 0
21 24 1	0 0 0 0
1 21 1	0 0 0 0
25 26 1	0 0 0 0
25 27 1	0 0 0 0
17 25 1	0 0 0 0
28 29 1	0 0 0 0
17 28 1	0 0 0 0
30 31 1	0 0 0 0
30 32 1	0 0 0 0
30 33 1	0 0 0 0
15 30 1	0 0 0 0
34 35 1	0 0 0 0
16 34 1	0 0 0 0
36 37 1	0 0 0 0
18 36 1	0 0 0 0
15 38 1	0 0 0 0
34 39 1	0 0 0 0
28 40 1	0 0 0 0
25 28 1	0 0 0 0
34 38 1	0 0 0 0
41 42 1	0 0 0 0
16 41 1	0 0 0 0
M END
$$$$
M0004
Spartan	03312121093D
42 45 0	0 0 0 0	0 0 0	999	V2	0
0.3107	-1.7528	-1.7675	C	0	0	0	0	0	0	0	0	0	0	0	0
1.5883	-1.1606	-1.0849	C	0	0	0	0	0	0	0	0	0	0	0	0
1.0335	-0.3456	0.0784	C	0	0	0	0	0	0	0	0	0	0	0	0
-0.2177	0.2822	-0.5427	C	0	0	0	0	0	0	0	0	0	0	0	0
-0.883	-0.9493	-1.1591	C	0	0	0	0	0	0	0	0	0	0	0	0
2.1311	-0.5015	-1.7778	H	0	0	0	0	0	0	0	0	0	0	0	0
2.2847	-1.946	-0.7723	H	0	0	0	0	0	0	0	0	0	0	0	0
0.6792	-1.0654	0.8276	H	0	0	0	0	0	0	0	0	0	0	0	0
0.0965	0.9398	-1.3661	H	0	0	0	0	0	0	0	0	0	0	0	0
-1.6374	-0.7235	-1.9179	H	0	0	0	0	0	0	0	0	0	0	0	0
-1.3738	-1.545	-0.3783	H	0	0	0	0	0	0	0	0	0	0	0	0
1.9068	0.6676	0.81	C	0	0	0	0	0	0	0	0	0	0	0	0
2.5821	0.163	1.5084	H	0	0	0	0	0	0	0	0	0	0	0	0
2.5312	1.2341	0.1079	H	0	0	0	0	0	0	0	0	0	0	0	0
-0.9682	1.2203	0.4436	C	0	0	0	0	0	0	0	0	0	0	0	0
1.0222	1.6425	1.6276	C	0	0	0	0	0	0	0	0	0	0	0	0
-0.3766	1.0442	1.8388	C	0	0	0	0	0	0	0	0	0	0	0	0
0.3961	-1.5099	-3.274	C	0	0	0	0	0	0	0	0	0	0	0	0
0.4605	-0.4245	-3.4601	H	0	0	0	0	0	0	0	0	0	0	0	0
1.3234	-1.9677	-3.658	H	0	0	0	0	0	0	0	0	0	0	0	0
0.1712	-3.2506	-1.4859	C	0	0	0	0	0	0	0	0	0	0	0	0
0.9915	-3.8156	-1.9452	H	0	0	0	0	0	0	0	0	0	0	0	0
-0.7712	-3.6351	-1.8859	H	0	0	0	0	0	0	0	0	0	0	0	0
0.1927	-3.4398	-0.406	H	0	0	0	0	0	0	0	0	0	0	0	0
-0.6575	-0.0934	2.7624	C	0	0	0	0	0	0	0	0	0	0	0	0
0.1777	-0.4878	3.3353	H	0	0	0	0	0	0	0	0	0	0	0	0
-1.3955	-0.8338	2.4637	H	0	0	0	0	0	0	0	0	0	0	0	0
-1.1429	1.2938	3.1042	C	0	0	0	0	0	0	0	0	0	0	0	0
-0.6404	1.8001	3.9241	H	0	0	0	0	0	0	0	0	0	0	0	0
-2.4764	1.1523	0.318	C	0	0	0	0	0	0	0	0	0	0	0	0
-2.8537	0.1711	0.6249	H	0	0	0	0	0	0	0	0	0	0	0	0
-2.77	1.3186	-0.7228	H	0	0	0	0	0	0	0	0	0	0	0	0
-2.9452	1.9259	0.9317	H	0	0	0	0	0	0	0	0	0	0	0	0
0.6148	2.8943	0.8179	C	0	0	0	0	0	0	0	0	0	0	0	0
1.3916	3.2121	0.1128	H	0	0	0	0	0	0	0	0	0	0	0	0
-0.7429	-2.0629	-3.904	O	0	0	0	0	0	0	0	0	0	0	0	0
-0.6813	-1.8821	-4.848	H	0	0	0	0	0	0	0	0	0	0	0	0
-0.5761	2.5746	0.1237	O	0	0	0	0	0	0	0	0	0	0	0	0
0.4169	3.73	1.5065	H	0	0	0	0	0	0	0	0	0	0	0	0
-2.2068	1.4991	3.0403	H	0	0	0	0	0	0	0	0	0	0	0	0
1.7413	1.9581	2.7972	O	0	0	0	0	0	0	0	0	0	0	0	0
1.2722	2.669	3.2516	H	0	0	0	0	0	0	0	0	0	0	0	0
1 2 1	0 0 0 0
1 5 1	0 0 0 0
2 6 1	0 0 0 0
2 7 1	0 0 0 0
2 3 1	0 0 0 0
3 8 1	0 0 0 0
3 4 1	0 0 0 0
4 9 1	0 0 0 0
4 5 1	0 0 0 0
5 10 1	0 0 0 0
5 11 1	0 0 0 0
12 13 1	0 0 0 0
12 14 1	0 0 0 0
3 12 1	0 0 0 0
4 15 1	0 0 0 0
12 16 1	0 0 0 0
15 17 1	0 0 0 0
16 17 1	0 0 0 0
18 19 1	0 0 0 0
18 20 1	0 0 0 0
1 18 1	0 0 0 0
21 22 1	0 0 0 0
21 23 1	0 0 0 0
21 24 1	0 0 0 0
1 21 1	0 0 0 0
25 26 1	0 0 0 0
25 27 1	0 0 0 0
17 25 1	0 0 0 0
28 29 1	0 0 0 0
17 28 1	0 0 0 0
30 31 1	0 0 0 0
30 32 1	0 0 0 0
30 33 1	0 0 0 0
15 30 1	0 0 0 0
34 35 1	0 0 0 0
16 34 1	0 0 0 0
36 37 1	0 0 0 0
18 36 1	0 0 0 0
15 38 1	0 0 0 0
34 39 1	0 0 0 0
28 40 1	0 0 0 0
25 28 1	0 0 0 0
34 38 1	0 0 0 0
41 42 1	0 0 0 0
16 41 1	0 0 0 0
M END
$$$$
M0005
Spartan	03312121093D
42 45 0	0 0 0 0	0 0 0	999	V2	0
0.2397	-1.736	-1.8106	C	0	0	0	0	0	0	0	0	0	0	0	0
1.5162	-1.1267	-1.1405	C	0	0	0	0	0	0	0	0	0	0	0	0
0.9591	-0.3361	0.0371	C	0	0	0	0	0	0	0	0	0	0	0	0
-0.2839	0.3096	-0.5808	C	0	0	0	0	0	0	0	0	0	0	0	0
-0.9508	-0.9037	-1.2332	C	0	0	0	0	0	0	0	0	0	0	0	0
2.0323	-0.4362	-1.8256	H	0	0	0	0	0	0	0	0	0	0	0	0
2.2366	-1.8973	-0.8465	H	0	0	0	0	0	0	0	0	0	0	0	0
0.5991	-1.0715	0.7683	H	0	0	0	0	0	0	0	0	0	0	0	0
0.0414	0.9829	-1.3866	H	0	0	0	0	0	0	0	0	0	0	0	0
-1.6764	-0.6343	-2.0092	H	0	0	0	0	0	0	0	0	0	0	0	0
-1.4885	-1.4952	-0.4813	H	0	0	0	0	0	0	0	0	0	0	0	0
1.8307	0.6593	0.7947	C	0	0	0	0	0	0	0	0	0	0	0	0
2.4973	0.1376	1.4882	H	0	0	0	0	0	0	0	0	0	0	0	0
2.4639	1.2357	0.1091	H	0	0	0	0	0	0	0	0	0	0	0	0
-1.0405	1.229	0.4198	C	0	0	0	0	0	0	0	0	0	0	0	0
0.9443	1.6227	1.6233	C	0	0	0	0	0	0	0	0	0	0	0	0
-0.4573	1.0247	1.8149	C	0	0	0	0	0	0	0	0	0	0	0	0
0.2917	-1.5626	-3.3345	C	0	0	0	0	0	0	0	0	0	0	0	0
-0.6013	-2.0065	-3.7876	H	0	0	0	0	0	0	0	0	0	0	0	0
0.2851	-0.4867	-3.579	H	0	0	0	0	0	0	0	0	0	0	0	0
0.0994	-3.2201	-1.4654	C	0	0	0	0	0	0	0	0	0	0	0	0
0.8901	-3.8041	-1.9459	H	0	0	0	0	0	0	0	0	0	0	0	0
-0.8668	-3.609	-1.809	H	0	0	0	0	0	0	0	0	0	0	0	0
0.158	-3.3762	-0.3816	H	0	0	0	0	0	0	0	0	0	0	0	0
-0.7455	-0.1294	2.7159	C	0	0	0	0	0	0	0	0	0	0	0	0
0.0846	-0.5358	3.2876	H	0	0	0	0	0	0	0	0	0	0	0	0
-1.4816	-0.8636	2.398	H	0	0	0	0	0	0	0	0	0	0	0	0
-1.2301	1.2521	3.0803	C	0	0	0	0	0	0	0	0	0	0	0	0
-0.73	1.745	3.9101	H	0	0	0	0	0	0	0	0	0	0	0	0
-2.5481	1.1663	0.2848	C	0	0	0	0	0	0	0	0	0	0	0	0
-2.9298	0.1807	0.5707	H	0	0	0	0	0	0	0	0	0	0	0	0
-2.837	1.3559	-0.7532	H	0	0	0	0	0	0	0	0	0	0	0	0
-3.0178	1.9281	0.912	H	0	0	0	0	0	0	0	0	0	0	0	0
0.5456	2.89	0.8332	C	0	0	0	0	0	0	0	0	0	0	0	0
1.3263	3.2164	0.1369	H	0	0	0	0	0	0	0	0	0	0	0	0
1.389	-2.2131	-3.9417	O	0	0	0	0	0	0	0	0	0	0	0	0
2.1944	-1.793	-3.6164	H	0	0	0	0	0	0	0	0	0	0	0	0
-0.644	2.5871	0.1278	O	0	0	0	0	0	0	0	0	0	0	0	0
0.3476	3.7148	1.5343	H	0	0	0	0	0	0	0	0	0	0	0	0
-2.2935	1.4591	3.016	H	0	0	0	0	0	0	0	0	0	0	0	0
1.6573	1.9146	2.802	O	0	0	0	0	0	0	0	0	0	0	0	0
1.1932	2.6255	3.2636	H	0	0	0	0	0	0	0	0	0	0	0	0
1 2 1	0 0 0 0
1 5 1	0 0 0 0
2 6 1	0 0 0 0
2 7 1	0 0 0 0
2 3 1	0 0 0 0
3 8 1	0 0 0 0
3 4 1	0 0 0 0
4 9 1	0 0 0 0
4 5 1	0 0 0 0
5 10 1	0 0 0 0
5 11 1	0 0 0 0
12 13 1	0 0 0 0
12 14 1	0 0 0 0
3 12 1	0 0 0 0
4 15 1	0 0 0 0
12 16 1	0 0 0 0
15 17 1	0 0 0 0
16 17 1	0 0 0 0
18 19 1	0 0 0 0
18 20 1	0 0 0 0
1 18 1	0 0 0 0
21 22 1	0 0 0 0
21 23 1	0 0 0 0
21 24 1	0 0 0 0
1 21 1	0 0 0 0
25 26 1	0 0 0 0
25 27 1	0 0 0 0
17 25 1	0 0 0 0
28 29 1	0 0 0 0
17 28 1	0 0 0 0
30 31 1	0 0 0 0
30 32 1	0 0 0 0
30 33 1	0 0 0 0
15 30 1	0 0 0 0
34 35 1	0 0 0 0
16 34 1	0 0 0 0
36 37 1	0 0 0 0
18 36 1	0 0 0 0
15 38 1	0 0 0 0
34 39 1	0 0 0 0
28 40 1	0 0 0 0
25 28 1	0 0 0 0
34 38 1	0 0 0 0
41 42 1	0 0 0 0
16 41 1	0 0 0 0
M END
$$$$
M0006
Spartan	03312121093D
42 45 0	0 0 0 0	0 0 0	999	V2	0
0.2659	-1.777	-1.8231	C	0	0	0	0	0	0	0	0	0	0	0	0
1.5433	-1.1808	-1.1463	C	0	0	0	0	0	0	0	0	0	0	0	0
0.9908	-0.3871	0.0313	C	0	0	0	0	0	0	0	0	0	0	0	0
-0.2559	0.2579	-0.5806	C	0	0	0	0	0	0	0	0	0	0	0	0
-0.9254	-0.9525	-1.2348	C	0	0	0	0	0	0	0	0	0	0	0	0
2.0818	-0.5036	-1.8262	H	0	0	0	0	0	0	0	0	0	0	0	0
2.2528	-1.9625	-0.8543	H	0	0	0	0	0	0	0	0	0	0	0	0
0.6348	-1.1222	0.7648	H	0	0	0	0	0	0	0	0	0	0	0	0
0.0571	0.9266	-1.3933	H	0	0	0	0	0	0	0	0	0	0	0	0
-1.6448	-0.6747	-2.0098	H	0	0	0	0	0	0	0	0	0	0	0	0
-1.4558	-1.5497	-0.4812	H	0	0	0	0	0	0	0	0	0	0	0	0
1.866	0.608	0.7858	C	0	0	0	0	0	0	0	0	0	0	0	0
2.54	0.0861	1.472	H	0	0	0	0	0	0	0	0	0	0	0	0
2.4916	1.1897	0.0967	H	0	0	0	0	0	0	0	0	0	0	0	0
-1.0065	1.1743	0.4256	C	0	0	0	0	0	0	0	0	0	0	0	0
0.9825	1.566	1.6237	C	0	0	0	0	0	0	0	0	0	0	0	0
-0.4181	0.9666	1.8184	C	0	0	0	0	0	0	0	0	0	0	0	0
0.3225	-1.6338	-3.3512	C	0	0	0	0	0	0	0	0	0	0	0	0
1.2243	-2.1416	-3.7316	H	0	0	0	0	0	0	0	0	0	0	0	0
-0.5455	-2.1341	-3.7937	H	0	0	0	0	0	0	0	0	0	0	0	0
0.124	-3.2639	-1.4844	C	0	0	0	0	0	0	0	0	0	0	0	0
0.9253	-3.8573	-1.9414	H	0	0	0	0	0	0	0	0	0	0	0	0
-0.8355	-3.6583	-1.8395	H	0	0	0	0	0	0	0	0	0	0	0	0
0.1683	-3.4197	-0.4005	H	0	0	0	0	0	0	0	0	0	0	0	0
-0.7045	-0.1896	2.7172	C	0	0	0	0	0	0	0	0	0	0	0	0
0.1265	-0.5971	3.287	H	0	0	0	0	0	0	0	0	0	0	0	0
-1.4406	-0.9229	2.3979	H	0	0	0	0	0	0	0	0	0	0	0	0
-1.1889	1.1913	3.0855	C	0	0	0	0	0	0	0	0	0	0	0	0
-0.6877	1.6848	3.9146	H	0	0	0	0	0	0	0	0	0	0	0	0
-2.5146	1.1137	0.2949	C	0	0	0	0	0	0	0	0	0	0	0	0
-2.8959	0.1279	0.5808	H	0	0	0	0	0	0	0	0	0	0	0	0
-2.8043	1.3037	-0.7427	H	0	0	0	0	0	0	0	0	0	0	0	0
-2.982	1.8755	0.9238	H	0	0	0	0	0	0	0	0	0	0	0	0
0.5786	2.837	0.842	C	0	0	0	0	0	0	0	0	0	0	0	0
1.3601	3.1738	0.1493	H	0	0	0	0	0	0	0	0	0	0	0	0
0.2579	-0.3004	-3.8156	O	0	0	0	0	0	0	0	0	0	0	0	0
1.0636	0.1528	-3.5449	H	0	0	0	0	0	0	0	0	0	0	0	0
-0.6102	2.5341	0.1355	O	0	0	0	0	0	0	0	0	0	0	0	0
0.3771	3.6556	1.5517	H	0	0	0	0	0	0	0	0	0	0	0	0
-2.2523	1.3984	3.0224	H	0	0	0	0	0	0	0	0	0	0	0	0
1.7014	1.8527	2.801	O	0	0	0	0	0	0	0	0	0	0	0	0
1.2324	2.5522	3.273	H	0	0	0	0	0	0	0	0	0	0	0	0
1 2 1	0 0 0 0
1 5 1	0 0 0 0
2 6 1	0 0 0 0
2 7 1	0 0 0 0
2 3 1	0 0 0 0
3 8 1	0 0 0 0
3 4 1	0 0 0 0
4 9 1	0 0 0 0
4 5 1	0 0 0 0
5 10 1	0 0 0 0
5 11 1	0 0 0 0
12 13 1	0 0 0 0
12 14 1	0 0 0 0
3 12 1	0 0 0 0
4 15 1	0 0 0 0
12 16 1	0 0 0 0
15 17 1	0 0 0 0
16 17 1	0 0 0 0
18 19 1	0 0 0 0
18 20 1	0 0 0 0
1 18 1	0 0 0 0
21 22 1	0 0 0 0
21 23 1	0 0 0 0
21 24 1	0 0 0 0
1 21 1	0 0 0 0
25 26 1	0 0 0 0
25 27 1	0 0 0 0
17 25 1	0 0 0 0
28 29 1	0 0 0 0
17 28 1	0 0 0 0
30 31 1	0 0 0 0
30 32 1	0 0 0 0
30 33 1	0 0 0 0
15 30 1	0 0 0 0
34 35 1	0 0 0 0
16 34 1	0 0 0 0
36 37 1	0 0 0 0
18 36 1	0 0 0 0
15 38 1	0 0 0 0
34 39 1	0 0 0 0
28 40 1	0 0 0 0
25 28 1	0 0 0 0
34 38 1	0 0 0 0
41 42 1	0 0 0 0
16 41 1	0 0 0 0
M END
$$$$
M0007
Spartan	03312121093D
42 45 0	0 0 0 0	0 0 0	999	V2	0
0.2561	-1.7291	-1.7905	C	0	0	0	0	0	0	0	0	0	0	0	0
1.5321	-1.1357	-1.1072	C	0	0	0	0	0	0	0	0	0	0	0	0
0.9738	-0.3428	0.069	C	0	0	0	0	0	0	0	0	0	0	0	0
-0.2716	0.3012	-0.546	C	0	0	0	0	0	0	0	0	0	0	0	0
-0.9374	-0.9152	-1.193	C	0	0	0	0	0	0	0	0	0	0	0	0
2.0652	-0.4716	-1.7988	H	0	0	0	0	0	0	0	0	0	0	0	0
2.2359	-1.9195	-0.8109	H	0	0	0	0	0	0	0	0	0	0	0	0
0.6147	-1.0734	0.8059	H	0	0	0	0	0	0	0	0	0	0	0	0
0.0506	0.9722	-1.355	H	0	0	0	0	0	0	0	0	0	0	0	0
-1.6804	-0.653	-1.9552	H	0	0	0	0	0	0	0	0	0	0	0	0
-1.4541	-1.5163	-0.4339	H	0	0	0	0	0	0	0	0	0	0	0	0
1.8462	0.6576	0.8199	C	0	0	0	0	0	0	0	0	0	0	0	0
2.5148	0.14	1.5149	H	0	0	0	0	0	0	0	0	0	0	0	0
2.4776	1.23	0.1288	H	0	0	0	0	0	0	0	0	0	0	0	0
-1.0278	1.2225	0.4528	C	0	0	0	0	0	0	0	0	0	0	0	0
0.9616	1.6261	1.6444	C	0	0	0	0	0	0	0	0	0	0	0	0
-0.4383	1.0273	1.8464	C	0	0	0	0	0	0	0	0	0	0	0	0
0.3035	-1.5064	-3.301	C	0	0	0	0	0	0	0	0	0	0	0	0
-0.6022	-1.9368	-3.7605	H	0	0	0	0	0	0	0	0	0	0	0	0
0.2976	-0.4224	-3.506	H	0	0	0	0	0	0	0	0	0	0	0	0
0.1122	-3.2233	-1.4903	C	0	0	0	0	0	0	0	0	0	0	0	0
0.9165	-3.7922	-1.9641	H	0	0	0	0	0	0	0	0	0	0	0	0
-0.8462	-3.6067	-1.8618	H	0	0	0	0	0	0	0	0	0	0	0	0
0.1487	-3.4039	-0.4099	H	0	0	0	0	0	0	0	0	0	0	0	0
-0.7215	-0.1209	2.756	C	0	0	0	0	0	0	0	0	0	0	0	0
0.1125	-0.523	3.3253	H	0	0	0	0	0	0	0	0	0	0	0	0
-1.4587	-0.8576	2.4466	H	0	0	0	0	0	0	0	0	0	0	0	0
-1.2065	1.2626	3.1135	C	0	0	0	0	0	0	0	0	0	0	0	0
-0.7034	1.7629	3.9372	H	0	0	0	0	0	0	0	0	0	0	0	0
-2.5359	1.154	0.3245	C	0	0	0	0	0	0	0	0	0	0	0	0
-2.9123	0.1672	0.6144	H	0	0	0	0	0	0	0	0	0	0	0	0
-2.8297	1.3397	-0.7131	H	0	0	0	0	0	0	0	0	0	0	0	0
-3.0063	1.9157	0.9515	H	0	0	0	0	0	0	0	0	0	0	0	0
0.5581	2.8876	0.8464	C	0	0	0	0	0	0	0	0	0	0	0	0
1.3347	3.2073	0.1415	H	0	0	0	0	0	0	0	0	0	0	0	0
1.4716	-2.1129	-3.8182	O	0	0	0	0	0	0	0	0	0	0	0	0
1.4999	-1.9502	-4.7669	H	0	0	0	0	0	0	0	0	0	0	0	0
-0.6383	2.5813	0.1535	O	0	0	0	0	0	0	0	0	0	0	0	0
0.3662	3.7186	1.5426	H	0	0	0	0	0	0	0	0	0	0	0	0
-2.2703	1.4689	3.0518	H	0	0	0	0	0	0	0	0	0	0	0	0
1.678	1.9285	2.8192	O	0	0	0	0	0	0	0	0	0	0	0	0
1.2126	2.6415	3.2764	H	0	0	0	0	0	0	0	0	0	0	0	0
1 2 1	0 0 0 0
1 5 1	0 0 0 0
2 6 1	0 0 0 0
2 7 1	0 0 0 0
2 3 1	0 0 0 0
3 8 1	0 0 0 0
3 4 1	0 0 0 0
4 9 1	0 0 0 0
4 5 1	0 0 0 0
5 10 1	0 0 0 0
5 11 1	0 0 0 0
12 13 1	0 0 0 0
12 14 1	0 0 0 0
3 12 1	0 0 0 0
4 15 1	0 0 0 0
12 16 1	0 0 0 0
15 17 1	0 0 0 0
16 17 1	0 0 0 0
18 19 1	0 0 0 0
18 20 1	0 0 0 0
1 18 1	0 0 0 0
21 22 1	0 0 0 0
21 23 1	0 0 0 0
21 24 1	0 0 0 0
1 21 1	0 0 0 0
25 26 1	0 0 0 0
25 27 1	0 0 0 0
17 25 1	0 0 0 0
28 29 1	0 0 0 0
17 28 1	0 0 0 0
30 31 1	0 0 0 0
30 32 1	0 0 0 0
30 33 1	0 0 0 0
15 30 1	0 0 0 0
34 35 1	0 0 0 0
16 34 1	0 0 0 0
36 37 1	0 0 0 0
18 36 1	0 0 0 0
15 38 1	0 0 0 0
34 39 1	0 0 0 0
28 40 1	0 0 0 0
25 28 1	0 0 0 0
34 38 1	0 0 0 0
41 42 1	0 0 0 0
16 41 1	0 0 0 0
M END
$$$$
M0008
Spartan	03312121093D
42 45 0	0 0 0 0	0 0 0	999	V2	0
0.3155	-1.7421	-1.8081	C	0	0	0	0	0	0	0	0	0	0	0	0
1.5938	-1.1476	-1.1325	C	0	0	0	0	0	0	0	0	0	0	0	0
1.0482	-0.3482	0.0449	C	0	0	0	0	0	0	0	0	0	0	0	0
-0.2022	0.2925	-0.5635	C	0	0	0	0	0	0	0	0	0	0	0	0
-0.8728	-0.9279	-1.196	C	0	0	0	0	0	0	0	0	0	0	0	0
2.1223	-0.4775	-1.8259	H	0	0	0	0	0	0	0	0	0	0	0	0
2.2987	-1.932	-0.8379	H	0	0	0	0	0	0	0	0	0	0	0	0
0.6957	-1.0765	0.7867	H	0	0	0	0	0	0	0	0	0	0	0	0
0.1129	0.9582	-1.3797	H	0	0	0	0	0	0	0	0	0	0	0	0
-1.6313	-0.6595	-1.9418	H	0	0	0	0	0	0	0	0	0	0	0	0
-1.3832	-1.5248	-0.4297	H	0	0	0	0	0	0	0	0	0	0	0	0
1.9268	0.6548	0.7847	C	0	0	0	0	0	0	0	0	0	0	0	0
2.6012	0.1394	1.4755	H	0	0	0	0	0	0	0	0	0	0	0	0
2.5524	1.2253	0.0871	H	0	0	0	0	0	0	0	0	0	0	0	0
-0.9487	1.2202	0.4367	C	0	0	0	0	0	0	0	0	0	0	0	0
1.0488	1.6248	1.6146	C	0	0	0	0	0	0	0	0	0	0	0	0
-0.3505	1.0277	1.827	C	0	0	0	0	0	0	0	0	0	0	0	0
0.4069	-1.5234	-3.3259	C	0	0	0	0	0	0	0	0	0	0	0	0
0.4569	-0.4411	-3.5346	H	0	0	0	0	0	0	0	0	0	0	0	0
1.3358	-1.9695	-3.6977	H	0	0	0	0	0	0	0	0	0	0	0	0
0.1695	-3.2349	-1.5062	C	0	0	0	0	0	0	0	0	0	0	0	0
0.9916	-3.8067	-1.9519	H	0	0	0	0	0	0	0	0	0	0	0	0
-0.7671	-3.6269	-1.914	H	0	0	0	0	0	0	0	0	0	0	0	0
0.1777	-3.4128	-0.4244	H	0	0	0	0	0	0	0	0	0	0	0	0
-0.6288	-0.1186	2.7408	C	0	0	0	0	0	0	0	0	0	0	0	0
0.2079	-0.5203	3.3063	H	0	0	0	0	0	0	0	0	0	0	0	0
-1.3687	-0.8552	2.4378	H	0	0	0	0	0	0	0	0	0	0	0	0
-1.1099	1.266	3.0986	C	0	0	0	0	0	0	0	0	0	0	0	0
-0.6012	1.7664	3.9185	H	0	0	0	0	0	0	0	0	0	0	0	0
-2.4577	1.1555	0.3181	C	0	0	0	0	0	0	0	0	0	0	0	0
-2.8355	0.1708	0.6124	H	0	0	0	0	0	0	0	0	0	0	0	0
-2.7576	1.3412	-0.7177	H	0	0	0	0	0	0	0	0	0	0	0	0
-2.9216	1.9198	0.9465	H	0	0	0	0	0	0	0	0	0	0	0	0
0.6411	2.8853	0.8179	C	0	0	0	0	0	0	0	0	0	0	0	0
1.4141	3.2064	0.1102	H	0	0	0	0	0	0	0	0	0	0	0	0
-0.6285	-2.1342	-4.0671	O	0	0	0	0	0	0	0	0	0	0	0	0
-1.4582	-1.7061	-3.8248	H	0	0	0	0	0	0	0	0	0	0	0	0
-0.5567	2.5758	0.1285	O	0	0	0	0	0	0	0	0	0	0	0	0
0.4497	3.716	1.5143	H	0	0	0	0	0	0	0	0	0	0	0	0
-2.174	1.4726	3.0439	H	0	0	0	0	0	0	0	0	0	0	0	0
1.7743	1.9277	2.7831	O	0	0	0	0	0	0	0	0	0	0	0	0
1.3127	2.639	3.2451	H	0	0	0	0	0	0	0	0	0	0	0	0
1 2 1	0 0 0 0
1 5 1	0 0 0 0
2 6 1	0 0 0 0
2 7 1	0 0 0 0
2 3 1	0 0 0 0
3 8 1	0 0 0 0
3 4 1	0 0 0 0
4 9 1	0 0 0 0
4 5 1	0 0 0 0
5 10 1	0 0 0 0
5 11 1	0 0 0 0
12 13 1	0 0 0 0
12 14 1	0 0 0 0
3 12 1	0 0 0 0
4 15 1	0 0 0 0
12 16 1	0 0 0 0
15 17 1	0 0 0 0
16 17 1	0 0 0 0
18 19 1	0 0 0 0
18 20 1	0 0 0 0
1 18 1	0 0 0 0
21 22 1	0 0 0 0
21 23 1	0 0 0 0
21 24 1	0 0 0 0
1 21 1	0 0 0 0
25 26 1	0 0 0 0
25 27 1	0 0 0 0
17 25 1	0 0 0 0
28 29 1	0 0 0 0
17 28 1	0 0 0 0
30 31 1	0 0 0 0
30 32 1	0 0 0 0
30 33 1	0 0 0 0
15 30 1	0 0 0 0
34 35 1	0 0 0 0
16 34 1	0 0 0 0
36 37 1	0 0 0 0
18 36 1	0 0 0 0
15 38 1	0 0 0 0
34 39 1	0 0 0 0
28 40 1	0 0 0 0
25 28 1	0 0 0 0
34 38 1	0 0 0 0
41 42 1	0 0 0 0
16 41 1	0 0 0 0
M END
$$$$
M0009
Spartan	03312121093D
42 45 0	0 0 0 0	0 0 0	999	V2	0
0.2546	-1.718	-1.7993	C	0	0	0	0	0	0	0	0	0	0	0	0
1.5317	-1.1321	-1.1135	C	0	0	0	0	0	0	0	0	0	0	0	0
0.9752	-0.3249	0.0542	C	0	0	0	0	0	0	0	0	0	0	0	0
-0.2692	0.3162	-0.5661	C	0	0	0	0	0	0	0	0	0	0	0	0
-0.9384	-0.904	-1.2024	C	0	0	0	0	0	0	0	0	0	0	0	0
2.075	-0.4823	-1.8101	H	0	0	0	0	0	0	0	0	0	0	0	0
2.2275	-1.918	-0.8022	H	0	0	0	0	0	0	0	0	0	0	0	0
0.6139	-1.0466	0.7987	H	0	0	0	0	0	0	0	0	0	0	0	0
0.0531	0.9805	-1.3802	H	0	0	0	0	0	0	0	0	0	0	0	0
-1.682	-0.6468	-1.9657	H	0	0	0	0	0	0	0	0	0	0	0	0
-1.4551	-1.4977	-0.4373	H	0	0	0	0	0	0	0	0	0	0	0	0
1.8498	0.6808	0.7953	C	0	0	0	0	0	0	0	0	0	0	0	0
2.5196	0.1688	1.4933	H	0	0	0	0	0	0	0	0	0	0	0	0
2.4797	1.2476	0.0984	H	0	0	0	0	0	0	0	0	0	0	0	0
-1.0234	1.246	0.4267	C	0	0	0	0	0	0	0	0	0	0	0	0
0.9669	1.6556	1.6148	C	0	0	0	0	0	0	0	0	0	0	0	0
-0.4338	1.0596	1.8215	C	0	0	0	0	0	0	0	0	0	0	0	0
0.3035	-1.4851	-3.3166	C	0	0	0	0	0	0	0	0	0	0	0	0
-0.6087	-1.8962	-3.7805	H	0	0	0	0	0	0	0	0	0	0	0	0
0.3145	-0.4085	-3.5177	H	0	0	0	0	0	0	0	0	0	0	0	0
0.1003	-3.2109	-1.495	C	0	0	0	0	0	0	0	0	0	0	0	0
0.9273	-3.7974	-1.9131	H	0	0	0	0	0	0	0	0	0	0	0	0
-0.8403	-3.6042	-1.8996	H	0	0	0	0	0	0	0	0	0	0	0	0
0.0992	-3.3872	-0.4138	H	0	0	0	0	0	0	0	0	0	0	0	0
-0.717	-0.0819	2.7398	C	0	0	0	0	0	0	0	0	0	0	0	0
0.1178	-0.481	3.3098	H	0	0	0	0	0	0	0	0	0	0	0	0
-1.4573	-0.8192	2.439	H	0	0	0	0	0	0	0	0	0	0	0	0
-1.1993	1.3048	3.0881	C	0	0	0	0	0	0	0	0	0	0	0	0
-0.6943	1.8079	3.9085	H	0	0	0	0	0	0	0	0	0	0	0	0
-2.5317	1.1791	0.2995	C	0	0	0	0	0	0	0	0	0	0	0	0
-2.9099	0.1954	0.5971	H	0	0	0	0	0	0	0	0	0	0	0	0
-2.8258	1.358	-0.739	H	0	0	0	0	0	0	0	0	0	0	0	0
-3.0003	1.9462	0.9211	H	0	0	0	0	0	0	0	0	0	0	0	0
0.5644	2.9126	0.8096	C	0	0	0	0	0	0	0	0	0	0	0	0
1.3408	3.2284	0.1033	H	0	0	0	0	0	0	0	0	0	0	0	0
1.4635	-1.9967	-3.9387	O	0	0	0	0	0	0	0	0	0	0	0	0
1.4204	-2.9577	-3.8978	H	0	0	0	0	0	0	0	0	0	0	0	0
-0.6315	2.6015	0.1174	O	0	0	0	0	0	0	0	0	0	0	0	0
0.3713	3.7474	1.5009	H	0	0	0	0	0	0	0	0	0	0	0	0
-2.2628	1.513	3.0265	H	0	0	0	0	0	0	0	0	0	0	0	0
1.685	1.9636	2.787	O	0	0	0	0	0	0	0	0	0	0	0	0
1.2259	2.6834	3.2381	H	0	0	0	0	0	0	0	0	0	0	0	0
1 2 1	0 0 0 0
1 5 1	0 0 0 0
2 6 1	0 0 0 0
2 7 1	0 0 0 0
2 3 1	0 0 0 0
3 8 1	0 0 0 0
3 4 1	0 0 0 0
4 9 1	0 0 0 0
4 5 1	0 0 0 0
5 10 1	0 0 0 0
5 11 1	0 0 0 0
12 13 1	0 0 0 0
12 14 1	0 0 0 0
3 12 1	0 0 0 0
4 15 1	0 0 0 0
12 16 1	0 0 0 0
15 17 1	0 0 0 0
16 17 1	0 0 0 0
18 19 1	0 0 0 0
18 20 1	0 0 0 0
1 18 1	0 0 0 0
21 22 1	0 0 0 0
21 23 1	0 0 0 0
21 24 1	0 0 0 0
1 21 1	0 0 0 0
25 26 1	0 0 0 0
25 27 1	0 0 0 0
17 25 1	0 0 0 0
28 29 1	0 0 0 0
17 28 1	0 0 0 0
30 31 1	0 0 0 0
30 32 1	0 0 0 0
30 33 1	0 0 0 0
15 30 1	0 0 0 0
34 35 1	0 0 0 0
16 34 1	0 0 0 0
36 37 1	0 0 0 0
18 36 1	0 0 0 0
15 38 1	0 0 0 0
34 39 1	0 0 0 0
28 40 1	0 0 0 0
25 28 1	0 0 0 0
34 38 1	0 0 0 0
41 42 1	0 0 0 0
16 41 1	0 0 0 0
M END
$$$$
M0010
Spartan	03312121093D
42 45 0	0 0 0 0	0 0 0	999	V2	0
0.2794	-1.7458	-1.8373	C	0	0	0	0	0	0	0	0	0	0	0	0
1.5514	-1.1645	-1.1444	C	0	0	0	0	0	0	0	0	0	0	0	0
0.9955	-0.3757	0.0362	C	0	0	0	0	0	0	0	0	0	0	0	0
-0.2451	0.2826	-0.573	C	0	0	0	0	0	0	0	0	0	0	0	0
-0.9111	-0.9233	-1.2409	C	0	0	0	0	0	0	0	0	0	0	0	0
2.0728	-0.4891	-1.8326	H	0	0	0	0	0	0	0	0	0	0	0	0
2.2508	-1.9542	-0.8482	H	0	0	0	0	0	0	0	0	0	0	0	0
0.6306	-1.1064	0.771	H	0	0	0	0	0	0	0	0	0	0	0	0
0.0892	0.9629	-1.3676	H	0	0	0	0	0	0	0	0	0	0	0	0
-1.6568	-0.6537	-1.9999	H	0	0	0	0	0	0	0	0	0	0	0	0
-1.4393	-1.5255	-0.4906	H	0	0	0	0	0	0	0	0	0	0	0	0
1.872	0.6179	0.7925	C	0	0	0	0	0	0	0	0	0	0	0	0
2.5451	0.072	1.4677	H	0	0	0	0	0	0	0	0	0	0	0	0
2.5126	1.1883	0.109	H	0	0	0	0	0	0	0	0	0	0	0	0
-1.0045	1.1864	0.4403	C	0	0	0	0	0	0	0	0	0	0	0	0
0.9894	1.5922	1.6229	C	0	0	0	0	0	0	0	0	0	0	0	0
-0.4089	0.992	1.8319	C	0	0	0	0	0	0	0	0	0	0	0	0
0.3659	-1.5669	-3.3604	C	0	0	0	0	0	0	0	0	0	0	0	0
1.2496	-2.0934	-3.7373	H	0	0	0	0	0	0	0	0	0	0	0	0
-0.5181	-2.0264	-3.8327	H	0	0	0	0	0	0	0	0	0	0	0	0
0.1092	-3.237	-1.5341	C	0	0	0	0	0	0	0	0	0	0	0	0
0.9174	-3.8291	-1.9799	H	0	0	0	0	0	0	0	0	0	0	0	0
-0.8436	-3.6163	-1.9235	H	0	0	0	0	0	0	0	0	0	0	0	0
0.1215	-3.4143	-0.4525	H	0	0	0	0	0	0	0	0	0	0	0	0
-0.6893	-0.1402	2.7668	C	0	0	0	0	0	0	0	0	0	0	0	0
0.1405	-0.556	3.3355	H	0	0	0	0	0	0	0	0	0	0	0	0
-1.4378	-0.8747	2.48	H	0	0	0	0	0	0	0	0	0	0	0	0
-1.1535	1.2569	3.1014	C	0	0	0	0	0	0	0	0	0	0	0	0
-0.6158	1.7958	3.875	H	0	0	0	0	0	0	0	0	0	0	0	0
-2.5129	1.1033	0.3219	C	0	0	0	0	0	0	0	0	0	0	0	0
-2.8787	0.1103	0.6034	H	0	0	0	0	0	0	0	0	0	0	0	0
-2.8177	1.2995	-0.7105	H	0	0	0	0	0	0	0	0	0	0	0	0
-2.9844	1.8532	0.9615	H	0	0	0	0	0	0	0	0	0	0	0	0
0.5826	2.85	0.8313	C	0	0	0	0	0	0	0	0	0	0	0	0
1.3476	3.1583	0.1093	H	0	0	0	0	0	0	0	0	0	0	0	0
0.5197	-0.2257	-3.7798	O	0	0	0	0	0	0	0	0	0	0	0	0
-0.2935	0.2475	-3.5649	H	0	0	0	0	0	0	0	0	0	0	0	0
-0.63	2.5482	0.1558	O	0	0	0	0	0	0	0	0	0	0	0	0
0.4139	3.6684	1.5401	H	0	0	0	0	0	0	0	0	0	0	0	0
-2.2185	1.4619	3.0554	H	0	0	0	0	0	0	0	0	0	0	0	0
1.6484	2.0214	2.7939	O	0	0	0	0	0	0	0	0	0	0	0	0
2.0541	1.2492	3.2071	H	0	0	0	0	0	0	0	0	0	0	0	0
1 2 1	0 0 0 0
1 5 1	0 0 0 0
2 6 1	0 0 0 0
2 7 1	0 0 0 0
2 3 1	0 0 0 0
3 8 1	0 0 0 0
3 4 1	0 0 0 0
4 9 1	0 0 0 0
4 5 1	0 0 0 0
5 10 1	0 0 0 0
5 11 1	0 0 0 0
12 13 1	0 0 0 0
12 14 1	0 0 0 0
3 12 1	0 0 0 0
4 15 1	0 0 0 0
12 16 1	0 0 0 0
15 17 1	0 0 0 0
16 17 1	0 0 0 0
18 19 1	0 0 0 0
18 20 1	0 0 0 0
1 18 1	0 0 0 0
21 22 1	0 0 0 0
21 23 1	0 0 0 0
21 24 1	0 0 0 0
1 21 1	0 0 0 0
25 26 1	0 0 0 0
25 27 1	0 0 0 0
17 25 1	0 0 0 0
28 29 1	0 0 0 0
17 28 1	0 0 0 0
30 31 1	0 0 0 0
30 32 1	0 0 0 0
30 33 1	0 0 0 0
15 30 1	0 0 0 0
34 35 1	0 0 0 0
16 34 1	0 0 0 0
36 37 1	0 0 0 0
18 36 1	0 0 0 0
15 38 1	0 0 0 0
34 39 1	0 0 0 0
28 40 1	0 0 0 0
25 28 1	0 0 0 0
34 38 1	0 0 0 0
41 42 1	0 0 0 0
16 41 1	0 0 0 0
M END
$$$$
M0011
Spartan	03312121093D
42 45 0	0 0 0 0	0 0 0	999	V2	0
0.2593	-1.7822	-1.811	C	0	0	0	0	0	0	0	0	0	0	0	0
1.5388	-1.1835	-1.146	C	0	0	0	0	0	0	0	0	0	0	0	0
0.9952	-0.383	0.0323	C	0	0	0	0	0	0	0	0	0	0	0	0
-0.2579	0.2584	-0.5678	C	0	0	0	0	0	0	0	0	0	0	0	0
-0.9277	-0.961	-1.2056	C	0	0	0	0	0	0	0	0	0	0	0	0
2.0445	-0.5142	-1.8517	H	0	0	0	0	0	0	0	0	0	0	0	0
2.2476	-1.9649	-0.8501	H	0	0	0	0	0	0	0	0	0	0	0	0
0.6494	-1.1052	0.7834	H	0	0	0	0	0	0	0	0	0	0	0	0
0.0615	0.9263	-1.3787	H	0	0	0	0	0	0	0	0	0	0	0	0
-1.6877	-0.7077	-1.956	H	0	0	0	0	0	0	0	0	0	0	0	0
-1.4385	-1.5561	-0.4378	H	0	0	0	0	0	0	0	0	0	0	0	0
1.8698	0.6304	0.763	C	0	0	0	0	0	0	0	0	0	0	0	0
2.5664	0.1092	1.4295	H	0	0	0	0	0	0	0	0	0	0	0	0
2.4672	1.2125	0.0489	H	0	0	0	0	0	0	0	0	0	0	0	0
-1	1.1774	0.4429	C	0	0	0	0	0	0	0	0	0	0	0	0
0.9886	1.5816	1.6261	C	0	0	0	0	0	0	0	0	0	0	0	0
-0.4002	0.9823	1.8335	C	0	0	0	0	0	0	0	0	0	0	0	0
0.3216	-1.6215	-3.337	C	0	0	0	0	0	0	0	0	0	0	0	0
1.2022	-2.1487	-3.7201	H	0	0	0	0	0	0	0	0	0	0	0	0
-0.5669	-2.091	-3.7909	H	0	0	0	0	0	0	0	0	0	0	0	0
0.1043	-3.2709	-1.4884	C	0	0	0	0	0	0	0	0	0	0	0	0
0.9097	-3.8623	-1.9396	H	0	0	0	0	0	0	0	0	0	0	0	0
-0.8515	-3.661	-1.8593	H	0	0	0	0	0	0	0	0	0	0	0	0
0.1339	-3.436	-0.4055	H	0	0	0	0	0	0	0	0	0	0	0	0
-0.6758	-0.1607	2.7563	C	0	0	0	0	0	0	0	0	0	0	0	0
0.1621	-0.5662	3.3168	H	0	0	0	0	0	0	0	0	0	0	0	0
-1.4188	-0.8953	2.455	H	0	0	0	0	0	0	0	0	0	0	0	0
-1.1488	1.2285	3.108	C	0	0	0	0	0	0	0	0	0	0	0	0
-0.6192	1.7523	3.8966	H	0	0	0	0	0	0	0	0	0	0	0	0
-2.5096	1.109	0.3331	C	0	0	0	0	0	0	0	0	0	0	0	0
-2.8838	0.1225	0.6269	H	0	0	0	0	0	0	0	0	0	0	0	0
-2.8174	1.2969	-0.7	H	0	0	0	0	0	0	0	0	0	0	0	0
-2.9709	1.8699	0.9672	H	0	0	0	0	0	0	0	0	0	0	0	0
0.5663	2.8566	0.8629	C	0	0	0	0	0	0	0	0	0	0	0	0
1.3364	3.2201	0.1707	H	0	0	0	0	0	0	0	0	0	0	0	0
0.4623	-0.2853	-3.7764	O	0	0	0	0	0	0	0	0	0	0	0	0
-0.3504	0.1868	-3.561	H	0	0	0	0	0	0	0	0	0	0	0	0
-0.6086	2.5328	0.1359	O	0	0	0	0	0	0	0	0	0	0	0	0
0.3468	3.6421	1.5955	H	0	0	0	0	0	0	0	0	0	0	0	0
-2.2137	1.4331	3.0546	H	0	0	0	0	0	0	0	0	0	0	0	0
1.6037	1.8753	2.8629	O	0	0	0	0	0	0	0	0	0	0	0	0
2.5099	2.1527	2.6808	H	0	0	0	0	0	0	0	0	0	0	0	0
1 2 1	0 0 0 0
1 5 1	0 0 0 0
2 6 1	0 0 0 0
2 7 1	0 0 0 0
2 3 1	0 0 0 0
3 8 1	0 0 0 0
3 4 1	0 0 0 0
4 9 1	0 0 0 0
4 5 1	0 0 0 0
5 10 1	0 0 0 0
5 11 1	0 0 0 0
12 13 1	0 0 0 0
12 14 1	0 0 0 0
3 12 1	0 0 0 0
4 15 1	0 0 0 0
12 16 1	0 0 0 0
15 17 1	0 0 0 0
16 17 1	0 0 0 0
18 19 1	0 0 0 0
18 20 1	0 0 0 0
1 18 1	0 0 0 0
21 22 1	0 0 0 0
21 23 1	0 0 0 0
21 24 1	0 0 0 0
1 21 1	0 0 0 0
25 26 1	0 0 0 0
25 27 1	0 0 0 0
17 25 1	0 0 0 0
28 29 1	0 0 0 0
17 28 1	0 0 0 0
30 31 1	0 0 0 0
30 32 1	0 0 0 0
30 33 1	0 0 0 0
15 30 1	0 0 0 0
34 35 1	0 0 0 0
16 34 1	0 0 0 0
36 37 1	0 0 0 0
18 36 1	0 0 0 0
15 38 1	0 0 0 0
34 39 1	0 0 0 0
28 40 1	0 0 0 0
25 28 1	0 0 0 0
34 38 1	0 0 0 0
41 42 1	0 0 0 0
16 41 1	0 0 0 0
M END
$$$$
M0012
Spartan	03312121093D
42 45 0	0 0 0 0	0 0 0	999	V2	0
0.2853	-1.7058	-1.7886	C	0	0	0	0	0	0	0	0	0	0	0	0
1.5686	-1.1235	-1.1091	C	0	0	0	0	0	0	0	0	0	0	0	0
1.0202	-0.2975	0.0502	C	0	0	0	0	0	0	0	0	0	0	0	0
-0.2347	0.3271	-0.5652	C	0	0	0	0	0	0	0	0	0	0	0	0
-0.9033	-0.9099	-1.1662	C	0	0	0	0	0	0	0	0	0	0	0	0
2.1154	-0.4742	-1.8076	H	0	0	0	0	0	0	0	0	0	0	0	0
2.2607	-1.9114	-0.7921	H	0	0	0	0	0	0	0	0	0	0	0	0
0.6682	-1.0105	0.8076	H	0	0	0	0	0	0	0	0	0	0	0	0
0.0713	0.9796	-1.3952	H	0	0	0	0	0	0	0	0	0	0	0	0
-1.6668	-0.6921	-1.9183	H	0	0	0	0	0	0	0	0	0	0	0	0
-1.3817	-1.502	-0.3746	H	0	0	0	0	0	0	0	0	0	0	0	0
1.8955	0.7207	0.7727	C	0	0	0	0	0	0	0	0	0	0	0	0
2.5992	0.2002	1.436	H	0	0	0	0	0	0	0	0	0	0	0	0
2.5049	1.2983	0.0667	H	0	0	0	0	0	0	0	0	0	0	0	0
-0.9732	1.271	0.4233	C	0	0	0	0	0	0	0	0	0	0	0	0
1.0138	1.6871	1.6177	C	0	0	0	0	0	0	0	0	0	0	0	0
-0.3883	1.0921	1.8213	C	0	0	0	0	0	0	0	0	0	0	0	0
0.3632	-1.4438	-3.3007	C	0	0	0	0	0	0	0	0	0	0	0	0
0.4035	-0.3639	-3.4807	H	0	0	0	0	0	0	0	0	0	0	0	0
1.2985	-1.8759	-3.6945	H	0	0	0	0	0	0	0	0	0	0	0	0
0.1436	-3.2059	-1.5191	C	0	0	0	0	0	0	0	0	0	0	0	0
0.9388	-3.7794	-2.013	H	0	0	0	0	0	0	0	0	0	0	0	0
-0.8258	-3.5819	-1.8684	H	0	0	0	0	0	0	0	0	0	0	0	0
0.2014	-3.4132	-0.4447	H	0	0	0	0	0	0	0	0	0	0	0	0
-0.6835	-0.0305	2.7637	C	0	0	0	0	0	0	0	0	0	0	0	0
0.1383	-0.4472	3.3433	H	0	0	0	0	0	0	0	0	0	0	0	0
-1.4336	-0.7628	2.4759	H	0	0	0	0	0	0	0	0	0	0	0	0
-1.1415	1.3722	3.0829	C	0	0	0	0	0	0	0	0	0	0	0	0
-0.6067	1.9143	3.8568	H	0	0	0	0	0	0	0	0	0	0	0	0
-2.4822	1.2162	0.2969	C	0	0	0	0	0	0	0	0	0	0	0	0
-2.8681	0.2371	0.5999	H	0	0	0	0	0	0	0	0	0	0	0	0
-2.7741	1.3898	-0.743	H	0	0	0	0	0	0	0	0	0	0	0	0
-2.944	1.991	0.9139	H	0	0	0	0	0	0	0	0	0	0	0	0
0.6052	2.9478	0.8388	C	0	0	0	0	0	0	0	0	0	0	0	0
1.3869	3.297	0.1549	H	0	0	0	0	0	0	0	0	0	0	0	0
-0.7561	-1.9072	-4.0271	O	0	0	0	0	0	0	0	0	0	0	0	0
-0.732	-2.8709	-4.0254	H	0	0	0	0	0	0	0	0	0	0	0	0
-0.5633	2.6176	0.1041	O	0	0	0	0	0	0	0	0	0	0	0	0
0.3829	3.7445	1.5588	H	0	0	0	0	0	0	0	0	0	0	0	0
-2.2044	1.5844	3.0261	H	0	0	0	0	0	0	0	0	0	0	0	0
1.6762	2.1036	2.7908	O	0	0	0	0	0	0	0	0	0	0	0	0
2.0218	1.3179	3.2313	H	0	0	0	0	0	0	0	0	0	0	0	0
1 2 1	0 0 0 0
1 5 1	0 0 0 0
2 6 1	0 0 0 0
2 7 1	0 0 0 0
2 3 1	0 0 0 0
3 8 1	0 0 0 0
3 4 1	0 0 0 0
4 9 1	0 0 0 0
4 5 1	0 0 0 0
5 10 1	0 0 0 0
5 11 1	0 0 0 0
12 13 1	0 0 0 0
12 14 1	0 0 0 0
3 12 1	0 0 0 0
4 15 1	0 0 0 0
12 16 1	0 0 0 0
15 17 1	0 0 0 0
16 17 1	0 0 0 0
18 19 1	0 0 0 0
18 20 1	0 0 0 0
1 18 1	0 0 0 0
21 22 1	0 0 0 0
21 23 1	0 0 0 0
21 24 1	0 0 0 0
1 21 1	0 0 0 0
25 26 1	0 0 0 0
25 27 1	0 0 0 0
17 25 1	0 0 0 0
28 29 1	0 0 0 0
17 28 1	0 0 0 0
30 31 1	0 0 0 0
30 32 1	0 0 0 0
30 33 1	0 0 0 0
15 30 1	0 0 0 0
34 35 1	0 0 0 0
16 34 1	0 0 0 0
36 37 1	0 0 0 0
18 36 1	0 0 0 0
15 38 1	0 0 0 0
34 39 1	0 0 0 0
28 40 1	0 0 0 0
25 28 1	0 0 0 0
34 38 1	0 0 0 0
41 42 1	0 0 0 0
16 41 1	0 0 0 0
M END
$$$$
M0013
Spartan	03312121093D
42 45 0	0 0 0 0	0 0 0	999	V2	0
0.2556	-1.7364	-1.81	C	0	0	0	0	0	0	0	0	0	0	0	0
1.5361	-1.1329	-1.1494	C	0	0	0	0	0	0	0	0	0	0	0	0
0.987	-0.3479	0.036	C	0	0	0	0	0	0	0	0	0	0	0	0
-0.2609	0.3036	-0.5649	C	0	0	0	0	0	0	0	0	0	0	0	0
-0.9333	-0.9008	-1.2282	C	0	0	0	0	0	0	0	0	0	0	0	0
2.0344	-0.4526	-1.8493	H	0	0	0	0	0	0	0	0	0	0	0	0
2.2521	-1.9123	-0.8638	H	0	0	0	0	0	0	0	0	0	0	0	0
0.6338	-1.0827	0.7727	H	0	0	0	0	0	0	0	0	0	0	0	0
0.0532	0.9788	-1.3699	H	0	0	0	0	0	0	0	0	0	0	0	0
-1.6487	-0.6164	-2.0052	H	0	0	0	0	0	0	0	0	0	0	0	0
-1.4733	-1.498	-0.4811	H	0	0	0	0	0	0	0	0	0	0	0	0
1.863	0.6483	0.7879	C	0	0	0	0	0	0	0	0	0	0	0	0
2.5611	0.1084	1.4423	H	0	0	0	0	0	0	0	0	0	0	0	0
2.4776	1.2396	0.0981	H	0	0	0	0	0	0	0	0	0	0	0	0
-1.0092	1.2046	0.4569	C	0	0	0	0	0	0	0	0	0	0	0	0
0.9816	1.5978	1.6501	C	0	0	0	0	0	0	0	0	0	0	0	0
-0.4168	0.9931	1.8478	C	0	0	0	0	0	0	0	0	0	0	0	0
0.3205	-1.6098	-3.3313	C	0	0	0	0	0	0	0	0	0	0	0	0
1.2069	-2.1528	-3.6995	H	0	0	0	0	0	0	0	0	0	0	0	0
-0.5705	-2.0863	-3.7727	H	0	0	0	0	0	0	0	0	0	0	0	0
0.1012	-3.2184	-1.4544	C	0	0	0	0	0	0	0	0	0	0	0	0
0.9037	-3.823	-1.894	H	0	0	0	0	0	0	0	0	0	0	0	0
-0.8579	-3.6142	-1.81	H	0	0	0	0	0	0	0	0	0	0	0	0
0.1355	-3.3565	-0.3679	H	0	0	0	0	0	0	0	0	0	0	0	0
-0.6994	-0.1512	2.767	C	0	0	0	0	0	0	0	0	0	0	0	0
0.1288	-0.5765	3.3313	H	0	0	0	0	0	0	0	0	0	0	0	0
-1.4477	-0.8812	2.4682	H	0	0	0	0	0	0	0	0	0	0	0	0
-1.1624	1.242	3.1204	C	0	0	0	0	0	0	0	0	0	0	0	0
-0.6244	1.7694	3.9022	H	0	0	0	0	0	0	0	0	0	0	0	0
-2.5184	1.1366	0.3374	C	0	0	0	0	0	0	0	0	0	0	0	0
-2.8926	0.1446	0.612	H	0	0	0	0	0	0	0	0	0	0	0	0
-2.818	1.3404	-0.6949	H	0	0	0	0	0	0	0	0	0	0	0	0
-2.9846	1.8864	0.9815	H	0	0	0	0	0	0	0	0	0	0	0	0
0.5672	2.8728	0.8955	C	0	0	0	0	0	0	0	0	0	0	0	0
1.3386	3.2225	0.1999	H	0	0	0	0	0	0	0	0	0	0	0	0
0.3841	-0.2411	-3.6832	O	0	0	0	0	0	0	0	0	0	0	0	0
0.4214	-0.1752	-4.6437	H	0	0	0	0	0	0	0	0	0	0	0	0
-0.6216	2.5676	0.1842	O	0	0	0	0	0	0	0	0	0	0	0	0
0.3694	3.6619	1.6305	H	0	0	0	0	0	0	0	0	0	0	0	0
-2.227	1.4498	3.0758	H	0	0	0	0	0	0	0	0	0	0	0	0
1.6458	1.9948	2.83	O	0	0	0	0	0	0	0	0	0	0	0	0
2.0078	1.2035	3.2458	H	0	0	0	0	0	0	0	0	0	0	0	0
1 2 1	0 0 0 0
1 5 1	0 0 0 0
2 6 1	0 0 0 0
2 7 1	0 0 0 0
2 3 1	0 0 0 0
3 8 1	0 0 0 0
3 4 1	0 0 0 0
4 9 1	0 0 0 0
4 5 1	0 0 0 0
5 10 1	0 0 0 0
5 11 1	0 0 0 0
12 13 1	0 0 0 0
12 14 1	0 0 0 0
3 12 1	0 0 0 0
4 15 1	0 0 0 0
12 16 1	0 0 0 0
15 17 1	0 0 0 0
16 17 1	0 0 0 0
18 19 1	0 0 0 0
18 20 1	0 0 0 0
1 18 1	0 0 0 0
21 22 1	0 0 0 0
21 23 1	0 0 0 0
21 24 1	0 0 0 0
1 21 1	0 0 0 0
25 26 1	0 0 0 0
25 27 1	0 0 0 0
17 25 1	0 0 0 0
28 29 1	0 0 0 0
17 28 1	0 0 0 0
30 31 1	0 0 0 0
30 32 1	0 0 0 0
30 33 1	0 0 0 0
15 30 1	0 0 0 0
34 35 1	0 0 0 0
16 34 1	0 0 0 0
36 37 1	0 0 0 0
18 36 1	0 0 0 0
15 38 1	0 0 0 0
34 39 1	0 0 0 0
28 40 1	0 0 0 0
25 28 1	0 0 0 0
34 38 1	0 0 0 0
41 42 1	0 0 0 0
16 41 1	0 0 0 0
M END
$$$$
M0014
Spartan	03312121093D
42 45 0	0 0 0 0	0 0 0	999	V2	0
0.2669	-1.7345	-1.7677	C	0	0	0	0	0	0	0	0	0	0	0	0
1.5553	-1.1409	-1.1073	C	0	0	0	0	0	0	0	0	0	0	0	0
1.0148	-0.3085	0.0508	C	0	0	0	0	0	0	0	0	0	0	0	0
-0.2478	0.3068	-0.5575	C	0	0	0	0	0	0	0	0	0	0	0	0
-0.9185	-0.9376	-1.1401	C	0	0	0	0	0	0	0	0	0	0	0	0
2.0912	-0.4955	-1.8179	H	0	0	0	0	0	0	0	0	0	0	0	0
2.2541	-1.923	-0.791	H	0	0	0	0	0	0	0	0	0	0	0	0
0.6756	-1.0157	0.8183	H	0	0	0	0	0	0	0	0	0	0	0	0
0.0483	0.9519	-1.397	H	0	0	0	0	0	0	0	0	0	0	0	0
-1.6901	-0.7285	-1.8862	H	0	0	0	0	0	0	0	0	0	0	0	0
-1.387	-1.524	-0.3385	H	0	0	0	0	0	0	0	0	0	0	0	0
1.8893	0.7206	0.7588	C	0	0	0	0	0	0	0	0	0	0	0	0
2.5976	0.213	1.4238	H	0	0	0	0	0	0	0	0	0	0	0	0
2.4753	1.3005	0.0328	H	0	0	0	0	0	0	0	0	0	0	0	0
-0.9771	1.2577	0.4306	C	0	0	0	0	0	0	0	0	0	0	0	0
1.0072	1.6747	1.6196	C	0	0	0	0	0	0	0	0	0	0	0	0
-0.3842	1.0807	1.8265	C	0	0	0	0	0	0	0	0	0	0	0	0
0.3287	-1.4863	-3.2827	C	0	0	0	0	0	0	0	0	0	0	0	0
0.3623	-0.4081	-3.473	H	0	0	0	0	0	0	0	0	0	0	0	0
1.2626	-1.9177	-3.6814	H	0	0	0	0	0	0	0	0	0	0	0	0
0.1342	-3.2326	-1.4819	C	0	0	0	0	0	0	0	0	0	0	0	0
0.9259	-3.808	-1.9793	H	0	0	0	0	0	0	0	0	0	0	0	0
-0.8377	-3.6164	-1.8153	H	0	0	0	0	0	0	0	0	0	0	0	0
0.2055	-3.4288	-0.4064	H	0	0	0	0	0	0	0	0	0	0	0	0
-0.6702	-0.051	2.7602	C	0	0	0	0	0	0	0	0	0	0	0	0
0.1628	-0.4538	3.3297	H	0	0	0	0	0	0	0	0	0	0	0	0
-1.4165	-0.7849	2.4655	H	0	0	0	0	0	0	0	0	0	0	0	0
-1.1389	1.3437	3.0941	C	0	0	0	0	0	0	0	0	0	0	0	0
-0.6127	1.8711	3.8824	H	0	0	0	0	0	0	0	0	0	0	0	0
-2.4868	1.2056	0.3138	C	0	0	0	0	0	0	0	0	0	0	0	0
-2.8732	0.2306	0.6292	H	0	0	0	0	0	0	0	0	0	0	0	0
-2.7847	1.3691	-0.726	H	0	0	0	0	0	0	0	0	0	0	0	0
-2.9434	1.9872	0.9259	H	0	0	0	0	0	0	0	0	0	0	0	0
0.5875	2.944	0.8489	C	0	0	0	0	0	0	0	0	0	0	0	0
1.3673	3.3186	0.1734	H	0	0	0	0	0	0	0	0	0	0	0	0
-0.7951	-1.9611	-3.9943	O	0	0	0	0	0	0	0	0	0	0	0	0
-0.7712	-2.9248	-3.9764	H	0	0	0	0	0	0	0	0	0	0	0	0
-0.5642	2.6015	0.0952	O	0	0	0	0	0	0	0	0	0	0	0	0
0.3425	3.7273	1.5768	H	0	0	0	0	0	0	0	0	0	0	0	0
-2.2024	1.5525	3.0318	H	0	0	0	0	0	0	0	0	0	0	0	0
1.6206	1.9721	2.8562	O	0	0	0	0	0	0	0	0	0	0	0	0
2.5262	2.2524	2.6756	H	0	0	0	0	0	0	0	0	0	0	0	0
1 2 1	0 0 0 0
1 5 1	0 0 0 0
2 6 1	0 0 0 0
2 7 1	0 0 0 0
2 3 1	0 0 0 0
3 8 1	0 0 0 0
3 4 1	0 0 0 0
4 9 1	0 0 0 0
4 5 1	0 0 0 0
5 10 1	0 0 0 0
5 11 1	0 0 0 0
12 13 1	0 0 0 0
12 14 1	0 0 0 0
3 12 1	0 0 0 0
4 15 1	0 0 0 0
12 16 1	0 0 0 0
15 17 1	0 0 0 0
16 17 1	0 0 0 0
18 19 1	0 0 0 0
18 20 1	0 0 0 0
1 18 1	0 0 0 0
21 22 1	0 0 0 0
21 23 1	0 0 0 0
21 24 1	0 0 0 0
1 21 1	0 0 0 0
25 26 1	0 0 0 0
25 27 1	0 0 0 0
17 25 1	0 0 0 0
28 29 1	0 0 0 0
17 28 1	0 0 0 0
30 31 1	0 0 0 0
30 32 1	0 0 0 0
30 33 1	0 0 0 0
15 30 1	0 0 0 0
34 35 1	0 0 0 0
16 34 1	0 0 0 0
36 37 1	0 0 0 0
18 36 1	0 0 0 0
15 38 1	0 0 0 0
34 39 1	0 0 0 0
28 40 1	0 0 0 0
25 28 1	0 0 0 0
34 38 1	0 0 0 0
41 42 1	0 0 0 0
16 41 1	0 0 0 0
M END
$$$$
M0015
Spartan	03312121093D
42 45 0	0 0 0 0	0 0 0	999	V2	0
0.2964	-1.7273	-1.7717	C	0	0	0	0	0	0	0	0	0	0	0	0
1.576	-1.1317	-1.0955	C	0	0	0	0	0	0	0	0	0	0	0	0
1.022	-0.3135	0.0661	C	0	0	0	0	0	0	0	0	0	0	0	0
-0.2304	0.3116	-0.5528	C	0	0	0	0	0	0	0	0	0	0	0	0
-0.8961	-0.9237	-1.1607	C	0	0	0	0	0	0	0	0	0	0	0	0
2.1155	-0.4741	-1.792	H	0	0	0	0	0	0	0	0	0	0	0	0
2.274	-1.9156	-0.7827	H	0	0	0	0	0	0	0	0	0	0	0	0
0.6679	-1.0313	0.8177	H	0	0	0	0	0	0	0	0	0	0	0	0
0.0798	0.9671	-1.3791	H	0	0	0	0	0	0	0	0	0	0	0	0
-1.6536	-0.7021	-1.9171	H	0	0	0	0	0	0	0	0	0	0	0	0
-1.3828	-1.5166	-0.3753	H	0	0	0	0	0	0	0	0	0	0	0	0
1.8916	0.7028	0.7973	C	0	0	0	0	0	0	0	0	0	0	0	0
2.5955	0.1815	1.4596	H	0	0	0	0	0	0	0	0	0	0	0	0
2.5006	1.2869	0.0965	H	0	0	0	0	0	0	0	0	0	0	0	0
-0.9734	1.2523	0.4348	C	0	0	0	0	0	0	0	0	0	0	0	0
1.0047	1.6615	1.646	C	0	0	0	0	0	0	0	0	0	0	0	0
-0.3989	1.0652	1.8358	C	0	0	0	0	0	0	0	0	0	0	0	0
0.3755	-1.487	-3.279	C	0	0	0	0	0	0	0	0	0	0	0	0
0.4342	-0.4021	-3.4674	H	0	0	0	0	0	0	0	0	0	0	0	0
1.303	-1.9417	-3.6659	H	0	0	0	0	0	0	0	0	0	0	0	0
0.1599	-3.2248	-1.4872	C	0	0	0	0	0	0	0	0	0	0	0	0
0.9775	-3.7896	-1.9513	H	0	0	0	0	0	0	0	0	0	0	0	0
-0.7848	-3.6099	-1.8811	H	0	0	0	0	0	0	0	0	0	0	0	0
0.1879	-3.4131	-0.4074	H	0	0	0	0	0	0	0	0	0	0	0	0
-0.7004	-0.0633	2.769	C	0	0	0	0	0	0	0	0	0	0	0	0
0.1175	-0.4841	3.351	H	0	0	0	0	0	0	0	0	0	0	0	0
-1.4482	-0.7937	2.4711	H	0	0	0	0	0	0	0	0	0	0	0	0
-1.1602	1.3375	3.0943	C	0	0	0	0	0	0	0	0	0	0	0	0
-0.6302	1.8743	3.8751	H	0	0	0	0	0	0	0	0	0	0	0	0
-2.4818	1.2015	0.2984	C	0	0	0	0	0	0	0	0	0	0	0	0
-2.8717	0.2217	0.5936	H	0	0	0	0	0	0	0	0	0	0	0	0
-2.7665	1.3807	-0.7426	H	0	0	0	0	0	0	0	0	0	0	0	0
-2.9459	1.9743	0.9161	H	0	0	0	0	0	0	0	0	0	0	0	0
0.6002	2.9284	0.8758	C	0	0	0	0	0	0	0	0	0	0	0	0
1.3879	3.2876	0.2041	H	0	0	0	0	0	0	0	0	0	0	0	0
-0.7635	-2.0466	-3.9031	O	0	0	0	0	0	0	0	0	0	0	0	0
-0.7139	-1.8552	-4.8457	H	0	0	0	0	0	0	0	0	0	0	0	0
-0.5582	2.6003	0.1244	O	0	0	0	0	0	0	0	0	0	0	0	0
0.3667	3.7167	1.6016	H	0	0	0	0	0	0	0	0	0	0	0	0
-2.2227	1.5503	3.0323	H	0	0	0	0	0	0	0	0	0	0	0	0
1.6596	2.0679	2.8272	O	0	0	0	0	0	0	0	0	0	0	0	0
1.9896	1.2769	3.2696	H	0	0	0	0	0	0	0	0	0	0	0	0
1 2 1	0 0 0 0
1 5 1	0 0 0 0
2 6 1	0 0 0 0
2 7 1	0 0 0 0
2 3 1	0 0 0 0
3 8 1	0 0 0 0
3 4 1	0 0 0 0
4 9 1	0 0 0 0
4 5 1	0 0 0 0
5 10 1	0 0 0 0
5 11 1	0 0 0 0
12 13 1	0 0 0 0
12 14 1	0 0 0 0
3 12 1	0 0 0 0
4 15 1	0 0 0 0
12 16 1	0 0 0 0
15 17 1	0 0 0 0
16 17 1	0 0 0 0
18 19 1	0 0 0 0
18 20 1	0 0 0 0
1 18 1	0 0 0 0
21 22 1	0 0 0 0
21 23 1	0 0 0 0
21 24 1	0 0 0 0
1 21 1	0 0 0 0
25 26 1	0 0 0 0
25 27 1	0 0 0 0
17 25 1	0 0 0 0
28 29 1	0 0 0 0
17 28 1	0 0 0 0
30 31 1	0 0 0 0
30 32 1	0 0 0 0
30 33 1	0 0 0 0
15 30 1	0 0 0 0
34 35 1	0 0 0 0
16 34 1	0 0 0 0
36 37 1	0 0 0 0
18 36 1	0 0 0 0
15 38 1	0 0 0 0
34 39 1	0 0 0 0
28 40 1	0 0 0 0
25 28 1	0 0 0 0
34 38 1	0 0 0 0
41 42 1	0 0 0 0
16 41 1	0 0 0 0
M END
$$$$
M0016
Spartan	03312121093D
42 45 0	0 0 0 0	0 0 0	999	V2	0
0.225	-1.7087	-1.8137	C	0	0	0	0	0	0	0	0	0	0	0	0
1.5033	-1.0932	-1.1535	C	0	0	0	0	0	0	0	0	0	0	0	0
0.9474	-0.3005	0.023	C	0	0	0	0	0	0	0	0	0	0	0	0
-0.2967	0.3436	-0.5922	C	0	0	0	0	0	0	0	0	0	0	0	0
-0.9642	-0.8729	-1.238	C	0	0	0	0	0	0	0	0	0	0	0	0
2.0132	-0.4031	-1.8431	H	0	0	0	0	0	0	0	0	0	0	0	0
2.2277	-1.8611	-0.8617	H	0	0	0	0	0	0	0	0	0	0	0	0
0.5862	-1.035	0.7553	H	0	0	0	0	0	0	0	0	0	0	0	0
0.0244	1.0172	-1.3992	H	0	0	0	0	0	0	0	0	0	0	0	0
-1.6911	-0.6077	-2.0142	H	0	0	0	0	0	0	0	0	0	0	0	0
-1.5012	-1.4599	-0.4819	H	0	0	0	0	0	0	0	0	0	0	0	0
1.8157	0.6961	0.7831	C	0	0	0	0	0	0	0	0	0	0	0	0
2.5111	0.155	1.4393	H	0	0	0	0	0	0	0	0	0	0	0	0
2.4343	1.2925	0.1003	H	0	0	0	0	0	0	0	0	0	0	0	0
-1.0473	1.2623	0.4119	C	0	0	0	0	0	0	0	0	0	0	0	0
0.9252	1.6408	1.6426	C	0	0	0	0	0	0	0	0	0	0	0	0
-0.4803	1.0438	1.812	C	0	0	0	0	0	0	0	0	0	0	0	0
0.2715	-1.5469	-3.339	C	0	0	0	0	0	0	0	0	0	0	0	0
-0.6216	-1.9961	-3.7852	H	0	0	0	0	0	0	0	0	0	0	0	0
0.2609	-0.473	-3.5904	H	0	0	0	0	0	0	0	0	0	0	0	0
0.089	-3.1902	-1.4569	C	0	0	0	0	0	0	0	0	0	0	0	0
0.8727	-3.7773	-1.9435	H	0	0	0	0	0	0	0	0	0	0	0	0
-0.8813	-3.5811	-1.785	H	0	0	0	0	0	0	0	0	0	0	0	0
0.1614	-3.3391	-0.3736	H	0	0	0	0	0	0	0	0	0	0	0	0
-0.79	-0.1026	2.7203	C	0	0	0	0	0	0	0	0	0	0	0	0
0.024	-0.5366	3.2983	H	0	0	0	0	0	0	0	0	0	0	0	0
-1.5382	-0.8255	2.4043	H	0	0	0	0	0	0	0	0	0	0	0	0
-1.2481	1.2921	3.0715	C	0	0	0	0	0	0	0	0	0	0	0	0
-0.7204	1.8108	3.8661	H	0	0	0	0	0	0	0	0	0	0	0	0
-2.5547	1.2162	0.2659	C	0	0	0	0	0	0	0	0	0	0	0	0
-2.9484	0.2315	0.538	H	0	0	0	0	0	0	0	0	0	0	0	0
-2.8341	1.42	-0.7719	H	0	0	0	0	0	0	0	0	0	0	0	0
-3.0203	1.9757	0.8985	H	0	0	0	0	0	0	0	0	0	0	0	0
0.5278	2.9228	0.8935	C	0	0	0	0	0	0	0	0	0	0	0	0
1.319	3.2893	0.2301	H	0	0	0	0	0	0	0	0	0	0	0	0
1.3677	-2.199	-3.9459	O	0	0	0	0	0	0	0	0	0	0	0	0
2.1729	-1.7769	-3.6252	H	0	0	0	0	0	0	0	0	0	0	0	0
-0.631	2.6155	0.1343	O	0	0	0	0	0	0	0	0	0	0	0	0
0.2978	3.6994	1.632	H	0	0	0	0	0	0	0	0	0	0	0	0
-2.3097	1.5092	3.0072	H	0	0	0	0	0	0	0	0	0	0	0	0
1.573	2.0235	2.8345	O	0	0	0	0	0	0	0	0	0	0	0	0
1.9277	1.2289	3.2518	H	0	0	0	0	0	0	0	0	0	0	0	0
1 2 1	0 0 0 0
1 5 1	0 0 0 0
2 6 1	0 0 0 0
2 7 1	0 0 0 0
2 3 1	0 0 0 0
3 8 1	0 0 0 0
3 4 1	0 0 0 0
4 9 1	0 0 0 0
4 5 1	0 0 0 0
5 10 1	0 0 0 0
5 11 1	0 0 0 0
12 13 1	0 0 0 0
12 14 1	0 0 0 0
3 12 1	0 0 0 0
4 15 1	0 0 0 0
12 16 1	0 0 0 0
15 17 1	0 0 0 0
16 17 1	0 0 0 0
18 19 1	0 0 0 0
18 20 1	0 0 0 0
1 18 1	0 0 0 0
21 22 1	0 0 0 0
21 23 1	0 0 0 0
21 24 1	0 0 0 0
1 21 1	0 0 0 0
25 26 1	0 0 0 0
25 27 1	0 0 0 0
17 25 1	0 0 0 0
28 29 1	0 0 0 0
17 28 1	0 0 0 0
30 31 1	0 0 0 0
30 32 1	0 0 0 0
30 33 1	0 0 0 0
15 30 1	0 0 0 0
34 35 1	0 0 0 0
16 34 1	0 0 0 0
36 37 1	0 0 0 0
18 36 1	0 0 0 0
15 38 1	0 0 0 0
34 39 1	0 0 0 0
28 40 1	0 0 0 0
25 28 1	0 0 0 0
34 38 1	0 0 0 0
41 42 1	0 0 0 0
16 41 1	0 0 0 0
M END
$$$$
M0017
Spartan	03312121093D
42 45 0	0 0 0 0	0 0 0	999	V2	0
0.2369	-1.7659	-1.7892	C	0	0	0	0	0	0	0	0	0	0	0	0
1.5219	-1.1541	-1.1443	C	0	0	0	0	0	0	0	0	0	0	0	0
0.9809	-0.3621	0.04	C	0	0	0	0	0	0	0	0	0	0	0	0
-0.2741	0.2808	-0.5544	C	0	0	0	0	0	0	0	0	0	0	0	0
-0.9491	-0.9305	-1.2017	C	0	0	0	0	0	0	0	0	0	0	0	0
2.0128	-0.478	-1.8538	H	0	0	0	0	0	0	0	0	0	0	0	0
2.2422	-1.9295	-0.8588	H	0	0	0	0	0	0	0	0	0	0	0	0
0.6396	-1.0911	0.7869	H	0	0	0	0	0	0	0	0	0	0	0	0
0.0314	0.9492	-1.3685	H	0	0	0	0	0	0	0	0	0	0	0	0
-1.6734	-0.6544	-1.9734	H	0	0	0	0	0	0	0	0	0	0	0	0
-1.4796	-1.5235	-0.4449	H	0	0	0	0	0	0	0	0	0	0	0	0
1.8572	0.6451	0.7768	C	0	0	0	0	0	0	0	0	0	0	0	0
2.5572	0.1195	1.4369	H	0	0	0	0	0	0	0	0	0	0	0	0
2.4514	1.2353	0.0665	H	0	0	0	0	0	0	0	0	0	0	0	0
-1.0138	1.1891	0.4669	C	0	0	0	0	0	0	0	0	0	0	0	0
0.9765	1.5871	1.6501	C	0	0	0	0	0	0	0	0	0	0	0	0
-0.4109	0.9843	1.8554	C	0	0	0	0	0	0	0	0	0	0	0	0
0.2875	-1.65	-3.3115	C	0	0	0	0	0	0	0	0	0	0	0	0
1.1706	-2.1954	-3.6845	H	0	0	0	0	0	0	0	0	0	0	0	0
-0.6075	-2.1296	-3.7411	H	0	0	0	0	0	0	0	0	0	0	0	0
0.0901	-3.2459	-1.4227	C	0	0	0	0	0	0	0	0	0	0	0	0
0.8915	-3.8506	-1.8637	H	0	0	0	0	0	0	0	0	0	0	0	0
-0.87	-3.6473	-1.7689	H	0	0	0	0	0	0	0	0	0	0	0	0
0.1325	-3.3765	-0.3358	H	0	0	0	0	0	0	0	0	0	0	0	0
-0.6832	-0.1659	2.7698	C	0	0	0	0	0	0	0	0	0	0	0	0
0.1558	-0.5749	3.3263	H	0	0	0	0	0	0	0	0	0	0	0	0
-1.4261	-0.899	2.4643	H	0	0	0	0	0	0	0	0	0	0	0	0
-1.1571	1.22	3.1332	C	0	0	0	0	0	0	0	0	0	0	0	0
-0.6273	1.7364	3.9264	H	0	0	0	0	0	0	0	0	0	0	0	0
-2.5236	1.1203	0.3597	C	0	0	0	0	0	0	0	0	0	0	0	0
-2.8961	0.132	0.6494	H	0	0	0	0	0	0	0	0	0	0	0	0
-2.831	1.3116	-0.6727	H	0	0	0	0	0	0	0	0	0	0	0	0
-2.9847	1.8777	0.9983	H	0	0	0	0	0	0	0	0	0	0	0	0
0.5507	2.8676	0.8982	C	0	0	0	0	0	0	0	0	0	0	0	0
1.319	3.2363	0.2061	H	0	0	0	0	0	0	0	0	0	0	0	0
0.3478	-0.2843	-3.6746	O	0	0	0	0	0	0	0	0	0	0	0	0
0.3708	-0.2267	-4.6354	H	0	0	0	0	0	0	0	0	0	0	0	0
-0.6268	2.5503	0.175	O	0	0	0	0	0	0	0	0	0	0	0	0
0.3357	3.6482	1.6382	H	0	0	0	0	0	0	0	0	0	0	0	0
-2.2224	1.4237	3.0831	H	0	0	0	0	0	0	0	0	0	0	0	0
1.5955	1.8714	2.8879	O	0	0	0	0	0	0	0	0	0	0	0	0
2.5015	2.1493	2.7044	H	0	0	0	0	0	0	0	0	0	0	0	0
1 2 1	0 0 0 0
1 5 1	0 0 0 0
2 6 1	0 0 0 0
2 7 1	0 0 0 0
2 3 1	0 0 0 0
3 8 1	0 0 0 0
3 4 1	0 0 0 0
4 9 1	0 0 0 0
4 5 1	0 0 0 0
5 10 1	0 0 0 0
5 11 1	0 0 0 0
12 13 1	0 0 0 0
12 14 1	0 0 0 0
3 12 1	0 0 0 0
4 15 1	0 0 0 0
12 16 1	0 0 0 0
15 17 1	0 0 0 0
16 17 1	0 0 0 0
18 19 1	0 0 0 0
18 20 1	0 0 0 0
1 18 1	0 0 0 0
21 22 1	0 0 0 0
21 23 1	0 0 0 0
21 24 1	0 0 0 0
1 21 1	0 0 0 0
25 26 1	0 0 0 0
25 27 1	0 0 0 0
17 25 1	0 0 0 0
28 29 1	0 0 0 0
17 28 1	0 0 0 0
30 31 1	0 0 0 0
30 32 1	0 0 0 0
30 33 1	0 0 0 0
15 30 1	0 0 0 0
34 35 1	0 0 0 0
16 34 1	0 0 0 0
36 37 1	0 0 0 0
18 36 1	0 0 0 0
15 38 1	0 0 0 0
34 39 1	0 0 0 0
28 40 1	0 0 0 0
25 28 1	0 0 0 0
34 38 1	0 0 0 0
41 42 1	0 0 0 0
16 41 1	0 0 0 0
M END
$$$$
M0018
Spartan	03312121093D
42 45 0	0 0 0 0	0 0 0	999	V2	0
0.2047	-1.743	-1.7903	C	0	0	0	0	0	0	0	0	0	0	0	0
1.4893	-1.116	-1.1508	C	0	0	0	0	0	0	0	0	0	0	0	0
0.9434	-0.314	0.0242	C	0	0	0	0	0	0	0	0	0	0	0	0
-0.3109	0.3172	-0.5831	C	0	0	0	0	0	0	0	0	0	0	0	0
-0.9816	-0.9102	-1.2041	C	0	0	0	0	0	0	0	0	0	0	0	0
1.989	-0.432	-1.8544	H	0	0	0	0	0	0	0	0	0	0	0	0
2.2191	-1.8783	-0.8579	H	0	0	0	0	0	0	0	0	0	0	0	0
0.5991	-1.0406	0.7711	H	0	0	0	0	0	0	0	0	0	0	0	0
-0.0026	0.9804	-1.4034	H	0	0	0	0	0	0	0	0	0	0	0	0
-1.7224	-0.6575	-1.9712	H	0	0	0	0	0	0	0	0	0	0	0	0
-1.5017	-1.4931	-0.4334	H	0	0	0	0	0	0	0	0	0	0	0	0
1.8114	0.6997	0.762	C	0	0	0	0	0	0	0	0	0	0	0	0
2.5187	0.1783	1.4173	H	0	0	0	0	0	0	0	0	0	0	0	0
2.3973	1.3008	0.052	H	0	0	0	0	0	0	0	0	0	0	0	0
-1.0487	1.2471	0.419	C	0	0	0	0	0	0	0	0	0	0	0	0
0.9219	1.6293	1.6425	C	0	0	0	0	0	0	0	0	0	0	0	0
-0.4733	1.0328	1.8168	C	0	0	0	0	0	0	0	0	0	0	0	0
0.2302	-1.5897	-3.3171	C	0	0	0	0	0	0	0	0	0	0	0	0
-0.667	-2.0461	-3.7488	H	0	0	0	0	0	0	0	0	0	0	0	0
0.2124	-0.5175	-3.5763	H	0	0	0	0	0	0	0	0	0	0	0	0
0.0811	-3.2233	-1.4223	C	0	0	0	0	0	0	0	0	0	0	0	0
0.8662	-3.8084	-1.9107	H	0	0	0	0	0	0	0	0	0	0	0	0
-0.8889	-3.6226	-1.742	H	0	0	0	0	0	0	0	0	0	0	0	0
0.1614	-3.365	-0.338	H	0	0	0	0	0	0	0	0	0	0	0	0
-0.7735	-0.1206	2.719	C	0	0	0	0	0	0	0	0	0	0	0	0
0.0521	-0.5381	3.2887	H	0	0	0	0	0	0	0	0	0	0	0	0
-1.5166	-0.8461	2.3972	H	0	0	0	0	0	0	0	0	0	0	0	0
-1.2442	1.2666	3.0805	C	0	0	0	0	0	0	0	0	0	0	0	0
-0.7258	1.7783	3.8847	H	0	0	0	0	0	0	0	0	0	0	0	0
-2.5575	1.2082	0.284	C	0	0	0	0	0	0	0	0	0	0	0	0
-2.955	0.229	0.5712	H	0	0	0	0	0	0	0	0	0	0	0	0
-2.8428	1.4012	-0.7545	H	0	0	0	0	0	0	0	0	0	0	0	0
-3.0146	1.978	0.9104	H	0	0	0	0	0	0	0	0	0	0	0	0
0.5114	2.9218	0.9065	C	0	0	0	0	0	0	0	0	0	0	0	0
1.3026	3.3244	0.2597	H	0	0	0	0	0	0	0	0	0	0	0	0
1.3216	-2.2422	-3.9337	O	0	0	0	0	0	0	0	0	0	0	0	0
2.1293	-1.8121	-3.6285	H	0	0	0	0	0	0	0	0	0	0	0	0
-0.6241	2.5969	0.1193	O	0	0	0	0	0	0	0	0	0	0	0	0
0.2458	3.678	1.658	H	0	0	0	0	0	0	0	0	0	0	0	0
-2.3064	1.4787	3.01	H	0	0	0	0	0	0	0	0	0	0	0	0
1.5223	1.8879	2.8942	O	0	0	0	0	0	0	0	0	0	0	0	0
2.4274	2.1816	2.7325	H	0	0	0	0	0	0	0	0	0	0	0	0
1 2 1	0 0 0 0
1 5 1	0 0 0 0
2 6 1	0 0 0 0
2 7 1	0 0 0 0
2 3 1	0 0 0 0
3 8 1	0 0 0 0
3 4 1	0 0 0 0
4 9 1	0 0 0 0
4 5 1	0 0 0 0
5 10 1	0 0 0 0
5 11 1	0 0 0 0
12 13 1	0 0 0 0
12 14 1	0 0 0 0
3 12 1	0 0 0 0
4 15 1	0 0 0 0
12 16 1	0 0 0 0
15 17 1	0 0 0 0
16 17 1	0 0 0 0
18 19 1	0 0 0 0
18 20 1	0 0 0 0
1 18 1	0 0 0 0
21 22 1	0 0 0 0
21 23 1	0 0 0 0
21 24 1	0 0 0 0
1 21 1	0 0 0 0
25 26 1	0 0 0 0
25 27 1	0 0 0 0
17 25 1	0 0 0 0
28 29 1	0 0 0 0
17 28 1	0 0 0 0
30 31 1	0 0 0 0
30 32 1	0 0 0 0
30 33 1	0 0 0 0
15 30 1	0 0 0 0
34 35 1	0 0 0 0
16 34 1	0 0 0 0
36 37 1	0 0 0 0
18 36 1	0 0 0 0
15 38 1	0 0 0 0
34 39 1	0 0 0 0
28 40 1	0 0 0 0
25 28 1	0 0 0 0
34 38 1	0 0 0 0
41 42 1	0 0 0 0
16 41 1	0 0 0 0
M END
$$$$
M0019
Spartan	03312121093D
42 45 0	0 0 0 0	0 0 0	999	V2	0
-0.2514	1.8299	1.7459	C	0	0	0	0	0	0	0	0	0	0	0	0
-1.5296	1.1569	1.147	C	0	0	0	0	0	0	0	0	0	0	0	0
-0.9758	-0.0206	0.3545	C	0	0	0	0	0	0	0	0	0	0	0	0
0.2697	0.5893	-0.2926	C	0	0	0	0	0	0	0	0	0	0	0	0
0.9391	1.2449	0.9176	C	0	0	0	0	0	0	0	0	0	0	0	0
-2.0655	1.8375	0.4682	H	0	0	0	0	0	0	0	0	0	0	0	0
-2.2414	0.867	1.9275	H	0	0	0	0	0	0	0	0	0	0	0	0
-0.6151	-0.7521	1.0901	H	0	0	0	0	0	0	0	0	0	0	0	0
-0.0422	1.399	-0.9652	H	0	0	0	0	0	0	0	0	0	0	0	0
1.6555	2.022	0.6388	H	0	0	0	0	0	0	0	0	0	0	0	0
1.473	0.492	1.5125	H	0	0	0	0	0	0	0	0	0	0	0	0
-1.848	-0.7834	-0.6362	C	0	0	0	0	0	0	0	0	0	0	0	0
-2.5381	-1.4404	-0.0902	H	0	0	0	0	0	0	0	0	0	0	0	0
-2.4724	-0.104	-1.2294	H	0	0	0	0	0	0	0	0	0	0	0	0
1.0178	-0.4222	-1.2046	C	0	0	0	0	0	0	0	0	0	0	0	0
-0.9609	-1.6424	-1.5836	C	0	0	0	0	0	0	0	0	0	0	0	0
0.4434	-1.8189	-0.986	C	0	0	0	0	0	0	0	0	0	0	0	0
-0.3082	3.3588	1.6108	C	0	0	0	0	0	0	0	0	0	0	0	0
-1.2112	3.7358	2.1195	H	0	0	0	0	0	0	0	0	0	0	0	0
0.5586	3.7994	2.1149	H	0	0	0	0	0	0	0	0	0	0	0	0
-0.1101	1.483	3.2311	C	0	0	0	0	0	0	0	0	0	0	0	0
-0.9086	1.9407	3.8275	H	0	0	0	0	0	0	0	0	0	0	0	0
0.8512	1.8318	3.6264	H	0	0	0	0	0	0	0	0	0	0	0	0
-0.1587	0.3987	3.3819	H	0	0	0	0	0	0	0	0	0	0	0	0
0.746	-2.7288	0.1611	C	0	0	0	0	0	0	0	0	0	0	0	0
-0.0719	-3.3025	0.5934	H	0	0	0	0	0	0	0	0	0	0	0	0
1.4955	-2.4177	0.8847	H	0	0	0	0	0	0	0	0	0	0	0	0
1.2048	-3.0825	-1.2331	C	0	0	0	0	0	0	0	0	0	0	0	0
0.6742	-3.8732	-1.7547	H	0	0	0	0	0	0	0	0	0	0	0	0
2.5257	-0.2822	-1.154	C	0	0	0	0	0	0	0	0	0	0	0	0
2.915	-0.5522	-0.1668	H	0	0	0	0	0	0	0	0	0	0	0	0
2.8083	0.7542	-1.3604	H	0	0	0	0	0	0	0	0	0	0	0	0
2.9915	-0.9192	-1.9098	H	0	0	0	0	0	0	0	0	0	0	0	0
-0.5626	-0.8904	-2.8642	C	0	0	0	0	0	0	0	0	0	0	0	0
-1.3481	-0.215	-3.2204	H	0	0	0	0	0	0	0	0	0	0	0	0
-0.2417	3.8298	0.2802	O	0	0	0	0	0	0	0	0	0	0	0	0
-1.0445	3.5494	-0.1768	H	0	0	0	0	0	0	0	0	0	0	0	0
0.6084	-0.1488	-2.5615	O	0	0	0	0	0	0	0	0	0	0	0	0
-0.3476	-1.6261	-3.6472	H	0	0	0	0	0	0	0	0	0	0	0	0
2.2671	-3.0239	-1.4478	H	0	0	0	0	0	0	0	0	0	0	0	0
-1.6122	-2.8317	-1.9713	O	0	0	0	0	0	0	0	0	0	0	0	0
-1.9791	-3.2421	-1.1778	H	0	0	0	0	0	0	0	0	0	0	0	0
1 2 1	0 0 0 0
1 5 1	0 0 0 0
2 6 1	0 0 0 0
2 7 1	0 0 0 0
2 3 1	0 0 0 0
3 8 1	0 0 0 0
3 4 1	0 0 0 0
4 9 1	0 0 0 0
4 5 1	0 0 0 0
5 10 1	0 0 0 0
5 11 1	0 0 0 0
12 13 1	0 0 0 0
12 14 1	0 0 0 0
3 12 1	0 0 0 0
4 15 1	0 0 0 0
12 16 1	0 0 0 0
15 17 1	0 0 0 0
16 17 1	0 0 0 0
18 19 1	0 0 0 0
18 20 1	0 0 0 0
1 18 1	0 0 0 0
21 22 1	0 0 0 0
21 23 1	0 0 0 0
21 24 1	0 0 0 0
1 21 1	0 0 0 0
25 26 1	0 0 0 0
25 27 1	0 0 0 0
17 25 1	0 0 0 0
28 29 1	0 0 0 0
17 28 1	0 0 0 0
30 31 1	0 0 0 0
30 32 1	0 0 0 0
30 33 1	0 0 0 0
15 30 1	0 0 0 0
34 35 1	0 0 0 0
16 34 1	0 0 0 0
36 37 1	0 0 0 0
18 36 1	0 0 0 0
15 38 1	0 0 0 0
34 39 1	0 0 0 0
28 40 1	0 0 0 0
25 28 1	0 0 0 0
34 38 1	0 0 0 0
41 42 1	0 0 0 0
16 41 1	0 0 0 0
M END
$$$$
M0020
Spartan	03312121093D
42 45 0	0 0 0 0	0 0 0	999	V2	0
0.2999	-1.7113	-1.8149	C	0	0	0	0	0	0	0	0	0	0	0	0
1.5796	-1.1137	-1.1448	C	0	0	0	0	0	0	0	0	0	0	0	0
1.0337	-0.3155	0.0331	C	0	0	0	0	0	0	0	0	0	0	0	0
-0.2154	0.3277	-0.5731	C	0	0	0	0	0	0	0	0	0	0	0	0
-0.8868	-0.8931	-1.2047	C	0	0	0	0	0	0	0	0	0	0	0	0
2.1032	-0.4424	-1.8405	H	0	0	0	0	0	0	0	0	0	0	0	0
2.2877	-1.8966	-0.853	H	0	0	0	0	0	0	0	0	0	0	0	0
0.6775	-1.0443	0.7732	H	0	0	0	0	0	0	0	0	0	0	0	0
0.098	0.9955	-1.3879	H	0	0	0	0	0	0	0	0	0	0	0	0
-1.6437	-0.6235	-1.9518	H	0	0	0	0	0	0	0	0	0	0	0	0
-1.4	-1.4875	-0.438	H	0	0	0	0	0	0	0	0	0	0	0	0
1.9102	0.6832	0.7813	C	0	0	0	0	0	0	0	0	0	0	0	0
2.6013	0.1417	1.4415	H	0	0	0	0	0	0	0	0	0	0	0	0
2.5334	1.267	0.0923	H	0	0	0	0	0	0	0	0	0	0	0	0
-0.9581	1.2525	0.4317	C	0	0	0	0	0	0	0	0	0	0	0	0
1.0292	1.6421	1.6338	C	0	0	0	0	0	0	0	0	0	0	0	0
-0.3746	1.0474	1.8266	C	0	0	0	0	0	0	0	0	0	0	0	0
0.3884	-1.501	-3.3337	C	0	0	0	0	0	0	0	0	0	0	0	0
0.4322	-0.4196	-3.5483	H	0	0	0	0	0	0	0	0	0	0	0	0
1.3192	-1.9442	-3.7044	H	0	0	0	0	0	0	0	0	0	0	0	0
0.1552	-3.2021	-1.5036	C	0	0	0	0	0	0	0	0	0	0	0	0
0.9688	-3.7787	-1.958	H	0	0	0	0	0	0	0	0	0	0	0	0
-0.788	-3.5943	-1.8939	H	0	0	0	0	0	0	0	0	0	0	0	0
0.1787	-3.3742	-0.4213	H	0	0	0	0	0	0	0	0	0	0	0	0
-0.6716	-0.0901	2.7501	C	0	0	0	0	0	0	0	0	0	0	0	0
0.1501	-0.5175	3.3215	H	0	0	0	0	0	0	0	0	0	0	0	0
-1.4241	-0.8162	2.4524	H	0	0	0	0	0	0	0	0	0	0	0	0
-1.1269	1.3078	3.0931	C	0	0	0	0	0	0	0	0	0	0	0	0
-0.5899	1.8372	3.8744	H	0	0	0	0	0	0	0	0	0	0	0	0
-2.4671	1.2002	0.3025	C	0	0	0	0	0	0	0	0	0	0	0	0
-2.8546	0.2148	0.5819	H	0	0	0	0	0	0	0	0	0	0	0	0
-2.7588	1.4014	-0.7328	H	0	0	0	0	0	0	0	0	0	0	0	0
-2.9292	1.9601	0.9375	H	0	0	0	0	0	0	0	0	0	0	0	0
0.6274	2.9144	0.8688	C	0	0	0	0	0	0	0	0	0	0	0	0
1.4088	3.2623	0.1836	H	0	0	0	0	0	0	0	0	0	0	0	0
-0.6442	-2.1218	-4.0693	O	0	0	0	0	0	0	0	0	0	0	0	0
-1.4772	-1.7029	-3.8239	H	0	0	0	0	0	0	0	0	0	0	0	0
-0.5503	2.6044	0.1387	O	0	0	0	0	0	0	0	0	0	0	0	0
0.4174	3.7062	1.5974	H	0	0	0	0	0	0	0	0	0	0	0	0
-2.1896	1.5232	3.0409	H	0	0	0	0	0	0	0	0	0	0	0	0
1.6878	2.0437	2.8139	O	0	0	0	0	0	0	0	0	0	0	0	0
2.0622	1.2573	3.2281	H	0	0	0	0	0	0	0	0	0	0	0	0
1 2 1	0 0 0 0
1 5 1	0 0 0 0
2 6 1	0 0 0 0
2 7 1	0 0 0 0
2 3 1	0 0 0 0
3 8 1	0 0 0 0
3 4 1	0 0 0 0
4 9 1	0 0 0 0
4 5 1	0 0 0 0
5 10 1	0 0 0 0
5 11 1	0 0 0 0
12 13 1	0 0 0 0
12 14 1	0 0 0 0
3 12 1	0 0 0 0
4 15 1	0 0 0 0
12 16 1	0 0 0 0
15 17 1	0 0 0 0
16 17 1	0 0 0 0
18 19 1	0 0 0 0
18 20 1	0 0 0 0
1 18 1	0 0 0 0
21 22 1	0 0 0 0
21 23 1	0 0 0 0
21 24 1	0 0 0 0
1 21 1	0 0 0 0
25 26 1	0 0 0 0
25 27 1	0 0 0 0
17 25 1	0 0 0 0
28 29 1	0 0 0 0
17 28 1	0 0 0 0
30 31 1	0 0 0 0
30 32 1	0 0 0 0
30 33 1	0 0 0 0
15 30 1	0 0 0 0
34 35 1	0 0 0 0
16 34 1	0 0 0 0
36 37 1	0 0 0 0
18 36 1	0 0 0 0
15 38 1	0 0 0 0
34 39 1	0 0 0 0
28 40 1	0 0 0 0
25 28 1	0 0 0 0
34 38 1	0 0 0 0
41 42 1	0 0 0 0
16 41 1	0 0 0 0
M END
$$$$
M0021
Spartan	03312121093D
42 45 0	0 0 0 0	0 0 0	999	V2	0
0.223	-1.7327	-1.7728	C	0	0	0	0	0	0	0	0	0	0	0	0
1.505	-1.1262	-1.1118	C	0	0	0	0	0	0	0	0	0	0	0	0
0.9548	-0.3228	0.0607	C	0	0	0	0	0	0	0	0	0	0	0	0
-0.2994	0.3093	-0.5458	C	0	0	0	0	0	0	0	0	0	0	0	0
-0.967	-0.9191	-1.1677	C	0	0	0	0	0	0	0	0	0	0	0	0
2.0268	-0.4683	-1.8176	H	0	0	0	0	0	0	0	0	0	0	0	0
2.2153	-1.9038	-0.8146	H	0	0	0	0	0	0	0	0	0	0	0	0
0.6079	-1.0453	0.8107	H	0	0	0	0	0	0	0	0	0	0	0	0
0.0096	0.972	-1.3664	H	0	0	0	0	0	0	0	0	0	0	0	0
-1.7223	-0.6707	-1.9221	H	0	0	0	0	0	0	0	0	0	0	0	0
-1.4691	-1.5135	-0.3938	H	0	0	0	0	0	0	0	0	0	0	0	0
1.8233	0.6917	0.797	C	0	0	0	0	0	0	0	0	0	0	0	0
2.5206	0.1699	1.4624	H	0	0	0	0	0	0	0	0	0	0	0	0
2.4211	1.2799	0.0876	H	0	0	0	0	0	0	0	0	0	0	0	0
-1.0411	1.239	0.4542	C	0	0	0	0	0	0	0	0	0	0	0	0
0.936	1.6363	1.6613	C	0	0	0	0	0	0	0	0	0	0	0	0
-0.4569	1.04	1.8508	C	0	0	0	0	0	0	0	0	0	0	0	0
0.251	-1.5235	-3.2858	C	0	0	0	0	0	0	0	0	0	0	0	0
-0.6567	-1.9642	-3.7307	H	0	0	0	0	0	0	0	0	0	0	0	0
0.2356	-0.4419	-3.5007	H	0	0	0	0	0	0	0	0	0	0	0	0
0.0913	-3.2248	-1.4569	C	0	0	0	0	0	0	0	0	0	0	0	0
0.8903	-3.7945	-1.9399	H	0	0	0	0	0	0	0	0	0	0	0	0
-0.8716	-3.615	-1.809	H	0	0	0	0	0	0	0	0	0	0	0	0
0.1469	-3.3962	-0.3755	H	0	0	0	0	0	0	0	0	0	0	0	0
-0.7474	-0.1049	2.7663	C	0	0	0	0	0	0	0	0	0	0	0	0
0.082	-0.5144	3.3362	H	0	0	0	0	0	0	0	0	0	0	0	0
-1.4888	-0.8362	2.4542	H	0	0	0	0	0	0	0	0	0	0	0	0
-1.2201	1.2846	3.1169	C	0	0	0	0	0	0	0	0	0	0	0	0
-0.6984	1.8048	3.9134	H	0	0	0	0	0	0	0	0	0	0	0	0
-2.55	1.1851	0.3278	C	0	0	0	0	0	0	0	0	0	0	0	0
-2.9361	0.2031	0.6204	H	0	0	0	0	0	0	0	0	0	0	0	0
-2.8429	1.3715	-0.7097	H	0	0	0	0	0	0	0	0	0	0	0	0
-3.0114	1.9525	0.954	H	0	0	0	0	0	0	0	0	0	0	0	0
0.523	2.9166	0.9039	C	0	0	0	0	0	0	0	0	0	0	0	0
1.3061	3.2941	0.2337	H	0	0	0	0	0	0	0	0	0	0	0	0
1.4178	-2.1262	-3.8107	O	0	0	0	0	0	0	0	0	0	0	0	0
1.4306	-1.9785	-4.7624	H	0	0	0	0	0	0	0	0	0	0	0	0
-0.632	2.5907	0.1465	O	0	0	0	0	0	0	0	0	0	0	0	0
0.2815	3.6925	1.6411	H	0	0	0	0	0	0	0	0	0	0	0	0
-2.2838	1.4918	3.0519	H	0	0	0	0	0	0	0	0	0	0	0	0
1.5403	1.9196	2.9062	O	0	0	0	0	0	0	0	0	0	0	0	0
2.4553	2.1777	2.7368	H	0	0	0	0	0	0	0	0	0	0	0	0
1 2 1	0 0 0 0
1 5 1	0 0 0 0
2 6 1	0 0 0 0
2 7 1	0 0 0 0
2 3 1	0 0 0 0
3 8 1	0 0 0 0
3 4 1	0 0 0 0
4 9 1	0 0 0 0
4 5 1	0 0 0 0
5 10 1	0 0 0 0
5 11 1	0 0 0 0
12 13 1	0 0 0 0
12 14 1	0 0 0 0
3 12 1	0 0 0 0
4 15 1	0 0 0 0
12 16 1	0 0 0 0
15 17 1	0 0 0 0
16 17 1	0 0 0 0
18 19 1	0 0 0 0
18 20 1	0 0 0 0
1 18 1	0 0 0 0
21 22 1	0 0 0 0
21 23 1	0 0 0 0
21 24 1	0 0 0 0
1 21 1	0 0 0 0
25 26 1	0 0 0 0
25 27 1	0 0 0 0
17 25 1	0 0 0 0
28 29 1	0 0 0 0
17 28 1	0 0 0 0
30 31 1	0 0 0 0
30 32 1	0 0 0 0
30 33 1	0 0 0 0
15 30 1	0 0 0 0
34 35 1	0 0 0 0
16 34 1	0 0 0 0
36 37 1	0 0 0 0
18 36 1	0 0 0 0
15 38 1	0 0 0 0
34 39 1	0 0 0 0
28 40 1	0 0 0 0
25 28 1	0 0 0 0
34 38 1	0 0 0 0
41 42 1	0 0 0 0
16 41 1	0 0 0 0
M END
$$$$
M0022
Spartan	03312121093D
42 45 0	0 0 0 0	0 0 0	999	V2	0
0.2387	-1.6945	-1.8011	C	0	0	0	0	0	0	0	0	0	0	0	0
1.5178	-1.1065	-1.1206	C	0	0	0	0	0	0	0	0	0	0	0	0
0.9628	-0.2935	0.0436	C	0	0	0	0	0	0	0	0	0	0	0	0
-0.2833	0.3436	-0.5747	C	0	0	0	0	0	0	0	0	0	0	0	0
-0.9528	-0.8821	-1.1998	C	0	0	0	0	0	0	0	0	0	0	0	0
2.0601	-0.4606	-1.8212	H	0	0	0	0	0	0	0	0	0	0	0	0
2.2137	-1.8921	-0.8075	H	0	0	0	0	0	0	0	0	0	0	0	0
0.6018	-1.0111	0.793	H	0	0	0	0	0	0	0	0	0	0	0	0
0.0347	1.0048	-1.3931	H	0	0	0	0	0	0	0	0	0	0	0	0
-1.7025	-0.6314	-1.9591	H	0	0	0	0	0	0	0	0	0	0	0	0
-1.4622	-1.4735	-0.4279	H	0	0	0	0	0	0	0	0	0	0	0	0
1.8338	0.7173	0.7811	C	0	0	0	0	0	0	0	0	0	0	0	0
2.5361	0.1902	1.4406	H	0	0	0	0	0	0	0	0	0	0	0	0
2.4448	1.3015	0.0826	H	0	0	0	0	0	0	0	0	0	0	0	0
-1.0294	1.2777	0.4181	C	0	0	0	0	0	0	0	0	0	0	0	0
0.9489	1.6747	1.6325	C	0	0	0	0	0	0	0	0	0	0	0	0
-0.4566	1.0814	1.8186	C	0	0	0	0	0	0	0	0	0	0	0	0
0.2818	-1.46	-3.3183	C	0	0	0	0	0	0	0	0	0	0	0	0
-0.6282	-1.879	-3.7801	H	0	0	0	0	0	0	0	0	0	0	0	0
0.2821	-0.3828	-3.5179	H	0	0	0	0	0	0	0	0	0	0	0	0
0.0888	-3.188	-1.4982	C	0	0	0	0	0	0	0	0	0	0	0	0
0.9131	-3.7726	-1.9248	H	0	0	0	0	0	0	0	0	0	0	0	0
-0.8548	-3.5814	-1.896	H	0	0	0	0	0	0	0	0	0	0	0	0
0.0964	-3.3668	-0.4173	H	0	0	0	0	0	0	0	0	0	0	0	0
-0.7619	-0.0488	2.7481	C	0	0	0	0	0	0	0	0	0	0	0	0
0.0548	-0.4734	3.3293	H	0	0	0	0	0	0	0	0	0	0	0	0
-1.5121	-0.7762	2.4482	H	0	0	0	0	0	0	0	0	0	0	0	0
-1.2172	1.3524	3.0778	C	0	0	0	0	0	0	0	0	0	0	0	0
-0.6843	1.8846	3.8598	H	0	0	0	0	0	0	0	0	0	0	0	0
-2.5376	1.2294	0.2798	C	0	0	0	0	0	0	0	0	0	0	0	0
-2.9299	0.2478	0.5662	H	0	0	0	0	0	0	0	0	0	0	0	0
-2.8218	1.4205	-0.7593	H	0	0	0	0	0	0	0	0	0	0	0	0
-3.0007	1.9968	0.9049	H	0	0	0	0	0	0	0	0	0	0	0	0
0.5483	2.9459	0.8672	C	0	0	0	0	0	0	0	0	0	0	0	0
1.3353	3.3022	0.1942	H	0	0	0	0	0	0	0	0	0	0	0	0
1.4455	-1.9595	-3.9443	O	0	0	0	0	0	0	0	0	0	0	0	0
1.4102	-2.9224	-3.912	H	0	0	0	0	0	0	0	0	0	0	0	0
-0.6135	2.6262	0.1176	O	0	0	0	0	0	0	0	0	0	0	0	0
0.3207	3.7332	1.5946	H	0	0	0	0	0	0	0	0	0	0	0	0
-2.2792	1.5682	3.0166	H	0	0	0	0	0	0	0	0	0	0	0	0
1.6014	2.0739	2.817	O	0	0	0	0	0	0	0	0	0	0	0	0
1.9566	1.2837	3.2418	H	0	0	0	0	0	0	0	0	0	0	0	0
1 2 1	0 0 0 0
1 5 1	0 0 0 0
2 6 1	0 0 0 0
2 7 1	0 0 0 0
2 3 1	0 0 0 0
3 8 1	0 0 0 0
3 4 1	0 0 0 0
4 9 1	0 0 0 0
4 5 1	0 0 0 0
5 10 1	0 0 0 0
5 11 1	0 0 0 0
12 13 1	0 0 0 0
12 14 1	0 0 0 0
3 12 1	0 0 0 0
4 15 1	0 0 0 0
12 16 1	0 0 0 0
15 17 1	0 0 0 0
16 17 1	0 0 0 0
18 19 1	0 0 0 0
18 20 1	0 0 0 0
1 18 1	0 0 0 0
21 22 1	0 0 0 0
21 23 1	0 0 0 0
[truncated: 300 more rows]

## Sheet: 2S3S7S9R11R
M0001
Spartan	03312121033D
42 45 0	0 0 0 0	0 0 0	999	V2	0
0.414	-1.2636	-2.239	C	0	0	0	0	0	0	0	0	0	0	0	0
1.5866	-1.0368	-1.2307	C	0	0	0	0	0	0	0	0	0	0	0	0
1.1054	0.1328	-0.3784	C	0	0	0	0	0	0	0	0	0	0	0	0
-0.3749	-0.2088	-0.1837	C	0	0	0	0	0	0	0	0	0	0	0	0
-0.8106	-0.5148	-1.6145	C	0	0	0	0	0	0	0	0	0	0	0	0
2.5333	-0.8382	-1.7463	H	0	0	0	0	0	0	0	0	0	0	0	0
1.7216	-1.9257	-0.6037	H	0	0	0	0	0	0	0	0	0	0	0	0
1.1335	1.0272	-1.0174	H	0	0	0	0	0	0	0	0	0	0	0	0
-0.4427	-1.1427	0.3899	H	0	0	0	0	0	0	0	0	0	0	0	0
-0.9958	0.4236	-2.1535	H	0	0	0	0	0	0	0	0	0	0	0	0
-1.7219	-1.1187	-1.6642	H	0	0	0	0	0	0	0	0	0	0	0	0
1.8031	0.4774	0.9336	C	0	0	0	0	0	0	0	0	0	0	0	0
1.9486	-0.4193	1.5486	H	0	0	0	0	0	0	0	0	0	0	0	0
2.7887	0.9249	0.7597	H	0	0	0	0	0	0	0	0	0	0	0	0
-1.0765	0.8847	0.6403	C	0	0	0	0	0	0	0	0	0	0	0	0
0.9355	1.472	1.7233	C	0	0	0	0	0	0	0	0	0	0	0	0
-0.4263	0.8392	2.0207	C	0	0	0	0	0	0	0	0	0	0	0	0
0.1177	-2.7541	-2.395	C	0	0	0	0	0	0	0	0	0	0	0	0
-0.672	-2.8898	-3.1525	H	0	0	0	0	0	0	0	0	0	0	0	0
1.0237	-3.2651	-2.7605	H	0	0	0	0	0	0	0	0	0	0	0	0
0.7555	-0.6906	-3.6177	C	0	0	0	0	0	0	0	0	0	0	0	0
1.584	-1.2356	-4.0868	H	0	0	0	0	0	0	0	0	0	0	0	0
1.0522	0.3606	-3.5311	H	0	0	0	0	0	0	0	0	0	0	0	0
-0.1087	-0.7373	-4.2914	H	0	0	0	0	0	0	0	0	0	0	0	0
-0.6026	-0.2632	3.0072	C	0	0	0	0	0	0	0	0	0	0	0	0
0.2763	-0.58	3.5627	H	0	0	0	0	0	0	0	0	0	0	0	0
-1.3078	-1.0582	2.7773	H	0	0	0	0	0	0	0	0	0	0	0	0
-1.1533	1.1119	3.3051	C	0	0	0	0	0	0	0	0	0	0	0	0
-0.6523	1.6877	4.0795	H	0	0	0	0	0	0	0	0	0	0	0	0
-2.5881	0.7939	0.5913	C	0	0	0	0	0	0	0	0	0	0	0	0
-2.9313	-0.1714	0.9803	H	0	0	0	0	0	0	0	0	0	0	0	0
-2.932	0.8853	-0.4432	H	0	0	0	0	0	0	0	0	0	0	0	0
-3.0444	1.5994	1.173	H	0	0	0	0	0	0	0	0	0	0	0	0
0.4555	2.6444	0.8426	C	0	0	0	0	0	0	0	0	0	0	0	0
1.2148	2.9814	0.1271	H	0	0	0	0	0	0	0	0	0	0	0	0
-0.2912	-3.2845	-1.1466	O	0	0	0	0	0	0	0	0	0	0	0	0
-0.445	-4.2291	-1.2561	H	0	0	0	0	0	0	0	0	0	0	0	0
-0.695	2.1885	0.1459	O	0	0	0	0	0	0	0	0	0	0	0	0
0.1846	3.4987	1.4835	H	0	0	0	0	0	0	0	0	0	0	0	0
-2.2294	1.2516	3.2755	H	0	0	0	0	0	0	0	0	0	0	0	0
1.6821	1.8748	2.8462	O	0	0	0	0	0	0	0	0	0	0	0	0
1.1848	2.5677	3.299	H	0	0	0	0	0	0	0	0	0	0	0	0
1 2 1	0 0 0 0
1 5 1	0 0 0 0
2 6 1	0 0 0 0
2 7 1	0 0 0 0
2 3 1	0 0 0 0
3 8 1	0 0 0 0
3 4 1	0 0 0 0
4 9 1	0 0 0 0
4 5 1	0 0 0 0
5 10 1	0 0 0 0
5 11 1	0 0 0 0
12 13 1	0 0 0 0
12 14 1	0 0 0 0
3 12 1	0 0 0 0
4 15 1	0 0 0 0
12 16 1	0 0 0 0
15 17 1	0 0 0 0
16 17 1	0 0 0 0
18 19 1	0 0 0 0
18 20 1	0 0 0 0
1 18 1	0 0 0 0
21 22 1	0 0 0 0
21 23 1	0 0 0 0
21 24 1	0 0 0 0
1 21 1	0 0 0 0
25 26 1	0 0 0 0
25 27 1	0 0 0 0
17 25 1	0 0 0 0
28 29 1	0 0 0 0
17 28 1	0 0 0 0
30 31 1	0 0 0 0
30 32 1	0 0 0 0
30 33 1	0 0 0 0
15 30 1	0 0 0 0
34 35 1	0 0 0 0
16 34 1	0 0 0 0
36 37 1	0 0 0 0
18 36 1	0 0 0 0
15 38 1	0 0 0 0
34 39 1	0 0 0 0
28 40 1	0 0 0 0
25 28 1	0 0 0 0
34 38 1	0 0 0 0
41 42 1	0 0 0 0
16 41 1	0 0 0 0
M END
$$$$
M0002
Spartan	03312121033D
42 45 0	0 0 0 0	0 0 0	999	V2	0
0.4246	-1.2855	-2.2523	C	0	0	0	0	0	0	0	0	0	0	0	0
1.5965	-1.0615	-1.2451	C	0	0	0	0	0	0	0	0	0	0	0	0
1.122	0.1068	-0.3871	C	0	0	0	0	0	0	0	0	0	0	0	0
-0.3607	-0.2257	-0.194	C	0	0	0	0	0	0	0	0	0	0	0	0
-0.7903	-0.5183	-1.6301	C	0	0	0	0	0	0	0	0	0	0	0	0
2.5434	-0.8644	-1.7598	H	0	0	0	0	0	0	0	0	0	0	0	0
1.7287	-1.9536	-0.6219	H	0	0	0	0	0	0	0	0	0	0	0	0
1.1538	1.0035	-1.0219	H	0	0	0	0	0	0	0	0	0	0	0	0
-0.4266	-1.1592	0.3825	H	0	0	0	0	0	0	0	0	0	0	0	0
-0.9557	0.4277	-2.1601	H	0	0	0	0	0	0	0	0	0	0	0	0
-1.7272	-1.0865	-1.7047	H	0	0	0	0	0	0	0	0	0	0	0	0
1.8193	0.4429	0.9273	C	0	0	0	0	0	0	0	0	0	0	0	0
1.9609	-0.4568	1.5384	H	0	0	0	0	0	0	0	0	0	0	0	0
2.8067	0.8857	0.7549	H	0	0	0	0	0	0	0	0	0	0	0	0
-1.0588	0.867	0.6356	C	0	0	0	0	0	0	0	0	0	0	0	0
0.9566	1.4388	1.7206	C	0	0	0	0	0	0	0	0	0	0	0	0
-0.4087	0.8114	2.0154	C	0	0	0	0	0	0	0	0	0	0	0	0
0.1173	-2.7829	-2.3938	C	0	0	0	0	0	0	0	0	0	0	0	0
-0.6676	-2.9259	-3.1548	H	0	0	0	0	0	0	0	0	0	0	0	0
1.0135	-3.3057	-2.7452	H	0	0	0	0	0	0	0	0	0	0	0	0
0.7634	-0.7274	-3.637	C	0	0	0	0	0	0	0	0	0	0	0	0
1.5883	-1.282	-4.1002	H	0	0	0	0	0	0	0	0	0	0	0	0
1.0641	0.3239	-3.5657	H	0	0	0	0	0	0	0	0	0	0	0	0
-0.1014	-0.781	-4.3096	H	0	0	0	0	0	0	0	0	0	0	0	0
-0.5903	-0.2944	2.9979	C	0	0	0	0	0	0	0	0	0	0	0	0
0.2867	-0.6186	3.5517	H	0	0	0	0	0	0	0	0	0	0	0	0
-1.3002	-1.085	2.7668	H	0	0	0	0	0	0	0	0	0	0	0	0
-1.1342	1.082	3.301	C	0	0	0	0	0	0	0	0	0	0	0	0
-0.6303	1.651	4.0779	H	0	0	0	0	0	0	0	0	0	0	0	0
-2.571	0.7833	0.586	C	0	0	0	0	0	0	0	0	0	0	0	0
-2.9208	-0.1792	0.9767	H	0	0	0	0	0	0	0	0	0	0	0	0
-2.9157	0.8784	-0.4478	H	0	0	0	0	0	0	0	0	0	0	0	0
-3.0224	1.5904	1.1687	H	0	0	0	0	0	0	0	0	0	0	0	0
0.4822	2.6168	0.8443	C	0	0	0	0	0	0	0	0	0	0	0	0
1.2424	2.9534	0.1298	H	0	0	0	0	0	0	0	0	0	0	0	0
-0.2388	-3.4185	-1.1811	O	0	0	0	0	0	0	0	0	0	0	0	0
-1.1002	-3.0771	-0.9128	H	0	0	0	0	0	0	0	0	0	0	0	0
-0.6706	2.1678	0.1445	O	0	0	0	0	0	0	0	0	0	0	0	0
0.2134	3.4698	1.4871	H	0	0	0	0	0	0	0	0	0	0	0	0
-2.2096	1.2261	3.2733	H	0	0	0	0	0	0	0	0	0	0	0	0
1.7042	1.8335	2.8446	O	0	0	0	0	0	0	0	0	0	0	0	0
1.2128	2.5288	3.2999	H	0	0	0	0	0	0	0	0	0	0	0	0
1 2 1	0 0 0 0
1 5 1	0 0 0 0
2 6 1	0 0 0 0
2 7 1	0 0 0 0
2 3 1	0 0 0 0
3 8 1	0 0 0 0
3 4 1	0 0 0 0
4 9 1	0 0 0 0
4 5 1	0 0 0 0
5 10 1	0 0 0 0
5 11 1	0 0 0 0
12 13 1	0 0 0 0
12 14 1	0 0 0 0
3 12 1	0 0 0 0
4 15 1	0 0 0 0
12 16 1	0 0 0 0
15 17 1	0 0 0 0
16 17 1	0 0 0 0
18 19 1	0 0 0 0
18 20 1	0 0 0 0
1 18 1	0 0 0 0
21 22 1	0 0 0 0
21 23 1	0 0 0 0
21 24 1	0 0 0 0
1 21 1	0 0 0 0
25 26 1	0 0 0 0
25 27 1	0 0 0 0
17 25 1	0 0 0 0
28 29 1	0 0 0 0
17 28 1	0 0 0 0
30 31 1	0 0 0 0
30 32 1	0 0 0 0
30 33 1	0 0 0 0
15 30 1	0 0 0 0
34 35 1	0 0 0 0
16 34 1	0 0 0 0
36 37 1	0 0 0 0
18 36 1	0 0 0 0
15 38 1	0 0 0 0
34 39 1	0 0 0 0
28 40 1	0 0 0 0
25 28 1	0 0 0 0
34 38 1	0 0 0 0
41 42 1	0 0 0 0
16 41 1	0 0 0 0
M END
$$$$
M0003
Spartan	03312121033D
42 45 0	0 0 0 0	0 0 0	999	V2	0
0.3972	-1.2769	-2.2566	C	0	0	0	0	0	0	0	0	0	0	0	0
1.5767	-1.0311	-1.2587	C	0	0	0	0	0	0	0	0	0	0	0	0
1.0916	0.1291	-0.3962	C	0	0	0	0	0	0	0	0	0	0	0	0
-0.3887	-0.2141	-0.2074	C	0	0	0	0	0	0	0	0	0	0	0	0
-0.8208	-0.5154	-1.6395	C	0	0	0	0	0	0	0	0	0	0	0	0
2.5169	-0.8238	-1.7812	H	0	0	0	0	0	0	0	0	0	0	0	0
1.7572	-1.9105	-0.6224	H	0	0	0	0	0	0	0	0	0	0	0	0
1.1183	1.0256	-1.0314	H	0	0	0	0	0	0	0	0	0	0	0	0
-0.4615	-1.1512	0.3622	H	0	0	0	0	0	0	0	0	0	0	0	0
-0.9962	0.4249	-2.1777	H	0	0	0	0	0	0	0	0	0	0	0	0
-1.7358	-1.113	-1.6917	H	0	0	0	0	0	0	0	0	0	0	0	0
1.7891	0.4674	0.9173	C	0	0	0	0	0	0	0	0	0	0	0	0
1.9383	-0.4322	1.5276	H	0	0	0	0	0	0	0	0	0	0	0	0
2.7733	0.9184	0.7462	H	0	0	0	0	0	0	0	0	0	0	0	0
-1.0919	0.8722	0.6253	C	0	0	0	0	0	0	0	0	0	0	0	0
0.9191	1.4535	1.7148	C	0	0	0	0	0	0	0	0	0	0	0	0
-0.442	0.816	2.0056	C	0	0	0	0	0	0	0	0	0	0	0	0
0.0827	-2.7738	-2.3897	C	0	0	0	0	0	0	0	0	0	0	0	0
-0.7029	-2.9124	-3.1403	H	0	0	0	0	0	0	0	0	0	0	0	0
0.9785	-3.3069	-2.7484	H	0	0	0	0	0	0	0	0	0	0	0	0
0.7411	-0.7305	-3.645	C	0	0	0	0	0	0	0	0	0	0	0	0
1.5607	-1.2941	-4.1077	H	0	0	0	0	0	0	0	0	0	0	0	0
1.0492	0.3191	-3.5812	H	0	0	0	0	0	0	0	0	0	0	0	0
-0.1265	-0.7821	-4.3135	H	0	0	0	0	0	0	0	0	0	0	0	0
-0.6181	-0.2959	2.9821	C	0	0	0	0	0	0	0	0	0	0	0	0
0.2591	-0.6166	3.5382	H	0	0	0	0	0	0	0	0	0	0	0	0
-1.3237	-1.0886	2.7452	H	0	0	0	0	0	0	0	0	0	0	0	0
-1.1701	1.0759	3.2917	C	0	0	0	0	0	0	0	0	0	0	0	0
-0.6708	1.6416	4.0739	H	0	0	0	0	0	0	0	0	0	0	0	0
-2.6029	0.7795	0.5733	C	0	0	0	0	0	0	0	0	0	0	0	0
-2.9458	-0.1895	0.9528	H	0	0	0	0	0	0	0	0	0	0	0	0
-2.9454	0.8796	-0.4606	H	0	0	0	0	0	0	0	0	0	0	0	0
-3.0606	1.5792	1.1616	H	0	0	0	0	0	0	0	0	0	0	0	0
0.438	2.6318	0.8429	C	0	0	0	0	0	0	0	0	0	0	0	0
1.1978	2.977	0.1316	H	0	0	0	0	0	0	0	0	0	0	0	0
-0.4198	-3.3694	-1.2087	O	0	0	0	0	0	0	0	0	0	0	0	0
0.2992	-3.4164	-0.5685	H	0	0	0	0	0	0	0	0	0	0	0	0
-0.7093	2.178	0.1395	O	0	0	0	0	0	0	0	0	0	0	0	0
0.1635	3.48	1.49	H	0	0	0	0	0	0	0	0	0	0	0	0
-2.2463	1.2132	3.2631	H	0	0	0	0	0	0	0	0	0	0	0	0
1.665	1.8473	2.8405	O	0	0	0	0	0	0	0	0	0	0	0	0
1.1667	2.5349	3.3009	H	0	0	0	0	0	0	0	0	0	0	0	0
1 2 1	0 0 0 0
1 5 1	0 0 0 0
2 6 1	0 0 0 0
2 7 1	0 0 0 0
2 3 1	0 0 0 0
3 8 1	0 0 0 0
3 4 1	0 0 0 0
4 9 1	0 0 0 0
4 5 1	0 0 0 0
5 10 1	0 0 0 0
5 11 1	0 0 0 0
12 13 1	0 0 0 0
12 14 1	0 0 0 0
3 12 1	0 0 0 0
4 15 1	0 0 0 0
12 16 1	0 0 0 0
15 17 1	0 0 0 0
16 17 1	0 0 0 0
18 19 1	0 0 0 0
18 20 1	0 0 0 0
1 18 1	0 0 0 0
21 22 1	0 0 0 0
21 23 1	0 0 0 0
21 24 1	0 0 0 0
1 21 1	0 0 0 0
25 26 1	0 0 0 0
25 27 1	0 0 0 0
17 25 1	0 0 0 0
28 29 1	0 0 0 0
17 28 1	0 0 0 0
30 31 1	0 0 0 0
30 32 1	0 0 0 0
30 33 1	0 0 0 0
15 30 1	0 0 0 0
34 35 1	0 0 0 0
16 34 1	0 0 0 0
36 37 1	0 0 0 0
18 36 1	0 0 0 0
15 38 1	0 0 0 0
34 39 1	0 0 0 0
28 40 1	0 0 0 0
25 28 1	0 0 0 0
34 38 1	0 0 0 0
41 42 1	0 0 0 0
16 41 1	0 0 0 0
M END
$$$$
M0004
Spartan	03312121033D
42 45 0	0 0 0 0	0 0 0	999	V2	0
0.401	-1.2312	-2.2478	C	0	0	0	0	0	0	0	0	0	0	0	0
1.5736	-1.0041	-1.2394	C	0	0	0	0	0	0	0	0	0	0	0	0
1.0874	0.1569	-0.3788	C	0	0	0	0	0	0	0	0	0	0	0	0
-0.3921	-0.1865	-0.1869	C	0	0	0	0	0	0	0	0	0	0	0	0
-0.8246	-0.4877	-1.6196	C	0	0	0	0	0	0	0	0	0	0	0	0
2.5188	-0.7972	-1.7541	H	0	0	0	0	0	0	0	0	0	0	0	0
1.7129	-1.8967	-0.6188	H	0	0	0	0	0	0	0	0	0	0	0	0
1.1144	1.0593	-1.0045	H	0	0	0	0	0	0	0	0	0	0	0	0
-0.4632	-1.1212	0.3851	H	0	0	0	0	0	0	0	0	0	0	0	0
-1.0115	0.4525	-2.1539	H	0	0	0	0	0	0	0	0	0	0	0	0
-1.7351	-1.0923	-1.672	H	0	0	0	0	0	0	0	0	0	0	0	0
1.7794	0.4929	0.9386	C	0	0	0	0	0	0	0	0	0	0	0	0
1.9219	-0.4193	1.5368	H	0	0	0	0	0	0	0	0	0	0	0	0
2.7665	0.9406	0.7687	H	0	0	0	0	0	0	0	0	0	0	0	0
-1.0933	0.9083	0.6364	C	0	0	0	0	0	0	0	0	0	0	0	0
0.9091	1.4833	1.7398	C	0	0	0	0	0	0	0	0	0	0	0	0
-0.4589	0.8589	2.0229	C	0	0	0	0	0	0	0	0	0	0	0	0
0.11	-2.7223	-2.4064	C	0	0	0	0	0	0	0	0	0	0	0	0
-0.6838	-2.8584	-3.159	H	0	0	0	0	0	0	0	0	0	0	0	0
1.0155	-3.229	-2.7788	H	0	0	0	0	0	0	0	0	0	0	0	0
0.7383	-0.6537	-3.6256	C	0	0	0	0	0	0	0	0	0	0	0	0
1.5676	-1.1951	-4.0971	H	0	0	0	0	0	0	0	0	0	0	0	0
1.0313	0.3982	-3.5376	H	0	0	0	0	0	0	0	0	0	0	0	0
-0.1268	-0.7022	-4.2978	H	0	0	0	0	0	0	0	0	0	0	0	0
-0.6561	-0.2259	3.029	C	0	0	0	0	0	0	0	0	0	0	0	0
0.2085	-0.5693	3.5941	H	0	0	0	0	0	0	0	0	0	0	0	0
-1.3781	-1.0088	2.8113	H	0	0	0	0	0	0	0	0	0	0	0	0
-1.1749	1.1683	3.2991	C	0	0	0	0	0	0	0	0	0	0	0	0
-0.6397	1.7737	4.0236	H	0	0	0	0	0	0	0	0	0	0	0	0
-2.6052	0.8267	0.5752	C	0	0	0	0	0	0	0	0	0	0	0	0
-2.9578	-0.1395	0.9534	H	0	0	0	0	0	0	0	0	0	0	0	0
-2.9413	0.9299	-0.4606	H	0	0	0	0	0	0	0	0	0	0	0	0
-3.0592	1.63	1.1611	H	0	0	0	0	0	0	0	0	0	0	0	0
0.4419	2.6657	0.8797	C	0	0	0	0	0	0	0	0	0	0	0	0
1.2075	3.0128	0.1763	H	0	0	0	0	0	0	0	0	0	0	0	0
-0.288	-3.2573	-1.1569	O	0	0	0	0	0	0	0	0	0	0	0	0
-0.4557	-4.1987	-1.2714	H	0	0	0	0	0	0	0	0	0	0	0	0
-0.6969	2.2106	0.1546	O	0	0	0	0	0	0	0	0	0	0	0	0
0.1642	3.4965	1.5401	H	0	0	0	0	0	0	0	0	0	0	0	0
-2.2495	1.321	3.2755	H	0	0	0	0	0	0	0	0	0	0	0	0
1.5898	1.978	2.8716	O	0	0	0	0	0	0	0	0	0	0	0	0
2.0318	1.2321	3.2936	H	0	0	0	0	0	0	0	0	0	0	0	0
1 2 1	0 0 0 0
1 5 1	0 0 0 0
2 6 1	0 0 0 0
2 7 1	0 0 0 0
2 3 1	0 0 0 0
3 8 1	0 0 0 0
3 4 1	0 0 0 0
4 9 1	0 0 0 0
4 5 1	0 0 0 0
5 10 1	0 0 0 0
5 11 1	0 0 0 0
12 13 1	0 0 0 0
12 14 1	0 0 0 0
3 12 1	0 0 0 0
4 15 1	0 0 0 0
12 16 1	0 0 0 0
15 17 1	0 0 0 0
16 17 1	0 0 0 0
18 19 1	0 0 0 0
18 20 1	0 0 0 0
1 18 1	0 0 0 0
21 22 1	0 0 0 0
21 23 1	0 0 0 0
21 24 1	0 0 0 0
1 21 1	0 0 0 0
25 26 1	0 0 0 0
25 27 1	0 0 0 0
17 25 1	0 0 0 0
28 29 1	0 0 0 0
17 28 1	0 0 0 0
30 31 1	0 0 0 0
30 32 1	0 0 0 0
30 33 1	0 0 0 0
15 30 1	0 0 0 0
34 35 1	0 0 0 0
16 34 1	0 0 0 0
36 37 1	0 0 0 0
18 36 1	0 0 0 0
15 38 1	0 0 0 0
34 39 1	0 0 0 0
28 40 1	0 0 0 0
25 28 1	0 0 0 0
34 38 1	0 0 0 0
41 42 1	0 0 0 0
16 41 1	0 0 0 0
M END
$$$$
M0005
Spartan	03312121033D
42 45 0	0 0 0 0	0 0 0	999	V2	0
0.4154	-1.2616	-2.1869	C	0	0	0	0	0	0	0	0	0	0	0	0
1.6055	-1.0192	-1.2009	C	0	0	0	0	0	0	0	0	0	0	0	0
1.122	0.1273	-0.3174	C	0	0	0	0	0	0	0	0	0	0	0	0
-0.3619	-0.2076	-0.1403	C	0	0	0	0	0	0	0	0	0	0	0	0
-0.7857	-0.4704	-1.5821	C	0	0	0	0	0	0	0	0	0	0	0	0
2.5387	-0.7943	-1.7285	H	0	0	0	0	0	0	0	0	0	0	0	0
1.7891	-1.9134	-0.5882	H	0	0	0	0	0	0	0	0	0	0	0	0
1.1546	1.0364	-0.9335	H	0	0	0	0	0	0	0	0	0	0	0	0
-0.4412	-1.1516	0.4202	H	0	0	0	0	0	0	0	0	0	0	0	0
-0.9193	0.4868	-2.1021	H	0	0	0	0	0	0	0	0	0	0	0	0
-1.7175	-1.0347	-1.6827	H	0	0	0	0	0	0	0	0	0	0	0	0
1.8168	0.4357	1.0051	C	0	0	0	0	0	0	0	0	0	0	0	0
1.9578	-0.476	1.5988	H	0	0	0	0	0	0	0	0	0	0	0	0
2.8047	0.8825	0.8451	H	0	0	0	0	0	0	0	0	0	0	0	0
-1.0605	0.8684	0.7111	C	0	0	0	0	0	0	0	0	0	0	0	0
0.9514	1.4144	1.8169	C	0	0	0	0	0	0	0	0	0	0	0	0
-0.4159	0.7832	2.0924	C	0	0	0	0	0	0	0	0	0	0	0	0
0.0995	-2.765	-2.2161	C	0	0	0	0	0	0	0	0	0	0	0	0
1.0098	-3.3206	-2.4983	H	0	0	0	0	0	0	0	0	0	0	0	0
-0.1831	-3.096	-1.2104	H	0	0	0	0	0	0	0	0	0	0	0	0
0.749	-0.7622	-3.595	C	0	0	0	0	0	0	0	0	0	0	0	0
1.5474	-1.3589	-4.0552	H	0	0	0	0	0	0	0	0	0	0	0	0
1.0861	0.2798	-3.5643	H	0	0	0	0	0	0	0	0	0	0	0	0
-0.1317	-0.7951	-4.2479	H	0	0	0	0	0	0	0	0	0	0	0	0
-0.605	-0.3419	3.0515	C	0	0	0	0	0	0	0	0	0	0	0	0
0.268	-0.6795	3.6039	H	0	0	0	0	0	0	0	0	0	0	0	0
-1.3171	-1.1246	2.8014	H	0	0	0	0	0	0	0	0	0	0	0	0
-1.1458	1.0298	3.3802	C	0	0	0	0	0	0	0	0	0	0	0	0
-0.6438	1.5796	4.1717	H	0	0	0	0	0	0	0	0	0	0	0	0
-2.5721	0.7875	0.6524	C	0	0	0	0	0	0	0	0	0	0	0	0
-2.9238	-0.1843	1.017	H	0	0	0	0	0	0	0	0	0	0	0	0
-2.9107	0.9053	-0.3808	H	0	0	0	0	0	0	0	0	0	0	0	0
-3.0259	1.5812	1.2516	H	0	0	0	0	0	0	0	0	0	0	0	0
0.482	2.6115	0.9645	C	0	0	0	0	0	0	0	0	0	0	0	0
1.2463	2.9639	0.2619	H	0	0	0	0	0	0	0	0	0	0	0	0
-0.9873	-3.1156	-3.0477	O	0	0	0	0	0	0	0	0	0	0	0	0
-0.7212	-2.9635	-3.9618	H	0	0	0	0	0	0	0	0	0	0	0	0
-0.6666	2.1789	0.2491	O	0	0	0	0	0	0	0	0	0	0	0	0
0.2108	3.4502	1.6252	H	0	0	0	0	0	0	0	0	0	0	0	0
-2.2207	1.1769	3.351	H	0	0	0	0	0	0	0	0	0	0	0	0
1.6962	1.7833	2.9516	O	0	0	0	0	0	0	0	0	0	0	0	0
1.2057	2.4732	3.4179	H	0	0	0	0	0	0	0	0	0	0	0	0
1 2 1	0 0 0 0
1 5 1	0 0 0 0
2 6 1	0 0 0 0
2 7 1	0 0 0 0
2 3 1	0 0 0 0
3 8 1	0 0 0 0
3 4 1	0 0 0 0
4 9 1	0 0 0 0
4 5 1	0 0 0 0
5 10 1	0 0 0 0
5 11 1	0 0 0 0
12 13 1	0 0 0 0
12 14 1	0 0 0 0
3 12 1	0 0 0 0
4 15 1	0 0 0 0
12 16 1	0 0 0 0
15 17 1	0 0 0 0
16 17 1	0 0 0 0
18 19 1	0 0 0 0
18 20 1	0 0 0 0
1 18 1	0 0 0 0
21 22 1	0 0 0 0
21 23 1	0 0 0 0
21 24 1	0 0 0 0
1 21 1	0 0 0 0
25 26 1	0 0 0 0
25 27 1	0 0 0 0
17 25 1	0 0 0 0
28 29 1	0 0 0 0
17 28 1	0 0 0 0
30 31 1	0 0 0 0
30 32 1	0 0 0 0
30 33 1	0 0 0 0
15 30 1	0 0 0 0
34 35 1	0 0 0 0
16 34 1	0 0 0 0
36 37 1	0 0 0 0
18 36 1	0 0 0 0
15 38 1	0 0 0 0
34 39 1	0 0 0 0
28 40 1	0 0 0 0
25 28 1	0 0 0 0
34 38 1	0 0 0 0
41 42 1	0 0 0 0
16 41 1	0 0 0 0
M END
$$$$
M0006
Spartan	03312121033D
42 45 0	0 0 0 0	0 0 0	999	V2	0
0.4112	-1.252	-2.2609	C	0	0	0	0	0	0	0	0	0	0	0	0
1.5831	-1.029	-1.253	C	0	0	0	0	0	0	0	0	0	0	0	0
1.1038	0.1318	-0.3878	C	0	0	0	0	0	0	0	0	0	0	0	0
-0.3785	-0.2017	-0.1979	C	0	0	0	0	0	0	0	0	0	0	0	0
-0.8044	-0.4878	-1.6367	C	0	0	0	0	0	0	0	0	0	0	0	0
2.5289	-0.8246	-1.7666	H	0	0	0	0	0	0	0	0	0	0	0	0
1.718	-1.9249	-0.6358	H	0	0	0	0	0	0	0	0	0	0	0	0
1.1354	1.0362	-1.0103	H	0	0	0	0	0	0	0	0	0	0	0	0
-0.4471	-1.1369	0.376	H	0	0	0	0	0	0	0	0	0	0	0	0
-0.9681	0.461	-2.1618	H	0	0	0	0	0	0	0	0	0	0	0	0
-1.741	-1.0554	-1.7157	H	0	0	0	0	0	0	0	0	0	0	0	0
1.7957	0.4595	0.9317	C	0	0	0	0	0	0	0	0	0	0	0	0
1.9343	-0.4559	1.5259	H	0	0	0	0	0	0	0	0	0	0	0	0
2.7847	0.9027	0.7626	H	0	0	0	0	0	0	0	0	0	0	0	0
-1.0762	0.8909	0.6327	C	0	0	0	0	0	0	0	0	0	0	0	0
0.93	1.4501	1.7372	C	0	0	0	0	0	0	0	0	0	0	0	0
-0.4409	0.8299	2.018	C	0	0	0	0	0	0	0	0	0	0	0	0
0.1069	-2.7498	-2.4046	C	0	0	0	0	0	0	0	0	0	0	0	0
-0.678	-2.8931	-3.1653	H	0	0	0	0	0	0	0	0	0	0	0	0
1.0042	-3.2704	-2.7565	H	0	0	0	0	0	0	0	0	0	0	0	0
0.7488	-0.6914	-3.6451	C	0	0	0	0	0	0	0	0	0	0	0	0
1.574	-1.2444	-4.1094	H	0	0	0	0	0	0	0	0	0	0	0	0
1.0478	0.3601	-3.5728	H	0	0	0	0	0	0	0	0	0	0	0	0
-0.1163	-0.7456	-4.3167	H	0	0	0	0	0	0	0	0	0	0	0	0
-0.6436	-0.2593	3.0188	C	0	0	0	0	0	0	0	0	0	0	0	0
0.2191	-0.6101	3.5817	H	0	0	0	0	0	0	0	0	0	0	0	0
-1.3707	-1.0372	2.7994	H	0	0	0	0	0	0	0	0	0	0	0	0
-1.1556	1.136	3.2958	C	0	0	0	0	0	0	0	0	0	0	0	0
-0.6172	1.7354	4.0231	H	0	0	0	0	0	0	0	0	0	0	0	0
-2.5886	0.8157	0.5722	C	0	0	0	0	0	0	0	0	0	0	0	0
-2.9465	-0.1483	0.9519	H	0	0	0	0	0	0	0	0	0	0	0	0
-2.9264	0.9227	-0.4627	H	0	0	0	0	0	0	0	0	0	0	0	0
-3.038	1.6198	1.1599	H	0	0	0	0	0	0	0	0	0	0	0	0
0.4671	2.6387	0.883	C	0	0	0	0	0	0	0	0	0	0	0	0
1.2329	2.9862	0.1802	H	0	0	0	0	0	0	0	0	0	0	0	0
-0.2473	-3.3878	-1.1925	O	0	0	0	0	0	0	0	0	0	0	0	0
-1.1098	-3.0507	-0.9251	H	0	0	0	0	0	0	0	0	0	0	0	0
-0.6747	2.1912	0.1555	O	0	0	0	0	0	0	0	0	0	0	0	0
0.192	3.4673	1.5467	H	0	0	0	0	0	0	0	0	0	0	0	0
-2.2293	1.2936	3.2735	H	0	0	0	0	0	0	0	0	0	0	0	0
1.6128	1.9364	2.8706	O	0	0	0	0	0	0	0	0	0	0	0	0
2.0676	1.1912	3.2808	H	0	0	0	0	0	0	0	0	0	0	0	0
1 2 1	0 0 0 0
1 5 1	0 0 0 0
2 6 1	0 0 0 0
2 7 1	0 0 0 0
2 3 1	0 0 0 0
3 8 1	0 0 0 0
3 4 1	0 0 0 0
4 9 1	0 0 0 0
4 5 1	0 0 0 0
5 10 1	0 0 0 0
5 11 1	0 0 0 0
12 13 1	0 0 0 0
12 14 1	0 0 0 0
3 12 1	0 0 0 0
4 15 1	0 0 0 0
12 16 1	0 0 0 0
15 17 1	0 0 0 0
16 17 1	0 0 0 0
18 19 1	0 0 0 0
18 20 1	0 0 0 0
1 18 1	0 0 0 0
21 22 1	0 0 0 0
21 23 1	0 0 0 0
21 24 1	0 0 0 0
1 21 1	0 0 0 0
25 26 1	0 0 0 0
25 27 1	0 0 0 0
17 25 1	0 0 0 0
28 29 1	0 0 0 0
17 28 1	0 0 0 0
30 31 1	0 0 0 0
30 32 1	0 0 0 0
30 33 1	0 0 0 0
15 30 1	0 0 0 0
34 35 1	0 0 0 0
16 34 1	0 0 0 0
36 37 1	0 0 0 0
18 36 1	0 0 0 0
15 38 1	0 0 0 0
34 39 1	0 0 0 0
28 40 1	0 0 0 0
25 28 1	0 0 0 0
34 38 1	0 0 0 0
41 42 1	0 0 0 0
16 41 1	0 0 0 0
M END
$$$$
M0007
Spartan	03312121033D
42 45 0	0 0 0 0	0 0 0	999	V2	0
-1.2699	-0.3556	-2.2203	C	0	0	0	0	0	0	0	0	0	0	0	0
-1.0633	-1.5216	-1.1969	C	0	0	0	0	0	0	0	0	0	0	0	0
0.1071	-1.0461	-0.3437	C	0	0	0	0	0	0	0	0	0	0	0	0
-0.2282	0.4355	-0.1539	C	0	0	0	0	0	0	0	0	0	0	0	0
-0.5278	0.8672	-1.5879	C	0	0	0	0	0	0	0	0	0	0	0	0
-0.8791	-2.4804	-1.6933	H	0	0	0	0	0	0	0	0	0	0	0	0
-1.9488	-1.6467	-0.5543	H	0	0	0	0	0	0	0	0	0	0	0	0
0.9976	-1.0784	-0.9864	H	0	0	0	0	0	0	0	0	0	0	0	0
-1.1585	0.5071	0.4295	H	0	0	0	0	0	0	0	0	0	0	0	0
0.4124	1.0587	-2.1191	H	0	0	0	0	0	0	0	0	0	0	0	0
-1.1279	1.7831	-1.6459	H	0	0	0	0	0	0	0	0	0	0	0	0
0.4522	-1.7438	0.9676	C	0	0	0	0	0	0	0	0	0	0	0	0
-0.4426	-1.8883	1.5857	H	0	0	0	0	0	0	0	0	0	0	0	0
0.8969	-2.7299	0.7925	H	0	0	0	0	0	0	0	0	0	0	0	0
0.8663	1.1363	0.6723	C	0	0	0	0	0	0	0	0	0	0	0	0
1.4501	-0.8779	1.7551	C	0	0	0	0	0	0	0	0	0	0	0	0
0.8205	0.4858	2.0526	C	0	0	0	0	0	0	0	0	0	0	0	0
-2.7611	-0.0273	-2.3708	C	0	0	0	0	0	0	0	0	0	0	0	0
-3.1514	0.3383	-1.4051	H	0	0	0	0	0	0	0	0	0	0	0	0
-2.8913	0.7776	-3.1021	H	0	0	0	0	0	0	0	0	0	0	0	0
-0.68	-0.7183	-3.5849	C	0	0	0	0	0	0	0	0	0	0	0	0
-1.2583	-1.5191	-4.0558	H	0	0	0	0	0	0	0	0	0	0	0	0
0.3608	-1.0485	-3.4856	H	0	0	0	0	0	0	0	0	0	0	0	0
-0.6926	0.1494	-4.2553	H	0	0	0	0	0	0	0	0	0	0	0	0
-0.279	0.664	3.0433	C	0	0	0	0	0	0	0	0	0	0	0	0
-0.5956	-0.2136	3.6007	H	0	0	0	0	0	0	0	0	0	0	0	0
-1.0727	1.3725	2.819	H	0	0	0	0	0	0	0	0	0	0	0	0
1.0982	1.2114	3.3363	C	0	0	0	0	0	0	0	0	0	0	0	0
1.6744	0.7087	4.1086	H	0	0	0	0	0	0	0	0	0	0	0	0
0.7777	2.6479	0.6225	C	0	0	0	0	0	0	0	0	0	0	0	0
-0.185	2.9946	1.0152	H	0	0	0	0	0	0	0	0	0	0	0	0
0.8676	2.9919	-0.4118	H	0	0	0	0	0	0	0	0	0	0	0	0
1.5855	3.1019	1.2021	H	0	0	0	0	0	0	0	0	0	0	0	0
2.6217	-0.4007	0.8718	C	0	0	0	0	0	0	0	0	0	0	0	0
2.9568	-1.1602	0.1559	H	0	0	0	0	0	0	0	0	0	0	0	0
-3.534	-1.1071	-2.8526	O	0	0	0	0	0	0	0	0	0	0	0	0
-3.4835	-1.816	-2.1997	H	0	0	0	0	0	0	0	0	0	0	0	0
2.1652	0.7502	0.1743	O	0	0	0	0	0	0	0	0	0	0	0	0
3.4775	-0.1294	1.5099	H	0	0	0	0	0	0	0	0	0	0	0	0
1.2386	2.2872	3.3078	H	0	0	0	0	0	0	0	0	0	0	0	0
1.8513	-1.6249	2.8769	O	0	0	0	0	0	0	0	0	0	0	0	0
2.5526	-1.1355	3.3259	H	0	0	0	0	0	0	0	0	0	0	0	0
1 2 1	0 0 0 0
1 5 1	0 0 0 0
2 6 1	0 0 0 0
2 7 1	0 0 0 0
2 3 1	0 0 0 0
3 8 1	0 0 0 0
3 4 1	0 0 0 0
4 9 1	0 0 0 0
4 5 1	0 0 0 0
5 10 1	0 0 0 0
5 11 1	0 0 0 0
12 13 1	0 0 0 0
12 14 1	0 0 0 0
3 12 1	0 0 0 0
4 15 1	0 0 0 0
12 16 1	0 0 0 0
15 17 1	0 0 0 0
16 17 1	0 0 0 0
18 19 1	0 0 0 0
18 20 1	0 0 0 0
1 18 1	0 0 0 0
21 22 1	0 0 0 0
21 23 1	0 0 0 0
21 24 1	0 0 0 0
1 21 1	0 0 0 0
25 26 1	0 0 0 0
25 27 1	0 0 0 0
17 25 1	0 0 0 0
28 29 1	0 0 0 0
17 28 1	0 0 0 0
30 31 1	0 0 0 0
30 32 1	0 0 0 0
30 33 1	0 0 0 0
15 30 1	0 0 0 0
34 35 1	0 0 0 0
16 34 1	0 0 0 0
36 37 1	0 0 0 0
18 36 1	0 0 0 0
15 38 1	0 0 0 0
34 39 1	0 0 0 0
28 40 1	0 0 0 0
25 28 1	0 0 0 0
34 38 1	0 0 0 0
41 42 1	0 0 0 0
16 41 1	0 0 0 0
M END
$$$$
M0008
Spartan	03312121033D
42 45 0	0 0 0 0	0 0 0	999	V2	0
0.3835	-1.255	-2.1797	C	0	0	0	0	0	0	0	0	0	0	0	0
1.5802	-1.0032	-1.2037	C	0	0	0	0	0	0	0	0	0	0	0	0
1.0932	0.1364	-0.3132	C	0	0	0	0	0	0	0	0	0	0	0	0
-0.3877	-0.2051	-0.1276	C	0	0	0	0	0	0	0	0	0	0	0	0
-0.8163	-0.4679	-1.5681	C	0	0	0	0	0	0	0	0	0	0	0	0
2.5065	-0.7677	-1.7393	H	0	0	0	0	0	0	0	0	0	0	0	0
1.7778	-1.8976	-0.5954	H	0	0	0	0	0	0	0	0	0	0	0	0
1.115	1.051	-0.9213	H	0	0	0	0	0	0	0	0	0	0	0	0
-0.4628	-1.1478	0.4357	H	0	0	0	0	0	0	0	0	0	0	0	0
-0.9541	0.4904	-2.0849	H	0	0	0	0	0	0	0	0	0	0	0	0
-1.7468	-1.0347	-1.6662	H	0	0	0	0	0	0	0	0	0	0	0	0
1.7878	0.4425	1.01	C	0	0	0	0	0	0	0	0	0	0	0	0
1.9344	-0.4701	1.6015	H	0	0	0	0	0	0	0	0	0	0	0	0
2.7799	0.8842	0.8318	H	0	0	0	0	0	0	0	0	0	0	0	0
-1.0832	0.8736	0.7235	C	0	0	0	0	0	0	0	0	0	0	0	0
0.9217	1.4196	1.8324	C	0	0	0	0	0	0	0	0	0	0	0	0
-0.4397	0.7959	2.1061	C	0	0	0	0	0	0	0	0	0	0	0	0
0.0736	-2.76	-2.1994	C	0	0	0	0	0	0	0	0	0	0	0	0
0.9833	-3.3138	-2.4875	H	0	0	0	0	0	0	0	0	0	0	0	0
-0.1989	-3.087	-1.1897	H	0	0	0	0	0	0	0	0	0	0	0	0
0.7027	-0.7614	-3.593	C	0	0	0	0	0	0	0	0	0	0	0	0
1.5008	-1.3558	-4.0569	H	0	0	0	0	0	0	0	0	0	0	0	0
1.033	0.283	-3.5711	H	0	0	0	0	0	0	0	0	0	0	0	0
-0.1835	-0.8041	-4.2378	H	0	0	0	0	0	0	0	0	0	0	0	0
-0.6312	-0.3144	3.0856	C	0	0	0	0	0	0	0	0	0	0	0	0
0.2419	-0.6539	3.6361	H	0	0	0	0	0	0	0	0	0	0	0	0
-1.351	-1.0939	2.8471	H	0	0	0	0	0	0	0	0	0	0	0	0
-1.1578	1.0682	3.3926	C	0	0	0	0	0	0	0	0	0	0	0	0
-0.6316	1.6507	4.1413	H	0	0	0	0	0	0	0	0	0	0	0	0
-2.595	0.7934	0.6698	C	0	0	0	0	0	0	0	0	0	0	0	0
-2.9471	-0.176	1.0401	H	0	0	0	0	0	0	0	0	0	0	0	0
-2.9369	0.9079	-0.3629	H	0	0	0	0	0	0	0	0	0	0	0	0
-3.0443	1.5905	1.2675	H	0	0	0	0	0	0	0	0	0	0	0	0
0.4498	2.6235	0.9907	C	0	0	0	0	0	0	0	0	0	0	0	0
1.2108	2.9915	0.2898	H	0	0	0	0	0	0	0	0	0	0	0	0
-1.0193	-3.1179	-3.0193	O	0	0	0	0	0	0	0	0	0	0	0	0
-0.7604	-2.9766	-3.9371	H	0	0	0	0	0	0	0	0	0	0	0	0
-0.6868	2.1806	0.2556	O	0	0	0	0	0	0	0	0	0	0	0	0
0.1686	3.4382	1.6699	H	0	0	0	0	0	0	0	0	0	0	0	0
-2.2326	1.2186	3.3639	H	0	0	0	0	0	0	0	0	0	0	0	0
1.5566	1.7894	3.0357	O	0	0	0	0	0	0	0	0	0	0	0	0
2.4658	2.0349	2.8273	H	0	0	0	0	0	0	0	0	0	0	0	0
1 2 1	0 0 0 0
1 5 1	0 0 0 0
2 6 1	0 0 0 0
2 7 1	0 0 0 0
2 3 1	0 0 0 0
3 8 1	0 0 0 0
3 4 1	0 0 0 0
4 9 1	0 0 0 0
4 5 1	0 0 0 0
5 10 1	0 0 0 0
5 11 1	0 0 0 0
12 13 1	0 0 0 0
12 14 1	0 0 0 0
3 12 1	0 0 0 0
4 15 1	0 0 0 0
12 16 1	0 0 0 0
15 17 1	0 0 0 0
16 17 1	0 0 0 0
18 19 1	0 0 0 0
18 20 1	0 0 0 0
1 18 1	0 0 0 0
21 22 1	0 0 0 0
21 23 1	0 0 0 0
21 24 1	0 0 0 0
1 21 1	0 0 0 0
25 26 1	0 0 0 0
25 27 1	0 0 0 0
17 25 1	0 0 0 0
28 29 1	0 0 0 0
17 28 1	0 0 0 0
30 31 1	0 0 0 0
30 32 1	0 0 0 0
30 33 1	0 0 0 0
15 30 1	0 0 0 0
34 35 1	0 0 0 0
16 34 1	0 0 0 0
36 37 1	0 0 0 0
18 36 1	0 0 0 0
15 38 1	0 0 0 0
34 39 1	0 0 0 0
28 40 1	0 0 0 0
25 28 1	0 0 0 0
34 38 1	0 0 0 0
41 42 1	0 0 0 0
16 41 1	0 0 0 0
M END
$$$$
M0009
Spartan	03312121033D
42 45 0	0 0 0 0	0 0 0	999	V2	0
0.3634	-1.2734	-2.2477	C	0	0	0	0	0	0	0	0	0	0	0	0
1.5476	-1.0234	-1.2565	C	0	0	0	0	0	0	0	0	0	0	0	0
1.0615	0.134	-0.391	C	0	0	0	0	0	0	0	0	0	0	0	0
-0.4163	-0.2126	-0.1934	C	0	0	0	0	0	0	0	0	0	0	0	0
-0.8535	-0.5166	-1.6234	C	0	0	0	0	0	0	0	0	0	0	0	0
2.4843	-0.8124	-1.7841	H	0	0	0	0	0	0	0	0	0	0	0	0
1.735	-1.9026	-0.6218	H	0	0	0	0	0	0	0	0	0	0	0	0
1.0811	1.0333	-1.0219	H	0	0	0	0	0	0	0	0	0	0	0	0
-0.4859	-1.1477	0.3798	H	0	0	0	0	0	0	0	0	0	0	0	0
-1.0357	0.4234	-2.16	H	0	0	0	0	0	0	0	0	0	0	0	0
-1.7662	-1.1176	-1.6705	H	0	0	0	0	0	0	0	0	0	0	0	0
1.7592	0.4725	0.9225	C	0	0	0	0	0	0	0	0	0	0	0	0
1.9138	-0.4269	1.5322	H	0	0	0	0	0	0	0	0	0	0	0	0
2.7474	0.917	0.7315	H	0	0	0	0	0	0	0	0	0	0	0	0
-1.1155	0.8777	0.6381	C	0	0	0	0	0	0	0	0	0	0	0	0
0.8895	1.4595	1.7288	C	0	0	0	0	0	0	0	0	0	0	0	0
-0.4657	0.8302	2.0193	C	0	0	0	0	0	0	0	0	0	0	0	0
0.0543	-2.7717	-2.3788	C	0	0	0	0	0	0	0	0	0	0	0	0
-0.732	-2.9134	-3.1279	H	0	0	0	0	0	0	0	0	0	0	0	0
0.9514	-3.3021	-2.7387	H	0	0	0	0	0	0	0	0	0	0	0	0
0.6976	-0.7261	-3.638	C	0	0	0	0	0	0	0	0	0	0	0	0
1.5156	-1.2875	-4.1058	H	0	0	0	0	0	0	0	0	0	0	0	0
1.0031	0.3243	-3.5764	H	0	0	0	0	0	0	0	0	0	0	0	0
-0.1739	-0.7799	-4.3009	H	0	0	0	0	0	0	0	0	0	0	0	0
-0.6438	-0.265	3.0182	C	0	0	0	0	0	0	0	0	0	0	0	0
0.2347	-0.5867	3.5712	H	0	0	0	0	0	0	0	0	0	0	0	0
-1.3571	-1.0552	2.7956	H	0	0	0	0	0	0	0	0	0	0	0	0
-1.1807	1.1182	3.3041	C	0	0	0	0	0	0	0	0	0	0	0	0
-0.6561	1.7184	4.0401	H	0	0	0	0	0	0	0	0	0	0	0	0
-2.6267	0.785	0.5914	C	0	0	0	0	0	0	0	0	0	0	0	0
-2.9693	-0.1818	0.9769	H	0	0	0	0	0	0	0	0	0	0	0	0
-2.9727	0.8809	-0.4417	H	0	0	0	0	0	0	0	0	0	0	0	0
-3.0809	1.5876	1.178	H	0	0	0	0	0	0	0	0	0	0	0	0
0.4059	2.6432	0.8657	C	0	0	0	0	0	0	0	0	0	0	0	0
1.162	3.0022	0.1548	H	0	0	0	0	0	0	0	0	0	0	0	0
-0.4443	-3.3681	-1.1974	O	0	0	0	0	0	0	0	0	0	0	0	0
0.2727	-3.4009	-0.5532	H	0	0	0	0	0	0	0	0	0	0	0	0
-0.7306	2.179	0.1447	O	0	0	0	0	0	0	0	0	0	0	0	0
0.1228	3.4693	1.5303	H	0	0	0	0	0	0	0	0	0	0	0	0
-2.2567	1.2598	3.2764	H	0	0	0	0	0	0	0	0	0	0	0	0
1.5263	1.8561	2.9223	O	0	0	0	0	0	0	0	0	0	0	0	0
2.4344	2.1	2.7073	H	0	0	0	0	0	0	0	0	0	0	0	0
1 2 1	0 0 0 0
1 5 1	0 0 0 0
2 6 1	0 0 0 0
2 7 1	0 0 0 0
2 3 1	0 0 0 0
3 8 1	0 0 0 0
3 4 1	0 0 0 0
4 9 1	0 0 0 0
4 5 1	0 0 0 0
5 10 1	0 0 0 0
5 11 1	0 0 0 0
12 13 1	0 0 0 0
12 14 1	0 0 0 0
3 12 1	0 0 0 0
4 15 1	0 0 0 0
12 16 1	0 0 0 0
15 17 1	0 0 0 0
16 17 1	0 0 0 0
18 19 1	0 0 0 0
18 20 1	0 0 0 0
1 18 1	0 0 0 0
21 22 1	0 0 0 0
21 23 1	0 0 0 0
21 24 1	0 0 0 0
1 21 1	0 0 0 0
25 26 1	0 0 0 0
25 27 1	0 0 0 0
17 25 1	0 0 0 0
28 29 1	0 0 0 0
17 28 1	0 0 0 0
30 31 1	0 0 0 0
30 32 1	0 0 0 0
30 33 1	0 0 0 0
15 30 1	0 0 0 0
34 35 1	0 0 0 0
16 34 1	0 0 0 0
36 37 1	0 0 0 0
18 36 1	0 0 0 0
15 38 1	0 0 0 0
34 39 1	0 0 0 0
28 40 1	0 0 0 0
25 28 1	0 0 0 0
34 38 1	0 0 0 0
41 42 1	0 0 0 0
16 41 1	0 0 0 0
M END
$$$$
M0010
Spartan	03312121033D
42 45 0	0 0 0 0	0 0 0	999	V2	0
0.4176	-1.2568	-2.1992	C	0	0	0	0	0	0	0	0	0	0	0	0
1.6037	-1.0214	-1.2061	C	0	0	0	0	0	0	0	0	0	0	0	0
1.1269	0.1368	-0.335	C	0	0	0	0	0	0	0	0	0	0	0	0
-0.3565	-0.1946	-0.1492	C	0	0	0	0	0	0	0	0	0	0	0	0
-0.7873	-0.4715	-1.5869	C	0	0	0	0	0	0	0	0	0	0	0	0
2.5406	-0.8105	-1.7328	H	0	0	0	0	0	0	0	0	0	0	0	0
1.7746	-1.9112	-0.5831	H	0	0	0	0	0	0	0	0	0	0	0	0
1.1592	1.038	-0.9629	H	0	0	0	0	0	0	0	0	0	0	0	0
-0.433	-1.1328	0.4214	H	0	0	0	0	0	0	0	0	0	0	0	0
-0.9305	0.4795	-2.1146	H	0	0	0	0	0	0	0	0	0	0	0	0
-1.7173	-1.0406	-1.6756	H	0	0	0	0	0	0	0	0	0	0	0	0
1.8274	0.459	0.9811	C	0	0	0	0	0	0	0	0	0	0	0	0
1.9698	-0.4463	1.5843	H	0	0	0	0	0	0	0	0	0	0	0	0
2.8151	0.9034	0.8124	H	0	0	0	0	0	0	0	0	0	0	0	0
-1.0509	0.89	0.6946	C	0	0	0	0	0	0	0	0	0	0	0	0
0.966	1.4469	1.7859	C	0	0	0	0	0	0	0	0	0	0	0	0
-0.4005	0.8192	2.0738	C	0	0	0	0	0	0	0	0	0	0	0	0
0.105	-2.752	-2.2469	C	0	0	0	0	0	0	0	0	0	0	0	0
1.0137	-3.2985	-2.5511	H	0	0	0	0	0	0	0	0	0	0	0	0
-0.1639	-3.0957	-1.2334	H	0	0	0	0	0	0	0	0	0	0	0	0
0.7553	-0.7469	-3.602	C	0	0	0	0	0	0	0	0	0	0	0	0
1.5801	-1.32	-4.0426	H	0	0	0	0	0	0	0	0	0	0	0	0
1.0565	0.3063	-3.5625	H	0	0	0	0	0	0	0	0	0	0	0	0
-0.1101	-0.8338	-4.2644	H	0	0	0	0	0	0	0	0	0	0	0	0
-0.5853	-0.2955	3.0458	C	0	0	0	0	0	0	0	0	0	0	0	0
0.2906	-0.627	3.5976	H	0	0	0	0	0	0	0	0	0	0	0	0
-1.2987	-1.0807	2.8075	H	0	0	0	0	0	0	0	0	0	0	0	0
-1.1249	1.0798	3.3619	C	0	0	0	0	0	0	0	0	0	0	0	0
-0.6192	1.6402	4.144	H	0	0	0	0	0	0	0	0	0	0	0	0
-2.5629	0.8102	0.6436	C	0	0	0	0	0	0	0	0	0	0	0	0
-2.9138	-0.1569	1.0212	H	0	0	0	0	0	0	0	0	0	0	0	0
-2.9055	0.9165	-0.3896	H	0	0	0	0	0	0	0	0	0	0	0	0
-3.0132	1.6114	1.2356	H	0	0	0	0	0	0	0	0	0	0	0	0
0.4938	2.6353	0.923	C	0	0	0	0	0	0	0	0	0	0	0	0
1.2549	2.9787	0.2126	H	0	0	0	0	0	0	0	0	0	0	0	0
-0.9545	-2.983	-3.1547	O	0	0	0	0	0	0	0	0	0	0	0	0
-1.1339	-3.9288	-3.1719	H	0	0	0	0	0	0	0	0	0	0	0	0
-0.659	2.1963	0.2185	O	0	0	0	0	0	0	0	0	0	0	0	0
0.227	3.4813	1.5761	H	0	0	0	0	0	0	0	0	0	0	0	0
-2.1999	1.2275	3.3347	H	0	0	0	0	0	0	0	0	0	0	0	0
1.7155	1.8269	2.9143	O	0	0	0	0	0	0	0	0	0	0	0	0
1.2276	2.521	3.3748	H	0	0	0	0	0	0	0	0	0	0	0	0
1 2 1	0 0 0 0
1 5 1	0 0 0 0
2 6 1	0 0 0 0
2 7 1	0 0 0 0
2 3 1	0 0 0 0
3 8 1	0 0 0 0
3 4 1	0 0 0 0
4 9 1	0 0 0 0
4 5 1	0 0 0 0
5 10 1	0 0 0 0
5 11 1	0 0 0 0
12 13 1	0 0 0 0
12 14 1	0 0 0 0
3 12 1	0 0 0 0
4 15 1	0 0 0 0
12 16 1	0 0 0 0
15 17 1	0 0 0 0
16 17 1	0 0 0 0
18 19 1	0 0 0 0
18 20 1	0 0 0 0
1 18 1	0 0 0 0
21 22 1	0 0 0 0
21 23 1	0 0 0 0
21 24 1	0 0 0 0
1 21 1	0 0 0 0
25 26 1	0 0 0 0
25 27 1	0 0 0 0
17 25 1	0 0 0 0
28 29 1	0 0 0 0
17 28 1	0 0 0 0
30 31 1	0 0 0 0
30 32 1	0 0 0 0
30 33 1	0 0 0 0
15 30 1	0 0 0 0
34 35 1	0 0 0 0
16 34 1	0 0 0 0
36 37 1	0 0 0 0
18 36 1	0 0 0 0
15 38 1	0 0 0 0
34 39 1	0 0 0 0
28 40 1	0 0 0 0
25 28 1	0 0 0 0
34 38 1	0 0 0 0
41 42 1	0 0 0 0
16 41 1	0 0 0 0
M END
$$$$
M0011
Spartan	03312121033D
42 45 0	0 0 0 0	0 0 0	999	V2	0
0.4038	-1.2245	-2.1972	C	0	0	0	0	0	0	0	0	0	0	0	0
1.5963	-0.9782	-1.2143	C	0	0	0	0	0	0	0	0	0	0	0	0
1.1057	0.1552	-0.3178	C	0	0	0	0	0	0	0	0	0	0	0	0
-0.3774	-0.183	-0.145	C	0	0	0	0	0	0	0	0	0	0	0	0
-0.7969	-0.4352	-1.5901	C	0	0	0	0	0	0	0	0	0	0	0	0
2.5245	-0.7381	-1.7439	H	0	0	0	0	0	0	0	0	0	0	0	0
1.7917	-1.877	-0.6119	H	0	0	0	0	0	0	0	0	0	0	0	0
1.135	1.0749	-0.9171	H	0	0	0	0	0	0	0	0	0	0	0	0
-0.4599	-1.1295	0.4109	H	0	0	0	0	0	0	0	0	0	0	0	0
-0.9263	0.5265	-2.1024	H	0	0	0	0	0	0	0	0	0	0	0	0
-1.7291	-0.9973	-1.6981	H	0	0	0	0	0	0	0	0	0	0	0	0
1.7949	0.4518	1.0106	C	0	0	0	0	0	0	0	0	0	0	0	0
1.9324	-0.4763	1.5856	H	0	0	0	0	0	0	0	0	0	0	0	0
2.7844	0.8993	0.856	H	0	0	0	0	0	0	0	0	0	0	0	0
-1.0761	0.8917	0.7083	C	0	0	0	0	0	0	0	0	0	0	0	0
0.9259	1.4243	1.8352	C	0	0	0	0	0	0	0	0	0	0	0	0
-0.4473	0.8	2.0953	C	0	0	0	0	0	0	0	0	0	0	0	0
0.0902	-2.7284	-2.22	C	0	0	0	0	0	0	0	0	0	0	0	0
0.9989	-3.2841	-2.5066	H	0	0	0	0	0	0	0	0	0	0	0	0
-0.1859	-3.0557	-1.2116	H	0	0	0	0	0	0	0	0	0	0	0	0
0.7303	-0.7301	-3.6086	C	0	0	0	0	0	0	0	0	0	0	0	0
1.5275	-1.3271	-4.0703	H	0	0	0	0	0	0	0	0	0	0	0	0
1.0648	0.3127	-3.5842	H	0	0	0	0	0	0	0	0	0	0	0	0
-0.1537	-0.7685	-4.2564	H	0	0	0	0	0	0	0	0	0	0	0	0
-0.6571	-0.3104	3.0714	C	0	0	0	0	0	0	0	0	0	0	0	0
0.2017	-0.6749	3.6318	H	0	0	0	0	0	0	0	0	0	0	0	0
-1.3849	-1.0812	2.8309	H	0	0	0	0	0	0	0	0	0	0	0	0
-1.1678	1.0797	3.3758	C	0	0	0	0	0	0	0	0	0	0	0	0
-0.6329	1.6628	4.1189	H	0	0	0	0	0	0	0	0	0	0	0	0
-2.5879	0.8197	0.6374	C	0	0	0	0	0	0	0	0	0	0	0	0
-2.9485	-0.1537	0.9886	H	0	0	0	0	0	0	0	0	0	0	0	0
-2.9183	0.9519	-0.3968	H	0	0	0	0	0	0	0	0	0	0	0	0
-3.0398	1.6099	1.2424	H	0	0	0	0	0	0	0	0	0	0	0	0
0.469	2.6319	1.0051	C	0	0	0	0	0	0	0	0	0	0	0	0
1.2393	2.9943	0.3148	H	0	0	0	0	0	0	0	0	0	0	0	0
-1.0025	-3.0822	-3.042	O	0	0	0	0	0	0	0	0	0	0	0	0
-0.74	-2.947	-3.9601	H	0	0	0	0	0	0	0	0	0	0	0	0
-0.6687	2.2018	0.2622	O	0	0	0	0	0	0	0	0	0	0	0	0
0.1916	3.4457	1.6861	H	0	0	0	0	0	0	0	0	0	0	0	0
-2.2409	1.2403	3.3508	H	0	0	0	0	0	0	0	0	0	0	0	0
1.605	1.8847	2.9814	O	0	0	0	0	0	0	0	0	0	0	0	0
2.0292	1.1235	3.3949	H	0	0	0	0	0	0	0	0	0	0	0	0
1 2 1	0 0 0 0
1 5 1	0 0 0 0
2 6 1	0 0 0 0
2 7 1	0 0 0 0
2 3 1	0 0 0 0
3 8 1	0 0 0 0
3 4 1	0 0 0 0
4 9 1	0 0 0 0
4 5 1	0 0 0 0
5 10 1	0 0 0 0
5 11 1	0 0 0 0
12 13 1	0 0 0 0
12 14 1	0 0 0 0
3 12 1	0 0 0 0
4 15 1	0 0 0 0
12 16 1	0 0 0 0
15 17 1	0 0 0 0
16 17 1	0 0 0 0
18 19 1	0 0 0 0
18 20 1	0 0 0 0
1 18 1	0 0 0 0
21 22 1	0 0 0 0
21 23 1	0 0 0 0
21 24 1	0 0 0 0
1 21 1	0 0 0 0
25 26 1	0 0 0 0
25 27 1	0 0 0 0
17 25 1	0 0 0 0
28 29 1	0 0 0 0
17 28 1	0 0 0 0
30 31 1	0 0 0 0
30 32 1	0 0 0 0
30 33 1	0 0 0 0
15 30 1	0 0 0 0
34 35 1	0 0 0 0
16 34 1	0 0 0 0
36 37 1	0 0 0 0
18 36 1	0 0 0 0
15 38 1	0 0 0 0
34 39 1	0 0 0 0
28 40 1	0 0 0 0
25 28 1	0 0 0 0
34 38 1	0 0 0 0
41 42 1	0 0 0 0
16 41 1	0 0 0 0
M END
$$$$
M0012
Spartan	03312121033D
42 45 0	0 0 0 0	0 0 0	999	V2	0
0.3838	-1.2427	-2.2655	C	0	0	0	0	0	0	0	0	0	0	0	0
1.5625	-1.0029	-1.2652	C	0	0	0	0	0	0	0	0	0	0	0	0
1.074	0.1493	-0.3943	C	0	0	0	0	0	0	0	0	0	0	0	0
-0.4061	-0.1938	-0.2089	C	0	0	0	0	0	0	0	0	0	0	0	0
-0.8351	-0.4869	-1.6437	C	0	0	0	0	0	0	0	0	0	0	0	0
2.5029	-0.7901	-1.7852	H	0	0	0	0	0	0	0	0	0	0	0	0
1.7433	-1.8875	-0.6361	H	0	0	0	0	0	0	0	0	0	0	0	0
1.1004	1.0532	-1.018	H	0	0	0	0	0	0	0	0	0	0	0	0
-0.4828	-1.133	0.3574	H	0	0	0	0	0	0	0	0	0	0	0	0
-1.011	0.4571	-2.175	H	0	0	0	0	0	0	0	0	0	0	0	0
-1.7491	-1.0851	-1.7004	H	0	0	0	0	0	0	0	0	0	0	0	0
1.7667	0.4809	0.9238	C	0	0	0	0	0	0	0	0	0	0	0	0
1.9112	-0.4334	1.5194	H	0	0	0	0	0	0	0	0	0	0	0	0
2.7529	0.9305	0.7555	H	0	0	0	0	0	0	0	0	0	0	0	0
-1.1082	0.8936	0.6238	C	0	0	0	0	0	0	0	0	0	0	0	0
0.8944	1.4649	1.7308	C	0	0	0	0	0	0	0	0	0	0	0	0
-0.4724	0.8348	2.0097	C	0	0	0	0	0	0	0	0	0	0	0	0
0.0704	-2.7392	-2.4085	C	0	0	0	0	0	0	0	0	0	0	0	0
-0.7138	-2.8733	-3.1614	H	0	0	0	0	0	0	0	0	0	0	0	0
0.9671	-3.27	-2.7688	H	0	0	0	0	0	0	0	0	0	0	0	0
0.7274	-0.687	-3.6503	C	0	0	0	0	0	0	0	0	0	0	0	0
1.5467	-1.2474	-4.1171	H	0	0	0	0	0	0	0	0	0	0	0	0
1.0352	0.3623	-3.5801	H	0	0	0	0	0	0	0	0	0	0	0	0
-0.1405	-0.7344	-4.3185	H	0	0	0	0	0	0	0	0	0	0	0	0
-0.6689	-0.2589	3.007	C	0	0	0	0	0	0	0	0	0	0	0	0
0.1947	-0.6045	3.5722	H	0	0	0	0	0	0	0	0	0	0	0	0
-1.3905	-1.0409	2.7833	H	0	0	0	0	0	0	0	0	0	0	0	0
-1.1906	1.1322	3.2875	C	0	0	0	0	0	0	0	0	0	0	0	0
-0.6582	1.7333	4.0177	H	0	0	0	0	0	0	0	0	0	0	0	0
-2.6197	0.8091	0.5609	C	0	0	0	0	0	0	0	0	0	0	0	0
-2.9708	-0.161	0.9302	H	0	0	0	0	0	0	0	0	0	0	0	0
-2.9548	0.9199	-0.4743	H	0	0	0	0	0	0	0	0	0	0	0	0
-3.0758	1.6066	1.1529	H	0	0	0	0	0	0	0	0	0	0	0	0
0.425	2.6509	0.877	C	0	0	0	0	0	0	0	0	0	0	0	0
1.1902	3.0032	0.1756	H	0	0	0	0	0	0	0	0	0	0	0	0
-0.4347	-3.3424	-1.2326	O	0	0	0	0	0	0	0	0	0	0	0	0
0.2804	-3.3881	-0.5888	H	0	0	0	0	0	0	0	0	0	0	0	0
-0.7128	2.198	0.1493	O	0	0	0	0	0	0	0	0	0	0	0	0
0.1465	3.4775	1.5422	H	0	0	0	0	0	0	0	0	0	0	0	0
-2.2653	1.2826	3.263	H	0	0	0	0	0	0	0	0	0	0	0	0
1.5753	1.9553	2.8632	O	0	0	0	0	0	0	0	0	0	0	0	0
2.0103	1.2074	3.2904	H	0	0	0	0	0	0	0	0	0	0	0	0
1 2 1	0 0 0 0
1 5 1	0 0 0 0
2 6 1	0 0 0 0
2 7 1	0 0 0 0
2 3 1	0 0 0 0
3 8 1	0 0 0 0
3 4 1	0 0 0 0
4 9 1	0 0 0 0
4 5 1	0 0 0 0
5 10 1	0 0 0 0
5 11 1	0 0 0 0
12 13 1	0 0 0 0
12 14 1	0 0 0 0
3 12 1	0 0 0 0
4 15 1	0 0 0 0
12 16 1	0 0 0 0
15 17 1	0 0 0 0
16 17 1	0 0 0 0
18 19 1	0 0 0 0
18 20 1	0 0 0 0
1 18 1	0 0 0 0
21 22 1	0 0 0 0
21 23 1	0 0 0 0
21 24 1	0 0 0 0
1 21 1	0 0 0 0
25 26 1	0 0 0 0
25 27 1	0 0 0 0
17 25 1	0 0 0 0
28 29 1	0 0 0 0
17 28 1	0 0 0 0
30 31 1	0 0 0 0
30 32 1	0 0 0 0
30 33 1	0 0 0 0
15 30 1	0 0 0 0
34 35 1	0 0 0 0
16 34 1	0 0 0 0
36 37 1	0 0 0 0
18 36 1	0 0 0 0
15 38 1	0 0 0 0
34 39 1	0 0 0 0
28 40 1	0 0 0 0
25 28 1	0 0 0 0
34 38 1	0 0 0 0
41 42 1	0 0 0 0
16 41 1	0 0 0 0
M END
$$$$
M0013
Spartan	03312121033D
42 45 0	0 0 0 0	0 0 0	999	V2	0
0.3703	-1.255	-2.1974	C	0	0	0	0	0	0	0	0	0	0	0	0
1.5471	-1.0298	-1.1931	C	0	0	0	0	0	0	0	0	0	0	0	0
1.062	0.1245	-0.3223	C	0	0	0	0	0	0	0	0	0	0	0	0
-0.4191	-0.2168	-0.1378	C	0	0	0	0	0	0	0	0	0	0	0	0
-0.8473	-0.4949	-1.577	C	0	0	0	0	0	0	0	0	0	0	0	0
2.49	-0.8161	-1.7074	H	0	0	0	0	0	0	0	0	0	0	0	0
1.711	-1.9297	-0.5877	H	0	0	0	0	0	0	0	0	0	0	0	0
1.0882	1.0283	-0.9476	H	0	0	0	0	0	0	0	0	0	0	0	0
-0.4894	-1.1564	0.4306	H	0	0	0	0	0	0	0	0	0	0	0	0
-1.0173	0.4548	-2.0994	H	0	0	0	0	0	0	0	0	0	0	0	0
-1.7734	-1.078	-1.6507	H	0	0	0	0	0	0	0	0	0	0	0	0
1.7564	0.4515	0.9958	C	0	0	0	0	0	0	0	0	0	0	0	0
1.9031	-0.453	1.599	H	0	0	0	0	0	0	0	0	0	0	0	0
2.7417	0.9017	0.8287	H	0	0	0	0	0	0	0	0	0	0	0	0
-1.1242	0.8632	0.7034	C	0	0	0	0	0	0	0	0	0	0	0	0
0.8867	1.4344	1.7978	C	0	0	0	0	0	0	0	0	0	0	0	0
-0.476	0.7974	2.0836	C	0	0	0	0	0	0	0	0	0	0	0	0
0.0254	-2.748	-2.2949	C	0	0	0	0	0	0	0	0	0	0	0	0
-0.3192	-3.1046	-1.3174	H	0	0	0	0	0	0	0	0	0	0	0	0
-0.8063	-2.887	-3.0064	H	0	0	0	0	0	0	0	0	0	0	0	0
0.7119	-0.6955	-3.5813	C	0	0	0	0	0	0	0	0	0	0	0	0
1.5625	-1.2203	-4.0342	H	0	0	0	0	0	0	0	0	0	0	0	0
0.9883	0.3625	-3.5129	H	0	0	0	0	0	0	0	0	0	0	0	0
-0.144	-0.7733	-4.2631	H	0	0	0	0	0	0	0	0	0	0	0	0
-0.6543	-0.3174	3.0565	C	0	0	0	0	0	0	0	0	0	0	0	0
0.2233	-0.6419	3.6095	H	0	0	0	0	0	0	0	0	0	0	0	0
-1.3615	-1.1084	2.8184	H	0	0	0	0	0	0	0	0	0	0	0	0
-1.2044	1.0542	3.3701	C	0	0	0	0	0	0	0	0	0	0	0	0
-0.7034	1.6197	4.1517	H	0	0	0	0	0	0	0	0	0	0	0	0
-2.6356	0.7729	0.6501	C	0	0	0	0	0	0	0	0	0	0	0	0
-2.981	-0.1961	1.0281	H	0	0	0	0	0	0	0	0	0	0	0	0
-2.9786	0.8777	-0.3834	H	0	0	0	0	0	0	0	0	0	0	0	0
-3.0919	1.5714	1.2412	H	0	0	0	0	0	0	0	0	0	0	0	0
0.408	2.6189	0.9329	C	0	0	0	0	0	0	0	0	0	0	0	0
1.1679	2.9668	0.2234	H	0	0	0	0	0	0	0	0	0	0	0	0
1.1234	-3.5718	-2.6312	O	0	0	0	0	0	0	0	0	0	0	0	0
1.3772	-3.3698	-3.5394	H	0	0	0	0	0	0	0	0	0	0	0	0
-0.7406	2.171	0.2262	O	0	0	0	0	0	0	0	0	0	0	0	0
0.1334	3.4636	1.5843	H	0	0	0	0	0	0	0	0	0	0	0	0
-2.2805	1.1937	3.342	H	0	0	0	0	0	0	0	0	0	0	0	0
1.6307	1.8201	2.9275	O	0	0	0	0	0	0	0	0	0	0	0	0
1.1399	2.5158	3.384	H	0	0	0	0	0	0	0	0	0	0	0	0
1 2 1	0 0 0 0
1 5 1	0 0 0 0
2 6 1	0 0 0 0
2 7 1	0 0 0 0
2 3 1	0 0 0 0
3 8 1	0 0 0 0
3 4 1	0 0 0 0
4 9 1	0 0 0 0
4 5 1	0 0 0 0
5 10 1	0 0 0 0
5 11 1	0 0 0 0
12 13 1	0 0 0 0
12 14 1	0 0 0 0
3 12 1	0 0 0 0
4 15 1	0 0 0 0
12 16 1	0 0 0 0
15 17 1	0 0 0 0
16 17 1	0 0 0 0
18 19 1	0 0 0 0
18 20 1	0 0 0 0
1 18 1	0 0 0 0
21 22 1	0 0 0 0
21 23 1	0 0 0 0
21 24 1	0 0 0 0
1 21 1	0 0 0 0
25 26 1	0 0 0 0
25 27 1	0 0 0 0
17 25 1	0 0 0 0
28 29 1	0 0 0 0
17 28 1	0 0 0 0
30 31 1	0 0 0 0
30 32 1	0 0 0 0
30 33 1	0 0 0 0
15 30 1	0 0 0 0
34 35 1	0 0 0 0
16 34 1	0 0 0 0
36 37 1	0 0 0 0
18 36 1	0 0 0 0
15 38 1	0 0 0 0
34 39 1	0 0 0 0
28 40 1	0 0 0 0
25 28 1	0 0 0 0
34 38 1	0 0 0 0
41 42 1	0 0 0 0
16 41 1	0 0 0 0
M END
$$$$
M0014
Spartan	03312121033D
42 45 0	0 0 0 0	0 0 0	999	V2	0
0.3227	-1.2672	-2.21	C	0	0	0	0	0	0	0	0	0	0	0	0
1.4929	-1.0579	-1.1921	C	0	0	0	0	0	0	0	0	0	0	0	0
1.0168	0.111	-0.3373	C	0	0	0	0	0	0	0	0	0	0	0	0
-0.4625	-0.2275	-0.1382	C	0	0	0	0	0	0	0	0	0	0	0	0
-0.8994	-0.5311	-1.57	C	0	0	0	0	0	0	0	0	0	0	0	0
2.449	-0.8721	-1.6935	H	0	0	0	0	0	0	0	0	0	0	0	0
1.6227	-1.9431	-0.55	H	0	0	0	0	0	0	0	0	0	0	0	0
1.0413	1.0033	-0.9774	H	0	0	0	0	0	0	0	0	0	0	0	0
-0.5304	-1.1553	0.45	H	0	0	0	0	0	0	0	0	0	0	0	0
-1.0984	0.4086	-2.0996	H	0	0	0	0	0	0	0	0	0	0	0	0
-1.8128	-1.1352	-1.6231	H	0	0	0	0	0	0	0	0	0	0	0	0
1.7147	0.4593	0.9731	C	0	0	0	0	0	0	0	0	0	0	0	0
1.865	-0.4337	1.5927	H	0	0	0	0	0	0	0	0	0	0	0	0
2.7048	0.8975	0.7773	H	0	0	0	0	0	0	0	0	0	0	0	0
-1.1598	0.8715	0.6851	C	0	0	0	0	0	0	0	0	0	0	0	0
0.8483	1.459	1.7672	C	0	0	0	0	0	0	0	0	0	0	0	0
-0.5088	0.8372	2.0661	C	0	0	0	0	0	0	0	0	0	0	0	0
-0.0005	-2.7594	-2.3617	C	0	0	0	0	0	0	0	0	0	0	0	0
-0.3608	-3.1524	-1.3953	H	0	0	0	0	0	0	0	0	0	0	0	0
-0.8081	-2.8908	-3.0896	H	0	0	0	0	0	0	0	0	0	0	0	0
0.6767	-0.674	-3.5753	C	0	0	0	0	0	0	0	0	0	0	0	0
1.4725	-1.2528	-4.0537	H	0	0	0	0	0	0	0	0	0	0	0	0
1.0098	0.3656	-3.4756	H	0	0	0	0	0	0	0	0	0	0	0	0
-0.1959	-0.6824	-4.2389	H	0	0	0	0	0	0	0	0	0	0	0	0
-0.6894	-0.2443	3.0793	C	0	0	0	0	0	0	0	0	0	0	0	0
0.1871	-0.5618	3.6373	H	0	0	0	0	0	0	0	0	0	0	0	0
-1.4055	-1.0352	2.8685	H	0	0	0	0	0	0	0	0	0	0	0	0
-1.2219	1.1439	3.347	C	0	0	0	0	0	0	0	0	0	0	0	0
-0.6958	1.7484	4.0766	H	0	0	0	0	0	0	0	0	0	0	0	0
-2.6715	0.7811	0.6416	C	0	0	0	0	0	0	0	0	0	0	0	0
-3.0163	-0.1788	1.0427	H	0	0	0	0	0	0	0	0	0	0	0	0
-3.0198	0.864	-0.3919	H	0	0	0	0	0	0	0	0	0	0	0	0
-3.1222	1.5927	1.2181	H	0	0	0	0	0	0	0	0	0	0	0	0
0.3671	2.6338	0.8904	C	0	0	0	0	0	0	0	0	0	0	0	0
1.1224	2.982	0.1737	H	0	0	0	0	0	0	0	0	0	0	0	0
1.0797	-3.5281	-2.8495	O	0	0	0	0	0	0	0	0	0	0	0	0
1.7909	-3.4774	-2.2003	H	0	0	0	0	0	0	0	0	0	0	0	0
-0.7732	2.1653	0.1774	O	0	0	0	0	0	0	0	0	0	0	0	0
0.088	3.4684	1.5458	H	0	0	0	0	0	0	0	0	0	0	0	0
-2.2979	1.286	3.3196	H	0	0	0	0	0	0	0	0	0	0	0	0
1.486	1.8678	2.9558	O	0	0	0	0	0	0	0	0	0	0	0	0
2.3927	2.1141	2.7375	H	0	0	0	0	0	0	0	0	0	0	0	0
1 2 1	0 0 0 0
1 5 1	0 0 0 0
2 6 1	0 0 0 0
2 7 1	0 0 0 0
2 3 1	0 0 0 0
3 8 1	0 0 0 0
3 4 1	0 0 0 0
4 9 1	0 0 0 0
4 5 1	0 0 0 0
5 10 1	0 0 0 0
5 11 1	0 0 0 0
12 13 1	0 0 0 0
12 14 1	0 0 0 0
3 12 1	0 0 0 0
4 15 1	0 0 0 0
12 16 1	0 0 0 0
15 17 1	0 0 0 0
16 17 1	0 0 0 0
18 19 1	0 0 0 0
18 20 1	0 0 0 0
1 18 1	0 0 0 0
21 22 1	0 0 0 0
21 23 1	0 0 0 0
21 24 1	0 0 0 0
1 21 1	0 0 0 0
25 26 1	0 0 0 0
25 27 1	0 0 0 0
17 25 1	0 0 0 0
28 29 1	0 0 0 0
17 28 1	0 0 0 0
30 31 1	0 0 0 0
30 32 1	0 0 0 0
30 33 1	0 0 0 0
15 30 1	0 0 0 0
34 35 1	0 0 0 0
16 34 1	0 0 0 0
36 37 1	0 0 0 0
18 36 1	0 0 0 0
15 38 1	0 0 0 0
34 39 1	0 0 0 0
28 40 1	0 0 0 0
25 28 1	0 0 0 0
34 38 1	0 0 0 0
41 42 1	0 0 0 0
16 41 1	0 0 0 0
M END
$$$$
M0015
Spartan	03312121033D
42 45 0	0 0 0 0	0 0 0	999	V2	0
0.3707	-1.2402	-2.2124	C	0	0	0	0	0	0	0	0	0	0	0	0
1.5455	-1.0266	-1.2019	C	0	0	0	0	0	0	0	0	0	0	0	0
1.0695	0.1367	-0.3385	C	0	0	0	0	0	0	0	0	0	0	0	0
-0.4132	-0.1956	-0.15	C	0	0	0	0	0	0	0	0	0	0	0	0
-0.8443	-0.4782	-1.5875	C	0	0	0	0	0	0	0	0	0	0	0	0
2.4921	-0.8311	-1.7146	H	0	0	0	0	0	0	0	0	0	0	0	0
1.6933	-1.9237	-0.5879	H	0	0	0	0	0	0	0	0	0	0	0	0
1.1009	1.0363	-0.9693	H	0	0	0	0	0	0	0	0	0	0	0	0
-0.487	-1.1326	0.4223	H	0	0	0	0	0	0	0	0	0	0	0	0
-1.0114	0.4693	-2.1142	H	0	0	0	0	0	0	0	0	0	0	0	0
-1.7727	-1.058	-1.6569	H	0	0	0	0	0	0	0	0	0	0	0	0
1.7675	0.4668	0.977	C	0	0	0	0	0	0	0	0	0	0	0	0
1.9114	-0.4354	1.5842	H	0	0	0	0	0	0	0	0	0	0	0	0
2.7543	0.9117	0.8062	H	0	0	0	0	0	0	0	0	0	0	0	0
-1.1119	0.8905	0.6882	C	0	0	0	0	0	0	0	0	0	0	0	0
0.9039	1.4573	1.7764	C	0	0	0	0	0	0	0	0	0	0	0	0
-0.4612	0.8276	2.0675	C	0	0	0	0	0	0	0	0	0	0	0	0
0.0234	-2.7234	-2.3239	C	0	0	0	0	0	0	0	0	0	0	0	0
-0.3347	-3.084	-1.3444	H	0	0	0	0	0	0	0	0	0	0	0	0
-0.8003	-2.8505	-3.0462	H	0	0	0	0	0	0	0	0	0	0	0	0
0.7226	-0.6827	-3.594	C	0	0	0	0	0	0	0	0	0	0	0	0
1.5327	-1.259	-4.0498	H	0	0	0	0	0	0	0	0	0	0	0	0
1.0397	0.3636	-3.5172	H	0	0	0	0	0	0	0	0	0	0	0	0
-0.1459	-0.7197	-4.2628	H	0	0	0	0	0	0	0	0	0	0	0	0
-0.6421	-0.2829	3.0451	C	0	0	0	0	0	0	0	0	0	0	0	0
0.2357	-0.6089	3.5968	H	0	0	0	0	0	0	0	0	0	0	0	0
-1.3534	-1.0718	2.812	H	0	0	0	0	0	0	0	0	0	0	0	0
-1.186	1.0923	3.3545	C	0	0	0	0	0	0	0	0	0	0	0	0
-0.6808	1.6607	4.1317	H	0	0	0	0	0	0	0	0	0	0	0	0
-2.624	0.8064	0.6389	C	0	0	0	0	0	0	0	0	0	0	0	0
-2.9723	-0.1595	1.0222	H	0	0	0	0	0	0	0	0	0	0	0	0
-2.9688	0.9078	-0.3941	H	0	0	0	0	0	0	0	0	0	0	0	0
-3.0756	1.6093	1.2274	H	0	0	0	0	0	0	0	0	0	0	0	0
0.429	2.6403	0.9072	C	0	0	0	0	0	0	0	0	0	0	0	0
1.1884	2.9812	0.1939	H	0	0	0	0	0	0	0	0	0	0	0	0
1.1731	-3.4366	-2.7354	O	0	0	0	0	0	0	0	0	0	0	0	0
0.9405	-4.3682	-2.7996	H	0	0	0	0	0	0	0	0	0	0	0	0
-0.7242	2.1952	0.2058	O	0	0	0	0	0	0	0	0	0	0	0	0
0.1603	3.4893	1.5555	H	0	0	0	0	0	0	0	0	0	0	0	0
-2.2613	1.2372	3.3273	H	0	0	0	0	0	0	0	0	0	0	0	0
1.6514	1.8451	2.9034	O	0	0	0	0	0	0	0	0	0	0	0	0
1.1653	2.5439	3.3573	H	0	0	0	0	0	0	0	0	0	0	0	0
1 2 1	0 0 0 0
1 5 1	0 0 0 0
2 6 1	0 0 0 0
2 7 1	0 0 0 0
2 3 1	0 0 0 0
3 8 1	0 0 0 0
3 4 1	0 0 0 0
4 9 1	0 0 0 0
4 5 1	0 0 0 0
5 10 1	0 0 0 0
5 11 1	0 0 0 0
12 13 1	0 0 0 0
12 14 1	0 0 0 0
3 12 1	0 0 0 0
4 15 1	0 0 0 0
12 16 1	0 0 0 0
15 17 1	0 0 0 0
16 17 1	0 0 0 0
18 19 1	0 0 0 0
18 20 1	0 0 0 0
1 18 1	0 0 0 0
21 22 1	0 0 0 0
21 23 1	0 0 0 0
21 24 1	0 0 0 0
1 21 1	0 0 0 0
25 26 1	0 0 0 0
25 27 1	0 0 0 0
17 25 1	0 0 0 0
28 29 1	0 0 0 0
17 28 1	0 0 0 0
30 31 1	0 0 0 0
30 32 1	0 0 0 0
30 33 1	0 0 0 0
15 30 1	0 0 0 0
34 35 1	0 0 0 0
16 34 1	0 0 0 0
36 37 1	0 0 0 0
18 36 1	0 0 0 0
15 38 1	0 0 0 0
34 39 1	0 0 0 0
28 40 1	0 0 0 0
25 28 1	0 0 0 0
34 38 1	0 0 0 0
41 42 1	0 0 0 0
16 41 1	0 0 0 0
M END
$$$$
M0016
Spartan	03312121033D
42 45 0	0 0 0 0	0 0 0	999	V2	0
0.4261	-1.2809	-2.2073	C	0	0	0	0	0	0	0	0	0	0	0	0
1.6015	-1.0678	-1.1996	C	0	0	0	0	0	0	0	0	0	0	0	0
1.136	0.0968	-0.3327	C	0	0	0	0	0	0	0	0	0	0	0	0
-0.348	-0.2279	-0.1429	C	0	0	0	0	0	0	0	0	0	0	0	0
-0.7822	-0.5068	-1.5795	C	0	0	0	0	0	0	0	0	0	0	0	0
2.5483	-0.8764	-1.7154	H	0	0	0	0	0	0	0	0	0	0	0	0
1.745	-1.9622	-0.5762	H	0	0	0	0	0	0	0	0	0	0	0	0
1.1733	0.9956	-0.9635	H	0	0	0	0	0	0	0	0	0	0	0	0
-0.4261	-1.1654	0.4281	H	0	0	0	0	0	0	0	0	0	0	0	0
-0.949	0.4411	-2.1054	H	0	0	0	0	0	0	0	0	0	0	0	0
-1.7213	-1.0727	-1.6351	H	0	0	0	0	0	0	0	0	0	0	0	0
1.8378	0.4198	0.9824	C	0	0	0	0	0	0	0	0	0	0	0	0
1.9766	-0.4842	1.5881	H	0	0	0	0	0	0	0	0	0	0	0	0
2.8271	0.859	0.8111	H	0	0	0	0	0	0	0	0	0	0	0	0
-1.0392	0.8614	0.6979	C	0	0	0	0	0	0	0	0	0	0	0	0
0.9812	1.414	1.7845	C	0	0	0	0	0	0	0	0	0	0	0	0
-0.387	0.7915	2.0763	C	0	0	0	0	0	0	0	0	0	0	0	0
0.1234	-2.7834	-2.3057	C	0	0	0	0	0	0	0	0	0	0	0	0
1.0359	-3.3181	-2.5913	H	0	0	0	0	0	0	0	0	0	0	0	0
-0.178	-3.1575	-1.3119	H	0	0	0	0	0	0	0	0	0	0	0	0
0.7724	-0.7271	-3.5907	C	0	0	0	0	0	0	0	0	0	0	0	0
1.6093	-1.2777	-4.0359	H	0	0	0	0	0	0	0	0	0	0	0	0
1.0553	0.33	-3.5238	H	0	0	0	0	0	0	0	0	0	0	0	0
-0.0804	-0.8128	-4.2707	H	0	0	0	0	0	0	0	0	0	0	0	0
-0.5739	-0.32	3.0517	C	0	0	0	0	0	0	0	0	0	0	0	0
0.3017	-0.6526	3.6029	H	0	0	0	0	0	0	0	0	0	0	0	0
-1.2897	-1.104	2.8166	H	0	0	0	0	0	0	0	0	0	0	0	0
-1.1088	1.0577	3.3646	C	0	0	0	0	0	0	0	0	0	0	0	0
-0.6001	1.619	4.144	H	0	0	0	0	0	0	0	0	0	0	0	0
-2.5516	0.7863	0.6496	C	0	0	0	0	0	0	0	0	0	0	0	0
-2.9058	-0.179	1.029	H	0	0	0	0	0	0	0	0	0	0	0	0
-2.8968	0.8954	-0.3826	H	0	0	0	0	0	0	0	0	0	0	0	0
-2.9976	1.5892	1.242	H	0	0	0	0	0	0	0	0	0	0	0	0
0.5122	2.6012	0.918	C	0	0	0	0	0	0	0	0	0	0	0	0
1.2731	2.9397	0.2053	H	0	0	0	0	0	0	0	0	0	0	0	0
-0.8348	-3.124	-3.2853	O	0	0	0	0	0	0	0	0	0	0	0	0
-1.6688	-2.7058	-3.0406	H	0	0	0	0	0	0	0	0	0	0	0	0
-0.6435	2.1634	0.2161	O	0	0	0	0	0	0	0	0	0	0	0	0
0.2483	3.4503	1.568	H	0	0	0	0	0	0	0	0	0	0	0	0
-2.1834	1.2083	3.3394	H	0	0	0	0	0	0	0	0	0	0	0	0
1.7331	1.7949	2.9103	O	0	0	0	0	0	0	0	0	0	0	0	0
1.2486	2.4918	3.3703	H	0	0	0	0	0	0	0	0	0	0	0	0
1 2 1	0 0 0 0
1 5 1	0 0 0 0
2 6 1	0 0 0 0
2 7 1	0 0 0 0
2 3 1	0 0 0 0
3 8 1	0 0 0 0
3 4 1	0 0 0 0
4 9 1	0 0 0 0
4 5 1	0 0 0 0
5 10 1	0 0 0 0
5 11 1	0 0 0 0
12 13 1	0 0 0 0
12 14 1	0 0 0 0
3 12 1	0 0 0 0
4 15 1	0 0 0 0
12 16 1	0 0 0 0
15 17 1	0 0 0 0
16 17 1	0 0 0 0
18 19 1	0 0 0 0
18 20 1	0 0 0 0
1 18 1	0 0 0 0
21 22 1	0 0 0 0
21 23 1	0 0 0 0
21 24 1	0 0 0 0
1 21 1	0 0 0 0
25 26 1	0 0 0 0
25 27 1	0 0 0 0
17 25 1	0 0 0 0
28 29 1	0 0 0 0
17 28 1	0 0 0 0
30 31 1	0 0 0 0
30 32 1	0 0 0 0
30 33 1	0 0 0 0
15 30 1	0 0 0 0
34 35 1	0 0 0 0
16 34 1	0 0 0 0
36 37 1	0 0 0 0
18 36 1	0 0 0 0
15 38 1	0 0 0 0
34 39 1	0 0 0 0
28 40 1	0 0 0 0
25 28 1	0 0 0 0
34 38 1	0 0 0 0
41 42 1	0 0 0 0
16 41 1	0 0 0 0
M END
$$$$
M0017
Spartan	03312121033D
42 45 0	0 0 0 0	0 0 0	999	V2	0
0.3427	-1.2378	-2.2278	C	0	0	0	0	0	0	0	0	0	0	0	0
1.5067	-1.0384	-1.2009	C	0	0	0	0	0	0	0	0	0	0	0	0
1.0281	0.1263	-0.3418	C	0	0	0	0	0	0	0	0	0	0	0	0
-0.4533	-0.209	-0.1543	C	0	0	0	0	0	0	0	0	0	0	0	0
-0.8821	-0.5033	-1.5906	C	0	0	0	0	0	0	0	0	0	0	0	0
2.4666	-0.8514	-1.694	H	0	0	0	0	0	0	0	0	0	0	0	0
1.6294	-1.9287	-0.5642	H	0	0	0	0	0	0	0	0	0	0	0	0
1.0598	1.0229	-0.9754	H	0	0	0	0	0	0	0	0	0	0	0	0
-0.5278	-1.1401	0.4281	H	0	0	0	0	0	0	0	0	0	0	0	0
-1.076	0.4397	-2.1161	H	0	0	0	0	0	0	0	0	0	0	0	0
-1.7963	-1.1054	-1.6524	H	0	0	0	0	0	0	0	0	0	0	0	0
1.7211	0.4678	0.9731	C	0	0	0	0	0	0	0	0	0	0	0	0
1.8617	-0.4405	1.5785	H	0	0	0	0	0	0	0	0	0	0	0	0
2.7088	0.9117	0.7995	H	0	0	0	0	0	0	0	0	0	0	0	0
-1.1538	0.8872	0.6705	C	0	0	0	0	0	0	0	0	0	0	0	0
0.8522	1.4639	1.7687	C	0	0	0	0	0	0	0	0	0	0	0	0
-0.5164	0.8413	2.056	C	0	0	0	0	0	0	0	0	0	0	0	0
0.0174	-2.7281	-2.3925	C	0	0	0	0	0	0	0	0	0	0	0	0
-0.3498	-3.1278	-1.4315	H	0	0	0	0	0	0	0	0	0	0	0	0
-0.7856	-2.8527	-3.1269	H	0	0	0	0	0	0	0	0	0	0	0	0
0.7069	-0.6354	-3.5867	C	0	0	0	0	0	0	0	0	0	0	0	0
1.5053	-1.2118	-4.0635	H	0	0	0	0	0	0	0	0	0	0	0	0
1.0403	0.4032	-3.4777	H	0	0	0	0	0	0	0	0	0	0	0	0
-0.1612	-0.6386	-4.2564	H	0	0	0	0	0	0	0	0	0	0	0	0
-0.7157	-0.2382	3.0683	C	0	0	0	0	0	0	0	0	0	0	0	0
0.148	-0.5798	3.6357	H	0	0	0	0	0	0	0	0	0	0	0	0
-1.4406	-1.0205	2.8573	H	0	0	0	0	0	0	0	0	0	0	0	0
-1.2322	1.1582	3.3304	C	0	0	0	0	0	0	0	0	0	0	0	0
-0.6961	1.7688	4.0505	H	0	0	0	0	0	0	0	0	0	0	0	0
-2.6656	0.8048	0.6112	C	0	0	0	0	0	0	0	0	0	0	0	0
-3.0188	-0.1583	0.9971	H	0	0	0	0	0	0	0	0	0	0	0	0
-3.0036	0.9017	-0.4246	H	0	0	0	0	0	0	0	0	0	0	0	0
-3.1184	1.6117	1.1926	H	0	0	0	0	0	0	0	0	0	0	0	0
0.385	2.642	0.9024	C	0	0	0	0	0	0	0	0	0	0	0	0
1.1491	2.9841	0.195	H	0	0	0	0	0	0	0	0	0	0	0	0
1.0994	-3.4951	-2.8796	O	0	0	0	0	0	0	0	0	0	0	0	0
1.8048	-3.4548	-2.2232	H	0	0	0	0	0	0	0	0	0	0	0	0
-0.7565	2.1845	0.1819	O	0	0	0	0	0	0	0	0	0	0	0	0
0.1098	3.477	1.5583	H	0	0	0	0	0	0	0	0	0	0	0	0
-2.3063	1.3124	3.3053	H	0	0	0	0	0	0	0	0	0	0	0	0
1.5345	1.9644	2.8958	O	0	0	0	0	0	0	0	0	0	0	0	0
1.9784	1.2219	3.3239	H	0	0	0	0	0	0	0	0	0	0	0	0
1 2 1	0 0 0 0
1 5 1	0 0 0 0
2 6 1	0 0 0 0
2 7 1	0 0 0 0
2 3 1	0 0 0 0
3 8 1	0 0 0 0
3 4 1	0 0 0 0
4 9 1	0 0 0 0
4 5 1	0 0 0 0
5 10 1	0 0 0 0
5 11 1	0 0 0 0
12 13 1	0 0 0 0
12 14 1	0 0 0 0
3 12 1	0 0 0 0
4 15 1	0 0 0 0
12 16 1	0 0 0 0
15 17 1	0 0 0 0
16 17 1	0 0 0 0
18 19 1	0 0 0 0
18 20 1	0 0 0 0
1 18 1	0 0 0 0
21 22 1	0 0 0 0
21 23 1	0 0 0 0
21 24 1	0 0 0 0
1 21 1	0 0 0 0
25 26 1	0 0 0 0
25 27 1	0 0 0 0
17 25 1	0 0 0 0
28 29 1	0 0 0 0
17 28 1	0 0 0 0
30 31 1	0 0 0 0
30 32 1	0 0 0 0
30 33 1	0 0 0 0
15 30 1	0 0 0 0
34 35 1	0 0 0 0
16 34 1	0 0 0 0
36 37 1	0 0 0 0
18 36 1	0 0 0 0
15 38 1	0 0 0 0
34 39 1	0 0 0 0
28 40 1	0 0 0 0
25 28 1	0 0 0 0
34 38 1	0 0 0 0
41 42 1	0 0 0 0
16 41 1	0 0 0 0
M END
$$$$
M0018
Spartan	03312121033D
42 45 0	0 0 0 0	0 0 0	999	V2	0
0.3864	-1.2488	-2.1932	C	0	0	0	0	0	0	0	0	0	0	0	0
1.58	-1.0015	-1.2116	C	0	0	0	0	0	0	0	0	0	0	0	0
1.0995	0.1488	-0.3323	C	0	0	0	0	0	0	0	0	0	0	0	0
-0.3812	-0.1889	-0.1392	C	0	0	0	0	0	0	0	0	0	0	0	0
-0.8159	-0.4651	-1.5756	C	0	0	0	0	0	0	0	0	0	0	0	0
2.5093	-0.7791	-1.7469	H	0	0	0	0	0	0	0	0	0	0	0	0
1.7669	-1.8912	-0.5931	H	0	0	0	0	0	0	0	0	0	0	0	0
1.1223	1.0563	-0.9507	H	0	0	0	0	0	0	0	0	0	0	0	0
-0.4547	-1.1264	0.4334	H	0	0	0	0	0	0	0	0	0	0	0	0
-0.9622	0.487	-2.1004	H	0	0	0	0	0	0	0	0	0	0	0	0
-1.7453	-1.0351	-1.6616	H	0	0	0	0	0	0	0	0	0	0	0	0
1.7989	0.4668	0.9856	C	0	0	0	0	0	0	0	0	0	0	0	0
1.9479	-0.4405	1.5846	H	0	0	0	0	0	0	0	0	0	0	0	0
2.7903	0.9068	0.7998	H	0	0	0	0	0	0	0	0	0	0	0	0
-1.0731	0.897	0.7055	C	0	0	0	0	0	0	0	0	0	0	0	0
0.9359	1.4512	1.8025	C	0	0	0	0	0	0	0	0	0	0	0	0
-0.4246	0.8307	2.0865	C	0	0	0	0	0	0	0	0	0	0	0	0
0.0784	-2.7458	-2.2244	C	0	0	0	0	0	0	0	0	0	0	0	0
0.9861	-3.2935	-2.5297	H	0	0	0	0	0	0	0	0	0	0	0	0
-0.1829	-3.0795	-1.2059	H	0	0	0	0	0	0	0	0	0	0	0	0
0.7077	-0.7517	-3.6041	C	0	0	0	0	0	0	0	0	0	0	0	0
1.5318	-1.3246	-4.0469	H	0	0	0	0	0	0	0	0	0	0	0	0
1.002	0.304	-3.5798	H	0	0	0	0	0	0	0	0	0	0	0	0
-0.1641	-0.8525	-4.2562	H	0	0	0	0	0	0	0	0	0	0	0	0
-0.6119	-0.2712	3.0764	C	0	0	0	0	0	0	0	0	0	0	0	0
0.2633	-0.606	3.6266	H	0	0	0	0	0	0	0	0	0	0	0	0
-1.3327	-1.0526	2.8475	H	0	0	0	0	0	0	0	0	0	0	0	0
-1.1369	1.1143	3.3737	C	0	0	0	0	0	0	0	0	0	0	0	0
-0.6075	1.7013	4.1162	H	0	0	0	0	0	0	0	0	0	0	0	0
-2.5852	0.8172	0.6575	C	0	0	0	0	0	0	0	0	0	0	0	0
-2.9369	-0.1494	1.0358	H	0	0	0	0	0	0	0	0	0	0	0	0
-2.9302	0.9249	-0.3749	H	0	0	0	0	0	0	0	0	0	0	0	0
-3.0323	1.6186	1.2512	H	0	0	0	0	0	0	0	0	0	0	0	0
0.462	2.648	0.9518	C	0	0	0	0	0	0	0	0	0	0	0	0
1.2203	3.0084	0.2442	H	0	0	0	0	0	0	0	0	0	0	0	0
-0.9866	-2.9882	-3.1226	O	0	0	0	0	0	0	0	0	0	0	0	0
-1.1751	-3.9326	-3.1172	H	0	0	0	0	0	0	0	0	0	0	0	0
-0.6788	2.2004	0.2264	O	0	0	0	0	0	0	0	0	0	0	0	0
0.1849	3.4693	1.6248	H	0	0	0	0	0	0	0	0	0	0	0	0
-2.212	1.264	3.349	H	0	0	0	0	0	0	0	0	0	0	0	0
1.5746	1.8309	3.0009	O	0	0	0	0	0	0	0	0	0	0	0	0
2.4815	2.078	2.7861	H	0	0	0	0	0	0	0	0	0	0	0	0
1 2 1	0 0 0 0
1 5 1	0 0 0 0
2 6 1	0 0 0 0
2 7 1	0 0 0 0
2 3 1	0 0 0 0
3 8 1	0 0 0 0
3 4 1	0 0 0 0
4 9 1	0 0 0 0
4 5 1	0 0 0 0
5 10 1	0 0 0 0
5 11 1	0 0 0 0
12 13 1	0 0 0 0
12 14 1	0 0 0 0
3 12 1	0 0 0 0
4 15 1	0 0 0 0
12 16 1	0 0 0 0
15 17 1	0 0 0 0
16 17 1	0 0 0 0
18 19 1	0 0 0 0
18 20 1	0 0 0 0
1 18 1	0 0 0 0
21 22 1	0 0 0 0
21 23 1	0 0 0 0
21 24 1	0 0 0 0
1 21 1	0 0 0 0
25 26 1	0 0 0 0
25 27 1	0 0 0 0
17 25 1	0 0 0 0
28 29 1	0 0 0 0
17 28 1	0 0 0 0
30 31 1	0 0 0 0
30 32 1	0 0 0 0
30 33 1	0 0 0 0
15 30 1	0 0 0 0
34 35 1	0 0 0 0
16 34 1	0 0 0 0
36 37 1	0 0 0 0
18 36 1	0 0 0 0
15 38 1	0 0 0 0
34 39 1	0 0 0 0
28 40 1	0 0 0 0
25 28 1	0 0 0 0
34 38 1	0 0 0 0
41 42 1	0 0 0 0
16 41 1	0 0 0 0
M END
$$$$
M0019
Spartan	03312121033D
42 45 0	0 0 0 0	0 0 0	999	V2	0
0.337	-1.248	-2.1901	C	0	0	0	0	0	0	0	0	0	0	0	0
1.5209	-1.0122	-1.1967	C	0	0	0	0	0	0	0	0	0	0	0	0
1.0328	0.1353	-0.3191	C	0	0	0	0	0	0	0	0	0	0	0	0
-0.4453	-0.2121	-0.1259	C	0	0	0	0	0	0	0	0	0	0	0	0
-0.8782	-0.4909	-1.5634	C	0	0	0	0	0	0	0	0	0	0	0	0
2.4568	-0.7888	-1.7194	H	0	0	0	0	0	0	0	0	0	0	0	0
1.6991	-1.9119	-0.5954	H	0	0	0	0	0	0	0	0	0	0	0	0
1.049	1.0441	-0.9362	H	0	0	0	0	0	0	0	0	0	0	0	0
-0.5116	-1.1503	0.4453	H	0	0	0	0	0	0	0	0	0	0	0	0
-1.0522	0.4594	-2.0833	H	0	0	0	0	0	0	0	0	0	0	0	0
-1.8036	-1.0751	-1.634	H	0	0	0	0	0	0	0	0	0	0	0	0
1.7274	0.4606	0.9995	C	0	0	0	0	0	0	0	0	0	0	0	0
1.8808	-0.4449	1.5999	H	0	0	0	0	0	0	0	0	0	0	0	0
2.7163	0.9059	0.8133	H	0	0	0	0	0	0	0	0	0	0	0	0
-1.1473	0.87	0.7157	C	0	0	0	0	0	0	0	0	0	0	0	0
0.8572	1.4414	1.812	C	0	0	0	0	0	0	0	0	0	0	0	0
-0.4991	0.8112	2.0968	C	0	0	0	0	0	0	0	0	0	0	0	0
-0.002	-2.7434	-2.2731	C	0	0	0	0	0	0	0	0	0	0	0	0
-0.3382	-3.0931	-1.2904	H	0	0	0	0	0	0	0	0	0	0	0	0
-0.8382	-2.8914	-2.9773	H	0	0	0	0	0	0	0	0	0	0	0	0
0.6644	-0.6968	-3.5806	C	0	0	0	0	0	0	0	0	0	0	0	0
1.5104	-1.2245	-4.039	H	0	0	0	0	0	0	0	0	0	0	0	0
0.9413	0.3617	-3.5218	H	0	0	0	0	0	0	0	0	0	0	0	0
-0.1982	-0.7792	-4.253	H	0	0	0	0	0	0	0	0	0	0	0	0
-0.6785	-0.2892	3.0894	C	0	0	0	0	0	0	0	0	0	0	0	0
0.1982	-0.6156	3.642	H	0	0	0	0	0	0	0	0	0	0	0	0
-1.3927	-1.0773	2.8626	H	0	0	0	0	0	0	0	0	0	0	0	0
-1.2142	1.0926	3.3826	C	0	0	0	0	0	0	0	0	0	0	0	0
-0.69	1.683	4.1251	H	0	0	0	0	0	0	0	0	0	0	0	0
-2.6587	0.778	0.6676	C	0	0	0	0	0	0	0	0	0	0	0	0
-3.0031	-0.1899	1.0497	H	0	0	0	0	0	0	0	0	0	0	0	0
-3.0056	0.8804	-0.3648	H	0	0	0	0	0	0	0	0	0	0	0	0
-3.1115	1.5778	1.259	H	0	0	0	0	0	0	0	0	0	0	0	0
0.3747	2.632	0.9576	C	0	0	0	0	0	0	0	0	0	0	0	0
1.1304	2.9963	0.2491	H	0	0	0	0	0	0	0	0	0	0	0	0
1.0967	-3.5653	-2.6097	O	0	0	0	0	0	0	0	0	0	0	0	0
1.3394	-3.3751	-3.5231	H	0	0	0	0	0	0	0	0	0	0	0	0
-0.7628	2.1741	0.2329	O	0	0	0	0	0	0	0	0	0	0	0	0
0.0915	3.4528	1.6285	H	0	0	0	0	0	0	0	0	0	0	0	0
-2.2905	1.2331	3.3569	H	0	0	0	0	0	0	0	0	0	0	0	0
1.4913	1.8303	3.0096	O	0	0	0	0	0	0	0	0	0	0	0	0
2.4057	2.0551	2.8012	H	0	0	0	0	0	0	0	0	0	0	0	0
1 2 1	0 0 0 0
1 5 1	0 0 0 0
2 6 1	0 0 0 0
2 7 1	0 0 0 0
2 3 1	0 0 0 0
3 8 1	0 0 0 0
3 4 1	0 0 0 0
4 9 1	0 0 0 0
4 5 1	0 0 0 0
5 10 1	0 0 0 0
5 11 1	0 0 0 0
12 13 1	0 0 0 0
12 14 1	0 0 0 0
3 12 1	0 0 0 0
4 15 1	0 0 0 0
12 16 1	0 0 0 0
15 17 1	0 0 0 0
16 17 1	0 0 0 0
18 19 1	0 0 0 0
18 20 1	0 0 0 0
1 18 1	0 0 0 0
21 22 1	0 0 0 0
21 23 1	0 0 0 0
21 24 1	0 0 0 0
1 21 1	0 0 0 0
25 26 1	0 0 0 0
25 27 1	0 0 0 0
17 25 1	0 0 0 0
28 29 1	0 0 0 0
17 28 1	0 0 0 0
30 31 1	0 0 0 0
30 32 1	0 0 0 0
30 33 1	0 0 0 0
15 30 1	0 0 0 0
34 35 1	0 0 0 0
16 34 1	0 0 0 0
36 37 1	0 0 0 0
18 36 1	0 0 0 0
15 38 1	0 0 0 0
34 39 1	0 0 0 0
28 40 1	0 0 0 0
25 28 1	0 0 0 0
34 38 1	0 0 0 0
41 42 1	0 0 0 0
16 41 1	0 0 0 0
M END
$$$$
M0020
Spartan	03312121033D
42 45 0	0 0 0 0	0 0 0	999	V2	0
0.337	-1.2354	-2.2041	C	0	0	0	0	0	0	0	0	0	0	0	0
1.5176	-1.0158	-1.2016	C	0	0	0	0	0	0	0	0	0	0	0	0
1.0399	0.1431	-0.3336	C	0	0	0	0	0	0	0	0	0	0	0	0
-0.4401	-0.194	-0.1359	C	0	0	0	0	0	0	0	0	0	0	0	0
-0.8761	-0.478	-1.5715	C	0	0	0	0	0	0	0	0	0	0	0	0
2.4595	-0.8142	-1.721	H	0	0	0	0	0	0	0	0	0	0	0	0
1.6749	-1.9132	-0.5907	H	0	0	0	0	0	0	0	0	0	0	0	0
1.0621	1.0461	-0.9591	H	0	0	0	0	0	0	0	0	0	0	0	0
-0.51	-1.1292	0.4402	H	0	0	0	0	0	0	0	0	0	0	0	0
-1.0485	0.4702	-2.0952	H	0	0	0	0	0	0	0	0	0	0	0	0
-1.8032	-1.0599	-1.6373	H	0	0	0	0	0	0	0	0	0	0	0	0
1.7379	0.4741	0.9816	C	0	0	0	0	0	0	0	0	0	0	0	0
1.8881	-0.4276	1.5884	H	0	0	0	0	0	0	0	0	0	0	0	0
2.7285	0.9135	0.7908	H	0	0	0	0	0	0	0	0	0	0	0	0
-1.1356	0.8954	0.7013	C	0	0	0	0	0	0	0	0	0	0	0	0
0.8739	1.4644	1.7895	C	0	0	0	0	0	0	0	0	0	0	0	0
-0.4847	0.8424	2.0814	C	0	0	0	0	0	0	0	0	0	0	0	0
-0.004	-2.7205	-2.3099	C	0	0	0	0	0	0	0	0	0	0	0	0
-0.3577	-3.0796	-1.3283	H	0	0	0	0	0	0	0	0	0	0	0	0
-0.8291	-2.8537	-3.0295	H	0	0	0	0	0	0	0	0	0	0	0	0
0.6773	-0.68	-3.5894	C	0	0	0	0	0	0	0	0	0	0	0	0
1.4812	-1.2591	-4.0516	H	0	0	0	0	0	0	0	0	0	0	0	0
0.998	0.3653	-3.5173	H	0	0	0	0	0	0	0	0	0	0	0	0
-0.1972	-0.715	-4.2498	H	0	0	0	0	0	0	0	0	0	0	0	0
-0.6669	-0.2505	3.0818	C	0	0	0	0	0	0	0	0	0	0	0	0
0.2112	-0.5778	3.6318	H	0	0	0	0	0	0	0	0	0	0	0	0
-1.3861	-1.0362	2.8625	H	0	0	0	0	0	0	0	0	0	0	0	0
-1.1954	1.1362	3.3671	C	0	0	0	0	0	0	0	0	0	0	0	0
-0.665	1.7338	4.1009	H	0	0	0	0	0	0	0	0	0	0	0	0
-2.6478	0.8099	0.6578	C	0	0	0	0	0	0	0	0	0	0	0	0
-2.9951	-0.154	1.0469	H	0	0	0	0	0	0	0	0	0	0	0	0
-2.9965	0.9072	-0.3745	H	0	0	0	0	0	0	0	0	0	0	0	0
-3.0958	1.6154	1.245	H	0	0	0	0	0	0	0	0	0	0	0	0
0.3949	2.6522	0.9289	C	0	0	0	0	0	0	0	0	0	0	0	0
1.1501	3.0073	0.2153	H	0	0	0	0	0	0	0	0	0	0	0	0
1.1481	-3.4295	-2.7222	O	0	0	0	0	0	0	0	0	0	0	0	0
0.9193	-4.3624	-2.7882	H	0	0	0	0	0	0	0	0	0	0	0	0
-0.7475	2.1957	0.2109	O	0	0	0	0	0	0	0	0	0	0	0	0
0.1181	3.479	1.5952	H	0	0	0	0	0	0	0	0	0	0	0	0
-2.2707	1.2839	3.3424	H	0	0	0	0	0	0	0	0	0	0	0	0
1.5122	1.8585	2.9836	O	0	0	0	0	0	0	0	0	0	0	0	0
2.423	2.0918	2.7678	H	0	0	0	0	0	0	0	0	0	0	0	0
1 2 1	0 0 0 0
1 5 1	0 0 0 0
2 6 1	0 0 0 0
2 7 1	0 0 0 0
2 3 1	0 0 0 0
3 8 1	0 0 0 0
3 4 1	0 0 0 0
4 9 1	0 0 0 0
4 5 1	0 0 0 0
5 10 1	0 0 0 0
5 11 1	0 0 0 0
12 13 1	0 0 0 0
12 14 1	0 0 0 0
3 12 1	0 0 0 0
4 15 1	0 0 0 0
12 16 1	0 0 0 0
15 17 1	0 0 0 0
16 17 1	0 0 0 0
18 19 1	0 0 0 0
18 20 1	0 0 0 0
1 18 1	0 0 0 0
21 22 1	0 0 0 0
21 23 1	0 0 0 0
21 24 1	0 0 0 0
1 21 1	0 0 0 0
25 26 1	0 0 0 0
25 27 1	0 0 0 0
17 25 1	0 0 0 0
28 29 1	0 0 0 0
17 28 1	0 0 0 0
30 31 1	0 0 0 0
30 32 1	0 0 0 0
30 33 1	0 0 0 0
15 30 1	0 0 0 0
34 35 1	0 0 0 0
16 34 1	0 0 0 0
36 37 1	0 0 0 0
18 36 1	0 0 0 0
15 38 1	0 0 0 0
34 39 1	0 0 0 0
28 40 1	0 0 0 0
25 28 1	0 0 0 0
34 38 1	0 0 0 0
41 42 1	0 0 0 0
16 41 1	0 0 0 0
M END
$$$$
M0021
Spartan	03312121033D
42 45 0	0 0 0 0	0 0 0	999	V2	0
0.3577	-1.2173	-2.2081	C	0	0	0	0	0	0	0	0	0	0	0	0
1.5362	-0.9888	-1.2065	C	0	0	0	0	0	0	0	0	0	0	0	0
1.0444	0.1532	-0.3236	C	0	0	0	0	0	0	0	0	0	0	0	0
-0.436	-0.191	-0.1437	C	0	0	0	0	0	0	0	0	0	0	0	0
-0.8591	-0.4585	-1.5865	C	0	0	0	0	0	0	0	0	0	0	0	0
2.475	-0.7618	-1.7221	H	0	0	0	0	0	0	0	0	0	0	0	0
1.7105	-1.893	-0.6109	H	0	0	0	0	0	0	0	0	0	0	0	0
1.0681	1.0672	-0.9325	H	0	0	0	0	0	0	0	0	0	0	0	0
-0.509	-1.1335	0.4197	H	0	0	0	0	0	0	0	0	0	0	0	0
-1.0242	0.4957	-2.102	H	0	0	0	0	0	0	0	0	0	0	0	0
-1.7866	-1.0379	-1.6679	H	0	0	0	0	0	0	0	0	0	0	0	0
1.7332	0.4691	1.0003	C	0	0	0	0	0	0	0	0	0	0	0	0
1.8765	-0.4523	1.5847	H	0	0	0	0	0	0	0	0	0	0	0	0
2.7199	0.9198	0.8382	H	0	0	0	0	0	0	0	0	0	0	0	0
-1.1416	0.8864	0.7009	C	0	0	0	0	0	0	0	0	0	0	0	0
0.8601	1.4447	1.8156	C	0	0	0	0	0	0	0	0	0	0	0	0
-0.5077	0.813	2.0867	C	0	0	0	0	0	0	0	0	0	0	0	0
0.0143	-2.7112	-2.2982	C	0	0	0	0	0	0	0	0	0	0	0	0
-0.3319	-3.0628	-1.3197	H	0	0	0	0	0	0	0	0	0	0	0	0
-0.8158	-2.8545	-3.0106	H	0	0	0	0	0	0	0	0	0	0	0	0
0.6953	-0.6629	-3.5949	C	0	0	0	0	0	0	0	0	0	0	0	0
1.5419	-1.1925	-4.0506	H	0	0	0	0	0	0	0	0	0	0	0	0
0.976	0.3946	-3.5308	H	0	0	0	0	0	0	0	0	0	0	0	0
-0.1643	-0.7398	-4.2724	H	0	0	0	0	0	0	0	0	0	0	0	0
-0.7061	-0.2877	3.0756	C	0	0	0	0	0	0	0	0	0	0	0	0
0.1563	-0.6388	3.639	H	0	0	0	0	0	0	0	0	0	0	0	0
-1.4279	-1.0674	2.8451	H	0	0	0	0	0	0	0	0	0	0	0	0
-1.2268	1.1015	3.366	C	0	0	0	0	0	0	0	0	0	0	0	0
-0.6941	1.6953	4.1015	H	0	0	0	0	0	0	0	0	0	0	0	0
-2.6531	0.8024	0.636	C	0	0	0	0	0	0	0	0	0	0	0	0
-3.0053	-0.1695	1	H	0	0	0	0	0	0	0	0	0	0	0	0
-2.9889	0.9213	-0.3982	H	0	0	0	0	0	0	0	0	0	0	0	0
-3.1086	1.5956	1.2341	H	0	0	0	0	0	0	0	0	0	0	0	0
0.3915	2.6398	0.9739	C	0	0	0	0	0	0	0	0	0	0	0	0
1.1566	2.9993	0.276	H	0	0	0	0	0	0	0	0	0	0	0	0
1.1138	-3.5358	-2.6268	O	0	0	0	0	0	0	0	0	0	0	0	0
1.3673	-3.342	-3.5365	H	0	0	0	0	0	0	0	0	0	0	0	0
-0.7464	2.1947	0.2404	O	0	0	0	0	0	0	0	0	0	0	0	0
0.112	3.4596	1.6469	H	0	0	0	0	0	0	0	0	0	0	0	0
-2.3016	1.2518	3.3426	H	0	0	0	0	0	0	0	0	0	0	0	0
1.5384	1.9216	2.9556	O	0	0	0	0	0	0	0	0	0	0	0	0
1.9898	1.1723	3.3636	H	0	0	0	0	0	0	0	0	0	0	0	0
1 2 1	0 0 0 0
1 5 1	0 0 0 0
2 6 1	0 0 0 0
2 7 1	0 0 0 0
2 3 1	0 0 0 0
3 8 1	0 0 0 0
3 4 1	0 0 0 0
4 9 1	0 0 0 0
4 5 1	0 0 0 0
5 10 1	0 0 0 0
5 11 1	0 0 0 0
12 13 1	0 0 0 0
12 14 1	0 0 0 0
3 12 1	0 0 0 0
4 15 1	0 0 0 0
12 16 1	0 0 0 0
15 17 1	0 0 0 0
16 17 1	0 0 0 0
18 19 1	0 0 0 0
18 20 1	0 0 0 0
1 18 1	0 0 0 0
21 22 1	0 0 0 0
21 23 1	0 0 0 0
21 24 1	0 0 0 0
1 21 1	0 0 0 0
25 26 1	0 0 0 0
25 27 1	0 0 0 0
17 25 1	0 0 0 0
28 29 1	0 0 0 0
17 28 1	0 0 0 0
30 31 1	0 0 0 0
30 32 1	0 0 0 0
30 33 1	0 0 0 0
15 30 1	0 0 0 0
34 35 1	0 0 0 0
16 34 1	0 0 0 0
36 37 1	0 0 0 0
18 36 1	0 0 0 0
15 38 1	0 0 0 0
34 39 1	0 0 0 0
28 40 1	0 0 0 0
25 28 1	0 0 0 0
34 38 1	0 0 0 0
41 42 1	0 0 0 0
16 41 1	0 0 0 0
M END
$$$$
M0022
Spartan	03312121033D
42 45 0	0 0 0 0	0 0 0	999	V2	0
0.4057	-1.2198	-2.2101	C	0	0	0	0	0	0	0	0	0	0	0	0
1.5943	-0.9797	-1.2207	C	0	0	0	0	0	0	0	0	0	0	0	0
1.1108	0.1651	-0.3361	C	0	0	0	0	0	0	0	0	0	0	0	0
-0.372	-0.1689	-0.1551	C	0	0	0	0	0	0	0	0	0	0	0	0
-0.7983	-0.4361	-1.5958	C	0	0	0	0	0	0	0	0	0	0	0	0
2.5262	-0.7543	-1.7495	H	0	0	0	0	0	0	0	0	0	0	0	0
1.7772	-1.874	-0.6076	H	0	0	0	0	0	0	0	0	0	0	0	0
1.14	1.0773	-0.9466	H	0	0	0	0	0	0	0	0	0	0	0	0
-0.4521	-1.1097	0.4113	H	0	0	0	0	0	0	0	0	0	0	0	0
-0.9377	0.5193	-2.1165	H	0	0	0	0	0	0	0	0	0	0	0	0
-1.729	-1.0025	-1.6914	H	0	0	0	0	0	0	0	0	0	0	0	0
1.8053	0.4751	0.9863	C	0	0	0	0	0	0	0	0	0	0	0	0
1.9436	-0.4473	1.5706	H	0	0	0	0	0	0	0	0	0	0	0	0
2.7947	0.9197	0.8235	H	0	0	0	0	0	0	0	0	0	0	0	0
-1.0664	0.9143	0.6911	C	0	0	0	0	0	0	0	0	0	0	0	0
0.9407	1.4566	1.8043	C	0	0	0	0	0	0	0	0	0	0	0	0
-0.4319	0.8361	2.0765	C	0	0	0	0	0	0	0	0	0	0	0	0
0.095	-2.7158	-2.2496	C	0	0	0	0	0	0	0	0	0	0	0	0
1.0033	-3.2631	-2.5533	H	0	0	0	0	0	0	0	0	0	0	0	0
-0.1711	-3.0538	-1.2337	H	0	0	0	0	0	0	0	0	0	0	0	0
0.7357	-0.7174	-3.617	C	0	0	0	0	0	0	0	0	0	0	0	0
1.562	-1.289	-4.0569	H	0	0	0	0	0	0	0	0	0	0	0	0
1.0306	0.3378	-3.5866	H	0	0	0	0	0	0	0	0	0	0	0	0
-0.1321	-0.8152	-4.2743	H	0	0	0	0	0	0	0	0	0	0	0	0
-0.6377	-0.2641	3.0647	C	0	0	0	0	0	0	0	0	0	0	0	0
0.2225	-0.6231	3.6267	H	0	0	0	0	0	0	0	0	0	0	0	0
-1.3663	-1.0374	2.8344	H	0	0	0	0	0	0	0	0	0	0	0	0
-1.1465	1.1293	3.3571	C	0	0	0	0	0	0	0	0	0	0	0	0
-0.6079	1.7191	4.0922	H	0	0	0	0	0	0	0	0	0	0	0	0
-2.5786	0.843	0.6275	C	0	0	0	0	0	0	0	0	0	0	0	0
-2.9383	-0.1265	0.9907	H	0	0	0	0	0	0	0	0	0	0	0	0
-2.913	0.9643	-0.4067	H	0	0	0	0	0	0	0	0	0	0	0	0
-3.0273	1.6396	1.2263	H	0	0	0	0	0	0	0	0	0	0	0	0
0.4811	2.656	0.9639	C	0	0	0	0	0	0	0	0	0	0	0	0
1.2485	3.01	0.2657	H	0	0	0	0	0	0	0	0	0	0	0	0
-0.9666	-2.952	-3.1534	O	0	0	0	0	0	0	0	0	0	0	0	0
-1.1504	-3.8975	-3.1611	H	0	0	0	0	0	0	0	0	0	0	0	0
-0.6607	2.2201	0.2315	O	0	0	0	0	0	0	0	0	0	0	0	0
0.2088	3.4773	1.638	H	0	0	0	0	0	0	0	0	0	0	0	0
-2.22	1.2887	3.3354	H	0	0	0	0	0	0	0	0	0	0	0	0
1.6249	1.9278	2.9435	O	0	0	0	0	0	0	0	0	0	0	0	0
2.0529	1.1708	3.3609	H	0	0	0	0	0	0	0	0	0	0	0	0
1 2 1	0 0 0 0
1 5 1	0 0 0 0
2 6 1	0 0 0 0
2 7 1	0 0 0 0
2 3 1	0 0 0 0
3 8 1	0 0 0 0
3 4 1	0 0 0 0
4 9 1	0 0 0 0
4 5 1	0 0 0 0
5 10 1	0 0 0 0
5 11 1	0 0 0 0
12 13 1	0 0 0 0
12 14 1	0 0 0 0
3 12 1	0 0 0 0
4 15 1	0 0 0 0
12 16 1	0 0 0 0
15 17 1	0 0 0 0
16 17 1	0 0 0 0
18 19 1	0 0 0 0
18 20 1	0 0 0 0
1 18 1	0 0 0 0
21 22 1	0 0 0 0
21 23 1	0 0 0 0
[truncated: 300 more rows]

## Sheet: 2S3R7R9S11R
M0001
Spartan	03312120443D
42 45 0	0 0 0 0	0 0 0	999	V2	0
0.7739	-0.5	-2.2089	C	0	0	0	0	0	0	0	0	0	0	0	0
1.6415	-1.2555	-1.1589	C	0	0	0	0	0	0	0	0	0	0	0	0
0.9046	-1.1718	0.1963	C	0	0	0	0	0	0	0	0	0	0	0	0
-0.5364	-0.7494	-0.1685	C	0	0	0	0	0	0	0	0	0	0	0	0
-0.3513	0.1621	-1.3853	C	0	0	0	0	0	0	0	0	0	0	0	0
2.6448	-0.8201	-1.0877	H	0	0	0	0	0	0	0	0	0	0	0	0
1.7834	-2.3005	-1.4617	H	0	0	0	0	0	0	0	0	0	0	0	0
0.8819	-2.1532	0.6804	H	0	0	0	0	0	0	0	0	0	0	0	0
-1.0797	-1.6506	-0.4826	H	0	0	0	0	0	0	0	0	0	0	0	0
-0.0255	1.1565	-1.0644	H	0	0	0	0	0	0	0	0	0	0	0	0
-1.2595	0.2865	-1.9833	H	0	0	0	0	0	0	0	0	0	0	0	0
1.5663	-0.18	1.1677	C	0	0	0	0	0	0	0	0	0	0	0	0
2.466	-0.6286	1.6046	H	0	0	0	0	0	0	0	0	0	0	0	0
1.8862	0.727	0.639	H	0	0	0	0	0	0	0	0	0	0	0	0
-1.3148	-0.1879	1.0391	C	0	0	0	0	0	0	0	0	0	0	0	0
0.621	0.245	2.2922	C	0	0	0	0	0	0	0	0	0	0	0	0
-0.5701	0.9769	1.6772	C	0	0	0	0	0	0	0	0	0	0	0	0
0.1779	-1.5336	-3.1833	C	0	0	0	0	0	0	0	0	0	0	0	0
1.0012	-2.0642	-3.6906	H	0	0	0	0	0	0	0	0	0	0	0	0
-0.3929	-2.283	-2.625	H	0	0	0	0	0	0	0	0	0	0	0	0
1.5834	0.5396	-2.9881	C	0	0	0	0	0	0	0	0	0	0	0	0
2.366	0.0665	-3.5949	H	0	0	0	0	0	0	0	0	0	0	0	0
2.0709	1.2414	-2.3027	H	0	0	0	0	0	0	0	0	0	0	0	0
0.9416	1.132	-3.652	H	0	0	0	0	0	0	0	0	0	0	0	0
-1.2531	2.084	2.4296	C	0	0	0	0	0	0	0	0	0	0	0	0
-0.8206	2.4224	3.3674	H	0	0	0	0	0	0	0	0	0	0	0	0
-2.3355	2.1517	2.3931	H	0	0	0	0	0	0	0	0	0	0	0	0
-0.4807	2.3771	1.1678	C	0	0	0	0	0	0	0	0	0	0	0	0
0.4775	2.8803	1.2705	H	0	0	0	0	0	0	0	0	0	0	0	0
-0.7287	-0.9914	-4.1211	O	0	0	0	0	0	0	0	0	0	0	0	0
-0.2268	-0.4389	-4.731	H	0	0	0	0	0	0	0	0	0	0	0	0
-1.0493	2.654	0.2846	H	0	0	0	0	0	0	0	0	0	0	0	0
-0.129	-0.9521	2.9089	C	0	0	0	0	0	0	0	0	0	0	0	0
0.4906	-1.8543	2.9788	H	0	0	0	0	0	0	0	0	0	0	0	0
-0.4713	-0.6923	3.9228	H	0	0	0	0	0	0	0	0	0	0	0	0
-1.2525	-1.196	2.0769	O	0	0	0	0	0	0	0	0	0	0	0	0
1.3853	0.9794	3.2182	O	0	0	0	0	0	0	0	0	0	0	0	0
0.8277	1.1644	3.9843	H	0	0	0	0	0	0	0	0	0	0	0	0
-2.7763	0.0496	0.7113	C	0	0	0	0	0	0	0	0	0	0	0	0
-2.8869	0.8678	-0.0087	H	0	0	0	0	0	0	0	0	0	0	0	0
-3.3381	0.2913	1.617	H	0	0	0	0	0	0	0	0	0	0	0	0
-3.2124	-0.8522	0.2711	H	0	0	0	0	0	0	0	0	0	0	0	0
1 2 1	0 0 0 0
1 5 1	0 0 0 0
2 6 1	0 0 0 0
2 7 1	0 0 0 0
2 3 1	0 0 0 0
3 8 1	0 0 0 0
3 4 1	0 0 0 0
4 9 1	0 0 0 0
4 5 1	0 0 0 0
5 10 1	0 0 0 0
5 11 1	0 0 0 0
12 13 1	0 0 0 0
12 14 1	0 0 0 0
3 12 1	0 0 0 0
4 15 1	0 0 0 0
12 16 1	0 0 0 0
15 17 1	0 0 0 0
16 17 1	0 0 0 0
18 19 1	0 0 0 0
18 20 1	0 0 0 0
1 18 1	0 0 0 0
21 22 1	0 0 0 0
21 23 1	0 0 0 0
21 24 1	0 0 0 0
1 21 1	0 0 0 0
25 26 1	0 0 0 0
25 27 1	0 0 0 0
17 25 1	0 0 0 0
28 29 1	0 0 0 0
17 28 1	0 0 0 0
30 31 1	0 0 0 0
18 30 1	0 0 0 0
28 32 1	0 0 0 0
25 28 1	0 0 0 0
33 34 1	0 0 0 0
33 35 1	0 0 0 0
16 33 1	0 0 0 0
33 36 1	0 0 0 0
37 38 1	0 0 0 0
16 37 1	0 0 0 0
39 40 1	0 0 0 0
39 41 1	0 0 0 0
39 42 1	0 0 0 0
15 39 1	0 0 0 0
15 36 1	0 0 0 0
M END
$$$$
M0002
Spartan	03312120443D
42 45 0	0 0 0 0	0 0 0	999	V2	0
0.7863	-0.4726	-2.2249	C	0	0	0	0	0	0	0	0	0	0	0	0
1.6899	-1.1627	-1.1616	C	0	0	0	0	0	0	0	0	0	0	0	0
0.9358	-1.1233	0.1887	C	0	0	0	0	0	0	0	0	0	0	0	0
-0.5068	-0.7021	-0.1758	C	0	0	0	0	0	0	0	0	0	0	0	0
-0.3246	0.2054	-1.3948	C	0	0	0	0	0	0	0	0	0	0	0	0
2.653	-0.6463	-1.0821	H	0	0	0	0	0	0	0	0	0	0	0	0
1.9217	-2.1924	-1.4598	H	0	0	0	0	0	0	0	0	0	0	0	0
0.9137	-2.1172	0.6467	H	0	0	0	0	0	0	0	0	0	0	0	0
-1.0492	-1.6045	-0.4879	H	0	0	0	0	0	0	0	0	0	0	0	0
0.0223	1.1947	-1.0792	H	0	0	0	0	0	0	0	0	0	0	0	0
-1.2376	0.3442	-1.9807	H	0	0	0	0	0	0	0	0	0	0	0	0
1.5874	-0.1559	1.1911	C	0	0	0	0	0	0	0	0	0	0	0	0
2.4788	-0.6181	1.6305	H	0	0	0	0	0	0	0	0	0	0	0	0
1.9192	0.7586	0.6847	H	0	0	0	0	0	0	0	0	0	0	0	0
-1.2922	-0.1472	1.0294	C	0	0	0	0	0	0	0	0	0	0	0	0
0.6314	0.2557	2.3105	C	0	0	0	0	0	0	0	0	0	0	0	0
-0.5455	1.0043	1.6886	C	0	0	0	0	0	0	0	0	0	0	0	0
0.1878	-1.5544	-3.1305	C	0	0	0	0	0	0	0	0	0	0	0	0
1.0105	-2.059	-3.664	H	0	0	0	0	0	0	0	0	0	0	0	0
-0.3183	-2.3154	-2.5156	H	0	0	0	0	0	0	0	0	0	0	0	0
1.5557	0.5346	-3.0815	C	0	0	0	0	0	0	0	0	0	0	0	0
2.3668	0.0431	-3.6323	H	0	0	0	0	0	0	0	0	0	0	0	0
1.9999	1.3143	-2.4518	H	0	0	0	0	0	0	0	0	0	0	0	0
0.8925	1.0105	-3.809	H	0	0	0	0	0	0	0	0	0	0	0	0
-1.2237	2.1154	2.4394	C	0	0	0	0	0	0	0	0	0	0	0	0
-0.7974	2.4464	3.3826	H	0	0	0	0	0	0	0	0	0	0	0	0
-2.3046	2.1986	2.3901	H	0	0	0	0	0	0	0	0	0	0	0	0
-0.4318	2.4058	1.1889	C	0	0	0	0	0	0	0	0	0	0	0	0
0.5318	2.8953	1.3072	H	0	0	0	0	0	0	0	0	0	0	0	0
-0.7154	-0.9588	-4.0412	O	0	0	0	0	0	0	0	0	0	0	0	0
-1.0799	-1.6543	-4.5995	H	0	0	0	0	0	0	0	0	0	0	0	0
-0.9847	2.6957	0.2998	H	0	0	0	0	0	0	0	0	0	0	0	0
-0.1325	-0.9461	2.8997	C	0	0	0	0	0	0	0	0	0	0	0	0
0.4816	-1.8531	2.9586	H	0	0	0	0	0	0	0	0	0	0	0	0
-0.4815	-0.7025	3.9157	H	0	0	0	0	0	0	0	0	0	0	0	0
-1.2503	-1.1683	2.0553	O	0	0	0	0	0	0	0	0	0	0	0	0
1.3874	0.9711	3.2574	O	0	0	0	0	0	0	0	0	0	0	0	0
0.818	1.1536	4.0159	H	0	0	0	0	0	0	0	0	0	0	0	0
-2.7478	0.1082	0.689	C	0	0	0	0	0	0	0	0	0	0	0	0
-2.8433	0.9465	-0.0095	H	0	0	0	0	0	0	0	0	0	0	0	0
-3.3194	0.3298	1.5937	H	0	0	0	0	0	0	0	0	0	0	0	0
-3.1847	-0.7776	0.2183	H	0	0	0	0	0	0	0	0	0	0	0	0
1 2 1	0 0 0 0
1 5 1	0 0 0 0
2 6 1	0 0 0 0
2 7 1	0 0 0 0
2 3 1	0 0 0 0
3 8 1	0 0 0 0
3 4 1	0 0 0 0
4 9 1	0 0 0 0
4 5 1	0 0 0 0
5 10 1	0 0 0 0
5 11 1	0 0 0 0
12 13 1	0 0 0 0
12 14 1	0 0 0 0
3 12 1	0 0 0 0
4 15 1	0 0 0 0
12 16 1	0 0 0 0
15 17 1	0 0 0 0
16 17 1	0 0 0 0
18 19 1	0 0 0 0
18 20 1	0 0 0 0
1 18 1	0 0 0 0
21 22 1	0 0 0 0
21 23 1	0 0 0 0
21 24 1	0 0 0 0
1 21 1	0 0 0 0
25 26 1	0 0 0 0
25 27 1	0 0 0 0
17 25 1	0 0 0 0
28 29 1	0 0 0 0
17 28 1	0 0 0 0
30 31 1	0 0 0 0
18 30 1	0 0 0 0
28 32 1	0 0 0 0
25 28 1	0 0 0 0
33 34 1	0 0 0 0
33 35 1	0 0 0 0
16 33 1	0 0 0 0
33 36 1	0 0 0 0
37 38 1	0 0 0 0
16 37 1	0 0 0 0
39 40 1	0 0 0 0
39 41 1	0 0 0 0
39 42 1	0 0 0 0
15 39 1	0 0 0 0
15 36 1	0 0 0 0
M END
$$$$
M0003
Spartan	03312120443D
42 45 0	0 0 0 0	0 0 0	999	V2	0
0.7435	-0.4881	-2.1974	C	0	0	0	0	0	0	0	0	0	0	0	0
1.5911	-1.2801	-1.157	C	0	0	0	0	0	0	0	0	0	0	0	0
0.8641	-1.1798	0.2011	C	0	0	0	0	0	0	0	0	0	0	0	0
-0.5731	-0.746	-0.1599	C	0	0	0	0	0	0	0	0	0	0	0	0
-0.3806	0.1725	-1.3703	C	0	0	0	0	0	0	0	0	0	0	0	0
2.6113	-0.8848	-1.0908	H	0	0	0	0	0	0	0	0	0	0	0	0
1.6892	-2.3283	-1.4655	H	0	0	0	0	0	0	0	0	0	0	0	0
0.8357	-2.1553	0.6962	H	0	0	0	0	0	0	0	0	0	0	0	0
-1.1214	-1.6426	-0.4789	H	0	0	0	0	0	0	0	0	0	0	0	0
-0.0544	1.1637	-1.0404	H	0	0	0	0	0	0	0	0	0	0	0	0
-1.2868	0.3045	-1.9695	H	0	0	0	0	0	0	0	0	0	0	0	0
1.5331	-0.1807	1.1605	C	0	0	0	0	0	0	0	0	0	0	0	0
2.4386	-0.6427	1.582	H	0	0	0	0	0	0	0	0	0	0	0	0
1.8566	0.7202	0.6235	H	0	0	0	0	0	0	0	0	0	0	0	0
-1.3423	-0.1831	1.0533	C	0	0	0	0	0	0	0	0	0	0	0	0
0.5953	0.2622	2.2903	C	0	0	0	0	0	0	0	0	0	0	0	0
-0.5958	0.9845	1.6854	C	0	0	0	0	0	0	0	0	0	0	0	0
0.1416	-1.4928	-3.1979	C	0	0	0	0	0	0	0	0	0	0	0	0
0.9613	-2.0329	-3.701	H	0	0	0	0	0	0	0	0	0	0	0	0
-0.4537	-2.2379	-2.6593	H	0	0	0	0	0	0	0	0	0	0	0	0
1.5747	0.5561	-2.947	C	0	0	0	0	0	0	0	0	0	0	0	0
2.3555	0.0851	-3.5578	H	0	0	0	0	0	0	0	0	0	0	0	0
2.0663	1.2364	-2.243	H	0	0	0	0	0	0	0	0	0	0	0	0
0.9465	1.1716	-3.6028	H	0	0	0	0	0	0	0	0	0	0	0	0
-1.2656	2.0818	2.46	C	0	0	0	0	0	0	0	0	0	0	0	0
-0.804	2.3745	3.3969	H	0	0	0	0	0	0	0	0	0	0	0	0
-2.3487	2.148	2.439	H	0	0	0	0	0	0	0	0	0	0	0	0
-0.5186	2.3918	1.1867	C	0	0	0	0	0	0	0	0	0	0	0	0
0.4384	2.8997	1.2724	H	0	0	0	0	0	0	0	0	0	0	0	0
-0.7382	-0.9167	-4.1411	O	0	0	0	0	0	0	0	0	0	0	0	0
-0.2153	-0.3706	-4.739	H	0	0	0	0	0	0	0	0	0	0	0	0
-1.1044	2.6677	0.3141	H	0	0	0	0	0	0	0	0	0	0	0	0
-0.1543	-0.9223	2.9313	C	0	0	0	0	0	0	0	0	0	0	0	0
0.4606	-1.8279	3.0209	H	0	0	0	0	0	0	0	0	0	0	0	0
-0.4958	-0.6244	3.9305	H	0	0	0	0	0	0	0	0	0	0	0	0
-1.2698	-1.1901	2.0901	O	0	0	0	0	0	0	0	0	0	0	0	0
1.2633	1.0812	3.2247	O	0	0	0	0	0	0	0	0	0	0	0	0
2.0869	0.6418	3.4682	H	0	0	0	0	0	0	0	0	0	0	0	0
-2.8055	0.0561	0.7346	C	0	0	0	0	0	0	0	0	0	0	0	0
-2.9198	0.8728	0.0138	H	0	0	0	0	0	0	0	0	0	0	0	0
-3.36	0.301	1.6436	H	0	0	0	0	0	0	0	0	0	0	0	0
-3.2456	-0.8461	0.2997	H	0	0	0	0	0	0	0	0	0	0	0	0
1 2 1	0 0 0 0
1 5 1	0 0 0 0
2 6 1	0 0 0 0
2 7 1	0 0 0 0
2 3 1	0 0 0 0
3 8 1	0 0 0 0
3 4 1	0 0 0 0
4 9 1	0 0 0 0
4 5 1	0 0 0 0
5 10 1	0 0 0 0
5 11 1	0 0 0 0
12 13 1	0 0 0 0
12 14 1	0 0 0 0
3 12 1	0 0 0 0
4 15 1	0 0 0 0
12 16 1	0 0 0 0
15 17 1	0 0 0 0
16 17 1	0 0 0 0
18 19 1	0 0 0 0
18 20 1	0 0 0 0
1 18 1	0 0 0 0
21 22 1	0 0 0 0
21 23 1	0 0 0 0
21 24 1	0 0 0 0
1 21 1	0 0 0 0
25 26 1	0 0 0 0
25 27 1	0 0 0 0
17 25 1	0 0 0 0
28 29 1	0 0 0 0
17 28 1	0 0 0 0
30 31 1	0 0 0 0
18 30 1	0 0 0 0
28 32 1	0 0 0 0
25 28 1	0 0 0 0
33 34 1	0 0 0 0
33 35 1	0 0 0 0
16 33 1	0 0 0 0
33 36 1	0 0 0 0
37 38 1	0 0 0 0
16 37 1	0 0 0 0
39 40 1	0 0 0 0
39 41 1	0 0 0 0
39 42 1	0 0 0 0
15 39 1	0 0 0 0
15 36 1	0 0 0 0
M END
$$$$
M0004
Spartan	03312120443D
42 45 0	0 0 0 0	0 0 0	999	V2	0
0.7512	-0.5159	-2.1822	C	0	0	0	0	0	0	0	0	0	0	0	0
1.6078	-1.2893	-1.1359	C	0	0	0	0	0	0	0	0	0	0	0	0
0.8787	-1.1888	0.2211	C	0	0	0	0	0	0	0	0	0	0	0	0
-0.5617	-0.7687	-0.1427	C	0	0	0	0	0	0	0	0	0	0	0	0
-0.3752	0.1442	-1.3582	C	0	0	0	0	0	0	0	0	0	0	0	0
2.6217	-0.8791	-1.071	H	0	0	0	0	0	0	0	0	0	0	0	0
1.7228	-2.3372	-1.4371	H	0	0	0	0	0	0	0	0	0	0	0	0
0.8585	-2.1616	0.7215	H	0	0	0	0	0	0	0	0	0	0	0	0
-1.1022	-1.6714	-0.4578	H	0	0	0	0	0	0	0	0	0	0	0	0
-0.053	1.1388	-1.0341	H	0	0	0	0	0	0	0	0	0	0	0	0
-1.2825	0.2693	-1.9572	H	0	0	0	0	0	0	0	0	0	0	0	0
1.5413	-0.1841	1.1797	C	0	0	0	0	0	0	0	0	0	0	0	0
2.4435	-0.63	1.6169	H	0	0	0	0	0	0	0	0	0	0	0	0
1.8583	0.7123	0.6241	H	0	0	0	0	0	0	0	0	0	0	0	0
-1.3372	-0.2045	1.0658	C	0	0	0	0	0	0	0	0	0	0	0	0
0.5988	0.2614	2.304	C	0	0	0	0	0	0	0	0	0	0	0	0
-0.6026	0.9744	1.6886	C	0	0	0	0	0	0	0	0	0	0	0	0
0.1517	-1.5352	-3.1699	C	0	0	0	0	0	0	0	0	0	0	0	0
0.9739	-2.0764	-3.6683	H	0	0	0	0	0	0	0	0	0	0	0	0
-0.4392	-2.2782	-2.6214	H	0	0	0	0	0	0	0	0	0	0	0	0
1.5722	0.5259	-2.9465	C	0	0	0	0	0	0	0	0	0	0	0	0
2.3547	0.0528	-3.5534	H	0	0	0	0	0	0	0	0	0	0	0	0
2.0612	1.2191	-2.2524	H	0	0	0	0	0	0	0	0	0	0	0	0
0.9373	1.1282	-3.6083	H	0	0	0	0	0	0	0	0	0	0	0	0
-1.278	2.0647	2.463	C	0	0	0	0	0	0	0	0	0	0	0	0
-0.8106	2.3522	3.3994	H	0	0	0	0	0	0	0	0	0	0	0	0
-2.3613	2.1289	2.4487	H	0	0	0	0	0	0	0	0	0	0	0	0
-0.5402	2.3807	1.1853	C	0	0	0	0	0	0	0	0	0	0	0	0
0.408	2.9108	1.2574	H	0	0	0	0	0	0	0	0	0	0	0	0
-0.7325	-0.9732	-4.1185	O	0	0	0	0	0	0	0	0	0	0	0	0
-0.214	-0.4379	-4.729	H	0	0	0	0	0	0	0	0	0	0	0	0
-1.1311	2.6517	0.3147	H	0	0	0	0	0	0	0	0	0	0	0	0
-0.1377	-0.9184	2.9512	C	0	0	0	0	0	0	0	0	0	0	0	0
0.488	-1.8144	3.0417	H	0	0	0	0	0	0	0	0	0	0	0	0
-0.4771	-0.6217	3.9513	H	0	0	0	0	0	0	0	0	0	0	0	0
-1.2547	-1.1968	2.1148	O	0	0	0	0	0	0	0	0	0	0	0	0
1.2852	0.9844	3.3017	O	0	0	0	0	0	0	0	0	0	0	0	0
1.9005	1.5821	2.8597	H	0	0	0	0	0	0	0	0	0	0	0	0
-2.8033	0.0145	0.7452	C	0	0	0	0	0	0	0	0	0	0	0	0
-2.9272	0.815	0.0078	H	0	0	0	0	0	0	0	0	0	0	0	0
-3.3588	0.2722	1.6503	H	0	0	0	0	0	0	0	0	0	0	0	0
-3.2353	-0.9008	0.33	H	0	0	0	0	0	0	0	0	0	0	0	0
1 2 1	0 0 0 0
1 5 1	0 0 0 0
2 6 1	0 0 0 0
2 7 1	0 0 0 0
2 3 1	0 0 0 0
3 8 1	0 0 0 0
3 4 1	0 0 0 0
4 9 1	0 0 0 0
4 5 1	0 0 0 0
5 10 1	0 0 0 0
5 11 1	0 0 0 0
12 13 1	0 0 0 0
12 14 1	0 0 0 0
3 12 1	0 0 0 0
4 15 1	0 0 0 0
12 16 1	0 0 0 0
15 17 1	0 0 0 0
16 17 1	0 0 0 0
18 19 1	0 0 0 0
18 20 1	0 0 0 0
1 18 1	0 0 0 0
21 22 1	0 0 0 0
21 23 1	0 0 0 0
21 24 1	0 0 0 0
1 21 1	0 0 0 0
25 26 1	0 0 0 0
25 27 1	0 0 0 0
17 25 1	0 0 0 0
28 29 1	0 0 0 0
17 28 1	0 0 0 0
30 31 1	0 0 0 0
18 30 1	0 0 0 0
28 32 1	0 0 0 0
25 28 1	0 0 0 0
33 34 1	0 0 0 0
33 35 1	0 0 0 0
16 33 1	0 0 0 0
33 36 1	0 0 0 0
37 38 1	0 0 0 0
16 37 1	0 0 0 0
39 40 1	0 0 0 0
39 41 1	0 0 0 0
39 42 1	0 0 0 0
15 39 1	0 0 0 0
15 36 1	0 0 0 0
M END
$$$$
M0005
Spartan	03312120443D
42 45 0	0 0 0 0	0 0 0	999	V2	0
0.7781	-0.4923	-2.2034	C	0	0	0	0	0	0	0	0	0	0	0	0
1.5604	-1.3579	-1.1695	C	0	0	0	0	0	0	0	0	0	0	0	0
0.8905	-1.1549	0.1988	C	0	0	0	0	0	0	0	0	0	0	0	0
-0.5628	-0.7747	-0.1505	C	0	0	0	0	0	0	0	0	0	0	0	0
-0.4347	0.0775	-1.4197	C	0	0	0	0	0	0	0	0	0	0	0	0
2.625	-1.0934	-1.1457	H	0	0	0	0	0	0	0	0	0	0	0	0
1.4937	-2.4138	-1.4531	H	0	0	0	0	0	0	0	0	0	0	0	0
0.8918	-2.0941	0.7612	H	0	0	0	0	0	0	0	0	0	0	0	0
-1.0904	-1.6981	-0.4132	H	0	0	0	0	0	0	0	0	0	0	0	0
-0.2311	1.1194	-1.1597	H	0	0	0	0	0	0	0	0	0	0	0	0
-1.3502	0.0647	-2.0198	H	0	0	0	0	0	0	0	0	0	0	0	0
1.5749	-0.0871	1.0667	C	0	0	0	0	0	0	0	0	0	0	0	0
2.4988	-0.4903	1.4974	H	0	0	0	0	0	0	0	0	0	0	0	0
1.857	0.7884	0.4681	H	0	0	0	0	0	0	0	0	0	0	0	0
-1.3093	-0.1487	1.046	C	0	0	0	0	0	0	0	0	0	0	0	0
0.6632	0.391	2.1983	C	0	0	0	0	0	0	0	0	0	0	0	0
-0.5642	1.0655	1.5882	C	0	0	0	0	0	0	0	0	0	0	0	0
0.3092	-1.3586	-3.3735	C	0	0	0	0	0	0	0	0	0	0	0	0
-0.2053	-0.7217	-4.1121	H	0	0	0	0	0	0	0	0	0	0	0	0
1.1887	-1.8021	-3.8694	H	0	0	0	0	0	0	0	0	0	0	0	0
1.6443	0.6387	-2.7688	C	0	0	0	0	0	0	0	0	0	0	0	0
2.4964	0.2466	-3.3367	H	0	0	0	0	0	0	0	0	0	0	0	0
2.0413	1.2591	-1.9579	H	0	0	0	0	0	0	0	0	0	0	0	0
1.0635	1.2894	-3.4341	H	0	0	0	0	0	0	0	0	0	0	0	0
-1.2386	2.1975	2.3112	C	0	0	0	0	0	0	0	0	0	0	0	0
-0.7795	2.592	3.2134	H	0	0	0	0	0	0	0	0	0	0	0	0
-2.3226	2.2467	2.311	H	0	0	0	0	0	0	0	0	0	0	0	0
-0.5189	2.4405	1.0085	C	0	0	0	0	0	0	0	0	0	0	0	0
0.4338	2.9623	1.0501	H	0	0	0	0	0	0	0	0	0	0	0	0
-0.5591	-2.3664	-2.8904	O	0	0	0	0	0	0	0	0	0	0	0	0
-0.8243	-2.918	-3.6329	H	0	0	0	0	0	0	0	0	0	0	0	0
-1.1262	2.6696	0.1375	H	0	0	0	0	0	0	0	0	0	0	0	0
-0.0441	-0.7789	2.9128	C	0	0	0	0	0	0	0	0	0	0	0	0
0.5918	-1.6671	3.0098	H	0	0	0	0	0	0	0	0	0	0	0	0
-0.3491	-0.4647	3.9236	H	0	0	0	0	0	0	0	0	0	0	0	0
-1.1968	-1.0859	2.1447	O	0	0	0	0	0	0	0	0	0	0	0	0
1.4467	1.1905	3.0525	O	0	0	0	0	0	0	0	0	0	0	0	0
0.9134	1.4123	3.8257	H	0	0	0	0	0	0	0	0	0	0	0	0
-2.7845	0.0473	0.7536	C	0	0	0	0	0	0	0	0	0	0	0	0
-2.9302	0.8195	-0.0098	H	0	0	0	0	0	0	0	0	0	0	0	0
-3.3228	0.3353	1.6601	H	0	0	0	0	0	0	0	0	0	0	0	0
-3.2175	-0.8855	0.3811	H	0	0	0	0	0	0	0	0	0	0	0	0
1 2 1	0 0 0 0
1 5 1	0 0 0 0
2 6 1	0 0 0 0
2 7 1	0 0 0 0
2 3 1	0 0 0 0
3 8 1	0 0 0 0
3 4 1	0 0 0 0
4 9 1	0 0 0 0
4 5 1	0 0 0 0
5 10 1	0 0 0 0
5 11 1	0 0 0 0
12 13 1	0 0 0 0
12 14 1	0 0 0 0
3 12 1	0 0 0 0
4 15 1	0 0 0 0
12 16 1	0 0 0 0
15 17 1	0 0 0 0
16 17 1	0 0 0 0
18 19 1	0 0 0 0
18 20 1	0 0 0 0
1 18 1	0 0 0 0
21 22 1	0 0 0 0
21 23 1	0 0 0 0
21 24 1	0 0 0 0
1 21 1	0 0 0 0
25 26 1	0 0 0 0
25 27 1	0 0 0 0
17 25 1	0 0 0 0
28 29 1	0 0 0 0
17 28 1	0 0 0 0
30 31 1	0 0 0 0
18 30 1	0 0 0 0
28 32 1	0 0 0 0
25 28 1	0 0 0 0
33 34 1	0 0 0 0
33 35 1	0 0 0 0
16 33 1	0 0 0 0
33 36 1	0 0 0 0
37 38 1	0 0 0 0
16 37 1	0 0 0 0
39 40 1	0 0 0 0
39 41 1	0 0 0 0
39 42 1	0 0 0 0
15 39 1	0 0 0 0
15 36 1	0 0 0 0
M END
$$$$
M0006
Spartan	03312120443D
42 45 0	0 0 0 0	0 0 0	999	V2	0
0.7621	-0.5012	-2.1889	C	0	0	0	0	0	0	0	0	0	0	0	0
1.6314	-1.2531	-1.1356	C	0	0	0	0	0	0	0	0	0	0	0	0
0.9019	-1.158	0.2223	C	0	0	0	0	0	0	0	0	0	0	0	0
-0.541	-0.7425	-0.1391	C	0	0	0	0	0	0	0	0	0	0	0	0
-0.3611	0.1631	-1.3609	C	0	0	0	0	0	0	0	0	0	0	0	0
2.6356	-0.8178	-1.0752	H	0	0	0	0	0	0	0	0	0	0	0	0
1.7712	-2.3008	-1.4294	H	0	0	0	0	0	0	0	0	0	0	0	0
0.8854	-2.1316	0.7216	H	0	0	0	0	0	0	0	0	0	0	0	0
-1.0806	-1.6486	-0.4461	H	0	0	0	0	0	0	0	0	0	0	0	0
-0.0313	1.1577	-1.0446	H	0	0	0	0	0	0	0	0	0	0	0	0
-1.2726	0.291	-1.9518	H	0	0	0	0	0	0	0	0	0	0	0	0
1.5631	-0.1529	1.1817	C	0	0	0	0	0	0	0	0	0	0	0	0
2.4651	-0.5987	1.6194	H	0	0	0	0	0	0	0	0	0	0	0	0
1.8803	0.743	0.6259	H	0	0	0	0	0	0	0	0	0	0	0	0
-1.3154	-0.1741	1.0678	C	0	0	0	0	0	0	0	0	0	0	0	0
0.6202	0.2932	2.3051	C	0	0	0	0	0	0	0	0	0	0	0	0
-0.5802	1.0056	1.6874	C	0	0	0	0	0	0	0	0	0	0	0	0
0.1662	-1.533	-3.1526	C	0	0	0	0	0	0	0	0	0	0	0	0
0.9916	-2.0504	-3.6703	H	0	0	0	0	0	0	0	0	0	0	0	0
-0.3915	-2.2928	-2.5799	H	0	0	0	0	0	0	0	0	0	0	0	0
1.5697	0.5297	-2.9807	C	0	0	0	0	0	0	0	0	0	0	0	0
2.3778	0.0474	-3.5439	H	0	0	0	0	0	0	0	0	0	0	0	0
2.0225	1.2634	-2.3034	H	0	0	0	0	0	0	0	0	0	0	0	0
0.9317	1.0614	-3.6922	H	0	0	0	0	0	0	0	0	0	0	0	0
-1.2548	2.0998	2.4577	C	0	0	0	0	0	0	0	0	0	0	0	0
-0.7876	2.3898	3.3936	H	0	0	0	0	0	0	0	0	0	0	0	0
-2.338	2.1661	2.4428	H	0	0	0	0	0	0	0	0	0	0	0	0
-0.5158	2.4099	1.179	C	0	0	0	0	0	0	0	0	0	0	0	0
0.4336	2.938	1.2492	H	0	0	0	0	0	0	0	0	0	0	0	0
-0.6801	-0.8771	-4.0772	O	0	0	0	0	0	0	0	0	0	0	0	0
-1.0562	-1.5419	-4.6626	H	0	0	0	0	0	0	0	0	0	0	0	0
-1.1052	2.6782	0.3067	H	0	0	0	0	0	0	0	0	0	0	0	0
-0.116	-0.8857	2.9542	C	0	0	0	0	0	0	0	0	0	0	0	0
0.5096	-1.7818	3.0439	H	0	0	0	0	0	0	0	0	0	0	0	0
-0.454	-0.5885	3.9545	H	0	0	0	0	0	0	0	0	0	0	0	0
-1.2348	-1.164	2.1197	O	0	0	0	0	0	0	0	0	0	0	0	0
1.3064	1.0178	3.3022	O	0	0	0	0	0	0	0	0	0	0	0	0
1.9273	1.6094	2.8594	H	0	0	0	0	0	0	0	0	0	0	0	0
-2.7813	0.0464	0.7469	C	0	0	0	0	0	0	0	0	0	0	0	0
-2.9039	0.8481	0.0105	H	0	0	0	0	0	0	0	0	0	0	0	0
-3.3367	0.3035	1.6521	H	0	0	0	0	0	0	0	0	0	0	0	0
-3.2144	-0.8682	0.3307	H	0	0	0	0	0	0	0	0	0	0	0	0
1 2 1	0 0 0 0
1 5 1	0 0 0 0
2 6 1	0 0 0 0
2 7 1	0 0 0 0
2 3 1	0 0 0 0
3 8 1	0 0 0 0
3 4 1	0 0 0 0
4 9 1	0 0 0 0
4 5 1	0 0 0 0
5 10 1	0 0 0 0
5 11 1	0 0 0 0
12 13 1	0 0 0 0
12 14 1	0 0 0 0
3 12 1	0 0 0 0
4 15 1	0 0 0 0
12 16 1	0 0 0 0
15 17 1	0 0 0 0
16 17 1	0 0 0 0
18 19 1	0 0 0 0
18 20 1	0 0 0 0
1 18 1	0 0 0 0
21 22 1	0 0 0 0
21 23 1	0 0 0 0
21 24 1	0 0 0 0
1 21 1	0 0 0 0
25 26 1	0 0 0 0
25 27 1	0 0 0 0
17 25 1	0 0 0 0
28 29 1	0 0 0 0
17 28 1	0 0 0 0
30 31 1	0 0 0 0
18 30 1	0 0 0 0
28 32 1	0 0 0 0
25 28 1	0 0 0 0
33 34 1	0 0 0 0
33 35 1	0 0 0 0
16 33 1	0 0 0 0
33 36 1	0 0 0 0
37 38 1	0 0 0 0
16 37 1	0 0 0 0
39 40 1	0 0 0 0
39 41 1	0 0 0 0
39 42 1	0 0 0 0
15 39 1	0 0 0 0
15 36 1	0 0 0 0
M END
$$$$
M0007
Spartan	03312120443D
42 45 0	0 0 0 0	0 0 0	999	V2	0
0.7867	-0.498	-2.2295	C	0	0	0	0	0	0	0	0	0	0	0	0
1.5605	-1.3775	-1.2034	C	0	0	0	0	0	0	0	0	0	0	0	0
0.8967	-1.18	0.1689	C	0	0	0	0	0	0	0	0	0	0	0	0
-0.5555	-0.7881	-0.1726	C	0	0	0	0	0	0	0	0	0	0	0	0
-0.4196	0.0742	-1.4356	C	0	0	0	0	0	0	0	0	0	0	0	0
2.6279	-1.126	-1.1791	H	0	0	0	0	0	0	0	0	0	0	0	0
1.4783	-2.43	-1.496	H	0	0	0	0	0	0	0	0	0	0	0	0
0.8921	-2.1228	0.7251	H	0	0	0	0	0	0	0	0	0	0	0	0
-1.0872	-1.7138	-0.4272	H	0	0	0	0	0	0	0	0	0	0	0	0
-0.206	1.1092	-1.1598	H	0	0	0	0	0	0	0	0	0	0	0	0
-1.3402	0.1021	-2.0341	H	0	0	0	0	0	0	0	0	0	0	0	0
1.5875	-0.1218	1.0435	C	0	0	0	0	0	0	0	0	0	0	0	0
2.5091	-0.5344	1.4697	H	0	0	0	0	0	0	0	0	0	0	0	0
1.8746	0.7564	0.4511	H	0	0	0	0	0	0	0	0	0	0	0	0
-1.2983	-0.1666	1.0291	C	0	0	0	0	0	0	0	0	0	0	0	0
0.6799	0.3534	2.1799	C	0	0	0	0	0	0	0	0	0	0	0	0
-0.5446	1.0396	1.576	C	0	0	0	0	0	0	0	0	0	0	0	0
0.3086	-1.3583	-3.4103	C	0	0	0	0	0	0	0	0	0	0	0	0
-0.1936	-0.714	-4.1515	H	0	0	0	0	0	0	0	0	0	0	0	0
1.1748	-1.8126	-3.9038	H	0	0	0	0	0	0	0	0	0	0	0	0
1.6554	0.6332	-2.7895	C	0	0	0	0	0	0	0	0	0	0	0	0
2.5045	0.2381	-3.3594	H	0	0	0	0	0	0	0	0	0	0	0	0
2.0563	1.2515	-1.9788	H	0	0	0	0	0	0	0	0	0	0	0	0
1.0772	1.2866	-3.4547	H	0	0	0	0	0	0	0	0	0	0	0	0
-1.2119	2.1707	2.3069	C	0	0	0	0	0	0	0	0	0	0	0	0
-0.7488	2.5535	3.2121	H	0	0	0	0	0	0	0	0	0	0	0	0
-2.2954	2.2275	2.3085	H	0	0	0	0	0	0	0	0	0	0	0	0
-0.4922	2.4186	1.0053	C	0	0	0	0	0	0	0	0	0	0	0	0
0.4633	2.9349	1.0494	H	0	0	0	0	0	0	0	0	0	0	0	0
-0.5249	-2.4392	-3.0392	O	0	0	0	0	0	0	0	0	0	0	0	0
-1.3552	-2.0731	-2.7126	H	0	0	0	0	0	0	0	0	0	0	0	0
-1.0995	2.6573	0.1369	H	0	0	0	0	0	0	0	0	0	0	0	0
-0.0328	-0.8173	2.8877	C	0	0	0	0	0	0	0	0	0	0	0	0
0.5973	-1.71	2.9774	H	0	0	0	0	0	0	0	0	0	0	0	0
-0.3362	-0.5086	3.9002	H	0	0	0	0	0	0	0	0	0	0	0	0
-1.1891	-1.1124	2.1181	O	0	0	0	0	0	0	0	0	0	0	0	0
1.4695	1.1431	3.0365	O	0	0	0	0	0	0	0	0	0	0	0	0
0.9425	1.358	3.8165	H	0	0	0	0	0	0	0	0	0	0	0	0
-2.7731	0.0402	0.7402	C	0	0	0	0	0	0	0	0	0	0	0	0
-2.9165	0.819	-0.0174	H	0	0	0	0	0	0	0	0	0	0	0	0
-3.3072	0.3254	1.6498	H	0	0	0	0	0	0	0	0	0	0	0	0
-3.215	-0.8883	0.3657	H	0	0	0	0	0	0	0	0	0	0	0	0
1 2 1	0 0 0 0
1 5 1	0 0 0 0
2 6 1	0 0 0 0
2 7 1	0 0 0 0
2 3 1	0 0 0 0
3 8 1	0 0 0 0
3 4 1	0 0 0 0
4 9 1	0 0 0 0
4 5 1	0 0 0 0
5 10 1	0 0 0 0
5 11 1	0 0 0 0
12 13 1	0 0 0 0
12 14 1	0 0 0 0
3 12 1	0 0 0 0
4 15 1	0 0 0 0
12 16 1	0 0 0 0
15 17 1	0 0 0 0
16 17 1	0 0 0 0
18 19 1	0 0 0 0
18 20 1	0 0 0 0
1 18 1	0 0 0 0
21 22 1	0 0 0 0
21 23 1	0 0 0 0
21 24 1	0 0 0 0
1 21 1	0 0 0 0
25 26 1	0 0 0 0
25 27 1	0 0 0 0
17 25 1	0 0 0 0
28 29 1	0 0 0 0
17 28 1	0 0 0 0
30 31 1	0 0 0 0
18 30 1	0 0 0 0
28 32 1	0 0 0 0
25 28 1	0 0 0 0
33 34 1	0 0 0 0
33 35 1	0 0 0 0
16 33 1	0 0 0 0
33 36 1	0 0 0 0
37 38 1	0 0 0 0
16 37 1	0 0 0 0
39 40 1	0 0 0 0
39 41 1	0 0 0 0
39 42 1	0 0 0 0
15 39 1	0 0 0 0
15 36 1	0 0 0 0
M END
$$$$
M0008
Spartan	03312120443D
42 45 0	0 0 0 0	0 0 0	999	V2	0
0.8018	-0.4766	-2.2467	C	0	0	0	0	0	0	0	0	0	0	0	0
1.6948	-1.1817	-1.1844	C	0	0	0	0	0	0	0	0	0	0	0	0
0.9379	-1.147	0.1645	C	0	0	0	0	0	0	0	0	0	0	0	0
-0.5008	-0.7142	-0.2006	C	0	0	0	0	0	0	0	0	0	0	0	0
-0.2993	0.2063	-1.4063	C	0	0	0	0	0	0	0	0	0	0	0	0
2.6641	-0.677	-1.0985	H	0	0	0	0	0	0	0	0	0	0	0	0
1.9138	-2.2126	-1.4902	H	0	0	0	0	0	0	0	0	0	0	0	0
0.9073	-2.1443	0.6143	H	0	0	0	0	0	0	0	0	0	0	0	0
-1.0452	-1.6105	-0.5272	H	0	0	0	0	0	0	0	0	0	0	0	0
0.0599	1.1863	-1.0774	H	0	0	0	0	0	0	0	0	0	0	0	0
-1.2196	0.3896	-1.9747	H	0	0	0	0	0	0	0	0	0	0	0	0
1.5916	-0.1911	1.1768	C	0	0	0	0	0	0	0	0	0	0	0	0
2.4768	-0.6641	1.617	H	0	0	0	0	0	0	0	0	0	0	0	0
1.9343	0.7247	0.6797	H	0	0	0	0	0	0	0	0	0	0	0	0
-1.2884	-0.1671	1.0075	C	0	0	0	0	0	0	0	0	0	0	0	0
0.6339	0.2191	2.2956	C	0	0	0	0	0	0	0	0	0	0	0	0
-0.539	0.9768	1.6759	C	0	0	0	0	0	0	0	0	0	0	0	0
0.2023	-1.5545	-3.1712	C	0	0	0	0	0	0	0	0	0	0	0	0
1.0197	-2.0545	-3.7027	H	0	0	0	0	0	0	0	0	0	0	0	0
-0.3093	-2.3236	-2.5703	H	0	0	0	0	0	0	0	0	0	0	0	0
1.5792	0.532	-3.0924	C	0	0	0	0	0	0	0	0	0	0	0	0
2.3977	0.0414	-3.632	H	0	0	0	0	0	0	0	0	0	0	0	0
2.0126	1.3165	-2.4611	H	0	0	0	0	0	0	0	0	0	0	0	0
0.9251	1.0002	-3.8334	H	0	0	0	0	0	0	0	0	0	0	0	0
-1.2168	2.0836	2.4327	C	0	0	0	0	0	0	0	0	0	0	0	0
-0.7909	2.4042	3.3797	H	0	0	0	0	0	0	0	0	0	0	0	0
-2.2974	2.1693	2.3828	H	0	0	0	0	0	0	0	0	0	0	0	0
-0.4228	2.3818	1.1855	C	0	0	0	0	0	0	0	0	0	0	0	0
0.5405	2.871	1.308	H	0	0	0	0	0	0	0	0	0	0	0	0
-0.6515	-1.0496	-4.1769	O	0	0	0	0	0	0	0	0	0	0	0	0
-1.4702	-0.7616	-3.758	H	0	0	0	0	0	0	0	0	0	0	0	0
-0.9747	2.6779	0.2978	H	0	0	0	0	0	0	0	0	0	0	0	0
-0.1371	-0.9831	2.8751	C	0	0	0	0	0	0	0	0	0	0	0	0
0.4724	-1.8931	2.9323	H	0	0	0	0	0	0	0	0	0	0	0	0
-0.4912	-0.7435	3.8901	H	0	0	0	0	0	0	0	0	0	0	0	0
-1.2518	-1.1971	2.0232	O	0	0	0	0	0	0	0	0	0	0	0	0
1.3908	0.9264	3.2475	O	0	0	0	0	0	0	0	0	0	0	0	0
0.8278	1.0905	4.0155	H	0	0	0	0	0	0	0	0	0	0	0	0
-2.7432	0.0933	0.6661	C	0	0	0	0	0	0	0	0	0	0	0	0
-2.8376	0.9314	-0.0329	H	0	0	0	0	0	0	0	0	0	0	0	0
-3.3146	0.3178	1.57	H	0	0	0	0	0	0	0	0	0	0	0	0
-3.1827	-0.7933	0.1993	H	0	0	0	0	0	0	0	0	0	0	0	0
1 2 1	0 0 0 0
1 5 1	0 0 0 0
2 6 1	0 0 0 0
2 7 1	0 0 0 0
2 3 1	0 0 0 0
3 8 1	0 0 0 0
3 4 1	0 0 0 0
4 9 1	0 0 0 0
4 5 1	0 0 0 0
5 10 1	0 0 0 0
5 11 1	0 0 0 0
12 13 1	0 0 0 0
12 14 1	0 0 0 0
3 12 1	0 0 0 0
4 15 1	0 0 0 0
12 16 1	0 0 0 0
15 17 1	0 0 0 0
16 17 1	0 0 0 0
18 19 1	0 0 0 0
18 20 1	0 0 0 0
1 18 1	0 0 0 0
21 22 1	0 0 0 0
21 23 1	0 0 0 0
21 24 1	0 0 0 0
1 21 1	0 0 0 0
25 26 1	0 0 0 0
25 27 1	0 0 0 0
17 25 1	0 0 0 0
28 29 1	0 0 0 0
17 28 1	0 0 0 0
30 31 1	0 0 0 0
18 30 1	0 0 0 0
28 32 1	0 0 0 0
25 28 1	0 0 0 0
33 34 1	0 0 0 0
33 35 1	0 0 0 0
16 33 1	0 0 0 0
33 36 1	0 0 0 0
37 38 1	0 0 0 0
16 37 1	0 0 0 0
39 40 1	0 0 0 0
39 41 1	0 0 0 0
39 42 1	0 0 0 0
15 39 1	0 0 0 0
15 36 1	0 0 0 0
M END
$$$$
M0009
Spartan	03312120443D
42 45 0	0 0 0 0	0 0 0	999	V2	0
0.745	-0.4519	-2.2212	C	0	0	0	0	0	0	0	0	0	0	0	0
1.633	-1.1606	-1.1579	C	0	0	0	0	0	0	0	0	0	0	0	0
0.8693	-1.1214	0.186	C	0	0	0	0	0	0	0	0	0	0	0	0
-0.5721	-0.7029	-0.1866	C	0	0	0	0	0	0	0	0	0	0	0	0
-0.3829	0.2123	-1.4014	C	0	0	0	0	0	0	0	0	0	0	0	0
2.603	-0.6584	-1.0623	H	0	0	0	0	0	0	0	0	0	0	0	0
1.8489	-2.1834	-1.481	H	0	0	0	0	0	0	0	0	0	0	0	0
0.8449	-2.1155	0.6431	H	0	0	0	0	0	0	0	0	0	0	0	0
-1.1088	-1.6055	-0.5056	H	0	0	0	0	0	0	0	0	0	0	0	0
-0.0565	1.2058	-1.0787	H	0	0	0	0	0	0	0	0	0	0	0	0
-1.3009	0.3468	-1.9869	H	0	0	0	0	0	0	0	0	0	0	0	0
1.5113	-0.1516	1.1934	C	0	0	0	0	0	0	0	0	0	0	0	0
2.402	-0.6112	1.6369	H	0	0	0	0	0	0	0	0	0	0	0	0
1.8433	0.7654	0.6902	H	0	0	0	0	0	0	0	0	0	0	0	0
-1.3674	-0.1519	1.0147	C	0	0	0	0	0	0	0	0	0	0	0	0
0.5474	0.2546	2.3082	C	0	0	0	0	0	0	0	0	0	0	0	0
-0.629	1.0003	1.6813	C	0	0	0	0	0	0	0	0	0	0	0	0
0.1186	-1.4941	-3.1683	C	0	0	0	0	0	0	0	0	0	0	0	0
-0.4882	-2.203	-2.5949	H	0	0	0	0	0	0	0	0	0	0	0	0
-0.5559	-0.9796	-3.8744	H	0	0	0	0	0	0	0	0	0	0	0	0
1.533	0.578	-3.0359	C	0	0	0	0	0	0	0	0	0	0	0	0
2.3749	0.1148	-3.5652	H	0	0	0	0	0	0	0	0	0	0	0	0
1.9539	1.3491	-2.381	H	0	0	0	0	0	0	0	0	0	0	0	0
0.8933	1.0764	-3.7756	H	0	0	0	0	0	0	0	0	0	0	0	0
-1.3169	2.1045	2.4334	C	0	0	0	0	0	0	0	0	0	0	0	0
-0.8982	2.4271	3.3829	H	0	0	0	0	0	0	0	0	0	0	0	0
-2.398	2.1815	2.3798	H	0	0	0	0	0	0	0	0	0	0	0	0
-0.5192	2.4055	1.1888	C	0	0	0	0	0	0	0	0	0	0	0	0
0.4412	2.8985	1.3143	H	0	0	0	0	0	0	0	0	0	0	0	0
1.0633	-2.2861	-3.8593	O	0	0	0	0	0	0	0	0	0	0	0	0
1.5267	-1.7153	-4.4816	H	0	0	0	0	0	0	0	0	0	0	0	0
-1.0695	2.6986	0.2994	H	0	0	0	0	0	0	0	0	0	0	0	0
-0.2151	-0.9517	2.8905	C	0	0	0	0	0	0	0	0	0	0	0	0
0.4003	-1.8571	2.9507	H	0	0	0	0	0	0	0	0	0	0	0	0
-0.573	-0.7122	3.9039	H	0	0	0	0	0	0	0	0	0	0	0	0
-1.3281	-1.1758	2.0372	O	0	0	0	0	0	0	0	0	0	0	0	0
1.2952	0.9722	3.2608	O	0	0	0	0	0	0	0	0	0	0	0	0
0.7274	1.1365	4.0247	H	0	0	0	0	0	0	0	0	0	0	0	0
-2.8228	0.098	0.6664	C	0	0	0	0	0	0	0	0	0	0	0	0
-2.9192	0.9376	-0.0307	H	0	0	0	0	0	0	0	0	0	0	0	0
-3.4	0.3154	1.5682	H	0	0	0	0	0	0	0	0	0	0	0	0
-3.2541	-0.7896	0.1937	H	0	0	0	0	0	0	0	0	0	0	0	0
1 2 1	0 0 0 0
1 5 1	0 0 0 0
2 6 1	0 0 0 0
2 7 1	0 0 0 0
2 3 1	0 0 0 0
3 8 1	0 0 0 0
3 4 1	0 0 0 0
4 9 1	0 0 0 0
4 5 1	0 0 0 0
5 10 1	0 0 0 0
5 11 1	0 0 0 0
12 13 1	0 0 0 0
12 14 1	0 0 0 0
3 12 1	0 0 0 0
4 15 1	0 0 0 0
12 16 1	0 0 0 0
15 17 1	0 0 0 0
16 17 1	0 0 0 0
18 19 1	0 0 0 0
18 20 1	0 0 0 0
1 18 1	0 0 0 0
21 22 1	0 0 0 0
21 23 1	0 0 0 0
21 24 1	0 0 0 0
1 21 1	0 0 0 0
25 26 1	0 0 0 0
25 27 1	0 0 0 0
17 25 1	0 0 0 0
28 29 1	0 0 0 0
17 28 1	0 0 0 0
30 31 1	0 0 0 0
18 30 1	0 0 0 0
28 32 1	0 0 0 0
25 28 1	0 0 0 0
33 34 1	0 0 0 0
33 35 1	0 0 0 0
16 33 1	0 0 0 0
33 36 1	0 0 0 0
37 38 1	0 0 0 0
16 37 1	0 0 0 0
39 40 1	0 0 0 0
39 41 1	0 0 0 0
39 42 1	0 0 0 0
15 39 1	0 0 0 0
15 36 1	0 0 0 0
M END
$$$$
M0010
Spartan	03312120443D
42 45 0	0 0 0 0	0 0 0	999	V2	0
0.7754	-0.4719	-2.2465	C	0	0	0	0	0	0	0	0	0	0	0	0
1.5921	-1.2885	-1.1968	C	0	0	0	0	0	0	0	0	0	0	0	0
0.8889	-1.1347	0.1645	C	0	0	0	0	0	0	0	0	0	0	0	0
-0.5589	-0.7403	-0.1969	C	0	0	0	0	0	0	0	0	0	0	0	0
-0.4075	0.1324	-1.4481	C	0	0	0	0	0	0	0	0	0	0	0	0
2.6331	-0.9488	-1.15	H	0	0	0	0	0	0	0	0	0	0	0	0
1.6409	-2.3485	-1.4813	H	0	0	0	0	0	0	0	0	0	0	0	0
0.8816	-2.089	0.7014	H	0	0	0	0	0	0	0	0	0	0	0	0
-1.0947	-1.6521	-0.4845	H	0	0	0	0	0	0	0	0	0	0	0	0
-0.1607	1.1604	-1.1669	H	0	0	0	0	0	0	0	0	0	0	0	0
-1.3248	0.1638	-2.0451	H	0	0	0	0	0	0	0	0	0	0	0	0
1.5602	-0.0913	1.0719	C	0	0	0	0	0	0	0	0	0	0	0	0
2.4762	-0.5075	1.5068	H	0	0	0	0	0	0	0	0	0	0	0	0
1.8525	0.797	0.4976	H	0	0	0	0	0	0	0	0	0	0	0	0
-1.3217	-0.1422	1.0027	C	0	0	0	0	0	0	0	0	0	0	0	0
0.6321	0.3634	2.1996	C	0	0	0	0	0	0	0	0	0	0	0	0
-0.5823	1.0558	1.5845	C	0	0	0	0	0	0	0	0	0	0	0	0
0.2565	-1.3878	-3.3674	C	0	0	0	0	0	0	0	0	0	0	0	0
-0.2765	-0.7837	-4.1093	H	0	0	0	0	0	0	0	0	0	0	0	0
1.1132	-1.8576	-3.879	H	0	0	0	0	0	0	0	0	0	0	0	0
1.6277	0.6253	-2.8919	C	0	0	0	0	0	0	0	0	0	0	0	0
2.454	0.2011	-3.4749	H	0	0	0	0	0	0	0	0	0	0	0	0
2.0599	1.2783	-2.1257	H	0	0	0	0	0	0	0	0	0	0	0	0
1.0257	1.2494	-3.5632	H	0	0	0	0	0	0	0	0	0	0	0	0
-1.2677	2.1746	2.3173	C	0	0	0	0	0	0	0	0	0	0	0	0
-0.8247	2.548	3.2367	H	0	0	0	0	0	0	0	0	0	0	0	0
-2.3515	2.225	2.2984	H	0	0	0	0	0	0	0	0	0	0	0	0
-0.5233	2.4419	1.0332	C	0	0	0	0	0	0	0	0	0	0	0	0
0.4294	2.9604	1.1037	H	0	0	0	0	0	0	0	0	0	0	0	0
-0.675	-2.3641	-2.9459	O	0	0	0	0	0	0	0	0	0	0	0	0
-0.2165	-2.9834	-2.3648	H	0	0	0	0	0	0	0	0	0	0	0	0
-1.1129	2.6875	0.1546	H	0	0	0	0	0	0	0	0	0	0	0	0
-0.0895	-0.8198	2.8757	C	0	0	0	0	0	0	0	0	0	0	0	0
0.544	-1.7105	2.9666	H	0	0	0	0	0	0	0	0	0	0	0	0
-0.4141	-0.5263	3.8863	H	0	0	0	0	0	0	0	0	0	0	0	0
-1.2263	-1.1092	2.0773	O	0	0	0	0	0	0	0	0	0	0	0	0
1.4062	1.1396	3.0822	O	0	0	0	0	0	0	0	0	0	0	0	0
0.8588	1.3554	3.8479	H	0	0	0	0	0	0	0	0	0	0	0	0
-2.7918	0.0649	0.6928	C	0	0	0	0	0	0	0	0	0	0	0	0
-2.9244	0.8633	-0.0458	H	0	0	0	0	0	0	0	0	0	0	0	0
-3.3427	0.3228	1.6007	H	0	0	0	0	0	0	0	0	0	0	0	0
-3.2213	-0.8533	0.2814	H	0	0	0	0	0	0	0	0	0	0	0	0
1 2 1	0 0 0 0
1 5 1	0 0 0 0
2 6 1	0 0 0 0
2 7 1	0 0 0 0
2 3 1	0 0 0 0
3 8 1	0 0 0 0
3 4 1	0 0 0 0
4 9 1	0 0 0 0
4 5 1	0 0 0 0
5 10 1	0 0 0 0
5 11 1	0 0 0 0
12 13 1	0 0 0 0
12 14 1	0 0 0 0
3 12 1	0 0 0 0
4 15 1	0 0 0 0
12 16 1	0 0 0 0
15 17 1	0 0 0 0
16 17 1	0 0 0 0
18 19 1	0 0 0 0
18 20 1	0 0 0 0
1 18 1	0 0 0 0
21 22 1	0 0 0 0
21 23 1	0 0 0 0
21 24 1	0 0 0 0
1 21 1	0 0 0 0
25 26 1	0 0 0 0
25 27 1	0 0 0 0
17 25 1	0 0 0 0
28 29 1	0 0 0 0
17 28 1	0 0 0 0
30 31 1	0 0 0 0
18 30 1	0 0 0 0
28 32 1	0 0 0 0
25 28 1	0 0 0 0
33 34 1	0 0 0 0
33 35 1	0 0 0 0
16 33 1	0 0 0 0
33 36 1	0 0 0 0
37 38 1	0 0 0 0
16 37 1	0 0 0 0
39 40 1	0 0 0 0
39 41 1	0 0 0 0
39 42 1	0 0 0 0
15 39 1	0 0 0 0
15 36 1	0 0 0 0
M END
$$$$
M0011
Spartan	03312120443D
42 45 0	0 0 0 0	0 0 0	999	V2	0
0.7612	-0.4848	-2.2194	C	0	0	0	0	0	0	0	0	0	0	0	0
1.5204	-1.3824	-1.1985	C	0	0	0	0	0	0	0	0	0	0	0	0
0.8587	-1.1817	0.1737	C	0	0	0	0	0	0	0	0	0	0	0	0
-0.5884	-0.7744	-0.1681	C	0	0	0	0	0	0	0	0	0	0	0	0
-0.4392	0.096	-1.4233	C	0	0	0	0	0	0	0	0	0	0	0	0
2.5918	-1.1504	-1.1744	H	0	0	0	0	0	0	0	0	0	0	0	0
1.4191	-2.4306	-1.4961	H	0	0	0	0	0	0	0	0	0	0	0	0
0.8451	-2.1233	0.7315	H	0	0	0	0	0	0	0	0	0	0	0	0
-1.1258	-1.6942	-0.4318	H	0	0	0	0	0	0	0	0	0	0	0	0
-0.2147	1.1255	-1.1364	H	0	0	0	0	0	0	0	0	0	0	0	0
-1.3577	0.1406	-2.0234	H	0	0	0	0	0	0	0	0	0	0	0	0
1.5543	-0.1271	1.0497	C	0	0	0	0	0	0	0	0	0	0	0	0
2.4764	-0.5614	1.4646	H	0	0	0	0	0	0	0	0	0	0	0	0
1.8539	0.7478	0.4584	H	0	0	0	0	0	0	0	0	0	0	0	0
-1.3263	-0.1548	1.0379	C	0	0	0	0	0	0	0	0	0	0	0	0
0.6484	0.3637	2.1863	C	0	0	0	0	0	0	0	0	0	0	0	0
-0.5691	1.0481	1.5883	C	0	0	0	0	0	0	0	0	0	0	0	0
0.2762	-1.33	-3.4082	C	0	0	0	0	0	0	0	0	0	0	0	0
-0.2198	-0.6754	-4.1436	H	0	0	0	0	0	0	0	0	0	0	0	0
1.1385	-1.7866	-3.9059	H	0	0	0	0	0	0	0	0	0	0	0	0
1.6455	0.639	-2.7696	C	0	0	0	0	0	0	0	0	0	0	0	0
2.4903	0.2374	-3.3412	H	0	0	0	0	0	0	0	0	0	0	0	0
2.0524	1.2467	-1.9539	H	0	0	0	0	0	0	0	0	0	0	0	0
1.077	1.3046	-3.4307	H	0	0	0	0	0	0	0	0	0	0	0	0
-1.2211	2.1704	2.3417	C	0	0	0	0	0	0	0	0	0	0	0	0
-0.7301	2.5025	3.2497	H	0	0	0	0	0	0	0	0	0	0	0	0
-2.3047	2.2308	2.3539	H	0	0	0	0	0	0	0	0	0	0	0	0
-0.521	2.436	1.0328	C	0	0	0	0	0	0	0	0	0	0	0	0
0.4338	2.9543	1.0653	H	0	0	0	0	0	0	0	0	0	0	0	0
-0.5661	-2.4066	-3.0479	O	0	0	0	0	0	0	0	0	0	0	0	0
-1.3953	-2.0371	-2.7241	H	0	0	0	0	0	0	0	0	0	0	0	0
-1.1403	2.6773	0.1731	H	0	0	0	0	0	0	0	0	0	0	0	0
-0.0717	-0.7943	2.907	C	0	0	0	0	0	0	0	0	0	0	0	0
0.5505	-1.6924	3.0172	H	0	0	0	0	0	0	0	0	0	0	0	0
-0.38	-0.451	3.9026	H	0	0	0	0	0	0	0	0	0	0	0	0
-1.2158	-1.1057	2.1206	O	0	0	0	0	0	0	0	0	0	0	0	0
1.3375	1.2312	3.0594	O	0	0	0	0	0	0	0	0	0	0	0	0
2.1747	0.8129	3.2928	H	0	0	0	0	0	0	0	0	0	0	0	0
-2.8001	0.0597	0.7521	C	0	0	0	0	0	0	0	0	0	0	0	0
-2.9425	0.8364	-0.0076	H	0	0	0	0	0	0	0	0	0	0	0	0
-3.3289	0.3516	1.6626	H	0	0	0	0	0	0	0	0	0	0	0	0
-3.2474	-0.8681	0.383	H	0	0	0	0	0	0	0	0	0	0	0	0
1 2 1	0 0 0 0
1 5 1	0 0 0 0
2 6 1	0 0 0 0
2 7 1	0 0 0 0
2 3 1	0 0 0 0
3 8 1	0 0 0 0
3 4 1	0 0 0 0
4 9 1	0 0 0 0
4 5 1	0 0 0 0
5 10 1	0 0 0 0
5 11 1	0 0 0 0
12 13 1	0 0 0 0
12 14 1	0 0 0 0
3 12 1	0 0 0 0
4 15 1	0 0 0 0
12 16 1	0 0 0 0
15 17 1	0 0 0 0
16 17 1	0 0 0 0
18 19 1	0 0 0 0
18 20 1	0 0 0 0
1 18 1	0 0 0 0
21 22 1	0 0 0 0
21 23 1	0 0 0 0
21 24 1	0 0 0 0
1 21 1	0 0 0 0
25 26 1	0 0 0 0
25 27 1	0 0 0 0
17 25 1	0 0 0 0
28 29 1	0 0 0 0
17 28 1	0 0 0 0
30 31 1	0 0 0 0
18 30 1	0 0 0 0
28 32 1	0 0 0 0
25 28 1	0 0 0 0
33 34 1	0 0 0 0
33 35 1	0 0 0 0
16 33 1	0 0 0 0
33 36 1	0 0 0 0
37 38 1	0 0 0 0
16 37 1	0 0 0 0
39 40 1	0 0 0 0
39 41 1	0 0 0 0
39 42 1	0 0 0 0
15 39 1	0 0 0 0
15 36 1	0 0 0 0
M END
$$$$
M0012
Spartan	03312120443D
42 45 0	0 0 0 0	0 0 0	999	V2	0
0.7527	-0.4802	-2.1927	C	0	0	0	0	0	0	0	0	0	0	0	0
1.5209	-1.3629	-1.1632	C	0	0	0	0	0	0	0	0	0	0	0	0
0.8522	-1.1581	0.2051	C	0	0	0	0	0	0	0	0	0	0	0	0
-0.5965	-0.7629	-0.1449	C	0	0	0	0	0	0	0	0	0	0	0	0
-0.4576	0.0955	-1.4088	C	0	0	0	0	0	0	0	0	0	0	0	0
2.589	-1.1154	-1.1382	H	0	0	0	0	0	0	0	0	0	0	0	0
1.4375	-2.4148	-1.4522	H	0	0	0	0	0	0	0	0	0	0	0	0
0.8443	-2.0966	0.7685	H	0	0	0	0	0	0	0	0	0	0	0	0
-1.1303	-1.6811	-0.4138	H	0	0	0	0	0	0	0	0	0	0	0	0
-0.247	1.1345	-1.1405	H	0	0	0	0	0	0	0	0	0	0	0	0
-1.3715	0.0931	-2.0117	H	0	0	0	0	0	0	0	0	0	0	0	0
1.5416	-0.0942	1.0751	C	0	0	0	0	0	0	0	0	0	0	0	0
2.4654	-0.5202	1.4956	H	0	0	0	0	0	0	0	0	0	0	0	0
1.8373	0.7779	0.4776	H	0	0	0	0	0	0	0	0	0	0	0	0
-1.3378	-0.1368	1.0547	C	0	0	0	0	0	0	0	0	0	0	0	0
0.6307	0.4004	2.2058	C	0	0	0	0	0	0	0	0	0	0	0	0
-0.5884	1.0739	1.5996	C	0	0	0	0	0	0	0	0	0	0	0	0
0.2797	-1.3316	-3.372	C	0	0	0	0	0	0	0	0	0	0	0	0
-0.2282	-0.6838	-4.1049	H	0	0	0	0	0	0	0	0	0	0	0	0
1.1562	-1.7772	-3.871	H	0	0	0	0	0	0	0	0	0	0	0	0
1.633	0.6458	-2.746	C	0	0	0	0	0	0	0	0	0	0	0	0
2.4832	0.2492	-3.3142	H	0	0	0	0	0	0	0	0	0	0	0	0
2.0333	1.2564	-1.9294	H	0	0	0	0	0	0	0	0	0	0	0	0
1.0614	1.3077	-3.4078	H	0	0	0	0	0	0	0	0	0	0	0	0
-1.2468	2.199	2.3436	C	0	0	0	0	0	0	0	0	0	0	0	0
-0.7606	2.5409	3.2506	H	0	0	0	0	0	0	0	0	0	0	0	0
-2.3308	2.2543	2.3519	H	0	0	0	0	0	0	0	0	0	0	0	0
-0.5437	2.4578	1.0346	C	0	0	0	0	0	0	0	0	0	0	0	0
0.4091	2.9798	1.0666	H	0	0	0	0	0	0	0	0	0	0	0	0
-0.5968	-2.3366	-2.9004	O	0	0	0	0	0	0	0	0	0	0	0	0
-0.8776	-2.8702	-3.6513	H	0	0	0	0	0	0	0	0	0	0	0	0
-1.1609	2.6901	0.1711	H	0	0	0	0	0	0	0	0	0	0	0	0
-0.085	-0.7564	2.9326	C	0	0	0	0	0	0	0	0	0	0	0	0
0.543	-1.6501	3.0499	H	0	0	0	0	0	0	0	0	0	0	0	0
-0.395	-0.4082	3.9262	H	0	0	0	0	0	0	0	0	0	0	0	0
-1.2262	-1.0782	2.1481	O	0	0	0	0	0	0	0	0	0	0	0	0
1.3145	1.2767	3.0755	O	0	0	0	0	0	0	0	0	0	0	0	0
2.159	0.8694	3.3005	H	0	0	0	0	0	0	0	0	0	0	0	0
-2.8118	0.0695	0.7641	C	0	0	0	0	0	0	0	0	0	0	0	0
-2.9545	0.8428	0.001	H	0	0	0	0	0	0	0	0	0	0	0	0
-3.3452	0.3616	1.672	H	0	0	0	0	0	0	0	0	0	0	0	0
-3.2517	-0.8608	0.3929	H	0	0	0	0	0	0	0	0	0	0	0	0
1 2 1	0 0 0 0
1 5 1	0 0 0 0
2 6 1	0 0 0 0
2 7 1	0 0 0 0
2 3 1	0 0 0 0
3 8 1	0 0 0 0
3 4 1	0 0 0 0
4 9 1	0 0 0 0
4 5 1	0 0 0 0
5 10 1	0 0 0 0
5 11 1	0 0 0 0
12 13 1	0 0 0 0
12 14 1	0 0 0 0
3 12 1	0 0 0 0
4 15 1	0 0 0 0
12 16 1	0 0 0 0
15 17 1	0 0 0 0
16 17 1	0 0 0 0
18 19 1	0 0 0 0
18 20 1	0 0 0 0
1 18 1	0 0 0 0
21 22 1	0 0 0 0
21 23 1	0 0 0 0
21 24 1	0 0 0 0
1 21 1	0 0 0 0
25 26 1	0 0 0 0
25 27 1	0 0 0 0
17 25 1	0 0 0 0
28 29 1	0 0 0 0
17 28 1	0 0 0 0
30 31 1	0 0 0 0
18 30 1	0 0 0 0
28 32 1	0 0 0 0
25 28 1	0 0 0 0
33 34 1	0 0 0 0
33 35 1	0 0 0 0
16 33 1	0 0 0 0
33 36 1	0 0 0 0
37 38 1	0 0 0 0
16 37 1	0 0 0 0
39 40 1	0 0 0 0
39 41 1	0 0 0 0
39 42 1	0 0 0 0
15 39 1	0 0 0 0
15 36 1	0 0 0 0
M END
$$$$
M0013
Spartan	03312120443D
42 45 0	0 0 0 0	0 0 0	999	V2	0
0.7587	-0.5081	-2.1779	C	0	0	0	0	0	0	0	0	0	0	0	0
1.5374	-1.3747	-1.1425	C	0	0	0	0	0	0	0	0	0	0	0	0
0.869	-1.1653	0.2252	C	0	0	0	0	0	0	0	0	0	0	0	0
-0.5841	-0.787	-0.1254	C	0	0	0	0	0	0	0	0	0	0	0	0
-0.4553	0.0636	-1.3962	C	0	0	0	0	0	0	0	0	0	0	0	0
2.6032	-1.1171	-1.1212	H	0	0	0	0	0	0	0	0	0	0	0	0
1.4635	-2.4297	-1.4224	H	0	0	0	0	0	0	0	0	0	0	0	0
0.8715	-2.0986	0.7966	H	0	0	0	0	0	0	0	0	0	0	0	0
-1.1093	-1.7122	-0.3873	H	0	0	0	0	0	0	0	0	0	0	0	0
-0.2529	1.1069	-1.1363	H	0	0	0	0	0	0	0	0	0	0	0	0
-1.3702	0.0488	-1.9975	H	0	0	0	0	0	0	0	0	0	0	0	0
1.5518	-0.0916	1.089	C	0	0	0	0	0	0	0	0	0	0	0	0
2.4748	-0.4971	1.5223	H	0	0	0	0	0	0	0	0	0	0	0	0
1.8352	0.7746	0.4713	H	0	0	0	0	0	0	0	0	0	0	0	0
-1.3308	-0.1588	1.0694	C	0	0	0	0	0	0	0	0	0	0	0	0
0.637	0.4031	2.2163	C	0	0	0	0	0	0	0	0	0	0	0	0
-0.5951	1.0643	1.6029	C	0	0	0	0	0	0	0	0	0	0	0	0
0.2903	-1.3742	-3.3484	C	0	0	0	0	0	0	0	0	0	0	0	0
-0.2243	-0.7373	-4.086	H	0	0	0	0	0	0	0	0	0	0	0	0
1.1695	-1.8169	-3.8448	H	0	0	0	0	0	0	0	0	0	0	0	0
1.6278	0.6204	-2.7436	C	0	0	0	0	0	0	0	0	0	0	0	0
2.4797	0.2258	-3.3105	H	0	0	0	0	0	0	0	0	0	0	0	0
2.0259	1.2412	-1.9335	H	0	0	0	0	0	0	0	0	0	0	0	0
1.049	1.2722	-3.4094	H	0	0	0	0	0	0	0	0	0	0	0	0
-1.2591	2.1816	2.3487	C	0	0	0	0	0	0	0	0	0	0	0	0
-0.7631	2.5196	3.2529	H	0	0	0	0	0	0	0	0	0	0	0	0
-2.3431	2.232	2.3691	H	0	0	0	0	0	0	0	0	0	0	0	0
-0.5706	2.4464	1.0323	C	0	0	0	0	0	0	0	0	0	0	0	0
0.3721	2.9908	1.0443	H	0	0	0	0	0	0	0	0	0	0	0	0
-0.577	-2.3814	-2.8651	O	0	0	0	0	0	0	0	0	0	0	0	0
-0.8529	-2.927	-3.6092	H	0	0	0	0	0	0	0	0	0	0	0	0
-1.1969	2.6709	0.1735	H	0	0	0	0	0	0	0	0	0	0	0	0
-0.0621	-0.7492	2.9503	C	0	0	0	0	0	0	0	0	0	0	0	0
0.5784	-1.6317	3.0654	H	0	0	0	0	0	0	0	0	0	0	0	0
-0.3677	-0.4022	3.9452	H	0	0	0	0	0	0	0	0	0	0	0	0
-1.2064	-1.0833	2.1746	O	0	0	0	0	0	0	0	0	0	0	0	0
1.3426	1.1884	3.1523	O	0	0	0	0	0	0	0	0	0	0	0	0
1.9342	1.7693	2.6594	H	0	0	0	0	0	0	0	0	0	0	0	0
-2.8082	0.0262	0.7803	C	0	0	0	0	0	0	0	0	0	0	0	0
-2.9614	0.7872	0.007	H	0	0	0	0	0	0	0	0	0	0	0	0
-3.3426	0.3244	1.6858	H	0	0	0	0	0	0	0	0	0	0	0	0
-3.2384	-0.9139	0.423	H	0	0	0	0	0	0	0	0	0	0	0	0
1 2 1	0 0 0 0
1 5 1	0 0 0 0
2 6 1	0 0 0 0
2 7 1	0 0 0 0
2 3 1	0 0 0 0
3 8 1	0 0 0 0
3 4 1	0 0 0 0
4 9 1	0 0 0 0
4 5 1	0 0 0 0
5 10 1	0 0 0 0
5 11 1	0 0 0 0
12 13 1	0 0 0 0
12 14 1	0 0 0 0
3 12 1	0 0 0 0
4 15 1	0 0 0 0
12 16 1	0 0 0 0
15 17 1	0 0 0 0
16 17 1	0 0 0 0
18 19 1	0 0 0 0
18 20 1	0 0 0 0
1 18 1	0 0 0 0
21 22 1	0 0 0 0
21 23 1	0 0 0 0
21 24 1	0 0 0 0
1 21 1	0 0 0 0
25 26 1	0 0 0 0
25 27 1	0 0 0 0
17 25 1	0 0 0 0
28 29 1	0 0 0 0
17 28 1	0 0 0 0
30 31 1	0 0 0 0
18 30 1	0 0 0 0
28 32 1	0 0 0 0
25 28 1	0 0 0 0
33 34 1	0 0 0 0
33 35 1	0 0 0 0
16 33 1	0 0 0 0
33 36 1	0 0 0 0
37 38 1	0 0 0 0
16 37 1	0 0 0 0
39 40 1	0 0 0 0
39 41 1	0 0 0 0
39 42 1	0 0 0 0
15 39 1	0 0 0 0
15 36 1	0 0 0 0
M END
$$$$
M0014
Spartan	03312120443D
42 45 0	0 0 0 0	0 0 0	999	V2	0
0.7517	-0.4381	-2.2174	C	0	0	0	0	0	0	0	0	0	0	0	0
1.614	-1.194	-1.1623	C	0	0	0	0	0	0	0	0	0	0	0	0
0.8731	-1.1164	0.19	C	0	0	0	0	0	0	0	0	0	0	0	0
-0.568	-0.6969	-0.1746	C	0	0	0	0	0	0	0	0	0	0	0	0
-0.3814	0.2133	-1.3928	C	0	0	0	0	0	0	0	0	0	0	0	0
2.6131	-0.7507	-1.0852	H	0	0	0	0	0	0	0	0	0	0	0	0
1.7658	-2.229	-1.4812	H	0	0	0	0	0	0	0	0	0	0	0	0
0.8492	-2.0994	0.6701	H	0	0	0	0	0	0	0	0	0	0	0	0
-1.1088	-1.5999	-0.4883	H	0	0	0	0	0	0	0	0	0	0	0	0
-0.0591	1.2082	-1.073	H	0	0	0	0	0	0	0	0	0	0	0	0
-1.3	0.345	-1.9774	H	0	0	0	0	0	0	0	0	0	0	0	0
1.5302	-0.1295	1.1686	C	0	0	0	0	0	0	0	0	0	0	0	0
2.4267	-0.582	1.607	H	0	0	0	0	0	0	0	0	0	0	0	0
1.8558	0.7773	0.6444	H	0	0	0	0	0	0	0	0	0	0	0	0
-1.3504	-0.1342	1.0303	C	0	0	0	0	0	0	0	0	0	0	0	0
0.5816	0.2941	2.2902	C	0	0	0	0	0	0	0	0	0	0	0	0
-0.6057	1.0291	1.671	C	0	0	0	0	0	0	0	0	0	0	0	0
0.1345	-1.4325	-3.2059	C	0	0	0	0	0	0	0	0	0	0	0	0
-0.5142	-2.1381	-2.6616	H	0	0	0	0	0	0	0	0	0	0	0	0
-0.4987	-0.8803	-3.9206	H	0	0	0	0	0	0	0	0	0	0	0	0
1.5622	0.6051	-2.9895	C	0	0	0	0	0	0	0	0	0	0	0	0
2.3489	0.1281	-3.5805	H	0	0	0	0	0	0	0	0	0	0	0	0
2.0306	1.3141	-2.2966	H	0	0	0	0	0	0	0	0	0	0	0	0
0.92	1.1747	-3.6732	H	0	0	0	0	0	0	0	0	0	0	0	0
-1.2877	2.1393	2.4196	C	0	0	0	0	0	0	0	0	0	0	0	0
-0.8575	2.4784	3.3579	H	0	0	0	0	0	0	0	0	0	0	0	0
-2.3695	2.2137	2.3775	H	0	0	0	0	0	0	0	0	0	0	0	0
-0.5083	2.4284	1.1612	C	0	0	0	0	0	0	0	0	0	0	0	0
0.4513	2.9282	1.2684	H	0	0	0	0	0	0	0	0	0	0	0	0
1.1709	-2.1219	-3.8795	O	0	0	0	0	0	0	0	0	0	0	0	0
0.7681	-2.7683	-4.4683	H	0	0	0	0	0	0	0	0	0	0	0	0
-1.0715	2.708	0.2752	H	0	0	0	0	0	0	0	0	0	0	0	0
-0.1725	-0.9034	2.9013	C	0	0	0	0	0	0	0	0	0	0	0	0
0.4453	-1.8069	2.9685	H	0	0	0	0	0	0	0	0	0	0	0	0
-0.5166	-0.647	3.9157	H	0	0	0	0	0	0	0	0	0	0	0	0
-1.2956	-1.1421	2.0671	O	0	0	0	0	0	0	0	0	0	0	0	0
1.3411	1.026	3.2219	O	0	0	0	0	0	0	0	0	0	0	0	0
0.7811	1.2076	3.9866	H	0	0	0	0	0	0	0	0	0	0	0	0
-2.8103	0.1074	0.698	C	0	0	0	0	0	0	0	0	0	0	0	0
-2.9173	0.931	-0.0165	H	0	0	0	0	0	0	0	0	0	0	0	0
-3.3754	0.3448	1.603	H	0	0	0	0	0	0	0	0	0	0	0	0
-3.2466	-0.7911	0.2512	H	0	0	0	0	0	0	0	0	0	0	0	0
1 2 1	0 0 0 0
1 5 1	0 0 0 0
2 6 1	0 0 0 0
2 7 1	0 0 0 0
2 3 1	0 0 0 0
3 8 1	0 0 0 0
3 4 1	0 0 0 0
4 9 1	0 0 0 0
4 5 1	0 0 0 0
5 10 1	0 0 0 0
5 11 1	0 0 0 0
12 13 1	0 0 0 0
12 14 1	0 0 0 0
3 12 1	0 0 0 0
4 15 1	0 0 0 0
12 16 1	0 0 0 0
15 17 1	0 0 0 0
16 17 1	0 0 0 0
18 19 1	0 0 0 0
18 20 1	0 0 0 0
1 18 1	0 0 0 0
21 22 1	0 0 0 0
21 23 1	0 0 0 0
21 24 1	0 0 0 0
1 21 1	0 0 0 0
25 26 1	0 0 0 0
25 27 1	0 0 0 0
17 25 1	0 0 0 0
28 29 1	0 0 0 0
17 28 1	0 0 0 0
30 31 1	0 0 0 0
18 30 1	0 0 0 0
28 32 1	0 0 0 0
25 28 1	0 0 0 0
33 34 1	0 0 0 0
33 35 1	0 0 0 0
16 33 1	0 0 0 0
33 36 1	0 0 0 0
37 38 1	0 0 0 0
16 37 1	0 0 0 0
39 40 1	0 0 0 0
39 41 1	0 0 0 0
39 42 1	0 0 0 0
15 39 1	0 0 0 0
15 36 1	0 0 0 0
M END
$$$$
M0015
Spartan	03312120443D
42 45 0	0 0 0 0	0 0 0	999	V2	0
0.7738	-0.4669	-2.2332	C	0	0	0	0	0	0	0	0	0	0	0	0
1.6445	-1.2158	-1.1798	C	0	0	0	0	0	0	0	0	0	0	0	0
0.8975	-1.1588	0.1725	C	0	0	0	0	0	0	0	0	0	0	0	0
-0.5381	-0.7156	-0.19	C	0	0	0	0	0	0	0	0	0	0	0	0
-0.3293	0.212	-1.3899	C	0	0	0	0	0	0	0	0	0	0	0	0
2.6362	-0.7565	-1.0992	H	0	0	0	0	0	0	0	0	0	0	0	0
1.8125	-2.2544	-1.4908	H	0	0	0	0	0	0	0	0	0	0	0	0
0.8617	-2.1485	0.6383	H	0	0	0	0	0	0	0	0	0	0	0	0
-1.0865	-1.6076	-0.5215	H	0	0	0	0	0	0	0	0	0	0	0	0
0.0288	1.1895	-1.0511	H	0	0	0	0	0	0	0	0	0	0	0	0
-1.2481	0.4006	-1.9599	H	0	0	0	0	0	0	0	0	0	0	0	0
1.558	-0.1884	1.1684	C	0	0	0	0	0	0	0	0	0	0	0	0
2.453	-0.6688	1.5925	H	0	0	0	0	0	0	0	0	0	0	0	0
1.8982	0.7221	0.6571	H	0	0	0	0	0	0	0	0	0	0	0	0
-1.3167	-0.1659	1.0229	C	0	0	0	0	0	0	0	0	0	0	0	0
0.608	0.2388	2.2931	C	0	0	0	0	0	0	0	0	0	0	0	0
-0.5675	0.9829	1.6833	C	0	0	0	0	0	0	0	0	0	0	0	0
0.1702	-1.5117	-3.1917	C	0	0	0	0	0	0	0	0	0	0	0	0
0.9864	-2.0209	-3.7161	H	0	0	0	0	0	0	0	0	0	0	0	0
-0.3723	-2.2789	-2.6162	H	0	0	0	0	0	0	0	0	0	0	0	0
1.5776	0.5519	-3.0418	C	0	0	0	0	0	0	0	0	0	0	0	0
2.395	0.0628	-3.5856	H	0	0	0	0	0	0	0	0	0	0	0	0
2.0157	1.3107	-2.3834	H	0	0	0	0	0	0	0	0	0	0	0	0
0.9405	1.0521	-3.7774	H	0	0	0	0	0	0	0	0	0	0	0	0
-1.2364	2.0785	2.4619	C	0	0	0	0	0	0	0	0	0	0	0	0
-0.7844	2.355	3.4086	H	0	0	0	0	0	0	0	0	0	0	0	0
-2.3184	2.157	2.4281	H	0	0	0	0	0	0	0	0	0	0	0	0
-0.4687	2.3953	1.2023	C	0	0	0	0	0	0	0	0	0	0	0	0
0.4923	2.8916	1.3068	H	0	0	0	0	0	0	0	0	0	0	0	0
-0.6501	-0.9686	-4.204	O	0	0	0	0	0	0	0	0	0	0	0	0
-1.4651	-0.6569	-3.7959	H	0	0	0	0	0	0	0	0	0	0	0	0
-1.0393	2.6878	0.3252	H	0	0	0	0	0	0	0	0	0	0	0	0
-0.1593	-0.9519	2.9005	C	0	0	0	0	0	0	0	0	0	0	0	0
0.4467	-1.8642	2.9771	H	0	0	0	0	0	0	0	0	0	0	0	0
-0.5113	-0.6731	3.9011	H	0	0	0	0	0	0	0	0	0	0	0	0
-1.2675	-1.1927	2.04	O	0	0	0	0	0	0	0	0	0	0	0	0
1.2676	1.0333	3.2535	O	0	0	0	0	0	0	0	0	0	0	0	0
2.0979	0.5972	3.48	H	0	0	0	0	0	0	0	0	0	0	0	0
-2.7742	0.093	0.6918	C	0	0	0	0	0	0	0	0	0	0	0	0
-2.8741	0.9281	-0.0098	H	0	0	0	0	0	0	0	0	0	0	0	0
-3.3375	0.3218	1.5993	H	0	0	0	0	0	0	0	0	0	0	0	0
-3.2174	-0.796	0.2331	H	0	0	0	0	0	0	0	0	0	0	0	0
1 2 1	0 0 0 0
1 5 1	0 0 0 0
2 6 1	0 0 0 0
2 7 1	0 0 0 0
2 3 1	0 0 0 0
3 8 1	0 0 0 0
3 4 1	0 0 0 0
4 9 1	0 0 0 0
4 5 1	0 0 0 0
5 10 1	0 0 0 0
5 11 1	0 0 0 0
12 13 1	0 0 0 0
12 14 1	0 0 0 0
3 12 1	0 0 0 0
4 15 1	0 0 0 0
12 16 1	0 0 0 0
15 17 1	0 0 0 0
16 17 1	0 0 0 0
18 19 1	0 0 0 0
18 20 1	0 0 0 0
1 18 1	0 0 0 0
21 22 1	0 0 0 0
21 23 1	0 0 0 0
21 24 1	0 0 0 0
1 21 1	0 0 0 0
25 26 1	0 0 0 0
25 27 1	0 0 0 0
17 25 1	0 0 0 0
28 29 1	0 0 0 0
17 28 1	0 0 0 0
30 31 1	0 0 0 0
18 30 1	0 0 0 0
28 32 1	0 0 0 0
25 28 1	0 0 0 0
33 34 1	0 0 0 0
33 35 1	0 0 0 0
16 33 1	0 0 0 0
33 36 1	0 0 0 0
37 38 1	0 0 0 0
16 37 1	0 0 0 0
39 40 1	0 0 0 0
39 41 1	0 0 0 0
39 42 1	0 0 0 0
15 39 1	0 0 0 0
15 36 1	0 0 0 0
M END
$$$$
M0016
Spartan	03312120443D
42 45 0	0 0 0 0	0 0 0	999	V2	0
0.7799	-0.4961	-2.2177	C	0	0	0	0	0	0	0	0	0	0	0	0
1.6568	-1.2307	-1.16	C	0	0	0	0	0	0	0	0	0	0	0	0
0.9111	-1.1691	0.1925	C	0	0	0	0	0	0	0	0	0	0	0	0
-0.5283	-0.7412	-0.1721	C	0	0	0	0	0	0	0	0	0	0	0	0
-0.3286	0.1789	-1.379	C	0	0	0	0	0	0	0	0	0	0	0	0
2.646	-0.7649	-1.0838	H	0	0	0	0	0	0	0	0	0	0	0	0
1.8321	-2.2701	-1.4635	H	0	0	0	0	0	0	0	0	0	0	0	0
0.8846	-2.1551	0.6661	H	0	0	0	0	0	0	0	0	0	0	0	0
-1.0693	-1.6404	-0.4965	H	0	0	0	0	0	0	0	0	0	0	0	0
0.0199	1.1625	-1.0483	H	0	0	0	0	0	0	0	0	0	0	0	0
-1.2488	0.3546	-1.9502	H	0	0	0	0	0	0	0	0	0	0	0	0
1.5666	-0.1914	1.1842	C	0	0	0	0	0	0	0	0	0	0	0	0
2.4585	-0.6552	1.624	H	0	0	0	0	0	0	0	0	0	0	0	0
1.9001	0.7137	0.6529	H	0	0	0	0	0	0	0	0	0	0	0	0
-1.3115	-0.1869	1.0357	C	0	0	0	0	0	0	0	0	0	0	0	0
0.6131	0.2404	2.3039	C	0	0	0	0	0	0	0	0	0	0	0	0
-0.5731	0.9748	1.6839	C	0	0	0	0	0	0	0	0	0	0	0	0
0.184	-1.5515	-3.1697	C	0	0	0	0	0	0	0	0	0	0	0	0
1.0041	-2.0554	-3.6933	H	0	0	0	0	0	0	0	0	0	0	0	0
-0.3496	-2.3211	-2.589	H	0	0	0	0	0	0	0	0	0	0	0	0
1.5745	0.5239	-3.034	C	0	0	0	0	0	0	0	0	0	0	0	0
2.3949	0.0381	-3.5758	H	0	0	0	0	0	0	0	0	0	0	0	0
2.0079	1.2908	-2.3813	H	0	0	0	0	0	0	0	0	0	0	0	0
0.9321	1.0141	-3.7717	H	0	0	0	0	0	0	0	0	0	0	0	0
-1.247	2.0635	2.4621	C	0	0	0	0	0	0	0	0	0	0	0	0
-0.7881	2.3354	3.4075	H	0	0	0	0	0	0	0	0	0	0	0	0
-2.3292	2.1411	2.4355	H	0	0	0	0	0	0	0	0	0	0	0	0
-0.4895	2.3861	1.1973	C	0	0	0	0	0	0	0	0	0	0	0	0
0.4634	2.9047	1.2871	H	0	0	0	0	0	0	0	0	0	0	0	0
-0.6438	-1.0202	-4.1829	O	0	0	0	0	0	0	0	0	0	0	0	0
-1.4703	-0.7363	-3.7783	H	0	0	0	0	0	0	0	0	0	0	0	0
-1.0661	2.6735	0.3225	H	0	0	0	0	0	0	0	0	0	0	0	0
-0.1407	-0.9446	2.9209	C	0	0	0	0	0	0	0	0	0	0	0	0
0.4759	-1.8478	2.9994	H	0	0	0	0	0	0	0	0	0	0	0	0
-0.4886	-0.6649	3.9226	H	0	0	0	0	0	0	0	0	0	0	0	0
-1.2521	-1.1968	2.0676	O	0	0	0	0	0	0	0	0	0	0	0	0
1.2914	0.9404	3.323	O	0	0	0	0	0	0	0	0	0	0	0	0
1.9252	1.5333	2.9006	H	0	0	0	0	0	0	0	0	0	0	0	0
-2.7722	0.0526	0.7028	C	0	0	0	0	0	0	0	0	0	0	0	0
-2.8816	0.8737	-0.0141	H	0	0	0	0	0	0	0	0	0	0	0	0
-3.3357	0.2926	1.6075	H	0	0	0	0	0	0	0	0	0	0	0	0
-3.2082	-0.8489	0.2616	H	0	0	0	0	0	0	0	0	0	0	0	0
1 2 1	0 0 0 0
1 5 1	0 0 0 0
2 6 1	0 0 0 0
2 7 1	0 0 0 0
2 3 1	0 0 0 0
3 8 1	0 0 0 0
3 4 1	0 0 0 0
4 9 1	0 0 0 0
4 5 1	0 0 0 0
5 10 1	0 0 0 0
5 11 1	0 0 0 0
12 13 1	0 0 0 0
12 14 1	0 0 0 0
3 12 1	0 0 0 0
4 15 1	0 0 0 0
12 16 1	0 0 0 0
15 17 1	0 0 0 0
16 17 1	0 0 0 0
18 19 1	0 0 0 0
18 20 1	0 0 0 0
1 18 1	0 0 0 0
21 22 1	0 0 0 0
21 23 1	0 0 0 0
21 24 1	0 0 0 0
1 21 1	0 0 0 0
25 26 1	0 0 0 0
25 27 1	0 0 0 0
17 25 1	0 0 0 0
28 29 1	0 0 0 0
17 28 1	0 0 0 0
30 31 1	0 0 0 0
18 30 1	0 0 0 0
28 32 1	0 0 0 0
25 28 1	0 0 0 0
33 34 1	0 0 0 0
33 35 1	0 0 0 0
16 33 1	0 0 0 0
33 36 1	0 0 0 0
37 38 1	0 0 0 0
16 37 1	0 0 0 0
39 40 1	0 0 0 0
39 41 1	0 0 0 0
39 42 1	0 0 0 0
15 39 1	0 0 0 0
15 36 1	0 0 0 0
M END
$$$$
M0017
Spartan	03312120443D
42 45 0	0 0 0 0	0 0 0	999	V2	0
0.7225	-0.4717	-2.1918	C	0	0	0	0	0	0	0	0	0	0	0	0
1.5899	-1.216	-1.1347	C	0	0	0	0	0	0	0	0	0	0	0	0
0.8394	-1.1463	0.2135	C	0	0	0	0	0	0	0	0	0	0	0	0
-0.6015	-0.7311	-0.1576	C	0	0	0	0	0	0	0	0	0	0	0	0
-0.4135	0.1825	-1.3738	C	0	0	0	0	0	0	0	0	0	0	0	0
2.5835	-0.7596	-1.0499	H	0	0	0	0	0	0	0	0	0	0	0	0
1.7559	-2.2483	-1.4565	H	0	0	0	0	0	0	0	0	0	0	0	0
0.8176	-2.1285	0.6951	H	0	0	0	0	0	0	0	0	0	0	0	0
-1.1362	-1.6362	-0.4742	H	0	0	0	0	0	0	0	0	0	0	0	0
-0.0994	1.1799	-1.0503	H	0	0	0	0	0	0	0	0	0	0	0	0
-1.3306	0.3088	-1.9626	H	0	0	0	0	0	0	0	0	0	0	0	0
1.4856	-0.1571	1.1996	C	0	0	0	0	0	0	0	0	0	0	0	0
2.3798	-0.6118	1.6441	H	0	0	0	0	0	0	0	0	0	0	0	0
1.814	0.7466	0.6628	H	0	0	0	0	0	0	0	0	0	0	0	0
-1.3915	-0.1707	1.0432	C	0	0	0	0	0	0	0	0	0	0	0	0
0.5271	0.2761	2.3141	C	0	0	0	0	0	0	0	0	0	0	0	0
-0.6616	0.9995	1.6862	C	0	0	0	0	0	0	0	0	0	0	0	0
0.1009	-1.4838	-3.1733	C	0	0	0	0	0	0	0	0	0	0	0	0
-0.5268	-2.1937	-2.6257	H	0	0	0	0	0	0	0	0	0	0	0	0
-0.5521	-0.9454	-3.88	H	0	0	0	0	0	0	0	0	0	0	0	0
1.5306	0.5719	-2.968	C	0	0	0	0	0	0	0	0	0	0	0	0
2.3703	0.115	-3.506	H	0	0	0	0	0	0	0	0	0	0	0	0
1.9564	1.3154	-2.2856	H	0	0	0	0	0	0	0	0	0	0	0	0
0.9043	1.1029	-3.6955	H	0	0	0	0	0	0	0	0	0	0	0	0
-1.3442	2.0877	2.4575	C	0	0	0	0	0	0	0	0	0	0	0	0
-0.8902	2.3667	3.4031	H	0	0	0	0	0	0	0	0	0	0	0	0
-2.4267	2.1585	2.4262	H	0	0	0	0	0	0	0	0	0	0	0	0
-0.5841	2.4092	1.1939	C	0	0	0	0	0	0	0	0	0	0	0	0
0.3656	2.9332	1.2856	H	0	0	0	0	0	0	0	0	0	0	0	0
1.0452	-2.2756	-3.863	O	0	0	0	0	0	0	0	0	0	0	0	0
1.53	-1.6992	-4.464	H	0	0	0	0	0	0	0	0	0	0	0	0
-1.1601	2.691	0.3167	H	0	0	0	0	0	0	0	0	0	0	0	0
-0.2214	-0.9094	2.9365	C	0	0	0	0	0	0	0	0	0	0	0	0
0.4	-1.8087	3.0208	H	0	0	0	0	0	0	0	0	0	0	0	0
-0.572	-0.6258	3.9363	H	0	0	0	0	0	0	0	0	0	0	0	0
-1.3305	-1.1719	2.0836	O	0	0	0	0	0	0	0	0	0	0	0	0
1.1979	0.9878	3.3308	O	0	0	0	0	0	0	0	0	0	0	0	0
1.8423	1.5675	2.9069	H	0	0	0	0	0	0	0	0	0	0	0	0
-2.8521	0.0594	0.7038	C	0	0	0	0	0	0	0	0	0	0	0	0
-2.963	0.8776	-0.0163	H	0	0	0	0	0	0	0	0	0	0	0	0
-3.4202	0.299	1.6058	H	0	0	0	0	0	0	0	0	0	0	0	0
-3.2812	-0.8453	0.2625	H	0	0	0	0	0	0	0	0	0	0	0	0
1 2 1	0 0 0 0
1 5 1	0 0 0 0
2 6 1	0 0 0 0
2 7 1	0 0 0 0
2 3 1	0 0 0 0
3 8 1	0 0 0 0
3 4 1	0 0 0 0
4 9 1	0 0 0 0
4 5 1	0 0 0 0
5 10 1	0 0 0 0
5 11 1	0 0 0 0
12 13 1	0 0 0 0
12 14 1	0 0 0 0
3 12 1	0 0 0 0
4 15 1	0 0 0 0
12 16 1	0 0 0 0
15 17 1	0 0 0 0
16 17 1	0 0 0 0
18 19 1	0 0 0 0
18 20 1	0 0 0 0
1 18 1	0 0 0 0
21 22 1	0 0 0 0
21 23 1	0 0 0 0
21 24 1	0 0 0 0
1 21 1	0 0 0 0
25 26 1	0 0 0 0
25 27 1	0 0 0 0
17 25 1	0 0 0 0
28 29 1	0 0 0 0
17 28 1	0 0 0 0
30 31 1	0 0 0 0
18 30 1	0 0 0 0
28 32 1	0 0 0 0
25 28 1	0 0 0 0
33 34 1	0 0 0 0
33 35 1	0 0 0 0
16 33 1	0 0 0 0
33 36 1	0 0 0 0
37 38 1	0 0 0 0
16 37 1	0 0 0 0
39 40 1	0 0 0 0
39 41 1	0 0 0 0
39 42 1	0 0 0 0
15 39 1	0 0 0 0
15 36 1	0 0 0 0
M END
$$$$
M0018
Spartan	03312120443D
42 45 0	0 0 0 0	0 0 0	999	V2	0
0.7263	-0.4222	-2.2083	C	0	0	0	0	0	0	0	0	0	0	0	0
1.5809	-1.1932	-1.1566	C	0	0	0	0	0	0	0	0	0	0	0	0
0.837	-1.1164	0.1942	C	0	0	0	0	0	0	0	0	0	0	0	0
-0.5993	-0.6833	-0.1707	C	0	0	0	0	0	0	0	0	0	0	0	0
-0.4002	0.2355	-1.38	C	0	0	0	0	0	0	0	0	0	0	0	0
2.5843	-0.7585	-1.076	H	0	0	0	0	0	0	0	0	0	0	0	0
1.7248	-2.2277	-1.4817	H	0	0	0	0	0	0	0	0	0	0	0	0
0.8046	-2.0989	0.6752	H	0	0	0	0	0	0	0	0	0	0	0	0
-1.1444	-1.5803	-0.4936	H	0	0	0	0	0	0	0	0	0	0	0	0
-0.0689	1.2239	-1.0492	H	0	0	0	0	0	0	0	0	0	0	0	0
-1.3158	0.383	-1.9653	H	0	0	0	0	0	0	0	0	0	0	0	0
1.4955	-0.1321	1.1761	C	0	0	0	0	0	0	0	0	0	0	0	0
2.3945	-0.6038	1.6014	H	0	0	0	0	0	0	0	0	0	0	0	0
1.8301	0.7732	0.6533	H	0	0	0	0	0	0	0	0	0	0	0	0
-1.3786	-0.1244	1.0383	C	0	0	0	0	0	0	0	0	0	0	0	0
0.5475	0.3014	2.2998	C	0	0	0	0	0	0	0	0	0	0	0	0
-0.6328	1.0348	1.686	C	0	0	0	0	0	0	0	0	0	0	0	0
0.0998	-1.407	-3.2009	C	0	0	0	0	0	0	0	0	0	0	0	0
-0.5568	-2.1072	-2.6605	H	0	0	0	0	0	0	0	0	0	0	0	0
-0.5265	-0.8462	-3.9139	H	0	0	0	0	0	0	0	0	0	0	0	0
1.547	0.6152	-2.9777	C	0	0	0	0	0	0	0	0	0	0	0	0
2.3237	0.1315	-3.5748	H	0	0	0	0	0	0	0	0	0	0	0	0
2.0271	1.3144	-2.2843	H	0	0	0	0	0	0	0	0	0	0	0	0
0.9096	1.1964	-3.6553	H	0	0	0	0	0	0	0	0	0	0	0	0
-1.3031	2.1333	2.4579	C	0	0	0	0	0	0	0	0	0	0	0	0
-0.851	2.4159	3.4025	H	0	0	0	0	0	0	0	0	0	0	0	0
-2.3853	2.2113	2.4232	H	0	0	0	0	0	0	0	0	0	0	0	0
-0.5373	2.444	1.196	C	0	0	0	0	0	0	0	0	0	0	0	0
0.4225	2.944	1.298	H	0	0	0	0	0	0	0	0	0	0	0	0
1.1289	-2.1041	-3.8752	O	0	0	0	0	0	0	0	0	0	0	0	0
0.72	-2.7353	-4.4777	H	0	0	0	0	0	0	0	0	0	0	0	0
-1.1085	2.7302	0.3169	H	0	0	0	0	0	0	0	0	0	0	0	0
-0.2132	-0.8873	2.9194	C	0	0	0	0	0	0	0	0	0	0	0	0
0.3968	-1.7968	3.0025	H	0	0	0	0	0	0	0	0	0	0	0	0
-0.5614	-0.6005	3.9198	H	0	0	0	0	0	0	0	0	0	0	0	0
-1.3241	-1.1389	2.0669	O	0	0	0	0	0	0	0	0	0	0	0	0
1.2067	1.1067	3.2524	O	0	0	0	0	0	0	0	0	0	0	0	0
2.0561	0.6975	3.4504	H	0	0	0	0	0	0	0	0	0	0	0	0
-2.8373	0.1257	0.7064	C	0	0	0	0	0	0	0	0	0	0	0	0
-2.9413	0.9538	-0.0034	H	0	0	0	0	0	0	0	0	0	0	0	0
-3.3999	0.3611	1.6131	H	0	0	0	0	0	0	0	0	0	0	0	0
-3.2777	-0.7687	0.2553	H	0	0	0	0	0	0	0	0	0	0	0	0
1 2 1	0 0 0 0
1 5 1	0 0 0 0
2 6 1	0 0 0 0
2 7 1	0 0 0 0
2 3 1	0 0 0 0
3 8 1	0 0 0 0
3 4 1	0 0 0 0
4 9 1	0 0 0 0
4 5 1	0 0 0 0
5 10 1	0 0 0 0
5 11 1	0 0 0 0
12 13 1	0 0 0 0
12 14 1	0 0 0 0
3 12 1	0 0 0 0
4 15 1	0 0 0 0
12 16 1	0 0 0 0
15 17 1	0 0 0 0
16 17 1	0 0 0 0
18 19 1	0 0 0 0
18 20 1	0 0 0 0
1 18 1	0 0 0 0
21 22 1	0 0 0 0
21 23 1	0 0 0 0
21 24 1	0 0 0 0
1 21 1	0 0 0 0
25 26 1	0 0 0 0
25 27 1	0 0 0 0
17 25 1	0 0 0 0
28 29 1	0 0 0 0
17 28 1	0 0 0 0
30 31 1	0 0 0 0
18 30 1	0 0 0 0
28 32 1	0 0 0 0
25 28 1	0 0 0 0
33 34 1	0 0 0 0
33 35 1	0 0 0 0
16 33 1	0 0 0 0
33 36 1	0 0 0 0
37 38 1	0 0 0 0
16 37 1	0 0 0 0
39 40 1	0 0 0 0
39 41 1	0 0 0 0
39 42 1	0 0 0 0
15 39 1	0 0 0 0
15 36 1	0 0 0 0
M END
$$$$
M0019
Spartan	03312120443D
42 45 0	0 0 0 0	0 0 0	999	V2	0
0.7309	-0.4735	-2.2051	C	0	0	0	0	0	0	0	0	0	0	0	0
1.495	-1.3616	-1.1736	C	0	0	0	0	0	0	0	0	0	0	0	0
0.8173	-1.169	0.1932	C	0	0	0	0	0	0	0	0	0	0	0	0
-0.6266	-0.7646	-0.165	C	0	0	0	0	0	0	0	0	0	0	0	0
-0.4658	0.1137	-1.4126	C	0	0	0	0	0	0	0	0	0	0	0	0
2.5636	-1.1221	-1.1378	H	0	0	0	0	0	0	0	0	0	0	0	0
1.4226	-2.4225	-1.4523	H	0	0	0	0	0	0	0	0	0	0	0	0
0.8043	-2.1135	0.7462	H	0	0	0	0	0	0	0	0	0	0	0	0
-1.1685	-1.6791	-0.4428	H	0	0	0	0	0	0	0	0	0	0	0	0
-0.2323	1.1415	-1.1249	H	0	0	0	0	0	0	0	0	0	0	0	0
-1.3793	0.1524	-2.0183	H	0	0	0	0	0	0	0	0	0	0	0	0
1.504	-0.1174	1.0782	C	0	0	0	0	0	0	0	0	0	0	0	0
2.422	-0.5333	1.5086	H	0	0	0	0	0	0	0	0	0	0	0	0
1.7949	0.7641	0.4933	H	0	0	0	0	0	0	0	0	0	0	0	0
-1.3807	-0.1569	1.0377	C	0	0	0	0	0	0	0	0	0	0	0	0
0.5875	0.3499	2.2112	C	0	0	0	0	0	0	0	0	0	0	0	0
-0.631	1.043	1.6045	C	0	0	0	0	0	0	0	0	0	0	0	0
0.1931	-1.3362	-3.3582	C	0	0	0	0	0	0	0	0	0	0	0	0
-0.5152	-2.0798	-2.9546	H	0	0	0	0	0	0	0	0	0	0	0	0
-0.3603	-0.704	-4.0605	H	0	0	0	0	0	0	0	0	0	0	0	0
1.6229	0.6333	-2.773	C	0	0	0	0	0	0	0	0	0	0	0	0
2.423	0.2093	-3.3869	H	0	0	0	0	0	0	0	0	0	0	0	0
2.0755	1.2229	-1.9673	H	0	0	0	0	0	0	0	0	0	0	0	0
1.0401	1.3152	-3.4044	H	0	0	0	0	0	0	0	0	0	0	0	0
-1.3065	2.1653	2.3418	C	0	0	0	0	0	0	0	0	0	0	0	0
-0.8519	2.5419	3.2543	H	0	0	0	0	0	0	0	0	0	0	0	0
-2.3902	2.2171	2.3372	H	0	0	0	0	0	0	0	0	0	0	0	0
-0.578	2.4275	1.0481	C	0	0	0	0	0	0	0	0	0	0	0	0
0.3766	2.9447	1.1036	H	0	0	0	0	0	0	0	0	0	0	0	0
1.1989	-1.9607	-4.1279	O	0	0	0	0	0	0	0	0	0	0	0	0
1.676	-2.5703	-3.552	H	0	0	0	0	0	0	0	0	0	0	0	0
-1.1786	2.6716	0.1766	H	0	0	0	0	0	0	0	0	0	0	0	0
-0.1336	-0.8247	2.9035	C	0	0	0	0	0	0	0	0	0	0	0	0
0.4953	-1.718	2.9974	H	0	0	0	0	0	0	0	0	0	0	0	0
-0.4495	-0.5203	3.9134	H	0	0	0	0	0	0	0	0	0	0	0	0
-1.279	-1.1162	2.1166	O	0	0	0	0	0	0	0	0	0	0	0	0
1.3735	1.1287	3.0804	O	0	0	0	0	0	0	0	0	0	0	0	0
0.8367	1.3541	3.8502	H	0	0	0	0	0	0	0	0	0	0	0	0
-2.8525	0.0526	0.7383	C	0	0	0	0	0	0	0	0	0	0	0	0
-2.9894	0.8389	-0.0125	H	0	0	0	0	0	0	0	0	0	0	0	0
-3.3944	0.3278	1.6464	H	0	0	0	0	0	0	0	0	0	0	0	0
-3.2904	-0.8714	0.3488	H	0	0	0	0	0	0	0	0	0	0	0	0
1 2 1	0 0 0 0
1 5 1	0 0 0 0
2 6 1	0 0 0 0
2 7 1	0 0 0 0
2 3 1	0 0 0 0
3 8 1	0 0 0 0
3 4 1	0 0 0 0
4 9 1	0 0 0 0
4 5 1	0 0 0 0
5 10 1	0 0 0 0
5 11 1	0 0 0 0
12 13 1	0 0 0 0
12 14 1	0 0 0 0
3 12 1	0 0 0 0
4 15 1	0 0 0 0
12 16 1	0 0 0 0
15 17 1	0 0 0 0
16 17 1	0 0 0 0
18 19 1	0 0 0 0
18 20 1	0 0 0 0
1 18 1	0 0 0 0
21 22 1	0 0 0 0
21 23 1	0 0 0 0
21 24 1	0 0 0 0
1 21 1	0 0 0 0
25 26 1	0 0 0 0
25 27 1	0 0 0 0
17 25 1	0 0 0 0
28 29 1	0 0 0 0
17 28 1	0 0 0 0
30 31 1	0 0 0 0
18 30 1	0 0 0 0
28 32 1	0 0 0 0
25 28 1	0 0 0 0
33 34 1	0 0 0 0
33 35 1	0 0 0 0
16 33 1	0 0 0 0
33 36 1	0 0 0 0
37 38 1	0 0 0 0
16 37 1	0 0 0 0
39 40 1	0 0 0 0
39 41 1	0 0 0 0
39 42 1	0 0 0 0
15 39 1	0 0 0 0
15 36 1	0 0 0 0
M END
$$$$
M0020
Spartan	03312120443D
42 45 0	0 0 0 0	0 0 0	999	V2	0
0.7282	-0.4584	-2.1904	C	0	0	0	0	0	0	0	0	0	0	0	0
1.578	-1.2348	-1.1385	C	0	0	0	0	0	0	0	0	0	0	0	0
0.8456	-1.1362	0.2167	C	0	0	0	0	0	0	0	0	0	0	0	0
-0.5964	-0.7201	-0.1466	C	0	0	0	0	0	0	0	0	0	0	0	0
-0.4133	0.1857	-1.3696	C	0	0	0	0	0	0	0	0	0	0	0	0
2.5896	-0.8192	-1.0691	H	0	0	0	0	0	0	0	0	0	0	0	0
1.6987	-2.2745	-1.4551	H	0	0	0	0	0	0	0	0	0	0	0	0
0.8245	-2.11	0.7153	H	0	0	0	0	0	0	0	0	0	0	0	0
-1.1356	-1.6264	-0.4532	H	0	0	0	0	0	0	0	0	0	0	0	0
-0.1018	1.1857	-1.0526	H	0	0	0	0	0	0	0	0	0	0	0	0
-1.3321	0.3071	-1.9566	H	0	0	0	0	0	0	0	0	0	0	0	0
1.5047	-0.1337	1.1801	C	0	0	0	0	0	0	0	0	0	0	0	0
2.4039	-0.5832	1.6195	H	0	0	0	0	0	0	0	0	0	0	0	0
1.8268	0.7621	0.6271	H	0	0	0	0	0	0	0	0	0	0	0	0
-1.3738	-0.1476	1.0568	C	0	0	0	0	0	0	0	0	0	0	0	0
0.5594	0.313	2.3007	C	0	0	0	0	0	0	0	0	0	0	0	0
-0.6374	1.0294	1.6801	C	0	0	0	0	0	0	0	0	0	0	0	0
0.119	-1.4373	-3.1993	C	0	0	0	0	0	0	0	0	0	0	0	0
-0.5366	-2.1496	-2.672	H	0	0	0	0	0	0	0	0	0	0	0	0
-0.5061	-0.8736	-3.9117	H	0	0	0	0	0	0	0	0	0	0	0	0
1.5515	0.594	-2.9371	C	0	0	0	0	0	0	0	0	0	0	0	0
2.3472	0.1237	-3.5222	H	0	0	0	0	0	0	0	0	0	0	0	0
2.0095	1.295	-2.2291	H	0	0	0	0	0	0	0	0	0	0	0	0
0.9197	1.1724	-3.6227	H	0	0	0	0	0	0	0	0	0	0	0	0
-1.3122	2.1232	2.4506	C	0	0	0	0	0	0	0	0	0	0	0	0
-0.8469	2.4109	3.388	H	0	0	0	0	0	0	0	0	0	0	0	0
-2.395	2.192	2.4323	H	0	0	0	0	0	0	0	0	0	0	0	0
-0.5683	2.4351	1.1753	C	0	0	0	0	0	0	0	0	0	0	0	0
0.382	2.9605	1.2501	H	0	0	0	0	0	0	0	0	0	0	0	0
1.1614	-2.118	-3.8717	O	0	0	0	0	0	0	0	0	0	0	0	0
0.764	-2.7555	-4.4738	H	0	0	0	0	0	0	0	0	0	0	0	0
-1.1556	2.7088	0.3032	H	0	0	0	0	0	0	0	0	0	0	0	0
-0.1824	-0.8651	2.9454	C	0	0	0	0	0	0	0	0	0	0	0	0
0.4398	-1.7635	3.0342	H	0	0	0	0	0	0	0	0	0	0	0	0
-0.5221	-0.569	3.9453	H	0	0	0	0	0	0	0	0	0	0	0	0
-1.301	-1.1378	2.1078	O	0	0	0	0	0	0	0	0	0	0	0	0
1.2419	1.0355	3.3019	O	0	0	0	0	0	0	0	0	0	0	0	0
1.8842	1.6075	2.8635	H	0	0	0	0	0	0	0	0	0	0	0	0
-2.8381	0.08	0.7316	C	0	0	0	0	0	0	0	0	0	0	0	0
-2.956	0.8923	0.0057	H	0	0	0	0	0	0	0	0	0	0	0	0
-3.3958	0.3279	1.6378	H	0	0	0	0	0	0	0	0	0	0	0	0
-3.2731	-0.8282	0.3026	H	0	0	0	0	0	0	0	0	0	0	0	0
1 2 1	0 0 0 0
1 5 1	0 0 0 0
2 6 1	0 0 0 0
2 7 1	0 0 0 0
2 3 1	0 0 0 0
3 8 1	0 0 0 0
3 4 1	0 0 0 0
4 9 1	0 0 0 0
4 5 1	0 0 0 0
5 10 1	0 0 0 0
5 11 1	0 0 0 0
12 13 1	0 0 0 0
12 14 1	0 0 0 0
3 12 1	0 0 0 0
4 15 1	0 0 0 0
12 16 1	0 0 0 0
15 17 1	0 0 0 0
16 17 1	0 0 0 0
18 19 1	0 0 0 0
18 20 1	0 0 0 0
1 18 1	0 0 0 0
21 22 1	0 0 0 0
21 23 1	0 0 0 0
21 24 1	0 0 0 0
1 21 1	0 0 0 0
25 26 1	0 0 0 0
25 27 1	0 0 0 0
17 25 1	0 0 0 0
28 29 1	0 0 0 0
17 28 1	0 0 0 0
30 31 1	0 0 0 0
18 30 1	0 0 0 0
28 32 1	0 0 0 0
25 28 1	0 0 0 0
33 34 1	0 0 0 0
33 35 1	0 0 0 0
16 33 1	0 0 0 0
33 36 1	0 0 0 0
37 38 1	0 0 0 0
16 37 1	0 0 0 0
39 40 1	0 0 0 0
39 41 1	0 0 0 0
39 42 1	0 0 0 0
15 39 1	0 0 0 0
15 36 1	0 0 0 0
M END
$$$$
M0021
Spartan	03312120443D
42 45 0	0 0 0 0	0 0 0	999	V2	0
0.7507	-0.4601	-2.2337	C	0	0	0	0	0	0	0	0	0	0	0	0
1.5495	-1.3021	-1.1905	C	0	0	0	0	0	0	0	0	0	0	0	0
0.8513	-1.1388	0.1713	C	0	0	0	0	0	0	0	0	0	0	0	0
-0.5926	-0.7331	-0.1896	C	0	0	0	0	0	0	0	0	0	0	0	0
-0.4326	0.1451	-1.4359	C	0	0	0	0	0	0	0	0	0	0	0	0
2.5995	-0.9908	-1.1459	H	0	0	0	0	0	0	0	0	0	0	0	0
1.5683	-2.3619	-1.4785	H	0	0	0	0	0	0	0	0	0	0	0	0
0.8372	-2.0894	0.7141	H	0	0	0	0	0	0	0	0	0	0	0	0
-1.1323	-1.6412	-0.4831	H	0	0	0	0	0	0	0	0	0	0	0	0
-0.1851	1.1707	-1.1473	H	0	0	0	0	0	0	0	0	0	0	0	0
-1.3476	0.1822	-2.0358	H	0	0	0	0	0	0	0	0	0	0	0	0
1.5276	-0.0934	1.0737	C	0	0	0	0	0	0	0	0	0	0	0	0
2.4461	-0.5274	1.4968	H	0	0	0	0	0	0	0	0	0	0	0	0
1.8298	0.7896	0.4964	H	0	0	0	0	0	0	0	0	0	0	0	0
-1.3495	-0.1337	1.0134	C	0	0	0	0	0	0	0	0	0	0	0	0
0.6021	0.3796	2.2021	C	0	0	0	0	0	0	0	0	0	0	0	0
-0.6082	1.0649	1.5927	C	0	0	0	0	0	0	0	0	0	0	0	0
0.2315	-1.3514	-3.3742	C	0	0	0	0	0	0	0	0	0	0	0	0
-0.2808	-0.7274	-4.1142	H	0	0	0	0	0	0	0	0	0	0	0	0
1.0863	-1.8295	-3.8814	H	0	0	0	0	0	0	0	0	0	0	0	0
1.621	0.6373	-2.8546	C	0	0	0	0	0	0	0	0	0	0	0	0
2.4464	0.213	-3.4388	H	0	0	0	0	0	0	0	0	0	0	0	0
2.0548	1.2736	-2.0754	H	0	0	0	0	0	0	0	0	0	0	0	0
1.0309	1.2789	-3.5198	H	0	0	0	0	0	0	0	0	0	0	0	0
-1.2781	2.1768	2.3464	C	0	0	0	0	0	0	0	0	0	0	0	0
-0.805	2.5006	3.2673	H	0	0	0	0	0	0	0	0	0	0	0	0
-2.3621	2.2292	2.3413	H	0	0	0	0	0	0	0	0	0	0	0	0
-0.5558	2.4583	1.0525	C	0	0	0	0	0	0	0	0	0	0	0	0
0.3974	2.9774	1.1071	H	0	0	0	0	0	0	0	0	0	0	0	0
-0.7233	-2.3157	-2.9785	O	0	0	0	0	0	0	0	0	0	0	0	0
-0.2837	-2.9572	-2.408	H	0	0	0	0	0	0	0	0	0	0	0	0
-1.1596	2.705	0.1836	H	0	0	0	0	0	0	0	0	0	0	0	0
-0.1228	-0.7903	2.8972	C	0	0	0	0	0	0	0	0	0	0	0	0
0.5047	-1.6848	3.0097	H	0	0	0	0	0	0	0	0	0	0	0	0
-0.4512	-0.4603	3.8907	H	0	0	0	0	0	0	0	0	0	0	0	0
-1.2486	-1.1011	2.0857	O	0	0	0	0	0	0	0	0	0	0	0	0
1.2742	1.2394	3.0957	O	0	0	0	0	0	0	0	0	0	0	0	0
2.1029	0.8151	3.3487	H	0	0	0	0	0	0	0	0	0	0	0	0
-2.82	0.0778	0.7088	C	0	0	0	0	0	0	0	0	0	0	0	0
-2.9532	0.8752	-0.0307	H	0	0	0	0	0	0	0	0	0	0	0	0
-3.3653	0.34	1.6187	H	0	0	0	0	0	0	0	0	0	0	0	0
-3.2546	-0.84	0.3018	H	0	0	0	0	0	0	0	0	0	0	0	0
1 2 1	0 0 0 0
1 5 1	0 0 0 0
2 6 1	0 0 0 0
2 7 1	0 0 0 0
2 3 1	0 0 0 0
3 8 1	0 0 0 0
3 4 1	0 0 0 0
4 9 1	0 0 0 0
4 5 1	0 0 0 0
5 10 1	0 0 0 0
5 11 1	0 0 0 0
12 13 1	0 0 0 0
12 14 1	0 0 0 0
3 12 1	0 0 0 0
4 15 1	0 0 0 0
12 16 1	0 0 0 0
15 17 1	0 0 0 0
16 17 1	0 0 0 0
18 19 1	0 0 0 0
18 20 1	0 0 0 0
1 18 1	0 0 0 0
21 22 1	0 0 0 0
21 23 1	0 0 0 0
21 24 1	0 0 0 0
1 21 1	0 0 0 0
25 26 1	0 0 0 0
25 27 1	0 0 0 0
17 25 1	0 0 0 0
28 29 1	0 0 0 0
17 28 1	0 0 0 0
30 31 1	0 0 0 0
18 30 1	0 0 0 0
28 32 1	0 0 0 0
25 28 1	0 0 0 0
33 34 1	0 0 0 0
33 35 1	0 0 0 0
16 33 1	0 0 0 0
33 36 1	0 0 0 0
37 38 1	0 0 0 0
16 37 1	0 0 0 0
39 40 1	0 0 0 0
39 41 1	0 0 0 0
39 42 1	0 0 0 0
15 39 1	0 0 0 0
15 36 1	0 0 0 0
M END
$$$$
M0022
Spartan	03312120443D
42 45 0	0 0 0 0	0 0 0	999	V2	0
0.7559	-0.4899	-2.2169	C	0	0	0	0	0	0	0	0	0	0	0	0
1.5603	-1.3216	-1.1698	C	0	0	0	0	0	0	0	0	0	0	0	0
0.8659	-1.1497	0.1925	C	0	0	0	0	0	0	0	0	0	0	0	0
-0.5823	-0.7598	-0.1683	C	0	0	0	0	0	0	0	0	0	0	0	0
-0.4332	0.1092	-1.4227	C	0	0	0	0	0	0	0	0	0	0	0	0
2.6101	-1.0088	-1.1311	H	0	0	0	0	0	0	0	0	0	0	0	0
1.5792	-2.3837	-1.449	H	0	0	0	0	0	0	0	0	0	0	0	0
0.8619	-2.0942	0.7456	H	0	0	0	0	0	0	0	0	0	0	0	0
-1.1145	-1.675	-0.4534	H	0	0	0	0	0	0	0	0	0	0	0	0
-0.197	1.1406	-1.1439	H	0	0	0	0	0	0	0	0	0	0	0	0
-1.3493	0.1312	-2.0217	H	0	0	0	0	0	0	0	0	0	0	0	0
1.5378	-0.0937	1.0861	C	0	0	0	0	0	0	0	0	0	0	0	0
2.4555	-0.5077	1.5221	H	0	0	0	0	0	0	0	0	0	0	0	0
1.8281	0.7828	0.4867	H	0	0	0	0	0	0	0	0	0	0	0	0
-1.3426	-0.1564	1.0303	C	0	0	0	0	0	0	0	0	0	0	0	0
0.6105	0.3815	2.2119	C	0	0	0	0	0	0	0	0	0	0	0	0
-0.6133	1.055	1.5957	C	0	0	0	0	0	0	0	0	0	0	0	0
0.2432	-1.3895	-3.3538	C	0	0	0	0	0	0	0	0	0	0	0	0
-0.272	-0.7717	-4.0973	H	0	0	0	0	0	0	0	0	0	0	0	0
1.1011	-1.8652	-3.8579	H	0	0	0	0	0	0	0	0	0	0	0	0
1.6183	0.6113	-2.8418	C	0	0	0	0	0	0	0	0	0	0	0	0
2.447	0.1907	-3.424	H	0	0	0	0	0	0	0	0	0	0	0	0
2.0481	1.2533	-2.0649	H	0	0	0	0	0	0	0	0	0	0	0	0
1.0242	1.2467	-3.5095	H	0	0	0	0	0	0	0	0	0	0	0	0
-1.2887	2.1597	2.3498	C	0	0	0	0	0	0	0	0	0	0	0	0
-0.8068	2.4827	3.2669	H	0	0	0	0	0	0	0	0	0	0	0	0
-2.3727	2.2098	2.3546	H	0	0	0	0	0	0	0	0	0	0	0	0
-0.582	2.446	1.0478	C	0	0	0	0	0	0	0	0	0	0	0	0
0.359	2.9923	1.0824	H	0	0	0	0	0	0	0	0	0	0	0	0
-0.7068	-2.3567	-2.954	O	0	0	0	0	0	0	0	0	0	0	0	0
-0.2632	-2.9993	-2.3884	H	0	0	0	0	0	0	0	0	0	0	0	0
-1.196	2.6827	0.1833	H	0	0	0	0	0	0	0	0	0	0	0	0
-0.0978	-0.7832	2.9166	C	0	0	0	0	0	0	0	0	0	0	0	0
0.5415	-1.6671	3.0277	H	0	0	0	0	0	0	0	0	0	0	0	0
-0.4196	-0.4526	3.9117	H	0	0	0	0	0	0	0	0	0	0	0	0
-1.2288	-1.1058	2.116	O	0	0	0	0	0	0	0	0	0	0	0	0
1.3063	1.1468	3.1706	O	0	0	0	0	0	0	0	0	0	0	0	0
1.8943	1.7475	2.696	H	0	0	0	0	0	0	0	0	0	0	0	0
-2.8165	0.0342	0.7274	C	0	0	0	0	0	0	0	0	0	0	0	0
-2.9611	0.8165	-0.0263	H	0	0	0	0	0	0	0	0	0	0	0	0
-3.3613	0.3068	1.6345	H	0	0	0	0	0	0	0	0	0	0	0	0
-3.2427	-0.8954	0.3386	H	0	0	0	0	0	0	0	0	0	0	0	0
1 2 1	0 0 0 0
1 5 1	0 0 0 0
2 6 1	0 0 0 0
2 7 1	0 0 0 0
2 3 1	0 0 0 0
3 8 1	0 0 0 0
3 4 1	0 0 0 0
4 9 1	0 0 0 0
4 5 1	0 0 0 0
5 10 1	0 0 0 0
5 11 1	0 0 0 0
12 13 1	0 0 0 0
12 14 1	0 0 0 0
3 12 1	0 0 0 0
4 15 1	0 0 0 0
12 16 1	0 0 0 0
15 17 1	0 0 0 0
16 17 1	0 0 0 0
18 19 1	0 0 0 0
18 20 1	0 0 0 0
1 18 1	0 0 0 0
21 22 1	0 0 0 0
21 23 1	0 0 0 0
[truncated: 208 more rows]

## Sheet: 2S3S7S9S11R
M0001
Spartan	03312120433D
42 45 0	0 0 0 0	0 0 0	999	V2	0
0.3637	-1.4305	-1.9954	C	0	0	0	0	0	0	0	0	0	0	0	0
1.4504	-0.7344	-1.1649	C	0	0	0	0	0	0	0	0	0	0	0	0
0.9229	-0.7598	0.2755	C	0	0	0	0	0	0	0	0	0	0	0	0
-0.6223	-0.5691	0.1255	C	0	0	0	0	0	0	0	0	0	0	0	0
-0.9349	-0.8947	-1.3574	C	0	0	0	0	0	0	0	0	0	0	0	0
1.5577	0.3004	-1.5143	H	0	0	0	0	0	0	0	0	0	0	0	0
2.4239	-1.2264	-1.2614	H	0	0	0	0	0	0	0	0	0	0	0	0
1.0871	-1.7743	0.6544	H	0	0	0	0	0	0	0	0	0	0	0	0
-1.1422	-1.2665	0.7929	H	0	0	0	0	0	0	0	0	0	0	0	0
-1.2188	0.0261	-1.877	H	0	0	0	0	0	0	0	0	0	0	0	0
-1.7689	-1.599	-1.4657	H	0	0	0	0	0	0	0	0	0	0	0	0
1.6544	0.1922	1.2469	C	0	0	0	0	0	0	0	0	0	0	0	0
1.7797	-0.288	2.2235	H	0	0	0	0	0	0	0	0	0	0	0	0
2.6628	0.405	0.8725	H	0	0	0	0	0	0	0	0	0	0	0	0
-1.0944	0.8491	0.5162	C	0	0	0	0	0	0	0	0	0	0	0	0
0.9312	1.5104	1.5116	C	0	0	0	0	0	0	0	0	0	0	0	0
-0.5156	1.1948	1.8797	C	0	0	0	0	0	0	0	0	0	0	0	0
0.4178	-2.9589	-1.8114	C	0	0	0	0	0	0	0	0	0	0	0	0
0.2437	-3.2239	-0.7639	H	0	0	0	0	0	0	0	0	0	0	0	0
-0.4008	-3.4127	-2.395	H	0	0	0	0	0	0	0	0	0	0	0	0
0.4611	-1.0833	-3.4822	C	0	0	0	0	0	0	0	0	0	0	0	0
1.4209	-1.4012	-3.909	H	0	0	0	0	0	0	0	0	0	0	0	0
0.3863	-0.0008	-3.6313	H	0	0	0	0	0	0	0	0	0	0	0	0
-0.3433	-1.5593	-4.0571	H	0	0	0	0	0	0	0	0	0	0	0	0
-0.8891	0.5089	3.1502	C	0	0	0	0	0	0	0	0	0	0	0	0
-0.0903	0.2835	3.8518	H	0	0	0	0	0	0	0	0	0	0	0	0
-1.6946	-0.221	3.128	H	0	0	0	0	0	0	0	0	0	0	0	0
-1.2433	1.9625	2.9442	C	0	0	0	0	0	0	0	0	0	0	0	0
-0.6865	2.6895	3.529	H	0	0	0	0	0	0	0	0	0	0	0	0
-2.5994	1.0083	0.3872	C	0	0	0	0	0	0	0	0	0	0	0	0
-3.1204	0.3573	1.0973	H	0	0	0	0	0	0	0	0	0	0	0	0
-2.9345	0.7479	-0.6195	H	0	0	0	0	0	0	0	0	0	0	0	0
-2.8861	2.0446	0.5792	H	0	0	0	0	0	0	0	0	0	0	0	0
0.6927	2.3343	0.2364	C	0	0	0	0	0	0	0	0	0	0	0	0
1.5342	2.2886	-0.4641	H	0	0	0	0	0	0	0	0	0	0	0	0
1.6609	-3.5432	-2.1445	O	0	0	0	0	0	0	0	0	0	0	0	0
1.7934	-3.4374	-3.0932	H	0	0	0	0	0	0	0	0	0	0	0	0
-0.4719	1.8051	-0.3699	O	0	0	0	0	0	0	0	0	0	0	0	0
0.5245	3.3908	0.5012	H	0	0	0	0	0	0	0	0	0	0	0	0
-2.2863	2.2192	2.7893	H	0	0	0	0	0	0	0	0	0	0	0	0
1.6814	2.1938	2.4872	O	0	0	0	0	0	0	0	0	0	0	0	0
1.2928	3.0719	2.5974	H	0	0	0	0	0	0	0	0	0	0	0	0
1 2 1	0 0 0 0
1 5 1	0 0 0 0
2 6 1	0 0 0 0
2 7 1	0 0 0 0
2 3 1	0 0 0 0
3 8 1	0 0 0 0
3 4 1	0 0 0 0
4 9 1	0 0 0 0
4 5 1	0 0 0 0
5 10 1	0 0 0 0
5 11 1	0 0 0 0
12 13 1	0 0 0 0
12 14 1	0 0 0 0
3 12 1	0 0 0 0
4 15 1	0 0 0 0
12 16 1	0 0 0 0
15 17 1	0 0 0 0
16 17 1	0 0 0 0
18 19 1	0 0 0 0
18 20 1	0 0 0 0
1 18 1	0 0 0 0
21 22 1	0 0 0 0
21 23 1	0 0 0 0
21 24 1	0 0 0 0
1 21 1	0 0 0 0
25 26 1	0 0 0 0
25 27 1	0 0 0 0
17 25 1	0 0 0 0
28 29 1	0 0 0 0
17 28 1	0 0 0 0
30 31 1	0 0 0 0
30 32 1	0 0 0 0
30 33 1	0 0 0 0
15 30 1	0 0 0 0
34 35 1	0 0 0 0
16 34 1	0 0 0 0
36 37 1	0 0 0 0
18 36 1	0 0 0 0
15 38 1	0 0 0 0
34 39 1	0 0 0 0
28 40 1	0 0 0 0
25 28 1	0 0 0 0
34 38 1	0 0 0 0
41 42 1	0 0 0 0
16 41 1	0 0 0 0
M END
$$$$
M0002
Spartan	03312120433D
42 45 0	0 0 0 0	0 0 0	999	V2	0
0.3255	-1.4196	-1.9884	C	0	0	0	0	0	0	0	0	0	0	0	0
1.4101	-0.7131	-1.1643	C	0	0	0	0	0	0	0	0	0	0	0	0
0.8954	-0.7576	0.2794	C	0	0	0	0	0	0	0	0	0	0	0	0
-0.65	-0.5711	0.1456	C	0	0	0	0	0	0	0	0	0	0	0	0
-0.975	-0.9106	-1.3321	C	0	0	0	0	0	0	0	0	0	0	0	0
1.4944	0.326	-1.5045	H	0	0	0	0	0	0	0	0	0	0	0	0
2.3894	-1.1904	-1.2745	H	0	0	0	0	0	0	0	0	0	0	0	0
1.0709	-1.7736	0.649	H	0	0	0	0	0	0	0	0	0	0	0	0
-1.164	-1.2596	0.8267	H	0	0	0	0	0	0	0	0	0	0	0	0
-1.2864	0.0009	-1.8515	H	0	0	0	0	0	0	0	0	0	0	0	0
-1.7941	-1.6339	-1.4264	H	0	0	0	0	0	0	0	0	0	0	0	0
1.6216	0.192	1.2558	C	0	0	0	0	0	0	0	0	0	0	0	0
1.7326	-0.2891	2.2339	H	0	0	0	0	0	0	0	0	0	0	0	0
2.6379	0.3836	0.8798	H	0	0	0	0	0	0	0	0	0	0	0	0
-1.1115	0.8547	0.5225	C	0	0	0	0	0	0	0	0	0	0	0	0
0.9074	1.5213	1.5161	C	0	0	0	0	0	0	0	0	0	0	0	0
-0.5338	1.2215	1.8825	C	0	0	0	0	0	0	0	0	0	0	0	0
0.4086	-2.9481	-1.8183	C	0	0	0	0	0	0	0	0	0	0	0	0
0.2527	-3.225	-0.7711	H	0	0	0	0	0	0	0	0	0	0	0	0
-0.4091	-3.4115	-2.3956	H	0	0	0	0	0	0	0	0	0	0	0	0
0.401	-1.0584	-3.4732	C	0	0	0	0	0	0	0	0	0	0	0	0
1.3597	-1.3605	-3.9137	H	0	0	0	0	0	0	0	0	0	0	0	0
0.3102	0.0242	-3.6117	H	0	0	0	0	0	0	0	0	0	0	0	0
-0.4038	-1.5401	-4.0425	H	0	0	0	0	0	0	0	0	0	0	0	0
-0.9147	0.5764	3.1746	C	0	0	0	0	0	0	0	0	0	0	0	0
-0.1194	0.3555	3.8813	H	0	0	0	0	0	0	0	0	0	0	0	0
-1.7304	-0.1425	3.1697	H	0	0	0	0	0	0	0	0	0	0	0	0
-1.2459	2.029	2.9251	C	0	0	0	0	0	0	0	0	0	0	0	0
-0.6608	2.7722	3.4554	H	0	0	0	0	0	0	0	0	0	0	0	0
-2.6161	1.023	0.3977	C	0	0	0	0	0	0	0	0	0	0	0	0
-3.1382	0.3996	1.1325	H	0	0	0	0	0	0	0	0	0	0	0	0
-2.9624	0.7344	-0.5982	H	0	0	0	0	0	0	0	0	0	0	0	0
-2.89	2.0682	0.5603	H	0	0	0	0	0	0	0	0	0	0	0	0
0.67	2.3465	0.2422	C	0	0	0	0	0	0	0	0	0	0	0	0
1.513	2.3144	-0.4597	H	0	0	0	0	0	0	0	0	0	0	0	0
1.6581	-3.5068	-2.1723	O	0	0	0	0	0	0	0	0	0	0	0	0
1.7707	-3.4003	-3.1238	H	0	0	0	0	0	0	0	0	0	0	0	0
-0.4793	1.7907	-0.3774	O	0	0	0	0	0	0	0	0	0	0	0	0
0.4845	3.3904	0.5264	H	0	0	0	0	0	0	0	0	0	0	0	0
-2.2865	2.2913	2.7623	H	0	0	0	0	0	0	0	0	0	0	0	0
1.5558	2.2517	2.5348	O	0	0	0	0	0	0	0	0	0	0	0	0
2.502	2.2442	2.3457	H	0	0	0	0	0	0	0	0	0	0	0	0
1 2 1	0 0 0 0
1 5 1	0 0 0 0
2 6 1	0 0 0 0
2 7 1	0 0 0 0
2 3 1	0 0 0 0
3 8 1	0 0 0 0
3 4 1	0 0 0 0
4 9 1	0 0 0 0
4 5 1	0 0 0 0
5 10 1	0 0 0 0
5 11 1	0 0 0 0
12 13 1	0 0 0 0
12 14 1	0 0 0 0
3 12 1	0 0 0 0
4 15 1	0 0 0 0
12 16 1	0 0 0 0
15 17 1	0 0 0 0
16 17 1	0 0 0 0
18 19 1	0 0 0 0
18 20 1	0 0 0 0
1 18 1	0 0 0 0
21 22 1	0 0 0 0
21 23 1	0 0 0 0
21 24 1	0 0 0 0
1 21 1	0 0 0 0
25 26 1	0 0 0 0
25 27 1	0 0 0 0
17 25 1	0 0 0 0
28 29 1	0 0 0 0
17 28 1	0 0 0 0
30 31 1	0 0 0 0
30 32 1	0 0 0 0
30 33 1	0 0 0 0
15 30 1	0 0 0 0
34 35 1	0 0 0 0
16 34 1	0 0 0 0
36 37 1	0 0 0 0
18 36 1	0 0 0 0
15 38 1	0 0 0 0
34 39 1	0 0 0 0
28 40 1	0 0 0 0
25 28 1	0 0 0 0
34 38 1	0 0 0 0
41 42 1	0 0 0 0
16 41 1	0 0 0 0
M END
$$$$
M0003
Spartan	03312120433D
42 45 0	0 0 0 0	0 0 0	999	V2	0
0.3516	-1.3979	-2.0109	C	0	0	0	0	0	0	0	0	0	0	0	0
1.4311	-0.7	-1.1726	C	0	0	0	0	0	0	0	0	0	0	0	0
0.9034	-0.7516	0.2663	C	0	0	0	0	0	0	0	0	0	0	0	0
-0.6408	-0.5604	0.1198	C	0	0	0	0	0	0	0	0	0	0	0	0
-0.9529	-0.8875	-1.3638	C	0	0	0	0	0	0	0	0	0	0	0	0
1.5218	0.3407	-1.5051	H	0	0	0	0	0	0	0	0	0	0	0	0
2.4099	-1.1792	-1.276	H	0	0	0	0	0	0	0	0	0	0	0	0
1.0727	-1.7702	0.6309	H	0	0	0	0	0	0	0	0	0	0	0	0
-1.1623	-1.2541	0.7898	H	0	0	0	0	0	0	0	0	0	0	0	0
-1.2554	0.0292	-1.8794	H	0	0	0	0	0	0	0	0	0	0	0	0
-1.7742	-1.6066	-1.4708	H	0	0	0	0	0	0	0	0	0	0	0	0
1.6268	0.1932	1.2499	C	0	0	0	0	0	0	0	0	0	0	0	0
1.7276	-0.3097	2.2223	H	0	0	0	0	0	0	0	0	0	0	0	0
2.6441	0.395	0.8931	H	0	0	0	0	0	0	0	0	0	0	0	0
-1.1054	0.8625	0.5031	C	0	0	0	0	0	0	0	0	0	0	0	0
0.9122	1.5212	1.5126	C	0	0	0	0	0	0	0	0	0	0	0	0
-0.5401	1.2205	1.8687	C	0	0	0	0	0	0	0	0	0	0	0	0
0.4268	-2.9272	-1.8486	C	0	0	0	0	0	0	0	0	0	0	0	0
0.2595	-3.2091	-0.8044	H	0	0	0	0	0	0	0	0	0	0	0	0
-0.3866	-3.3838	-2.4369	H	0	0	0	0	0	0	0	0	0	0	0	0
0.4419	-1.0284	-3.4929	C	0	0	0	0	0	0	0	0	0	0	0	0
1.4038	-1.3305	-3.9261	H	0	0	0	0	0	0	0	0	0	0	0	0
0.3555	0.0551	-3.6262	H	0	0	0	0	0	0	0	0	0	0	0	0
-0.3584	-1.5052	-4.0724	H	0	0	0	0	0	0	0	0	0	0	0	0
-0.9333	0.5768	3.1575	C	0	0	0	0	0	0	0	0	0	0	0	0
-0.1522	0.3406	3.8777	H	0	0	0	0	0	0	0	0	0	0	0	0
-1.7547	-0.1349	3.1511	H	0	0	0	0	0	0	0	0	0	0	0	0
-1.251	2.0323	2.9043	C	0	0	0	0	0	0	0	0	0	0	0	0
-0.6567	2.7751	3.4266	H	0	0	0	0	0	0	0	0	0	0	0	0
-2.6091	1.0323	0.3652	C	0	0	0	0	0	0	0	0	0	0	0	0
-3.1382	0.3987	1.0851	H	0	0	0	0	0	0	0	0	0	0	0	0
-2.9455	0.7585	-0.6376	H	0	0	0	0	0	0	0	0	0	0	0	0
-2.8849	2.0745	0.5394	H	0	0	0	0	0	0	0	0	0	0	0	0
0.6891	2.3499	0.2463	C	0	0	0	0	0	0	0	0	0	0	0	0
1.5368	2.3087	-0.4465	H	0	0	0	0	0	0	0	0	0	0	0	0
1.6776	-3.4896	-2.1904	O	0	0	0	0	0	0	0	0	0	0	0	0
1.8021	-3.3757	-3.1392	H	0	0	0	0	0	0	0	0	0	0	0	0
-0.4654	1.8084	-0.3795	O	0	0	0	0	0	0	0	0	0	0	0	0
0.5147	3.3952	0.5303	H	0	0	0	0	0	0	0	0	0	0	0	0
-2.2899	2.3019	2.746	H	0	0	0	0	0	0	0	0	0	0	0	0
1.6211	2.3074	2.4443	O	0	0	0	0	0	0	0	0	0	0	0	0
1.927	1.724	3.1491	H	0	0	0	0	0	0	0	0	0	0	0	0
1 2 1	0 0 0 0
1 5 1	0 0 0 0
2 6 1	0 0 0 0
2 7 1	0 0 0 0
2 3 1	0 0 0 0
3 8 1	0 0 0 0
3 4 1	0 0 0 0
4 9 1	0 0 0 0
4 5 1	0 0 0 0
5 10 1	0 0 0 0
5 11 1	0 0 0 0
12 13 1	0 0 0 0
12 14 1	0 0 0 0
3 12 1	0 0 0 0
4 15 1	0 0 0 0
12 16 1	0 0 0 0
15 17 1	0 0 0 0
16 17 1	0 0 0 0
18 19 1	0 0 0 0
18 20 1	0 0 0 0
1 18 1	0 0 0 0
21 22 1	0 0 0 0
21 23 1	0 0 0 0
21 24 1	0 0 0 0
1 21 1	0 0 0 0
25 26 1	0 0 0 0
25 27 1	0 0 0 0
17 25 1	0 0 0 0
28 29 1	0 0 0 0
17 28 1	0 0 0 0
30 31 1	0 0 0 0
30 32 1	0 0 0 0
30 33 1	0 0 0 0
15 30 1	0 0 0 0
34 35 1	0 0 0 0
16 34 1	0 0 0 0
36 37 1	0 0 0 0
18 36 1	0 0 0 0
15 38 1	0 0 0 0
34 39 1	0 0 0 0
28 40 1	0 0 0 0
25 28 1	0 0 0 0
34 38 1	0 0 0 0
41 42 1	0 0 0 0
16 41 1	0 0 0 0
M END
$$$$
M0004
Spartan	03312120433D
42 45 0	0 0 0 0	0 0 0	999	V2	0
0.3592	-1.4167	-2.0171	C	0	0	0	0	0	0	0	0	0	0	0	0
1.4477	-0.7193	-1.1873	C	0	0	0	0	0	0	0	0	0	0	0	0
0.9222	-0.74	0.2534	C	0	0	0	0	0	0	0	0	0	0	0	0
-0.6221	-0.5424	0.103	C	0	0	0	0	0	0	0	0	0	0	0	0
-0.9332	-0.8651	-1.3806	C	0	0	0	0	0	0	0	0	0	0	0	0
1.5467	0.3144	-1.54	H	0	0	0	0	0	0	0	0	0	0	0	0
2.4238	-1.2033	-1.2854	H	0	0	0	0	0	0	0	0	0	0	0	0
1.0813	-1.7547	0.6345	H	0	0	0	0	0	0	0	0	0	0	0	0
-1.1459	-1.238	0.7695	H	0	0	0	0	0	0	0	0	0	0	0	0
-1.1988	0.06	-1.9026	H	0	0	0	0	0	0	0	0	0	0	0	0
-1.778	-1.5556	-1.4934	H	0	0	0	0	0	0	0	0	0	0	0	0
1.6583	0.2093	1.2237	C	0	0	0	0	0	0	0	0	0	0	0	0
1.7833	-0.2705	2.2004	H	0	0	0	0	0	0	0	0	0	0	0	0
2.6667	0.4189	0.8475	H	0	0	0	0	0	0	0	0	0	0	0	0
-1.0886	0.8769	0.4954	C	0	0	0	0	0	0	0	0	0	0	0	0
0.9403	1.5299	1.4892	C	0	0	0	0	0	0	0	0	0	0	0	0
-0.5075	1.22	1.8585	C	0	0	0	0	0	0	0	0	0	0	0	0
0.4029	-2.9364	-1.8248	C	0	0	0	0	0	0	0	0	0	0	0	0
0.1976	-3.1938	-0.7732	H	0	0	0	0	0	0	0	0	0	0	0	0
-0.4017	-3.3852	-2.4308	H	0	0	0	0	0	0	0	0	0	0	0	0
0.4624	-1.0908	-3.5074	C	0	0	0	0	0	0	0	0	0	0	0	0
1.3875	-1.4946	-3.9291	H	0	0	0	0	0	0	0	0	0	0	0	0
0.451	-0.0066	-3.6651	H	0	0	0	0	0	0	0	0	0	0	0	0
-0.3801	-1.5218	-4.0623	H	0	0	0	0	0	0	0	0	0	0	0	0
-0.8827	0.537	3.1297	C	0	0	0	0	0	0	0	0	0	0	0	0
-0.0842	0.3091	3.831	H	0	0	0	0	0	0	0	0	0	0	0	0
-1.6914	-0.1895	3.1086	H	0	0	0	0	0	0	0	0	0	0	0	0
-1.2309	1.992	2.9227	C	0	0	0	0	0	0	0	0	0	0	0	0
-0.6706	2.7164	3.5073	H	0	0	0	0	0	0	0	0	0	0	0	0
-2.5928	1.0408	0.3661	C	0	0	0	0	0	0	0	0	0	0	0	0
-3.1164	0.3901	1.0747	H	0	0	0	0	0	0	0	0	0	0	0	0
-2.9271	0.7825	-0.6416	H	0	0	0	0	0	0	0	0	0	0	0	0
-2.8765	2.0776	0.5593	H	0	0	0	0	0	0	0	0	0	0	0	0
0.705	2.3542	0.2138	C	0	0	0	0	0	0	0	0	0	0	0	0
1.5446	2.3012	-0.4883	H	0	0	0	0	0	0	0	0	0	0	0	0
1.6701	-3.4226	-2.2238	O	0	0	0	0	0	0	0	0	0	0	0	0
1.6667	-4.3809	-2.1301	H	0	0	0	0	0	0	0	0	0	0	0	0
-0.4643	1.8324	-0.3892	O	0	0	0	0	0	0	0	0	0	0	0	0
0.5446	3.4122	0.4776	H	0	0	0	0	0	0	0	0	0	0	0	0
-2.2727	2.253	2.7677	H	0	0	0	0	0	0	0	0	0	0	0	0
1.6936	2.2103	2.465	O	0	0	0	0	0	0	0	0	0	0	0	0
1.31	3.0898	2.5737	H	0	0	0	0	0	0	0	0	0	0	0	0
1 2 1	0 0 0 0
1 5 1	0 0 0 0
2 6 1	0 0 0 0
2 7 1	0 0 0 0
2 3 1	0 0 0 0
3 8 1	0 0 0 0
3 4 1	0 0 0 0
4 9 1	0 0 0 0
4 5 1	0 0 0 0
5 10 1	0 0 0 0
5 11 1	0 0 0 0
12 13 1	0 0 0 0
12 14 1	0 0 0 0
3 12 1	0 0 0 0
4 15 1	0 0 0 0
12 16 1	0 0 0 0
15 17 1	0 0 0 0
16 17 1	0 0 0 0
18 19 1	0 0 0 0
18 20 1	0 0 0 0
1 18 1	0 0 0 0
21 22 1	0 0 0 0
21 23 1	0 0 0 0
21 24 1	0 0 0 0
1 21 1	0 0 0 0
25 26 1	0 0 0 0
25 27 1	0 0 0 0
17 25 1	0 0 0 0
28 29 1	0 0 0 0
17 28 1	0 0 0 0
30 31 1	0 0 0 0
30 32 1	0 0 0 0
30 33 1	0 0 0 0
15 30 1	0 0 0 0
34 35 1	0 0 0 0
16 34 1	0 0 0 0
36 37 1	0 0 0 0
18 36 1	0 0 0 0
15 38 1	0 0 0 0
34 39 1	0 0 0 0
28 40 1	0 0 0 0
25 28 1	0 0 0 0
34 38 1	0 0 0 0
41 42 1	0 0 0 0
16 41 1	0 0 0 0
M END
$$$$
M0005
Spartan	03312120433D
42 45 0	0 0 0 0	0 0 0	999	V2	0
0.415	-1.4366	-1.9806	C	0	0	0	0	0	0	0	0	0	0	0	0
1.5052	-0.749	-1.1449	C	0	0	0	0	0	0	0	0	0	0	0	0
0.975	-0.7657	0.2963	C	0	0	0	0	0	0	0	0	0	0	0	0
-0.5688	-0.5685	0.1403	C	0	0	0	0	0	0	0	0	0	0	0	0
-0.8817	-0.9016	-1.3403	C	0	0	0	0	0	0	0	0	0	0	0	0
1.619	0.2845	-1.4938	H	0	0	0	0	0	0	0	0	0	0	0	0
2.4864	-1.2334	-1.2327	H	0	0	0	0	0	0	0	0	0	0	0	0
1.1315	-1.7775	0.6853	H	0	0	0	0	0	0	0	0	0	0	0	0
-1.0927	-1.2588	0.8114	H	0	0	0	0	0	0	0	0	0	0	0	0
-1.1696	0.0168	-1.8621	H	0	0	0	0	0	0	0	0	0	0	0	0
-1.6996	-1.6192	-1.4536	H	0	0	0	0	0	0	0	0	0	0	0	0
1.7116	0.189	1.2616	C	0	0	0	0	0	0	0	0	0	0	0	0
1.8332	-0.2858	2.2411	H	0	0	0	0	0	0	0	0	0	0	0	0
2.7216	0.3946	0.8872	H	0	0	0	0	0	0	0	0	0	0	0	0
-1.0308	0.855	0.5218	C	0	0	0	0	0	0	0	0	0	0	0	0
0.9957	1.5128	1.5182	C	0	0	0	0	0	0	0	0	0	0	0	0
-0.453	1.2067	1.8846	C	0	0	0	0	0	0	0	0	0	0	0	0
0.513	-2.9651	-1.8127	C	0	0	0	0	0	0	0	0	0	0	0	0
1.5008	-3.3047	-2.1673	H	0	0	0	0	0	0	0	0	0	0	0	0
0.4347	-3.2409	-0.7571	H	0	0	0	0	0	0	0	0	0	0	0	0
0.5112	-1.0755	-3.4645	C	0	0	0	0	0	0	0	0	0	0	0	0
1.4316	-1.4699	-3.9138	H	0	0	0	0	0	0	0	0	0	0	0	0
0.5118	0.0114	-3.596	H	0	0	0	0	0	0	0	0	0	0	0	0
-0.3432	-1.4663	-4.0301	H	0	0	0	0	0	0	0	0	0	0	0	0
-0.8332	0.532	3.1594	C	0	0	0	0	0	0	0	0	0	0	0	0
-0.0372	0.3077	3.8645	H	0	0	0	0	0	0	0	0	0	0	0	0
-1.6427	-0.1934	3.1408	H	0	0	0	0	0	0	0	0	0	0	0	0
-1.179	1.9863	2.942	C	0	0	0	0	0	0	0	0	0	0	0	0
-0.6194	2.716	3.5217	H	0	0	0	0	0	0	0	0	0	0	0	0
-2.5342	1.0255	0.3889	C	0	0	0	0	0	0	0	0	0	0	0	0
-3.0617	0.3875	1.1072	H	0	0	0	0	0	0	0	0	0	0	0	0
-2.8698	0.7531	-0.6153	H	0	0	0	0	0	0	0	0	0	0	0	0
-2.8122	2.0678	0.5668	H	0	0	0	0	0	0	0	0	0	0	0	0
0.7647	2.3314	0.2388	C	0	0	0	0	0	0	0	0	0	0	0	0
1.6094	2.281	-0.4577	H	0	0	0	0	0	0	0	0	0	0	0	0
-0.5259	-3.6785	-2.4542	O	0	0	0	0	0	0	0	0	0	0	0	0
-0.409	-3.5768	-3.4055	H	0	0	0	0	0	0	0	0	0	0	0	0
-0.3976	1.8007	-0.3698	O	0	0	0	0	0	0	0	0	0	0	0	0
0.598	3.3893	0.4985	H	0	0	0	0	0	0	0	0	0	0	0	0
-2.2194	2.2491	2.7805	H	0	0	0	0	0	0	0	0	0	0	0	0
1.7495	2.1959	2.4918	O	0	0	0	0	0	0	0	0	0	0	0	0
1.3617	3.0729	2.6036	H	0	0	0	0	0	0	0	0	0	0	0	0
1 2 1	0 0 0 0
1 5 1	0 0 0 0
2 6 1	0 0 0 0
2 7 1	0 0 0 0
2 3 1	0 0 0 0
3 8 1	0 0 0 0
3 4 1	0 0 0 0
4 9 1	0 0 0 0
4 5 1	0 0 0 0
5 10 1	0 0 0 0
5 11 1	0 0 0 0
12 13 1	0 0 0 0
12 14 1	0 0 0 0
3 12 1	0 0 0 0
4 15 1	0 0 0 0
12 16 1	0 0 0 0
15 17 1	0 0 0 0
16 17 1	0 0 0 0
18 19 1	0 0 0 0
18 20 1	0 0 0 0
1 18 1	0 0 0 0
21 22 1	0 0 0 0
21 23 1	0 0 0 0
21 24 1	0 0 0 0
1 21 1	0 0 0 0
25 26 1	0 0 0 0
25 27 1	0 0 0 0
17 25 1	0 0 0 0
28 29 1	0 0 0 0
17 28 1	0 0 0 0
30 31 1	0 0 0 0
30 32 1	0 0 0 0
30 33 1	0 0 0 0
15 30 1	0 0 0 0
34 35 1	0 0 0 0
16 34 1	0 0 0 0
36 37 1	0 0 0 0
18 36 1	0 0 0 0
15 38 1	0 0 0 0
34 39 1	0 0 0 0
28 40 1	0 0 0 0
25 28 1	0 0 0 0
34 38 1	0 0 0 0
41 42 1	0 0 0 0
16 41 1	0 0 0 0
M END
$$$$
M0006
Spartan	03312120433D
42 45 0	0 0 0 0	0 0 0	999	V2	0
0.3545	-1.4424	-2.028	C	0	0	0	0	0	0	0	0	0	0	0	0
1.4323	-0.7235	-1.2009	C	0	0	0	0	0	0	0	0	0	0	0	0
0.9145	-0.7529	0.2425	C	0	0	0	0	0	0	0	0	0	0	0	0
-0.6312	-0.5675	0.091	C	0	0	0	0	0	0	0	0	0	0	0	0
-0.9398	-0.8942	-1.3927	C	0	0	0	0	0	0	0	0	0	0	0	0
1.511	0.3116	-1.5538	H	0	0	0	0	0	0	0	0	0	0	0	0
2.4321	-1.166	-1.3017	H	0	0	0	0	0	0	0	0	0	0	0	0
1.0791	-1.7676	0.623	H	0	0	0	0	0	0	0	0	0	0	0	0
-1.149	-1.2665	0.7583	H	0	0	0	0	0	0	0	0	0	0	0	0
-1.2114	0.0283	-1.9164	H	0	0	0	0	0	0	0	0	0	0	0	0
-1.7789	-1.5917	-1.5035	H	0	0	0	0	0	0	0	0	0	0	0	0
1.6449	0.2003	1.2136	C	0	0	0	0	0	0	0	0	0	0	0	0
1.7718	-0.2803	2.1899	H	0	0	0	0	0	0	0	0	0	0	0	0
2.6524	0.4177	0.8386	H	0	0	0	0	0	0	0	0	0	0	0	0
-1.1044	0.8498	0.4819	C	0	0	0	0	0	0	0	0	0	0	0	0
0.9178	1.516	1.481	C	0	0	0	0	0	0	0	0	0	0	0	0
-0.5284	1.1958	1.8465	C	0	0	0	0	0	0	0	0	0	0	0	0
0.4033	-2.9686	-1.8276	C	0	0	0	0	0	0	0	0	0	0	0	0
0.1883	-3.228	-0.7784	H	0	0	0	0	0	0	0	0	0	0	0	0
-0.3867	-3.4244	-2.4341	H	0	0	0	0	0	0	0	0	0	0	0	0
0.4573	-1.1279	-3.5195	C	0	0	0	0	0	0	0	0	0	0	0	0
1.3706	-1.5582	-3.943	H	0	0	0	0	0	0	0	0	0	0	0	0
0.4678	-0.0451	-3.6884	H	0	0	0	0	0	0	0	0	0	0	0	0
-0.3956	-1.5478	-4.0668	H	0	0	0	0	0	0	0	0	0	0	0	0
-0.9018	0.5087	3.1162	C	0	0	0	0	0	0	0	0	0	0	0	0
-0.1033	0.2859	3.8192	H	0	0	0	0	0	0	0	0	0	0	0	0
-1.7059	-0.2227	3.093	H	0	0	0	0	0	0	0	0	0	0	0	0
-1.2592	1.9613	2.91	C	0	0	0	0	0	0	0	0	0	0	0	0
-0.705	2.6893	3.4961	H	0	0	0	0	0	0	0	0	0	0	0	0
-2.6088	1.008	0.3484	C	0	0	0	0	0	0	0	0	0	0	0	0
-3.1317	0.356	1.0562	H	0	0	0	0	0	0	0	0	0	0	0	0
-2.9397	0.7478	-0.6599	H	0	0	0	0	0	0	0	0	0	0	0	0
-2.8964	2.0438	0.5402	H	0	0	0	0	0	0	0	0	0	0	0	0
0.6791	2.3419	0.2079	C	0	0	0	0	0	0	0	0	0	0	0	0
1.523	2.3028	-0.4901	H	0	0	0	0	0	0	0	0	0	0	0	0
1.6066	-3.572	-2.2577	O	0	0	0	0	0	0	0	0	0	0	0	0
2.3047	-3.3032	-1.6497	H	0	0	0	0	0	0	0	0	0	0	0	0
-0.4795	1.8057	-0.4028	O	0	0	0	0	0	0	0	0	0	0	0	0
0.5035	3.3964	0.4752	H	0	0	0	0	0	0	0	0	0	0	0	0
-2.3024	2.2152	2.7525	H	0	0	0	0	0	0	0	0	0	0	0	0
1.6667	2.1963	2.4599	O	0	0	0	0	0	0	0	0	0	0	0	0
1.2779	3.0718	2.5737	H	0	0	0	0	0	0	0	0	0	0	0	0
1 2 1	0 0 0 0
1 5 1	0 0 0 0
2 6 1	0 0 0 0
2 7 1	0 0 0 0
2 3 1	0 0 0 0
3 8 1	0 0 0 0
3 4 1	0 0 0 0
4 9 1	0 0 0 0
4 5 1	0 0 0 0
5 10 1	0 0 0 0
5 11 1	0 0 0 0
12 13 1	0 0 0 0
12 14 1	0 0 0 0
3 12 1	0 0 0 0
4 15 1	0 0 0 0
12 16 1	0 0 0 0
15 17 1	0 0 0 0
16 17 1	0 0 0 0
18 19 1	0 0 0 0
18 20 1	0 0 0 0
1 18 1	0 0 0 0
21 22 1	0 0 0 0
21 23 1	0 0 0 0
21 24 1	0 0 0 0
1 21 1	0 0 0 0
25 26 1	0 0 0 0
25 27 1	0 0 0 0
17 25 1	0 0 0 0
28 29 1	0 0 0 0
17 28 1	0 0 0 0
30 31 1	0 0 0 0
30 32 1	0 0 0 0
30 33 1	0 0 0 0
15 30 1	0 0 0 0
34 35 1	0 0 0 0
16 34 1	0 0 0 0
36 37 1	0 0 0 0
18 36 1	0 0 0 0
15 38 1	0 0 0 0
34 39 1	0 0 0 0
28 40 1	0 0 0 0
25 28 1	0 0 0 0
34 38 1	0 0 0 0
41 42 1	0 0 0 0
16 41 1	0 0 0 0
M END
$$$$
M0007
Spartan	03312120433D
42 45 0	0 0 0 0	0 0 0	999	V2	0
0.3214	-1.4056	-2.0117	C	0	0	0	0	0	0	0	0	0	0	0	0
1.4095	-0.6989	-1.1891	C	0	0	0	0	0	0	0	0	0	0	0	0
0.8954	-0.735	0.2548	C	0	0	0	0	0	0	0	0	0	0	0	0
-0.6492	-0.5401	0.1192	C	0	0	0	0	0	0	0	0	0	0	0	0
-0.9716	-0.8721	-1.3606	C	0	0	0	0	0	0	0	0	0	0	0	0
1.4886	0.3386	-1.535	H	0	0	0	0	0	0	0	0	0	0	0	0
2.3904	-1.1707	-1.2994	H	0	0	0	0	0	0	0	0	0	0	0	0
1.0643	-1.751	0.6284	H	0	0	0	0	0	0	0	0	0	0	0	0
-1.1675	-1.2295	0.7963	H	0	0	0	0	0	0	0	0	0	0	0	0
-1.2568	0.0471	-1.8818	H	0	0	0	0	0	0	0	0	0	0	0	0
-1.8068	-1.5757	-1.4624	H	0	0	0	0	0	0	0	0	0	0	0	0
1.6269	0.2128	1.2292	C	0	0	0	0	0	0	0	0	0	0	0	0
1.7417	-0.2688	2.2066	H	0	0	0	0	0	0	0	0	0	0	0	0
2.6417	0.4041	0.8491	H	0	0	0	0	0	0	0	0	0	0	0	0
-1.1065	0.8853	0.5023	C	0	0	0	0	0	0	0	0	0	0	0	0
0.9157	1.5426	1.4947	C	0	0	0	0	0	0	0	0	0	0	0	0
-0.5259	1.2457	1.8627	C	0	0	0	0	0	0	0	0	0	0	0	0
0.386	-2.9256	-1.8264	C	0	0	0	0	0	0	0	0	0	0	0	0
0.1878	-3.1908	-0.7754	H	0	0	0	0	0	0	0	0	0	0	0	0
-0.4147	-3.382	-2.4317	H	0	0	0	0	0	0	0	0	0	0	0	0
0.4072	-1.0726	-3.5014	C	0	0	0	0	0	0	0	0	0	0	0	0
1.3306	-1.4688	-3.934	H	0	0	0	0	0	0	0	0	0	0	0	0
0.3868	0.012	-3.6548	H	0	0	0	0	0	0	0	0	0	0	0	0
-0.4381	-1.507	-4.0493	H	0	0	0	0	0	0	0	0	0	0	0	0
-0.9066	0.597	3.1527	C	0	0	0	0	0	0	0	0	0	0	0	0
-0.1113	0.3717	3.858	H	0	0	0	0	0	0	0	0	0	0	0	0
-1.7245	-0.1195	3.1461	H	0	0	0	0	0	0	0	0	0	0	0	0
-1.2344	2.0512	2.9086	C	0	0	0	0	0	0	0	0	0	0	0	0
-0.647	2.7904	3.4416	H	0	0	0	0	0	0	0	0	0	0	0	0
-2.6107	1.0556	0.3782	C	0	0	0	0	0	0	0	0	0	0	0	0
-3.1338	0.4261	1.106	H	0	0	0	0	0	0	0	0	0	0	0	0
-2.9554	0.7767	-0.6204	H	0	0	0	0	0	0	0	0	0	0	0	0
-2.8844	2.0986	0.5499	H	0	0	0	0	0	0	0	0	0	0	0	0
0.6792	2.3717	0.2233	C	0	0	0	0	0	0	0	0	0	0	0	0
1.5198	2.3355	-0.4814	H	0	0	0	0	0	0	0	0	0	0	0	0
1.6584	-3.3934	-2.2318	O	0	0	0	0	0	0	0	0	0	0	0	0
1.663	-4.3533	-2.1562	H	0	0	0	0	0	0	0	0	0	0	0	0
-0.4753	1.8247	-0.3936	O	0	0	0	0	0	0	0	0	0	0	0	0
0.501	3.4163	0.5102	H	0	0	0	0	0	0	0	0	0	0	0	0
-2.2747	2.316	2.7483	H	0	0	0	0	0	0	0	0	0	0	0	0
1.5677	2.2681	2.5149	O	0	0	0	0	0	0	0	0	0	0	0	0
2.5117	2.2723	2.315	H	0	0	0	0	0	0	0	0	0	0	0	0
1 2 1	0 0 0 0
1 5 1	0 0 0 0
2 6 1	0 0 0 0
2 7 1	0 0 0 0
2 3 1	0 0 0 0
3 8 1	0 0 0 0
3 4 1	0 0 0 0
4 9 1	0 0 0 0
4 5 1	0 0 0 0
5 10 1	0 0 0 0
5 11 1	0 0 0 0
12 13 1	0 0 0 0
12 14 1	0 0 0 0
3 12 1	0 0 0 0
4 15 1	0 0 0 0
12 16 1	0 0 0 0
15 17 1	0 0 0 0
16 17 1	0 0 0 0
18 19 1	0 0 0 0
18 20 1	0 0 0 0
1 18 1	0 0 0 0
21 22 1	0 0 0 0
21 23 1	0 0 0 0
21 24 1	0 0 0 0
1 21 1	0 0 0 0
25 26 1	0 0 0 0
25 27 1	0 0 0 0
17 25 1	0 0 0 0
28 29 1	0 0 0 0
17 28 1	0 0 0 0
30 31 1	0 0 0 0
30 32 1	0 0 0 0
30 33 1	0 0 0 0
15 30 1	0 0 0 0
34 35 1	0 0 0 0
16 34 1	0 0 0 0
36 37 1	0 0 0 0
18 36 1	0 0 0 0
15 38 1	0 0 0 0
34 39 1	0 0 0 0
28 40 1	0 0 0 0
25 28 1	0 0 0 0
34 38 1	0 0 0 0
41 42 1	0 0 0 0
16 41 1	0 0 0 0
M END
$$$$
M0008
Spartan	03312120433D
42 45 0	0 0 0 0	0 0 0	999	V2	0
0.348	-1.3845	-2.0326	C	0	0	0	0	0	0	0	0	0	0	0	0
1.4306	-0.686	-1.1956	C	0	0	0	0	0	0	0	0	0	0	0	0
0.9028	-0.7293	0.2432	C	0	0	0	0	0	0	0	0	0	0	0	0
-0.6403	-0.5301	0.0948	C	0	0	0	0	0	0	0	0	0	0	0	0
-0.9498	-0.8522	-1.3899	C	0	0	0	0	0	0	0	0	0	0	0	0
1.5165	0.3528	-1.5344	H	0	0	0	0	0	0	0	0	0	0	0	0
2.4113	-1.1596	-1.2991	H	0	0	0	0	0	0	0	0	0	0	0	0
1.0655	-1.7483	0.6115	H	0	0	0	0	0	0	0	0	0	0	0	0
-1.1663	-1.2232	0.7624	H	0	0	0	0	0	0	0	0	0	0	0	0
-1.2278	0.0712	-1.9078	H	0	0	0	0	0	0	0	0	0	0	0	0
-1.7858	-1.553	-1.5036	H	0	0	0	0	0	0	0	0	0	0	0	0
1.6311	0.2132	1.2253	C	0	0	0	0	0	0	0	0	0	0	0	0
1.7325	-0.2901	2.1978	H	0	0	0	0	0	0	0	0	0	0	0	0
2.6483	0.4127	0.8662	H	0	0	0	0	0	0	0	0	0	0	0	0
-1.1003	0.8932	0.4826	C	0	0	0	0	0	0	0	0	0	0	0	0
0.9207	1.5427	1.491	C	0	0	0	0	0	0	0	0	0	0	0	0
-0.5322	1.2458	1.8488	C	0	0	0	0	0	0	0	0	0	0	0	0
0.4073	-2.9059	-1.8577	C	0	0	0	0	0	0	0	0	0	0	0	0
0.1998	-3.1785	-0.8102	H	0	0	0	0	0	0	0	0	0	0	0	0
-0.3892	-3.3559	-2.4732	H	0	0	0	0	0	0	0	0	0	0	0	0
0.4477	-1.041	-3.5192	C	0	0	0	0	0	0	0	0	0	0	0	0
1.374	-1.4366	-3.9468	H	0	0	0	0	0	0	0	0	0	0	0	0
0.4315	0.0448	-3.6647	H	0	0	0	0	0	0	0	0	0	0	0	0
[truncated: 1,538 more rows]

## Sheet: 2S3S7S9S11S
M0001
[truncated: 459 more rows]

[truncated: 1 more sheets: 2R3S7S9R11R]
