# Supplementary material for: Cyclohumulanoid Sesquiterpenes from the Culture Broth of the Basidiomycetous Fungus Daedaleopsis tricolor
Source: Molecules. 2021 Jul 19;26(14):4364. doi: 10.3390/molecules26144364 (PMC8303491; doi:10.3390/molecules26144364)
Supplement: Supplementary file 1 [file molecules-26-04364-s001.zip › NMR Statistical analysis of 8.xlsx]

## Sheet: index
	Summary
			13C			1H			H+C
			RMSD	max dev	DP4	RMSD	max dev	DP4	DP4
	(2R,3R,6R,7R,9R,10R)		4.76707	10.8201	9.91371e-14	0.542143	1.97749	2.06702e-12	6.68523e-25
	(2R,3R,6R,7R,9S,10R)		4.42215	9.77917	7.12881e-13	0.516574	1.86559	8.68282e-10	2.01936e-21
	(2R,3R,6R,7S,9R,10R)		3.08509	6.94387	3.52143e-08	0.362888	2.01451	3.1489e-07	3.61754e-14
	(2R,3R,6R,7S,9S,10R)		2.88312	4.74166	7.20532e-08	0.253078	1.73153	0.0342092	8.0414e-09
	(2R,3R,6S,7R,9R,10R)		3.08933	5.56172	2.53732e-08	0.323447	1.96639	4.13822e-06	3.42551e-13
	(2R,3R,6S,7R,9S,10R)		3.64749	9.42369	9.51133e-10	0.233745	1.84922	0.0147764	4.58508e-11
	(2R,3R,6S,7S,9R,10R)		5.273	10.8439	2.69472e-15	0.493647	2.02227	1.31955e-15	1.16005e-29
	(2R,3R,6S,7S,9S,10R)		4.47148	8.055	7.34955e-14	0.456378	1.91877	7.07141e-08	1.69552e-20
	(2R,3S,6R,7R,9R,10R)		5.23507	10.8556	1.84691e-15	0.391792	1.97128	8.26282e-10	4.97863e-24
	(2R,3S,6R,7R,9S,10R)		4.19142	7.49632	6.49401e-13	0.40829	1.82626	1.14038e-11	2.416e-23
	(2R,3S,6R,7S,9R,10R)		3.89242	9.35284	1.43469e-10	0.435484	2.01885	1.0342e-12	4.84058e-22
	(2R,3S,6R,7S,9S,10R)		2.70764	5.92472	5.77047e-07	0.313499	1.7345	6.32277e-05	1.19029e-10
	(2S,3R,6R,7R,9R,10R)		5.72442	12.6712	8.17367e-18	0.482791	1.99876	3.22275e-14	8.59369e-31
	(2S,3R,6R,7R,9S,10R)		4.43237	10.0684	1.23176e-12	0.572451	1.8755	6.23267e-16	2.50459e-27
	(2S,3R,6R,7S,9R,10R)		3.21448	5.76276	3.41289e-09	0.39762	2.07414	7.89259e-09	8.78773e-17
	(2S,3R,6R,7S,9S,10R) bingo	8	0.587713	1.11676	0.999395	0.244374	1.78906	0.30669	0.999937
	(2S,3R,6S,7R,9R,10R)		3.90261	6.64321	2.4095e-11	0.418427	1.94504	6.21696e-10	4.88699e-20
	(2S,3R,6S,7R,9S,10R)		2.51247	4.53195	2.00791e-06	0.261275	1.82661	0.000186431	1.22123e-09
	(2S,3R,6S,7S,9R,10R)		4.05132	6.15113	7.62698e-13	0.491595	2.0523	7.80536e-15	1.94214e-26
	(2S,3R,6S,7S,9S,10R)		3.74006	10.0699	1.13545e-09	0.311862	1.78732	6.44334e-05	2.3868e-13
	(2S,3S,6R,7R,9R,10R)		5.52521	12.3758	4.99331e-17	0.366963	1.99164	2.79849e-07	4.55877e-23
	(2S,3S,6R,7R,9S,10R)		3.91455	8.94214	5.24681e-11	0.408995	1.87765	7.09156e-13	1.21387e-22
	(2S,3S,6R,7S,9R,10R)		3.23221	5.54881	5.79603e-09	0.34855	2.06628	1.63161e-06	3.0852e-14
	(2S,3S,6R,7S,9S,10R)		2.08457	5.64263	0.000584846	0.237794	1.77642	0.0139593	2.66342e-05
	(2S,3S,6S,7R,9R,10R)		3.8866	7.27907	2.19446e-11	0.390532	1.94203	5.15185e-07	3.6883e-17
	(2S,3S,6S,7R,9S,10R)	3,6-isomer	2.33048	4.88263	1.76911e-05	0.208127	1.82304	0.630027	3.63623e-05
	(2S,3S,6S,7S,9R,10R)		4.03944	7.06132	2.26755e-12	0.59457	2.06433	6.29696e-14	4.65826e-25
	(2S,3S,6S,7S,9S,10R)		3.58578	9.89938	1.90199e-08	0.494592	1.78621	2.1582e-07	1.33917e-14
	(2R,3S,6S,7R,9R,10R)		3.15075	6.57663	4.7925e-08	0.396064	1.96931	8.83282e-08	1.38101e-14
	(2R,3S,6S,7R,9S,10R)		3.67965	9.58402	6.99741e-10	0.310095	1.84996	1.6551e-05	3.7783e-14
	(2R,3S,6S,7S,9S,10R)		4.13734	8.07057	2.53342e-12	0.558168	1.89646	6.20592e-12	5.12919e-23
	(2R,3S,6S,7S,9R,10R)		5.15743	10.9089	4.63882e-15	0.63577	2.02007	9.23803e-21	1.39805e-34
	Raw data from Spartan'18
SDF data	(2R,3R,6R,7R,9R,10R)
	(2R,3R,6R,7R,9S,10R)
	(2R,3R,6R,7S,9R,10R)
	(2R,3R,6R,7S,9S,10R)
	(2R,3R,6S,7R,9R,10R)
	(2R,3R,6S,7R,9S,10R)
	(2R,3R,6S,7S,9R,10R)
	(2R,3R,6S,7S,9S,10R)
	(2R,3S,6R,7R,9R,10R)
	(2R,3S,6R,7R,9S,10R)
	(2R,3S,6R,7S,9R,10R)
	(2R,3S,6R,7S,9S,10R)
	(2S,3R,6R,7R,9R,10R)
	(2S,3R,6R,7R,9S,10R)
	(2S,3R,6R,7S,9R,10R)
	(2S,3R,6R,7S,9S,10R) bingo
	(2S,3R,6S,7R,9R,10R)
	(2S,3R,6S,7R,9S,10R)
	(2S,3R,6S,7S,9R,10R)
	(2S,3R,6S,7S,9S,10R)
	(2S,3S,6R,7R,9R,10R)
	(2S,3S,6R,7R,9S,10R)
	(2S,3S,6R,7S,9R,10R)
	(2S,3S,6R,7S,9S,10R)
	(2S,3S,6S,7R,9R,10R)
	(2S,3S,6S,7R,9S,10R)
	(2S,3S,6S,7S,9R,10R)
	(2S,3S,6S,7S,9S,10R)
	(2R,3S,6S,7R,9R,10R)
	(2R,3S,6S,7R,9S,10R)
	(2R,3S,6S,7S,9S,10R)
	(2R,3S,6S,7S,9R,10R)

## Sheet: data from spartan
	(2R,3R,6R,7R,9R,10R)
	Conformer	MMFF94	HF	ωB97X-D	ωB97X-D	ωB97X-D	ωB97X-V	ωB97X-D
	#		3-21G(*)	6-31G*	6-31G*	6-31G*	6-311+G(2DF,2P)	6-31G*
				(Energy)		(Part 2)	[6-311G*	(Energy)	1.99961
							(Energy)			Boltzmann dist		Label	Relative Energy (kJ/mol)	Boltzmann Weights	ChemShift(C1)	ChemShift(C2)	ChemShift(C3)	ChemShift(C4)	ChemShift(C5)	ChemShift(C6)	ChemShift(C7)	ChemShift(C8)	ChemShift(C9)	ChemShift(C10)	ChemShift(C11)	ChemShift(C12)	ChemShift(C13)	ChemShift(C14)	ChemShift(C15)	ChemShift(H1A)	ChemShift(H1B)	ChemShift(H2)	ChemShift(H4A)	ChemShift(H4B)	ChemShift(H5A)	ChemShift(H5B)	ChemShift(H6)	ChemShift(H8A)	ChemShift(H8B)	ChemShift(H9)	ChemShift(H10)	ChemShift(H12A)	ChemShift(H13A)	ChemShift(H14C)	ChemShift(H15A)
	* 2	0	0	0	0	0	0	0	1	0.500098		M0001	0	0.592	35.3	50.6	82.2	34.7	25.4	44.5	18.6	14.6	28.3	75.8	37.9	32.1	24	26.1	30.2	1.05	1.93	1.79	1.77	1.6	1.44	2.15	3.15	0.36	0.52	0.7	3.91	1.11	1.23	1.14	1.18
	1	-0.01	1.78	1.56	1.82	1.82	0.88	1.82	0.700405	0.350271		M0002	1.82	0.285	34.9	46.2	82.3	38.9	25.2	44.5	18.8	14.5	28.4	75.9	38	32.2	24.1	26.5	30.2	1.09	1.88	2.31	1.2	1.75	1.43	2.18	3.21	0.34	0.49	0.72	3.92	1.13	1.28	1.1	1.21
	5	7.83	7.25	6.28	5.95	5.96	5.38	5.96	0.113376	0.0566991		M0003	5.96	0.054	36.1	50.6	82.1	34.8	25	44.8	18.1	15.7	26.3	76.5	38.2	31.3	23.5	26.2	30.3	1.05	1.63	1.77	1.79	1.53	1.49	2.2	3.15	0.46	1.19	0.76	3.88	0.83	1.24	1.12	1.15
	3	5.97	9.81	6.66	6.58	6.58	5.63	6.58	0.102468	0.0512438		M0004	6.58	0.042	35	48.3	82.9	37.8	24.9	47.1	18.8	14.3	28.6	75.7	37.9	32.2	24	24	30.4	1.18	1.85	2.25	1.48	1.87	1.32	2.16	2.08	0.37	0.5	0.75	3.9	1.14	1.26	1.2	1.2
	4	7.52	8.79	7.58	7.54	7.54	6.14	7.54	0.0833603	0.0416883		M0005	7.54	0.028	35.8	46.2	82.2	39.1	24.8	44.7	18.2	15.5	26.4	76.6	38.3	31.4	23.6	26.6	30.3	1.09	1.55	2.3	1.21	1.69	1.48	2.26	3.22	0.44	1.15	0.77	3.89	0.84	1.29	1.09	1.18
	6	10.25	22.14	11.29	11.49	---	---	---				Boltzmann averaged			35.2107	48.7575	82.2652	36.5191	25.2566	44.6586	18.6353	14.6495	28.1578	75.9029	37.9687	32.0656	23.99	26.159	30.2201	1.07234	1.87554	2.01584	1.53327	1.66616	1.43485	2.16844	3.1191	0.362512	0.572719	0.715888	3.91046	1.09141	1.25212	1.12585	1.18983
	7	10.52	24.23	13.12	13.55	---	---	---
	8	12.17	21.56	13.25	14.32	---	---	---
	9	12.32	15.89	11.73	11.62	---	---	---
	10	12.94	22.26	14.15	15.51	---	---	---
	11	14.72	26.99	21.13	---	---	---	---
	12	15.08	26.85	20.54	---	---	---	---
	13	17.29	33.31	19.03	---	---	---	---
	14	17.3	30.58	21.82	---	---	---	---
	15	18.45	30.92	21.66	---	---	---	---
	16	18.89	29.95	18.59	---	---	---	---
	17	21.25	34.76	25.85	---	---	---	---
	18	22.24	38.23	20.19	---	---	---	---
	19	23.01	37.63	25.93	---	---	---	---
	20	23.94	36.69	20.87	---	---	---	---
	21	25.92	37.98	20.59	---	---	---	---
	22	26.94	43.94	---	---	---	---	---
	23	27.96	38.29	---	---	---	---	---
	24	28.67	45.29	---	---	---	---	---
	25	28.72	41.95	---	---	---	---	---
	26	29.31	44.29	---	---	---	---	---
	27	30.11	47.33	---	---	---	---	---
	28	30.16	42.51	---	---	---	---	---
	29	30.21	47.4	---	---	---	---	---
	30	30.27	44.51	---	---	---	---	---
	31	30.29	45.48	---	---	---	---	---
	32	31.6	47.32	---	---	---	---	---
	33	32.66	46.29	---	---	---	---	---
	34	32.79	46.09	---	---	---	---	---
	35	32.92	50.46	---	---	---	---	---
	36	34.67	48.69	---	---	---	---	---
	#	117	36	21	10	5	5	5
	%Low	0.447	0.629	0.567	0.582	0.592	0.5	0.592
	Conformer
	ΔE (kJ/mol)	0.86	1.09	1.47	1.51	1.32	1.16	1.32
	Time	2.42	01:13:32.460000	00:43:47.710000	01:19:24.610000	00:05:37.220000	00:54:05.270000	01:05:05.940000
	(2R,3R,6R,7R,9S,10R)
	Conformer	MMFF94	HF	ωB97X-D	ωB97X-D	ωB97X-D	ωB97X-V	ωB97X-D
	#		3-21G(*)	6-31G*	6-31G*	6-31G*	6-311+G(2DF,2P)	6-31G*
				(Energy)		(Part 2)	[6-311G*	(Energy)	3.23936
							(Energy)			Boltzmann dist		Label	Relative Energy (kJ/mol)	Boltzmann Weights	ChemShift(C1)	ChemShift(C2)	ChemShift(C3)	ChemShift(C4)	ChemShift(C5)	ChemShift(C6)	ChemShift(C7)	ChemShift(C8)	ChemShift(C9)	ChemShift(C10)	ChemShift(C11)	ChemShift(C12)	ChemShift(C13)	ChemShift(C14)	ChemShift(C15)	ChemShift(H1A)	ChemShift(H1B)	ChemShift(H2)	ChemShift(H4A)	ChemShift(H4B)	ChemShift(H5A)	ChemShift(H5B)	ChemShift(H6)	ChemShift(H8A)	ChemShift(H8B)	ChemShift(H9)	ChemShift(H10)	ChemShift(H12A)	ChemShift(H13A)	ChemShift(H14A)	ChemShift(H15C)
	* 2	0	0	0	0	0	0	0	1	0.308703		M0001	0	0.296	41.6	57.3	82.3	36.5	22.4	45.7	17	18.4	24.8	75.6	41.9	29.2	28.6	25.7	25.2	1.76	1.1	1.94	1.92	1.67	1.62	0.97	3.17	0.5	0.73	0.97	3.53	1.16	1.14	1.14	1.11
	1	-0.07	0.94	0.91	1.28	1.28	0.42	1.28	0.843703	0.260454		M0002	1.28	0.177	41.3	52.6	82.3	40.4	22.2	45.5	17.2	18.5	24.9	75.6	42	29.3	28.7	26.1	25.1	1.72	1.13	2.44	1.34	1.85	1.57	0.98	3.24	0.5	0.71	0.94	3.55	1.17	1.2	1.1	1.14
	5	7.62	2.64	1.46	1.72	1.73	3.07	1.73	0.288722	0.0891293		M0003	1.73	0.147	41.6	57	82.3	36.4	22.3	45	17.9	19.6	23.7	76.3	42.8	29.5	28.5	25.7	25.5	1.45	1.13	1.9	1.91	1.6	1.6	0.92	3.13	0.77	0.76	0.57	3.35	1.01	1.17	1.11	1.12
	7	8.04	7.34	3.96	3.21	3.21	3.47	3.21	0.245575	0.0758097		M0004	3.21	0.081	40.8	57.6	82.5	36.6	22.5	45.9	16.3	19.4	24.7	76.8	42.2	29.5	27.5	25.8	25.6	1.79	1.04	1.9	1.92	1.67	1.65	1.03	3.16	0.65	0.89	1	3.44	0.95	1.03	1.14	1.1
	6	7.79	3.76	2.5	3.14	3.15	3.59	3.15	0.233935	0.0722164		M0005	3.15	0.083	41.3	52.4	82.2	40.2	22.1	44.8	18	19.5	23.9	76.3	42.8	29.7	28.5	26.2	25.4	1.41	1.16	2.41	1.33	1.77	1.56	0.92	3.21	0.77	0.73	0.54	3.37	1.02	1.22	1.07	1.16
	4	7.36	7.94	4.72	4.45	4.42	3.7	4.42	0.22375	0.0690724		M0006	4.42	0.05	40.7	52.8	82.3	40.4	22.3	45.5	16.7	19.5	24.4	77.1	42.4	29.6	27.8	26.1	25.5	1.74	1.07	2.4	1.33	1.85	1.6	1.05	3.24	0.66	0.84	1.01	3.47	0.98	1.09	1.09	1.14
	3	6.09	8.82	4.87	5.95	5.95	5	5.95	0.132222	0.0408172		M0007	5.95	0.027	41.5	54.9	83.3	38.4	21.4	46.2	17.2	18.5	24.6	75.5	42	29.1	28.6	23.6	25	1.67	1.25	2.4	1.72	1.87	1.4	1.01	2.41	0.54	0.72	0.94	3.54	1.17	1.18	1.18	1.12
	10	17.43	14.12	4.49	5.16	5.17	6.62	5.17	0.0686443	0.0211907		M0008	5.17	0.037	39.2	57	82.8	43.6	25.3	44.9	20.2	19	24.3	76.6	42.9	21.4	32.4	26.1	24.8	1.81	1.67	2.66	1.2	1.88	1.99	0.82	2.89	0.57	0.86	0.53	3.36	1.14	1.12	1.3	1.09
	11	17.88	15.75	5.52	5.82	5.83	7.08	5.83	0.0569855	0.0175916		M0009	5.83	0.028	39.5	63.3	82.9	40	25.4	45.1	20.1	19	24.1	76.6	43	21.3	32.3	25.7	24.8	1.75	1.61	2.18	1.73	1.65	2.1	0.8	2.89	0.59	0.9	0.58	3.35	1.16	1.1	1.3	1.08
	8	12.85	15.09	7.76	8.19	8.2	7.77	8.2	0.0431027	0.0133059		M0010	8.2	0.011	40.8	55.3	83.2	38.5	21.5	46.5	16.7	19.2	24.2	76.8	42.3	29.4	27.8	23.8	25.4	1.71	1.18	2.37	1.74	1.88	1.44	1.1	2.42	0.65	0.84	1.01	3.46	0.98	1.08	1.18	1.13
	9	13.54	11.54	6.63	7.32	7.33	7.91	7.33	0.0407287	0.0125731		M0011	7.33	0.015	41.6	54.7	83.3	38.3	21.3	45.6	18.1	19.5	23.4	76.2	42.8	29.4	28.5	23.6	25.4	1.34	1.28	2.37	1.7	1.81	1.39	0.95	2.36	0.79	0.73	0.54	3.36	1.03	1.21	1.16	1.15
	15	25.43	17.71	5.53	6	6.01	8.43	6.01	0.0330002	0.0101872		M0012	6.01	0.026	38.4	56.9	82.7	43.7	25.2	44.8	20.7	19.9	24	77.1	43.2	21	32.1	26.2	24.9	1.79	1.67	2.67	1.19	1.75	1.99	0.8	2.89	0.78	0.9	0.16	3.18	0.96	1.1	1.27	1.12
	14	25.35	19.08	6.44	6.51	6.5	8.75	6.5	0.0289921	0.00894994		M0013	6.5	0.022	38.8	63.1	82.8	40.2	25.4	45.1	20.6	20	23.9	77.1	43.4	21	32.1	25.8	25	1.73	1.61	2.19	1.73	1.52	2.1	0.78	2.89	0.82	0.93	0.25	3.17	0.97	1.07	1.28	1.11
	12	22.74	22.66	8.74	9.94	9.94	11.26	---				Boltzmann averaged			41.2172	55.397	82.403	38.4963	22.421	45.5096	17.341	18.8457	24.5549	75.9944	42.2165	28.8792	28.672	25.7526	25.2428	1.68887	1.14907	2.1884	1.64362	1.74659	1.61184	0.968121	3.12423	0.582044	0.757515	0.86354	3.48043	1.10299	1.15184	1.1296	1.12396
	13	25.26	24.8	9.4	9.8	9.8	11.46	---
	16	26.32	26.78	10.44	10.46	---	---	---
	17	26.6	31.75	15.61	---	---	---	---
	18	27.06	30.45	15.16	---	---	---	---
	19	29.63	32.95	15.56	---	---	---	---
	20	29.96	32.65	13.01	13.96	---	---	---
	21	30.05	26.16	9.56	10.53	---	---	---
	22	33.46	40.11	---	---	---	---	---
	23	34.02	32.45	13.95	15.46	---	---	---
	24	34.06	33.93	15.2	---	---	---	---
	25	34.21	42.21	---	---	---	---	---
	26	35.72	34.45	15.12	---	---	---	---
	27	36.06	42.49	---	---	---	---	---
	#	90	27	24	19	15	15	13
	%Low	0.446	0.419	0.265	0.29	0.293	0.306	0.296
	Conformer
	ΔE (kJ/mol)	0.94	1.5	2.34	2.41	2.32	2.06	2.24
	Time	2.21	00:45:17.110000	00:50:43.610000	02:47:32.070000	00:15:44.760000	03:29:53.840000	02:14:32.320000
	(2R,3R,6R,7S,9R,10R)
	Conformer	MMFF94	HF	ωB97X-D	ωB97X-D	ωB97X-D	ωB97X-V	ωB97X-D
	#		3-21G(*)	6-31G*	6-31G*	6-31G*	6-311+G(2DF,2P)	6-31G*
				(Energy)		(Part 2)	[6-311G*	(Energy)	3.1953
							(Energy)			Boltzmann dist		Label	Relative Energy (kJ/mol)	Boltzmann Weights	ChemShift(C1)	ChemShift(C2)	ChemShift(C3)	ChemShift(C4)	ChemShift(C5)	ChemShift(C6)	ChemShift(C7)	ChemShift(C8)	ChemShift(C9)	ChemShift(C10)	ChemShift(C11)	ChemShift(C12)	ChemShift(C13)	ChemShift(C14)	ChemShift(C15)	ChemShift(H1A)	ChemShift(H1B)	ChemShift(H2)	ChemShift(H4A)	ChemShift(H4B)	ChemShift(H5A)	ChemShift(H5B)	ChemShift(H6)	ChemShift(H8A)	ChemShift(H8B)	ChemShift(H9)	ChemShift(H10)	ChemShift(H12A)	ChemShift(H13A)	ChemShift(H14A)	ChemShift(H15A)
	* 7	0	0	0	0	0	0	0	1	0.31296		M0001	0	0.219	36.5	50.1	78.7	43.9	26.3	52.7	17.5	21.4	29	78.6	41.7	27.7	25.3	25.6	21.3	1.33	2.3	2.55	1.92	1.43	1.52	1.7	1.9	0.92	0.92	0.41	4.05	0.97	0.99	1.17	1.41
	9	0.38	2.76	1.79	1.43	1.43	1.97	1.43	0.450602	0.14102		M0002	1.43	0.123	37.3	53.3	78.4	40.8	25.6	52.9	17.6	21.5	29	78.5	41.7	28.1	25.6	25	21.2	0.71	2.33	2.43	2.04	1.68	1.53	1.71	1.93	0.91	0.94	0.37	4.05	0.96	0.97	1.17	1.38
	10	1.16	-1.8	5.33	4	3.99	3.23	3.99	0.270621	0.0846935		M0003	3.99	0.044	38.5	53.2	81.1	43.2	24.6	51.3	18.8	22.2	29	78.1	42.9	27.7	26.1	26.6	19.9	1.04	2.21	2.39	1.25	1.84	2	1.81	2.23	0.91	0.94	0.48	4.03	0.96	1.02	1.12	1.43
	2	-7.91	-0.11	2.81	2.49	2.49	3.4	2.49	0.25263	0.0790632		M0004	2.49	0.08	37.1	49.9	78.7	43.8	26.3	52.3	17.5	20.7	29.8	77.3	41.2	28.9	26.7	25.6	22.1	1.38	2.35	2.59	1.93	1.45	1.52	1.69	1.89	0.89	0.56	0.46	4.12	1.21	1.07	1.19	1.33
	5	-5.65	1.36	3.41	2.83	2.83	3.79	2.83	0.215748	0.0675205		M0005	2.83	0.07	36.7	54.6	79.3	44.4	25.6	52	17.5	20.7	29.9	77.2	41	28.8	26.7	22.4	21.8	1.43	2.35	1.87	1.43	1.79	1.48	1.71	1.78	0.88	0.57	0.39	4.11	1.22	1.01	1.21	1.32
	13	1.98	-0.12	6.23	5.15	5.14	4.11	5.14	0.189544	0.0593197		M0006	5.14	0.027	38.8	59.2	81.2	40.2	24.8	51.7	18.9	22.4	29.1	77.9	42.8	27.7	26.1	26.2	19.9	0.99	2.23	1.88	1.79	1.63	2.15	1.81	2.23	0.93	0.96	0.42	4.01	0.95	0.96	1.14	1.46
	8	0.09	5.9	1.23	1.5	1.5	4.53	1.5	0.159919	0.0500482		M0007	1.5	0.12	36.7	50.1	78.4	43.7	26	52	16.5	22.2	29.2	78	41.5	29.4	26.5	25.5	20.9	1.43	1.72	2.56	1.93	1.44	1.5	1.62	1.89	0.93	0.93	0.41	4.05	1.06	1.11	1.15	1.25
	14	2.01	7.35	1.67	1.77	1.77	4.74	1.77	0.146891	0.0459709		M0008	1.77	0.107	36.2	54.6	79.1	44.1	25.3	51.7	16.6	22.3	29.4	77.9	41.4	29.2	26.4	22.4	20.7	1.71	1.48	1.84	1.42	1.77	1.46	1.63	1.78	0.92	0.93	0.34	4.03	1.07	1.05	1.16	1.24
	1	-8.69	1.89	4.14	3.32	3.31	4.79	3.31	0.143949	0.0450502		M0009	3.31	0.058	37.8	53.1	78.4	40.8	25.6	52.6	17.6	20.6	29.8	77.2	41.1	29	26.9	25	21.8	0.76	2.36	2.45	2.04	1.68	1.53	1.7	1.92	0.91	0.55	0.42	4.12	1.18	1.02	1.18	1.3
	3	-7.77	-3.3	7	5.63	5.63	6.1	5.63	0.0847206	0.0265141		M0010	5.63	0.023	39.3	53.2	81.3	43.3	24.9	51.1	18.9	21.2	29.6	76.8	42.2	28.7	27.7	26.6	19.9	1.11	2.23	2.42	1.28	1.86	2.03	1.79	2.24	0.93	0.53	0.52	4.11	1.2	1.09	1.14	1.4
	11	1.28	9.14	2.94	3.02	3.02	6.36	3.02	0.07626	0.0238663		M0011	3.02	0.065	37.5	53.2	78.2	40.7	25.3	52.3	16.5	22.4	29.3	77.9	41.6	29.5	26.6	24.9	21	0.8	1.73	2.42	2.04	1.67	1.51	1.62	1.93	0.96	0.93	0.38	4.03	1.04	1.06	1.11	1.23
	4	-7.46	-1.81	7.84	6.51	6.51	6.67	6.51	0.0672694	0.0210526		M0012	6.51	0.016	39.6	59	81.2	40.1	24.9	51.4	18.8	21.2	29.7	76.7	42.1	28.6	27.6	25.9	19.9	1.05	2.25	1.91	1.8	1.64	2.16	1.79	2.24	0.93	0.54	0.46	4.1	1.18	1.02	1.14	1.41
	17	5.22	5.4	8.44	7.99	7.99	7.11	7.99	0.0562979	0.017619		M0013	7.99	0.009	38.7	56.6	82	41.4	24.1	50.2	18.8	22.2	29.1	77.9	42.7	27.5	26	24	19.4	1.16	2.19	2.26	1.7	1.74	1.59	1.98	1.92	0.89	0.96	0.39	4.01	0.96	0.99	1.21	1.43
	12	1.77	5.17	6.11	5.45	5.45	7.66	5.45	0.0450646	0.0141034		M0014	5.45	0.024	39	53	81	42.8	24.2	50.8	18	23.3	29.1	77.6	42.8	29.3	27	26.5	19.8	1.66	1.15	2.41	1.23	1.73	2.03	1.73	2.19	0.91	0.92	0.5	4.02	1.03	1.12	1.12	1.25
	16	2.4	6.86	6.99	6.53	6.52	8.23	6.52	0.0357819	0.0111983		M0015	6.52	0.016	39.3	58.8	81.1	39.9	24.2	51.2	18	23.5	29.1	77.5	42.7	29.3	27	26.1	19.9	1.67	1.09	1.91	1.76	1.52	2.17	1.73	2.19	0.92	0.95	0.45	4	1.02	1.06	1.13	1.28
	6	-2.91	4.51	10.83	10.1	---	---	---				Boltzmann averaged			37.3031	52.5801	79.2667	42.7928	25.6462	52.2189	17.6965	21.5627	29.2365	78.0363	41.7929	28.2635	26.0439	25.2467	21.0122	1.18643	2.18754	2.36611	1.79106	1.59738	1.63589	1.71798	1.96232	0.914074	0.842023	0.415334	4.05823	1.03439	1.0133	1.16395	1.36933
	15	2.12	1.42	---	---	---	---	---
	18	6.19	13.32	10.29	10.27	---	---	---
	#	99	18	17	17	15	15	15
	%Low	0.276	0.278	0.239	0.218	0.219	0.312	0.219
	Conformer
	ΔE (kJ/mol)	1.47	2.33	2.22	2.24	2.18	2.77	2.18
	Time	2.5	01:10:26.320000	00:49:15.360000	04:01:52.370000	00:10:16.260000	02:04:36.990000	03:06:57.240000
	(2R,3R,6R,7S,9S,10R)
	Conformer	MMFF94	HF	ωB97X-D	ωB97X-D	ωB97X-D	ωB97X-V	ωB97X-D
	#		3-21G(*)	6-31G*	6-31G*	6-31G*	6-311+G(2DF,2P)	6-31G*
				(Energy)		(Part 2)	[6-311G*	(Energy)	4.07661
							(Energy)			Boltzmann dist		Label	Relative Energy (kJ/mol)	Boltzmann Weights	ChemShift(C1)	ChemShift(C2)	ChemShift(C3)	ChemShift(C4)	ChemShift(C5)	ChemShift(C6)	ChemShift(C7)	ChemShift(C8)	ChemShift(C9)	ChemShift(C10)	ChemShift(C11)	ChemShift(C12)	ChemShift(C13)	ChemShift(C14)	ChemShift(C15)	ChemShift(H1A)	ChemShift(H1B)	ChemShift(H2)	ChemShift(H4A)	ChemShift(H4B)	ChemShift(H5A)	ChemShift(H5B)	ChemShift(H6)	ChemShift(H8A)	ChemShift(H8B)	ChemShift(H9)	ChemShift(H10)	ChemShift(H12A)	ChemShift(H13A)	ChemShift(H14A)	ChemShift(H15A)
	* 5	0	0	0	0	0	0	0	1	0.245302		M0001	0	0.231	36.9	49.7	79.5	42.3	25.9	44.5	17.3	21.2	27.3	79.3	37.2	23.5	25.2	21.2	23.9	1.65	1.66	1.42	1.3	1.73	1.63	1.71	1.66	0.12	0.53	0.88	2.98	1.17	1.07	1.14	0.99
	2	-2.13	-0.66	0.47	0.39	0.39	0.2	0.39	0.922257	0.226231		M0002	0.39	0.197	37.3	45.2	78.7	41.9	26.7	44.9	17.1	21.2	27.4	79.1	37.3	23.6	25.1	24.4	24.1	1.62	1.66	2.16	1.8	1.4	1.69	1.7	1.75	0.15	0.53	0.87	3.05	1.15	1.13	1.11	0.98
	1	-2.5	0.16	0.37	0.24	0.25	0.68	0.25	0.759446	0.186294		M0003	0.25	0.208	37.9	48	78.6	38.9	26.1	45.3	17.2	21.1	27.4	78.8	37.4	23.5	25.3	23.9	24.1	0.99	1.66	2.03	1.92	1.63	1.69	1.71	1.77	0.15	0.53	0.86	3.03	1.15	1.09	1.11	0.98
	12	5.8	5.56	2.39	2.4	2.41	2.94	2.41	0.304317	0.0746494		M0004	2.41	0.087	36.1	49.7	79.3	42.3	25.9	44.4	17.6	22.3	27.6	79.2	37.8	22.4	24.8	21.2	24	1.63	1.58	1.45	1.32	1.73	1.67	1.71	1.73	0.47	0.63	0.4	2.83	0.95	1.05	1.11	0.95
	8	4.36	5.06	3.09	2.83	2.83	3.25	2.83	0.26844	0.0658487		M0005	2.83	0.074	36.4	45.2	78.8	42	26.7	44.8	17.6	22.2	27.8	79	38	22.5	24.8	24.4	24.2	1.59	1.57	2.2	1.83	1.4	1.72	1.69	1.83	0.5	0.63	0.44	2.9	0.94	1.11	1.11	0.96
	10	4.85	6.32	3.26	3.12	3.13	4.07	3.13	0.192637	0.0472542		M0006	3.13	0.065	37	47.9	78.4	38.9	26.2	45.1	17.6	22.2	27.7	78.7	38	22.6	24.9	23.7	24.2	0.98	1.58	2.07	1.93	1.64	1.73	1.71	1.85	0.51	0.63	0.38	2.89	0.94	1.05	1.06	0.95
	4	-0.73	2.59	6.3	4.83	4.84	4.78	4.84	0.144532	0.035454		M0007	4.84	0.033	39.8	46.7	82.2	44.1	27.3	47.3	18.5	21.3	26.8	78.5	38.4	23.9	25.5	26.3	23.6	1.44	1.64	2.3	1.18	1.73	2.21	1.75	1.78	0.21	0.48	0.81	3.18	1.13	1.17	1.13	0.98
	7	3.51	8.56	5.75	5.67	5.67	5.24	5.67	0.119984	0.0294324		M0008	5.67	0.023	37.4	45.1	78.8	42	26.8	45.2	16.8	22.7	25.7	80.1	37.7	23.8	25.2	24.4	24.1	1.57	1.69	2.08	1.79	1.4	1.71	1.71	1.79	0.41	0.7	0.92	3.02	1.1	0.88	1.1	0.99
	3	-1.15	4.08	7.48	5.86	5.86	5.63	5.86	0.102468	0.0251355		M0009	5.86	0.022	40	52.2	82.3	41.2	27.7	47.7	18.6	21.1	26.8	78.7	38.3	23.8	25.4	26.3	23.3	1.34	1.65	1.9	1.78	1.59	2.24	1.78	1.8	0.22	0.49	0.79	3.15	1.12	1.1	1.12	0.97
	16	6.63	10.09	6.12	6.17	6.18	5.74	6.18	0.0980066	0.0240412		M0010	6.18	0.019	37	49.8	79.5	42.4	25.9	44.7	17	22.8	25.6	80.3	37.6	23.8	25.3	21.1	23.9	1.61	1.7	1.34	1.28	1.73	1.65	1.73	1.69	0.37	0.7	0.92	2.96	1.12	0.83	1.13	0.99
	9	4.56	10.45	6.78	6.59	6.6	6.55	6.6	0.0706165	0.0173223		M0011	6.6	0.016	37.9	47.9	78.5	38.9	26.1	45.4	16.9	22.7	25.6	79.8	37.9	23.8	25.4	23.7	24	0.97	1.7	1.95	1.9	1.63	1.71	1.73	1.8	0.41	0.7	0.9	3	1.1	0.84	1.08	0.98
	15	6.51	8.48	8.81	7.41	7.4	7.85	7.4	0.0417297	0.0102364		M0012	7.4	0.012	39.1	46.9	82.1	44.4	27.4	47.5	18.9	22.1	27.4	78.7	39	23	25.1	26.4	23.7	1.45	1.58	2.36	1.2	1.76	2.23	1.78	1.85	0.54	0.57	0.36	3.03	0.93	1.14	1.13	0.93
	14	6.25	10.07	10.33	8.49	8.45	8.87	8.45	0.0276179	0.00677472		M0013	8.45	0.008	39.1	52.2	82.4	41.4	27.7	47.9	19	22.1	27.3	78.7	38.9	23	25	26.4	23.5	1.33	1.56	1.95	1.8	1.6	2.26	1.8	1.87	0.54	0.58	0.34	2.99	0.92	1.07	1.1	0.94
	6	1.99	10.42	9.47	9.27	9.28	9.16	9.28	0.0245599	0.00602458		M0014	9.28	0.005	39.7	51.2	82.7	42.4	27.1	46.7	18.5	20.9	26.8	78.9	38.2	23.9	25.4	23.9	23.2	1.58	1.65	2.05	1.61	1.75	1.62	1.88	1.63	0.16	0.47	0.8	3.11	1.13	1.15	1.19	0.94
	11	5.31	12.28	11.93	10.65	---	---	---				Boltzmann averaged			37.3583	47.7735	79.2321	41.3825	26.3447	45.0679	17.3739	21.4997	27.2658	79.1062	37.5378	23.369	25.146	23.3046	23.9968	1.44819	1.64434	1.87232	1.63116	1.59531	1.71886	1.71278	1.74418	0.234614	0.558419	0.773858	2.9982	1.10777	1.07765	1.11624	0.976739
	13	6.18	14.84	14.29	12.39	---	---	---
	17	8.06	20.35	15.45	---	---	---	---
	18	8.14	15.88	11.77	11.36	---	---	---
	19	15.87	13.43	22.24	---	---	---	---
	20	23.06	23.28	28.94	---	---	---	---
	#	90	20	20	17	14	14	14
	%Low	0.254	0.308	0.244	0.229	0.231	0.245	0.231
	Conformer
	ΔE (kJ/mol)	1.85	1.64	1.63	1.66	1.59	1.72	1.59
	Time	3.61	00:22:26.700000	00:56:32.640000	03:21:21.860000	00:09:05.180000	02:09:21.420000	02:37:11.780000
	(2R,3R,6S,7R,9R,10R)
	Conformer	MMFF94	HF	ωB97X-D	ωB97X-D	ωB97X-D	ωB97X-V	ωB97X-D
	#		3-21G(*)	6-31G*	6-31G*	6-31G*	6-311+G(2DF,2P)	6-31G*
				(Energy)		(Part 2)	[6-311G*	(Energy)	4.75644
							(Energy)			Boltzmann dist		Label	Relative Energy (kJ/mol)	Boltzmann Weights	ChemShift(C1)	ChemShift(C2)	ChemShift(C3)	ChemShift(C4)	ChemShift(C5)	ChemShift(C6)	ChemShift(C7)	ChemShift(C8)	ChemShift(C9)	ChemShift(C10)	ChemShift(C11)	ChemShift(C12)	ChemShift(C13)	ChemShift(C14)	ChemShift(C15)	ChemShift(H1A)	ChemShift(H1B)	ChemShift(H2)	ChemShift(H4A)	ChemShift(H4B)	ChemShift(H5A)	ChemShift(H5B)	ChemShift(H6)	ChemShift(H8A)	ChemShift(H8B)	ChemShift(H9)	ChemShift(H10)	ChemShift(H12A)	ChemShift(H13B)	ChemShift(H14C)	ChemShift(H15A)
	* 3	0	0	0	0	0	0	0	1	0.210241		M0001	0	0.246	35.3	50	79	43	22.6	42.6	21.9	17	27.6	76.7	37.5	31.2	23.9	20.5	20	1.52	1.9	1.65	1.35	1.67	1.61	1.57	2.08	0.46	0.39	0.58	3.86	1.18	1.1	1.11	1.06
	2	-1.4	-0.66	0.26	0.38	0.38	0.09	0.38	0.964236	0.202722		M0002	0.38	0.211	35.6	45.9	78.2	42.8	23.5	43.5	22.2	17	27.6	76.9	37.6	31.3	24.1	23.6	19.9	1.54	1.87	2.39	1.88	1.32	1.68	1.54	2.13	0.46	0.39	0.63	3.88	1.17	1.17	1.08	1.14
	1	-2.23	1.15	0.37	0.47	0.47	0.43	0.47	0.840295	0.176665		M0003	0.47	0.204	36.2	48.4	78.1	39.6	22.8	43.8	22.2	17	27.5	76.7	37.6	31.4	24.1	23.2	19.9	0.91	1.86	2.23	1.97	1.56	1.67	1.56	2.05	0.47	0.36	0.59	3.87	1.16	1.13	1.04	1.14
	5	3.47	1.33	3.27	2.24	2.24	1.19	2.24	0.617831	0.129894		M0004	2.24	0.1	39.5	46.2	80.2	44.2	26.1	50	20.5	16.6	27.6	76.8	37.9	31.7	23.9	26.4	20.6	1.38	1.77	2.3	1.29	1.58	2.07	1.38	1.96	0.45	0.42	0.67	3.88	1.16	1.19	1.1	1.15
	4	2.69	3.8	5.17	3.85	3.85	2.71	3.85	0.334	0.0702206		M0005	3.85	0.052	39.5	51.4	80.5	41.2	26.5	50.3	20.4	16.6	27.5	76.6	37.8	31.7	23.8	26.3	20.7	1.26	1.75	1.88	1.87	1.41	2.1	1.4	1.99	0.47	0.45	0.63	3.86	1.15	1.12	1.07	1.13
	9	5.32	4.43	4.2	3.93	3.91	3.31	3.91	0.262001	0.0550834		M0006	3.91	0.051	36.1	50	78.9	43	22.6	42.8	21.7	17.6	26.3	77.1	37.6	30.5	23.4	20.4	20.2	1.54	1.63	1.65	1.34	1.66	1.62	1.57	2.09	0.51	1.14	0.65	3.84	0.9	1.08	1.08	1.04
	6	4.14	3.97	4.64	4.43	4.43	3.59	4.43	0.233935	0.0491828		M0007	4.43	0.041	36.5	45.9	78	42.7	23.5	43.7	21.9	17.8	25.9	77.3	37.7	30.7	23.5	23.6	20	1.57	1.61	2.39	1.87	1.31	1.7	1.54	2.15	0.53	1.14	0.64	3.87	0.91	1.15	1.07	1.1
	8	4.83	6.75	5.63	5.37	5.36	4.69	5.36	0.149893	0.0315137		M0008	5.36	0.028	37.1	48.3	78	39.6	22.8	44.1	22	17.8	25.9	77.3	37.9	30.8	23.6	23.3	19.9	0.92	1.62	2.23	1.97	1.55	1.68	1.57	2.05	0.53	1.13	0.63	3.85	0.9	1.12	1.03	1.1
	7	4.62	7.99	6.41	6.04	6.04	4.85	6.04	0.140496	0.029538		M0009	6.04	0.022	39.4	50.3	80.5	42.3	26	49	19.7	16.6	27.5	76.6	37.7	31.7	23.9	23.7	20.5	1.48	1.78	2	1.7	1.54	1.42	1.5	1.93	0.47	0.44	0.66	3.86	1.18	1.15	1.15	1.04
	14	10.16	7.18	8.5	7.16	7.16	5.54	7.16	0.106268	0.022342		M0010	7.16	0.014	40.3	46.3	80.1	44.2	26.2	50.5	20.2	17.3	26.1	77.3	38.2	31.1	23.4	26.4	20.7	1.4	1.53	2.3	1.26	1.54	2.05	1.41	1.97	0.52	1.18	0.72	3.86	0.9	1.18	1.08	1.13
	13	10.05	9.84	10.75	9.06	9.05	7.29	9.05	0.052343	0.0110047		M0011	9.05	0.006	40.3	51.4	80.4	41.3	26.6	50.8	20.1	17.4	26.1	77.2	38.1	31	23.3	26.4	20.8	1.27	1.53	1.88	1.86	1.4	2.08	1.43	1.99	0.54	1.2	0.69	3.84	0.88	1.11	1.06	1.1
	12	8.49	15.83	7.1	7.35	7.35	8.82	7.35	0.0281824	0.0059251		M0012	7.35	0.013	35.9	49.5	78.6	42.5	22.8	47	21.3	18.8	27.2	76.9	37.3	30.6	24.3	20.3	20.3	1.72	1.08	1.65	1.32	1.67	1.7	1.57	0.95	0.63	0.94	0.62	3.8	1.12	1.12	1.04	1
	10	7	14.91	7.39	7.69	7.68	8.93	7.68	0.0269554	0.00566715		M0013	7.68	0.011	36.4	45.8	77.7	42.2	23.7	48	21.6	18.9	27.3	77.1	37.5	30.7	24.3	23.3	20.1	1.75	1.06	2.38	1.86	1.33	1.77	1.54	0.98	0.64	0.94	0.68	3.82	1.11	1.17	1.02	1.07
	11	8.02	18.72	8.12	8.81	8.81	10.17	---				Boltzmann averaged			36.8177	48.1505	78.9284	42.2463	23.8291	45.1212	21.5907	17.0383	27.3095	76.8364	37.6659	31.2839	23.899	23.3202	20.1386	1.36037	1.79597	2.08926	1.65691	1.51599	1.74696	1.51671	2.04517	0.474116	0.528747	0.622992	3.86669	1.1219	1.13846	1.08034	1.1102
	15	10.4	13.08	11.13	10.29	---	---	---
	16	12.2	20.64	12.68	11.93	---	---	---
	17	12.48	17.78	10.77	10.13	---	---	---
	18	13.96	24.84	14.61	14.2	---	---	---
	#	108	18	18	18	14	14	13
	%Low	0.372	0.304	0.257	0.242	0.245	0.209	0.246
	Conformer
	ΔE (kJ/mol)	1.98	1.71	1.67	1.75	1.65	1.43	1.6
	Time	1.51	00:55:31.240000	00:37:34.990000	02:27:15.010000	00:14:23.110000	02:47:23.280000	02:57:10.110000
	(2R,3R,6S,7R,9S,10R)
	Conformer	MMFF94	HF	ωB97X-D	ωB97X-D	ωB97X-D	ωB97X-V	ωB97X-D
	#		3-21G(*)	6-31G*	6-31G*	6-31G*	6-311+G(2DF,2P)	6-31G*
				(Energy)		(Part 2)	[6-311G*	(Energy)	4.3738
							(Energy)			Boltzmann dist		Label	Relative Energy (kJ/mol)	Boltzmann Weights	ChemShift(C1)	ChemShift(C2)	ChemShift(C3)	ChemShift(C4)	ChemShift(C5)	ChemShift(C6)	ChemShift(C7)	ChemShift(C8)	ChemShift(C9)	ChemShift(C10)	ChemShift(C11)	ChemShift(C12)	ChemShift(C13)	ChemShift(C14)	ChemShift(C15)	ChemShift(H1A)	ChemShift(H1B)	ChemShift(H2)	ChemShift(H4A)	ChemShift(H4B)	ChemShift(H5A)	ChemShift(H5B)	ChemShift(H6)	ChemShift(H8A)	ChemShift(H8B)	ChemShift(H9)	ChemShift(H10)	ChemShift(H12A)	ChemShift(H13A)	ChemShift(H14A)	ChemShift(H15C)
	* 2	0	0	0	0	0	0	0	1	0.228634		M0001	0	0.18	40.2	50.7	76.7	40.9	22.3	52.8	16.5	20.3	31.9	76	41.4	28.4	28.9	26.6	18.7	1.56	1.79	2.46	1.89	1.6	1.69	1.41	1.31	0.59	0.82	0.7	3.49	1.21	1.17	1.03	1.04
	1	-0.24	2.76	0.27	0.22	0.22	0.47	0.22	0.826804	0.189036		M0002	0.22	0.165	41	53.4	76.8	38.1	22.1	53.5	16.6	20.3	31.8	75.8	41.4	28.6	29	25.8	18.7	0.8	1.83	2.32	2.1	1.74	1.63	1.44	1.3	0.59	0.85	0.62	3.47	1.19	1.12	1.02	1.02
	3	1.54	1.24	0.11	-0.05	-0.05	0.48	-0.05	0.823465	0.188272		M0003	-0.05	0.184	39.7	54.8	77.4	41	21.1	52.3	16.5	20.3	32.1	75.8	41.1	28.3	28.8	22.9	18.6	1.53	1.82	1.71	1.51	1.93	1.55	1.44	1.32	0.58	0.84	0.68	3.45	1.2	1.08	1.07	0.96
	5	6.53	2.17	1.37	1.4	1.4	2.62	1.4	0.346388	0.0791961		M0004	1.4	0.102	40.9	50.5	76.9	41	22.8	52.6	17.2	21.3	30.8	76.9	42.2	28.6	28.6	26.7	18.7	1.58	1.49	2.42	1.87	1.61	1.71	1.44	1.22	0.83	0.85	0.3	3.3	1.05	1.19	0.99	1.06
	4	6.21	5.79	2.99	2.42	2.42	2.64	2.42	0.343596	0.0785577		M0005	2.42	0.068	39.2	50.8	76.5	40.9	21.9	52.8	15.9	21.1	31.5	77.4	41.7	28.7	28.1	26.2	19.1	1.5	1.82	2.42	1.89	1.61	1.68	1.43	1.36	0.73	0.97	0.73	3.41	1.01	1.07	1.02	1.04
	8	7.59	3.27	1.21	1.28	1.28	3.07	1.28	0.288722	0.0660117		M0006	1.28	0.108	40.2	54.3	77.6	41	21	52.2	17.2	21.3	31.2	76.8	41.8	28.4	28.6	22.6	18.6	1.57	1.52	1.69	1.49	1.92	1.59	1.45	1.25	0.83	0.86	0.29	3.26	1.05	1.11	1.02	0.98
	9	8.12	7.83	3.33	2.54	2.53	3.1	2.53	0.285238	0.0652152		M0007	2.53	0.065	38.9	55.2	77.5	41.1	21.3	52.3	15.8	21.2	31.7	77.2	41.4	28.6	28	22.9	19	1.86	1.47	1.68	1.5	1.93	1.54	1.46	1.35	0.73	0.98	0.73	3.38	1.01	0.98	1.07	0.96
	7	7.27	5.48	2.16	2.01	2.01	3.57	2.01	0.235836	0.0539202		M0008	2.01	0.08	41.6	53.2	76.8	38.2	22.5	53.3	17.3	21.4	30.9	76.5	42.2	28.8	28.8	25.9	18.5	0.84	1.54	2.28	2.11	1.73	1.65	1.46	1.21	0.86	0.84	0.19	3.29	1.04	1.15	0.98	1.01
	6	7.09	9.43	3.71	3.28	3.28	3.7	3.28	0.22375	0.051157		M0009	3.28	0.048	40.1	53.5	76.7	38	21.8	53.4	16	21.2	31.4	77.3	41.8	29	28.1	25.5	19.1	0.75	1.86	2.28	2.08	1.74	1.62	1.46	1.34	0.73	0.98	0.65	3.4	0.99	1.02	1.01	1.03
	10	38.02	38.73	30.58	---	---	---	---				Boltzmann averaged			40.2196	52.7835	76.9678	40.1232	21.8786	52.8078	16.5453	20.6721	31.6615	76.3303	41.5204	28.5237	28.6887	25.1293	18.7352	1.34752	1.73322	2.16541	1.82631	1.74699	1.63098	1.43642	1.30158	0.664816	0.865934	0.596625	3.41961	1.13193	1.11223	1.02992	1.01143
	11	38.37	40.89	---	---	---	---	---
	#	81	11	10	9	9	9	9
	%Low	0.369	0.346	0.191	0.184	0.184	0.228	0.184
	Conformer
	ΔE (kJ/mol)	1.24	1.78	1.02	1	1	1.38	1
	Time	2.26	00:21:41.260000	00:22:12.260000	02:43:35.340000	00:06:33.390000	01:40:58.260000	01:49:33.850000
	(2R,3R,6S,7S,9R,10R)
	Conformer	MMFF94	HF	ωB97X-D	ωB97X-D	ωB97X-D	ωB97X-V	ωB97X-D
	#		3-21G(*)	6-31G*	6-31G*	6-31G*	6-311+G(2DF,2P)	6-31G*
				(Energy)		(Part 2)	[6-311G*	(Energy)	3.55483
							(Energy)			Boltzmann dist		Label			ChemShift(C1)	ChemShift(C2)	ChemShift(C3)	ChemShift(C4)	ChemShift(C5)	ChemShift(C6)	ChemShift(C7)	ChemShift(C8)	ChemShift(C9)	ChemShift(C10)	ChemShift(C11)	ChemShift(C12)	ChemShift(C13)	ChemShift(C14)	ChemShift(C15)	ChemShift(H1A)	ChemShift(H1B)	ChemShift(H2)	ChemShift(H4A)	ChemShift(H4B)	ChemShift(H5A)	ChemShift(H5B)	ChemShift(H6)	ChemShift(H8A)	ChemShift(H8B)	ChemShift(H9)	ChemShift(H10)	ChemShift(H12C)	ChemShift(H13A)	ChemShift(H14B)	ChemShift(H15A)
	* 4	0	0	0	0	0	0	0	1	0.281307		M0001			35.8	55.2	74.9	41.1	23.7	48.8	16.9	22.6	23.9	78.8	42.2	27.3	26.9	26.8	30.3	1.45	2.07	1.83	1.75	1.64	1.1	1.37	1.92	1.09	1.04	0.63	4.09	1.04	1.04	1.08	1.45
	6	1.9	1.84	0.67	0.65	0.62	0.96	0.62	0.678094	0.190753		M0002			35.4	60.6	75.9	40.5	23.1	48.2	17.1	22.8	23.6	78.7	41.9	27	26.7	23.6	30.3	1.47	2.07	1.08	1.49	1.89	0.92	1.38	1.91	1.08	1.09	0.4	4.05	1.03	0.94	1.1	1.44
	5	0.82	2.32	1.12	0.94	0.93	1.41	0.93	0.565207	0.158997		M0003			36.5	58.2	74.9	38.1	23.3	49.5	17	22.8	23.8	78.8	42.1	27.4	27.4	25.8	30.4	0.84	2.13	1.73	2	1.73	1.05	1.39	1.94	1.12	1.07	0.53	4.08	1.02	0.96	1.05	1.44
	2	-8.07	-0.54	2.45	2.23	2.22	3.03	2.22	0.293433	0.0825449		M0004			36.6	55.2	74.9	41.1	23.8	48.5	16.9	22.5	24.3	77.6	41.7	28.2	28.2	26.7	31.3	1.5	2.09	1.85	1.74	1.62	1.09	1.36	1.87	1.1	0.74	0.63	4.17	1.23	1.1	1.07	1.36
	7	1.94	2.93	0.12	0.16	0.16	3.24	0.16	0.269528	0.0758202		M0005			35.8	55.2	74.7	40.8	23.5	48.7	16.1	22.6	24.7	78.7	42	28.6	27.6	26.6	28.9	1.51	1.63	1.81	1.74	1.61	1.1	1.36	1.83	1.14	1.06	0.56	4.06	1.07	1.12	1.04	1.35
	1	-8.34	1.11	2.7	2.56	2.55	3.91	2.55	0.205522	0.0578148		M0006			37.2	58.2	74.8	38.1	23.3	49.2	17	22.7	24.2	77.5	41.6	28.3	28.8	25.7	31.2	0.91	2.15	1.76	2	1.72	1.04	1.38	1.9	1.14	0.75	0.57	4.17	1.22	1.03	1.04	1.33
	3	-5.93	1.23	2.94	2.79	2.79	3.99	2.79	0.198975	0.0559732		M0007			36.1	60.7	75.7	40.5	23.2	48	17	22.5	24.1	77.4	41.4	28.1	28.1	23.6	31.1	1.53	2.11	1.11	1.51	1.9	0.92	1.37	1.88	1.07	0.74	0.47	4.14	1.25	1.01	1.11	1.35
	9	3.77	4.88	0.63	0.73	0.73	4.19	0.73	0.183506	0.0516217		M0008			35.4	60.6	75.5	40.3	23	48.2	16.2	22.6	24.5	78.5	41.6	28.5	27.5	23.5	28.8	1.53	1.66	1.07	1.49	1.88	0.93	1.37	1.83	1.11	1.06	0.4	4.05	1.08	1.03	1.08	1.33
	8	3.36	5.69	1.18	1.06	1.05	4.52	1.05	0.160567	0.0451688		M0009			36.5	58.3	74.7	38	23.2	49.4	16.1	22.7	24.5	78.6	41.9	28.8	28.1	25.6	28.8	0.9	1.7	1.73	2.01	1.72	1.06	1.38	1.85	1.17	1.06	0.5	4.07	1.06	1.06	1.02	1.31
	#	81	9	9	9	9	9	9				Boltzmann averaged			36.0097	57.6071	75.1365	40.0975	23.4052	48.739	16.8325	22.6664	24.0072	78.4962	41.9464	27.6638	27.3639	25.5399	30.2439	1.31805	2.01682	1.58307	1.73791	1.73325	1.03276	1.37453	1.89912	1.1039	0.999438	0.53475	4.08956	1.078	1.01735	1.07184	1.40644
	%Low	0.419	0.253	0.173	0.17	0.17	0.281	0.17
	Conformer
	ΔE (kJ/mol)	0.92	1.5	0.92	0.89	0.89	1.78	0.89
	Time	8.01	00:27:50.510000	00:24:14.780000	01:46:31.290000	00:12:13.930000	01:43:18.920000	01:52:55.150000
	(2R,3R,6S,7S,9S,10R)
	Conformer	MMFF94	HF	ωB97X-D	ωB97X-D	ωB97X-D	ωB97X-V	ωB97X-D
	#		3-21G(*)	6-31G*	6-31G*	6-31G*	6-311+G(2DF,2P)	6-31G*
				(Energy)		(Part 2)	[6-311G*	(Energy)	7.99107
							(Energy)			Boltzmann dist		Label	Relative Energy (kJ/mol)	Boltzmann Weights	ChemShift(C1)	ChemShift(C2)	ChemShift(C3)	ChemShift(C4)	ChemShift(C5)	ChemShift(C6)	ChemShift(C7)	ChemShift(C8)	ChemShift(C9)	ChemShift(C10)	ChemShift(C11)	ChemShift(C12)	ChemShift(C13)	ChemShift(C14)	ChemShift(C15)	ChemShift(H1A)	ChemShift(H1B)	ChemShift(H2)	ChemShift(H4A)	ChemShift(H4B)	ChemShift(H5A)	ChemShift(H5B)	ChemShift(H6)	ChemShift(H8B)	ChemShift(H8A)	ChemShift(H9)	ChemShift(H10)	ChemShift(H12A)	ChemShift(H13B)	ChemShift(H14A)	ChemShift(H15A)
	* 1	0	0	0	0	0	0	0	1	0.12514		M0001	0	0.093	39	45	78.3	41.2	27.4	43.6	24.5	14.1	33.2	77.3	35.5	25	29.6	23.3	27.3	1.76	1.18	1.35	1.7	1.37	1.62	1.77	2.09	0.51	0.59	0.77	3.68	1.22	1.1	1.01	1.05
	2	0.65	2.5	-0.39	-0.28	-0.27	0	-0.27	1	0.12514		M0003	0.16	0.088	38	44.4	78.4	41.2	27.5	43.7	23.7	14.5	31.3	78.4	36	24.3	28.6	23.3	26.9	1.66	1.19	1.4	1.71	1.36	1.67	1.77	2.04	0.63	0.65	0.97	3.64	1.17	0.89	1	1.05
	4	5.03	3.11	0.33	0.16	0.16	0.1	0.16	0.960342	0.120177		M0004	0.1	0.09	38.8	49	79.2	41.6	26.5	42.9	24.6	14.2	33.2	77.7	35.4	24.9	29.6	20	27.1	1.24	1.72	0.61	1.15	1.71	1.53	1.8	2.05	0.5	0.42	0.75	3.55	1.22	1.1	1.04	1.04
	3	2.48	1.85	0.1	0.08	0.1	0.51	0.1	0.813529	0.101805		M0005	0.56	0.075	37.8	48.3	79.3	41.7	26.6	42.8	23.7	14.6	31.2	78.7	35.9	24.2	28.6	20.1	26.8	1.24	1.61	0.67	1.16	1.71	1.57	1.8	2	0.62	0.47	0.96	3.51	1.16	0.88	1.03	1.04
	12	7.74	5.17	0.59	0.55	0.56	0.6	0.56	0.784434	0.0981638		M0006	0.96	0.063	38	46.8	78.5	37.8	26.8	43.5	23.8	14.5	31.2	78.3	36.2	24	28.9	22.7	27	1.08	1.15	1.25	1.8	1.56	1.64	1.79	1.99	0.64	0.64	0.96	3.58	1.17	0.87	0.97	1.06
	10	7.37	6.63	0.96	0.94	0.96	0.96	0.96	0.678094	0.0848565		M0007	-1.18	0.15	34.2	48.7	79.9	39.7	26.9	45.5	22.6	15	32.6	78.4	37.5	32.3	24.1	21.2	27	1.54	1.37	0.92	1.29	1.8	1.55	1.78	1.85	0.46	0.95	1.22	3.77	1.15	0.88	1.08	1.04
	22	16.88	6.41	-2.23	-1.2	-1.18	2.47	-1.18	0.368064	0.0460594		M0008	-0.43	0.111	34.8	44.7	78.8	39.3	27.7	46.4	22.6	15	33	78.4	37.6	32.5	24.3	24.5	27.3	1.57	1.33	1.68	1.8	1.47	1.67	1.76	1.88	0.5	1.1	1.25	3.79	1.15	0.97	1.02	1.05
	18	15.39	5.67	-1.59	-0.44	-0.43	2.5	-0.43	0.363623	0.0455036		M0009	3.04	0.027	34	49.2	79.9	40.2	26.6	43.6	23.4	15.2	33.3	78	36.8	32	24	21.1	26.9	1.98	1.43	0.93	1.28	1.8	1.55	1.78	2.25	0.46	1.06	0.65	3.99	1.15	0.87	1.11	1.01
	26	18.54	7.05	2.4	3.02	3.04	3.64	3.04	0.229249	0.0286882		M0010	3.53	0.022	35.3	47.3	79.2	36.4	26.8	44.5	23.5	15.4	32.9	78	37	32.2	24	23.7	27.1	1.96	0.67	1.53	1.91	1.63	1.61	1.77	2.23	0.49	1.18	0.64	4	1.12	0.91	1.08	1.03
	21	16.76	8.87	2.68	3.51	3.53	3.74	3.53	0.220158	0.0275505		M0011	3.86	0.02	34.3	45	79	39.7	27.4	44.3	23.4	15.4	33.3	78.1	36.9	32.1	24.1	24.6	27.2	1.93	1.46	1.68	1.81	1.46	1.66	1.75	2.28	0.5	1.23	0.66	4.01	1.14	0.95	1.07	1.03
	23	17.2	6.47	3.11	3.85	3.86	3.74	3.86	0.220158	0.0275505		M0012	3.27	0.025	34.5	48.9	79.8	40.2	26.6	44.5	23.8	14.1	31	79.9	37.5	31.4	24	21	26.7	1.81	1.46	0.89	1.27	1.8	1.57	1.8	2.23	0.41	0.83	1.14	3.93	0.92	0.88	1.09	1.05
	30	23.89	11.53	2.83	3.26	3.27	3.89	3.27	0.207192	0.025928		M0013	4.07	0.018	34.8	44.7	79	39.6	27.4	45.3	23.8	14.1	31.1	80.1	37.6	31.5	24	24.5	26.9	1.78	1.48	1.64	1.79	1.46	1.69	1.79	2.26	0.44	0.98	1.15	3.95	0.91	0.95	1.06	1.07
	27	22.65	11	3.5	4.06	4.07	4.01	4.07	0.197372	0.024699		M0002	-0.27	0.104	39.2	47.3	78.4	38.1	26.8	43.7	24.6	14.1	33.1	77.3	35.6	24.8	29.9	22.7	27.2	1.18	1.15	1.21	1.81	1.59	1.6	1.8	2.03	0.52	0.59	0.75	3.63	1.22	1.1	0.99	1.04
	6	5.83	9.97	5.06	4.96	4.97	4.23	4.97	0.18056	0.0225952		M0014	4.97	0.013	41.3	46.6	80.3	43.1	29.9	48.3	21.8	14.1	33.5	77.2	35.8	24.8	29.9	27.9	27.7	1.63	1.25	1.34	1.46	1.47	1.64	1.75	1.94	0.53	0.62	0.76	3.64	1.25	1.12	1.01	1.08
	5	5.69	7.48	2.42	3.41	3.43	4.68	3.43	0.150501	0.0188336		M0015	3.43	0.023	38.8	44.8	78.3	41.2	27.4	43.7	23.8	14.8	34.5	77.1	35.9	24.2	30.2	23.3	27.3	1.8	1.14	1.44	1.73	1.37	1.65	1.75	2	0.66	0.77	0.4	3.6	0.97	1.01	1	1.03
	8	6.61	8.79	2.37	3.23	3.25	4.79	3.25	0.143949	0.0180137		M0016	3.25	0.025	38.5	48.6	79.3	41.6	26.6	42.8	23.8	14.9	34.4	77.5	35.8	24.1	30.2	20.2	26.9	1.19	1.75	0.7	1.19	1.73	1.56	1.79	1.96	0.66	0.58	0.41	3.46	0.96	1	1.05	1
	29	23.62	14.5	4.16	4.76	4.77	4.98	4.77	0.133296	0.0166806		M0017	4.77	0.014	36	47	79.1	36.4	26.7	45.5	23.9	14.1	31	79.9	37.7	31.7	24.2	23.6	26.9	1.82	0.71	1.51	1.91	1.63	1.64	1.8	2.21	0.44	0.94	1.13	3.94	0.9	0.94	1.04	1.06
	9	6.67	10.52	2.63	3.68	3.69	4.99	3.69	0.132758	0.0166133		M0018	3.69	0.021	38.8	47	78.5	38	26.7	43.6	23.9	14.8	34.3	77	36.1	23.9	30.4	22.8	27.1	1.21	1.09	1.28	1.83	1.58	1.62	1.78	1.93	0.67	0.75	0.37	3.54	0.95	0.99	0.99	1.01
	7	5.87	11.91	6.45	6.31	6.32	6.34	6.32	0.0768797	0.00962069		M0019	6.32	0.007	41.1	50.5	80.4	39.7	30.6	47.9	21.9	14.5	33.6	77.3	35.5	24.8	29.7	28.3	27.7	1.26	1.3	1.25	2.02	1.5	1.61	1.81	1.98	0.54	0.54	0.75	3.53	1.24	1.07	1.01	1.1
	11	7.57	14.09	7.99	8.12	8.13	7.69	8.13	0.0445208	0.00557132		M0020	8.13	0.004	40.6	51.9	80.6	41.6	30	46.9	21.9	14.3	33.6	77.5	35.6	24.8	29.6	26	27.7	1.7	1.31	0.8	1.67	1.64	1.26	1.8	1.88	0.5	0.34	0.77	3.57	1.24	1.11	1.06	1.1
	17	13.1	16.41	8.24	7.91	7.93	7.72	7.93	0.0439836	0.00550409		M0021	7.93	0.004	40.1	49.9	80.6	39.8	30.6	48	21.3	14.9	31.8	78.4	36.2	24.1	28.9	28.4	27.5	1.14	1.3	1.28	2.02	1.5	1.65	1.83	1.95	0.66	0.59	0.96	3.48	1.19	0.86	1	1.11
	16	12.68	17.12	8.46	8.45	8.46	7.81	8.46	0.0424106	0.00530725		M0022	8.46	0.003	39.8	51.3	80.5	41.7	30	47.1	21.3	14.7	31.8	78.4	36.2	24	28.7	25.8	27.3	1.59	1.3	0.87	1.67	1.63	1.29	1.82	1.85	0.63	0.4	0.98	3.53	1.18	0.89	1.05	1.09
	13	11.6	19.41	9.66	10.28	---	---	---				Boltzmann averaged			37.3639	46.9476	79.018	40.2799	27.1404	44.0717	23.6881	14.545	32.4087	78.1376	36.2537	26.7907	27.6789	22.4452	27.0631	1.51584	1.33416	1.13783	1.53909	1.57451	1.60283	1.78235	2.04088	0.544789	0.705979	0.885892	3.68167	1.15039	0.963881	1.02922	1.04544
	14	12.14	17.71	8.09	8.88	---	---	---
	15	12.34	21.11	10.67	11.61	---	---	---
	19	15.91	5.71	---	---	---	---	---
	20	16.44	8.95	---	---	---	---	---
	24	17.36	8.92	---	---	---	---	---
	25	17.37	6.46	---	---	---	---	---
	28	23.07	11.02	---	---	---	---	---
	31	24.29	11.55	---	---	---	---	---
	32	24.34	14.52	---	---	---	---	---
	#	90	32	25	25	22	22	22
	%Low	0.347	0.327	0.188	0.15	0.15	0.125	0.15
	Conformer
	ΔE (kJ/mol)	2.2	3.02	2.47	1.99	1.95	1.57	1.95
	Time	3.64	00:42:45.570000	00:46:50.300000	03:12:26.850000	00:22:13.330000	04:48:30.670000	03:41:12.580000
	(2R,3S,6R,7R,9R,10R)
	Conformer	MMFF94	HF	ωB97X-D	ωB97X-D	ωB97X-D	ωB97X-V	ωB97X-D
	#		3-21G(*)	6-31G*	6-31G*	6-31G*	6-311+G(2DF,2P)	6-31G*
				(Energy)		(Part 2)	[6-311G*	(Energy)	2.04998
							(Energy)			Boltzmann dist		Label	Relative Energy (kJ/mol)	Boltzmann Weights	ChemShift(C1)	ChemShift(C2)	ChemShift(C3)	ChemShift(C4)	ChemShift(C5)	ChemShift(C6)	ChemShift(C7)	ChemShift(C8)	ChemShift(C9)	ChemShift(C10)	ChemShift(C11)	ChemShift(C12)	ChemShift(C13)	ChemShift(C14)	ChemShift(C15)	ChemShift(H1A)	ChemShift(H1B)	ChemShift(H2)	ChemShift(H4A)	ChemShift(H4B)	ChemShift(H5A)	ChemShift(H5B)	ChemShift(H6)	ChemShift(H8A)	ChemShift(H8B)	ChemShift(H9)	ChemShift(H10)	ChemShift(H12A)	ChemShift(H13B)	ChemShift(H14C)	ChemShift(H15C)
	* 1	0	0	0	0	0	0	0	1	0.487809		M0001	0	0.418	31.9	46	80.5	38.5	24.7	45.4	19	13.9	28.4	75.6	37.7	32	23.8	29.3	30.3	1.35	1.81	2.12	1.78	1.36	1.21	2.16	2.2	0.31	0.46	0.72	3.89	1.14	1.26	1.26	1.15
	3	1.4	0.27	2.6	2.39	2.38	2.82	2.38	0.319459	0.155835		M0002	2.38	0.16	33.1	47.2	79.9	34.7	24.9	46.8	18.9	14.1	28.5	75.8	37.5	32.1	24.1	32	30.4	1.23	2.24	1.94	1.58	1.94	1.25	2.31	2.27	0.32	0.53	0.7	3.89	1.14	1.2	1.22	1.14
	2	0.93	1.29	4.37	4.24	4.22	3.44	4.22	0.248574	0.121257		M0003	4.22	0.076	31.5	46	79.1	37.7	25.2	46.2	18.9	14.1	28.6	75.9	37.6	32.1	23.9	32.4	30.4	1.77	2.16	2.24	1.44	1.77	1.24	2.41	2.26	0.32	0.51	0.74	3.9	1.17	1.24	1.2	1.16
	6	6.89	6.71	6.21	5.85	5.84	5.17	5.84	0.123432	0.0602111		M0004	5.84	0.04	32.8	46	80.7	38.9	24.3	45.5	18.5	14.9	26.4	76.5	38	31.2	23.2	29.2	30.4	1.37	1.51	2.11	1.83	1.3	1.27	2.21	2.21	0.41	1.11	0.78	3.87	0.86	1.26	1.26	1.12
	16	11.46	15.53	8.8	6.33	6.34	5.58	6.34	0.104562	0.0510063		M0005	6.34	0.032	28.6	47.5	79.8	41.9	33.1	44.5	31.9	10.3	34.3	75.5	35.9	30.9	24.5	26.2	28.9	1.07	1.97	1.91	1.56	1.36	2	2.18	2.59	0.09	1.23	1.39	3.76	1.04	1.04	1.1	1.06
	12	9.05	16.97	7.76	6.78	6.76	5.87	6.76	0.0929842	0.0453585		M0006	6.76	0.027	28.5	47.7	80	39.2	33.6	44.6	31.5	13.1	32.4	76	35.6	30.4	24.4	26.1	29.6	0.9	1.91	1.93	1.43	1.91	2.01	2.24	2.62	0.26	1.15	1.06	3.97	1.02	1.13	1.06	1.04
	11	8.37	5.19	6.49	6.54	6.53	6.45	6.53	0.0735326	0.0358699		M0007	6.53	0.03	33.9	47.2	80.1	34.5	24.4	46.9	18.4	15.2	26.3	76.5	37.8	31.4	23.4	31.6	30.5	1.29	1.89	1.92	1.57	1.86	1.31	2.36	2.27	0.41	1.17	0.76	3.87	0.87	1.19	1.22	1.1
	4	5.06	5.9	7.94	8.01	8.01	6.81	8.01	0.0635644	0.0310073		M0008	8.01	0.017	32.4	45.9	79.3	38	24.9	46.4	18.4	15.1	26.6	76.6	37.8	31.3	23.4	32.3	30.5	1.77	1.81	2.23	1.47	1.72	1.3	2.46	2.27	0.42	1.16	0.79	3.89	0.88	1.25	1.2	1.13
	15	9.81	-3.41	3.43	1.83	1.84	9.23	1.84	0.023874	0.0116459		M0009	1.84	0.199	35.8	48.7	78.3	41.4	29.8	44.7	19.1	12.5	26.9	76.7	38.6	28	33.6	27.8	31.3	1.96	1.88	2.31	1.41	1.66	1.39	1.51	2.33	0.4	0.42	1.01	3.86	1.42	1.11	1.21	1.19
	46	27	5.79	3.57	3.7	3.7	10.2	---				Boltzmann averaged			31.9028	46.412	80.1132	37.9149	25.6547	45.7157	20.1282	13.8633	28.6532	75.8109	37.5049	31.761	23.973	29.9454	30.2556	1.36671	1.91777	2.08502	1.66207	1.55403	1.30854	2.23026	2.26392	0.313349	0.633388	0.7795	3.88594	1.10175	1.22654	1.22538	1.13632
	23	13.44	26.64	9	9.44	9.44	10.41	---
	43	21.03	0.06	3.91	3.71	3.71	10.43	---
	37	18.69	9.68	7.91	8.49	8.5	13.25	---
	5	6.25	5.26	---	---	---	---	---
	7	7.86	17.5	5.83	6.35	---	---	---
	8	8.13	0.14	---	---	---	---	---
	9	8.19	5.95	---	---	---	---	---
	10	8.35	-3.39	---	---	---	---	---
	13	9.06	15.85	9.79	11.13	---	---	---
	14	9.56	18.38	12.44	13.86	---	---	---
	17	12.39	21.41	14.32	14.81	---	---	---
	18	12.41	24.29	13.25	13.31	---	---	---
	19	12.44	17.01	---	---	---	---	---
	20	12.97	23.96	11.38	10.79	---	---	---
	21	13.25	21.81	17.63	---	---	---	---
	22	13.35	24.22	20.14	---	---	---	---
	24	14.09	21.95	12.93	14.03	---	---	---
	25	14.12	26	19.62	---	---	---	---
	26	14.29	5.8	---	---	---	---	---
	27	14.84	21.84	13.03	13.04	---	---	---
	28	15.07	24.3	15.06	---	---	---	---
	29	15.23	12.96	9.95	11.04	---	---	---
	30	15.51	24.71	17.93	---	---	---	---
	31	15.99	26.11	21.26	---	---	---	---
	32	16.67	26.78	19.77	---	---	---	---
	33	17.3	25.87	19.47	---	---	---	---
	34	17.66	29.07	21.27	---	---	---	---
	35	18.19	29.26	20.04	---	---	---	---
	36	18.32	28.78	21.14	---	---	---	---
	38	19.06	31.9	14.19	13.64	---	---	---
	39	19.2	28.83	13.46	12.88	---	---	---
	40	19.44	31.1	21.36	---	---	---	---
	41	20.72	26.92	14.2	14.25	---	---	---
	42	20.74	29.37	19.93	---	---	---	---
	44	23.13	31.5	20.19	---	---	---	---
	45	26.39	26.63	---	---	---	---	---
	47	27.06	26.59	19.66	---	---	---	---
	48	28.94	30.88	24.74	---	---	---	---
	49	29.23	40.76	---	---	---	---	---
	50	31.47	29.06	25.84	---	---	---	---
	51	31.9	31.34	20.58	---	---	---	---
	52	32.08	13.01	---	---	---	---	---
	53	32.88	0.11	---	---	---	---	---
	54	34.71	46.65	---	---	---	---	---
	55	35.53	40.33	---	---	---	---	---
	56	36.71	41.27	---	---	---	---	---
	57	37.04	39.1	---	---	---	---	---
	58	38.81	41.89	---	---	---	---	---
	59	38.82	38.91	---	---	---	---	---
	60	39.13	42.24	---	---	---	---	---
	#	171	60	43	25	13	13	9
	%Low	0.347	0.283	0.365	0.329	0.346	0.475	0.418
	Conformer
	ΔE (kJ/mol)	2.23	1.9	3.03	2.73	2.41	2.48	2.02
	Time	2.75	02:36:44.890000	02:01:23.670000	03:44:36.370000	00:15:09.110000	02:48:00.040000	02:09:17.480000
	(2R,3S,6R,7R,9S,10R)
	Conformer	MMFF94	HF	ωB97X-D	ωB97X-D	ωB97X-D	ωB97X-V	ωB97X-D
	#		3-21G(*)	6-31G*	6-31G*	6-31G*	6-311+G(2DF,2P)	6-31G*
				(Energy)		(Part 2)	[6-311G*	(Energy)	1.98263
							(Energy)			Boltzmann dist		Label	Relative Energy (kJ/mol)	Boltzmann Weights	ChemShift(C1)	ChemShift(C2)	ChemShift(C3)	ChemShift(C4)	ChemShift(C5)	ChemShift(C6)	ChemShift(C7)	ChemShift(C8)	ChemShift(C9)	ChemShift(C10)	ChemShift(C11)	ChemShift(C12)	ChemShift(C13)	ChemShift(C14)	ChemShift(C15)	ChemShift(H1A)	ChemShift(H1B)	ChemShift(H2)	ChemShift(H4A)	ChemShift(H4B)	ChemShift(H5A)	ChemShift(H5B)	ChemShift(H6)	ChemShift(H8A)	ChemShift(H8B)	ChemShift(H9)	ChemShift(H10)	ChemShift(H12A)	ChemShift(H13B)	ChemShift(H14A)	ChemShift(H15C)
	* 13	0	0	0	0	0	0	0	1	0.504381		M0001	0	0.526	38.6	56.2	79.1	40.1	25.9	45.8	19.4	20.1	23.1	77.5	42.5	25.3	32.7	27.5	25.6	1.88	1.52	2.13	1.33	1.69	1.36	1.29	2.3	0.8	0.96	1.04	3.3	1.07	1.17	1.13	1.08
	17	2.57	-6.25	0.1	1.25	1.25	1.48	1.25	0.549421	0.277118		M0002	1.25	0.318	38.8	55.1	79.2	43	25.5	45.3	19.3	20.5	23.2	77.9	42.6	24	32.9	27.3	26.2	1.91	1.72	2.12	1.5	1.13	1.41	1.34	2.32	0.8	0.94	1.35	3.28	1.29	1.16	1.19	1.12
	7	-1.96	-4.73	3.43	4.87	4.87	4.15	4.87	0.186501	0.0940676		M0003	4.87	0.074	39.7	55.3	78.9	43	25.4	45.2	19.2	19.5	23.6	77.2	42.5	24.5	33.6	27.1	26.3	1.94	1.73	2.11	1.49	1.13	1.4	1.41	2.3	0.56	0.91	1.79	3.53	1.48	1.18	1.23	1.09
	23	5.56	10.5	6.34	6.51	6.51	5.56	6.51	0.105412	0.0531676		M0004	6.51	0.038	39.2	56.6	78.8	40.2	25.9	45.8	18.8	20.4	22.9	78.3	42.4	26.9	32.9	27.5	25.9	1.87	1.48	2.13	1.33	1.72	1.38	1.42	2.3	0.79	1.07	1.39	3.43	1.18	0.95	1.14	1.06
	5	-5.17	5.07	8.15	9.83	9.83	6.99	9.83	0.0590991	0.0298085		M0005	9.83	0.01	38.8	51.8	79.8	39.6	20	44.9	17.7	18.2	25.2	75.7	41.7	29.2	28.4	28.4	25	1.57	1.42	2.22	1.84	1.45	1.32	0.88	2.45	0.48	0.7	0.87	3.55	1.19	1.17	1.3	1.09
	24	6.34	11.24	6.83	8.24	8.23	7.52	8.23	0.0476913	0.0240546		M0006	8.23	0.019	38.3	56.6	79.8	42.9	23.1	43.1	20.8	18.8	24.8	76.5	41.9	22	32.1	29.9	24.8	1.69	2.02	2.41	1.61	1.49	1.49	0.76	2.42	0.58	0.87	0.46	3.39	1.13	1.16	1.18	1.07
	12	-0.81	5	7.32	8.93	8.93	8.32	8.93	0.0345022	0.0174023		M0007	8.93	0.014	39.3	55.4	79	43.1	25.5	45.6	18.7	20.6	22.7	78.4	42.7	26	33.2	27.3	26.2	1.88	1.66	2.12	1.5	1.14	1.42	1.44	2.32	0.77	1.02	1.72	3.45	1.38	0.92	1.2	1.07
	27	14.66	15.56	8.53	9.88	9.85	10.06	---				Boltzmann averaged			38.8017	55.6963	79.1289	41.2864	25.4919	45.5097	19.2924	20.0912	23.2606	77.5631	42.4876	24.9986	32.7168	27.488	25.8214	1.87961	1.60453	2.13459	1.41706	1.46219	1.38166	1.2997	2.31325	0.761539	0.946732	1.20788	3.33523	1.1858	1.15188	1.16405	1.09085
	1	-8.54	-4.72	---	---	---	---	---
	2	-7.2	-6.23	---	---	---	---	---
	3	-7.18	3.47	10.04	11.26	---	---	---
	4	-7.12	4.79	11.02	12.83	---	---	---
	6	-4.12	-1.59	0.04	---	---	---	---
	8	-1.62	6.68	12.31	13.85	---	---	---
	9	-1.61	5.33	10.64	11.99	---	---	---
	10	-0.86	10.36	14.43	15	---	---	---
	11	-0.85	11.42	11.59	13.28	---	---	---
	14	0.15	9.79	13.23	13.85	---	---	---
	15	0.36	12.94	11.34	12.99	---	---	---
	16	1.57	11.36	11.41	12.44	---	---	---
	18	2.65	8.09	10.75	11.9	---	---	---
	19	3.11	5.1	7.67	8.99	---	---	---
	20	3.96	13.25	10.79	12.42	---	---	---
	21	4.31	14.17	10.19	11.72	---	---	---
	22	4.99	20.22	15.25	---	---	---	---
	25	7.57	22.41	15.5	---	---	---	---
	26	13.37	21.56	11.7	12.95	---	---	---
	#	90	27	25	22	8	8	7
	%Low	0.275	0.295	0.274	0.494	0.521	0.499	0.526
	Conformer
	ΔE (kJ/mol)	2.19	1.16	1.32	2	1.47	1.71	1.39
	Time	1.42	01:14:05.940000	00:47:46.780000	04:20:04.130000	00:07:42.690000	01:31:00.490000	01:10:22.620000
	(2R,3S,6R,7S,9R,10R)
	Conformer	MMFF94	HF	ωB97X-D	ωB97X-D	ωB97X-D	ωB97X-V	ωB97X-D
	#		3-21G(*)	6-31G*	6-31G*	6-31G*	6-311+G(2DF,2P)	6-31G*
				(Energy)		(Part 2)	[6-311G*	(Energy)	3.01616
							(Energy)			Boltzmann dist		Label	Relative Energy (kJ/mol)	Boltzmann Weights	ChemShift(C1)	ChemShift(C2)	ChemShift(C3)	ChemShift(C4)	ChemShift(C5)	ChemShift(C6)	ChemShift(C7)	ChemShift(C8)	ChemShift(C9)	ChemShift(C10)	ChemShift(C11)	ChemShift(C12)	ChemShift(C13)	ChemShift(C14)	ChemShift(C15)	ChemShift(H1B)	ChemShift(H1A)	ChemShift(H2)	ChemShift(H4A)	ChemShift(H4B)	ChemShift(H5A)	ChemShift(H5B)	ChemShift(H6)	ChemShift(H8A)	ChemShift(H8B)	ChemShift(H9)	ChemShift(H10)	ChemShift(H12C)	ChemShift(H13A)	ChemShift(H14A)	ChemShift(H15B)
	* 9	0	0	0	0	0	0	0	1	0.331548		M0001	0	0.274	35	52.4	79.1	41.4	26	54.9	18.1	20.7	29.4	78.6	41.4	28	25.7	27	19.5	0.67	2.41	2.08	1.51	1.95	1.48	2.3	1.8	0.95	0.99	0.35	4.07	0.96	0.97	1.1	1.53
	8	-0.32	-0.55	2.14	2.53	2.53	1.35	2.53	0.579097	0.191999		M0002	2.53	0.099	34.9	51.7	78.6	44.2	25.8	54.9	17.9	20.8	29.5	78.7	41.2	28	25.8	27.4	19.3	1.11	2.79	2.12	1.67	1.36	1.47	2.27	1.77	0.92	0.99	0.36	4.06	1	0.96	1.12	1.57
	1	-10.1	-3.29	0.13	0.63	0.63	1.94	0.63	0.456106	0.151221		M0003	0.63	0.213	35.4	52.4	79.2	41.3	26	54.7	18.1	19.7	30.2	77.1	40.8	28.9	26.9	26.8	19.6	0.75	2.41	2.11	1.51	1.95	1.49	2.27	1.79	0.96	0.58	0.39	4.15	1.18	1.02	1.1	1.49
	5	-2.85	7.22	0.3	1.21	1.2	3.37	1.2	0.255716	0.0847821		M0004	1.2	0.169	35.4	52.3	79.1	41.2	25.6	54.1	16.9	21.5	29.5	77.8	41.3	29.6	26.8	26.7	19.9	0.76	1.86	2.06	1.5	1.95	1.46	2.23	1.79	0.94	0.97	0.43	4.04	1.05	1.06	1.09	1.36
	6	-1.55	6.78	2.44	4.19	4.17	3.59	4.17	0.233935	0.0775606		M0005	4.17	0.051	35.7	51.9	79	42.1	25.5	53.4	17	21.3	29.1	78.4	41.2	27.7	25.5	25.7	21.9	1.17	2.3	2.15	1.6	1.75	1.56	1.57	1.71	0.93	0.98	0.38	4.03	0.98	0.93	1.16	1.36
	4	-6.17	3.8	0.76	2.25	2.25	3.63	2.25	0.230179	0.0763153		M0006	2.25	0.111	34.6	51.7	78.6	43.9	25.2	54.2	16.9	21.5	29.8	77.8	41	29.6	26.8	27.1	19.4	1.16	2.25	2.13	1.66	1.37	1.45	2.22	1.78	0.93	0.96	0.42	4.03	1.07	1.06	1.13	1.39
	3	-8.59	-2.59	3.28	4.28	4.28	4.19	4.28	0.183506	0.0608412		M0007	4.28	0.049	35.3	51.7	78.7	44.2	25.7	54.7	18	19.7	30.3	77.2	40.6	28.9	27	27.3	19.3	1.16	2.81	2.16	1.67	1.37	1.47	2.24	1.76	0.92	0.56	0.39	4.14	1.22	1.02	1.14	1.53
	2	-8.9	7.14	6.21	7.39	7.39	7.67	7.39	0.0448826	0.0148807		M0008	7.39	0.014	36.3	51.8	79.1	42.1	25.5	53.2	17	20.4	29.8	77.1	40.7	28.9	27.1	25.8	22.1	1.24	2.34	2.19	1.6	1.77	1.57	1.56	1.7	0.91	0.6	0.43	4.1	1.22	1.01	1.18	1.29
	7	-0.89	13.65	4.55	6.49	6.49	8.45	6.49	0.0327342	0.0108529		M0009	6.49	0.02	35.9	52	79.1	41.7	25.1	52.9	16.1	22.1	29.5	77.8	41	29.3	26.7	25.4	21.1	1.23	1.84	2.14	1.61	1.73	1.55	1.48	1.71	0.93	0.98	0.41	4.03	1.06	1.04	1.16	1.21
	10	1.54	11.66	12.63	14.05	---	---	---				Boltzmann averaged			35.1463	52.1091	78.9489	42.3346	25.7924	54.573	17.7388	20.6933	29.6177	78.1318	41.1529	28.4528	26.1731	26.911	19.733	0.894754	2.4327	2.10692	1.57046	1.73659	1.4833	2.19748	1.77847	0.939189	0.891165	0.376696	4.07575	1.0393	0.991434	1.11421	1.4863
	11	2.8	12.83	16.46	---	---	---	---
	12	3.65	12.5	15.22	---	---	---	---
	13	7.43	19.69	14.63	16.63	---	---	---
	14	9.45	19.91	14.03	15.71	---	---	---
	15	9.64	12.38	10.16	11.85	---	---	---
	16	9.92	12.98	13.66	15.12	---	---	---
	17	11.53	19.99	11.87	14.18	---	---	---
	18	11.87	13.15	12.76	14.22	---	---	---
	#	99	18	18	16	9	9	9
	%Low	0.395	0.405	0.203	0.273	0.274	0.331	0.274
	Conformer
	ΔE (kJ/mol)	1.54	1.37	1.11	1.57	1.49	1.86	1.49
	Time	0.98	01:09:51.060000	00:50:24.910000	03:21:39.980000	00:06:15.370000	01:12:45.590000	01:56:42.590000
	(2R,3S,6R,7S,9S,10R)
	Conformer	MMFF94	HF	ωB97X-D	ωB97X-D	ωB97X-D	ωB97X-V	ωB97X-D
	#		3-21G(*)	6-31G*	6-31G*	6-31G*	6-311+G(2DF,2P)	6-31G*
				(Energy)		(Part 2)	[6-311G*	(Energy)	2.18642
							(Energy)			Boltzmann dist		Label	Relative Energy (kJ/mol)	Boltzmann Weights	ChemShift(C1)	ChemShift(C2)	ChemShift(C3)	ChemShift(C4)	ChemShift(C5)	ChemShift(C6)	ChemShift(C7)	ChemShift(C8)	ChemShift(C9)	ChemShift(C10)	ChemShift(C11)	ChemShift(C12)	ChemShift(C13)	ChemShift(C14)	ChemShift(C15)	ChemShift(H1A)	ChemShift(H1B)	ChemShift(H2)	ChemShift(H4A)	ChemShift(H4B)	ChemShift(H5A)	ChemShift(H5B)	ChemShift(H6)	ChemShift(H8A)	ChemShift(H8B)	ChemShift(H9)	ChemShift(H10)	ChemShift(H12A)	ChemShift(H13B)	ChemShift(H14A)	ChemShift(H15A)
	* 2	0	0	0	0	0	0	0	1	0.457369		M0001	0	0.526	36.3	47.4	79.9	39.6	26.5	47.4	17.8	19.8	28.3	78.9	37.3	23.7	25.6	25.9	23.3	1.01	1.71	1.68	1.42	1.88	1.65	2.29	1.65	0.19	0.57	0.83	3.05	1.15	1.08	1.1	1.14
	1	-0.07	-0.29	2.3	2.74	2.74	1.32	2.74	0.58617	0.268096		M0002	2.74	0.174	36.3	47	79.6	42.5	26.1	47.5	17.9	19.7	28.4	79.2	37	23.7	25.5	26.4	22.9	1.38	2.12	1.72	1.57	1.33	1.63	2.23	1.65	0.15	0.55	0.89	3.03	1.18	1.07	1.15	1.2
	5	6.76	5.76	2.93	2.81	2.81	3.45	2.81	0.24757	0.113231		M0003	2.81	0.169	35.5	47.4	80	39.6	26.5	47.3	18.3	20.8	28.9	78.8	38	22.7	25.2	26	23.4	1	1.61	1.72	1.44	1.88	1.68	2.27	1.73	0.52	0.67	0.39	2.89	0.94	1.05	1.11	1.11
	4	5.37	4.95	4.15	5.04	5.04	4.28	5.04	0.176944	0.0809286		M0004	5.04	0.069	35.6	47	79.7	42.6	26.1	47.4	18.3	21	28.8	79.2	37.8	22.7	25.2	26.5	22.9	1.37	2.04	1.76	1.61	1.34	1.67	2.22	1.74	0.49	0.66	0.46	2.88	0.97	1.05	1.16	1.16
	7	8.16	11.35	7.02	7.03	7.03	6.66	7.03	0.0675421	0.0308917		M0005	7.03	0.031	36.4	47.3	79.9	39.6	26.6	47.6	17.5	21.4	26.6	79.9	37.7	24.1	25.6	26.1	23.2	0.97	1.75	1.6	1.41	1.88	1.67	2.3	1.69	0.43	0.75	0.89	3.01	1.12	0.82	1.09	1.13
	3	4.96	13.1	6.93	8.08	8.08	6.82	8.08	0.0633077	0.028955		M0006	8.08	0.02	36.9	46.9	80.1	40.3	26.2	46.4	16.8	20.7	27.7	79	37	23.4	25.3	24.8	24.2	1.46	1.71	1.72	1.51	1.68	1.74	1.63	1.63	0.18	0.59	0.89	2.98	1.16	1.08	1.19	0.93
	6	7.44	10.5	8.73	9.38	9.38	7.67	9.38	0.0448826	0.0205279		M0007	9.38	0.012	36.4	46.9	79.4	42.5	26.2	47.7	17.5	21.4	26.6	80.1	37.5	23.9	25.6	26.5	22.9	1.36	2.16	1.64	1.57	1.32	1.66	2.25	1.69	0.41	0.72	0.93	3	1.12	0.83	1.13	1.19
	11	12.02	9.15	8.65	9.04	9.04	10.61	---				Boltzmann averaged			36.1753	47.2326	79.8102	40.7001	26.3486	47.3989	17.8795	20.0919	28.3304	79.0518	37.3471	23.5136	25.4868	26.0806	23.1865	1.15618	1.84578	1.69959	1.48323	1.67156	1.65308	2.24636	1.66782	0.252562	0.592464	0.771964	3.00847	1.11844	1.05833	1.12231	1.14894
	8	10.84	18.44	9.28	10.24	---	---	---
	9	11.42	13.22	14.11	14.44	---	---	---
	10	11.43	22.58	12.53	13.7	---	---	---
	12	13.12	20.62	14.28	15.45	---	---	---
	13	16.43	17.5	15.48	---	---	---	---
	14	17.9	23.12	19.93	---	---	---	---
	15	18.14	14.14	11.03	11.14	---	---	---
	16	19.04	30.14	20.31	---	---	---	---
	17	19.31	25.93	16.51	---	---	---	---
	18	19.67	19.98	15.35	---	---	---	---
	19	32.36	33.16	32.03	---	---	---	---
	20	32.63	36.47	35.04	---	---	---	---
	21	36.37	40.27	---	---	---	---	---
	22	37.72	44.52	---	---	---	---	---
	23	38.23	39.87	---	---	---	---	---
	24	38.77	43.1	---	---	---	---	---
	25	39.3	42.62	---	---	---	---	---
	#	90	25	20	13	8	8	7
	%Low	0.414	0.464	0.471	0.509	0.518	0.453	0.526
	Conformer
	ΔE (kJ/mol)	1.25	0.96	2.15	2.07	1.89	1.71	1.79
	Time	7.56	01:22:12.060000	00:56:33.120000	02:13:13.460000	00:06:44.990000	01:31:17.140000	01:20:37.080000
	(2S,3R,6R,7R,9R,10R)
	Conformer	MMFF94	HF	ωB97X-D	ωB97X-D	ωB97X-D	ωB97X-V	ωB97X-D
	#		3-21G(*)	6-31G*	6-31G*	6-31G*	6-311+G(2DF,2P)	6-31G*
				(Energy)		(Part 2)	[6-311G*	(Energy)	2.4767
							(Energy)			Boltzmann dist		Label	Relative Energy (kJ/mol)	Boltzmann Weights	ChemShift(C1)	ChemShift(C2)	ChemShift(C3)	ChemShift(C4)	ChemShift(C5)	ChemShift(C6)	ChemShift(C7)	ChemShift(C8)	ChemShift(C9)	ChemShift(C10)	ChemShift(C11)	ChemShift(C12)	ChemShift(C13)	ChemShift(C14)	ChemShift(C15)	ChemShift(H1A)	ChemShift(H1B)	ChemShift(H2)	ChemShift(H4A)	ChemShift(H4B)	ChemShift(H5A)	ChemShift(H5B)	ChemShift(H6)	ChemShift(H8A)	ChemShift(H8B)	ChemShift(H9)	ChemShift(H10)	ChemShift(H12A)	ChemShift(H13A)	ChemShift(H14A)	ChemShift(H8A)
	* 2	0	0	0	0	0	0	0	1	0.403763		M0001	0	0.404	35.8	44.4	80.6	38	29.5	44.8	26.3	9.9	30.4	76.9	36.1	32	27.9	25.7	27.4	0.96	1.6	1.91	1.79	1.43	2.24	1.58	2.72	0.26	0.75	0.9	4.02	1.16	1.16	1.04	0.26
	1	-0.23	-2.46	1.19	1.11	1.11	0.4	1.11	0.850559	0.343424		M0002	1.11	0.259	34.6	44.3	80.3	41.2	29.3	44.7	26.3	9.7	30.6	77	36	32.2	27.7	25.8	27.5	1.81	1.67	1.9	1.27	1.57	2.2	1.6	2.9	0.23	0.77	0.91	4.01	1.17	1.17	1.1	0.23
	3	4.41	2.11	2.5	2.92	2.92	3.27	2.92	0.266276	0.107512		M0003	2.92	0.125	35.2	44.4	81.7	38.9	28.2	45.1	26.3	9.8	30.8	76.8	35.8	31.9	27.7	23.9	27.4	1.62	1.73	1.87	1.63	1.6	1.93	1.66	2.25	0.25	0.78	0.91	4	1.17	1.11	1.14	0.25
	4	6.67	5.77	7.97	7.47	7.46	5.58	7.46	0.104562	0.0422183		M0004	7.46	0.02	35.1	43.5	80.3	41.3	29.3	44.8	25.4	10.7	28.3	77.2	36.1	31.9	27.2	25.8	27.5	1.87	1.42	2	1.26	1.61	2.18	1.63	2.85	0.39	1.22	0.98	3.93	0.89	1.15	1.07	0.39
	11	17.39	8.12	2.73	2.92	2.91	5.88	2.91	0.0926087	0.037392		M0005	2.91	0.125	38.7	46.6	81.4	36.3	29.3	47.3	22.4	10.5	33.4	75.5	37.3	20	32.6	26.6	27.6	1.1	1.13	1	1.91	1.58	2.04	1.45	2.51	0.19	0.65	1.17	3.81	0.84	1.13	1.04	0.19
	5	8.66	9.67	8.02	7.56	7.56	6.25	7.56	0.0797312	0.0321925		M0006	7.56	0.019	36.3	43.6	80.5	38	29.5	44.9	25.4	10.9	28.1	77.2	36.3	31.8	27.4	25.7	27.5	1.03	1.36	2.01	1.78	1.46	2.23	1.61	2.67	0.42	1.21	0.98	3.93	0.89	1.15	1.02	0.42
	9	16.11	7.83	6.03	6	6	7.65	6	0.0452473	0.0182692		M0007	6	0.036	38.6	46.5	81.1	40.1	28.8	47.6	22.5	10.4	33.6	75.6	37.2	20	32.6	26.9	27.6	1.48	1.5	1.04	1.34	1.67	2.05	1.51	2.69	0.17	0.67	1.19	3.83	0.83	1.15	1.08	0.17
	6	10.72	9.64	8.48	8.58	8.58	8.1	8.58	0.0377146	0.0152278		M0008	8.58	0.013	35.5	43.6	81.7	38.6	28.3	45.3	25.5	10.6	28.8	76.7	36	31.9	27.1	24	27.5	1.72	1.45	1.91	1.62	1.64	1.95	1.7	2.2	0.41	1.24	1.01	3.93	0.89	1.1	1.11	0.41
	13	20.7	12.65	6.95	7.62	7.61	10.52	---				Boltzmann averaged			35.4649	44.4104	80.6552	39.319	29.2446	44.9534	26.0056	9.92876	30.4953	76.8668	36.1033	31.3778	28.0136	25.5747	27.4544	1.38985	1.60101	1.85936	1.5652	1.51811	2.17471	1.59423	2.71885	0.257284	0.797006	0.927531	3.99502	1.12231	1.1551	1.07378	0.257284
	7	11.37	16.25	10.92	11.44	---	---	---
	8	14.15	20.45	10.74	11.1	---	---	---
	10	16.27	20.01	11.6	12.33	---	---	---
	12	20.6	13.58	13.85	13.88	---	---	---
	14	21.77	13.8	10.53	10.65	---	---	---
	15	23.48	16.6	13.82	13.6	---	---	---
	16	25.84	17.77	11.55	11.38	---	---	---
	17	25.93	18.68	15.09	---	---	---	---
	18	27.84	21.04	14.34	14.9	---	---	---
	19	28.28	21.12	---	---	---	---	---
	#	81	19	18	17	9	9	8
	%Low	0.458	0.619	0.378	0.387	0.397	0.401	0.404
	Conformer
	ΔE (kJ/mol)	0.89	1.57	1.98	1.98	1.74	1.47	1.63
	Time	9.63	00:36:48.570000	00:39:08.010000	02:46:16.320000	00:09:38.570000	01:41:13.770000	01:43:04.830000
	(2S,3R,6R,7R,9S,10R)
	Conformer	MMFF94	HF	ωB97X-D	ωB97X-D	ωB97X-D	ωB97X-V	ωB97X-D
	#		3-21G(*)	6-31G*	6-31G*	6-31G*	6-311+G(2DF,2P)	6-31G*
				(Energy)		(Part 2)	[6-311G*	(Energy)	2.92101
							(Energy)			Boltzmann dist		Label	Relative Energy (kJ/mol)	Boltzmann Weights	ChemShift(C1)	ChemShift(C2)	ChemShift(C3)	ChemShift(C4)	ChemShift(C5)	ChemShift(C6)	ChemShift(C7)	ChemShift(C8)	ChemShift(C9)	ChemShift(C10)	ChemShift(C11)	ChemShift(C12)	ChemShift(C13)	ChemShift(C14)	ChemShift(C15)	ChemShift(H1A)	ChemShift(H1B)	ChemShift(H2)	ChemShift(H4A)	ChemShift(H4B)	ChemShift(H5A)	ChemShift(H5B)	ChemShift(H6)	ChemShift(H8A)	ChemShift(H8B)	ChemShift(H9)	ChemShift(H10)	ChemShift(H12A)	ChemShift(H13B)	ChemShift(H14C)	ChemShift(H15C)
	* 6	0	0	0	0	0	0	0	1	0.342347		M0001	0	0.473	37.1	56.6	76.2	38.3	23.4	46.2	17.5	24.4	23.6	77.4	41.4	20.2	29.8	27	29.4	1.09	1.63	1.05	1.97	1.63	1.53	0.77	2.48	1.07	1.1	0.24	3.44	0.92	1.18	1.03	1.12
	1	-8.15	-1.6	3.13	2.84	2.83	0.74	2.83	0.74123	0.253758		M0002	2.83	0.151	37.8	56.1	76.2	41.9	23.7	46.4	17.2	23.5	23.9	76.9	40.9	20.7	30.2	27.7	29.5	1.95	1.48	1.2	1.49	1.73	1.56	0.85	2.64	0.87	1.06	0.59	3.65	1.11	1.24	1.07	1.15
	5	-1.09	1.27	2.87	2.57	2.57	1.85	2.57	0.473023	0.161938		M0003	2.57	0.168	37.4	56.3	76.1	41.9	23.5	46.4	17.6	24.3	23.5	77.6	41.1	20.2	29.8	27.7	29.4	1.92	1.5	1.06	1.48	1.7	1.55	0.79	2.64	1.08	1.07	0.24	3.44	0.93	1.21	1.05	1.19
	3	-1.93	5.28	5.11	5.47	5.47	3.79	5.47	0.215748	0.0738607		M0004	5.47	0.052	37.8	56.5	75.9	41.6	23.6	48.3	17.1	23.8	23.8	76.9	40.8	20.6	30.1	26.3	29.3	1.64	1.57	1.24	1.65	1.94	1.42	0.73	1.56	0.89	1.11	0.59	3.62	1.12	1.24	1.14	1.06
	7	0.3	8.32	5.33	5.08	5.08	4.23	5.08	0.18056	0.0618142		M0005	5.08	0.061	37.4	56.7	76.1	38.5	23.5	46.2	16.7	24.5	23.2	78.2	41.2	21.3	30	27.2	29.7	1.65	1.01	1.19	1.98	1.67	1.54	0.83	2.45	1.06	1.21	0.6	3.55	1.03	0.95	1.04	1.1
	9	4.52	8.06	4.83	5.23	5.2	4.52	5.2	0.160567	0.0549698		M0006	5.2	0.058	37.6	56.8	76	41.6	23.9	48.6	17.6	24.4	23.7	77.4	41.1	20	29.7	26.2	29.7	1.59	1.62	1.08	1.65	1.93	1.46	0.73	1.56	1.1	1.08	0.29	3.41	0.93	1.2	1.12	1.15
	4	-1.46	8.71	7.61	7.15	7.15	5.42	7.15	0.111556	0.0381908		M0007	7.15	0.027	37.6	56.3	76	42	23.6	46.4	16.9	24.4	23.1	78.3	40.9	21.2	30	27.8	29.7	1.91	1.44	1.21	1.5	1.73	1.56	0.86	2.62	1.04	1.18	0.61	3.56	1.03	0.97	1.06	1.17
	8	4.3	15.17	9.29	9.44	9.44	8.06	9.44	0.0383301	0.0131222		M0008	9.44	0.01	37.5	56.7	76	41.7	23.7	48.5	16.9	24.6	23.1	78.1	40.9	21	29.9	26.2	29.7	1.61	1.51	1.23	1.65	1.95	1.45	0.78	1.56	1.06	1.21	0.61	3.53	1.04	0.96	1.13	1.1
	2	-7.49	-2.93	0.03	---	---	---	---				Boltzmann averaged			37.4483	56.4242	76.1342	40.4199	23.5523	46.608	17.3358	24.1199	23.6298	77.3616	41.1257	20.4621	29.9395	27.2277	29.4684	1.5835	1.51875	1.12249	1.70609	1.71659	1.52959	0.795663	2.41941	1.00733	1.09593	0.398654	3.5175	0.99773	1.18049	1.05954	1.13658
	#	81	9	9	8	8	8	8
	%Low	0.487	0.467	0.329	0.474	0.473	0.342	0.473
	Conformer
	ΔE (kJ/mol)	1.27	1.45	1.43	2.04	2.04	1.59	2.04
	Time	2.19	00:12:09.860000	00:19:17.280000	01:00:40.750000	00:05:43.180000	01:14:36.360000	01:31:52.040000
	(2S,3R,6R,7S,9R,10R)			(2S,3R,6R,7S,9S,10R) bingo
	Conformer	MMFF94	HF	ωB97X-D	ωB97X-D	ωB97X-D	ωB97X-V	ωB97X-D
	#		3-21G(*)	6-31G*	6-31G*	6-31G*	6-311+G(2DF,2P)	6-31G*
				(Energy)		(Part 2)	[6-311G*	(Energy)	2.77843
							(Energy)			Boltzmann dist		Label	Relative Energy (kJ/mol)	Boltzmann Weights	ChemShift(C1)	ChemShift(C2)	ChemShift(C3)	ChemShift(C4)	ChemShift(C5)	ChemShift(C6)	ChemShift(C7)	ChemShift(C8)	ChemShift(C9)	ChemShift(C10)	ChemShift(C11)	ChemShift(C12)	ChemShift(C13)	ChemShift(C14)	ChemShift(C15)	ChemShift(H1B)	ChemShift(H1A)	ChemShift(H2)	ChemShift(H4A)	ChemShift(H4B)	ChemShift(H5A)	ChemShift(H5B)	ChemShift(H6)	ChemShift(H8A)	ChemShift(H8B)	ChemShift(H9)	ChemShift(H10)	ChemShift(H12A)	ChemShift(H13A)	ChemShift(H14A)	ChemShift(H15A)
	* 2	0	0	0	0	0	0	0	1	0.359916		M0001	0	0.379	40.7	53.2	78.1	39.1	23.2	53.5	16.4	18.7	31.3	77.1	41	22.7	34.7	27.2	17.9	1.62	1.05	2.01	2.04	1.78	1.6	1.41	1.86	0.98	0.56	0.52	4.34	1.22	1.2	1.11	1.29
	1	-1.39	-0.66	3.05	2.64	2.64	1.52	2.64	0.5406	0.194571		M0002	2.64	0.131	40.7	52.9	78.1	42.5	22.4	53.8	16.4	18.6	31.2	77	40.6	22.6	34.6	27.2	17.8	2.07	1.33	2.06	1.47	1.82	1.62	1.5	2.09	0.97	0.53	0.61	4.34	1.21	1.22	1.12	1.3
	5	8.19	3.72	2.71	2.39	2.39	2.35	2.39	0.386378	0.139064		M0003	2.39	0.145	41	53.1	78.2	39.1	23.4	53.7	16.3	19.7	30.2	78	41.3	23.8	34.2	27.2	17.9	1.63	1.02	1.98	2.04	1.78	1.61	1.44	1.88	1.02	0.94	0.57	4.28	1.07	1	1.08	1.32
	4	6.02	2.4	4.89	4.54	4.53	3.59	4.53	0.233935	0.0841969		M0004	4.53	0.061	41.1	52.8	78.1	42.6	22.6	54.2	16.2	19.6	30.4	78.1	41.1	23.9	34.3	27.4	17.7	2.08	1.31	2.03	1.48	1.83	1.63	1.52	2.1	0.98	0.94	0.72	4.3	1.08	1.03	1.11	1.33
	8	11.45	9.79	2.52	2.69	2.67	3.7	2.67	0.22375	0.0805313		M0005	2.67	0.129	41	52.8	78.2	38.9	23.1	53.3	15.5	21	29.7	77.5	41.4	22.5	34.1	27.2	18.5	1.59	1.04	1.87	2.04	1.77	1.57	1.39	1.85	1.05	0.89	0.53	4.17	1.05	1.19	1.08	1.1
	3	3.21	5.15	4.16	4.71	4.7	4.59	4.7	0.156083	0.0561768		M0006	4.7	0.057	41.6	53	78.2	41.8	23.1	55.3	16.3	18.7	31.3	77	40.7	22.5	34.5	25.8	17.6	1.72	1.42	2.05	1.72	2.03	1.51	1.4	1.09	0.92	0.58	0.43	4.31	1.21	1.22	1.19	1.29
	6	9.52	8.94	5.18	5.35	5.35	5.31	5.35	0.116633	0.0419783		M0007	5.35	0.044	41	52.6	78.1	42.3	22.3	53.7	15.3	20.8	29.9	77.7	41	22.3	34	27.3	18.4	1.34	2.05	1.92	1.48	1.81	1.59	1.47	2.07	1	0.87	0.66	4.18	1.05	1.21	1.09	1.1
	7	9.53	7.43	6.03	6.08	6.07	6.08	6.07	0.085409	0.0307401		M0008	6.07	0.033	41.9	52.9	78.2	41.8	23.1	55.6	16.3	19.7	30.6	77.9	41.1	23.8	34.2	25.8	17.7	1.73	1.4	2.03	1.72	2.03	1.53	1.42	1.13	0.94	0.98	0.55	4.28	1.08	1.04	1.18	1.32
	9	13.73	14.58	6.53	7.11	7.11	8.24	7.11	0.0356374	0.0128265		M0009	7.11	0.022	42	52.9	77.8	42.2	23.6	54.9	15.3	20.9	29.9	77.4	41.1	22.3	33.9	26.2	18.3	1.64	1.44	1.91	1.69	2.05	1.5	1.33	1.07	0.99	0.9	0.46	4.16	1.05	1.21	1.17	1.08
	#	81	9	9	9	9	9	9				Boltzmann averaged			40.9163	53.0123	78.1268	40.4489	22.9722	53.821	16.2278	19.2277	30.8247	77.3701	40.992	22.9191	34.4628	27.0865	17.9151	1.74276	1.19992	2.00377	1.82613	1.81764	1.59648	1.44057	1.85992	0.985622	0.696986	0.563083	4.30204	1.15753	1.15771	1.11193	1.27444
	%Low	0.546	0.416	0.385	0.38	0.379	0.359	0.379
	Conformer
	ΔE (kJ/mol)	1.34	1.42	2.24	2.17	2.17	2	2.17
	Time	1.69	00:15:49.090000	00:19:13.980000	01:27:20.010000	00:11:45.640000	01:56:11.100000	02:05:31.210000
	(2S,3R,6R,7S,9S,10R) bingo
	Conformer	MMFF94	HF	ωB97X-D	ωB97X-D	ωB97X-D	ωB97X-V	ωB97X-D
	#		3-21G(*)	6-31G*	6-31G*	6-31G*	6-311+G(2DF,2P)	6-31G*
				(Energy)		(Part 2)	[6-311G*	(Energy)	2.39683
							(Energy)			Boltzmann dist		Label	Relative Energy (kJ/mol)	Boltzmann Weights	ChemShift(C1)	ChemShift(C2)	ChemShift(C3)	ChemShift(C4)	ChemShift(C5)	ChemShift(C6)	ChemShift(C7)	ChemShift(C8)	ChemShift(C9)	ChemShift(C10)	ChemShift(C11)	ChemShift(C12)	ChemShift(C13)	ChemShift(C14)	ChemShift(C15)	ChemShift(H1A)	ChemShift(H1B)	ChemShift(H2)	ChemShift(H4A)	ChemShift(H4B)	ChemShift(H5A)	ChemShift(H5B)	ChemShift(H6)	ChemShift(H8A)	ChemShift(H8B)	ChemShift(H9)	ChemShift(H10)	ChemShift(H12C)	ChemShift(H13B)	ChemShift(H14A)	ChemShift(H15C)
	* 2	0	0	0	0	0	0	0	1	0.417218		M0001	0	0.47	41.7	48.2	80.3	40.1	24.3	49.2	20.2	21.4	29.9	80.6	37.3	20	28.9	25.2	19.8	1.13	1.34	1.83	1.8	1.48	2.09	1.66	1.57	0.4	0.66	0.64	3.22	1.16	1.11	1.1	0.97
	1	-1.26	-1.4	2.43	2.2	2.2	1.32	2.2	0.58617	0.244561		M0002	2.2	0.194	41.2	47.7	79.9	43	24.2	48.8	20.1	21.3	30	80.6	37.1	20	28.7	25.6	19.8	1.7	1.55	1.86	1.28	1.63	2.04	1.67	1.7	0.39	0.64	0.66	3.25	1.16	1.12	1.15	0.97
	7	8.17	8.55	5.62	5	5	4.05	5	0.194203	0.0810248		M0003	5	0.063	40.9	48	80.3	40	24.3	49.6	19.4	22.6	28.2	82	38.2	19.7	28.2	25.3	19.6	1.04	1.29	1.81	1.8	1.48	2.09	1.69	1.55	0.51	0.82	0.74	3.13	1.14	0.9	1.08	0.98
	5	5.56	5.98	6.49	5.88	5.88	4.24	5.88	0.179831	0.0750287		M0004	5.88	0.044	40.3	47.5	80	42.9	24.1	49.3	19.2	22.5	28.5	81.8	38	19.7	28.1	25.6	19.7	1.6	1.5	1.83	1.26	1.62	2.03	1.7	1.68	0.51	0.79	0.74	3.17	1.13	0.92	1.12	0.98
	3	4.39	5.47	4.77	5.34	5.34	5.17	5.34	0.123432	0.0514979		M0005	5.34	0.055	42.1	48	81.1	40.8	23.1	48.5	20.1	21.3	30	80.7	37	20.1	28.7	23.7	19.6	1.35	1.63	1.87	1.64	1.6	1.6	1.79	1.26	0.33	0.65	0.67	3.15	1.16	1.12	1.19	0.95
	6	7.28	9.51	5.21	5.95	5.95	6.26	5.95	0.0794092	0.0331309		M0006	5.95	0.043	41.6	48.2	80.2	40.1	24.4	49.4	20	22.7	31.5	80.4	38	19.8	29.7	25.3	19.9	1.14	1.33	1.74	1.81	1.47	2.13	1.67	1.6	0.66	0.8	0.12	3.09	0.93	1.08	1.08	0.95
	11	13.48	4.8	5.31	5.63	5.63	6.73	5.63	0.0656558	0.0273928		M0007	5.63	0.049	44	46.8	78.2	40.6	26.8	52.1	17.9	21.1	30.3	80.2	37.2	20.1	29.1	31.2	21.3	1.53	1.05	1.69	1.82	1.77	1.57	1.43	1.27	0.34	0.63	0.67	3.2	1.16	1.12	1.15	0.95
	4	5.54	7.6	6.83	7.44	7.44	7.28	7.44	0.0525553	0.021927		M0008	7.44	0.023	41.2	47.7	79.8	43	24.2	49.3	19.8	22.5	31.8	80.4	37.8	19.8	29.6	25.7	19.8	1.69	1.55	1.77	1.28	1.62	2.08	1.68	1.73	0.66	0.79	0.15	3.12	0.93	1.08	1.13	0.94
	9	11.21	12.52	8.46	8.77	8.77	7.91	8.77	0.0407287	0.0169927		M0009	8.77	0.014	41.2	47.7	81.1	40.6	23	49	19	22.6	28.5	82	37.8	19.8	28	23.7	19.4	1.3	1.57	1.83	1.63	1.6	1.61	1.82	1.24	0.45	0.81	0.76	3.07	1.13	0.91	1.17	0.96
	12	15.76	6.71	6.46	7.13	7.11	8.26	7.11	0.0353502	0.0147487		M0010	7.11	0.027	44.9	45.8	78.3	44.1	26	53.3	18.6	21.1	30	81.2	37.4	19.4	28.9	29.7	21.1	0.67	1.95	1.88	1.23	1.89	1.46	1.43	1.03	0.3	0.65	0.67	3.12	1.18	1.12	1.23	0.95
	10	12.57	8.39	9.51	9.7	9.7	9.63	9.7	0.0203062	0.00847211		M0011	9.7	0.009	43	46.6	77	43.6	27.3	53.2	18	21.1	30.4	80.7	37.2	19.7	28.8	32.2	21.1	1.44	1.89	1.92	1.72	1.58	1.57	1.47	1.32	0.33	0.64	0.68	3.2	1.17	1.12	1.14	0.95
	16	20.75	12.11	9.55	9.56	9.56	9.77	9.56	0.0191878	0.00800549		M0012	9.56	0.01	43.2	46.8	78.3	40.5	26.8	52.7	17.1	22.4	28.8	81.5	38.1	19.9	28.3	31.2	21.1	1.44	1.01	1.67	1.8	1.76	1.59	1.44	1.24	0.46	0.8	0.76	3.13	1.14	0.9	1.13	0.95
	8	9.98	14.14	9.28	10.61	---	---	---				Boltzmann averaged			41.5389	47.8807	80.0892	41.2249	24.3168	49.3133	19.8647	21.6306	29.7656	80.8273	37.408	19.9345	28.7504	25.5855	19.8442	1.33348	1.4255	1.82986	1.60158	1.55523	2.00904	1.665	1.57041	0.423049	0.687331	0.638672	3.20073	1.14318	1.07546	1.12179	0.967868
	13	18.34	16.28	13.37	14.97	---	---	---
	14	18.79	14.54	12.41	12.9	---	---	---
	15	20.43	13.83	10.15	11.46	---	---	---
	17	20.84	15.41	10.98	12.38	---	---	---
	18	22.88	14.44	10.79	11.01	---	---	---
	#	909	18	18	18	12	12	12
	%Low	0.523	0.528	0.449	0.46	0.47	0.416	0.47
	Conformer
	ΔE (kJ/mol)	1.58	1.8	2.84	2.7	2.49	2.21	2.49
	Time	6.5	01:44:52.530000	01:06:24.870000	04:05:35.440000	00:17:36.620000	02:14:44.790000	02:13:54.530000
	(2S,3R,6S,7R,9R,10R)
	Conformer	MMFF94	HF	ωB97X-D	ωB97X-D	ωB97X-D	ωB97X-V	ωB97X-D
	#		3-21G(*)	6-31G*	6-31G*	6-31G*	6-311+G(2DF,2P)	6-31G*
				(Energy)		(Part 2)	[6-311G*	(Energy)	3.2351
							(Energy)			Boltzmann dist		Label	Relative Energy (kJ/mol)	Boltzmann Weights	ChemShift(C1)	ChemShift(C2)	ChemShift(C3)	ChemShift(C4)	ChemShift(C5)	ChemShift(C6)	ChemShift(C7)	ChemShift(C8)	ChemShift(C9)	ChemShift(C10)	ChemShift(C11)	ChemShift(C12)	ChemShift(C13)	ChemShift(C14)	ChemShift(C15)	ChemShift(H1A)	ChemShift(H1B)	ChemShift(H2)	ChemShift(H4A)	ChemShift(H4B)	ChemShift(H5A)	ChemShift(H5B)	ChemShift(H6)	ChemShift(H8A)	ChemShift(H8B)	ChemShift(H9)	ChemShift(H10)	ChemShift(H12A)	ChemShift(H13B)	ChemShift(H14A)	ChemShift(H15A)
	* 2	0	0	0	0	0	0	0	1	0.30911		M0001	0	0.407	35.7	47	79.9	39.7	26.4	44.5	17.9	16	27.7	74	37.3	24.8	31	26	24.1	1.78	0.96	2	1.88	1.47	2.27	1.62	2.42	0.51	0.12	0.87	3.8	1.12	1.04	1.11	1.22
	1	-0.23	-1.61	1.63	2.06	2.06	0.78	2.06	0.729328	0.225443		M0002	2.06	0.177	35.5	46.6	79.6	42.7	26.1	44.5	18	15.9	27.7	74.2	37	24.9	31	26.5	23.7	2.17	1.35	2.04	1.32	1.63	2.22	1.61	2.45	0.48	0.09	0.93	3.8	1.13	1.06	1.16	1.27
	5	7.53	1.83	1.8	1.47	1.46	0.87	1.46	0.703245	0.21738		M0003	1.46	0.225	35.3	47.2	79.8	39.8	26.6	43.8	17.5	16.4	26	74.7	37.6	23.6	29.8	26.1	24.3	1.84	0.93	1.9	1.88	1.45	2.25	1.65	2.56	0.51	0.96	0.85	3.76	0.92	0.99	1.1	1.2
	4	6.4	-0.3	2.7	3.01	3.01	1.12	3.01	0.635582	0.196465		M0004	3.01	0.121	35.1	46.8	79.6	42.9	26.3	43.9	17.6	16.5	26	74.9	37.3	23.6	29.8	26.7	23.9	2.23	1.32	1.93	1.31	1.62	2.2	1.64	2.59	0.49	0.93	0.92	3.77	0.93	1.01	1.15	1.23
	3	3.15	10.5	5.65	6.82	6.81	5.55	6.81	0.105839	0.0327159		M0005	6.81	0.026	36.1	46.3	80	40.5	26.5	43.9	16.8	17	27	74.2	37.2	25	30.6	24.8	25.3	1.7	1.45	2.11	1.69	1.53	1.62	1.72	2.34	0.52	0.16	0.93	3.76	1.12	1.05	1.19	1
	8	12.72	13.63	5.65	6.29	6.29	8.07	6.29	0.0381753	0.0118003		M0006	6.29	0.032	35.4	47.7	80.2	39.6	27.3	45.5	17.1	17.3	27.4	74.7	37.2	24.5	31	25.9	24.2	1.82	0.87	1.46	1.9	1.41	2.36	1.7	1.76	0.6	0.85	0.88	3.74	0.98	1.07	1.1	1.15
	7	11.02	12.13	7.74	8.78	8.78	9.33	8.78	0.0229272	0.00708701		M0007	8.78	0.012	35.3	47.7	79.7	42.6	26.7	45.2	17.2	17.2	27.5	75.1	36.9	24.6	31.2	26.5	23.7	2.23	1.27	1.47	1.36	1.58	2.29	1.68	1.87	0.57	0.88	0.92	3.77	1	1.12	1.14	1.19
	12	14.17	6.62	8.85	8.94	8.9	11.56	---				Boltzmann averaged			35.4568	46.9043	79.7571	41.0723	26.3722	44.2271	17.7263	16.2192	26.9686	74.3967	37.2903	24.3275	30.4917	26.2351	24.0516	1.97042	1.12929	1.967	1.6321	1.53323	2.22057	1.63284	2.47629	0.501122	0.470281	0.891437	3.78318	1.03895	1.02899	1.12967	1.22065
	6	8.49	10.52	---	---	---	---	---
	9	13.19	9.12	---	---	---	---	---
	10	13.67	6.64	---	---	---	---	---
	11	13.73	9.11	13.25	13.51	---	---	---
	13	14.49	18.38	13.84	14.99	---	---	---
	14	15.18	18.39	---	---	---	---	---
	15	15.72	23.41	11.7	12.91	---	---	---
	16	18.98	10.55	14.47	14.64	---	---	---
	17	19.69	18.71	13.9	---	---	---	---
	18	20.71	8.79	---	---	---	---	---
	19	24.28	10.76	---	---	---	---	---
	20	24.7	10.73	14.91	14.44	---	---	---
	21	26.03	30.66	20.09	---	---	---	---
	22	26.51	30.72	---	---	---	---	---
	23	26.93	8.74	10.97	10.66	---	---	---
	#	90	23	16	14	8	8	7
	%Low	0.426	0.395	0.377	0.398	0.402	0.308	0.407
	Conformer
	ΔE (kJ/mol)	1.13	1.66	1.83	1.76	1.62	0.96	1.54
	Time	3.4	01:04:57.620000	00:32:17.890000	02:15:28.380000	00:07:41.930000	01:28:56.200000	01:31:46.280000
	(2S,3R,6S,7R,9S,10R)
	Conformer	MMFF94	HF	ωB97X-D	ωB97X-D	ωB97X-D	ωB97X-V	ωB97X-D
	#		3-21G(*)	6-31G*	6-31G*	6-31G*	6-311+G(2DF,2P)	6-31G*
				(Energy)		(Part 2)	[6-311G*	(Energy)	2.68589
							(Energy)			Boltzmann dist		Label	Relative Energy (kJ/mol)	Boltzmann Weights	ChemShift(C1)	ChemShift(C2)	ChemShift(C3)	ChemShift(C4)	ChemShift(C5)	ChemShift(C6)	ChemShift(C7)	ChemShift(C8)	ChemShift(C9)	ChemShift(C10)	ChemShift(C11)	ChemShift(C12)	ChemShift(C13)	ChemShift(C14)	ChemShift(C15)	ChemShift(H1A)	ChemShift(H1B)	ChemShift(H2)	ChemShift(H4A)	ChemShift(H4B)	ChemShift(H5A)	ChemShift(H5B)	ChemShift(H6)	ChemShift(H8A)	ChemShift(H8B)		ChemShift(H10)	ChemShift(H12A)	ChemShift(H13B)	ChemShift(H14A)	ChemShift(H15A)
	* 2	0	0	0	0	0	0	0	1	0.372316		M0001	0	0.393	38.2	51.6	79.3	41	26.3	53	18	20.9	30.5	76.2	40.7	19.3	30.5	26.8	20.3	1.68	0.87	2.14	1.93	1.49	2.16	1.52	1.75	0.66	0.94	0.94	3.4	1.08	1.16	1.1	1.11
	1	-1.41	-1.09	1.87	2.56	2.56	1.32	2.56	0.58617	0.218241		M0002	2.56	0.14	37.8	50.9	78.8	43.7	25.9	52.9	17.9	20.9	30.6	76.3	40.5	19.2	30.4	27.2	20	2.13	1.25	2.2	1.35	1.64	2.15	1.5	1.72	0.64	0.9	0.95	3.42	1.08	1.19	1.14	1.14
	6	7.86	4.14	1.14	1.01	1	1.79	1	0.484648	0.180442		M0003	1	0.263	37.8	51.6	79.3	40.9	26.4	53.2	18.6	21.8	30.6	76.6	41.1	18.7	30.4	26.8	20.6	1.67	0.88	2.03	1.92	1.46	2.17	1.52	1.69	0.87	0.95	0.91	3.2	0.89	1.15	1.08	1.15
	5	6.04	3.02	2.9	3.44	3.44	3.03	3.44	0.293433	0.10925		M0004	3.44	0.098	37.2	51	78.6	43.7	26.1	53.3	18.5	21.9	30.8	76.6	41	18.5	30.1	27.2	20.3	2.09	1.26	2.08	1.33	1.61	2.14	1.5	1.66	0.88	0.93	0.93	3.21	0.87	1.15	1.11	1.19
	7	8.4	11.42	6.13	5.52	5.52	5.44	5.52	0.110657	0.0411992		M0005	5.52	0.042	37.6	51.9	79.3	41	26.4	53	17.8	21.9	29.7	77.8	41	19.3	30.4	26.9	20.7	1.65	0.81	2.14	1.93	1.5	2.17	1.55	1.78	0.84	1.05	1.05	3.29	1.03	0.89	1.08	1.12
	4	5.83	9.31	6.84	7.23	7.23	5.9	7.23	0.0918622	0.0342018		M0006	7.23	0.021	37.1	51.3	78.8	43.8	26	52.9	17.8	21.8	29.7	77.9	40.7	19.1	30.3	27.3	20.4	2.09	1.19	2.2	1.34	1.66	2.15	1.53	1.76	0.83	1.02	1.02	3.32	1.03	0.92	1.12	1.14
	3	3.13	10.34	5.21	7.01	7.01	6.34	7.01	0.0768797	0.0286235		M0007	7.01	0.023	38.9	51.1	79.2	41.6	25.9	51.4	17	21.5	30	76.2	40.5	19.3	30.4	25.7	22	1.7	1.33	2.21	1.74	1.59	1.42	1.59	1.65	0.66	0.89	0.89	3.39	1.07	1.19	1.18	0.94
	8	9.77	13.8	6.12	7.46	7.46	7.82	7.46	0.0422393	0.0157264		M0008	7.46	0.019	38.4	51.2	79.2	41.6	26	51.7	17.7	22.4	29.9	76.6	41	18.6	30.1	25.8	22.1	1.65	1.34	2.1	1.73	1.57	1.42	1.6	1.59	0.87	0.9	0.9	3.18	0.87	1.18	1.15	0.97
	9	9.88	19.93	9.12	11.03	---	---	---				Boltzmann averaged			37.8921	51.3632	79.0929	41.9886	26.1866	52.9774	18.0926	21.2844	30.4886	76.4681	40.7727	19.0647	30.3963	26.905	20.3855	1.83408	1.02637	2.13012	1.7073	1.54078	2.12469	1.51829	1.71899	0.734096	0.93719	0.940884	3.3365	1.01541	1.14549	1.10915	1.12688
	10	11.44	14.51	12.27	14.36	---	---	---
	11	11.75	15.71	14.4	16.16	---	---	---
	12	14.39	15.17	11.14	13.06	---	---	---
	13	17.92	18.65	14.47	---	---	---	---
	14	18.01	25	17.95	---	---	---	---
	15	18.48	24.43	16.69	---	---	---	---
	16	19.03	18.11	13.66	14.89	---	---	---
	17	20.57	18.14	11.77	13.07	---	---	---
	18	21.5	25.21	15.54	---	---	---	---
	#	81	18	18	14	8	8	8
	%Low	0.524	0.501	0.353	0.389	0.393	0.372	0.393
	Conformer
	ΔE (kJ/mol)	1.64	1.31	1.89	1.78	1.65	1.68	1.65
	Time	1.84	00:26:50.840000	00:34:42.710000	01:46:13.620000	00:06:21.420000	01:27:43.180000	01:43:18.710000
	(2S,3R,6S,7S,9R,10R)
	Conformer	MMFF94	HF	ωB97X-D	ωB97X-D	ωB97X-D	ωB97X-V	ωB97X-D
	#		3-21G(*)	6-31G*	6-31G*	6-31G*	6-311+G(2DF,2P)	6-31G*
				(Energy)		(Part 2)	[6-311G*	(Energy)	6.02011
							(Energy)			Boltzmann dist		Label	Relative Energy (kJ/mol)	Boltzmann Weights	ChemShift(C1)	ChemShift(C2)	ChemShift(C3)	ChemShift(C4)	ChemShift(C5)	ChemShift(C6)	ChemShift(C7)	ChemShift(C8)	ChemShift(C9)	ChemShift(C10)	ChemShift(C11)	ChemShift(C12)	ChemShift(C13)	ChemShift(C14)	ChemShift(C15)	ChemShift(H1A)	ChemShift(H1B)	ChemShift(H2)	ChemShift(H4A)	ChemShift(H4B)	ChemShift(H5A)	ChemShift(H5B)	ChemShift(H6)	ChemShift(H8A)	ChemShift(H8B)	ChemShift(H9)	ChemShift(H10)	ChemShift(H12A)	ChemShift(H13B)	ChemShift(H14A)	ChemShift(H15A)
	* 3	0	0	0	0	0	0	0	1	0.16611		M0001	0	0.116	40.7	52.2	79.8	40	20	45.9	17.7	16.7	24.1	76.6	41.2	21.7	35.1	28.3	24.5	1.35	1.51	2.44	1.38	1.81	0.79	1.34	2.57	0.74	0.44	0.64	4.29	1.29	1.19	1.31	1.46
	13	12.83	-5.22	0.59	-0.57	-0.57	0.61	-0.57	0.781266	0.129776		M0002	-0.57	0.145	38.8	55.2	79.2	43.3	25.5	48	19.6	19.1	23.4	78.1	43.7	29.8	31.1	27.4	27.2	1.57	2.45	2.2	1.12	1.53	1.42	1.43	2.45	0.96	0.93	1.58	4.13	1.01	1.34	1.21	1.52
	1	-4.91	-2.65	0.22	0.38	0.38	0.87	0.38	0.703245	0.116816		M0003	0.38	0.099	41.1	53.3	79	36.2	20.2	46.9	17.6	16.7	23.6	76.8	40.9	22	35	31.3	24.5	1.71	1.59	2.22	2.02	1.68	0.94	1.35	2.57	0.75	0.43	0.8	4.31	1.22	1.21	1.27	1.43
	2	-3.63	-1.19	2.09	2.28	2.28	1.52	2.28	0.5406	0.0897991		M0004	2.28	0.046	39.9	52	78.2	39.2	20.8	46.6	17.5	16.7	23.8	76.9	41	21.7	35	31.8	24.5	1.65	1.99	2.54	1.95	1.44	0.98	1.32	2.6	0.74	0.43	0.82	4.31	1.27	1.22	1.24	1.47
	11	10.7	3.35	2.3	0.77	0.76	2.01	0.76	0.443367	0.0736477		M0005	0.76	0.085	39.3	56.4	79	40.3	26	48.4	19.7	18.5	23.8	76.7	42.5	31	32.7	27.6	27.4	1.44	2.49	2.22	1.69	1.34	1.37	1.38	2.39	1	0.48	1.25	4.14	1.24	1.14	1.16	1.4
	8	6.09	3.16	2.43	2.25	2.25	2.06	2.25	0.434487	0.0721726		M0006	2.25	0.047	40.7	52.2	79.8	40.1	20.1	46.2	17.6	17.5	23.2	77.6	41.5	22.9	34.6	28.5	24.8	1.37	1.48	2.41	1.36	1.83	0.87	1.36	2.56	0.79	0.84	0.72	4.24	1.14	1	1.31	1.49
	23	21.41	8.54	0.87	-0.31	-0.32	2.8	-0.32	0.322054	0.0534965		M0007	-0.32	0.131	38.5	56.7	79	40.3	26	48.9	18.8	19.3	23.9	78	43	31.3	32	27.5	25.4	1.47	2.02	2.2	1.7	1.32	1.41	1.38	2.33	1.02	0.9	1.12	4.06	1.05	1.19	1.15	1.35
	4	1.76	0.53	2.64	2.59	2.58	2.82	2.58	0.319459	0.0530653		M0008	2.58	0.041	41.3	53.3	79.1	36.1	20.2	47.3	17.5	17.6	22.8	77.8	41.3	23.3	34.6	31.3	24.7	1.73	1.57	2.2	2.01	1.68	0.99	1.36	2.56	0.79	0.83	0.9	4.27	1.07	1.03	1.27	1.45
	5	1.86	1.37	3.9	3.95	3.95	3.1	3.95	0.285238	0.0473809		M0009	3.95	0.023	39.9	52	78.3	39.1	20.8	46.9	17.3	17.6	22.9	77.8	41.3	22.9	34.6	31.9	24.8	1.67	1.95	2.51	1.94	1.46	1.05	1.34	2.59	0.79	0.84	0.9	4.27	1.12	1.03	1.24	1.49
	10	9.84	9.66	2.16	2.52	2.5	3.27	2.5	0.266276	0.0442311		M0010	2.5	0.042	40.6	51.9	79.9	39.5	20.1	45.9	16.7	18.6	23	77.3	41.6	21.6	34.4	28.5	24.9	1.33	1.51	2.29	1.33	1.82	0.85	1.33	2.41	0.81	0.77	0.69	4.14	1.13	1.19	1.29	1.24
	6	4.28	-4.3	2.61	1.73	1.72	3.71	1.72	0.222847	0.0370171		M0011	1.72	0.058	39.6	55.2	79.3	43.2	25.5	47.6	19.7	18.4	23.9	77	43	30.4	32.5	27.3	27.5	1.62	2.46	2.18	1.12	1.51	1.4	1.44	2.42	0.94	0.45	1.67	4.19	1.22	1.43	1.22	1.42
	24	21.54	1.48	1.24	0.91	0.91	4.4	0.91	0.168557	0.027999		M0012	0.91	0.08	38.8	55.5	79.2	43	25.6	48.2	18.9	19.5	24	78.2	43.6	31.1	31.8	27.4	26	1.64	2.03	2.16	1.12	1.49	1.43	1.42	2.34	1	0.89	1.45	4.09	1.03	1.43	1.21	1.36
	9	6.47	7.18	2.53	3.09	3.09	4.49	3.09	0.162529	0.0269976		M0013	3.09	0.033	40.9	52.9	79.2	35.6	20.3	47	16.8	18.8	22.5	77.5	41.5	21.9	34.5	31.5	25.1	1.68	1.61	2.08	1.99	1.67	0.99	1.34	2.42	0.8	0.81	0.87	4.17	1.06	1.22	1.25	1.23
	7	5.87	8.01	3.76	4.34	4.34	4.63	4.34	0.153577	0.0255107		M0014	4.34	0.02	39.7	51.8	78.3	38.6	20.9	46.5	16.6	18.6	22.6	77.6	41.4	21.6	34.4	31.9	25.1	1.62	2.03	2.4	1.91	1.45	1.05	1.32	2.45	0.79	0.78	0.86	4.17	1.11	1.22	1.22	1.25
	27	30.16	16.53	5.57	5.7	5.7	6.47	5.7	0.0729399	0.0121161		M0015	5.7	0.012	35.9	57.1	79.9	43.5	23.1	46.2	21.3	18.6	23.8	78.9	42.6	29.1	29	30	25.3	1.81	2.33	2.55	1.37	1.64	0.83	1.49	2.53	0.9	0.91	0.3	3.98	0.97	1	1.19	1.47
	19	19.84	11.19	6.72	6.75	6.75	6.75	6.75	0.0651266	0.0108182		M0016	6.75	0.008	35.6	56.5	78.8	42.7	24.1	46.9	21	18.6	23.8	78.8	43.2	29.2	28.4	32.7	25	1.92	2.25	2.62	1.97	1.29	0.96	1.5	2.61	0.91	0.92	0.56	4.02	0.96	1.17	1.18	1.49
	18	19.8	12.13	6.32	6.25	6.25	7.03	6.25	0.0581502	0.00965933		M0017	6.25	0.009	37.4	57.9	79.4	40	23.4	47.2	21	18.7	23.6	78.7	43.2	29.5	28.9	32.8	25	1.29	2.34	2.35	2.02	1.56	0.93	1.51	2.56	0.93	0.91	0.57	4.01	0.93	1.21	1.16	1.46
	25	22.33	16.98	7.88	7.95	7.94	9.62	7.94	0.0203885	0.00338674		M0018	7.94	0.005	36.5	56.9	79.9	43.3	23.1	45.8	21.3	18	24.3	77.5	42.2	30.1	30.4	30	26	1.85	2.38	2.53	1.4	1.64	0.79	1.5	2.51	0.9	0.47	0.34	4.04	1.19	1.07	1.19	1.39
	26	29.8	21.72	6.28	6.56	6.55	10.33	---				Boltzmann averaged			39.9236	53.6746	79.1766	39.8169	22.1487	47.0391	18.2207	17.8291	23.5489	77.3353	41.9212	25.0713	33.6555	29.3401	25.3859	1.54324	1.90036	2.31939	1.59406	1.59912	1.06979	1.36936	2.50419	0.839307	0.659353	0.9675	4.21193	1.1576	1.19548	1.24537	1.43256
	12	11.66	12.87	8.83	8.75	8.75	10.55	---
	17	19.12	16.7	8	8.05	8.03	10.99	---
	22	20.61	18.48	8.02	7.96	7.96	11.51	---
	14	12.86	12.48	9.75	9.74	---	---	---
	15	13.28	-4.61	2.42	1.75	---	---	---
	16	13.44	1.53	---	---	---	---	---
	20	20.19	-5.18	---	---	---	---	---
	21	20.34	3.36	---	---	---	---	---
	#	90	27	24	24	22	22	18
	%Low	0.516	0.22	0.125	0.135	0.142	0.164	0.145
	Conformer
	ΔE (kJ/mol)	1.6	1.44	1.8	1.82	1.77	2.03	1.63
	Time	1.16	00:48:09.250000	00:45:24.270000	05:03:22.930000	00:18:16.160000	04:20:16.940000	03:48:27.300000
	(2S,3R,6S,7S,9S,10R)
	Conformer	MMFF94	HF	ωB97X-D	ωB97X-D	ωB97X-D	ωB97X-V	ωB97X-D
	#		3-21G(*)	6-31G*	6-31G*	6-31G*	6-311+G(2DF,2P)	6-31G*
				(Energy)		(Part 2)	[6-311G*	(Energy)	3.23723
							(Energy)			Boltzmann dist		Label	Relative Energy (kJ/mol)	Boltzmann Weights	ChemShift(C1)	ChemShift(C2)	ChemShift(C3)	ChemShift(C4)	ChemShift(C5)	ChemShift(C6)	ChemShift(C7)	ChemShift(C8)	ChemShift(C9)	ChemShift(C10)	ChemShift(C11)	ChemShift(C12)	ChemShift(C13)	ChemShift(C14)	ChemShift(C15)	ChemShift(H1B)	ChemShift(H1A)	ChemShift(H2)	ChemShift(H4A)	ChemShift(H4B)	ChemShift(H5A)	ChemShift(H5B)	ChemShift(H6)	ChemShift(H8A)	ChemShift(H8B)	ChemShift(H9)	ChemShift(H10)	ChemShift(H12A)	ChemShift(H13B)	ChemShift(H14A)	ChemShift(H15B)
	* 3	0	0	0	0	0	0	0	1	0.308906		M0001	0	0.315	39.1	45.8	80.6	38.5	26.3	44.9	16.9	17.9	30.6	79.9	38	19.5	29.4	29.1	29.5	0.92	1.67	2.08	1.34	1.81	1.23	1.36	2.18	0.32	0.52	0.79	3.17	1.27	1.11	1.26	1.12
	1	-4.39	-2.24	0.21	0.65	0.65	0.98	0.65	0.672629	0.207779		M0002	0.65	0.242	40	46.8	79.9	34.9	26.6	46.4	16.8	18	30.8	79.7	37.7	19.7	29.2	31.7	29.4	1.43	1.52	1.91	1.91	1.61	1.35	1.38	2.23	0.36	0.52	0.78	3.24	1.22	1.11	1.21	1.1
	2	-3.63	-0.22	2.29	2.84	2.84	2.17	2.84	0.415571	0.128372		M0003	2.84	0.1	38.4	45.8	79	37.8	27.1	45.8	16.7	18.1	30.8	80.1	37.8	19.5	29.2	32.3	29.6	2.04	1.36	2.2	1.73	1.47	1.44	1.38	2.22	0.35	0.52	0.8	3.23	1.25	1.12	1.19	1.13
	10	7.25	6.78	3.57	3.47	3.47	2.77	3.47	0.325988	0.1007		M0004	3.47	0.078	38.1	45.8	80.5	38.5	26.6	45.1	16.3	18.8	29	81.3	38.8	19.1	28.6	29.1	29.4	0.8	1.63	2.06	1.27	1.82	1.21	1.39	2.17	0.42	0.66	0.89	3.09	1.24	0.89	1.25	1.13
	6	1.92	3.8	3.35	3.31	3.31	2.97	3.31	0.300645	0.0928709		M0005	3.31	0.083	39.1	46.9	80.1	34.9	26.9	46.5	16.2	19	29.1	81.2	38.6	19.3	28.6	31.6	29.4	1.32	1.49	1.89	1.88	1.61	1.34	1.41	2.23	0.47	0.66	0.89	3.16	1.19	0.91	1.21	1.11
	7	2.2	5.44	4.91	5.11	5.11	3.74	5.11	0.220158	0.0680081		M0006	5.11	0.04	37.5	45.7	79	37.8	27.4	46	16	19.1	29.1	81.4	38.6	19.1	28.5	32.3	29.5	1.98	1.26	2.18	1.67	1.47	1.43	1.41	2.22	0.46	0.66	0.91	3.16	1.22	0.92	1.19	1.14
	8	4.85	8.1	4.12	5.25	5.24	5.72	5.24	0.098803	0.0305208		M0007	5.24	0.038	39.1	45.8	80.6	38.5	26.4	45	16.6	19	32.5	79.8	38.6	19.1	30.2	29.1	29.6	0.92	1.7	2.01	1.32	1.83	1.29	1.4	2.17	0.55	0.67	0.28	3.03	1.04	1.05	1.25	1.09
	5	1.86	6.17	4.61	5.87	5.85	6.74	5.85	0.0653907	0.0201996		M0008	5.85	0.03	40	46.9	80.1	34.9	26.7	46.5	16.5	19.1	32.6	79.6	38.4	19.4	30.2	31.6	29.6	1.45	1.55	1.84	1.94	1.63	1.42	1.43	2.23	0.6	0.67	0.29	3.11	1	1.05	1.21	1.08
	13	11.51	8.16	5.37	6.31	6.31	7.44	6.31	0.0492604	0.0152168		M0009	6.31	0.025	32	47.3	79.6	41.9	32.8	44.3	27.6	14.9	33.2	78.9	35.6	19.2	31.1	26.4	29.2	1.26	1.82	1.87	1.34	1.54	2.16	1.95	2.53	1.28	0.48	0.86	3.82	1.01	1.08	1.08	1
	4	1.11	7.49	6.32	7.71	7.71	7.6	7.71	0.0461721	0.0142628		M0010	7.71	0.014	38.6	45.8	79.1	37.8	27.1	46	16.4	19.1	32.7	80	38.4	19.2	30.1	32.2	29.7	1.38	2.05	2.13	1.75	1.49	1.5	1.43	2.22	0.59	0.67	0.32	3.11	1.03	1.06	1.2	1.11
	19	14.47	13.27	6.63	6.92	6.91	9.11	6.91	0.0250618	0.00774175		M0011	6.91	0.019	32.7	47.5	79.9	39.2	33.2	44.3	27.7	15.6	33.2	78.9	35.7	19.2	31	26.2	29.2	1.14	1.08	1.84	1.89	1.4	2.21	1.98	2.51	0.98	0.53	0.87	3.79	1.02	1.07	1.03	1.02
	22	15.44	15.48	7.01	7.33	7.33	9.99	7.33	0.0175534	0.00542236		M0012	7.33	0.016	32.5	47.7	80.6	39.7	32.2	43.3	28.4	14.5	33	78.8	35.6	19.5	31	24.3	28.8	1.3	1.75	1.8	1.66	1.51	1.58	2.06	2.52	0.57	0.46	0.95	3.83	1	1.1	1.1	0.96
	12	9.73	3.95	8.85	9.36	9.32	10.53	---				Boltzmann averaged			38.8053	46.1716	80.0317	37.2612	26.8326	45.5994	16.9513	18.2139	30.4658	80.2112	38.0538	19.4301	29.2142	30.506	29.4699	1.2931	1.55247	2.03438	1.59739	1.66761	1.33685	1.39899	2.21288	0.403284	0.565512	0.786907	3.19451	1.21994	1.05306	1.22266	1.11323
	38	19.98	19.55	8.41	9.13	9.13	10.55	---
	9	4.98	3.98	---	---	---	---	---
	11	8.2	9.4	---	---	---	---	---
	14	12.37	17.46	11.61	12.1	---	---	---
	15	12.42	18.23	12.26	12.99	---	---	---
	16	12.74	9.74	9.78	10.47	---	---	---
	17	13.37	8.8	12.01	12.8	---	---	---
	18	13.49	9.91	10.84	11.55	---	---	---
	20	14.99	16.05	14.86	13.69	---	---	---
	21	15.21	12.67	10.48	10.72	---	---	---
	23	15.56	9.39	11.45	11.41	---	---	---
	24	15.92	14.99	10.9	11.07	---	---	---
	25	16.84	25.26	15.64	---	---	---	---
	26	17.09	16.99	11.23	11.47	---	---	---
	27	17.27	26.29	16.36	---	---	---	---
	28	17.52	12.45	15.17	---	---	---	---
	29	17.7	22.43	13.82	14.32	---	---	---
	30	18.41	19.07	11.03	11.1	---	---	---
	31	18.65	9.6	11.9	11.35	---	---	---
	32	18.79	11.04	10.61	10.38	---	---	---
	33	19.29	22.19	13.47	13.91	---	---	---
	34	19.33	18.49	12.18	11.8	---	---	---
	35	19.48	20.47	16.68	---	---	---	---
	36	19.65	9.95	---	---	---	---	---
	37	19.7	15	12.88	13.59	---	---	---
	39	20.47	12.38	11.93	12.77	---	---	---
	40	20.72	15.93	15.17	---	---	---	---
	41	22.08	14.21	13.62	14.71	---	---	---
	42	23.73	18.26	12.84	12.97	---	---	---
	43	25.81	21.2	19.07	---	---	---	---
	44	25.96	24.88	11.09	11.7	---	---	---
	45	26.14	18.51	14.4	15.17	---	---	---
	46	27.67	24.08	24.66	---	---	---	---
	47	28.04	31.11	15.52	---	---	---	---
	48	28.26	20.54	15.56	---	---	---	---
	49	30.04	23.52	20.93	---	---	---	---
	50	30.21	26.93	24.66	---	---	---	---
	51	31.83	31.71	22.86	---	---	---	---
	52	33.71	27.22	21.84	---	---	---	---
	53	34.39	35.05	28.72	---	---	---	---
	#	117	53	50	36	14	14	12
	%Low	0.431	0.428	0.257	0.295	0.31	0.306	0.315
	Conformer
	ΔE (kJ/mol)	1.82	2.48	2.56	2.67	2.19	2.03	2.08
	Time	7.4	01:46:17.030000	01:26:07.340000	06:01:05.350000	00:15:33.020000	02:26:51.850000	02:46:15.360000
	(2S,3S,6R,7R,9R,10R)
	Conformer	MMFF94	HF	ωB97X-D	ωB97X-D	ωB97X-D	ωB97X-V	ωB97X-D
	#		3-21G(*)	6-31G*	6-31G*	6-31G*	6-311+G(2DF,2P)	6-31G*
				(Energy)		(Part 2)	[6-311G*	(Energy)	2.72567
							(Energy)			Boltzmann dist		Label	Relative Energy (kJ/mol)	Boltzmann Weights	ChemShift(C1)	ChemShift(C2)	ChemShift(C3)	ChemShift(C4)	ChemShift(C5)	ChemShift(C6)	ChemShift(C7)	ChemShift(C8)	ChemShift(C9)	ChemShift(C10)	ChemShift(C11)	ChemShift(C12)	ChemShift(C13)	ChemShift(C14)	ChemShift(C15)	ChemShift(H1A)	ChemShift(H1B)	ChemShift(H2)	ChemShift(H4A)	ChemShift(H4B)	ChemShift(H5A)	ChemShift(H5B)	ChemShift(H6)	ChemShift(H8A)	ChemShift(H8B)	ChemShift(H9)	ChemShift(H10)	ChemShift(H12C)	ChemShift(H13A)	ChemShift(H14A)	ChemShift(H15C)
	* 1	0	0	0	0	0	0	0	1	0.366883		M0001	0	0.36	36.5	46.1	79.5	41.5	27.4	43.2	26.5	10.2	30.2	77.3	36.1	31.5	28.5	20.1	27	1.26	1.93	1.79	1.7	1.28	1.83	1.58	2.17	0.27	0.81	0.88	3.99	1.18	1.11	1.04	1.06
	2	0.99	3.94	1.6	1.77	1.79	1.59	1.79	0.525502	0.192798		M0002	1.79	0.175	36.4	44.6	78.7	38.2	27.4	44	26.6	9.9	30.3	76.7	36.2	31.6	28.1	22.9	27	1.12	1.41	2.27	1.58	1.85	1.82	1.64	2.17	0.29	0.92	0.89	4.01	1.16	1.1	0.99	1.05
	4	5.33	3.88	3.42	3.42	3.43	2.9	3.43	0.309283	0.11347		M0003	3.43	0.09	36.5	42.5	78.6	41.4	28.1	43.9	26.6	10	30.6	76.9	36.2	31.7	28.5	23.6	27.2	1.19	2.02	2.49	1.35	1.77	1.8	1.67	2.22	0.28	0.95	0.91	4.01	1.19	1.11	1.04	1.07
	12	12.68	7.66	5.85	5.81	5.81	4.38	5.81	0.169926	0.0623431		M0004	5.81	0.035	36.8	45.1	79.4	41.4	27.3	43.3	25.7	11	28	77.6	36.1	31.2	27.9	20	27	1.28	1.75	1.84	1.68	1.27	1.8	1.6	2.11	0.42	1.22	0.97	3.9	0.92	1.09	1.02	1.03
	3	4	9	6.86	6.21	6.21	4.9	6.21	0.137682	0.0505131		M0005	6.21	0.029	39.2	48.2	80.6	40.7	30.5	49.8	24.2	9.6	30.6	76.8	36.3	31.9	28.1	27.1	27.6	1.19	1.67	2.08	1.4	1.95	1.78	1.79	2.17	0.31	0.97	0.88	4.01	1.14	1.13	1.04	1.13
	15	14.63	7.69	2.84	3.48	3.49	5.07	3.49	0.128529	0.047155		M0006	3.49	0.088	39.3	44.5	78.9	39.1	27.3	46.1	22.6	10.9	33.3	75.8	37.6	19.5	32.5	24.4	27	0.99	1.74	1.58	1.47	1.77	1.76	1.66	1.92	0.23	0.88	1.17	3.79	0.91	1.14	1.01	1.04
	18	16.35	8.5	2.44	3.07	3.09	5.21	3.09	0.12145	0.0445579		M0007	3.09	0.104	38.8	48.6	79.8	39.5	26.5	45.3	22.7	10.9	33	75.6	37.6	19.6	32.5	21	26.7	1.02	1.73	0.82	1.79	1.24	1.78	1.53	1.89	0.2	0.72	1.15	3.79	0.82	1.15	1.06	1.03
	10	11.11	9.57	8.11	7.05	7.06	5.55	7.06	0.105839	0.0388305		M0008	7.06	0.021	40.2	43.2	80.3	43.6	29.5	50.2	24.2	9.5	30.5	76.8	36.7	32.2	28.3	26	27.2	1.1	1.88	2.35	1.5	1.32	1.7	1.87	2.16	0.29	1.11	0.9	4.04	1.18	1.14	1.04	1.12
	17	15.84	11.26	3.45	4.05	4.07	5.97	4.07	0.0892966	0.0327614		M0009	4.07	0.07	40.2	46.7	79	36	26.7	46.5	22.7	10.9	33.1	75.5	37.7	19.9	32.6	23.4	27	1.04	0.99	1.46	1.64	1.9	1.79	1.6	1.88	0.23	0.85	1.14	3.78	0.87	1.11	1	1.04
	7	9.29	10.01	8.77	8.14	8.15	6.94	8.15	0.060307	0.0221256		M0010	8.15	0.013	36.7	41.7	78.6	41.1	28.1	44.1	25.7	11	28.3	76.9	36.1	31.5	28.1	23.4	27.2	1.25	1.75	2.58	1.33	1.8	1.78	1.7	2.17	0.44	1.45	0.98	3.97	0.91	1.11	1.01	1.05
	8	10.46	13.68	9.38	9.3	9.32	7.78	9.32	0.0429286	0.0157498		M0011	9.32	0.008	36.9	43.7	78.7	37.8	27.4	44.2	25.7	11	28.2	77	36.3	31.5	27.7	22.7	27.1	1.17	1.22	2.37	1.55	1.87	1.81	1.67	2.11	0.45	1.4	0.98	3.9	0.9	1.09	0.98	1.03
	6	7.8	13.68	9.78	9.6	9.62	8.29	9.62	0.0349236	0.0128129		M0012	9.62	0.007	38.2	49.5	80.9	41.6	30.8	47.2	24.1	9.8	31.3	76.7	36.2	31.9	28.1	26.5	27.5	1.33	1.99	1.8	1.65	1.72	1.84	1.38	2.03	0.26	0.76	0.92	4.01	1.19	1.14	1.07	1.09
	5	6.13	7.72	---	---	---	---	---				Boltzmann averaged			37.1677	45.2975	79.2782	40.439	27.7026	44.4704	25.7365	10.2242	30.4659	76.8863	36.3584	30.0997	28.8321	22.1604	27.0598	1.18519	1.7506	1.96429	1.59299	1.54834	1.80709	1.62861	2.13504	0.287292	0.915799	0.930243	3.96664	1.10986	1.11227	1.02605	1.05996
	9	10.56	9.9	8.52	8.15	---	---	---
	11	11.9	21.76	9.99	10.94	---	---	---
	13	12.94	18.97	15.11	---	---	---	---
	14	14.2	19.87	15.71	---	---	---	---
	16	15.54	26.44	14.07	14.73	---	---	---
	19	17.16	19.82	14.64	14.36	---	---	---
	20	17.27	30.95	17.29	---	---	---	---
	21	21.37	14.15	10.02	10.53	---	---	---
	22	21.47	14.43	11.38	11.86	---	---	---
	23	21.71	17.27	11.4	12.06	---	---	---
	24	23.5	17.17	11.14	11.37	---	---	---
	25	23.86	16.99	9.71	10.12	---	---	---
	26	23.89	17.17	---	---	---	---	---
	27	25.34	20.97	11.83	12.3	---	---	---
	#	90	27	25	22	12	12	12
	%Low	0.453	0.59	0.32	0.344	0.36	0.366	0.36
	Conformer
	ΔE (kJ/mol)	1.83	2.45	2.49	2.65	2.32	2.43	2.32
	Time	10.04	00:55:39.730000	01:01:08.900000	04:34:53.830000	00:09:21.540000	02:05:49.120000	03:00:15.110000
	(2S,3S,6R,7R,9S,10R)
	Conformer	MMFF94	HF	ωB97X-D	ωB97X-D	ωB97X-D	ωB97X-V	ωB97X-D
	#		3-21G(*)	6-31G*	6-31G*	6-31G*	6-311+G(2DF,2P)	6-31G*
				(Energy)		(Part 2)	[6-311G*	(Energy)	5.65653
							(Energy)			Boltzmann dist		Label	Relative Energy (kJ/mol)	Boltzmann Weights	ChemShift(C1)	ChemShift(C2)	ChemShift(C3)	ChemShift(C4)	ChemShift(C5)	ChemShift(C6)	ChemShift(C7)	ChemShift(C8)	ChemShift(C9)	ChemShift(C10)	ChemShift(C11)	ChemShift(C12)	ChemShift(C13)	ChemShift(C14)	ChemShift(C5)	ChemShift(H1A)	ChemShift(H1B)	ChemShift(H2)	ChemShift(H4A)	ChemShift(H4B)	ChemShift(H5A)	ChemShift(H5B)	ChemShift(H6)	ChemShift(H8A)	ChemShift(H8B)	ChemShift(H9)	ChemShift(H10)	ChemShift(H12B)	ChemShift(H13A)	ChemShift(H14A)	ChemShift(H4B)
	* 2	0	0	0	0	0	0	0	1	0.176787		M0001	0	0.125	38	54.5	74.9	40.8	23.8	46.6	17.1	23.4	23.7	76.9	41.4	20.5	30.2	26.6	23.8	1.6	1.59	1.93	1.6	1.74	1.35	1.1	1.73	0.86	1.11	0.76	3.62	1.2	1.22	1.02	1.74
	4	4.53	1.78	-1.33	-1.18	-1.18	0.02	-1.18	0.99194	0.175362		M0002	-1.18	0.201	37.6	54.7	75.1	40.7	23.7	46.7	17.5	24.1	23.5	77.5	41.6	19.9	29.7	26.6	23.7	1.57	1.61	1.78	1.6	1.72	1.36	1.07	1.74	1.06	1.11	0.43	3.41	1.01	1.2	1.02	1.72
	3	0.24	0.31	-0.42	-0.33	-0.32	0.04	-0.32	0.983944	0.173948		M0003	-0.32	0.142	37.5	59.6	75.7	40	23.1	46.1	17.2	23.3	23.7	76.8	40.9	20.5	30.1	23.5	23.1	1.63	1.6	1.18	1.86	1.5	1.37	0.93	1.76	0.86	1.08	0.61	3.62	1.1	1.24	1.06	1.5
	1	-0.66	0.82	-0.24	-0.19	-0.19	0.35	-0.19	0.867943	0.153441		M0004	-0.19	0.135	38.8	57.4	74.9	38	23.5	47.5	17.1	23.5	23.6	76.8	41.2	21.1	30.3	25.7	23.5	1.66	0.97	1.83	1.71	2.02	1.38	1.06	1.77	0.86	1.13	0.7	3.62	1.13	1.21	1	2.02
	5	5.36	3.37	-0.71	-0.8	-0.81	0.9	-0.81	0.694759	0.122824		M0005	-0.81	0.173	38.3	57.7	75	37.9	23.4	47.5	17.6	24.2	23.5	77.4	41.5	20.5	29.9	25.7	23.4	1.62	0.99	1.7	1.71	1.99	1.39	1.01	1.77	1.05	1.12	0.39	3.41	0.95	1.19	1.01	1.99
	8	6.91	3.43	-0.81	-0.5	-0.5	0.97	-0.5	0.675356	0.119394		M0006	-0.5	0.153	37.2	60.1	75.8	40.2	23.2	46.2	17.7	24.1	23.5	77.4	41.3	19.9	29.6	23.5	23.2	1.59	1.62	1.04	1.87	1.47	1.38	0.89	1.74	1.06	1.08	0.29	3.41	0.93	1.21	1.06	1.47
	7	6.63	9.97	4.03	4.1	4.1	4.43	4.1	0.166523	0.029439		M0007	4.1	0.024	37.6	54.5	75	40.7	23.6	46.8	16.8	24.1	23	78.2	41.4	21	29.9	26.6	23.6	1.56	1.55	1.94	1.6	1.74	1.38	1.15	1.76	1.03	1.2	0.77	3.54	1.12	0.95	1.01	1.74
	6	6.52	10.51	3.87	3.8	3.78	4.46	3.78	0.164514	0.0290838		M0008	3.78	0.027	37.2	59.8	75.9	40.2	23.1	46.2	17	24.1	22.9	78.1	41.1	21	29.8	23.5	23.1	1.58	1.56	1.2	1.88	1.5	1.39	0.97	1.75	1.04	1.17	0.62	3.53	1.03	0.97	1.04	1.5
	9	7.28	11.83	4.69	4.56	4.56	5.42	4.56	0.111556	0.0197216		M0009	4.56	0.02	38.5	57.5	75	38	23.4	47.6	16.9	24.2	23	78.1	41.2	21.5	30.1	25.8	23.4	1.62	0.92	1.84	1.72	2.03	1.4	1.09	1.77	1.02	1.21	0.74	3.53	1.05	0.95	1.01	2.03
	#	72	9	9	9	9	9	9				Boltzmann averaged			37.8818	57.1421	75.228	39.7102	23.4598	46.7454	17.3049	23.7593	23.5435	77.1904	41.3051	20.4642	29.9793	25.3361	23.4598	1.60906	1.41474	1.60067	1.71836	1.73492	1.37136	1.0204	1.75147	0.955683	1.11186	0.5611	3.52556	1.06535	1.19301	1.02753	1.73492
	%Low	0.348	0.275	0.206	0.201	0.201	0.177	0.201
	Conformer
	ΔE (kJ/mol)	1.31	1.07	0.99	0.95	0.94	0.66	0.94
	Time	1.65	00:13:55.100000	00:18:37.540000	01:38:15.730000	00:12:45.210000	01:40:51.060000	01:51:46.210000
	(2S,3S,6R,7S,9R,10R)
	Conformer	MMFF94	HF	ωB97X-D	ωB97X-D	ωB97X-D	ωB97X-V	ωB97X-D
	#		3-21G(*)	6-31G*	6-31G*	6-31G*	6-311+G(2DF,2P)	6-31G*
				(Energy)		(Part 2)	[6-311G*	(Energy)	4.57693
							(Energy)			Boltzmann dist		Label	Relative Energy (kJ/mol)	Boltzmann Weights	ChemShift(C1)	ChemShift(C2)	ChemShift(C3)	ChemShift(C4)	ChemShift(C5)	ChemShift(C6)	ChemShift(C7)	ChemShift(C8)	ChemShift(C9)	ChemShift(C10)	ChemShift(C11)	ChemShift(C12)	ChemShift(C13)	ChemShift(C14)	ChemShift(C15)	ChemShift(H1A)	ChemShift(H1B)	ChemShift(H2)	ChemShift(H4A)	ChemShift(H4B)	ChemShift(H5A)	ChemShift(H5B)	ChemShift(H6)	ChemShift(H8A)	ChemShift(H8B)	ChemShift(H9)	ChemShift(H10)	ChemShift(H12A)	ChemShift(H13B)	ChemShift(H14C)	ChemShift(H15B)
	* 1	0	0	0	0	0	0	0	1	0.218487		M0001	0	0.213	40.9	55.6	77.4	41.1	22.1	52.9	16.5	18.6	31	77	40.5	22.2	34.3	23.7	17.6	1.6	1.6	1.95	1.92	1.59	1.43	1.59	1.25	0.88	0.52	0.38	4.3	1.2	1.21	1.03	1.3
	3	0.81	-0.21	0.7	0.52	0.52	0.2	0.52	0.922257	0.201501		M0002	0.52	0.173	41.5	51.5	76.6	41.4	23.4	53.5	16.6	18.7	31.1	76.9	40.8	22	34.5	27.2	17.9	1.57	1.61	2.68	1.61	1.89	1.41	1.74	1.24	0.89	0.55	0.42	4.3	1.28	1.2	1.01	1.39
	2	0.31	3.13	1.23	1.06	1.06	1.06	1.06	0.651203	0.142279		M0003	1.06	0.139	42.2	54.2	76.6	38.7	23.3	54.3	16.7	18.6	31	76.8	40.8	22.4	34.6	26.5	17.7	1.62	0.87	2.54	1.73	2.16	1.45	1.69	1.24	0.9	0.54	0.34	4.3	1.24	1.19	0.98	1.36
	5	6.66	2.07	2.27	1.85	1.85	1.62	1.85	0.519161	0.11343		M0004	1.85	0.101	41.8	51.4	76.6	41.4	23.3	53.7	16.5	19.6	30.1	78	41	23.2	34.1	27.1	17.7	1.59	1.58	2.65	1.62	1.89	1.43	1.76	1.29	0.93	0.93	0.48	4.27	1.14	1.02	0.98	1.4
	4	6.41	2.92	2.02	1.57	1.57	1.64	1.57	0.514976	0.112516		M0005	1.57	0.113	41.3	55.6	77.5	41.2	22.1	53.2	16.5	19.7	30.5	77.9	40.9	23.4	33.9	23.6	17.8	1.58	1.6	1.91	1.92	1.58	1.43	1.61	1.29	0.94	0.95	0.53	4.27	1.05	1.02	1.01	1.34
	7	9.01	8.76	2.32	2.32	2.29	2.9	2.29	0.309283	0.0675742		M0006	2.29	0.085	41.9	51.5	76.7	41.5	23.7	53.3	15.5	20.7	30	77.6	41.2	21.8	33.9	27.4	18.4	1.56	1.6	2.52	1.62	1.86	1.41	1.7	1.22	0.93	0.88	0.49	4.16	1.12	1.2	0.99	1.17
	6	7.61	6.35	3.77	3.13	3.13	3.07	3.13	0.288722	0.0630819		M0007	3.13	0.06	42.5	54.1	76.6	38.7	23.1	54.5	16.6	19.6	30.1	77.9	41.2	23.6	34.2	26.4	17.7	1.62	0.85	2.52	1.74	2.15	1.45	1.7	1.28	0.93	0.93	0.41	4.26	1.1	1	0.97	1.38
	9	10.79	10.46	2.7	3.07	3.04	3.96	3.04	0.201406	0.0440045		M0008	3.04	0.063	41.4	55.6	77.6	40.9	22.2	52.6	15.5	20.8	29.7	77.6	41	22	33.8	23.9	18.3	1.57	1.61	1.81	1.9	1.57	1.4	1.54	1.22	0.92	0.85	0.43	4.16	1.04	1.21	1.01	1.1
	8	10.05	13	3.37	3.48	3.47	4.38	3.47	0.169926	0.0371267		M0009	3.47	0.053	42.5	54.2	76.7	38.8	23.4	54.1	15.7	20.7	29.6	77.5	41.2	22.2	34	26.6	18.4	1.59	0.9	2.41	1.73	2.16	1.43	1.66	1.23	0.93	0.86	0.38	4.15	1.07	1.18	0.96	1.16
	#	81	9	9	9	9	9	9				Boltzmann averaged			41.6029	53.6746	76.9305	40.6457	22.8927	53.5039	16.4136	19.2371	30.6283	77.3084	40.8443	22.4891	34.2488	25.7149	17.8294	1.59028	1.42302	2.34133	1.75691	1.83831	1.42741	1.67076	1.2534	0.907432	0.701113	0.422115	4.26951	1.17455	1.14717	1.00097	1.32478
	%Low	0.351	0.336	0.227	0.214	0.213	0.218	0.213
	Conformer
	ΔE (kJ/mol)	0.95	1.27	1.49	1.36	1.36	1.29	1.36
	Time	1.68	00:17:52.490000	00:20:08.570000	01:39:34.830000	00:07:47.910000	01:36:07.580000	01:57:01.220000
	(2S,3S,6R,7S,9S,10R)
	Conformer	MMFF94	HF	ωB97X-D	ωB97X-D	ωB97X-D	ωB97X-V	ωB97X-D
	#		3-21G(*)	6-31G*	6-31G*	6-31G*	6-311+G(2DF,2P)	6-31G*
				(Energy)		(Part 2)	[6-311G*	(Energy)	2.30753
							(Energy)			Boltzmann dist		Label	Relative Energy (kJ/mol)	Boltzmann Weights	ChemShift(C1)	ChemShift(C2)	ChemShift(C3)	ChemShift(C4)	ChemShift(C5)	ChemShift(C6)	ChemShift(C7)	ChemShift(C8)	ChemShift(C9)	ChemShift(C10)	ChemShift(C11)	ChemShift(C12)	ChemShift(C13)	ChemShift(C14)	ChemShift(C15)	ChemShift(H1A)	ChemShift(H1B)	ChemShift(H2)	ChemShift(H4A)	ChemShift(H4B)	ChemShift(H5A)	ChemShift(H5B)	ChemShift(H6)	ChemShift(H8A)	ChemShift(H8B)	ChemShift(H9)	ChemShift(H10)	ChemShift(H12C)	ChemShift(H13B)	ChemShift(H14C)	ChemShift(H15A)
	* 2	0	0	0	0	0	0	0	1	0.433363		M0001	0	0.442	46.3	46.7	80	43.8	26.1	54.5	18.9	21	30	81	37.8	19.6	29	26.1	20.7	1.01	1.7	2.27	1.44	1.27	1.4	2.09	1.02	0.33	0.66	0.7	3.18	1.23	1.09	1.07	1.09
	1	-1.26	2.09	1.42	1.33	1.33	1.31	1.33	0.588547	0.255055		M0002	1.33	0.259	46.4	51.7	80.4	41	26.5	54.8	18.9	21.1	30	80.9	37.7	19.5	28.9	26.1	20.8	0.98	1.59	1.87	1.3	1.85	1.42	2.13	1.07	0.35	0.68	0.67	3.18	1.16	1.07	1.06	1.07
	8	8.15	8.57	4.84	4.37	4.37	3.8	4.37	0.214877	0.0931197		M0003	4.37	0.076	45.6	46.4	80.1	44.1	26.2	55.3	17.9	22.3	28.7	82.2	38.8	19.2	28.2	26.3	20.5	0.91	1.67	2.26	1.45	1.29	1.42	2.09	0.98	0.43	0.82	0.81	3.11	1.19	0.89	1.07	1.1
	3	1.4	7.96	3.66	4.34	4.34	4.37	4.34	0.170615	0.0739384		M0004	4.34	0.077	46.3	50.6	80.2	42.1	26	53.5	18.1	21	30	80.9	37.8	19.6	28.8	23.7	20.6	1	1.82	1.97	1.44	1.7	1.53	1.44	0.96	0.33	0.67	0.7	3.16	1.21	1.11	1.13	0.97
	7	7.21	10.71	6.66	5.83	5.83	5.21	5.83	0.12145	0.0526319		M0005	5.83	0.042	45.5	51.3	80.3	41.2	26.6	55.5	17.9	22.3	28.7	82.1	38.6	19.2	28.2	26.3	20.6	0.88	1.55	1.85	1.3	1.87	1.45	2.12	1.02	0.46	0.83	0.78	3.1	1.14	0.87	1.04	1.08
	4	5.01	8.77	4.46	5.37	5.36	5.82	5.36	0.0948847	0.0411195		M0006	5.36	0.051	46.3	46.6	80.1	43.9	26.2	54.9	18.6	22.2	31.9	80.7	38.5	19.3	29.8	26.2	20.7	1.01	1.71	2.18	1.48	1.29	1.44	2.09	1.05	0.58	0.81	0.2	3.04	1	1.05	1.08	1.07
	9	8.69	15.46	7.67	7.93	7.91	7.28	7.91	0.0525553	0.0227755		M0007	7.91	0.018	45.4	50.5	80.2	42.1	26.1	54	17.3	22.2	28.5	82	38.7	19.3	28	23.7	20.6	0.89	1.76	1.94	1.42	1.69	1.54	1.44	0.91	0.44	0.82	0.79	3.08	1.19	0.89	1.09	1
	5	5.11	11.62	6.65	7.2	7.2	7.58	7.2	0.0465473	0.0201719		M0008	7.2	0.024	46.3	51.6	80.3	41.2	26.6	55.2	18.5	22.3	31.9	80.6	38.4	19.4	29.8	26.2	20.8	0.98	1.59	1.77	1.35	1.89	1.46	2.12	1.1	0.61	0.83	0.17	3.04	0.94	1.04	1.06	1.04
	6	6.84	16.69	7.7	9.17	9.17	9.92	9.17	0.0180578	0.00782557		M0009	9.17	0.011	46.3	50.7	80.2	42	26.1	53.7	17.8	22.2	31.8	80.5	38.4	19.3	29.6	23.7	20.8	1	1.82	1.89	1.47	1.7	1.57	1.44	1	0.6	0.82	0.2	3.02	0.97	1.05	1.13	0.95
	#	99	9	9	9	9	9	9				Boltzmann averaged			46.1977	48.6904	80.1582	42.7501	26.2445	54.6426	18.6296	21.3273	29.9069	81.1352	37.9758	19.4906	28.8741	25.8844	20.6947	0.982038	1.67063	2.09848	1.39746	1.50943	1.42658	2.03444	1.02478	0.371801	0.70418	0.673688	3.15568	1.18395	1.04865	1.07144	1.07145
	%Low	0.452	0.643	0.43	0.442	0.442	0.432	0.442
	Conformer
	ΔE (kJ/mol)	1.64	1.31	2	1.94	1.95	1.93	1.95
	Time	3.56	00:08:26.960000	00:16:17.600000	01:42:53.630000	00:11:02.310000	01:58:40.310000	01:29:34.400000
	(2S,3S,6S,7R,9R,10R)
	Conformer	MMFF94	HF	ωB97X-D	ωB97X-D	ωB97X-D	ωB97X-V	ωB97X-D
	#		3-21G(*)	6-31G*	6-31G*	6-31G*	6-311+G(2DF,2P)	6-31G*
				(Energy)		(Part 2)	[6-311G*	(Energy)	4.31415
							(Energy)			Boltzmann dist		Label	Relative Energy (kJ/mol)	Boltzmann Weights	ChemShift(C1)	ChemShift(C2)	ChemShift(C3)	ChemShift(C4)	ChemShift(C5)	ChemShift(C6)	ChemShift(C7)	ChemShift(C8)	ChemShift(C9)	ChemShift(C10)	ChemShift(C11)	ChemShift(C12)	ChemShift(C13)	ChemShift(C14)	ChemShift(C8)	ChemShift(H1A)	ChemShift(H1B)	ChemShift(H2)	ChemShift(H4A)	ChemShift(H4B)	ChemShift(H5A)	ChemShift(H5B)	ChemShift(H6)	ChemShift(H8A)	ChemShift(H8B)	ChemShift(H9)	ChemShift(H10)	ChemShift(H12A)	ChemShift(H13B)	ChemShift(H14A)	ChemShift(H15A)
	* 6	0	0	0	0	0	0	0	1	0.231795		M0001	0	0.195	36	49.6	79.7	42.6	26.1	40.9	17	17.6	25	74.9	37.6	23.5	29.6	21.2	17.6	1.76	1.58	1.68	1.72	1.34	1.7	1.65	2.55	0.46	0.92	0.91	3.76	0.93	1.01	1.16	1.03
	1	-5.65	-0.61	-0.55	-0.5	-0.5	0.04	-0.5	0.983944	0.228073		M0002	-0.5	0.238	36.4	49.3	79.4	42.4	25.9	41.7	17.3	17.1	26.6	74.2	37.3	24.8	30.7	21.2	17.1	1.71	1.61	1.78	1.72	1.37	1.71	1.61	2.4	0.45	0.08	0.91	3.78	1.12	1.05	1.14	1.06
	8	0.98	-0.09	0.5	0.58	0.58	0.56	0.58	0.797234	0.184795		M0003	0.58	0.154	36.4	44.9	78.9	42.2	26.9	41.5	16.8	17.5	25.1	74.8	37.7	23.4	29.7	24.5	17.5	1.76	1.54	2.38	1.38	1.84	1.68	1.69	2.65	0.46	0.95	0.91	3.77	0.99	1	1.12	1.03
	3	-2.76	0.76	1.3	1.27	1.27	1.8	1.27	0.482691	0.111885		M0004	1.27	0.117	36.9	44.7	78.8	42.2	26.7	42.2	17.3	17	26.8	74.2	37.5	24.9	30.8	24.5	17	1.72	1.59	2.51	1.39	1.86	1.69	1.66	2.51	0.45	0.12	0.93	3.79	1.19	1.05	1.12	1.07
	9	1.2	2.45	1.77	1.72	1.72	2.26	1.72	0.400709	0.0928823		M0005	1.72	0.097	37	47.7	78.6	39.1	26.3	41.7	16.9	17.6	25	74.6	37.6	23.6	29.6	23.8	17.6	1.78	0.92	2.26	1.63	1.95	1.7	1.71	2.66	0.46	0.96	0.87	3.76	0.94	0.98	1.11	1.02
	2	-4.8	2.01	1.34	1.38	1.36	2.47	1.36	0.368064	0.0853155		M0006	1.36	0.112	37.4	47.4	78.6	39.2	26.2	42.5	17.3	17.1	26.7	74	37.5	25	30.7	23.8	17.1	1.73	0.95	2.36	1.64	1.97	1.72	1.68	2.53	0.46	0.13	0.89	3.77	1.13	1.04	1.1	1.05
	14	5.97	5.73	8.21	7.34	7.34	7.15	7.34	0.055394	0.0128401		M0007	7.34	0.01	39.2	46.7	82.1	44.8	27.3	43.7	18.5	17.9	24.6	74	39.2	23.3	30.3	26.6	17.9	1.73	1.36	2.44	1.81	1.18	1.72	2.21	2.79	0.42	1.01	0.87	3.78	1.02	0.98	1.12	0.99
	4	-2.46	5.57	8.39	7.25	7.24	7.45	7.24	0.0490615	0.0113722		M0008	7.24	0.011	39.5	52.1	82.1	41.5	27.6	44.4	18.9	17.4	26.2	73.5	38.8	24.6	31.2	26.4	17.4	1.29	1.66	2.09	1.62	1.79	1.73	2.28	2.67	0.42	0.18	0.86	3.79	1.14	1.01	1.12	1.06
	7	0.95	5.49	7.91	7.02	7.02	7.6	7.02	0.0461721	0.0107025		M0009	7.02	0.012	39.5	46.6	82.1	44.9	27.3	44	18.9	17.2	26.3	73.5	39	24.6	31.5	26.5	17.2	1.41	1.68	2.56	1.82	1.22	1.71	2.22	2.69	0.4	0.19	0.86	3.81	1.22	1.03	1.15	1.03
	10	3.88	10.95	5.43	5.69	5.68	7.78	5.68	0.0429286	0.00995064		M0010	5.68	0.02	36.5	46.3	79.2	42.1	27.3	42.6	16.3	18.2	26.6	74.9	37.1	24.3	30.8	24.1	18.2	1.75	1.5	1.88	1.42	1.79	1.75	1.73	2	0.53	0.91	0.88	3.75	1.04	1.09	1.12	1
	12	4.83	7.47	10.07	8.69	8.68	8.37	8.68	0.0338112	0.00783727		M0011	8.68	0.006	39.2	52.2	82.3	41.6	27.6	44	18.6	17.9	24.6	74	39.1	23.4	30.2	26.5	17.9	1.25	1.71	2.03	1.63	1.78	1.74	2.25	2.78	0.44	1	0.85	3.76	0.95	0.95	1.1	1
	16	7.49	13.32	6.07	6.68	6.65	8.86	6.65	0.0277299	0.00642765		M0012	6.65	0.013	36.3	51	80.2	42.5	26.4	42.1	16.5	18.4	26.7	75	37.1	24.3	30.8	21	18.4	1.75	1.54	1.16	1.76	1.28	1.77	1.69	1.89	0.54	0.89	0.93	3.75	1.01	1.1	1.15	0.99
	13	5.21	13.54	5.92	6.35	6.35	8.98	6.35	0.0264155	0.00612299		M0013	6.35	0.015	37.3	49.1	79	38.9	26.7	43.1	16.4	18.4	26.5	74.6	37.2	24.4	30.8	23.4	18.4	1.76	0.9	1.79	1.66	1.91	1.78	1.75	1.96	0.55	0.88	0.87	3.74	1	1.08	1.09	0.99
	5	-0.95	10.06	9.57	9.6	---	---	---				Boltzmann averaged			36.6365	47.7032	79.2852	41.8248	26.3711	41.7209	17.1412	17.3734	25.7851	74.4882	37.5806	24.1115	30.1767	22.9101	17.3734	1.72978	1.46048	2.06282	1.60235	1.62064	1.70163	1.68434	2.53272	0.456595	0.565787	0.904314	3.77147	1.04035	1.02269	1.13137	1.04089
	11	4.32	10.4	9.76	9.83	---	---	---
	15	6.73	14.65	10.88	10.6	---	---	---
	17	8.32	18.09	13.18	12.82	---	---	---
	18	11.47	22.69	16.03	---	---	---	---
	19	14.4	19.04	17.53	---	---	---	---
	20	19.11	23.32	20.54	---	---	---	---
	21	22.82	27.88	25.17	---	---	---	---
	22	23.54	16.41	11.22	11.42	---	---	---
	23	23.68	18.13	12.57	13.01	---	---	---
	24	24.56	30.93	24.72	---	---	---	---
	25	28.09	41.37	---	---	---	---	---
	26	28.1	32.7	28.37	---	---	---	---
	27	28.16	22.03	18.91	---	---	---	---
	28	29.41	40.77	---	---	---	---	---
	29	29.82	24.4	20.79	---	---	---	---
	30	30.03	26.01	17.2	---	---	---	---
	31	31.31	38.58	31.23	---	---	---	---
	32	32.01	26.35	19.45	---	---	---	---
	33	32.65	26.36	---	---	---	---	---
	34	33.57	28.83	---	---	---	---	---
	35	34.09	28.76	21.3	---	---	---	---
	#	117	35	31	19	13	13	13
	%Low	0.352	0.242	0.239	0.235	0.238	0.231	0.238
	Conformer
	ΔE (kJ/mol)	2.12	1.42	1.66	1.65	1.51	1.25	1.51
	Time	1.26	00:30:33.960000	01:04:16.760000	03:12:10.870000	00:16:03.360000	02:29:48.790000	02:54:01.730000
	(2S,3S,6S,7R,9S,10R)
	Conformer	MMFF94	HF	ωB97X-D	ωB97X-D	ωB97X-D	ωB97X-V	ωB97X-D
	#		3-21G(*)	6-31G*	6-31G*	6-31G*	6-311+G(2DF,2P)	6-31G*
				(Energy)		(Part 2)	[6-311G*	(Energy)	6.73689
							(Energy)			Boltzmann dist		Label	Relative Energy (kJ/mol)	Boltzmann Weights	ChemShift(C1)	ChemShift(C2)	ChemShift(C3)	ChemShift(C4)	ChemShift(C5)	ChemShift(C6)	ChemShift(C7)	ChemShift(C8)	ChemShift(C9)	ChemShift(C10)	ChemShift(C11)	ChemShift(C12)	ChemShift(C13)	ChemShift(C14)	ChemShift(C15)	ChemShift(H1A)	ChemShift(H1B)	ChemShift(H2)	ChemShift(H4A)	ChemShift(H4B)	ChemShift(H5A)	ChemShift(H5B)	ChemShift(H6)	ChemShift(H8A)	ChemShift(H8B)	ChemShift(H9)	ChemShift(H10)	ChemShift(H12A)	ChemShift(H13A)	ChemShift(H14A)	ChemShift(H15A)
	* 5	0	0	0	0	0	0	0	1	0.148436		M0001	0	0.141	39.3	53.7	79.5	44	25.9	50.3	17.6	21.6	30.2	76.1	41	18.7	30.4	22.6	21.5	1.62	1.55	1.89	1.75	1.4	1.56	1.49	1.71	0.64	0.84	0.49	3.39	1.07	1.2	1.14	0.97
	4	-0.88	-0.83	0.54	0.17	0.17	0.19	0.17	0.925997	0.137452		M0002	0.17	0.132	39.7	49.3	78.8	43.6	26.7	50.6	17.6	21.5	30	76.2	41.1	18.7	30.5	25.6	21.7	1.62	1.51	2.6	1.42	1.9	1.56	1.55	1.83	0.62	0.87	0.56	3.4	1.13	1.19	1.12	0.99
	2	-1.97	-4.3	2.92	2.22	2.22	1.12	2.22	0.635582	0.0943435		M0003	2.22	0.058	41.1	52.7	80.9	42.5	24.6	49	18.6	22.8	29.5	76.2	41.7	19.8	30.6	26.3	21.3	1.57	1.2	2.43	1.72	1.25	1.69	2.03	2.25	0.63	0.89	0.65	3.42	1.15	1.15	1.11	1
	1	-2.8	-3.73	3.14	2.52	2.52	1.13	2.52	0.633016	0.0939625		M0004	2.52	0.051	41.3	58.5	80.8	39.4	24.6	49.4	18.5	22.8	29.5	76.1	41.5	19.9	30.5	25.8	21.3	1.6	1.16	1.93	1.51	1.77	1.68	2.16	2.24	0.65	0.88	0.54	3.42	1.08	1.14	1.13	1.02
	9	4.58	2.21	0.74	0.28	0.28	1.21	0.28	0.612851	0.0909694		M0005	0.28	0.126	39.4	49.4	78.8	43.5	26.9	50.9	18.1	22.4	30.1	76.6	41.5	18.2	30.2	25.6	21.8	1.6	1.52	2.49	1.42	1.88	1.57	1.56	1.79	0.85	0.89	0.23	3.19	0.93	1.17	1.11	1.02
	3	-1.59	0.77	1.27	0.67	0.67	1.26	0.67	0.600576	0.0891474		M0006	0.67	0.108	40.4	52.4	78.5	40.7	26.1	50.9	17.6	21.7	29.9	76.1	41.1	19	30.5	25	21.7	1.64	0.9	2.46	1.66	2.02	1.57	1.56	1.87	0.63	0.88	0.5	3.38	1.08	1.16	1.09	0.97
	15	6.87	3.62	0.75	0.69	0.67	1.61	0.67	0.521266	0.0773748		M0007	0.67	0.108	38.9	53.8	79.5	44.1	26.1	50.6	18.2	22.4	30	76.5	41.4	18.1	30.1	22.5	21.7	1.59	1.56	1.79	1.76	1.38	1.57	1.51	1.66	0.85	0.86	0.15	3.19	0.88	1.17	1.14	1.01
	7	3.73	-1.56	3.01	2.24	2.24	2.15	2.24	0.418948	0.0621871		M0008	2.24	0.057	40.5	52.9	81	42.5	24.7	49.3	19.2	23.6	29.4	76.7	42	19.1	30.2	26.4	21.4	1.55	1.23	2.33	1.73	1.26	1.71	2.04	2.2	0.84	0.9	0.31	3.21	0.97	1.12	1.11	1.04
	10	5.05	4.26	1.97	1.25	1.24	2.72	1.24	0.332651	0.0493775		M0009	1.24	0.086	40	52.5	78.6	40.6	26.2	51.2	18.2	22.6	30	76.5	41.6	18.5	30.3	25.1	21.8	1.61	0.92	2.36	1.66	2	1.57	1.57	1.82	0.87	0.91	0.2	3.18	0.89	1.14	1.11	1
	8	4.44	-0.15	4.6	3.14	3.14	2.73	3.14	0.331307	0.0491781		M0010	3.14	0.04	40.8	58.5	81	39.4	24.7	49.7	19.2	23.7	29.6	76.6	41.9	19.1	30.2	25.9	21.4	1.55	1.18	1.84	1.52	1.77	1.69	2.17	2.19	0.85	0.9	0.25	3.22	0.9	1.11	1.13	1.05
	16	6.96	10.05	4.09	4.25	4.24	4.36	4.24	0.171307	0.0254282		M0011	4.24	0.026	38.6	54	79.5	44.1	26	50.3	17.4	22.6	29.3	77.7	41.2	18.7	30.1	22.5	21.8	1.58	1.49	1.9	1.75	1.41	1.57	1.52	1.74	0.83	0.96	0.5	3.29	1.01	0.92	1.13	0.98
	13	6.31	9.25	5.12	4.55	4.53	4.64	4.53	0.152957	0.0227043		M0012	4.53	0.023	39	49.6	78.7	43.6	26.8	50.6	17.4	22.6	29.1	77.8	41.3	18.7	30.2	25.6	22.1	1.59	1.46	2.62	1.42	1.91	1.58	1.58	1.86	0.86	0.97	0.57	3.3	1.07	0.92	1.12	1
	6	2.64	4.34	7.5	7.08	7.08	5.6	7.08	0.103719	0.0153957		M0013	7.08	0.008	41.3	55.8	82	40.7	24	48.1	18.6	22.8	29.8	76.1	41.6	19.7	30.4	23.8	20.9	1.55	1.32	2.29	1.61	1.68	1.84	1.64	1.89	0.62	0.87	0.59	3.4	1.12	1.14	1.19	0.98
	14	6.68	11.7	5.47	5.62	5.62	6.28	5.62	0.0787691	0.0116922		M0014	5.62	0.015	39.7	52.8	78.6	40.7	26.1	50.9	17.5	22.6	29.1	77.7	41.4	19	30.4	25	22	1.6	0.84	2.47	1.66	2.03	1.58	1.59	1.9	0.81	1.01	0.52	3.28	1.03	0.89	1.09	0.98
	12	6.17	6.51	8.11	7.24	7.23	6.32	7.23	0.0775044	0.0115045		M0015	7.23	0.008	40.7	52.9	80.9	42.5	24.7	49	18.5	23.8	28.9	77.6	41.9	20.1	30.4	26.4	21.6	1.54	1.15	2.44	1.72	1.25	1.71	2.05	2.27	0.83	1.01	0.69	3.33	1.08	0.88	1.1	1.01
	11	5.52	7.27	9.08	7.66	7.66	6.49	7.66	0.072352	0.0107397		M0016	7.66	0.006	40.9	58.6	80.7	39.5	24.7	49.3	18.4	23.9	28.9	77.5	41.8	20.2	30.4	25.9	21.7	1.1	1.57	1.93	1.51	1.78	1.7	2.18	2.25	0.86	1.01	0.6	3.33	1.02	0.87	1.12	1.03
	17	9.26	7.36	7.25	7.18	7.17	6.64	7.17	0.068091	0.0101072		M0017	7.17	0.008	40.7	56	81.8	40.6	24	48.3	19.2	23.7	29.8	76.6	41.9	19	30.1	23.7	21	1.52	1.34	2.19	1.6	1.67	1.86	1.63	1.85	0.85	0.89	0.26	3.19	0.94	1.12	1.17	1.02
	18	9.74	14.29	11.54	11.57	---	---	---				Boltzmann averaged			40.0302	53.0826	79.6898	42.3561	25.7208	50.1521	18.1183	22.3824	29.8004	76.4166	41.402	18.9402	30.3671	24.8657	21.5702	1.59223	1.32381	2.22762	1.60985	1.65444	1.61384	1.71945	1.92724	0.724007	0.885139	0.438149	3.32347	1.03376	1.14123	1.12156	1.00051
	#	81	18	18	18	17	17	17
	%Low	0.277	0.325	0.167	0.141	0.141	0.148	0.141
	Conformer
	ΔE (kJ/mol)	1.89	2.02	1.68	1.35	1.33	1.58	1.33
	Time	1.19	01:02:58.460000	00:49:30.830000	02:50:06.860000	00:20:41.320000	03:08:53.740000	03:32:39.170000
	(2S,3S,6S,7S,9R,10R)
	Conformer	MMFF94	HF	ωB97X-D	ωB97X-D	ωB97X-D	ωB97X-V	ωB97X-D
	#		3-21G(*)	6-31G*	6-31G*	6-31G*	6-311+G(2DF,2P)	6-31G*
				(Energy)		(Part 2)	[6-311G*	(Energy)	3.02017
							(Energy)			Boltzmann dist		Label	Relative Energy (kJ/mol)	Boltzmann Weights	ChemShift(C1)	ChemShift(C2)	ChemShift(C3)	ChemShift(C4)	ChemShift(C5)	ChemShift(C6)	ChemShift(C7)	ChemShift(C8)	ChemShift(C9)	ChemShift(C10)	ChemShift(C11)	ChemShift(C12)	ChemShift(C13)	ChemShift(C14)	ChemShift(C15)	ChemShift(H1A)	ChemShift(H1B)	ChemShift(H2)	ChemShift(H4A)	ChemShift(H4B)	ChemShift(H5A)	ChemShift(H5B)	ChemShift(H6)	ChemShift(H8A)	ChemShift(H8B)	ChemShift(H9)	ChemShift(H10)	ChemShift(H12A)	ChemShift(H13B)	ChemShift(H14B)	ChemShift(H15A)
	* 1	0	0	0	0	0	0	0	1	0.331107		M0001	0	0.359	43.6	57.6	82.5	36.9	22.5	46.9	16.9	17	23.7	76.6	41.4	22	34.9	25.5	24.6	1.53	1.19	2.14	1.59	1.89	0.86	1.65	3.26	0.77	0.46	0.72	4.3	1.25	1.16	1.12	1.47
	2	1.57	1.48	1.2	1.65	1.63	0.85	1.63	0.708959	0.234741		M0002	1.63	0.186	43.3	52.8	82.5	40.6	22.3	46.5	17.1	17	23.6	76.7	41.5	21.9	35	25.9	24.4	1.48	1.22	2.63	1.76	1.29	0.87	1.59	3.33	0.76	0.44	0.64	4.3	1.3	1.17	1.07	1.51
	3	6.66	8.39	5.05	5.43	5.43	4.67	5.43	0.151111	0.0500339		M0003	2.77	0.117	43.8	57.6	82.5	36.8	22.6	47.2	16.8	17.9	22.9	77.7	41.8	23.4	34.6	25.6	24.8	1.55	1.15	2.11	1.59	1.9	0.93	1.67	3.26	0.82	0.87	0.82	4.25	1.13	0.97	1.1	1.48
	4	7.73	4.06	3.02	2.79	2.77	2.62	2.77	0.346388	0.114691		M0004	4.25	0.065	43.5	52.8	82.4	40.7	22.4	46.9	17.1	17.8	23.1	77.6	41.9	23.2	34.6	26	24.7	1.51	1.18	2.61	1.76	1.31	0.92	1.61	3.33	0.79	0.87	0.78	4.24	1.17	0.97	1.06	1.54
	5	8.62	5.38	4.01	4.27	4.25	3.34	4.25	0.258839	0.0857034		M0005	2.73	0.119	43.4	57.2	82.6	36.4	22.6	46.7	16	19	22.5	77.4	41.9	22	34.3	25.6	25.1	1.51	1.17	2	1.58	1.89	0.93	1.63	3.13	0.84	0.8	0.75	4.15	1.1	1.15	1.11	1.26
	6	10.41	10.44	3	3.7	3.69	3.81	3.69	0.214009	0.0708599		M0006	3.69	0.081	43.2	52.5	82.6	40.3	22.4	46.5	16.2	18.9	22.6	77.3	42	21.9	34.4	26	25	1.47	1.21	2.5	1.75	1.3	0.93	1.59	3.21	0.82	0.8	0.73	4.14	1.15	1.16	1.06	1.28
	7	10.89	9.83	2.29	2.73	2.73	3.61	2.73	0.232049	0.0768331		M0007	5.43	0.04	43.6	55.3	83.5	38.7	21.5	47.1	17.1	16.9	23.5	76.5	41.5	21.8	35	23.3	24.3	1.46	1.33	2.6	1.8	1.7	0.91	1.43	2.55	0.75	0.47	0.68	4.28	1.29	1.17	1.17	1.5
	8	12.78	11.48	7.23	7.4	7.4	6.56	7.4	0.0703313	0.0232872		M0008	7.4	0.018	43.7	55.2	83.4	38.6	21.6	47.5	17	17.8	22.7	77.4	41.8	23.1	34.5	23.4	24.6	1.48	1.29	2.56	1.79	1.71	0.97	1.46	2.54	0.8	0.88	0.76	4.24	1.14	0.98	1.15	1.52
	9	16.33	17.98	7.49	8	7.97	8.05	7.97	0.0384855	0.0127428		M0009	7.97	0.014	43.5	55	83.6	38.2	21.6	47.1	16.3	18.8	22.5	77.2	41.9	21.8	34.3	23.4	24.9	1.43	1.31	2.47	1.79	1.67	0.97	1.43	2.4	0.81	0.81	0.72	4.14	1.13	1.17	1.15	1.28
	10	27.8	24.42	14.52	14.2	---	---	---				Boltzmann averaged			43.4837	55.2613	82.616	38.5919	22.3388	46.8075	16.8482	17.4767	23.3329	76.93	41.6096	22.1848	34.7779	25.4556	24.6265	1.50319	1.20821	2.37027	1.68323	1.61973	0.891496	1.60223	3.1875	0.781662	0.591083	0.714243	4.26145	1.2256	1.1269	1.10019	1.45751
	11	29.2	23.64	14.75	14.11	---	---	---
	12	32.6	30.86	17.89	---	---	---	---
	13	36.66	28.66	12.16	12.47	---	---	---
	14	37.17	24.69	12.62	12.27	---	---	---
	15	37.31	30.38	13.29	13.29	---	---	---
	16	38.17	23.79	12.66	12.06	---	---	---
	#	90	16	16	15	9	9	9
	%Low	0.585	0.516	0.326	0.356	0.359	0.331	0.359
	Conformer
	ΔE (kJ/mol)	1.34	1.54	1.97	2.13	2	1.83	2
	Time	1.35	00:12:44.530000	00:23:47.930000	02:02:18.420000	00:12:38.820000	01:55:41.560000	02:07:13.140000
	(2S,3S,6S,7S,9S,10R)
	Conformer	MMFF94	HF	ωB97X-D	ωB97X-D	ωB97X-D	ωB97X-V	ωB97X-D
	#		3-21G(*)	6-31G*	6-31G*	6-31G*	6-311+G(2DF,2P)	6-31G*
				(Energy)		(Part 2)	[6-311G*	(Energy)	2.21273
							(Energy)			Boltzmann dist		Label	Relative Energy (kJ/mol)	Boltzmann Weights	ChemShift(C1)	ChemShift(C2)	ChemShift(C3)	ChemShift(C4)	ChemShift(C5)	ChemShift(C6)	ChemShift(C7)	ChemShift(C8)	ChemShift(C9)	ChemShift(C10)	ChemShift(C11)	ChemShift(C12)	ChemShift(C13)	ChemShift(C14)	ChemShift(C15)	ChemShift(H1A)	ChemShift(H1B)	ChemShift(H2)	ChemShift(H4A)	ChemShift(H4B)	ChemShift(H5A)	ChemShift(H5B)	ChemShift(H6)	ChemShift(H8A)	ChemShift(H8B)	ChemShift(H9)	ChemShift(H10)	ChemShift(H12B)	ChemShift(H13B)	ChemShift(H14B)	ChemShift(H15A)
	* 1	0	0	0	0	0	0	0	1	0.451931		M0001	0	0.525	41.8	50.2	81.9	34.7	27.2	44.1	16.3	18.5	30.5	79.5	38	19.6	29.3	25.7	29.3	1.07	1.35	1.75	1.56	1.8	1.18	1.59	3.15	0.4	0.56	0.77	3.22	1.24	1.07	1.13	1.14
	2	0.97	2.68	2	2.23	2.23	1.37	2.23	0.57443	0.259602		M0002	2.23	0.213	41.6	46	82.1	38.7	27	44.1	16.5	18.4	30.7	79.6	38.1	19.7	29.3	26.2	29.3	1.02	1.4	2.27	1.7	1.24	1.22	1.58	3.22	0.37	0.55	0.78	3.21	1.29	1.08	1.1	1.18
	6	7.97	7.4	4.25	3.76	3.76	3.2	3.76	0.273926	0.123796		M0003	3.76	0.115	40.9	50.2	82.1	34.8	27.5	44.3	15.7	19.5	29	80.8	38.9	19.3	28.6	25.9	29.2	0.96	1.31	1.72	1.53	1.81	1.18	1.62	3.15	0.5	0.71	0.87	3.14	1.22	0.86	1.12	1.15
	7	8.92	10.09	6.44	6.17	6.17	4.56	6.17	0.157989	0.0714002		M0004	6.17	0.043	40.7	46	82.1	38.7	27.3	44.2	15.9	19.4	29.2	81.1	39	19.3	28.7	26.3	29.3	0.9	1.35	2.24	1.66	1.24	1.2	1.61	3.19	0.47	0.69	0.89	3.13	1.27	0.87	1.07	1.18
	4	6.35	8.83	4.73	5.55	5.54	6.1	5.54	0.0847206	0.0382878		M0005	5.54	0.056	41.8	50.3	81.8	34.8	27.3	44.2	16.1	19.7	32.4	79.4	38.7	19.4	30.2	25.8	29.4	1.09	1.37	1.68	1.58	1.83	1.26	1.64	3.15	0.64	0.72	0.26	3.08	1.02	1	1.13	1.12
	5	7.88	12.21	7.84	7.81	7.79	6.65	7.79	0.067816	0.0306481		M0006	7.79	0.023	41.8	47.9	82.9	37.8	26.8	46.8	16.6	18.2	30.7	79.5	38.1	19.7	29.3	23.9	29.4	1.02	1.49	2.19	1.85	1.55	1.18	1.47	2.03	0.38	0.57	0.8	3.17	1.27	1.08	1.21	1.16
	3	6.15	10.97	6.53	7.6	7.59	7.22	7.59	0.0538469	0.0243351		M0007	7.59	0.025	41.6	46.1	82.2	38.7	27.2	44.2	16.2	19.6	32.6	79.6	38.9	19.4	30.3	26.3	29.5	1.04	1.41	2.19	1.71	1.26	1.28	1.63	3.21	0.6	0.7	0.28	3.07	1.08	1.02	1.09	1.15
	8	12.83	20.21	12.2	12.8	---	---	---				Boltzmann averaged			41.5533	48.6434	82.0251	36.2326	27.1839	44.2209	16.2482	18.7256	30.4034	79.7997	38.2605	19.5579	29.2293	25.8607	29.2994	1.02977	1.36454	1.93778	1.61307	1.59622	1.19731	1.59176	3.13816	0.423033	0.595095	0.763012	3.19053	1.24125	1.02873	1.11817	1.15457
	9	15.01	18.84	11.14	10.79	---	---	---
	10	19.64	16.42	16.86	---	---	---	---
	11	23.55	28.48	16.2	---	---	---	---
	12	23.66	19.79	---	---	---	---	---
	13	23.72	27.42	16.05	---	---	---	---
	14	24.16	18.23	14.68	14.58	---	---	---
	15	24.9	19.73	---	---	---	---	---
	16	28.46	21.39	17.9	---	---	---	---
	17	29.24	28	23.91	---	---	---	---
	18	29.25	36.56	20.55	---	---	---	---
	19	30.18	33.6	18.53	---	---	---	---
	20	30.27	32.69	18.47	---	---	---	---
	21	30.92	36.81	19.23	---	---	---	---
	22	31.09	34.17	19.12	---	---	---	---
	23	31.1	19.65	15.3	---	---	---	---
	24	31.78	39.47	22.75	---	---	---	---
	25	32.2	38.65	22.7	---	---	---	---
	26	32.26	35.28	18.62	---	---	---	---
	27	32.63	35.71	23.45	---	---	---	---
	28	32.94	38.5	23.82	---	---	---	---
	29	33.1	25.06	20.24	---	---	---	---
	30	33.27	36.44	22.89	---	---	---	---
	31	34.66	37.74	23.03	---	---	---	---
	32	34.78	35.24	24.28	---	---	---	---
	33	34.78	30.74	22.67	---	---	---	---
	34	35.08	38.37	26.34	---	---	---	---
	35	35.51	41.67	---	---	---	---	---
	36	35.86	38.73	22.81	---	---	---	---
	37	35.93	41.34	---	---	---	---	---
	38	36.49	46.72	---	---	---	---	---
	39	37.39	36.65	26.09	---	---	---	---
	40	38.96	52.1	---	---	---	---	---
	41	39.89	51.98	---	---	---	---	---
	#	126	41	34	10	7	7	7
	%Low	0.511	0.685	0.501	0.519	0.525	0.451	0.525
	Conformer
	ΔE (kJ/mol)	1.37	1.37	2.05	1.96	1.85	1.7	1.85
	Time	2.72	00:38:54.640000	00:43:19.400000	01:18:35.340000	00:09:07.210000	01:19:50.920000	01:31:25.040000
	(2R,3S,6S,7R,9R,10R)
	Conformer	MMFF94	HF	ωB97X-D	ωB97X-D	ωB97X-D	ωB97X-V	ωB97X-D
	#		3-21G(*)	6-31G*	6-31G*	6-31G*	6-311+G(2DF,2P)	6-31G*
				(Energy)		(Part 2)	[6-311G*	(Energy)	2.30894
							(Energy)			Boltzmann dist		Label	Relative Energy (kJ/mol)	Boltzmann Weights	ChemShift(C1)	ChemShift(C2)	ChemShift(C3)	ChemShift(C4)	ChemShift(C5)	ChemShift(C6)	ChemShift(C7)	ChemShift(C8)	ChemShift(C9)	ChemShift(C10)	ChemShift(C11)	ChemShift(C12)	ChemShift(C13)	ChemShift(C14)	ChemShift(C15)	ChemShift(H1B)	ChemShift(H1A)	ChemShift(H2)	ChemShift(H4A)	ChemShift(H4B)	ChemShift(H5A)	ChemShift(H5B)	ChemShift(H6)	ChemShift(H8A)	ChemShift(H8B)	ChemShift(H9)	ChemShift(H10)	ChemShift(H12C)	ChemShift(H13A)	ChemShift(H14A)	ChemShift(H15C)
	* 1	0	0	0	0	0	0	0	1	0.4331		M0001	0	0.43	35	48	80.2	40.4	24.3	45.2	22	17.1	27.3	76.6	37.6	31.4	24.4	25.4	19.8	1.02	1.89	1.88	1.5	1.8	1.6	2.12	2.45	0.48	0.45	0.59	3.89	1.18	1.11	1.1	1.05
	3	2.42	0.33	3.18	3	3	2.46	3	0.369556	0.160055		M0002	3	0.129	35.1	47.5	79.9	43.4	24.2	45.1	21.9	17.1	27.5	76.8	37.5	31.5	24.4	25.9	19.8	1.26	2.41	1.9	1.67	1.27	1.62	2.07	2.6	0.46	0.47	0.6	3.88	1.2	1.1	1.15	1.04
	2	0.29	2.15	2.63	3	3	3.31	3	0.262001	0.113472		M0003	3	0.129	35.7	47.5	81.1	41.3	23.1	44.4	21.6	17.1	27.4	76.9	37.3	31.4	24.4	23.9	19.5	1.33	2.01	1.92	1.61	1.67	1.72	1.65	2.23	0.47	0.43	0.61	3.87	1.19	1.11	1.2	1.03
	8	7.66	6.26	5.47	5.44	5.43	4.75	5.43	0.146298	0.0633615		M0004	5.43	0.048	35.9	48	80.3	40.4	24.4	45.6	22	18	25.9	77.3	38	30.8	23.8	25.5	20	1.02	1.7	1.87	1.5	1.8	1.61	2.13	2.45	0.53	1.23	0.64	3.85	0.91	1.1	1.1	1.03
	7	7.02	4.21	6.74	6.41	6.41	5.37	6.41	0.113836	0.0493022		M0005	6.41	0.032	35.8	47.4	79.9	43.4	24.2	45.3	21.6	17.8	25.9	77.2	37.5	30.9	24	25.9	19.9	1.28	2.11	1.9	1.67	1.26	1.63	2.06	2.66	0.52	1.24	0.64	3.89	0.92	1.1	1.14	1.01
	9	9.38	3.64	4.92	4.75	4.75	5.61	4.75	0.1033	0.0447393		M0006	4.75	0.063	37.5	45.4	78.2	44.1	25.9	49.2	20	16.6	27.5	76.6	37.3	31.7	23.8	29.8	20.8	1.58	1.48	1.91	1.87	1.32	1.4	1.42	1.88	0.44	0.37	0.62	3.86	1.17	1.14	1.22	1.01
	12	13.32	4.73	5.68	5.31	5.31	6.26	5.31	0.0794092	0.0343921		M0007	5.31	0.05	37.2	46.8	78.3	40.8	27	48.5	19.3	16.8	28.1	76.1	37.2	31.8	24.3	31.4	21.3	0.71	2.3	1.73	1.78	1.93	1.44	1.56	2.11	0.45	0.41	0.61	3.89	1.15	1.12	1.16	0.99
	6	5.28	6.14	6.58	6.6	6.6	6.27	6.6	0.0790885	0.0342532		M0008	6.6	0.03	36.5	47.5	80.9	41.1	23	44.6	21.2	17.8	26	77.1	37.4	30.8	23.8	23.8	19.5	1.33	1.82	1.92	1.63	1.66	1.75	1.65	2.25	0.54	1.15	0.67	3.87	0.93	1.07	1.19	0.98
	4	2.59	9.66	6.88	6.58	6.57	7.28	6.57	0.0525553	0.0227617		M0009	6.57	0.03	35.2	47.1	79.9	42.8	24.2	49	20.7	18.8	27.2	76.8	37.3	30.9	24.8	25.4	20	1.39	1.66	1.89	1.64	1.28	1.7	2.03	1.54	0.62	1.04	0.64	3.83	1.12	1.13	1.14	0.97
	5	5.13	14.46	6.65	6.69	6.69	8.04	6.69	0.0386415	0.0167356		M0010	6.69	0.029	35.9	47.7	80.2	39.9	24.5	50.5	21.1	19	26.9	77	37.6	31	24.7	25.1	20.1	1.17	1.15	1.86	1.5	1.81	1.69	2.09	1.24	0.67	0.92	0.67	3.82	1.12	1.12	1.09	0.98
	11	13.05	7.13	9.12	9.29	9.27	8.99	9.27	0.0263088	0.0113944		M0011	9.27	0.01	36.5	46.3	77.3	43.7	27.1	49.4	19.7	16.7	27.8	76.6	37.3	32	24	32.5	21.1	1.58	2.18	1.96	1.55	1.82	1.47	1.53	2.19	0.44	0.45	0.64	3.86	1.21	1.12	1.16	1.02
	14	14.94	8.74	10.04	9.49	9.48	9.7	9.48	0.0197391	0.00854898		M0012	9.48	0.009	38.4	45.5	78.2	44.2	26.1	49.4	19.7	17.4	26	77.1	37.6	31	23.2	29.9	21	1.61	1.25	1.9	1.86	1.27	1.39	1.46	1.89	0.51	1.14	0.67	3.83	0.9	1.12	1.23	0.97
	17	19.01	9.16	9.74	9.48	9.48	9.9	9.48	0.0182045	0.00788436		M0013	9.48	0.009	38.4	46.6	78.3	40.7	26.8	48.7	19	17.5	26.3	76.7	37.5	31.3	23.8	31.4	21.3	0.74	1.99	1.74	1.75	1.9	1.41	1.57	2.18	0.51	1.19	0.65	3.89	0.89	1.11	1.15	0.97
	10	10.07	6.16	---	---	---	---	---				Boltzmann averaged			35.5234	47.5816	80.0429	41.4522	24.3372	45.6819	21.595	17.2545	27.1553	76.7562	37.5253	31.3445	24.286	25.8509	19.9161	1.15157	1.96001	1.88552	1.58751	1.63681	1.60863	1.97041	2.36451	0.486442	0.591353	0.608477	3.87818	1.13766	1.10841	1.13477	1.03199
	13	14.51	20.05	13.84	14.09	---	---	---
	15	16.55	17.87	10.23	10.26	---	---	---
	16	16.61	10.59	12.28	12.25	---	---	---
	18	19.5	21.08	13.74	13.91	---	---	---
	#	108	18	17	17	13	13	13
	%Low	0.331	0.307	0.429	0.425	0.43	0.432	0.43
	Conformer
	ΔE (kJ/mol)	1.58	1.94	2.74	2.79	2.67	2.59	2.67
	Time	1.6	00:40:10.340000	00:34:56.560000	02:41:37.550000	00:08:54.030000	02:22:11.120000	02:24:37.880000
	(2R,3S,6S,7R,9S,10R)
	Conformer	MMFF94	HF	ωB97X-D	ωB97X-D	ωB97X-D	ωB97X-V	ωB97X-D
	#		3-21G(*)	6-31G*	6-31G*	6-31G*	6-311+G(2DF,2P)	6-31G*
				(Energy)		(Part 2)	[6-311G*	(Energy)	2.2884
							(Energy)			Boltzmann dist		Label	Relative Energy (kJ/mol)	Boltzmann Weights	ChemShift(C1)	ChemShift(C2)	ChemShift(C3)	ChemShift(C4)	ChemShift(C5)	ChemShift(C6)	ChemShift(C7)	ChemShift(C8)	ChemShift(C9)	ChemShift(C10)	ChemShift(C11)	ChemShift(C12)	ChemShift(C13)	ChemShift(C14)	ChemShift(C15)	ChemShift(H1B)	ChemShift(H1A)	ChemShift(H2)	ChemShift(H4A)	ChemShift(H4B)	ChemShift(H5A)	ChemShift(H5B)	ChemShift(H6)	ChemShift(H8A)	ChemShift(H8B)	ChemShift(H9)	ChemShift(H10)	ChemShift(H12C)	ChemShift(H13A)	ChemShift(H14A)	ChemShift(H15C)
	* 2	0	0	0	0	0	0	0	1	0.436987		M0001	0	0.411	39.5	53.1	77.9	39	23.9	52.6	16.1	20.3	32.1	75.9	41.5	28.7	29.1	27.5	18.8	0.95	1.87	1.76	1.76	2.03	1.34	1.62	1.86	0.59	0.94	0.78	3.48	1.2	1.09	1.11	0.94
	1	-0.07	0.41	3.04	3.55	3.55	2.61	3.55	0.347792	0.151981		M0002	3.55	0.098	39.6	52.7	78	42.4	22.8	53.1	16.1	20.3	32	75.7	41.1	28.6	29.1	27.5	18.6	2.31	1.27	1.81	1.81	1.49	1.42	1.63	2.09	0.57	0.91	0.89	3.47	1.22	1.1	1.11	0.93
	5	6.47	2.25	1.16	1.65	1.63	2.91	1.63	0.308034	0.134607		M0003	1.63	0.213	40.3	52.4	78.2	38.8	23.6	52.4	17	21.6	30.3	76.7	42.4	28.6	28.9	27.3	18.9	1.56	1	1.74	1.75	2.02	1.38	1.61	1.8	0.86	0.93	0.35	3.29	1.04	1.13	1.07	0.96
	7	8.25	7.82	4.39	3.66	3.66	3.86	3.66	0.209723	0.0916461		M0004	3.66	0.094	38.8	53.3	77.9	39.1	23.8	52.6	15.4	21.2	31.5	77.2	41.9	29	28.3	27.4	19.2	0.89	1.91	1.72	1.76	2.06	1.31	1.63	1.89	0.73	1.06	0.82	3.4	0.99	1	1.08	0.96
	4	4.54	1.56	3.39	4.32	4.32	4.59	4.32	0.156083	0.0682062		M0005	4.32	0.072	40.2	52.2	78.2	42.1	22.6	52.8	16.9	21.5	30.7	76.9	42	28.6	28.9	27.3	18.6	1.31	2.01	1.8	1.78	1.45	1.46	1.63	2.03	0.84	0.91	0.47	3.28	1.06	1.13	1.09	0.96
	3	3.6	6.53	4.6	5.67	5.65	5.74	5.65	0.0980066	0.0428276		M0006	5.65	0.042	40.3	52.8	77.9	42.1	23.6	54.6	16	20.3	32.5	75.8	41.1	28.4	29	26.3	18.6	1.91	1.37	1.82	2.04	1.72	1.3	1.54	1.12	0.6	0.85	0.71	3.46	1.21	1.09	1.19	0.93
	6	7.54	7.55	7.13	6.66	6.66	5.9	6.66	0.0918622	0.0401426		M0007	6.66	0.028	38.9	53.1	77.9	42.5	22.9	53.1	15.3	21.2	31.6	77.3	41.5	29	28.3	27.6	19	1.2	2.36	1.78	1.81	1.51	1.39	1.65	2.11	0.72	1.05	0.93	3.39	1.02	1	1.1	0.95
	8	9.38	7.92	4.91	6.91	6.9	7.94	6.9	0.0402372	0.0175831		M0008	6.9	0.025	41.4	52.1	78.4	41.7	23.5	54.3	17.2	21.8	29.9	76.7	42	28.2	28.8	26	18.7	1.42	1.59	1.79	2.01	1.69	1.38	1.54	1.03	0.91	0.86	0.33	3.28	1.06	1.14	1.16	0.94
	9	9.94	12.23	6.79	7.92	7.92	8.17	7.92	0.0366613	0.0160205		M0009	7.92	0.017	39.5	53	78	41.8	23.3	54.7	15.3	21.2	32.1	77	41.4	28.8	28.2	26.1	19	1.98	1.3	1.78	2.01	1.73	1.31	1.56	1.16	0.75	1.01	0.74	3.38	1.01	0.99	1.17	0.94
	10	39.82	36.71	32.68	---	---	---	---				Boltzmann averaged			39.6501	52.8699	77.9864	40.076	23.525	52.832	16.1817	20.7162	31.6504	76.2482	41.6212	28.684	28.93	27.3541	18.807	1.33377	1.65912	1.76819	1.79002	1.86484	1.36349	1.61718	1.85376	0.667023	0.943322	0.715829	3.42234	1.14041	1.08705	1.10537	0.944343
	11	39.88	34.05	26.81	---	---	---	---
	#	81	11	11	9	9	9	9
	%Low	0.392	0.334	0.362	0.412	0.411	0.436	0.411
	Conformer
	ΔE (kJ/mol)	1.22	1.22	1.98	2.09	2.08	2.22	2.08
	Time	2.88	00:20:02.550000	00:20:48.020000	01:40:13.220000	00:10:42.640000	01:24:04.370000	01:39:33.230000
	(2R,3S,6S,7S,9R,10R)
	Conformer	MMFF94	HF	ωB97X-D	ωB97X-D	ωB97X-D	ωB97X-V	ωB97X-D
	#		3-21G(*)	6-31G*	6-31G*	6-31G*	6-311+G(2DF,2P)	6-31G*
				(Energy)		(Part 2)	[6-311G*	(Energy)	3.3078
							(Energy)			Boltzmann dist		Label	Relative Energy (kJ/mol)	Boltzmann Weights	ChemShift(C1)	ChemShift(C2)	ChemShift(C3)	ChemShift(C4)	ChemShift(C5)	ChemShift(C6)	ChemShift(C7)	ChemShift(C8)	ChemShift(C9)	ChemShift(C10)	ChemShift(C11)	ChemShift(C12)	ChemShift(C13)	ChemShift(C14)	ChemShift(C15)	ChemShift(H1A)	ChemShift(H1B)	ChemShift(H2)	ChemShift(H4A)	ChemShift(H4B)	ChemShift(H5A)	ChemShift(H5B)	ChemShift(H6)	ChemShift(H8A)	ChemShift(H8B)	ChemShift(H9)	ChemShift(H10)	ChemShift(H12A)	ChemShift(H13A)	ChemShift(H14A)	ChemShift(H15A)
	* 6	0	0	0	0	0	0	0	1	0.302316		M0001	0	0.214	35.5	57.3	75.9	38.7	23.4	48.2	16.8	22.9	24.4	78.8	42.1	27.4	27.1	27.3	30.6	0.93	2.16	1.08	1.67	2	0.82	1.55	2.67	1.09	1.07	0.45	4.07	1.04	0.95	1.05	1.48
	5	-0.11	1.17	3.07	2.76	2.74	1.72	2.74	0.498572	0.150726		M0002	2.74	0.071	35.7	56.9	75.8	42.3	23.5	48.4	17	22.9	24.2	78.9	41.8	27.3	27.1	28.1	30.4	1.38	2.39	1.08	1.74	1.52	0.84	1.57	2.82	1.06	1.07	0.43	4.06	1.05	0.95	1.07	1.52
	1	-9.56	-1.86	1.12	1.1	1.1	1.98	1.1	0.448782	0.135674		M0003	1.1	0.137	36.2	57.1	75.9	38.6	23.3	47.8	16.7	22.8	24.7	77.5	41.5	28.2	28.3	27.2	31.3	2.16	0.98	1.11	1.67	2	0.79	1.52	2.62	1.11	0.76	0.46	4.16	1.23	1	1.05	1.36
	7	0.4	2.24	-0.78	-0.77	-0.77	2.03	-0.77	0.439793	0.132957		M0004	-0.77	0.291	35.7	57.3	75.8	38.5	23.1	48.1	15.8	22.8	25	78.7	41.9	28.8	27.9	27.2	28.9	1.72	0.99	1.07	1.67	1.99	0.79	1.52	2.57	1.14	1.06	0.38	4.06	1.08	1.03	1.04	1.35
	8	2.82	5.55	3.04	3.34	3.34	2.82	3.34	0.319459	0.0965774		M0005	3.34	0.055	35.7	57.3	75.6	42.1	23.8	50.6	16.9	23.1	24.1	78.7	41.8	27.1	26.8	26.4	30.7	2.07	1.45	1.12	1.95	1.7	0.76	1.46	1.73	1.11	1.12	0.42	4.05	1.04	0.95	1.12	1.48
	4	-1.77	2.33	1.6	1.2	1.2	3.22	1.2	0.271718	0.0821448		M0006	1.2	0.132	35.7	56.9	75.7	42.1	23.2	48.3	16	22.7	24.8	78.7	41.5	28.7	27.8	27.8	28.8	1.44	1.96	1.08	1.73	1.5	0.83	1.55	2.73	1.1	1.06	0.37	4.05	1.09	1.03	1.07	1.41
	2	-8.48	0.16	4.62	4.33	4.31	4.38	4.31	0.169926	0.0513715		M0007	4.31	0.038	36.5	56.8	75.9	42.3	23.3	47.9	17	22.8	24.5	77.5	41.3	28.2	28.3	28	31.1	2.41	1.44	1.12	1.74	1.52	0.81	1.54	2.78	1.1	0.77	0.45	4.15	1.25	1.01	1.08	1.41
	3	-4.85	5.27	5.56	5.9	5.89	6.17	5.89	0.0823545	0.0248971		M0008	5.89	0.02	36.4	57.2	75.7	42	23.6	50.2	16.9	22.8	24.4	77.6	41.3	28.1	28.2	26.5	31.4	2.1	1.51	1.16	1.96	1.7	0.73	1.44	1.7	1.11	0.79	0.44	4.13	1.24	1.02	1.14	1.38
	9	4.34	9.09	3.77	3.95	3.95	6.33	3.95	0.0771914	0.0233362		M0009	3.95	0.043	35.7	57.4	75.6	41.9	23.6	50.4	16	22.9	24.8	78.6	41.6	28.5	27.6	26.3	29	1.66	1.51	1.1	1.96	1.66	0.76	1.45	1.64	1.13	1.09	0.37	4.04	1.08	1.04	1.13	1.35
	#	81	9	9	9	9	9	9				Boltzmann averaged			35.7659	57.1539	75.8142	40.1519	23.3883	48.4883	16.6217	22.8684	24.5087	78.5062	41.7958	27.8416	27.4984	27.3406	30.3089	1.54393	1.72567	1.09112	1.7301	1.81621	0.805828	1.53068	2.54414	1.09954	1.0087	0.42745	4.0807	1.09341	0.980917	1.06574	1.43759
	%Low	0.523	0.37	0.298	0.291	0.291	0.302	0.291
	Conformer
	ΔE (kJ/mol)	1.29	1.9	1.73	1.68	1.68	1.86	1.68
	Time	6.9	00:08:55.560000	00:17:02.580000	01:02:34.020000	00:05:57.380000	01:20:37.300000	01:39:17.910000
	(2R,3S,6S,7S,9S,10R)
	Conformer	MMFF94	HF	ωB97X-D	ωB97X-D	ωB97X-D	ωB97X-V	ωB97X-D
	#		3-21G(*)	6-31G*	6-31G*	6-31G*	6-311+G(2DF,2P)	6-31G*
				(Energy)		(Part 2)	[6-311G*	(Energy)	5.15012
							(Energy)			Boltzmann dist		Label	Relative Energy (kJ/mol)	Boltzmann Weights	ChemShift(C1)	ChemShift(C2)	ChemShift(C3)	ChemShift(C4)	ChemShift(C5)	ChemShift(C6)	ChemShift(C7)	ChemShift(C8)	ChemShift(C9)	ChemShift(C10)	ChemShift(C11)	ChemShift(C12)	ChemShift(C13)	ChemShift(C14)	ChemShift(C8)	ChemShift(H1A)	ChemShift(H1B)	ChemShift(H2)	ChemShift(H4A)	ChemShift(H4B)	ChemShift(H5A)	ChemShift(H5B)	ChemShift(H6)	ChemShift(H8A)	ChemShift(H8B)	ChemShift(H9)	ChemShift(H10)	ChemShift(H12B)	ChemShift(H13A)	ChemShift(H14C)	ChemShift(H15B)
	* 2	0	0	0	0	0	0	0	1	0.19417		M0001	0	0.154	38.4	46.5	80.5	38	28.8	44.6	24.2	14.4	33.3	77.6	35.6	24.6	29.9	25.6	14.4	1.3	1.04	0.89	1.39	1.81	1.52	2.21	2.59	0.39	0.51	0.74	3.54	1.27	1.09	1.01	1.09
	1	-1.1	-2.03	1.19	1.39	1.38	0.56	1.38	0.797234	0.154799		M0002	1.38	0.088	37.5	46.4	80.2	41.2	28.6	44.4	24.2	14.2	33.3	78	35.4	24.3	29.9	25.8	14.2	1.37	1.83	0.9	1.53	1.28	1.55	2.17	2.77	0.38	0.48	0.76	3.55	1.26	1.09	1.06	1.1
	6	4.67	1.38	1.97	2.03	2.03	0.95	2.03	0.680844	0.1322		M0003	2.03	0.068	36.5	45.8	80.1	41.2	28.6	44.3	23.4	14.5	31.4	78.9	36	23.5	29	25.8	14.5	1.85	1.24	0.95	1.54	1.28	1.6	2.17	2.74	0.42	0.6	0.98	3.51	1.21	0.87	1.05	1.1
	7	6.89	4.42	1.68	1.56	1.56	1.23	1.56	0.607912	0.118038		M0004	1.56	0.082	37.5	46	80.4	38	28.8	44.5	23.4	14.8	31.3	78.6	36.2	23.9	29	25.6	14.8	1.04	1.18	0.94	1.4	1.8	1.57	2.21	2.54	0.43	0.62	0.97	3.49	1.22	0.87	0.99	1.11
	11	13.32	4.09	-2.51	-1.34	-1.35	1.66	-1.35	0.510825	0.0991871		M0005	-1.35	0.265	34.4	46.9	81.7	36.4	29.8	47.2	21.9	14.9	33	78	37.4	32.7	24.3	26.7	14.9	1.46	0.94	1.13	1.61	1.91	1.5	2.06	2.48	0.92	0.47	1.25	3.79	1.13	0.91	1.06	1.09
	9	8.5	5.07	2.39	2.99	2.98	3.19	2.98	0.275037	0.053404		M0006	2.98	0.046	37	45.8	81.5	38.7	27.5	44.7	23.6	14.5	31.6	78.8	35.9	23.5	28.9	24	14.5	1.3	1.67	0.92	1.56	1.62	1.65	1.91	2.08	0.43	0.61	0.99	3.5	1.16	0.88	1.09	1.08
	4	3.17	2.27	2.04	2.78	2.78	3.2	2.78	0.273926	0.0531883		M0007	2.78	0.05	38.1	46.4	81.5	38.7	27.3	44.7	24.2	14.1	33.5	77.9	35.3	24.3	29.9	24	14.1	1.43	1.65	0.87	1.55	1.62	1.59	1.9	2.13	0.38	0.49	0.78	3.54	1.21	1.1	1.11	1.07
	12	17.65	5.96	2.9	3.49	3.49	3.76	3.49	0.218383	0.0424035		M0008	3.49	0.038	33.8	47	81.7	36.7	29.5	45.9	23.1	15	33.3	77.7	36.8	32.3	24.2	26.5	15	2.02	0.86	1.14	1.57	1.89	1.5	2.07	2.8	1	0.46	0.71	4.02	1.12	0.89	1.06	1.06
	10	11.77	3.9	0.5	1.67	1.67	3.94	1.67	0.203042	0.0394248		M0009	1.67	0.079	34.2	46.7	81.2	40.1	29.3	47.4	22	14.4	32.9	78.3	37.2	32.9	24.6	26.7	14.4	1.86	1.25	1.17	1.69	1.34	1.56	2.07	2.66	0.89	0.44	1.25	3.78	1.15	0.91	1.09	1.08
	3	2.13	4.08	3.29	4.32	4.32	4.62	4.32	0.1542	0.029941		M0010	4.32	0.027	37.3	46.1	80.2	41.2	28.6	44.3	23.5	14.9	34.4	77.7	35.9	23.5	30.7	25.7	14.9	1.4	1.8	0.98	1.56	1.29	1.57	2.16	2.68	0.53	0.64	0.42	3.45	1.01	0.99	1.08	1.08
	5	4.29	7.22	2.83	3.83	3.81	4.84	3.81	0.141065	0.0273907		M0011	3.81	0.033	38.4	46.1	80.7	38.1	28.9	44.9	23.5	15.3	34.8	77.6	35.9	24.1	30.6	25.7	15.3	1.34	1.05	0.98	1.45	1.84	1.56	2.2	2.51	0.56	0.65	0.42	3.45	1.03	1	1.03	1.07
	17	25.48	12.47	4.98	5.54	5.53	5.94	5.53	0.0903873	0.0175505		M0012	5.53	0.017	34.3	46.7	81.5	36.8	29.4	46.7	23.4	13.6	31.4	79.7	37.4	31.8	24.2	26.7	13.6	0.86	1.91	1.09	1.59	1.93	1.51	2.1	2.82	0.74	0.4	1.16	3.95	0.9	0.88	1.05	1.13
	15	20.3	8.34	7.56	8.23	8.23	7.38	8.23	0.0504711	0.00979998		M0013	8.23	0.006	34	47	81.2	40.5	29.3	45.8	23.1	14.9	33.2	77.8	36.6	32.3	24.3	26.8	14.9	2.47	1.13	1.17	1.69	1.33	1.57	2.09	2.98	1.01	0.45	0.72	4.01	1.13	0.88	1.1	1.08
	8	7.35	8.83	4.76	5.97	5.97	7.48	5.97	0.0484695	0.00941133		M0014	5.97	0.014	37.9	46.2	81.5	38.7	27.3	44.7	23.6	14.8	34.7	77.6	35.7	23.5	30.5	23.9	14.8	1.46	1.63	0.94	1.59	1.62	1.62	1.87	2.04	0.54	0.64	0.44	3.45	0.97	1	1.12	1.03
	13	18.57	10.48	3.17	4.73	4.73	7.83	4.73	0.0420688	0.0081685		M0015	4.73	0.023	35.1	46.8	82.2	38.2	28.6	49.2	22.2	14.5	33.1	78.3	37.1	32.7	24.7	25.1	14.5	1.59	1.34	1.12	1.8	1.64	1.54	1.91	1.84	0.9	0.45	1.26	3.78	1.16	0.91	1.14	1.06
	16	24.89	14.32	7.38	8.41	8.41	8.8	8.41	0.0284114	0.00551665		M0016	8.41	0.005	35.3	46.9	82.2	38.4	28.6	47.9	23.2	13.8	31.3	79.9	37	31.8	24.1	25.5	13.8	1.26	1.97	1.11	1.81	1.7	1.52	1.94	2.2	0.82	0.41	1.17	3.93	0.92	0.88	1.14	1.11
	14	20.18	10.33	7.45	8.57	8.57	8.85	8.57	0.0278423	0.00540615		M0017	8.57	0.005	34.7	47.2	82.4	38.4	28.6	46.8	23	15.1	33.3	78	36.4	32.5	24.5	25.3	15.1	2.14	1.22	1.17	1.79	1.71	1.52	1.91	2.25	1.06	0.46	0.68	4	1.16	0.9	1.15	1.05
	18	25.95	13.27	8.12	8.93	---	---	---				Boltzmann averaged			36.8384	46.3501	80.7568	38.9766	28.7362	45.0681	23.5073	14.5294	32.7273	78.1658	36.0691	26.0014	28.4055	25.692	14.5294	1.44428	1.31536	0.967856	1.51445	1.60957	1.55454	2.12604	2.57391	0.52953	0.530787	0.879172	3.59655	1.1921	0.975128	1.04829	1.09081
	#	81	18	18	18	17	17	17
	%Low	0.416	0.421	0.32	0.264	0.265	0.194	0.265
	Conformer
	ΔE (kJ/mol)	1.85	2.56	2.99	2.61	2.57	1.86	2.57
	Time	0.63	00:14:05.030000	00:33:28.270000	01:29:16.490000	00:11:17.830000	02:39:24.480000	03:42:36.550000
	(2R,3S,6S,7S,9R,10R)

## Sheet: analysis
			C-1	C-2	C-3	C-4	C-5	C-6	C-7	C-8	C-9	C-10	C-11	C-12	C-13	C-14	C-15	Ha-1	Hb-1	H-2	Ha-4	Hb-4	Ha-5	Hb-5	H-6	Ha-8	Hb-8	H-9	H-10	H3-12	H3-13	H3-13	H3-15
			42.1	48.2	81.1	41.4	23.2	49	19.5	22.6	29.7	81	38	19.1	28.7	25.7	19.4	1.45	1.19	2.61	1.6	1.7	1.8	1.7	1.42	0.45	0.74	0.55	3.14	0.97	1.02	1.27	0.99
1	(2R,3R,6R,7R,9R,10R)		35.2107	48.7575	82.2652	36.5191	25.2566	44.6586	18.6353	14.6495	28.1578	75.9029	37.9687	23.99	32.0656	26.159	30.2201	1.87554	1.07234	2.01584	1.53327	1.66616	2.16844	1.43485	3.1191	0.362512	0.572719	0.715888	3.91046	1.25212	1.09141	1.12585	1.18983
2	(2R,3R,6R,7R,9S,10R)		41.2172	55.397	82.403	38.4963	22.421	45.5096	17.341	18.8457	24.5549	75.9944	42.2165	28.8792	28.672	25.7526	25.2428	1.68887	1.14907	2.1884	1.64362	1.74659	1.61184	0.968121	3.12423	0.582044	0.757515	0.86354	3.48043	1.10299	1.15184	1.1296	1.12396
3	(2R,3R,6R,7S,9R,10R)		37.3031	52.5801	79.2667	42.7928	25.6462	52.2189	17.6965	21.5627	29.2365	78.0363	41.7929	26.0439	28.2635	25.2467	21.0122	2.18754	1.18643	2.36611	1.59738	1.79106	1.71798	1.63589	1.96232	0.842023	0.914074	0.415334	4.05823	1.0133	1.03439	1.16395	1.36933
4	(2R,3R,6R,7S,9S,10R)		37.3583	47.7735	79.2321	41.3825	26.3447	45.0679	17.3739	21.4997	27.2658	79.1062	37.5378	23.369	25.146	23.3046	23.9968	1.64434	1.44819	1.87232	1.59531	1.63116	1.71886	1.71278	1.74418	0.234614	0.558419	0.773858	2.9982	1.10777	1.07765	1.11624	0.976739
5	(2R,3R,6S,7R,9R,10R)		36.8177	48.1505	78.9284	42.2463	23.8291	45.1212	21.5907	17.0383	27.3095	76.8364	37.6659	23.899	31.2839	23.3202	20.1386	1.79597	1.36037	2.08926	1.65691	1.51599	1.74696	1.51671	2.04517	0.528747	0.474116	0.622992	3.86669	1.13846	1.1219	1.08034	1.1102
6	(2R,3R,6S,7R,9S,10R)		40.2196	52.7835	76.9678	40.1232	21.8786	52.8078	16.5453	20.6721	31.6615	76.3303	41.5204	28.5237	28.6887	25.1293	18.7352	1.73322	1.34752	2.16541	1.82631	1.74699	1.63098	1.43642	1.30158	0.865934	0.664816	0.596625	3.41961	1.13193	1.11223	1.02992	1.01143
7	(2R,3R,6S,7S,9R,10R)		36.0097	57.6071	75.1365	40.0975	23.4052	48.739	16.8325	22.6664	24.0072	78.4962	41.9464	27.6638	27.3639	25.5399	30.2439	2.01682	1.31805	1.58307	1.73791	1.73325	1.37453	1.03276	1.89912	0.999438	1.1039	0.53475	4.08956	1.078	1.01735	1.07184	1.40644
8	(2R,3R,6S,7S,9S,10R)		37.3639	46.9476	79.018	40.2799	27.1404	44.0717	23.6881	14.545	32.4087	78.1376	36.2537	26.7907	27.6789	22.4452	27.0631	1.51584	1.33416	1.13783	1.57451	1.53909	1.78235	1.60283	2.04088	0.544789	0.705979	0.885892	3.68167	1.15039	0.963881	1.02922	1.04544
9	(2R,3S,6R,7R,9R,10R)		31.9028	46.412	80.1132	37.9149	25.6547	45.7157	20.1282	13.8633	28.6532	75.8109	37.5049	23.973	31.761	29.9454	30.2556	1.91777	1.36671	2.08502	1.66207	1.55403	2.23026	1.30854	2.26392	0.313349	0.633388	0.7795	3.88594	1.10175	1.22654	1.22538	1.13632
10	(2R,3S,6R,7R,9S,10R)		38.8017	55.6963	79.1289	41.2864	25.4919	45.5097	19.2924	20.0912	23.2606	77.5631	42.4876	24.9986	32.7168	27.488	25.8214	1.87961	1.60453	2.13459	1.46219	1.41706	1.38166	1.2997	2.31325	0.761539	0.946732	1.20788	3.33523	1.1858	1.15188	1.16405	1.09085
11	(2R,3S,6R,7S,9R,10R)		35.1463	52.1091	78.9489	42.3346	25.7924	54.573	17.7388	20.6933	29.6177	78.1318	41.1529	28.4528	26.1731	26.911	19.733	2.4327	0.894754	2.10692	1.73659	1.57046	2.19748	1.4833	1.77847	0.891165	0.939189	0.376696	4.07575	1.0393	0.991434	1.11421	1.4863
12	(2R,3S,6R,7S,9S,10R)		36.1753	47.2326	79.8102	40.7001	26.3486	47.3989	17.8795	20.0919	28.3304	79.0518	37.3471	23.5136	25.4868	26.0806	23.1865	1.84578	1.15618	1.69959	1.67156	1.48323	2.24636	1.65308	1.66782	0.252562	0.592464	0.771964	3.00847	1.11844	1.05833	1.12231	1.14894
13	(2S,3R,6R,7R,9R,10R)		35.4649	44.4104	80.6552	39.319	29.2446	44.9534	26.0056	9.92876	30.4953	76.8668	36.1033	28.0136	31.3778	25.5747	27.4544	1.60101	1.38985	1.85936	1.5652	1.51811	2.17471	1.59423	2.71885	0.257284	0.797006	0.927531	3.99502	1.1551	1.12231	1.07378	0.257284
14	(2S,3R,6R,7R,9S,10R)		37.4483	56.4242	76.1342	40.4199	23.5523	46.608	17.3358	24.1199	23.6298	77.3616	41.1257	20.4621	29.9395	27.2277	29.4684	1.5835	1.51875	1.12249	1.71659	1.70609	1.52959	0.795663	2.41941	1.00733	1.09593	0.398654	3.5175	0.99773	1.18049	1.05954	1.13658
15	(2S,3R,6R,7S,9R,10R)		40.9163	53.0123	78.1268	40.4489	22.9722	53.821	16.2278	19.2277	30.8247	77.3701	40.992	22.9191	34.4628	27.0865	17.9151	1.74276	1.19992	2.00377	1.82613	1.81764	1.59648	1.44057	1.85992	0.696986	0.985622	0.563083	4.30204	1.15753	1.15771	1.11193	1.27444
16	(2S,3R,6R,7S,9S,10R) bingo		41.5389	47.8807	80.0892	41.2249	24.3168	49.3133	19.8647	21.6306	29.7656	80.8273	37.408	19.9345	28.7504	25.5855	19.8442	1.33348	1.4255	1.82986	1.55523	1.60158	1.665	2.00904	1.57041	0.423049	0.687331	0.638672	3.20073	1.14318	1.07546	1.12179	0.967868
17	(2S,3R,6S,7R,9R,10R)		35.4568	46.9043	79.7571	41.0723	26.3722	44.2271	17.7263	16.2192	26.9686	74.3967	37.2903	24.3275	30.4917	26.2351	24.0516	1.97042	1.12929	1.967	1.6321	1.53323	2.22057	1.63284	2.47629	0.470281	0.501122	0.891437	3.78318	1.03895	1.02899	1.12967	1.22065
18	(2S,3R,6S,7R,9S,10R)		37.8921	51.3632	79.0929	41.9886	26.1866	52.9774	18.0926	21.2844	30.4886	76.4681	40.7727	19.0647	30.3963	26.905	20.3855	1.83408	1.02637	2.13012	1.7073	1.54078	2.12469	1.51829	1.71899	0.734096	0.93719	0.940884	3.3365	1.01541	1.14549	1.10915	1.12688
19	(2S,3R,6S,7S,9R,10R)		39.9236	53.6746	79.1766	39.8169	22.1487	47.0391	18.2207	17.8291	23.5489	77.3353	41.9212	25.0713	33.6555	29.3401	25.3859	1.90036	1.54324	2.31939	1.59912	1.59406	1.36936	1.06979	2.50419	0.659353	0.839307	0.9675	4.21193	1.1576	1.19548	1.24537	1.43256
20	(2S,3R,6S,7S,9S,10R)		38.8053	46.1716	80.0317	37.2612	26.8326	45.5994	16.9513	18.2139	30.4658	80.2112	38.0538	19.4301	29.2142	30.506	29.4699	1.55247	1.2931	2.03438	1.66761	1.59739	1.33685	1.39899	2.21288	0.403284	0.565512	0.786907	3.19451	1.21994	1.05306	1.22266	1.11323
21	(2S,3S,6R,7R,9R,10R)		37.1677	45.2975	79.2782	40.439	27.7026	44.4704	25.7365	10.2242	30.4659	76.8863	36.3584	28.8321	30.0997	22.1604	27.0598	1.7506	1.18519	1.96429	1.59299	1.54834	1.80709	1.62861	2.13504	0.287292	0.915799	0.930243	3.96664	1.11227	1.10986	1.02605	1.05996
22	(2S,3S,6R,7R,9S,10R)		37.8818	57.1421	75.228	39.7102	23.4598	46.7454	17.3049	23.7593	23.5435	77.1904	41.3051	20.4642	29.9793	25.3361	23.4598	1.60906	1.41474	1.60067	1.73492	1.71836	1.37136	1.0204	1.75147	0.955683	1.11186	0.5611	3.52556	1.06535	1.19301	1.02753	1.73492
23	(2S,3S,6R,7S,9R,10R)		41.6029	53.6746	76.9305	40.6457	22.8927	53.5039	16.4136	19.2371	30.6283	77.3084	40.8443	22.4891	34.2488	25.7149	17.8294	1.59028	1.42302	2.34133	1.75691	1.83831	1.67076	1.42741	1.2534	0.701113	0.907432	0.422115	4.26951	1.17455	1.14717	1.00097	1.32478
24	(2S,3S,6R,7S,9S,10R)		46.1977	48.6904	80.1582	42.7501	26.2445	54.6426	18.6296	21.3273	29.9069	81.1352	37.9758	19.4906	28.8741	25.8844	20.6947	1.67063	0.982038	2.09848	1.50943	1.39746	2.03444	1.42658	1.02478	0.371801	0.70418	0.673688	3.15568	1.18395	1.04865	1.07144	1.07145
25	(2S,3S,6S,7R,9R,10R)		36.6365	47.7032	79.2852	41.8248	26.3711	41.7209	17.1412	17.3734	25.7851	74.4882	37.5806	24.1115	30.1767	22.9101	17.3734	1.72978	1.46048	2.06282	1.62064	1.60235	1.70163	1.68434	2.53272	0.456595	0.565787	0.904314	3.77147	1.04035	1.02269	1.13137	1.04089
26	(2S,3S,6S,7R,9S,10R)		40.0302	53.0826	79.6898	42.3561	25.7208	50.1521	18.1183	22.3824	29.8004	76.4166	41.402	18.9402	30.3671	24.8657	21.5702	1.59223	1.32381	2.22762	1.65444	1.60985	1.71945	1.61384	1.92724	0.724007	0.885139	0.438149	3.32347	1.03376	1.14123	1.12156	1.00051
27	(2S,3S,6S,7S,9R,10R)		43.4837	55.2613	82.616	38.5919	22.3388	46.8075	16.8482	17.4767	23.3329	76.93	41.6096	22.1848	34.7779	25.4556	24.6265	1.50319	1.20821	2.37027	1.68323	1.61973	1.60223	0.891496	3.1875	0.591083	0.781662	0.714243	4.26145	1.2256	1.1269	1.10019	1.45751
28	(2S,3S,6S,7S,9S,10R)		41.5533	48.6434	82.0251	36.2326	27.1839	44.2209	16.2482	18.7256	30.4034	79.7997	38.2605	19.5579	29.2293	25.8607	29.2994	1.36454	1.02977	1.93778	1.61307	1.59622	1.59176	1.59176	3.13816	0.423033	0.595095	0.763012	3.19053	1.24125	1.02873	1.11817	1.15457
29	(2R,3S,6S,7R,9R,10R)		35.5234	47.5816	80.0429	41.4522	24.3372	45.6819	21.595	17.2545	27.1553	76.7562	37.5253	24.286	31.3445	25.8509	19.9161	1.96001	1.15157	1.88552	1.63681	1.58751	1.97041	1.60863	2.36451	0.486442	0.591353	0.608477	3.87818	1.10841	1.13766	1.13477	1.03199
30	(2R,3S,6S,7R,9S,10R)		39.6501	52.8699	77.9864	40.076	23.525	52.832	16.1817	20.7162	31.6504	76.2482	41.6212	28.684	28.93	27.3541	18.807	1.65912	1.33377	1.76819	1.86484	1.79002	1.61718	1.36349	1.85376	0.667023	0.943322	0.715829	3.42234	1.14041	1.08705	1.10537	0.944343
31	(2R,3S,6S,7S,9S,10R)		36.8384	46.3501	80.7568	38.9766	28.7362	45.0681	23.5073	14.5294	32.7273	78.1658	36.0691	26.0014	28.4055	25.692	14.5294	1.44428	1.31536	0.967856	1.60957	1.51445	2.12604	1.55454	2.57391	0.52953	0.530787	0.879172	3.59655	1.1921	0.975128	1.04829	1.09081
32	(2R,3S,6S,7S,9R,10R)		35.7659	57.1539	75.8142	40.1519	23.3883	48.4883	16.6217	22.8684	24.5087	78.5062	41.7958	27.4984	27.8416	27.3406	30.3089	1.72567	1.54393	1.09112	1.7301	1.81621	1.53068	0.805828	2.54414	1.0087	1.09954	0.42745	4.0807	0.980917	1.09341	1.06574	1.43759
deviation^2
	(2R,3R,6R,7R,9R,10R)		47.4622	0.310827	1.35776	23.8233	4.22973	18.8479	0.747744	63.2106	2.3784	25.98	0.000978929	23.9121	11.3273	0.210691	117.074	0.181081	0.0138439	0.353026	0.00445244	0.00114518	0.135749	0.0703042	2.88695	0.00765415	0.0279829	0.0275187	0.593602	0.0795912	0.00509955	0.0207806	0.0399328
	(2R,3R,6R,7R,9S,10R)		0.779335	51.7961	1.69782	8.43145	0.606866	12.1827	4.66131	14.0951	26.4717	25.0556	17.7786	95.6322	0.000786588	0.00276294	34.1387	0.0570589	0.00167514	0.177745	0.00190303	0.00217024	0.035405	0.535647	2.9044	0.0174357	0.000306775	0.0983072	0.11589	0.017686	0.0173814	0.0197127	0.0179446
	(2R,3R,6R,7S,9R,10R)		23.0102	19.185	3.36091	1.93994	5.98383	10.3615	3.25257	1.07599	0.214845	8.78381	14.3859	48.2173	0.190497	0.205489	2.59903	0.543972	1.2764e-05	0.0594808	6.88578e-06	0.00829233	0.00672753	0.00411046	0.294116	0.153682	0.0303018	0.0181349	0.843149	0.00187513	0.000207175	0.0112465	0.14389
	(2R,3R,6R,7S,9S,10R)		22.4833	0.181897	3.48917	0.000304896	9.88921	15.4616	4.52014	1.21062	5.92543	3.58639	0.213654	18.2243	12.631	5.73794	21.1308	0.0377687	0.0666597	0.544168	2.19554e-05	0.00473937	0.00658433	0.000163228	0.105095	0.0463912	0.0329716	0.0501123	0.0201066	0.0189811	0.00332323	0.0236414	0.000175867
	(2R,3R,6S,7R,9R,10R)		27.9023	0.00245007	4.71596	0.716221	0.395813	15.0451	4.37119	30.9327	5.71461	17.3358	0.111638	23.0309	6.67629	5.66329	0.545491	0.119696	0.0290272	0.271166	0.0032389	0.0338614	0.00281289	0.0335968	0.390837	0.00620101	0.0706941	0.00532781	0.528081	0.0283797	0.0103834	0.0359712	0.0144475
	(2R,3R,6S,7R,9S,10R)		3.53604	21.0083	17.0751	1.63034	1.74605	14.4993	8.73013	3.71679	3.84733	21.8058	12.3935	88.806	0.000128674	0.325698	0.441908	0.0802115	0.0248126	0.19766	0.0512179	0.00220794	0.0285688	0.0694737	0.0140225	0.173001	0.00565267	0.00217385	0.0781829	0.0262206	0.00850606	0.0576401	0.000459431
	(2R,3R,6S,7S,9R,10R)		37.0913	88.4941	35.563	1.6966	0.0421103	0.0681334	7.11554	0.00440849	32.4084	6.26878	15.5744	73.3391	1.78511	0.0256283	117.591	0.321281	0.0163964	1.05458	0.0190198	0.00110578	0.181022	0.445206	0.229554	0.301882	0.13242	0.000232554	0.901673	0.011664	7.00602e-06	0.039266	0.173421
	(2R,3R,6S,7S,9S,10R)		22.4307	1.56855	4.33476	1.25454	15.5266	24.2883	17.5404	64.883	7.33726	8.19336	3.04953	59.1464	1.04269	10.5937	58.7223	0.00433485	0.0207814	2.16728	0.000649879	0.0258922	0.000311643	0.00944162	0.38549	0.00898491	0.0011574	0.112824	0.293404	0.0325407	0.00314933	0.0579759	0.00307413
	(2R,3S,6R,7R,9R,10R)		103.983	3.19692	0.973734	12.1461	6.0255	10.7869	0.394618	76.3307	1.09584	26.927	0.245148	23.7466	9.37002	18.0236	117.844	0.218806	0.0312277	0.275606	0.00385212	0.0213086	0.185119	0.153241	0.712208	0.0186736	0.0113662	0.0526702	0.556426	0.0173578	0.0426583	0.00199086	0.0214096
	(2R,3S,6R,7R,9S,10R)		10.8786	56.1948	3.88519	0.0129026	5.25297	12.1819	0.0431	6.29432	41.4653	11.8122	20.1385	34.7937	16.1348	3.19704	41.2341	0.184569	0.171838	0.226013	0.0189902	0.0800568	0.175008	0.160244	0.797892	0.0970567	0.042738	0.432807	0.0381157	0.0465684	0.0173927	0.0112246	0.0101698
	(2R,3S,6R,7S,9R,10R)		48.3535	15.2808	4.62735	0.873525	6.72051	31.0583	3.1018	3.63557	0.00677209	8.22659	9.94091	87.4757	6.38502	1.46641	0.110913	0.965691	0.0871702	0.253088	0.0186573	0.0167809	0.157992	0.0469578	0.128504	0.194627	0.0396764	0.0300344	0.875629	0.00480218	0.000815994	0.0242704	0.246318
	(2R,3S,6R,7S,9S,10R)		35.1023	0.935941	1.66349	0.48991	9.9139	2.56362	2.62599	6.29073	1.87573	3.79546	0.426314	19.48	10.3244	0.144836	14.3374	0.156639	0.00114403	0.828841	0.00512068	0.0469885	0.199239	0.00220124	0.0614146	0.0389819	0.021767	0.0492681	0.017299	0.0220357	0.00146922	0.0218136	0.0252633
	(2S,3R,6R,7R,9R,10R)		44.0239	14.3614	0.197891	4.33066	36.5368	16.3751	42.3228	160.56	0.632441	17.0836	3.59752	79.4521	7.1707	0.0156925	64.874	0.0228027	0.0399396	0.563456	0.00121126	0.0330829	0.14041	0.0111865	1.687	0.0371395	0.00324967	0.14253	0.731067	0.0342607	0.0104679	0.0385038	0.536873
	(2S,3R,6R,7R,9S,10R)		21.6384	67.6372	24.6591	0.96054	0.124139	5.7217	4.68385	2.31014	36.8471	13.238	9.77008	1.85535	1.5363	2.33395	101.373	0.0178234	0.108075	2.21268	0.0135932	3.70933e-05	0.0731199	0.817825	0.998815	0.310613	0.126685	0.0229057	0.142505	0.000768974	0.0257572	0.0442946	0.0214847
	(2S,3R,6R,7S,9R,10R)		1.40121	23.1586	8.8399	0.904608	0.051873	23.2424	10.7073	11.3723	1.26495	13.176	8.95222	14.5855	33.2094	1.92246	2.20481	0.0857106	9.83817e-05	0.367518	0.0511366	0.013839	0.0414196	0.0673026	0.19353	0.061002	0.06033	0.000171162	1.35034	0.0351693	0.0189649	0.0249849	0.0809046
	(2S,3R,6R,7S,9S,10R) bingo		0.314825	0.101936	1.02173	0.0306658	1.24714	0.0981423	0.133006	0.939818	0.00429896	0.029811	0.350434	0.696343	0.00254381	0.0131005	0.197307	0.0135768	0.0554593	0.608614	0.00200479	0.00968708	0.0182257	0.0955067	0.0226243	0.000726358	0.00277399	0.00786274	0.00368777	0.0299896	0.00307632	0.0219651	0.000489833
	(2S,3R,6S,7R,9R,10R)		44.1322	1.67877	1.80342	0.107389	10.0629	22.7807	3.14614	40.7146	7.46051	43.6039	0.503682	27.3269	3.21025	0.28632	21.6375	0.270835	0.0036852	0.413452	0.00103054	0.0278131	0.176876	0.00451086	1.11575	0.000411327	0.0570628	0.11658	0.413683	0.00475378	8.08929e-05	0.0196928	0.0532008
	(2S,3R,6S,7R,9S,10R)		17.7063	10.0057	4.02858	0.346398	8.91972	15.8195	1.98065	1.73082	0.62185	20.5385	7.68763	0.00124879	2.8775	1.45204	0.971265	0.14752	0.0267734	0.230287	0.011514	0.0253511	0.105422	0.0330185	0.0893969	0.0807104	0.0388839	0.152791	0.0386141	0.00206249	0.0157481	0.0258729	0.0187348
	(2S,3R,6S,7S,9R,10R)		4.73686	29.9707	3.69951	2.50618	1.10524	3.84497	1.63656	22.7616	37.8365	13.43	15.3758	35.6569	24.5568	13.2502	35.8305	0.202822	0.12478	0.0844569	7.68897e-07	0.011223	0.185447	0.397159	1.17546	0.0438286	0.00986184	0.174306	1.14904	0.035194	0.0307924	0.000606614	0.195862
	(2S,3R,6S,7S,9S,10R)		10.855	4.11423	1.14124	17.13	13.196	11.5644	6.49571	19.238	0.586509	0.622152	0.00289835	0.108969	0.264399	23.0973	101.404	0.0105001	0.0106299	0.331338	0.00457094	0.0105281	0.214506	0.0906042	0.628659	0.00218238	0.0304461	0.056125	0.00297145	0.06247	0.00109279	0.00224148	0.0151863
	(2S,3S,6R,7R,9R,10R)		24.3274	8.42479	3.31913	0.923518	20.2737	20.5168	38.8938	153.161	0.586563	16.9229	2.6947	94.7138	1.95902	12.5289	58.6726	0.0903592	2.31516e-05	0.416941	4.91115e-05	0.0230008	5.02915e-05	0.0050972	0.511282	0.026474	0.0309052	0.144585	0.683334	0.0202398	0.00807564	0.0595092	0.00489409
	(2S,3S,6R,7R,9S,10R)		17.7933	79.9619	34.4808	2.85532	0.0674787	5.08314	4.81845	1.34393	37.903	14.5129	10.9236	1.86103	1.63673	0.13245	16.4817	0.0253006	0.0505068	1.01875	0.0182027	0.000337167	0.18373	0.46186	0.109873	0.255715	0.138282	0.000123211	0.148657	0.00909078	0.029934	0.0587933	0.554902
	(2S,3S,6R,7S,9R,10R)		0.247141	29.9712	17.3845	0.568966	0.0944528	20.2851	9.52565	11.309	0.861693	13.6281	8.09007	11.4859	30.7893	0.000220815	2.4668	0.0196794	0.0542995	0.0721822	0.0246212	0.0191286	0.0167037	0.0743077	0.0277547	0.0630579	0.0280336	0.0163546	1.27579	0.0418394	0.016173	0.0723786	0.112077
	(2S,3S,6R,7S,9S,10R)		16.7913	0.240475	0.886997	1.82279	9.2687	31.8392	0.757519	1.61984	0.0428073	0.0182784	0.000585647	0.152602	0.0302964	0.0339977	1.67637	0.0486759	0.043248	0.261649	0.00820359	0.0915282	0.0549601	0.0747579	0.156201	0.00611502	0.00128305	0.0152988	0.000245921	0.0457758	0.000821007	0.0394255	0.00663489
	(2S,3S,6S,7R,9R,10R)		29.8503	0.246813	3.29367	0.180452	10.0557	52.9849	5.56383	27.3178	15.3261	42.4036	0.175872	25.1147	2.18062	7.78335	4.1073	0.0782781	0.073157	0.299408	0.000425863	0.00953538	0.00967703	0.000245133	1.23815	4.34921e-05	0.0303502	0.125538	0.398749	0.00494847	7.21007e-06	0.0192178	0.00258949
	(2S,3S,6S,7R,9S,10R)		4.28413	23.8401	1.98855	0.914091	6.35433	1.32733	1.90896	0.0473613	0.0100816	21.0075	11.5739	0.0255395	2.77924	0.696132	4.70979	0.0202297	0.0179053	0.146214	0.00296377	0.00812653	0.0064883	0.00742278	0.257291	0.0750797	0.0210653	0.0125106	0.0336597	0.00406564	0.014697	0.0220342	0.000110372
	(2S,3S,6S,7S,9R,10R)		1.91458	49.8622	2.29824	7.88547	0.741648	4.80698	7.03206	26.2481	40.5393	16.5652	13.029	9.5161	36.9412	0.0597558	27.3163	0.00282887	0.000331662	0.0574718	0.00692641	0.00644267	0.0391123	0.653679	3.12405	0.0199044	0.00173572	0.0269759	1.25765	0.0653307	0.0114269	0.0288338	0.218561
	(2S,3S,6S,7S,9S,10R)		0.298929	0.196562	0.855772	26.7023	15.8717	22.8397	10.5743	15.0109	0.494753	1.44062	0.0678834	0.209711	0.280155	0.0258128	97.9977	0.00730258	0.0256744	0.451882	0.000170942	0.0107698	0.0433656	0.0117168	2.95208	0.000727238	0.0209975	0.0453741	0.00255342	0.0735759	7.61862e-05	0.0230528	0.0270828
	(2R,3S,6S,7R,9R,10R)		43.252	0.382358	1.11755	0.00272261	1.29327	11.0095	4.3889	28.5746	6.47555	18.0096	0.225338	26.8947	6.99347	0.0227594	0.266342	0.260115	0.00147699	0.524875	0.00135525	0.0126531	0.0290405	0.00834927	0.8921	0.00132801	0.0220959	0.00341957	0.544904	0.0191576	0.0138436	0.0182873	0.00176324
	(2R,3S,6S,7R,9S,10R)		6.00221	21.8079	9.69428	1.75294	0.105606	14.684	11.0112	3.54856	3.8041	22.5792	13.1129	91.8534	0.052914	2.73602	0.35166	0.0437311	0.0206711	0.708645	0.0701397	0.00810303	0.0334223	0.113236	0.188146	0.0470989	0.0413398	0.0274993	0.0797181	0.0290379	0.00449549	0.0271039	0.00208461
	(2R,3S,6S,7S,9S,10R)		27.6847	3.42207	0.117766	5.87307	30.6497	15.4598	16.0586	65.1341	9.16438	8.03297	3.72822	47.6293	0.0867468	6.35212e-05	23.7224	3.27498e-05	0.0157153	2.69664	9.15716e-05	0.0344301	0.1063	0.0211573	1.33152	0.00632506	0.0437699	0.108354	0.208438	0.0493298	0.0020135	0.049155	0.0101622
	(2R,3S,6S,7S,9R,10R)		40.1208	80.1719	27.9392	1.55779	0.0354681	0.261834	8.28485	0.0720367	26.9497	6.21903	14.4084	70.5332	0.736823	2.69149	119.003	0.0759964	0.125265	2.30701	0.0169273	0.0135058	0.0725345	0.799544	1.26369	0.312149	0.129267	0.0150184	0.884922	0.000119184	0.00538928	0.0417234	0.200341
probability
	(2R,3R,6R,7R,9R,10R)		0.0061759	0.406704	0.311659	0.0289546	0.19578	0.0432237	0.357399	0.00272482	0.258713	0.0245944	0.494709	0.0287573	0.0861938	0.422927	0.000329233	0.0186683	0.267518	0.00313659	0.36186	0.428741	0.0331489	0.0868712	1.32569e-07	0.321784	0.190587	0.192522	0.000476999	0.0747678	0.352647	0.224413	0.149161
	(2R,3R,6R,7R,9S,10R)		0.354571	0.00486659	0.29169	0.117013	0.370928	0.0791577	0.184621	0.0658929	0.0237148	0.0263579	0.0473488	0.000693561	0.495257	0.491111	0.0138936	0.108776	0.414052	0.0194362	0.4085	0.402421	0.163182	0.000717231	1.2781e-07	0.243555	0.462957	0.0561146	0.0435206	0.242028	0.243888	0.230241	0.240467
	(2R,3R,6R,7S,9R,10R)		0.0308396	0.0420162	0.221713	0.279048	0.15576	0.0951403	0.225336	0.330786	0.422182	0.112556	0.0641298	0.00592004	0.426664	0.423871	0.249499	0.000675381	0.492432	0.104281	0.494442	0.315093	0.33214	0.367039	0.00546973	0.026225	0.181344	0.23933	0.000104094	0.40916	0.469543	0.287787	0.0297666
	(2R,3R,6R,7S,9S,10R)		0.0321411	0.428317	0.217548	0.497047	0.0999576	0.0581025	0.188162	0.321301	0.156891	0.214475	0.422395	0.0455725	0.0757638	0.160604	0.0358032	0.155643	0.092289	0.00067443	0.490075	0.357686	0.333816	0.472959	0.0507884	0.13189	0.171498	0.123149	0.228062	0.234382	0.379965	0.209927	0.471934
	(2R,3R,6S,7R,9R,10R)		0.021364	0.49163	0.183277	0.360291	0.39502	0.0603485	0.192011	0.0172508	0.161074	0.0491988	0.443708	0.0307897	0.143186	0.162117	0.377378	0.0412614	0.18634	0.00688668	0.381447	0.168388	0.389276	0.169305	0.00224713	0.338414	0.0863158	0.34956	0.000757861	0.188957	0.295224	0.16133	0.263196
	(2R,3R,6S,7R,9S,10R)		0.216058	0.0361596	0.0503303	0.295428	0.289078	0.0634589	0.11322	0.210462	0.206564	0.033915	0.077538	0.000899954	0.498082	0.404546	0.389248	0.0740368	0.204421	0.0153404	0.120701	0.401597	0.188187	0.0880697	0.266225	0.0205931	0.345296	0.402342	0.0764612	0.198094	0.312925	0.107675	0.454704
	(2R,3R,6S,7S,9R,10R)		0.011475	0.000911006	0.0126575	0.291757	0.465345	0.455958	0.135936	0.488773	0.0155965	0.150404	0.0575123	0.00170949	0.286999	0.47295	0.000323768	0.00420744	0.25008	3.57146e-05	0.234159	0.429963	0.0186816	0.00143014	0.0106983	0.00506888	0.0346622	0.467735	7.61162e-05	0.284327	0.494393	0.151118	0.0204876
	(2R,3R,6S,7S,9S,10R)		0.0322749	0.298943	0.192971	0.318349	0.0577616	0.0279396	0.0483332	0.00251569	0.132469	0.120159	0.232397	0.00332562	0.333242	0.0928837	0.00339697	0.363615	0.224408	7.2832e-07	0.446181	0.199542	0.462665	0.30382	0.00235325	0.308189	0.428367	0.04545	0.00550826	0.173034	0.383044	0.107045	0.384404
	(2R,3S,6R,7R,9R,10R)		0.000512535	0.227235	0.338484	0.0794433	0.15496	0.0910586	0.395175	0.00150073	0.329343	0.0229341	0.41696	0.0291262	0.105629	0.0463622	0.000321127	0.0120511	0.177838	0.00658221	0.371115	0.22162	0.0177856	0.0263732	0.000221819	0.236159	0.286786	0.117582	0.000617899	0.244033	0.141517	0.406454	0.221092
	(2R,3S,6R,7R,9S,10R)		0.0902082	0.0038622	0.205456	0.480798	0.170816	0.0791644	0.464942	0.149937	0.00875503	0.0821114	0.0388189	0.013308	0.0546898	0.227231	0.00887797	0.017903	0.020889	0.0111235	0.234329	0.0742183	0.0200942	0.0241294	0.000133954	0.0571685	0.141302	0.00158116	0.154578	0.131455	0.243819	0.287971	0.297128
	(2R,3S,6R,7S,9R,10R)		0.00587525	0.0590645	0.185463	0.346513	0.142432	0.017102	0.230544	0.212947	0.486086	0.119713	0.0994149	0.000948241	0.148294	0.304956	0.44389	5.48898e-05	0.0664125	0.00830741	0.236254	0.24763	0.0248252	0.130507	0.0365493	0.0158938	0.14991	0.182376	8.73408e-05	0.356792	0.439746	0.206942	0.00892504
	(2R,3S,6R,7S,9S,10R)		0.0130423	0.341452	0.293579	0.383576	0.0996979	0.250937	0.248414	0.150002	0.282291	0.208099	0.391163	0.0409935	0.095508	0.435955	0.06442	0.0252551	0.428776	0.000112622	0.352358	0.130432	0.0150614	0.401743	0.100864	0.151962	0.219241	0.125063	0.244396	0.217866	0.419422	0.219001	0.202362
	(2S,3R,6R,7R,9R,10R)		0.0075219	0.064276	0.425273	0.193079	0.0118881	0.053532	0.00831655	9.38364e-05	0.368349	0.0502929	0.214128	0.00131438	0.135062	0.478826	0.00251676	0.214015	0.149142	0.000587939	0.426739	0.171104	0.0311596	0.288292	3.02297e-06	0.157601	0.381256	0.0303021	0.000197875	0.167019	0.294479	0.153398	0.000710883
	(2S,3R,6R,7R,9S,10R)		0.0343717	0.00221134	0.0271613	0.339512	0.440665	0.160931	0.184065	0.261691	0.0116548	0.0714578	0.101223	0.283336	0.300813	0.260645	0.00056233	0.241196	0.048645	6.45529e-07	0.269352	0.487101	0.082958	0.000119735	4.66207e-05	0.00465815	0.0374673	0.213506	0.0303119	0.441493	0.200143	0.137184	0.220701
	(2S,3R,6R,7S,9R,10R)		0.308938	0.0304845	0.111867	0.343967	0.46155	0.0302862	0.0918047	0.0858044	0.317659	0.0718831	0.110505	0.0629541	0.0147787	0.279924	0.266414	0.0679282	0.479	0.00275471	0.120879	0.267554	0.144923	0.0913029	0.0160996	0.101581	0.102763	0.472311	1.00884e-05	0.163963	0.234475	0.20363	0.0732305
	(2S,3R,6R,7S,9S,10R) bingo		0.406118	0.446192	0.334813	0.470415	0.318842	0.447196	0.438601	0.341144	0.488913	0.47083	0.40107	0.362152	0.491471	0.480652	0.425382	0.269473	0.111882	0.000430837	0.406135	0.301528	0.23879	0.0585086	0.214901	0.443125	0.390023	0.31956	0.373789	0.182549	0.384364	0.218225	0.453237
	(2S,3R,6S,7R,9R,10R)		0.00747446	0.292735	0.286035	0.444782	0.0981493	0.0313984	0.228991	0.00916183	0.130594	0.00770931	0.382005	0.0222739	0.226778	0.410383	0.0343743	0.00691001	0.373831	0.00185512	0.432361	0.191292	0.0196423	0.360998	2.6965e-05	0.45713	0.108768	0.0431008	0.00185155	0.35748	0.480956	0.230352	0.116469
	(2S,3R,6S,7R,9S,10R)		0.0476449	0.0987404	0.20134	0.401628	0.110897	0.0562558	0.277031	0.289898	0.36941	0.037567	0.127233	0.494024	0.23868	0.305824	0.338676	0.0283911	0.195692	0.0106127	0.28556	0.201965	0.0505476	0.171332	0.0641794	0.0734553	0.152255	0.0265259	0.153065	0.404822	0.25431	0.199628	0.235803
	(2S,3R,6S,7S,9R,10R)		0.182767	0.0184436	0.210987	0.253302	0.328666	0.206634	0.29508	0.0314454	0.0109468	0.0701615	0.0585567	0.0125808	0.0273735	0.0713749	0.0124403	0.0144497	0.0384585	0.0692644	0.498143	0.287985	0.0177161	0.00212868	2.07137e-05	0.1384	0.299919	0.0202669	2.32491e-05	0.163881	0.179474	0.447992	0.0156657
	(2S,3R,6S,7S,9S,10R)		0.0904258	0.198943	0.326103	0.0500892	0.0717456	0.084166	0.146323	0.0418302	0.373025	0.36938	0.490896	0.44438	0.413818	0.0306304	0.000561712	0.294196	0.29306	0.00382808	0.360118	0.29395	0.0126474	0.0630072	0.000376963	0.402155	0.180791	0.110576	0.386291	0.0990591	0.430371	0.400869	0.25808
	(2S,3S,6R,7R,9R,10R)		0.0278564	0.117099	0.223099	0.342443	0.0383902	0.0376337	0.0102463	0.000113947	0.37302	0.0510056	0.245686	0.00071778	0.278099	0.0765204	0.00340545	0.063243	0.489809	0.00180193	0.485159	0.213038	0.484982	0.35268	0.000857889	0.196987	0.179048	0.0294973	0.00026521	0.227333	0.317328	0.10423	0.355496
	(2S,3S,6R,7R,9S,10R)		0.0472886	0.00128662	0.013584	0.239511	0.456169	0.174617	0.180796	0.312536	0.0109011	0.0633789	0.0897952	0.283044	0.29507	0.438729	0.0530285	0.202193	0.122268	4.23343e-05	0.238926	0.461172	0.0180838	0.00125264	0.0474046	0.00808121	0.0320496	0.476502	0.0279761	0.307164	0.182765	0.105532	0.000624621
	(2S,3S,6R,7S,9R,10R)		0.416629	0.018443	0.0489911	0.374865	0.448191	0.0383542	0.103885	0.086353	0.347497	0.0688541	0.12156	0.0848303	0.0174225	0.497487	0.254948	0.230427	0.114208	0.0842361	0.205305	0.233536	0.248119	0.0813737	0.191535	0.0980716	0.190378	0.250349	1.35859e-05	0.143757	0.251523	0.0839665	0.0459353
	(2S,3S,6R,7S,9S,10R)		0.0515989	0.417743	0.345403	0.285022	0.106785	0.0162109	0.356517	0.296019	0.46506	0.47715	0.495907	0.434277	0.470594	0.468853	0.292868	0.126429	0.139935	0.00759608	0.316004	0.0621278	0.112876	0.0807831	0.0253959	0.339469	0.424627	0.257317	0.466824	0.133415	0.439562	0.150647	0.333222
	(2S,3S,6S,7R,9R,10R)		0.0185999	0.416684	0.22395	0.428599	0.0982241	0.00456721	0.164165	0.0222887	0.0588217	0.00827658	0.4295	0.0262406	0.267522	0.125851	0.199135	0.0763451	0.082908	0.00519279	0.456382	0.30294	0.301621	0.466877	1.58674e-05	0.486033	0.181159	0.0380605	0.00210002	0.354735	0.494312	0.233028	0.393642
	(2S,3S,6S,7R,9S,10R)		0.194317	0.028917	0.276643	0.3432	0.148847	0.313597	0.280603	0.463255	0.483025	0.0361618	0.0840858	0.472996	0.242402	0.362172	0.183428	0.227389	0.240703	0.0288773	0.386434	0.3168	0.334953	0.324294	0.00794892	0.0803643	0.2229	0.277559	0.169086	0.367736	0.261448	0.217873	0.477758
	(2S,3S,6S,7S,9R,10R)		0.28032	0.00540518	0.262216	0.1244	0.357953	0.181071	0.137274	0.0241099	0.00926003	0.052638	0.0729046	0.103991	0.0115851	0.458743	0.0222912	0.388971	0.461489	0.107992	0.329847	0.335497	0.151574	0.000320215	8.19376e-08	0.229176	0.412539	0.194823	1.46349e-05	0.0943708	0.286281	0.187116	0.0120842
	(2S,3S,6S,7S,9S,10R)		0.40847	0.425521	0.347992	0.0233153	0.0559929	0.0312536	0.0930696	0.0605377	0.383021	0.306517	0.456039	0.423104	0.411334	0.472853	0.000635506	0.325618	0.200512	0.00135571	0.472329	0.291846	0.139622	0.283895	1.1577e-07	0.443091	0.223258	0.134423	0.394366	0.0823453	0.481518	0.212783	0.194366
	(2R,3S,6S,7R,9R,10R)		0.00787068	0.396773	0.327784	0.491176	0.315799	0.0890126	0.191547	0.0203572	0.146679	0.0464177	0.420333	0.0229885	0.137899	0.474506	0.413508	0.00771817	0.419212	0.000775871	0.422565	0.276451	0.186287	0.314512	8.00382e-05	0.423336	0.217559	0.378298	0.000670871	0.233371	0.26752	0.238425	0.411861
	(2R,3S,6S,7R,9S,10R)		0.155407	0.0339095	0.102039	0.288709	0.445239	0.062384	0.0889973	0.215662	0.207843	0.0318993	0.0723195	0.0007999	0.461168	0.244071	0.400901	0.138656	0.224999	0.000226708	0.087107	0.317043	0.169913	0.0451849	0.017156	0.130165	0.145147	0.192604	0.0746176	0.186297	0.361224	0.194276	0.404324
	(2R,3S,6S,7S,9S,10R)		0.0217028	0.219711	0.442196	0.157916	0.0175917	0.058112	0.0550631	0.00248597	0.107993	0.122344	0.210116	0.00611816	0.450337	0.498652	0.0291806	0.48788	0.254527	2.00097e-07	0.479739	0.166443	0.0499081	0.222414	1.0863e-05	0.336908	0.138554	0.0484496	0.0135485	0.124922	0.405935	0.125322	0.297196
	(2R,3S,6S,7S,9R,10R)		0.00949967	0.00127538	0.0213073	0.299564	0.468188	0.414229	0.118937	0.45472	0.0228959	0.15132	0.0639959	0.00193733	0.358393	0.245812	0.000309358	0.0791859	0.0382032	5.05653e-07	0.246709	0.269998	0.083753	0.000132705	1.42757e-05	0.00458995	0.0361722	0.259226	8.31311e-05	0.476888	0.348742	0.144078	0.0148702
product of probability			13C	1H	13C+1H
	(2R,3R,6R,7R,9R,10R)		2.02933e-19	4.61162e-24	9.35849e-43
	(2R,3R,6R,7R,9S,10R)		1.45926e-18	1.93718e-21	2.82685e-39
	(2R,3R,6R,7S,9R,10R)		7.20833e-14	7.02534e-19	5.0641e-32
	(2R,3R,6R,7S,9S,10R)		1.47492e-13	7.63223e-14	1.12569e-26
	(2R,3R,6S,7R,9R,10R)		5.19387e-14	9.23258e-18	4.79528e-31
	(2R,3R,6S,7R,9S,10R)		1.94696e-15	3.29669e-14	6.41853e-29
	(2R,3R,6S,7S,9R,10R)		5.51608e-21	2.94398e-27	1.62392e-47
	(2R,3R,6S,7S,9S,10R)		1.50445e-19	1.57767e-19	2.37351e-38
	(2R,3S,6R,7R,9R,10R)		3.78061e-21	1.84348e-21	6.96946e-42
	(2R,3S,6R,7R,9S,10R)		1.32932e-18	2.54424e-23	3.3821e-41
	(2R,3S,6R,7S,9R,10R)		2.93679e-16	2.30735e-24	6.7762e-40
	(2R,3S,6R,7S,9S,10R)		1.18121e-12	1.41064e-16	1.66626e-28
	(2S,3R,6R,7R,9R,10R)		1.67314e-23	7.19011e-26	1.20301e-48
	(2S,3R,6R,7R,9S,10R)		2.5214e-18	1.39054e-27	3.50611e-45
	(2S,3R,6R,7S,9R,10R)		6.98614e-15	1.76087e-20	1.23017e-34
	(2S,3R,6R,7S,9S,10R) bingo		2.04575e-06	6.84241e-13	1.39979e-18
	(2S,3R,6S,7R,9R,10R)		4.93223e-17	1.38703e-21	6.84117e-38
	(2S,3R,6S,7R,9S,10R)		4.11018e-12	4.15936e-16	1.70957e-27
	(2S,3R,6S,7S,9R,10R)		1.56124e-18	1.74141e-26	2.71876e-44
	(2S,3R,6S,7S,9S,10R)		2.32426e-15	1.43754e-16	3.34122e-31
	(2S,3S,6R,7R,9R,10R)		1.02213e-22	6.24357e-19	6.38171e-41
	(2S,3S,6R,7R,9S,10R)		1.07402e-16	1.58216e-24	1.69927e-40
	(2S,3S,6R,7S,9R,10R)		1.18644e-14	3.64021e-18	4.31889e-32
	(2S,3S,6R,7S,9S,10R)		1.19718e-09	3.11438e-14	3.72846e-23
	(2S,3S,6S,7R,9R,10R)		4.49204e-17	1.1494e-18	5.16316e-35
	(2S,3S,6S,7R,9S,10R)		3.62136e-11	1.40562e-12	5.09026e-23
	(2S,3S,6S,7S,9R,10R)		4.64166e-18	1.40488e-25	6.52099e-43
	(2S,3S,6S,7S,9S,10R)		3.89336e-14	4.81506e-19	1.87467e-32
	(2R,3S,6S,7R,9R,10R)		9.81019e-14	1.97064e-19	1.93324e-32
	(2R,3S,6S,7R,9S,10R)		1.43236e-15	3.6926e-17	5.28914e-32
	(2R,3S,6S,7S,9S,10R)		5.18588e-18	1.38457e-23	7.18022e-41
	(2R,3S,6S,7S,9R,10R)		9.49562e-21	2.06105e-32	1.95709e-52
			13C			1H				1H+13C DP4
Summary			RMSD	max dev	DP4	RMSD	max dev	DP4
	(2R,3R,6R,7R,9R,10R)		4.76707	10.8201	9.91371e-14	0.542143	1.97749	2.06702e-12		6.68523e-25
	(2R,3R,6R,7R,9S,10R)		4.42215	9.77917	7.12881e-13	0.516574	1.86559	8.68282e-10		2.01936e-21
	(2R,3R,6R,7S,9R,10R)		3.08509	6.94387	3.52143e-08	0.362888	2.01451	3.1489e-07		3.61754e-14
	(2R,3R,6R,7S,9S,10R)		2.88312	4.74166	7.20532e-08	0.253078	1.73153	0.0342092		8.0414e-09
	(2R,3R,6S,7R,9R,10R)		3.08933	5.56172	2.53732e-08	0.323447	1.96639	4.13822e-06		3.42551e-13
	(2R,3R,6S,7R,9S,10R)		3.64749	9.42369	9.51133e-10	0.233745	1.84922	0.0147764		4.58508e-11
	(2R,3R,6S,7S,9R,10R)		5.273	10.8439	2.69472e-15	0.493647	2.02227	1.31955e-15		1.16005e-29
	(2R,3R,6S,7S,9S,10R)		4.47148	8.055	7.34955e-14	0.456378	1.91877	7.07141e-08		1.69552e-20
	(2R,3S,6R,7R,9R,10R)		5.23507	10.8556	1.84691e-15	0.391792	1.97128	8.26282e-10		4.97863e-24
	(2R,3S,6R,7R,9S,10R)		4.19142	7.49632	6.49401e-13	0.40829	1.82626	1.14038e-11		2.416e-23
	(2R,3S,6R,7S,9R,10R)		3.89242	9.35284	1.43469e-10	0.435484	2.01885	1.0342e-12		4.84058e-22
	(2R,3S,6R,7S,9S,10R)		2.70764	5.92472	5.77047e-07	0.313499	1.7345	6.32277e-05		1.19029e-10
	(2S,3R,6R,7R,9R,10R)		5.72442	12.6712	8.17367e-18	0.482791	1.99876	3.22275e-14		8.59369e-31
	(2S,3R,6R,7R,9S,10R)		4.43237	10.0684	1.23176e-12	0.572451	1.8755	6.23267e-16		2.50459e-27
	(2S,3R,6R,7S,9R,10R)		3.21448	5.76276	3.41289e-09	0.39762	2.07414	7.89259e-09		8.78773e-17
	(2S,3R,6R,7S,9S,10R) bingo		0.587713	1.11676	0.999395	0.244374	1.78906	0.30669		0.999937
	(2S,3R,6S,7R,9R,10R)		3.90261	6.64321	2.4095e-11	0.418427	1.94504	6.21696e-10		4.88699e-20
	(2S,3R,6S,7R,9S,10R)		2.51247	4.53195	2.00791e-06	0.261275	1.82661	0.000186431		1.22123e-09
	(2S,3R,6S,7S,9R,10R)		4.05132	6.15113	7.62698e-13	0.491595	2.0523	7.80536e-15		1.94214e-26
	(2S,3R,6S,7S,9S,10R)		3.74006	10.0699	1.13545e-09	0.311862	1.78732	6.44334e-05		2.3868e-13
	(2S,3S,6R,7R,9R,10R)		5.52521	12.3758	4.99331e-17	0.366963	1.99164	2.79849e-07		4.55877e-23
	(2S,3S,6R,7R,9S,10R)		3.91455	8.94214	5.24681e-11	0.408995	1.87765	7.09156e-13		1.21387e-22
	(2S,3S,6R,7S,9R,10R)		3.23221	5.54881	5.79603e-09	0.34855	2.06628	1.63161e-06		3.0852e-14
	(2S,3S,6R,7S,9S,10R)		2.08457	5.64263	0.000584846	0.237794	1.77642	0.0139593		2.66342e-05
	(2S,3S,6S,7R,9R,10R)		3.8866	7.27907	2.19446e-11	0.390532	1.94203	5.15185e-07		3.6883e-17
	(2S,3S,6S,7R,9S,10R)		2.33048	4.88263	1.76911e-05	0.208127	1.82304	0.630027		3.63623e-05
	(2S,3S,6S,7S,9R,10R)		4.03944	7.06132	2.26755e-12	0.59457	2.06433	6.29696e-14		4.65826e-25
	(2S,3S,6S,7S,9S,10R)		3.58578	9.89938	1.90199e-08	0.494592	1.78621	2.1582e-07		1.33917e-14
	(2R,3S,6S,7R,9R,10R)		3.15075	6.57663	4.7925e-08	0.396064	1.96931	8.83282e-08		1.38101e-14
	(2R,3S,6S,7R,9S,10R)		3.67965	9.58402	6.99741e-10	0.310095	1.84996	1.6551e-05		3.7783e-14
	(2R,3S,6S,7S,9S,10R)		4.13734	8.07057	2.53342e-12	0.558168	1.89646	6.20592e-12		5.12919e-23
	(2R,3S,6S,7S,9R,10R)		5.15743	10.9089	4.63882e-15	0.63577	2.02007	9.23803e-21		1.39805e-34
	0
	0
	(2R,3R,6R,7R,9R,10R)
	(2R,3R,6R,7R,9S,10R)
	(2R,3R,6R,7S,9R,10R)
	(2R,3R,6R,7S,9S,10R)
	(2R,3R,6S,7R,9R,10R)
	(2R,3R,6S,7R,9S,10R)
	(2R,3R,6S,7S,9R,10R)
	(2R,3R,6S,7S,9S,10R)
	(2R,3S,6R,7R,9R,10R)
	(2R,3S,6R,7R,9S,10R)
	(2R,3S,6R,7S,9R,10R)
	(2R,3S,6R,7S,9S,10R)
	(2S,3R,6R,7R,9R,10R)
	(2S,3R,6R,7R,9S,10R)
	(2S,3R,6R,7S,9R,10R)
	(2S,3R,6R,7S,9S,10R) bingo
	(2S,3R,6S,7R,9R,10R)
	(2S,3R,6S,7R,9S,10R)
	(2S,3R,6S,7S,9R,10R)
	(2S,3R,6S,7S,9S,10R)
	(2S,3S,6R,7R,9R,10R)
	(2S,3S,6R,7R,9S,10R)
	(2S,3S,6R,7S,9R,10R)
	(2S,3S,6R,7S,9S,10R)
	(2S,3S,6S,7R,9R,10R)
	(2S,3S,6S,7R,9S,10R)
	(2S,3S,6S,7S,9R,10R)
	(2S,3S,6S,7S,9S,10R)
	(2R,3S,6S,7R,9R,10R)
	(2R,3S,6S,7R,9S,10R)
	(2R,3S,6S,7S,9S,10R)
	(2R,3S,6S,7S,9R,10R)
	0
	0
	(2R,3R,6R,7R,9R,10R)
	(2R,3R,6R,7R,9S,10R)
	(2R,3R,6R,7S,9R,10R)
	(2R,3R,6R,7S,9S,10R)
	(2R,3R,6S,7R,9R,10R)
	(2R,3R,6S,7R,9S,10R)
	(2R,3R,6S,7S,9R,10R)
	(2R,3R,6S,7S,9S,10R)
	(2R,3S,6R,7R,9R,10R)
	(2R,3S,6R,7R,9S,10R)
	(2R,3S,6R,7S,9R,10R)
	(2R,3S,6R,7S,9S,10R)
	(2S,3R,6R,7R,9R,10R)
	(2S,3R,6R,7R,9S,10R)
	(2S,3R,6R,7S,9R,10R)
	(2S,3R,6R,7S,9S,10R) bingo
	(2S,3R,6S,7R,9R,10R)
	(2S,3R,6S,7R,9S,10R)
	(2S,3R,6S,7S,9R,10R)
	(2S,3R,6S,7S,9S,10R)
	(2S,3S,6R,7R,9R,10R)
	(2S,3S,6R,7R,9S,10R)
	(2S,3S,6R,7S,9R,10R)
	(2S,3S,6R,7S,9S,10R)
	(2S,3S,6S,7R,9R,10R)
	(2S,3S,6S,7R,9S,10R)
	(2S,3S,6S,7S,9R,10R)
	(2S,3S,6S,7S,9S,10R)
	(2R,3S,6S,7R,9R,10R)
	(2R,3S,6S,7R,9S,10R)
	(2R,3S,6S,7S,9S,10R)
	(2R,3S,6S,7S,9R,10R)
	0
	0
	(2R,3R,6R,7R,9R,10R)
	(2R,3R,6R,7R,9S,10R)
	(2R,3R,6R,7S,9R,10R)
	(2R,3R,6R,7S,9S,10R)
	(2R,3R,6S,7R,9R,10R)
	(2R,3R,6S,7R,9S,10R)
	(2R,3R,6S,7S,9R,10R)
	(2R,3R,6S,7S,9S,10R)
	(2R,3S,6R,7R,9R,10R)
	(2R,3S,6R,7R,9S,10R)
	(2R,3S,6R,7S,9R,10R)
	(2R,3S,6R,7S,9S,10R)
	(2S,3R,6R,7R,9R,10R)
	(2S,3R,6R,7R,9S,10R)
	(2S,3R,6R,7S,9R,10R)
	(2S,3R,6R,7S,9S,10R) bingo
	(2S,3R,6S,7R,9R,10R)

## Sheet: (2R,3S,6S,7S,9S,10R)
M0001
Spartan	02242117083D
43 45 0	0 0 0 0	0 0 0	999	V2	0
0.7728	0.1379	-1.6977	C	0	0	0	0	0	0	0	0	0	0	0	0
1.0463	0.7328	-0.3247	C	0	0	0	0	0	0	0	0	0	0	0	0
1.8458	0.1368	0.1346	H	0	0	0	0	0	0	0	0	0	0	0	0
-0.1245	0.7295	0.6675	C	0	0	0	0	0	0	0	0	0	0	0	0
-1.0271	1.0934	0.1563	H	0	0	0	0	0	0	0	0	0	0	0	0
-0.4414	-0.6159	1.3221	C	0	0	0	0	0	0	0	0	0	0	0	0
-1.2992	-0.4586	1.9896	H	0	0	0	0	0	0	0	0	0	0	0	0
0.4018	-0.9069	1.9636	H	0	0	0	0	0	0	0	0	0	0	0	0
-0.7681	-1.8334	0.4073	C	0	0	0	0	0	0	0	0	0	0	0	0
-1.3772	-1.347	-0.926	C	0	0	0	0	0	0	0	0	0	0	0	0
-2.1081	-0.5569	-0.689	H	0	0	0	0	0	0	0	0	0	0	0	0
-0.3605	-0.8302	-1.9466	C	0	0	0	0	0	0	0	0	0	0	0	0
-0.1123	-1.6166	-2.658	H	0	0	0	0	0	0	0	0	0	0	0	0
1.526	2.21	-0.3882	C	0	0	0	0	0	0	0	0	0	0	0	0
1.3054	2.6465	-1.3677	H	0	0	0	0	0	0	0	0	0	0	0	0
2.6073	2.272	-0.2412	H	0	0	0	0	0	0	0	0	0	0	0	0
0.2545	1.8516	1.667	C	0	0	0	0	0	0	0	0	0	0	0	0
0.77	2.9485	0.7328	C	0	0	0	0	0	0	0	0	0	0	0	0
1.3916	3.6594	1.2836	H	0	0	0	0	0	0	0	0	0	0	0	0
-0.0864	3.4977	0.3251	H	0	0	0	0	0	0	0	0	0	0	0	0
-0.4244	0.5742	-2.5028	C	0	0	0	0	0	0	0	0	0	0	0	0
-0.3009	0.7314	-3.5713	H	0	0	0	0	0	0	0	0	0	0	0	0
-1.1384	1.2518	-2.0379	H	0	0	0	0	0	0	0	0	0	0	0	0
2.0484	-0.125	-2.4783	C	0	0	0	0	0	0	0	0	0	0	0	0
2.683	-0.8508	-1.9554	H	0	0	0	0	0	0	0	0	0	0	0	0
2.6263	0.7983	-2.6011	H	0	0	0	0	0	0	0	0	0	0	0	0
1.8363	-0.5219	-3.4768	H	0	0	0	0	0	0	0	0	0	0	0	0
-2.0735	-2.4419	-1.5111	O	0	0	0	0	0	0	0	0	0	0	0	0
-2.4229	-2.1336	-2.356	H	0	0	0	0	0	0	0	0	0	0	0	0
0.4847	-2.6832	0.1468	C	0	0	0	0	0	0	0	0	0	0	0	0
1.3085	-2.091	-0.2602	H	0	0	0	0	0	0	0	0	0	0	0	0
0.2595	-3.4872	-0.5618	H	0	0	0	0	0	0	0	0	0	0	0	0
0.8308	-3.1414	1.0806	H	0	0	0	0	0	0	0	0	0	0	0	0
-1.7961	-2.7028	1.1494	C	0	0	0	0	0	0	0	0	0	0	0	0
-1.4279	-2.9367	2.1557	H	0	0	0	0	0	0	0	0	0	0	0	0
-1.981	-3.6401	0.6204	H	0	0	0	0	0	0	0	0	0	0	0	0
-2.754	-2.1794	1.2519	H	0	0	0	0	0	0	0	0	0	0	0	0
-0.8914	2.3058	2.5651	C	0	0	0	0	0	0	0	0	0	0	0	0
-1.2083	1.5039	3.2432	H	0	0	0	0	0	0	0	0	0	0	0	0
-1.7631	2.6057	1.9739	H	0	0	0	0	0	0	0	0	0	0	0	0
-0.574	3.1566	3.1759	H	0	0	0	0	0	0	0	0	0	0	0	0
1.3775	1.469	2.4607	O	0	0	0	0	0	0	0	0	0	0	0	0
1.0839	0.7879	3.0789	H	0	0	0	0	0	0	0	0	0	0	0	0
1 2 1	0 0 0 0
1 12 1	0 0 0 0
2 3 1	0 0 0 0
2 4 1	0 0 0 0
4 5 1	0 0 0 0
4 6 1	0 0 0 0
6 7 1	0 0 0 0
6 8 1	0 0 0 0
6 9 1	0 0 0 0
9 10 1	0 0 0 0
10 11 1	0 0 0 0
10 12 1	0 0 0 0
12 13 1	0 0 0 0
14 15 1	0 0 0 0
14 16 1	0 0 0 0
2 14 1	0 0 0 0
4 17 1	0 0 0 0
18 19 1	0 0 0 0
18 20 1	0 0 0 0
17 18 1	0 0 0 0
14 18 1	0 0 0 0
21 22 1	0 0 0 0
21 23 1	0 0 0 0
1 21 1	0 0 0 0
12 21 1	0 0 0 0
24 25 1	0 0 0 0
24 26 1	0 0 0 0
24 27 1	0 0 0 0
1 24 1	0 0 0 0
28 29 1	0 0 0 0
10 28 1	0 0 0 0
30 31 1	0 0 0 0
30 32 1	0 0 0 0
30 33 1	0 0 0 0
9 30 1	0 0 0 0
34 35 1	0 0 0 0
34 36 1	0 0 0 0
34 37 1	0 0 0 0
9 34 1	0 0 0 0
38 39 1	0 0 0 0
38 40 1	0 0 0 0
38 41 1	0 0 0 0
17 38 1	0 0 0 0
42 43 1	0 0 0 0
17 42 1	0 0 0 0
M END
$$$$
M0002
Spartan	02242117083D
43 45 0	0 0 0 0	0 0 0	999	V2	0
0.7579	0.1098	-1.7001	C	0	0	0	0	0	0	0	0	0	0	0	0
1.0332	0.702	-0.326	C	0	0	0	0	0	0	0	0	0	0	0	0
1.8284	0.1009	0.1322	H	0	0	0	0	0	0	0	0	0	0	0	0
-0.1409	0.7048	0.6647	C	0	0	0	0	0	0	0	0	0	0	0	0
-1.0362	1.0797	0.1486	H	0	0	0	0	0	0	0	0	0	0	0	0
-0.4726	-0.633	1.3286	C	0	0	0	0	0	0	0	0	0	0	0	0
-1.3515	-0.464	1.9639	H	0	0	0	0	0	0	0	0	0	0	0	0
0.3467	-0.8967	2.0062	H	0	0	0	0	0	0	0	0	0	0	0	0
-0.7774	-1.8554	0.4157	C	0	0	0	0	0	0	0	0	0	0	0	0
-1.3863	-1.3798	-0.9212	C	0	0	0	0	0	0	0	0	0	0	0	0
-2.1198	-0.5906	-0.6881	H	0	0	0	0	0	0	0	0	0	0	0	0
-0.3714	-0.8632	-1.944	C	0	0	0	0	0	0	0	0	0	0	0	0
-0.1155	-1.6539	-2.6481	H	0	0	0	0	0	0	0	0	0	0	0	0
1.5192	2.1782	-0.39	C	0	0	0	0	0	0	0	0	0	0	0	0
1.3118	2.614	-1.3727	H	0	0	0	0	0	0	0	0	0	0	0	0
2.5993	2.2368	-0.231	H	0	0	0	0	0	0	0	0	0	0	0	0
0.2393	1.8196	1.6588	C	0	0	0	0	0	0	0	0	0	0	0	0
0.751	2.9219	0.7194	C	0	0	0	0	0	0	0	0	0	0	0	0
1.3643	3.6548	1.2571	H	0	0	0	0	0	0	0	0	0	0	0	0
-0.105	3.4656	0.3021	H	0	0	0	0	0	0	0	0	0	0	0	0
-0.4419	0.5392	-2.5054	C	0	0	0	0	0	0	0	0	0	0	0	0
-0.3206	0.692	-3.5745	H	0	0	0	0	0	0	0	0	0	0	0	0
-1.1548	1.2186	-2.0424	H	0	0	0	0	0	0	0	0	0	0	0	0
2.0332	-0.1489	-2.4825	C	0	0	0	0	0	0	0	0	0	0	0	0
2.6666	-0.8787	-1.9633	H	0	0	0	0	0	0	0	0	0	0	0	0
2.6131	0.7743	-2.601	H	0	0	0	0	0	0	0	0	0	0	0	0
1.82	-0.5403	-3.4831	H	0	0	0	0	0	0	0	0	0	0	0	0
-2.0786	-2.4782	-1.5052	O	0	0	0	0	0	0	0	0	0	0	0	0
-2.4304	-2.1706	-2.3488	H	0	0	0	0	0	0	0	0	0	0	0	0
0.4845	-2.6954	0.1669	C	0	0	0	0	0	0	0	0	0	0	0	0
1.3052	-2.1006	-0.2419	H	0	0	0	0	0	0	0	0	0	0	0	0
0.27	-3.5086	-0.5348	H	0	0	0	0	0	0	0	0	0	0	0	0
0.8309	-3.1399	1.1067	H	0	0	0	0	0	0	0	0	0	0	0	0
-1.7999	-2.7336	1.1555	C	0	0	0	0	0	0	0	0	0	0	0	0
-1.4364	-2.9521	2.1667	H	0	0	0	0	0	0	0	0	0	0	0	0
-1.9668	-3.6782	0.6335	H	0	0	0	0	0	0	0	0	0	0	0	0
-2.766	-2.2232	1.2455	H	0	0	0	0	0	0	0	0	0	0	0	0
-0.8976	2.2718	2.5689	C	0	0	0	0	0	0	0	0	0	0	0	0
-1.195	1.4643	3.2444	H	0	0	0	0	0	0	0	0	0	0	0	0
-1.7716	2.5823	1.9866	H	0	0	0	0	0	0	0	0	0	0	0	0
-0.5846	3.127	3.1812	H	0	0	0	0	0	0	0	0	0	0	0	0
1.3196	1.3071	2.4392	O	0	0	0	0	0	0	0	0	0	0	0	0
1.6262	2.0203	3.0117	H	0	0	0	0	0	0	0	0	0	0	0	0
1 2 1	0 0 0 0
1 12 1	0 0 0 0
2 3 1	0 0 0 0
2 4 1	0 0 0 0
4 5 1	0 0 0 0
4 6 1	0 0 0 0
6 7 1	0 0 0 0
6 8 1	0 0 0 0
6 9 1	0 0 0 0
9 10 1	0 0 0 0
10 11 1	0 0 0 0
10 12 1	0 0 0 0
12 13 1	0 0 0 0
14 15 1	0 0 0 0
14 16 1	0 0 0 0
2 14 1	0 0 0 0
4 17 1	0 0 0 0
18 19 1	0 0 0 0
18 20 1	0 0 0 0
17 18 1	0 0 0 0
14 18 1	0 0 0 0
21 22 1	0 0 0 0
21 23 1	0 0 0 0
1 21 1	0 0 0 0
12 21 1	0 0 0 0
24 25 1	0 0 0 0
24 26 1	0 0 0 0
24 27 1	0 0 0 0
1 24 1	0 0 0 0
28 29 1	0 0 0 0
10 28 1	0 0 0 0
30 31 1	0 0 0 0
30 32 1	0 0 0 0
30 33 1	0 0 0 0
9 30 1	0 0 0 0
34 35 1	0 0 0 0
34 36 1	0 0 0 0
34 37 1	0 0 0 0
9 34 1	0 0 0 0
38 39 1	0 0 0 0
38 40 1	0 0 0 0
38 41 1	0 0 0 0
17 38 1	0 0 0 0
42 43 1	0 0 0 0
17 42 1	0 0 0 0
M END
$$$$
M0003
Spartan	02242117083D
43 45 0	0 0 0 0	0 0 0	999	V2	0
1.2188	-0.1686	-1.4276	C	0	0	0	0	0	0	0	0	0	0	0	0
1.0496	0.7359	-0.2161	C	0	0	0	0	0	0	0	0	0	0	0	0
1.7039	0.3505	0.5757	H	0	0	0	0	0	0	0	0	0	0	0	0
-0.3641	0.8185	0.3806	C	0	0	0	0	0	0	0	0	0	0	0	0
-1.0836	0.9588	-0.4386	H	0	0	0	0	0	0	0	0	0	0	0	0
-0.8093	-0.3707	1.2334	C	0	0	0	0	0	0	0	0	0	0	0	0
-0.2332	-0.3664	2.1656	H	0	0	0	0	0	0	0	0	0	0	0	0
-1.8536	-0.187	1.5196	H	0	0	0	0	0	0	0	0	0	0	0	0
-0.73	-1.789	0.6046	C	0	0	0	0	0	0	0	0	0	0	0	0
-0.958	-1.7158	-0.9295	C	0	0	0	0	0	0	0	0	0	0	0	0
-1.7901	-1.0151	-1.1088	H	0	0	0	0	0	0	0	0	0	0	0	0
0.2624	-1.2953	-1.7404	C	0	0	0	0	0	0	0	0	0	0	0	0
0.736	-2.1749	-2.1709	H	0	0	0	0	0	0	0	0	0	0	0	0
1.4573	2.21	-0.5008	C	0	0	0	0	0	0	0	0	0	0	0	0
1.5329	2.3923	-1.5776	H	0	0	0	0	0	0	0	0	0	0	0	0
2.4355	2.4307	-0.0652	H	0	0	0	0	0	0	0	0	0	0	0	0
-0.351	2.1606	1.1371	C	0	0	0	0	0	0	0	0	0	0	0	0
0.3568	3.0819	0.1331	C	0	0	0	0	0	0	0	0	0	0	0	0
0.7429	3.9861	0.619	H	0	0	0	0	0	0	0	0	0	0	0	0
-0.3643	3.41	-0.6253	H	0	0	0	0	0	0	0	0	0	0	0	0
0.2781	-0.0574	-2.6017	C	0	0	0	0	0	0	0	0	0	0	0	0
0.6893	-0.1193	-3.6057	H	0	0	0	0	0	0	0	0	0	0	0	0
-0.5723	0.6164	-2.5168	H	0	0	0	0	0	0	0	0	0	0	0	0
2.6783	-0.4306	-1.7538	C	0	0	0	0	0	0	0	0	0	0	0	0
3.1785	-0.9423	-0.9222	H	0	0	0	0	0	0	0	0	0	0	0	0
3.2133	0.5082	-1.9398	H	0	0	0	0	0	0	0	0	0	0	0	0
2.7838	-1.0572	-2.6455	H	0	0	0	0	0	0	0	0	0	0	0	0
-1.3044	-2.984	-1.4791	O	0	0	0	0	0	0	0	0	0	0	0	0
-2.1707	-3.2269	-1.1336	H	0	0	0	0	0	0	0	0	0	0	0	0
0.6045	-2.4799	0.9183	C	0	0	0	0	0	0	0	0	0	0	0	0
1.464	-1.8776	0.6159	H	0	0	0	0	0	0	0	0	0	0	0	0
0.6633	-3.4406	0.3953	H	0	0	0	0	0	0	0	0	0	0	0	0
0.6907	-2.669	1.9944	H	0	0	0	0	0	0	0	0	0	0	0	0
-1.8521	-2.6249	1.2448	C	0	0	0	0	0	0	0	0	0	0	0	0
-1.7989	-2.5526	2.3367	H	0	0	0	0	0	0	0	0	0	0	0	0
-1.7682	-3.6845	0.9816	H	0	0	0	0	0	0	0	0	0	0	0	0
-2.8453	-2.2628	0.944	H	0	0	0	0	0	0	0	0	0	0	0	0
-1.7258	2.6627	1.5649	C	0	0	0	0	0	0	0	0	0	0	0	0
-2.1655	1.993	2.31	H	0	0	0	0	0	0	0	0	0	0	0	0
-2.4064	2.7326	0.7095	H	0	0	0	0	0	0	0	0	0	0	0	0
-1.6489	3.662	2.012	H	0	0	0	0	0	0	0	0	0	0	0	0
0.477	1.9633	2.284	O	0	0	0	0	0	0	0	0	0	0	0	0
0.5787	2.8188	2.7188	H	0	0	0	0	0	0	0	0	0	0	0	0
1 2 1	0 0 0 0
1 12 1	0 0 0 0
2 3 1	0 0 0 0
2 4 1	0 0 0 0
4 5 1	0 0 0 0
4 6 1	0 0 0 0
6 7 1	0 0 0 0
6 8 1	0 0 0 0
6 9 1	0 0 0 0
9 10 1	0 0 0 0
10 11 1	0 0 0 0
10 12 1	0 0 0 0
12 13 1	0 0 0 0
14 15 1	0 0 0 0
14 16 1	0 0 0 0
2 14 1	0 0 0 0
4 17 1	0 0 0 0
18 19 1	0 0 0 0
18 20 1	0 0 0 0
17 18 1	0 0 0 0
14 18 1	0 0 0 0
21 22 1	0 0 0 0
21 23 1	0 0 0 0
1 21 1	0 0 0 0
12 21 1	0 0 0 0
24 25 1	0 0 0 0
24 26 1	0 0 0 0
24 27 1	0 0 0 0
1 24 1	0 0 0 0
28 29 1	0 0 0 0
10 28 1	0 0 0 0
30 31 1	0 0 0 0
30 32 1	0 0 0 0
30 33 1	0 0 0 0
9 30 1	0 0 0 0
34 35 1	0 0 0 0
34 36 1	0 0 0 0
34 37 1	0 0 0 0
9 34 1	0 0 0 0
38 39 1	0 0 0 0
38 40 1	0 0 0 0
38 41 1	0 0 0 0
17 38 1	0 0 0 0
42 43 1	0 0 0 0
17 42 1	0 0 0 0
M END
$$$$
M0004
Spartan	02242117083D
43 45 0	0 0 0 0	0 0 0	999	V2	0
1.2277	-0.1613	-1.4301	C	0	0	0	0	0	0	0	0	0	0	0	0
1.0946	0.7275	-0.2022	C	0	0	0	0	0	0	0	0	0	0	0	0
1.7365	0.305	0.5818	H	0	0	0	0	0	0	0	0	0	0	0	0
-0.3121	0.8489	0.4006	C	0	0	0	0	0	0	0	0	0	0	0	0
-1.0341	1.0195	-0.4102	H	0	0	0	0	0	0	0	0	0	0	0	0
-0.7854	-0.3451	1.2305	C	0	0	0	0	0	0	0	0	0	0	0	0
-0.1701	-0.4171	2.1381	H	0	0	0	0	0	0	0	0	0	0	0	0
-1.8083	-0.1251	1.5661	H	0	0	0	0	0	0	0	0	0	0	0	0
-0.7911	-1.75	0.5619	C	0	0	0	0	0	0	0	0	0	0	0	0
-1.0167	-1.622	-0.9692	C	0	0	0	0	0	0	0	0	0	0	0	0
-1.8146	-0.8787	-1.1285	H	0	0	0	0	0	0	0	0	0	0	0	0
0.2232	-1.2385	-1.7682	C	0	0	0	0	0	0	0	0	0	0	0	0
0.6587	-2.1286	-2.2168	H	0	0	0	0	0	0	0	0	0	0	0	0
1.5552	2.1902	-0.4595	C	0	0	0	0	0	0	0	0	0	0	0	0
1.6304	2.3894	-1.5333	H	0	0	0	0	0	0	0	0	0	0	0	0
2.5432	2.3652	-0.0261	H	0	0	0	0	0	0	0	0	0	0	0	0
-0.2532	2.1858	1.1808	C	0	0	0	0	0	0	0	0	0	0	0	0
0.4941	3.0916	0.2001	C	0	0	0	0	0	0	0	0	0	0	0	0
0.9173	3.9542	0.7217	H	0	0	0	0	0	0	0	0	0	0	0	0
-0.2146	3.4661	-0.5474	H	0	0	0	0	0	0	0	0	0	0	0	0
0.2953	0.0158	-2.6024	C	0	0	0	0	0	0	0	0	0	0	0	0
0.7054	-0.0425	-3.607	H	0	0	0	0	0	0	0	0	0	0	0	0
-0.5246	0.7246	-2.5041	H	0	0	0	0	0	0	0	0	0	0	0	0
2.6754	-0.4789	-1.7601	C	0	0	0	0	0	0	0	0	0	0	0	0
3.1514	-1.0314	-0.94	H	0	0	0	0	0	0	0	0	0	0	0	0
3.2508	0.4405	-1.9222	H	0	0	0	0	0	0	0	0	0	0	0	0
2.7557	-1.088	-2.6667	H	0	0	0	0	0	0	0	0	0	0	0	0
-1.423	-2.8582	-1.5489	O	0	0	0	0	0	0	0	0	0	0	0	0
-2.3093	-3.0582	-1.2272	H	0	0	0	0	0	0	0	0	0	0	0	0
0.5064	-2.519	0.8495	C	0	0	0	0	0	0	0	0	0	0	0	0
1.3951	-1.9504	0.5651	H	0	0	0	0	0	0	0	0	0	0	0	0
0.5155	-3.4623	0.2932	H	0	0	0	0	0	0	0	0	0	0	0	0
0.5833	-2.7512	1.9182	H	0	0	0	0	0	0	0	0	0	0	0	0
-1.955	-2.5411	1.1831	C	0	0	0	0	0	0	0	0	0	0	0	0
-1.8922	-2.5107	2.2766	H	0	0	0	0	0	0	0	0	0	0	0	0
-1.9321	-3.5938	0.8831	H	0	0	0	0	0	0	0	0	0	0	0	0
-2.9275	-2.1138	0.9014	H	0	0	0	0	0	0	0	0	0	0	0	0
-1.6149	2.7307	1.5983	C	0	0	0	0	0	0	0	0	0	0	0	0
-2.0996	2.0725	2.33	H	0	0	0	0	0	0	0	0	0	0	0	0
-2.2857	2.8231	0.7376	H	0	0	0	0	0	0	0	0	0	0	0	0
-1.4985	3.7168	2.0585	H	0	0	0	0	0	0	0	0	0	0	0	0
0.599	2.0743	2.3207	O	0	0	0	0	0	0	0	0	0	0	0	0
0.1483	1.524	2.9731	H	0	0	0	0	0	0	0	0	0	0	0	0
1 2 1	0 0 0 0
1 12 1	0 0 0 0
2 3 1	0 0 0 0
2 4 1	0 0 0 0
4 5 1	0 0 0 0
4 6 1	0 0 0 0
6 7 1	0 0 0 0
6 8 1	0 0 0 0
6 9 1	0 0 0 0
9 10 1	0 0 0 0
10 11 1	0 0 0 0
10 12 1	0 0 0 0
12 13 1	0 0 0 0
14 15 1	0 0 0 0
14 16 1	0 0 0 0
2 14 1	0 0 0 0
4 17 1	0 0 0 0
18 19 1	0 0 0 0
18 20 1	0 0 0 0
17 18 1	0 0 0 0
14 18 1	0 0 0 0
21 22 1	0 0 0 0
21 23 1	0 0 0 0
1 21 1	0 0 0 0
12 21 1	0 0 0 0
24 25 1	0 0 0 0
24 26 1	0 0 0 0
24 27 1	0 0 0 0
1 24 1	0 0 0 0
28 29 1	0 0 0 0
10 28 1	0 0 0 0
30 31 1	0 0 0 0
30 32 1	0 0 0 0
30 33 1	0 0 0 0
9 30 1	0 0 0 0
34 35 1	0 0 0 0
34 36 1	0 0 0 0
34 37 1	0 0 0 0
9 34 1	0 0 0 0
38 39 1	0 0 0 0
38 40 1	0 0 0 0
38 41 1	0 0 0 0
17 38 1	0 0 0 0
42 43 1	0 0 0 0
17 42 1	0 0 0 0
M END
$$$$
M0005
Spartan	02242117083D
43 45 0	0 0 0 0	0 0 0	999	V2	0
0.5858	0.3049	-1.8877	C	0	0	0	0	0	0	0	0	0	0	0	0
0.8424	0.9483	-0.5296	C	0	0	0	0	0	0	0	0	0	0	0	0
1.849	0.6503	-0.1989	H	0	0	0	0	0	0	0	0	0	0	0	0
-0.1063	0.633	0.6401	C	0	0	0	0	0	0	0	0	0	0	0	0
-1.1392	0.8441	0.3314	H	0	0	0	0	0	0	0	0	0	0	0	0
-0.0203	-0.7797	1.2125	C	0	0	0	0	0	0	0	0	0	0	0	0
1.0374	-1.0374	1.3626	H	0	0	0	0	0	0	0	0	0	0	0	0
-0.4808	-0.7857	2.2109	H	0	0	0	0	0	0	0	0	0	0	0	0
-0.6775	-1.9253	0.4205	C	0	0	0	0	0	0	0	0	0	0	0	0
0.0167	-2.1773	-0.9434	C	0	0	0	0	0	0	0	0	0	0	0	0
-0.497	-3.044	-1.3801	H	0	0	0	0	0	0	0	0	0	0	0	0
0.0736	-1.1152	-2.0317	C	0	0	0	0	0	0	0	0	0	0	0	0
0.452	-1.5933	-2.9343	H	0	0	0	0	0	0	0	0	0	0	0	0
0.8142	2.4927	-0.6062	C	0	0	0	0	0	0	0	0	0	0	0	0
0.0545	2.8032	-1.3337	H	0	0	0	0	0	0	0	0	0	0	0	0
1.7704	2.8972	-0.949	H	0	0	0	0	0	0	0	0	0	0	0	0
0.2558	1.733	1.6726	C	0	0	0	0	0	0	0	0	0	0	0	0
0.4439	2.9876	0.8072	C	0	0	0	0	0	0	0	0	0	0	0	0
1.2145	3.6186	1.2572	H	0	0	0	0	0	0	0	0	0	0	0	0
-0.4846	3.5673	0.7867	H	0	0	0	0	0	0	0	0	0	0	0	0
-0.8337	0.0534	-2.3311	C	0	0	0	0	0	0	0	0	0	0	0	0
-1.0871	0.2257	-3.374	H	0	0	0	0	0	0	0	0	0	0	0	0
-1.6338	0.3071	-1.6474	H	0	0	0	0	0	0	0	0	0	0	0	0
1.5737	0.762	-2.9484	C	0	0	0	0	0	0	0	0	0	0	0	0
2.6054	0.554	-2.638	H	0	0	0	0	0	0	0	0	0	0	0	0
1.4914	1.838	-3.1356	H	0	0	0	0	0	0	0	0	0	0	0	0
1.4008	0.2459	-3.8985	H	0	0	0	0	0	0	0	0	0	0	0	0
1.3588	-2.624	-0.7451	O	0	0	0	0	0	0	0	0	0	0	0	0
1.9089	-1.8322	-0.6977	H	0	0	0	0	0	0	0	0	0	0	0	0
-0.5022	-3.2123	1.25	C	0	0	0	0	0	0	0	0	0	0	0	0
0.5544	-3.4418	1.4029	H	0	0	0	0	0	0	0	0	0	0	0	0
-0.9617	-4.0686	0.7425	H	0	0	0	0	0	0	0	0	0	0	0	0
-0.9869	-3.1046	2.2273	H	0	0	0	0	0	0	0	0	0	0	0	0
-2.1883	-1.7097	0.2474	C	0	0	0	0	0	0	0	0	0	0	0	0
-2.6736	-1.6741	1.2299	H	0	0	0	0	0	0	0	0	0	0	0	0
-2.6314	-2.5429	-0.3102	H	0	0	0	0	0	0	0	0	0	0	0	0
-2.449	-0.7912	-0.2793	H	0	0	0	0	0	0	0	0	0	0	0	0
-0.7855	1.9227	2.7717	C	0	0	0	0	0	0	0	0	0	0	0	0
-0.8671	1.033	3.4079	H	0	0	0	0	0	0	0	0	0	0	0	0
-1.7753	2.1223	2.3477	H	0	0	0	0	0	0	0	0	0	0	0	0
-0.5015	2.7653	3.4099	H	0	0	0	0	0	0	0	0	0	0	0	0
1.5335	1.4688	2.255	O	0	0	0	0	0	0	0	0	0	0	0	0
1.4456	0.6806	2.8058	H	0	0	0	0	0	0	0	0	0	0	0	0
1 2 1	0 0 0 0
1 12 1	0 0 0 0
2 3 1	0 0 0 0
2 4 1	0 0 0 0
4 5 1	0 0 0 0
4 6 1	0 0 0 0
6 7 1	0 0 0 0
6 8 1	0 0 0 0
6 9 1	0 0 0 0
9 10 1	0 0 0 0
10 11 1	0 0 0 0
10 12 1	0 0 0 0
12 13 1	0 0 0 0
14 15 1	0 0 0 0
14 16 1	0 0 0 0
2 14 1	0 0 0 0
4 17 1	0 0 0 0
18 19 1	0 0 0 0
18 20 1	0 0 0 0
17 18 1	0 0 0 0
14 18 1	0 0 0 0
21 22 1	0 0 0 0
21 23 1	0 0 0 0
1 21 1	0 0 0 0
12 21 1	0 0 0 0
24 25 1	0 0 0 0
24 26 1	0 0 0 0
24 27 1	0 0 0 0
1 24 1	0 0 0 0
28 29 1	0 0 0 0
10 28 1	0 0 0 0
30 31 1	0 0 0 0
30 32 1	0 0 0 0
30 33 1	0 0 0 0
9 30 1	0 0 0 0
34 35 1	0 0 0 0
34 36 1	0 0 0 0
34 37 1	0 0 0 0
9 34 1	0 0 0 0
38 39 1	0 0 0 0
38 40 1	0 0 0 0
38 41 1	0 0 0 0
17 38 1	0 0 0 0
42 43 1	0 0 0 0
17 42 1	0 0 0 0
M END
$$$$
M0006
Spartan	02242117083D
43 45 0	0 0 0 0	0 0 0	999	V2	0
0.7415	0.1279	-1.7093	C	0	0	0	0	0	0	0	0	0	0	0	0
1.0194	0.7251	-0.3379	C	0	0	0	0	0	0	0	0	0	0	0	0
1.8149	0.1099	0.1113	H	0	0	0	0	0	0	0	0	0	0	0	0
-0.1506	0.7429	0.6569	C	0	0	0	0	0	0	0	0	0	0	0	0
-1.0388	1.1286	0.1368	H	0	0	0	0	0	0	0	0	0	0	0	0
-0.4968	-0.5888	1.3214	C	0	0	0	0	0	0	0	0	0	0	0	0
-1.3914	-0.4142	1.9335	H	0	0	0	0	0	0	0	0	0	0	0	0
0.3032	-0.8409	2.0279	H	0	0	0	0	0	0	0	0	0	0	0	0
-0.7712	-1.8187	0.4131	C	0	0	0	0	0	0	0	0	0	0	0	0
-1.3939	-1.3661	-0.9351	C	0	0	0	0	0	0	0	0	0	0	0	0
-2.1494	-0.5956	-0.7098	H	0	0	0	0	0	0	0	0	0	0	0	0
-0.3963	-0.834	-1.9583	C	0	0	0	0	0	0	0	0	0	0	0	0
-0.1698	-1.6101	-2.686	H	0	0	0	0	0	0	0	0	0	0	0	0
1.5133	2.2004	-0.4098	C	0	0	0	0	0	0	0	0	0	0	0	0
1.2727	2.6338	-1.3852	H	0	0	0	0	0	0	0	0	0	0	0	0
2.6015	2.2594	-0.302	H	0	0	0	0	0	0	0	0	0	0	0	0
0.2491	1.8535	1.6622	C	0	0	0	0	0	0	0	0	0	0	0	0
0.7831	2.9493	0.726	C	0	0	0	0	0	0	0	0	0	0	0	0
1.4205	3.6499	1.2738	H	0	0	0	0	0	0	0	0	0	0	0	0
-0.061	3.5196	0.3223	H	0	0	0	0	0	0	0	0	0	0	0	0
-0.4637	0.5713	-2.5011	C	0	0	0	0	0	0	0	0	0	0	0	0
-0.3519	0.7296	-3.5703	H	0	0	0	0	0	0	0	0	0	0	0	0
-1.1693	1.2514	-2.0284	H	0	0	0	0	0	0	0	0	0	0	0	0
2.0129	-0.1288	-2.4983	C	0	0	0	0	0	0	0	0	0	0	0	0
2.6541	-0.8544	-1.9822	H	0	0	0	0	0	0	0	0	0	0	0	0
2.5881	0.7958	-2.6274	H	0	0	0	0	0	0	0	0	0	0	0	0
1.793	-0.5263	-3.4945	H	0	0	0	0	0	0	0	0	0	0	0	0
-2.0291	-2.4432	-1.6173	O	0	0	0	0	0	0	0	0	0	0	0	0
-2.7932	-2.7122	-1.0949	H	0	0	0	0	0	0	0	0	0	0	0	0
0.4987	-2.6462	0.1684	C	0	0	0	0	0	0	0	0	0	0	0	0
1.3132	-2.0463	-0.2447	H	0	0	0	0	0	0	0	0	0	0	0	0
0.2901	-3.4589	-0.5359	H	0	0	0	0	0	0	0	0	0	0	0	0
0.8512	-3.0889	1.1072	H	0	0	0	0	0	0	0	0	0	0	0	0
-1.7751	-2.713	1.1612	C	0	0	0	0	0	0	0	0	0	0	0	0
-1.4189	-2.9086	2.1785	H	0	0	0	0	0	0	0	0	0	0	0	0
-1.9021	-3.6817	0.6662	H	0	0	0	0	0	0	0	0	0	0	0	0
-2.7576	-2.2285	1.2498	H	0	0	0	0	0	0	0	0	0	0	0	0
-0.8837	2.3195	2.561	C	0	0	0	0	0	0	0	0	0	0	0	0
-1.183	1.5216	3.247	H	0	0	0	0	0	0	0	0	0	0	0	0
-1.7532	2.6172	1.966	H	0	0	0	0	0	0	0	0	0	0	0	0
-0.5599	3.1753	3.1615	H	0	0	0	0	0	0	0	0	0	0	0	0
1.2744	1.4055	2.5486	O	0	0	0	0	0	0	0	0	0	0	0	0
2.0648	1.2177	2.0277	H	0	0	0	0	0	0	0	0	0	0	0	0
1 2 1	0 0 0 0
1 12 1	0 0 0 0
2 3 1	0 0 0 0
2 4 1	0 0 0 0
4 5 1	0 0 0 0
4 6 1	0 0 0 0
6 7 1	0 0 0 0
6 8 1	0 0 0 0
6 9 1	0 0 0 0
9 10 1	0 0 0 0
10 11 1	0 0 0 0
10 12 1	0 0 0 0
12 13 1	0 0 0 0
14 15 1	0 0 0 0
14 16 1	0 0 0 0
2 14 1	0 0 0 0
4 17 1	0 0 0 0
18 19 1	0 0 0 0
18 20 1	0 0 0 0
17 18 1	0 0 0 0
14 18 1	0 0 0 0
21 22 1	0 0 0 0
21 23 1	0 0 0 0
1 21 1	0 0 0 0
12 21 1	0 0 0 0
24 25 1	0 0 0 0
24 26 1	0 0 0 0
24 27 1	0 0 0 0
1 24 1	0 0 0 0
28 29 1	0 0 0 0
10 28 1	0 0 0 0
30 31 1	0 0 0 0
30 32 1	0 0 0 0
30 33 1	0 0 0 0
9 30 1	0 0 0 0
34 35 1	0 0 0 0
34 36 1	0 0 0 0
34 37 1	0 0 0 0
9 34 1	0 0 0 0
38 39 1	0 0 0 0
38 40 1	0 0 0 0
38 41 1	0 0 0 0
17 38 1	0 0 0 0
42 43 1	0 0 0 0
17 42 1	0 0 0 0
M END
$$$$
M0007
Spartan	02242117083D
43 45 0	0 0 0 0	0 0 0	999	V2	0
0.7425	0.1268	-1.6852	C	0	0	0	0	0	0	0	0	0	0	0	0
1.0161	0.7201	-0.3116	C	0	0	0	0	0	0	0	0	0	0	0	0
1.8136	0.1039	0.1325	H	0	0	0	0	0	0	0	0	0	0	0	0
-0.1525	0.7262	0.6851	C	0	0	0	0	0	0	0	0	0	0	0	0
-1.0432	1.1121	0.1689	H	0	0	0	0	0	0	0	0	0	0	0	0
-0.4936	-0.6107	1.3433	C	0	0	0	0	0	0	0	0	0	0	0	0
-1.3777	-0.437	1.9699	H	0	0	0	0	0	0	0	0	0	0	0	0
0.3161	-0.8718	2.035	H	0	0	0	0	0	0	0	0	0	0	0	0
-0.7904	-1.837	0.4341	C	0	0	0	0	0	0	0	0	0	0	0	0
-1.3999	-1.3659	-0.9039	C	0	0	0	0	0	0	0	0	0	0	0	0
-2.1359	-0.5789	-0.672	H	0	0	0	0	0	0	0	0	0	0	0	0
-0.3868	-0.8465	-1.9277	C	0	0	0	0	0	0	0	0	0	0	0	0
-0.1323	-1.6348	-2.6348	H	0	0	0	0	0	0	0	0	0	0	0	0
1.5048	2.1972	-0.3763	C	0	0	0	0	0	0	0	0	0	0	0	0
1.264	2.6351	-1.3492	H	0	0	0	0	0	0	0	0	0	0	0	0
2.5922	2.2592	-0.2671	H	0	0	0	0	0	0	0	0	0	0	0	0
0.2435	1.834	1.695	C	0	0	0	0	0	0	0	0	0	0	0	0
0.7713	2.937	0.7633	C	0	0	0	0	0	0	0	0	0	0	0	0
1.4057	3.6379	1.3141	H	0	0	0	0	0	0	0	0	0	0	0	0
-0.0758	3.505	0.3631	H	0	0	0	0	0	0	0	0	0	0	0	0
-0.4596	0.5565	-2.4864	C	0	0	0	0	0	0	0	0	0	0	0	0
-0.339	0.7127	-3.5551	H	0	0	0	0	0	0	0	0	0	0	0	0
-1.1726	1.2338	-2.0204	H	0	0	0	0	0	0	0	0	0	0	0	0
2.0169	-0.1281	-2.47	C	0	0	0	0	0	0	0	0	0	0	0	0
2.6561	-0.8531	-1.951	H	0	0	0	0	0	0	0	0	0	0	0	0
2.5911	0.7976	-2.5952	H	0	0	0	0	0	0	0	0	0	0	0	0
1.8028	-0.5249	-3.4679	H	0	0	0	0	0	0	0	0	0	0	0	0
-2.0862	-2.4683	-1.4868	O	0	0	0	0	0	0	0	0	0	0	0	0
-2.4516	-2.1612	-2.325	H	0	0	0	0	0	0	0	0	0	0	0	0
0.474	-2.6745	0.189	C	0	0	0	0	0	0	0	0	0	0	0	0
1.2924	-2.0821	-0.2292	H	0	0	0	0	0	0	0	0	0	0	0	0
0.2605	-3.4943	-0.5052	H	0	0	0	0	0	0	0	0	0	0	0	0
0.8242	-3.1102	1.1316	H	0	0	0	0	0	0	0	0	0	0	0	0
-1.8105	-2.7167	1.1755	C	0	0	0	0	0	0	0	0	0	0	0	0
-1.4465	-2.9318	2.1873	H	0	0	0	0	0	0	0	0	0	0	0	0
-1.9754	-3.663	0.6553	H	0	0	0	0	0	0	0	0	0	0	0	0
-2.7778	-2.2087	1.2644	H	0	0	0	0	0	0	0	0	0	0	0	0
-0.8916	2.2912	2.5957	C	0	0	0	0	0	0	0	0	0	0	0	0
-1.1874	1.4892	3.2784	H	0	0	0	0	0	0	0	0	0	0	0	0
-1.7624	2.5868	2.0015	H	0	0	0	0	0	0	0	0	0	0	0	0
-0.5719	3.1462	3.1994	H	0	0	0	0	0	0	0	0	0	0	0	0
1.271	1.3878	2.5793	O	0	0	0	0	0	0	0	0	0	0	0	0
2.0616	1.203	2.0583	H	0	0	0	0	0	0	0	0	0	0	0	0
1 2 1	0 0 0 0
1 12 1	0 0 0 0
2 3 1	0 0 0 0
2 4 1	0 0 0 0
4 5 1	0 0 0 0
4 6 1	0 0 0 0
6 7 1	0 0 0 0
6 8 1	0 0 0 0
6 9 1	0 0 0 0
9 10 1	0 0 0 0
10 11 1	0 0 0 0
10 12 1	0 0 0 0
12 13 1	0 0 0 0
14 15 1	0 0 0 0
14 16 1	0 0 0 0
2 14 1	0 0 0 0
4 17 1	0 0 0 0
18 19 1	0 0 0 0
18 20 1	0 0 0 0
17 18 1	0 0 0 0
14 18 1	0 0 0 0
21 22 1	0 0 0 0
21 23 1	0 0 0 0
1 21 1	0 0 0 0
12 21 1	0 0 0 0
24 25 1	0 0 0 0
24 26 1	0 0 0 0
24 27 1	0 0 0 0
1 24 1	0 0 0 0
28 29 1	0 0 0 0
10 28 1	0 0 0 0
30 31 1	0 0 0 0
30 32 1	0 0 0 0
30 33 1	0 0 0 0
9 30 1	0 0 0 0
34 35 1	0 0 0 0
34 36 1	0 0 0 0
34 37 1	0 0 0 0
9 34 1	0 0 0 0
38 39 1	0 0 0 0
38 40 1	0 0 0 0
38 41 1	0 0 0 0
17 38 1	0 0 0 0
42 43 1	0 0 0 0
17 42 1	0 0 0 0
M END
$$$$
M0008
Spartan	02242117083D
43 45 0	0 0 0 0	0 0 0	999	V2	0
-0.9906	0.0113	-1.7217	C	0	0	0	0	0	0	0	0	0	0	0	0
-0.9268	-0.8876	-0.4932	C	0	0	0	0	0	0	0	0	0	0	0	0
-1.8274	-0.6921	0.1036	H	0	0	0	0	0	0	0	0	0	0	0	0
0.2681	-0.7514	0.4682	C	0	0	0	0	0	0	0	0	0	0	0	0
1.2041	-0.8333	-0.1021	H	0	0	0	0	0	0	0	0	0	0	0	0
0.2959	0.5112	1.3256	C	0	0	0	0	0	0	0	0	0	0	0	0
-0.7014	0.6697	1.7529	H	0	0	0	0	0	0	0	0	0	0	0	0
0.9851	0.3513	2.1676	H	0	0	0	0	0	0	0	0	0	0	0	0
0.7244	1.8309	0.6577	C	0	0	0	0	0	0	0	0	0	0	0	0
-0.2708	2.2874	-0.4316	C	0	0	0	0	0	0	0	0	0	0	0	0
0.1133	3.2571	-0.7947	H	0	0	0	0	0	0	0	0	0	0	0	0
-0.5511	1.4559	-1.6757	C	0	0	0	0	0	0	0	0	0	0	0	0
-1.1138	2.0792	-2.3754	H	0	0	0	0	0	0	0	0	0	0	0	0
-0.9138	-2.3878	-0.8781	C	0	0	0	0	0	0	0	0	0	0	0	0
-0.3874	-2.5161	-1.8316	H	0	0	0	0	0	0	0	0	0	0	0	0
-1.9272	-2.7739	-1.0174	H	0	0	0	0	0	0	0	0	0	0	0	0
0.1763	-2.055	1.3033	C	0	0	0	0	0	0	0	0	0	0	0	0
-0.1642	-3.1204	0.2538	C	0	0	0	0	0	0	0	0	0	0	0	0
-0.7548	-3.9122	0.7215	H	0	0	0	0	0	0	0	0	0	0	0	0
0.7587	-3.575	-0.1208	H	0	0	0	0	0	0	0	0	0	0	0	0
0.2867	0.4298	-2.4041	C	0	0	0	0	0	0	0	0	0	0	0	0
0.3012	0.4883	-3.4894	H	0	0	0	0	0	0	0	0	0	0	0	0
1.2254	0.0994	-1.9787	H	0	0	0	0	0	0	0	0	0	0	0	0
-2.1898	-0.2891	-2.6054	C	0	0	0	0	0	0	0	0	0	0	0	0
-3.1237	-0.1918	-2.0377	H	0	0	0	0	0	0	0	0	0	0	0	0
-2.1481	-1.3074	-3.0057	H	0	0	0	0	0	0	0	0	0	0	0	0
-2.2394	0.3984	-3.4568	H	0	0	0	0	0	0	0	0	0	0	0	0
-1.5182	2.5077	0.2291	O	0	0	0	0	0	0	0	0	0	0	0	0
-2.2112	2.49	-0.4414	H	0	0	0	0	0	0	0	0	0	0	0	0
0.7155	2.9189	1.7511	C	0	0	0	0	0	0	0	0	0	0	0	0
-0.2746	3.0224	2.1997	H	0	0	0	0	0	0	0	0	0	0	0	0
1.0027	3.892	1.3357	H	0	0	0	0	0	0	0	0	0	0	0	0
1.4339	2.6672	2.5398	H	0	0	0	0	0	0	0	0	0	0	0	0
2.1569	1.7636	0.1089	C	0	0	0	0	0	0	0	0	0	0	0	0
2.8586	1.58	0.9308	H	0	0	0	0	0	0	0	0	0	0	0	0
2.435	2.7157	-0.3578	H	0	0	0	0	0	0	0	0	0	0	0	0
2.3109	0.9794	-0.6331	H	0	0	0	0	0	0	0	0	0	0	0	0
1.4395	-2.3838	2.094	C	0	0	0	0	0	0	0	0	0	0	0	0
1.6305	-1.6383	2.8752	H	0	0	0	0	0	0	0	0	0	0	0	0
2.3184	-2.4173	1.4411	H	0	0	0	0	0	0	0	0	0	0	0	0
1.3278	-3.3572	2.5816	H	0	0	0	0	0	0	0	0	0	0	0	0
-0.9476	-2.0093	2.1835	O	0	0	0	0	0	0	0	0	0	0	0	0
-0.7868	-1.308	2.8276	H	0	0	0	0	0	0	0	0	0	0	0	0
1 2 1	0 0 0 0
1 12 1	0 0 0 0
2 3 1	0 0 0 0
2 4 1	0 0 0 0
4 5 1	0 0 0 0
4 6 1	0 0 0 0
6 7 1	0 0 0 0
6 8 1	0 0 0 0
6 9 1	0 0 0 0
9 10 1	0 0 0 0
10 11 1	0 0 0 0
10 12 1	0 0 0 0
12 13 1	0 0 0 0
14 15 1	0 0 0 0
14 16 1	0 0 0 0
2 14 1	0 0 0 0
4 17 1	0 0 0 0
18 19 1	0 0 0 0
18 20 1	0 0 0 0
17 18 1	0 0 0 0
14 18 1	0 0 0 0
21 22 1	0 0 0 0
21 23 1	0 0 0 0
1 21 1	0 0 0 0
12 21 1	0 0 0 0
24 25 1	0 0 0 0
24 26 1	0 0 0 0
24 27 1	0 0 0 0
1 24 1	0 0 0 0
28 29 1	0 0 0 0
10 28 1	0 0 0 0
30 31 1	0 0 0 0
30 32 1	0 0 0 0
30 33 1	0 0 0 0
9 30 1	0 0 0 0
34 35 1	0 0 0 0
34 36 1	0 0 0 0
34 37 1	0 0 0 0
9 34 1	0 0 0 0
38 39 1	0 0 0 0
38 40 1	0 0 0 0
38 41 1	0 0 0 0
17 38 1	0 0 0 0
42 43 1	0 0 0 0
17 42 1	0 0 0 0
M END
$$$$
M0009
Spartan	02242117083D
43 45 0	0 0 0 0	0 0 0	999	V2	0
1.0027	-0.0582	-1.7241	C	0	0	0	0	0	0	0	0	0	0	0	0
0.9201	0.8535	-0.5054	C	0	0	0	0	0	0	0	0	0	0	0	0
1.8262	0.6885	0.0955	H	0	0	0	0	0	0	0	0	0	0	0	0
-0.2718	0.7067	0.4604	C	0	0	0	0	0	0	0	0	0	0	0	0
-1.2057	0.7815	-0.1138	H	0	0	0	0	0	0	0	0	0	0	0	0
-0.2958	-0.5533	1.3213	C	0	0	0	0	0	0	0	0	0	0	0	0
0.6906	-0.6814	1.783	H	0	0	0	0	0	0	0	0	0	0	0	0
-0.9872	-0.3907	2.1579	H	0	0	0	0	0	0	0	0	0	0	0	0
-0.7154	-1.8745	0.649	C	0	0	0	0	0	0	0	0	0	0	0	0
0.2837	-2.3428	-0.4408	C	0	0	0	0	0	0	0	0	0	0	0	0
-0.0976	-3.3088	-0.797	H	0	0	0	0	0	0	0	0	0	0	0	0
0.5753	-1.5107	-1.6822	C	0	0	0	0	0	0	0	0	0	0	0	0
1.1697	-2.1278	-2.3543	H	0	0	0	0	0	0	0	0	0	0	0	0
0.8833	2.3508	-0.9042	C	0	0	0	0	0	0	0	0	0	0	0	0
0.3695	2.4607	-1.8663	H	0	0	0	0	0	0	0	0	0	0	0	0
1.8909	2.7555	-1.0321	H	0	0	0	0	0	0	0	0	0	0	0	0
-0.1942	2.0106	1.282	C	0	0	0	0	0	0	0	0	0	0	0	0
0.099	3.0758	0.2093	C	0	0	0	0	0	0	0	0	0	0	0	0
0.6494	3.9176	0.6442	H	0	0	0	0	0	0	0	0	0	0	0	0
-0.8431	3.4795	-0.178	H	0	0	0	0	0	0	0	0	0	0	0	0
-0.2638	-0.493	-2.4178	C	0	0	0	0	0	0	0	0	0	0	0	0
-0.2654	-0.547	-3.5035	H	0	0	0	0	0	0	0	0	0	0	0	0
-1.2097	-0.1689	-2.0031	H	0	0	0	0	0	0	0	0	0	0	0	0
2.2065	0.2502	-2.5993	C	0	0	0	0	0	0	0	0	0	0	0	0
3.1375	0.1675	-2.0249	H	0	0	0	0	0	0	0	0	0	0	0	0
2.1554	1.2643	-3.0101	H	0	0	0	0	0	0	0	0	0	0	0	0
2.2718	-0.4457	-3.4421	H	0	0	0	0	0	0	0	0	0	0	0	0
1.5494	-2.6619	0.1373	O	0	0	0	0	0	0	0	0	0	0	0	0
2.0207	-1.8264	0.2512	H	0	0	0	0	0	0	0	0	0	0	0	0
-0.7122	-2.9591	1.744	C	0	0	0	0	0	0	0	0	0	0	0	0
0.2828	-3.0768	2.1781	H	0	0	0	0	0	0	0	0	0	0	0	0
-1.0167	-3.9295	1.3341	H	0	0	0	0	0	0	0	0	0	0	0	0
-1.4167	-2.6962	2.5415	H	0	0	0	0	0	0	0	0	0	0	0	0
-2.1477	-1.8052	0.0968	C	0	0	0	0	0	0	0	0	0	0	0	0
-2.8523	-1.6209	0.9163	H	0	0	0	0	0	0	0	0	0	0	0	0
-2.4249	-2.7576	-0.37	H	0	0	0	0	0	0	0	0	0	0	0	0
-2.3009	-1.0226	-0.6472	H	0	0	0	0	0	0	0	0	0	0	0	0
-1.4444	2.3228	2.0982	C	0	0	0	0	0	0	0	0	0	0	0	0
-1.5888	1.5831	2.8909	H	0	0	0	0	0	0	0	0	0	0	0	0
-2.3377	2.3375	1.4649	H	0	0	0	0	0	0	0	0	0	0	0	0
-1.3552	3.3094	2.5707	H	0	0	0	0	0	0	0	0	0	0	0	0
0.9299	1.8592	2.1501	O	0	0	0	0	0	0	0	0	0	0	0	0
1.0328	2.6842	2.6396	H	0	0	0	0	0	0	0	0	0	0	0	0
1 2 1	0 0 0 0
1 12 1	0 0 0 0
2 3 1	0 0 0 0
2 4 1	0 0 0 0
4 5 1	0 0 0 0
4 6 1	0 0 0 0
6 7 1	0 0 0 0
6 8 1	0 0 0 0
6 9 1	0 0 0 0
9 10 1	0 0 0 0
10 11 1	0 0 0 0
10 12 1	0 0 0 0
12 13 1	0 0 0 0
14 15 1	0 0 0 0
14 16 1	0 0 0 0
2 14 1	0 0 0 0
4 17 1	0 0 0 0
18 19 1	0 0 0 0
18 20 1	0 0 0 0
17 18 1	0 0 0 0
14 18 1	0 0 0 0
21 22 1	0 0 0 0
21 23 1	0 0 0 0
1 21 1	0 0 0 0
12 21 1	0 0 0 0
24 25 1	0 0 0 0
24 26 1	0 0 0 0
24 27 1	0 0 0 0
1 24 1	0 0 0 0
28 29 1	0 0 0 0
10 28 1	0 0 0 0
30 31 1	0 0 0 0
30 32 1	0 0 0 0
30 33 1	0 0 0 0
9 30 1	0 0 0 0
34 35 1	0 0 0 0
34 36 1	0 0 0 0
34 37 1	0 0 0 0
9 34 1	0 0 0 0
38 39 1	0 0 0 0
38 40 1	0 0 0 0
38 41 1	0 0 0 0
17 38 1	0 0 0 0
42 43 1	0 0 0 0
17 42 1	0 0 0 0
M END
$$$$
M0010
Spartan	02242117083D
43 45 0	0 0 0 0	0 0 0	999	V2	0
1.2316	-0.074	-1.4023	C	0	0	0	0	0	0	0	0	0	0	0	0
0.9878	0.7999	-0.1812	C	0	0	0	0	0	0	0	0	0	0	0	0
1.6461	0.4374	0.6181	H	0	0	0	0	0	0	0	0	0	0	0	0
-0.4399	0.7966	0.3863	C	0	0	0	0	0	0	0	0	0	0	0	0
-1.1496	0.913	-0.445	H	0	0	0	0	0	0	0	0	0	0	0	0
-0.839	-0.4266	1.2131	C	0	0	0	0	0	0	0	0	0	0	0	0
-1.895	-0.2998	1.4842	H	0	0	0	0	0	0	0	0	0	0	0	0
-0.2784	-0.4077	2.1545	H	0	0	0	0	0	0	0	0	0	0	0	0
-0.687	-1.8319	0.566	C	0	0	0	0	0	0	0	0	0	0	0	0
-0.8832	-1.7425	-0.9721	C	0	0	0	0	0	0	0	0	0	0	0	0
-1.7374	-1.0825	-1.159	H	0	0	0	0	0	0	0	0	0	0	0	0
0.3422	-1.2476	-1.7474	C	0	0	0	0	0	0	0	0	0	0	0	0
0.8835	-2.085	-2.1871	H	0	0	0	0	0	0	0	0	0	0	0	0
1.3213	2.2979	-0.4361	C	0	0	0	0	0	0	0	0	0	0	0	0
1.4067	2.5012	-1.5082	H	0	0	0	0	0	0	0	0	0	0	0	0
2.2782	2.563	0.0211	H	0	0	0	0	0	0	0	0	0	0	0	0
-0.5132	2.1251	1.1641	C	0	0	0	0	0	0	0	0	0	0	0	0
0.1645	3.0996	0.1898	C	0	0	0	0	0	0	0	0	0	0	0	0
0.4937	4.0134	0.6988	H	0	0	0	0	0	0	0	0	0	0	0	0
-0.5579	3.4032	-0.5771	H	0	0	0	0	0	0	0	0	0	0	0	0
0.3115	0.0001	-2.5948	C	0	0	0	0	0	0	0	0	0	0	0	0
0.7463	-0.0263	-3.5901	H	0	0	0	0	0	0	0	0	0	0	0	0
-0.5781	0.6221	-2.5214	H	0	0	0	0	0	0	0	0	0	0	0	0
2.7099	-0.2511	-1.7002	C	0	0	0	0	0	0	0	0	0	0	0	0
3.2174	-0.7612	-0.8708	H	0	0	0	0	0	0	0	0	0	0	0	0
3.2	0.7198	-1.845	H	0	0	0	0	0	0	0	0	0	0	0	0
2.869	-0.8436	-2.608	H	0	0	0	0	0	0	0	0	0	0	0	0
-1.3007	-2.9796	-1.5362	O	0	0	0	0	0	0	0	0	0	0	0	0
-0.5927	-3.621	-1.3888	H	0	0	0	0	0	0	0	0	0	0	0	0
0.6753	-2.4542	0.9131	C	0	0	0	0	0	0	0	0	0	0	0	0
1.5134	-1.8214	0.6127	H	0	0	0	0	0	0	0	0	0	0	0	0
0.8053	-3.431	0.4276	H	0	0	0	0	0	0	0	0	0	0	0	0
0.7492	-2.6209	1.9933	H	0	0	0	0	0	0	0	0	0	0	0	0
-1.7862	-2.7252	1.1639	C	0	0	0	0	0	0	0	0	0	0	0	0
-1.7524	-2.6748	2.2586	H	0	0	0	0	0	0	0	0	0	0	0	0
-1.6706	-3.7711	0.8667	H	0	0	0	0	0	0	0	0	0	0	0	0
-2.7794	-2.3981	0.8371	H	0	0	0	0	0	0	0	0	0	0	0	0
-1.9209	2.5475	1.5694	C	0	0	0	0	0	0	0	0	0	0	0	0
-2.34	1.8456	2.2962	H	0	0	0	0	0	0	0	0	0	0	0	0
-2.5867	2.5934	0.7011	H	0	0	0	0	0	0	0	0	0	0	0	0
-1.9061	3.543	2.0307	H	0	0	0	0	0	0	0	0	0	0	0	0
0.3014	1.9528	2.3243	O	0	0	0	0	0	0	0	0	0	0	0	0
0.3401	2.8024	2.78	H	0	0	0	0	0	0	0	0	0	0	0	0
1 2 1	0 0 0 0
1 12 1	0 0 0 0
2 3 1	0 0 0 0
2 4 1	0 0 0 0
4 5 1	0 0 0 0
4 6 1	0 0 0 0
6 7 1	0 0 0 0
6 8 1	0 0 0 0
6 9 1	0 0 0 0
9 10 1	0 0 0 0
10 11 1	0 0 0 0
10 12 1	0 0 0 0
12 13 1	0 0 0 0
14 15 1	0 0 0 0
14 16 1	0 0 0 0
2 14 1	0 0 0 0
4 17 1	0 0 0 0
18 19 1	0 0 0 0
18 20 1	0 0 0 0
17 18 1	0 0 0 0
14 18 1	0 0 0 0
21 22 1	0 0 0 0
21 23 1	0 0 0 0
1 21 1	0 0 0 0
12 21 1	0 0 0 0
24 25 1	0 0 0 0
24 26 1	0 0 0 0
24 27 1	0 0 0 0
1 24 1	0 0 0 0
28 29 1	0 0 0 0
10 28 1	0 0 0 0
30 31 1	0 0 0 0
30 32 1	0 0 0 0
30 33 1	0 0 0 0
9 30 1	0 0 0 0
34 35 1	0 0 0 0
34 36 1	0 0 0 0
34 37 1	0 0 0 0
9 34 1	0 0 0 0
38 39 1	0 0 0 0
38 40 1	0 0 0 0
38 41 1	0 0 0 0
17 38 1	0 0 0 0
42 43 1	0 0 0 0
17 42 1	0 0 0 0
M END
$$$$
M0011
Spartan	02242117083D
43 45 0	0 0 0 0	0 0 0	999	V2	0
0.7562	0.1544	-1.7105	C	0	0	0	0	0	0	0	0	0	0	0	0
1.0233	0.7529	-0.3377	C	0	0	0	0	0	0	0	0	0	0	0	0
1.8234	0.1645	0.1313	H	0	0	0	0	0	0	0	0	0	0	0	0
-0.1504	0.7489	0.6515	C	0	0	0	0	0	0	0	0	0	0	0	0
-1.0539	1.1082	0.1375	H	0	0	0	0	0	0	0	0	0	0	0	0
-0.454	-0.5955	1.3116	C	0	0	0	0	0	0	0	0	0	0	0	0
-1.3092	-0.4474	1.9854	H	0	0	0	0	0	0	0	0	0	0	0	0
0.4001	-0.8697	1.9445	H	0	0	0	0	0	0	0	0	0	0	0	0
-0.7778	-1.8163	0.3993	C	0	0	0	0	0	0	0	0	0	0	0	0
-1.3896	-1.3413	-0.9475	C	0	0	0	0	0	0	0	0	0	0	0	0
-2.131	-0.5669	-0.7213	H	0	0	0	0	0	0	0	0	0	0	0	0
-0.3742	-0.8163	-1.9674	C	0	0	0	0	0	0	0	0	0	0	0	0
-0.1285	-1.5867	-2.6996	H	0	0	0	0	0	0	0	0	0	0	0	0
1.4957	2.2323	-0.4077	C	0	0	0	0	0	0	0	0	0	0	0	0
1.2556	2.6626	-1.3853	H	0	0	0	0	0	0	0	0	0	0	0	0
2.5788	2.302	-0.2776	H	0	0	0	0	0	0	0	0	0	0	0	0
0.2252	1.8719	1.6517	C	0	0	0	0	0	0	0	0	0	0	0	0
0.7482	2.9689	0.7211	C	0	0	0	0	0	0	0	0	0	0	0	0
1.3741	3.6718	1.2782	H	0	0	0	0	0	0	0	0	0	0	0	0
-0.107	3.5249	0.3197	H	0	0	0	0	0	0	0	0	0	0	0	0
-0.4431	0.5876	-2.5154	C	0	0	0	0	0	0	0	0	0	0	0	0
-0.3169	0.7429	-3.5833	H	0	0	0	0	0	0	0	0	0	0	0	0
-1.1639	1.2603	-2.0546	H	0	0	0	0	0	0	0	0	0	0	0	0
2.0345	-0.0937	-2.4913	C	0	0	0	0	0	0	0	0	0	0	0	0
2.6779	-0.8136	-1.9693	H	0	0	0	0	0	0	0	0	0	0	0	0
2.6046	0.8351	-2.6137	H	0	0	0	0	0	0	0	0	0	0	0	0
1.8257	-0.4913	-3.4907	H	0	0	0	0	0	0	0	0	0	0	0	0
-2.1661	-2.3575	-1.5714	O	0	0	0	0	0	0	0	0	0	0	0	0
-1.567	-3.0756	-1.81	H	0	0	0	0	0	0	0	0	0	0	0	0
0.4833	-2.6603	0.1544	C	0	0	0	0	0	0	0	0	0	0	0	0
1.2974	-2.0752	-0.2832	H	0	0	0	0	0	0	0	0	0	0	0	0
0.2765	-3.5026	-0.5198	H	0	0	0	0	0	0	0	0	0	0	0	0
0.8413	-3.0869	1.0984	H	0	0	0	0	0	0	0	0	0	0	0	0
-1.8047	-2.6851	1.1403	C	0	0	0	0	0	0	0	0	0	0	0	0
-1.4327	-2.9298	2.1427	H	0	0	0	0	0	0	0	0	0	0	0	0
-2.0039	-3.6183	0.6081	H	0	0	0	0	0	0	0	0	0	0	0	0
-2.76	-2.159	1.2495	H	0	0	0	0	0	0	0	0	0	0	0	0
-0.922	2.3288	2.5448	C	0	0	0	0	0	0	0	0	0	0	0	0
-1.2564	1.5225	3.2101	H	0	0	0	0	0	0	0	0	0	0	0	0
-1.7846	2.6464	1.9498	H	0	0	0	0	0	0	0	0	0	0	0	0
-0.5984	3.1693	3.1666	H	0	0	0	0	0	0	0	0	0	0	0	0
1.3424	1.4841	2.4525	O	0	0	0	0	0	0	0	0	0	0	0	0
1.0314	0.8486	3.1083	H	0	0	0	0	0	0	0	0	0	0	0	0
1 2 1	0 0 0 0
1 12 1	0 0 0 0
2 3 1	0 0 0 0
2 4 1	0 0 0 0
4 5 1	0 0 0 0
4 6 1	0 0 0 0
6 7 1	0 0 0 0
6 8 1	0 0 0 0
6 9 1	0 0 0 0
9 10 1	0 0 0 0
10 11 1	0 0 0 0
10 12 1	0 0 0 0
12 13 1	0 0 0 0
14 15 1	0 0 0 0
14 16 1	0 0 0 0
2 14 1	0 0 0 0
4 17 1	0 0 0 0
18 19 1	0 0 0 0
18 20 1	0 0 0 0
17 18 1	0 0 0 0
14 18 1	0 0 0 0
21 22 1	0 0 0 0
21 23 1	0 0 0 0
1 21 1	0 0 0 0
12 21 1	0 0 0 0
24 25 1	0 0 0 0
24 26 1	0 0 0 0
24 27 1	0 0 0 0
1 24 1	0 0 0 0
28 29 1	0 0 0 0
10 28 1	0 0 0 0
30 31 1	0 0 0 0
30 32 1	0 0 0 0
30 33 1	0 0 0 0
9 30 1	0 0 0 0
34 35 1	0 0 0 0
34 36 1	0 0 0 0
34 37 1	0 0 0 0
9 34 1	0 0 0 0
38 39 1	0 0 0 0
38 40 1	0 0 0 0
38 41 1	0 0 0 0
17 38 1	0 0 0 0
42 43 1	0 0 0 0
17 42 1	0 0 0 0
M END
$$$$
M0012
Spartan	02242117083D
43 45 0	0 0 0 0	0 0 0	999	V2	0
1.0408	0.0631	-1.7239	C	0	0	0	0	0	0	0	0	0	0	0	0
0.8998	0.9701	-0.5103	C	0	0	0	0	0	0	0	0	0	0	0	0
1.8067	0.8464	0.0959	H	0	0	0	0	0	0	0	0	0	0	0	0
-0.2885	0.7563	0.4416	C	0	0	0	0	0	0	0	0	0	0	0	0
-1.2248	0.7743	-0.1332	H	0	0	0	0	0	0	0	0	0	0	0	0
-0.2282	-0.5101	1.2912	C	0	0	0	0	0	0	0	0	0	0	0	0
-0.8899	-0.3904	2.1621	H	0	0	0	0	0	0	0	0	0	0	0	0
0.7927	-0.6252	1.6777	H	0	0	0	0	0	0	0	0	0	0	0	0
-0.619	-1.8398	0.6221	C	0	0	0	0	0	0	0	0	0	0	0	0
0.3858	-2.2694	-0.4786	C	0	0	0	0	0	0	0	0	0	0	0	0
-0.0058	-3.2215	-0.8795	H	0	0	0	0	0	0	0	0	0	0	0	0
0.6811	-1.4016	-1.6895	C	0	0	0	0	0	0	0	0	0	0	0	0
1.3147	-1.9877	-2.3538	H	0	0	0	0	0	0	0	0	0	0	0	0
0.7819	2.4617	-0.9046	C	0	0	0	0	0	0	0	0	0	0	0	0
0.2347	2.5471	-1.8515	H	0	0	0	0	0	0	0	0	0	0	0	0
1.7654	2.9141	-1.0609	H	0	0	0	0	0	0	0	0	0	0	0	0
-0.2881	2.0605	1.2796	C	0	0	0	0	0	0	0	0	0	0	0	0
0.0001	3.1488	0.236	C	0	0	0	0	0	0	0	0	0	0	0	0
0.5555	3.9628	0.7107	H	0	0	0	0	0	0	0	0	0	0	0	0
-0.9437	3.5652	-0.1331	H	0	0	0	0	0	0	0	0	0	0	0	0
-0.1964	-0.4249	-2.4382	C	0	0	0	0	0	0	0	0	0	0	0	0
-0.1835	-0.481	-3.5239	H	0	0	0	0	0	0	0	0	0	0	0	0
-1.1609	-0.1419	-2.0356	H	0	0	0	0	0	0	0	0	0	0	0	0
2.245	0.4201	-2.5789	C	0	0	0	0	0	0	0	0	0	0	0	0
3.1671	0.3513	-1.9896	H	0	0	0	0	0	0	0	0	0	0	0	0
2.169	1.4393	-2.974	H	0	0	0	0	0	0	0	0	0	0	0	0
2.3405	-0.26	-3.432	H	0	0	0	0	0	0	0	0	0	0	0	0
1.6809	-2.4975	0.0794	O	0	0	0	0	0	0	0	0	0	0	0	0
1.639	-3.3036	0.606	H	0	0	0	0	0	0	0	0	0	0	0	0
-0.5819	-2.9221	1.7223	C	0	0	0	0	0	0	0	0	0	0	0	0
0.3636	-2.9111	2.2751	H	0	0	0	0	0	0	0	0	0	0	0	0
-0.7316	-3.925	1.3016	H	0	0	0	0	0	0	0	0	0	0	0	0
-1.3814	-2.7518	2.4512	H	0	0	0	0	0	0	0	0	0	0	0	0
-2.0554	-1.82	0.0787	C	0	0	0	0	0	0	0	0	0	0	0	0
-2.7582	-1.5819	0.8852	H	0	0	0	0	0	0	0	0	0	0	0	0
-2.3283	-2.8042	-0.3196	H	0	0	0	0	0	0	0	0	0	0	0	0
-2.2111	-1.0942	-0.7186	H	0	0	0	0	0	0	0	0	0	0	0	0
-1.5803	2.3075	2.0532	C	0	0	0	0	0	0	0	0	0	0	0	0
-1.7431	1.5407	2.821	H	0	0	0	0	0	0	0	0	0	0	0	0
-2.4485	2.3019	1.3853	H	0	0	0	0	0	0	0	0	0	0	0	0
-1.5311	3.2784	2.5563	H	0	0	0	0	0	0	0	0	0	0	0	0
0.8234	2.0808	2.1765	O	0	0	0	0	0	0	0	0	0	0	0	0
0.692	1.3745	2.8207	H	0	0	0	0	0	0	0	0	0	0	0	0
1 2 1	0 0 0 0
1 12 1	0 0 0 0
2 3 1	0 0 0 0
2 4 1	0 0 0 0
4 5 1	0 0 0 0
4 6 1	0 0 0 0
6 7 1	0 0 0 0
6 8 1	0 0 0 0
6 9 1	0 0 0 0
9 10 1	0 0 0 0
10 11 1	0 0 0 0
10 12 1	0 0 0 0
12 13 1	0 0 0 0
14 15 1	0 0 0 0
14 16 1	0 0 0 0
2 14 1	0 0 0 0
4 17 1	0 0 0 0
18 19 1	0 0 0 0
18 20 1	0 0 0 0
17 18 1	0 0 0 0
14 18 1	0 0 0 0
21 22 1	0 0 0 0
21 23 1	0 0 0 0
1 21 1	0 0 0 0
12 21 1	0 0 0 0
24 25 1	0 0 0 0
24 26 1	0 0 0 0
24 27 1	0 0 0 0
1 24 1	0 0 0 0
28 29 1	0 0 0 0
10 28 1	0 0 0 0
30 31 1	0 0 0 0
30 32 1	0 0 0 0
30 33 1	0 0 0 0
9 30 1	0 0 0 0
34 35 1	0 0 0 0
34 36 1	0 0 0 0
34 37 1	0 0 0 0
9 34 1	0 0 0 0
38 39 1	0 0 0 0
38 40 1	0 0 0 0
38 41 1	0 0 0 0
17 38 1	0 0 0 0
42 43 1	0 0 0 0
17 42 1	0 0 0 0
M END
$$$$
M0013
Spartan	02242117083D
43 45 0	0 0 0 0	0 0 0	999	V2	0
0.984	-0.0418	-1.7174	C	0	0	0	0	0	0	0	0	0	0	0	0
0.929	0.8512	-0.4841	C	0	0	0	0	0	0	0	0	0	0	0	0
1.8261	0.6395	0.1112	H	0	0	0	0	0	0	0	0	0	0	0	0
-0.271	0.7196	0.4757	C	0	0	0	0	0	0	0	0	0	0	0	0
-1.2029	0.8048	-0.1008	H	0	0	0	0	0	0	0	0	0	0	0	0
-0.3074	-0.5379	1.3399	C	0	0	0	0	0	0	0	0	0	0	0	0
0.6775	-0.6752	1.7955	H	0	0	0	0	0	0	0	0	0	0	0	0
-1.0085	-0.3712	2.1681	H	0	0	0	0	0	0	0	0	0	0	0	0
-0.7269	-1.8574	0.666	C	0	0	0	0	0	0	0	0	0	0	0	0
0.2657	-2.3139	-0.4252	C	0	0	0	0	0	0	0	0	0	0	0	0
-0.117	-3.2848	-0.7867	H	0	0	0	0	0	0	0	0	0	0	0	0
0.5396	-1.4841	-1.6721	C	0	0	0	0	0	0	0	0	0	0	0	0
1.0976	-2.1082	-2.375	H	0	0	0	0	0	0	0	0	0	0	0	0
0.9334	2.3552	-0.866	C	0	0	0	0	0	0	0	0	0	0	0	0
0.4608	2.4921	-1.8463	H	0	0	0	0	0	0	0	0	0	0	0	0
1.9539	2.7415	-0.9472	H	0	0	0	0	0	0	0	0	0	0	0	0
-0.1855	2.0236	1.2966	C	0	0	0	0	0	0	0	0	0	0	0	0
0.1207	3.0833	0.2242	C	0	0	0	0	0	0	0	0	0	0	0	0
0.6534	3.9353	0.6623	H	0	0	0	0	0	0	0	0	0	0	0	0
-0.8179	3.4735	-0.1863	H	0	0	0	0	0	0	0	0	0	0	0	0
-0.2976	-0.454	-2.396	C	0	0	0	0	0	0	0	0	0	0	0	0
-0.3167	-0.5116	-3.4814	H	0	0	0	0	0	0	0	0	0	0	0	0
-1.2333	-0.1213	-1.9664	H	0	0	0	0	0	0	0	0	0	0	0	0
2.1846	0.2525	-2.6012	C	0	0	0	0	0	0	0	0	0	0	0	0
3.1185	0.1242	-2.0385	H	0	0	0	0	0	0	0	0	0	0	0	0
2.1639	1.2794	-2.9829	H	0	0	0	0	0	0	0	0	0	0	0	0
2.2165	-0.4203	-3.4659	H	0	0	0	0	0	0	0	0	0	0	0	0
1.5164	-2.5308	0.2299	O	0	0	0	0	0	0	0	0	0	0	0	0
2.2088	-2.5043	-0.4411	H	0	0	0	0	0	0	0	0	0	0	0	0
-0.7143	-2.9467	1.7582	C	0	0	0	0	0	0	0	0	0	0	0	0
0.2764	-3.0463	2.2056	H	0	0	0	0	0	0	0	0	0	0	0	0
-1.0001	-3.9206	1.3434	H	0	0	0	0	0	0	0	0	0	0	0	0
-1.4308	-2.6961	2.5486	H	0	0	0	0	0	0	0	0	0	0	0	0
-2.16	-1.7963	0.1163	C	0	0	0	0	0	0	0	0	0	0	0	0
-2.863	-1.624	0.9395	H	0	0	0	0	0	0	0	0	0	0	0	0
-2.4324	-2.7459	-0.3593	H	0	0	0	0	0	0	0	0	0	0	0	0
-2.3194	-1.0062	-0.6189	H	0	0	0	0	0	0	0	0	0	0	0	0
-1.437	2.3473	2.107	C	0	0	0	0	0	0	0	0	0	0	0	0
-1.5898	1.6102	2.9006	H	0	0	0	0	0	0	0	0	0	0	0	0
-2.3277	2.3672	1.47	H	0	0	0	0	0	0	0	0	0	0	0	0
-1.3424	3.3342	2.578	H	0	0	0	0	0	0	0	0	0	0	0	0
0.9336	1.8681	2.1694	O	0	0	0	0	0	0	0	0	0	0	0	0
1.0411	2.6961	2.6529	H	0	0	0	0	0	0	0	0	0	0	0	0
1 2 1	0 0 0 0
1 12 1	0 0 0 0
2 3 1	0 0 0 0
2 4 1	0 0 0 0
4 5 1	0 0 0 0
4 6 1	0 0 0 0
6 7 1	0 0 0 0
6 8 1	0 0 0 0
6 9 1	0 0 0 0
9 10 1	0 0 0 0
10 11 1	0 0 0 0
10 12 1	0 0 0 0
12 13 1	0 0 0 0
14 15 1	0 0 0 0
14 16 1	0 0 0 0
2 14 1	0 0 0 0
4 17 1	0 0 0 0
18 19 1	0 0 0 0
18 20 1	0 0 0 0
17 18 1	0 0 0 0
14 18 1	0 0 0 0
21 22 1	0 0 0 0
21 23 1	0 0 0 0
1 21 1	0 0 0 0
12 21 1	0 0 0 0
24 25 1	0 0 0 0
24 26 1	0 0 0 0
24 27 1	0 0 0 0
1 24 1	0 0 0 0
28 29 1	0 0 0 0
10 28 1	0 0 0 0
30 31 1	0 0 0 0
30 32 1	0 0 0 0
30 33 1	0 0 0 0
9 30 1	0 0 0 0
34 35 1	0 0 0 0
34 36 1	0 0 0 0
34 37 1	0 0 0 0
9 34 1	0 0 0 0
38 39 1	0 0 0 0
38 40 1	0 0 0 0
38 41 1	0 0 0 0
17 38 1	0 0 0 0
42 43 1	0 0 0 0
17 42 1	0 0 0 0
M END
$$$$
M0014
Spartan	02242117083D
43 45 0	0 0 0 0	0 0 0	999	V2	0
0.7263	0.1433	-1.6951	C	0	0	0	0	0	0	0	0	0	0	0	0
0.9972	0.737	-0.321	C	0	0	0	0	0	0	0	0	0	0	0	0
1.7937	0.1229	0.1288	H	0	0	0	0	0	0	0	0	0	0	0	0
-0.1762	0.7458	0.67	C	0	0	0	0	0	0	0	0	0	0	0	0
-1.0652	1.1284	0.1491	H	0	0	0	0	0	0	0	0	0	0	0	0
-0.5171	-0.5887	1.3313	C	0	0	0	0	0	0	0	0	0	0	0	0
-1.4088	-0.4183	1.9476	H	0	0	0	0	0	0	0	0	0	0	0	0
0.287	-0.841	2.0329	H	0	0	0	0	0	0	0	0	0	0	0	0
-0.8012	-1.818	0.423	C	0	0	0	0	0	0	0	0	0	0	0	0
-1.4201	-1.3575	-0.9251	C	0	0	0	0	0	0	0	0	0	0	0	0
-2.1667	-0.588	-0.6999	H	0	0	0	0	0	0	0	0	0	0	0	0
-0.409	-0.8237	-1.9456	C	0	0	0	0	0	0	0	0	0	0	0	0
-0.1684	-1.5881	-2.684	H	0	0	0	0	0	0	0	0	0	0	0	0
1.4855	2.2139	-0.3863	C	0	0	0	0	0	0	0	0	0	0	0	0
1.253	2.6485	-1.3619	H	0	0	0	0	0	0	0	0	0	0	0	0
2.5716	2.2763	-0.2683	H	0	0	0	0	0	0	0	0	0	0	0	0
0.2139	1.8568	1.6788	C	0	0	0	0	0	0	0	0	0	0	0	0
0.7434	2.9572	0.7454	C	0	0	0	0	0	0	0	0	0	0	0	0
1.3724	3.663	1.2964	H	0	0	0	0	0	0	0	0	0	0	0	0
-0.103	3.5204	0.3371	H	0	0	0	0	0	0	0	0	0	0	0	0
-0.4777	0.5807	-2.4908	C	0	0	0	0	0	0	0	0	0	0	0	0
-0.3633	0.739	-3.5596	H	0	0	0	0	0	0	0	0	0	0	0	0
-1.1903	1.2559	-2.0219	H	0	0	0	0	0	0	0	0	0	0	0	0
2.0009	-0.1067	-2.4808	C	0	0	0	0	0	0	0	0	0	0	0	0
2.647	-0.826	-1.9622	H	0	0	0	0	0	0	0	0	0	0	0	0
2.5696	0.8215	-2.61	H	0	0	0	0	0	0	0	0	0	0	0	0
1.7872	-0.5065	-3.4775	H	0	0	0	0	0	0	0	0	0	0	0	0
-2.1862	-2.3802	-1.548	O	0	0	0	0	0	0	0	0	0	0	0	0
-1.589	-3.1125	-1.7478	H	0	0	0	0	0	0	0	0	0	0	0	0
0.4767	-2.6406	0.1899	C	0	0	0	0	0	0	0	0	0	0	0	0
1.2812	-2.0488	-0.2536	H	0	0	0	0	0	0	0	0	0	0	0	0
0.2888	-3.4936	-0.4762	H	0	0	0	0	0	0	0	0	0	0	0	0
0.8411	-3.0499	1.1386	H	0	0	0	0	0	0	0	0	0	0	0	0
-1.8126	-2.7056	1.1656	C	0	0	0	0	0	0	0	0	0	0	0	0
-1.4504	-2.917	2.1787	H	0	0	0	0	0	0	0	0	0	0	0	0
-1.9727	-3.6585	0.6538	H	0	0	0	0	0	0	0	0	0	0	0	0
-2.7855	-2.2088	1.2475	H	0	0	0	0	0	0	0	0	0	0	0	0
-0.9252	2.314	2.574	C	0	0	0	0	0	0	0	0	0	0	0	0
-1.2211	1.5135	3.2584	H	0	0	0	0	0	0	0	0	0	0	0	0
-1.7951	2.6054	1.9766	H	0	0	0	0	0	0	0	0	0	0	0	0
-0.6099	3.1717	3.1762	H	0	0	0	0	0	0	0	0	0	0	0	0
1.2394	1.4123	2.5666	O	0	0	0	0	0	0	0	0	0	0	0	0
2.0389	1.2509	2.0492	H	0	0	0	0	0	0	0	0	0	0	0	0
1 2 1	0 0 0 0
1 12 1	0 0 0 0
2 3 1	0 0 0 0
2 4 1	0 0 0 0
4 5 1	0 0 0 0
4 6 1	0 0 0 0
6 7 1	0 0 0 0
6 8 1	0 0 0 0
6 9 1	0 0 0 0
9 10 1	0 0 0 0
10 11 1	0 0 0 0
10 12 1	0 0 0 0
12 13 1	0 0 0 0
14 15 1	0 0 0 0
14 16 1	0 0 0 0
2 14 1	0 0 0 0
4 17 1	0 0 0 0
18 19 1	0 0 0 0
18 20 1	0 0 0 0
17 18 1	0 0 0 0
14 18 1	0 0 0 0
21 22 1	0 0 0 0
21 23 1	0 0 0 0
1 21 1	0 0 0 0
12 21 1	0 0 0 0
24 25 1	0 0 0 0
24 26 1	0 0 0 0
24 27 1	0 0 0 0
1 24 1	0 0 0 0
28 29 1	0 0 0 0
10 28 1	0 0 0 0
30 31 1	0 0 0 0
30 32 1	0 0 0 0
30 33 1	0 0 0 0
9 30 1	0 0 0 0
34 35 1	0 0 0 0
34 36 1	0 0 0 0
34 37 1	0 0 0 0
9 34 1	0 0 0 0
38 39 1	0 0 0 0
38 40 1	0 0 0 0
38 41 1	0 0 0 0
17 38 1	0 0 0 0
42 43 1	0 0 0 0
17 42 1	0 0 0 0
M END
$$$$
M0015
Spartan	02242117083D
43 45 0	0 0 0 0	0 0 0	999	V2	0
0.9849	-0.0419	-1.7108	C	0	0	0	0	0	0	0	0	0	0	0	0
0.9072	0.8701	-0.4917	C	0	0	0	0	0	0	0	0	0	0	0	0
1.8277	0.6871	0.0919	H	0	0	0	0	0	0	0	0	0	0	0	0
-0.2764	0.7231	0.482	C	0	0	0	0	0	0	0	0	0	0	0	0
-1.2085	0.7936	-0.0948	H	0	0	0	0	0	0	0	0	0	0	0	0
-0.2916	-0.5383	1.339	C	0	0	0	0	0	0	0	0	0	0	0	0
0.7011	-0.6738	1.787	H	0	0	0	0	0	0	0	0	0	0	0	0
-0.9654	-0.3721	2.1885	H	0	0	0	0	0	0	0	0	0	0	0	0
-0.7261	-1.8568	0.6711	C	0	0	0	0	0	0	0	0	0	0	0	0
0.2558	-2.3303	-0.4319	C	0	0	0	0	0	0	0	0	0	0	0	0
-0.1427	-3.2872	-0.7932	H	0	0	0	0	0	0	0	0	0	0	0	0
0.5492	-1.4929	-1.6696	C	0	0	0	0	0	0	0	0	0	0	0	0
1.1373	-2.1106	-2.3462	H	0	0	0	0	0	0	0	0	0	0	0	0
0.8691	2.3688	-0.8867	C	0	0	0	0	0	0	0	0	0	0	0	0
0.3243	2.4738	-1.8318	H	0	0	0	0	0	0	0	0	0	0	0	0
1.8729	2.7702	-1.0556	H	0	0	0	0	0	0	0	0	0	0	0	0
-0.2064	2.0309	1.3144	C	0	0	0	0	0	0	0	0	0	0	0	0
0.1222	3.0997	0.2517	C	0	0	0	0	0	0	0	0	0	0	0	0
0.7028	3.9071	0.7081	H	0	0	0	0	0	0	0	0	0	0	0	0
-0.804	3.5463	-0.1238	H	0	0	0	0	0	0	0	0	0	0	0	0
-0.2877	-0.4695	-2.3981	C	0	0	0	0	0	0	0	0	0	0	0	0
-0.2942	-0.5185	-3.4838	H	0	0	0	0	0	0	0	0	0	0	0	0
-1.2297	-0.1424	-1.9775	H	0	0	0	0	0	0	0	0	0	0	0	0
2.1843	0.2641	-2.5927	C	0	0	0	0	0	0	0	0	0	0	0	0
3.1195	0.1802	-2.025	H	0	0	0	0	0	0	0	0	0	0	0	0
2.1321	1.2774	-3.0048	H	0	0	0	0	0	0	0	0	0	0	0	0
2.2438	-0.4327	-3.4346	H	0	0	0	0	0	0	0	0	0	0	0	0
1.523	-2.6733	0.1305	O	0	0	0	0	0	0	0	0	0	0	0	0
2.0135	-1.848	0.2345	H	0	0	0	0	0	0	0	0	0	0	0	0
-0.7178	-2.9425	1.765	C	0	0	0	0	0	0	0	0	0	0	0	0
0.2797	-3.0636	2.1929	H	0	0	0	0	0	0	0	0	0	0	0	0
-1.0274	-3.9119	1.3563	H	0	0	0	0	0	0	0	0	0	0	0	0
-1.4162	-2.6779	2.5672	H	0	0	0	0	0	0	0	0	0	0	0	0
-2.1642	-1.7773	0.1353	C	0	0	0	0	0	0	0	0	0	0	0	0
-2.8561	-1.5735	0.9607	H	0	0	0	0	0	0	0	0	0	0	0	0
-2.4584	-2.7323	-0.3151	H	0	0	0	0	0	0	0	0	0	0	0	0
-2.3173	-1.0027	-0.617	H	0	0	0	0	0	0	0	0	0	0	0	0
-1.477	2.3413	2.0898	C	0	0	0	0	0	0	0	0	0	0	0	0
-1.6403	1.6037	2.8806	H	0	0	0	0	0	0	0	0	0	0	0	0
-2.3469	2.3435	1.4253	H	0	0	0	0	0	0	0	0	0	0	0	0
-1.3927	3.3247	2.562	H	0	0	0	0	0	0	0	0	0	0	0	0
0.8228	1.9574	2.3013	O	0	0	0	0	0	0	0	0	0	0	0	0
1.674	1.9074	1.8496	H	0	0	0	0	0	0	0	0	0	0	0	0
1 2 1	0 0 0 0
1 12 1	0 0 0 0
2 3 1	0 0 0 0
2 4 1	0 0 0 0
4 5 1	0 0 0 0
4 6 1	0 0 0 0
6 7 1	0 0 0 0
6 8 1	0 0 0 0
6 9 1	0 0 0 0
9 10 1	0 0 0 0
10 11 1	0 0 0 0
10 12 1	0 0 0 0
12 13 1	0 0 0 0
14 15 1	0 0 0 0
14 16 1	0 0 0 0
2 14 1	0 0 0 0
4 17 1	0 0 0 0
18 19 1	0 0 0 0
18 20 1	0 0 0 0
17 18 1	0 0 0 0
14 18 1	0 0 0 0
21 22 1	0 0 0 0
21 23 1	0 0 0 0
1 21 1	0 0 0 0
12 21 1	0 0 0 0
24 25 1	0 0 0 0
24 26 1	0 0 0 0
24 27 1	0 0 0 0
1 24 1	0 0 0 0
28 29 1	0 0 0 0
10 28 1	0 0 0 0
30 31 1	0 0 0 0
30 32 1	0 0 0 0
30 33 1	0 0 0 0
9 30 1	0 0 0 0
34 35 1	0 0 0 0
34 36 1	0 0 0 0
34 37 1	0 0 0 0
9 34 1	0 0 0 0
38 39 1	0 0 0 0
38 40 1	0 0 0 0
38 41 1	0 0 0 0
17 38 1	0 0 0 0
42 43 1	0 0 0 0
17 42 1	0 0 0 0
M END
$$$$
M0016
Spartan	02242117083D
43 45 0	0 0 0 0	0 0 0	999	V2	0
1.0005	0.0451	-1.7188	C	0	0	0	0	0	0	0	0	0	0	0	0
0.8808	0.9432	-0.4951	C	0	0	0	0	0	0	0	0	0	0	0	0
1.8019	0.7779	0.0882	H	0	0	0	0	0	0	0	0	0	0	0	0
-0.3061	0.7445	0.466	C	0	0	0	0	0	0	0	0	0	0	0	0
-1.237	0.779	-0.1174	H	0	0	0	0	0	0	0	0	0	0	0	0
-0.2689	-0.5179	1.3208	C	0	0	0	0	0	0	0	0	0	0	0	0
-0.9505	-0.385	2.1708	H	0	0	0	0	0	0	0	0	0	0	0	0
0.7332	-0.6168	1.7522	H	0	0	0	0	0	0	0	0	0	0	0	0
-0.6357	-1.8515	0.648	C	0	0	0	0	0	0	0	0	0	0	0	0
0.3758	-2.2713	-0.4503	C	0	0	0	0	0	0	0	0	0	0	0	0
0.0099	-3.2409	-0.8326	H	0	0	0	0	0	0	0	0	0	0	0	0
0.6387	-1.418	-1.6786	C	0	0	0	0	0	0	0	0	0	0	0	0
1.259	-2.0068	-2.3527	H	0	0	0	0	0	0	0	0	0	0	0	0
0.7876	2.4404	-0.8793	C	0	0	0	0	0	0	0	0	0	0	0	0
0.2267	2.5318	-1.817	H	0	0	0	0	0	0	0	0	0	0	0	0
1.775	2.8771	-1.0588	H	0	0	0	0	0	0	0	0	0	0	0	0
-0.2969	2.0467	1.3108	C	0	0	0	0	0	0	0	0	0	0	0	0
0.0312	3.1402	0.2711	C	0	0	0	0	0	0	0	0	0	0	0	0
0.6086	3.9357	0.7522	H	0	0	0	0	0	0	0	0	0	0	0	0
-0.894	3.5963	-0.0979	H	0	0	0	0	0	0	0	0	0	0	0	0
-0.2497	-0.4394	-2.4111	C	0	0	0	0	0	0	0	0	0	0	0	0
-0.2522	-0.4924	-3.4971	H	0	0	0	0	0	0	0	0	0	0	0	0
-1.2069	-0.1531	-1.9939	H	0	0	0	0	0	0	0	0	0	0	0	0
2.1909	0.4027	-2.592	C	0	0	0	0	0	0	0	0	0	0	0	0
3.1233	0.3337	-2.0182	H	0	0	0	0	0	0	0	0	0	0	0	0
2.1097	1.4209	-2.9893	H	0	0	0	0	0	0	0	0	0	0	0	0
2.2735	-0.2795	-3.445	H	0	0	0	0	0	0	0	0	0	0	0	0
1.6823	-2.452	0.0981	O	0	0	0	0	0	0	0	0	0	0	0	0
1.6566	-3.2196	0.6816	H	0	0	0	0	0	0	0	0	0	0	0	0
-0.5877	-2.933	1.7485	C	0	0	0	0	0	0	0	0	0	0	0	0
0.3578	-2.9141	2.3015	H	0	0	0	0	0	0	0	0	0	0	0	0
-0.732	-3.9381	1.3301	H	0	0	0	0	0	0	0	0	0	0	0	0
-1.3856	-2.7659	2.4801	H	0	0	0	0	0	0	0	0	0	0	0	0
-2.0714	-1.8534	0.1008	C	0	0	0	0	0	0	0	0	0	0	0	0
-2.7805	-1.6556	0.9123	H	0	0	0	0	0	0	0	0	0	0	0	0
-2.3201	-2.8314	-0.3271	H	0	0	0	0	0	0	0	0	0	0	0	0
-2.2459	-1.1074	-0.674	H	0	0	0	0	0	0	0	0	0	0	0	0
-1.5977	2.3122	2.0526	C	0	0	0	0	0	0	0	0	0	0	0	0
-1.7752	1.5483	2.8158	H	0	0	0	0	0	0	0	0	0	0	0	0
-2.4446	2.3207	1.3588	H	0	0	0	0	0	0	0	0	0	0	0	0
-1.5469	3.2828	2.5564	H	0	0	0	0	0	0	0	0	0	0	0	0
0.7028	1.9926	2.328	O	0	0	0	0	0	0	0	0	0	0	0	0
1.5598	1.871	1.9015	H	0	0	0	0	0	0	0	0	0	0	0	0
1 2 1	0 0 0 0
1 12 1	0 0 0 0
2 3 1	0 0 0 0
2 4 1	0 0 0 0
4 5 1	0 0 0 0
4 6 1	0 0 0 0
6 7 1	0 0 0 0
6 8 1	0 0 0 0
6 9 1	0 0 0 0
9 10 1	0 0 0 0
10 11 1	0 0 0 0
10 12 1	0 0 0 0
12 13 1	0 0 0 0
14 15 1	0 0 0 0
14 16 1	0 0 0 0
2 14 1	0 0 0 0
4 17 1	0 0 0 0
18 19 1	0 0 0 0
18 20 1	0 0 0 0
17 18 1	0 0 0 0
14 18 1	0 0 0 0
21 22 1	0 0 0 0
21 23 1	0 0 0 0
1 21 1	0 0 0 0
12 21 1	0 0 0 0
24 25 1	0 0 0 0
24 26 1	0 0 0 0
24 27 1	0 0 0 0
1 24 1	0 0 0 0
28 29 1	0 0 0 0
10 28 1	0 0 0 0
30 31 1	0 0 0 0
30 32 1	0 0 0 0
30 33 1	0 0 0 0
9 30 1	0 0 0 0
34 35 1	0 0 0 0
34 36 1	0 0 0 0
34 37 1	0 0 0 0
9 34 1	0 0 0 0
38 39 1	0 0 0 0
38 40 1	0 0 0 0
38 41 1	0 0 0 0
17 38 1	0 0 0 0
42 43 1	0 0 0 0
17 42 1	0 0 0 0
M END
$$$$
M0017
Spartan	02242117083D
43 45 0	0 0 0 0	0 0 0	999	V2	0
0.9511	-0.0216	-1.7137	C	0	0	0	0	0	0	0	0	0	0	0	0
0.907	0.8668	-0.4756	C	0	0	0	0	0	0	0	0	0	0	0	0
1.8162	0.6264	0.0997	H	0	0	0	0	0	0	0	0	0	0	0	0
-0.2883	0.7451	0.4918	C	0	0	0	0	0	0	0	0	0	0	0	0
-1.2164	0.8378	-0.0896	H	0	0	0	0	0	0	0	0	0	0	0	0
-0.334	-0.5105	1.3572	C	0	0	0	0	0	0	0	0	0	0	0	0
0.6426	-0.6426	1.8332	H	0	0	0	0	0	0	0	0	0	0	0	0
-1.0461	-0.3396	2.1747	H	0	0	0	0	0	0	0	0	0	0	0	0
-0.7328	-1.8382	0.6886	C	0	0	0	0	0	0	0	0	0	0	0	0
0.2669	-2.2833	-0.4004	C	0	0	0	0	0	0	0	0	0	0	0	0
-0.0913	-3.2697	-0.744	H	0	0	0	0	0	0	0	0	0	0	0	0
0.5136	-1.4645	-1.6607	C	0	0	0	0	0	0	0	0	0	0	0	0
1.066	-2.0879	-2.3684	H	0	0	0	0	0	0	0	0	0	0	0	0
0.9224	2.3711	-0.8507	C	0	0	0	0	0	0	0	0	0	0	0	0
0.3964	2.5081	-1.8023	H	0	0	0	0	0	0	0	0	0	0	0	0
1.9416	2.7409	-0.9991	H	0	0	0	0	0	0	0	0	0	0	0	0
-0.1949	2.0486	1.3306	C	0	0	0	0	0	0	0	0	0	0	0	0
0.1837	3.1149	0.2825	C	0	0	0	0	0	0	0	0	0	0	0	0
0.7856	3.8954	0.7575	H	0	0	0	0	0	0	0	0	0	0	0	0
-0.721	3.5974	-0.1024	H	0	0	0	0	0	0	0	0	0	0	0	0
-0.3384	-0.4391	-2.3737	C	0	0	0	0	0	0	0	0	0	0	0	0
-0.3689	-0.4947	-3.4589	H	0	0	0	0	0	0	0	0	0	0	0	0
-1.2708	-0.1118	-1.933	H	0	0	0	0	0	0	0	0	0	0	0	0
2.1364	0.2801	-2.6151	C	0	0	0	0	0	0	0	0	0	0	0	0
3.0798	0.1685	-2.0652	H	0	0	0	0	0	0	0	0	0	0	0	0
2.0973	1.3017	-3.008	H	0	0	0	0	0	0	0	0	0	0	0	0
2.1655	-0.4012	-3.4725	H	0	0	0	0	0	0	0	0	0	0	0	0
1.5263	-2.4507	0.2527	O	0	0	0	0	0	0	0	0	0	0	0	0
2.1925	-2.5892	-0.4303	H	0	0	0	0	0	0	0	0	0	0	0	0
-0.7058	-2.9236	1.7844	C	0	0	0	0	0	0	0	0	0	0	0	0
0.2893	-3.0184	2.2237	H	0	0	0	0	0	0	0	0	0	0	0	0
-0.9923	-3.8998	1.375	H	0	0	0	0	0	0	0	0	0	0	0	0
-1.4163	-2.6729	2.5802	H	0	0	0	0	0	0	0	0	0	0	0	0
-2.1665	-1.7974	0.1386	C	0	0	0	0	0	0	0	0	0	0	0	0
-2.8725	-1.6577	0.9652	H	0	0	0	0	0	0	0	0	0	0	0	0
-2.4193	-2.7418	-0.3578	H	0	0	0	0	0	0	0	0	0	0	0	0
-2.3432	-0.9939	-0.5777	H	0	0	0	0	0	0	0	0	0	0	0	0
-1.469	2.394	2.0855	C	0	0	0	0	0	0	0	0	0	0	0	0
-1.6761	1.6511	2.8611	H	0	0	0	0	0	0	0	0	0	0	0	0
-2.3239	2.44	1.4032	H	0	0	0	0	0	0	0	0	0	0	0	0
-1.3581	3.3668	2.5748	H	0	0	0	0	0	0	0	0	0	0	0	0
0.8125	1.9442	2.3359	O	0	0	0	0	0	0	0	0	0	0	0	0
1.6533	1.7513	1.9031	H	0	0	0	0	0	0	0	0	0	0	0	0
1 2 1	0 0 0 0
1 12 1	0 0 0 0
2 3 1	0 0 0 0
2 4 1	0 0 0 0
4 5 1	0 0 0 0
4 6 1	0 0 0 0
6 7 1	0 0 0 0
6 8 1	0 0 0 0
6 9 1	0 0 0 0
9 10 1	0 0 0 0
10 11 1	0 0 0 0
10 12 1	0 0 0 0
12 13 1	0 0 0 0
14 15 1	0 0 0 0
14 16 1	0 0 0 0
2 14 1	0 0 0 0
4 17 1	0 0 0 0
18 19 1	0 0 0 0
18 20 1	0 0 0 0
17 18 1	0 0 0 0
14 18 1	0 0 0 0
21 22 1	0 0 0 0
21 23 1	0 0 0 0
1 21 1	0 0 0 0
12 21 1	0 0 0 0
24 25 1	0 0 0 0
24 26 1	0 0 0 0
24 27 1	0 0 0 0
1 24 1	0 0 0 0
28 29 1	0 0 0 0
10 28 1	0 0 0 0
30 31 1	0 0 0 0
30 32 1	0 0 0 0
30 33 1	0 0 0 0
9 30 1	0 0 0 0
34 35 1	0 0 0 0
34 36 1	0 0 0 0
34 37 1	0 0 0 0
9 34 1	0 0 0 0
38 39 1	0 0 0 0
38 40 1	0 0 0 0
38 41 1	0 0 0 0
17 38 1	0 0 0 0
42 43 1	0 0 0 0
17 42 1	0 0 0 0
M END
$$$$

## Sheet: (2R,3S,6S,7S,9R,10R)
M0001
Spartan	02242109273D
43 45 0	0 0 0 0	0 0 0	999	V2	0
1.0393	0.039	-1.6544	C	0	0	0	0	0	0	0	0	0	0	0	0
0.866	1.2168	-0.695	C	0	0	0	0	0	0	0	0	0	0	0	0
1.841	1.3875	-0.2206	H	0	0	0	0	0	0	0	0	0	0	0	0
-0.1036	0.845	0.4451	C	0	0	0	0	0	0	0	0	0	0	0	0
-1.121	0.8745	0.034	H	0	0	0	0	0	0	0	0	0	0	0	0
0.1153	-0.5433	1.0787	C	0	0	0	0	0	0	0	0	0	0	0	0
-0.1836	-0.505	2.1381	H	0	0	0	0	0	0	0	0	0	0	0	0
1.1863	-0.7784	1.0804	H	0	0	0	0	0	0	0	0	0	0	0	0
-0.6663	-1.7652	0.4812	C	0	0	0	0	0	0	0	0	0	0	0	0
-0.3387	-2.1131	-1.0309	C	0	0	0	0	0	0	0	0	0	0	0	0
-1.2057	-2.6787	-1.4149	H	0	0	0	0	0	0	0	0	0	0	0	0
-0.1986	-0.8051	-1.7628	C	0	0	0	0	0	0	0	0	0	0	0	0
-1.0848	-0.2131	-1.5396	H	0	0	0	0	0	0	0	0	0	0	0	0
0.3358	2.5915	-1.0955	C	0	0	0	0	0	0	0	0	0	0	0	0
-0.5749	2.4872	-1.7015	H	0	0	0	0	0	0	0	0	0	0	0	0
1.0517	3.1772	-1.6799	H	0	0	0	0	0	0	0	0	0	0	0	0
-0.04	2.1006	1.3328	C	0	0	0	0	0	0	0	0	0	0	0	0
0.0104	3.2435	0.2772	C	0	0	0	0	0	0	0	0	0	0	0	0
0.7896	3.9471	0.5816	H	0	0	0	0	0	0	0	0	0	0	0	0
-0.9362	3.7933	0.2504	H	0	0	0	0	0	0	0	0	0	0	0	0
0.4159	-0.2453	-3.0156	C	0	0	0	0	0	0	0	0	0	0	0	0
1.0111	-0.8694	-3.6753	H	0	0	0	0	0	0	0	0	0	0	0	0
-0.1715	0.5102	-3.5318	H	0	0	0	0	0	0	0	0	0	0	0	0
2.418	-0.598	-1.5053	C	0	0	0	0	0	0	0	0	0	0	0	0
2.6416	-0.8688	-0.4689	H	0	0	0	0	0	0	0	0	0	0	0	0
3.1696	0.1341	-1.8272	H	0	0	0	0	0	0	0	0	0	0	0	0
2.5304	-1.5007	-2.1056	H	0	0	0	0	0	0	0	0	0	0	0	0
0.8288	-2.8929	-1.1914	O	0	0	0	0	0	0	0	0	0	0	0	0
0.6335	-3.7793	-0.871	H	0	0	0	0	0	0	0	0	0	0	0	0
-0.3231	-2.9869	1.3469	C	0	0	0	0	0	0	0	0	0	0	0	0
0.7552	-3.1759	1.3587	H	0	0	0	0	0	0	0	0	0	0	0	0
-0.8328	-3.8899	0.9831	H	0	0	0	0	0	0	0	0	0	0	0	0
-0.6483	-2.8312	2.3818	H	0	0	0	0	0	0	0	0	0	0	0	0
-2.18	-1.518	0.6041	C	0	0	0	0	0	0	0	0	0	0	0	0
-2.4404	-1.2251	1.6287	H	0	0	0	0	0	0	0	0	0	0	0	0
-2.7422	-2.4283	0.3634	H	0	0	0	0	0	0	0	0	0	0	0	0
-2.541	-0.728	-0.0635	H	0	0	0	0	0	0	0	0	0	0	0	0
-1.2071	2.2314	2.3067	C	0	0	0	0	0	0	0	0	0	0	0	0
-1.1259	3.1671	2.8689	H	0	0	0	0	0	0	0	0	0	0	0	0
-1.2146	1.4031	3.0276	H	0	0	0	0	0	0	0	0	0	0	0	0
-2.1667	2.2216	1.7779	H	0	0	0	0	0	0	0	0	0	0	0	0
1.1927	2.164	2.0529	O	0	0	0	0	0	0	0	0	0	0	0	0
1.2148	1.405	2.6505	H	0	0	0	0	0	0	0	0	0	0	0	0
1 2 1	0 0 0 0
1 12 1	0 0 0 0
2 3 1	0 0 0 0
2 4 1	0 0 0 0
4 5 1	0 0 0 0
4 6 1	0 0 0 0
6 7 1	0 0 0 0
6 8 1	0 0 0 0
6 9 1	0 0 0 0
9 10 1	0 0 0 0
10 11 1	0 0 0 0
10 12 1	0 0 0 0
12 13 1	0 0 0 0
14 15 1	0 0 0 0
14 16 1	0 0 0 0
2 14 1	0 0 0 0
4 17 1	0 0 0 0
18 19 1	0 0 0 0
18 20 1	0 0 0 0
17 18 1	0 0 0 0
14 18 1	0 0 0 0
21 22 1	0 0 0 0
21 23 1	0 0 0 0
1 21 1	0 0 0 0
12 21 1	0 0 0 0
24 25 1	0 0 0 0
24 26 1	0 0 0 0
24 27 1	0 0 0 0
1 24 1	0 0 0 0
28 29 1	0 0 0 0
10 28 1	0 0 0 0
30 31 1	0 0 0 0
30 32 1	0 0 0 0
30 33 1	0 0 0 0
9 30 1	0 0 0 0
34 35 1	0 0 0 0
34 36 1	0 0 0 0
34 37 1	0 0 0 0
9 34 1	0 0 0 0
38 39 1	0 0 0 0
38 40 1	0 0 0 0
38 41 1	0 0 0 0
17 38 1	0 0 0 0
42 43 1	0 0 0 0
17 42 1	0 0 0 0
M END
$$$$
M0002
Spartan	02242109273D
43 45 0	0 0 0 0	0 0 0	999	V2	0
0.654	0.3701	-1.8025	C	0	0	0	0	0	0	0	0	0	0	0	0
0.8153	1.2831	-0.5869	C	0	0	0	0	0	0	0	0	0	0	0	0
1.8833	1.2934	-0.3355	H	0	0	0	0	0	0	0	0	0	0	0	0
0.0889	0.6787	0.6345	C	0	0	0	0	0	0	0	0	0	0	0	0
-0.9845	0.8585	0.491	H	0	0	0	0	0	0	0	0	0	0	0	0
0.2987	-0.8301	0.8616	C	0	0	0	0	0	0	0	0	0	0	0	0
0.2566	-1.032	1.9404	H	0	0	0	0	0	0	0	0	0	0	0	0
1.3146	-1.104	0.5593	H	0	0	0	0	0	0	0	0	0	0	0	0
-0.7186	-1.8236	0.2018	C	0	0	0	0	0	0	0	0	0	0	0	0
-0.7707	-1.8013	-1.3827	C	0	0	0	0	0	0	0	0	0	0	0	0
-1.7557	-2.2095	-1.6698	H	0	0	0	0	0	0	0	0	0	0	0	0
-0.6575	-0.361	-1.8071	C	0	0	0	0	0	0	0	0	0	0	0	0
-1.4109	0.1993	-1.2566	H	0	0	0	0	0	0	0	0	0	0	0	0
0.3378	2.7321	-0.5284	C	0	0	0	0	0	0	0	0	0	0	0	0
-0.6862	2.8119	-0.919	H	0	0	0	0	0	0	0	0	0	0	0	0
0.9623	3.4175	-1.1092	H	0	0	0	0	0	0	0	0	0	0	0	0
0.4591	1.6691	1.7436	C	0	0	0	0	0	0	0	0	0	0	0	0
0.3639	3.0417	0.9951	C	0	0	0	0	0	0	0	0	0	0	0	0
1.2368	3.6489	1.2583	H	0	0	0	0	0	0	0	0	0	0	0	0
-0.5243	3.6018	1.3079	H	0	0	0	0	0	0	0	0	0	0	0	0
-0.2744	0.4597	-3.0077	C	0	0	0	0	0	0	0	0	0	0	0	0
0.0978	-0.0099	-3.9132	H	0	0	0	0	0	0	0	0	0	0	0	0
-0.8799	1.3452	-3.1854	H	0	0	0	0	0	0	0	0	0	0	0	0
1.9592	-0.3492	-2.1305	C	0	0	0	0	0	0	0	0	0	0	0	0
2.3743	-0.8718	-1.2639	H	0	0	0	0	0	0	0	0	0	0	0	0
2.6935	0.4018	-2.4494	H	0	0	0	0	0	0	0	0	0	0	0	0
1.8438	-1.0843	-2.927	H	0	0	0	0	0	0	0	0	0	0	0	0
0.2431	-2.5725	-1.9953	O	0	0	0	0	0	0	0	0	0	0	0	0
0.0446	-3.5	-1.8298	H	0	0	0	0	0	0	0	0	0	0	0	0
-0.325	-3.2374	0.6562	C	0	0	0	0	0	0	0	0	0	0	0	0
0.7048	-3.4744	0.3702	H	0	0	0	0	0	0	0	0	0	0	0	0
-0.993	-3.997	0.2262	H	0	0	0	0	0	0	0	0	0	0	0	0
-0.3981	-3.3261	1.7457	H	0	0	0	0	0	0	0	0	0	0	0	0
-2.1356	-1.5435	0.7337	C	0	0	0	0	0	0	0	0	0	0	0	0
-2.1324	-1.4987	1.8294	H	0	0	0	0	0	0	0	0	0	0	0	0
-2.8279	-2.339	0.4331	H	0	0	0	0	0	0	0	0	0	0	0	0
-2.5516	-0.5978	0.3692	H	0	0	0	0	0	0	0	0	0	0	0	0
-0.4466	1.5989	2.9694	C	0	0	0	0	0	0	0	0	0	0	0	0
-0.175	2.3727	3.6991	H	0	0	0	0	0	0	0	0	0	0	0	0
-0.3535	0.6241	3.4599	H	0	0	0	0	0	0	0	0	0	0	0	0
-1.4959	1.7541	2.6959	H	0	0	0	0	0	0	0	0	0	0	0	0
1.8028	1.3796	2.1233	O	0	0	0	0	0	0	0	0	0	0	0	0
2.0621	2.0211	2.7953	H	0	0	0	0	0	0	0	0	0	0	0	0
1 2 1	0 0 0 0
1 12 1	0 0 0 0
2 3 1	0 0 0 0
2 4 1	0 0 0 0
4 5 1	0 0 0 0
4 6 1	0 0 0 0
6 7 1	0 0 0 0
6 8 1	0 0 0 0
6 9 1	0 0 0 0
9 10 1	0 0 0 0
10 11 1	0 0 0 0
10 12 1	0 0 0 0
12 13 1	0 0 0 0
14 15 1	0 0 0 0
14 16 1	0 0 0 0
2 14 1	0 0 0 0
4 17 1	0 0 0 0
18 19 1	0 0 0 0
18 20 1	0 0 0 0
17 18 1	0 0 0 0
14 18 1	0 0 0 0
21 22 1	0 0 0 0
21 23 1	0 0 0 0
1 21 1	0 0 0 0
12 21 1	0 0 0 0
24 25 1	0 0 0 0
24 26 1	0 0 0 0
24 27 1	0 0 0 0
1 24 1	0 0 0 0
28 29 1	0 0 0 0
10 28 1	0 0 0 0
30 31 1	0 0 0 0
30 32 1	0 0 0 0
30 33 1	0 0 0 0
9 30 1	0 0 0 0
34 35 1	0 0 0 0
34 36 1	0 0 0 0
34 37 1	0 0 0 0
9 34 1	0 0 0 0
38 39 1	0 0 0 0
38 40 1	0 0 0 0
38 41 1	0 0 0 0
17 38 1	0 0 0 0
42 43 1	0 0 0 0
17 42 1	0 0 0 0
M END
$$$$
M0003
Spartan	02242109273D
43 45 0	0 0 0 0	0 0 0	999	V2	0
1.0369	0.0433	-1.6253	C	0	0	0	0	0	0	0	0	0	0	0	0
0.8605	1.2106	-0.6552	C	0	0	0	0	0	0	0	0	0	0	0	0
1.8329	1.3755	-0.1737	H	0	0	0	0	0	0	0	0	0	0	0	0
-0.1147	0.826	0.4743	C	0	0	0	0	0	0	0	0	0	0	0	0
-1.1289	0.8542	0.0553	H	0	0	0	0	0	0	0	0	0	0	0	0
0.1061	-0.5661	1.0987	C	0	0	0	0	0	0	0	0	0	0	0	0
1.1776	-0.796	1.1128	H	0	0	0	0	0	0	0	0	0	0	0	0
-0.2048	-0.538	2.1543	H	0	0	0	0	0	0	0	0	0	0	0	0
-0.6662	-1.7886	0.4885	C	0	0	0	0	0	0	0	0	0	0	0	0
-0.3406	-2.1203	-1.0164	C	0	0	0	0	0	0	0	0	0	0	0	0
-1.2079	-2.6825	-1.4039	H	0	0	0	0	0	0	0	0	0	0	0	0
-0.196	-0.8039	-1.7485	C	0	0	0	0	0	0	0	0	0	0	0	0
-1.0903	-0.2197	-1.5434	H	0	0	0	0	0	0	0	0	0	0	0	0
0.3337	2.5888	-1.0466	C	0	0	0	0	0	0	0	0	0	0	0	0
-0.5727	2.4905	-1.6589	H	0	0	0	0	0	0	0	0	0	0	0	0
1.0531	3.1792	-1.6205	H	0	0	0	0	0	0	0	0	0	0	0	0
-0.0607	2.0745	1.3732	C	0	0	0	0	0	0	0	0	0	0	0	0
0.0009	3.228	0.3299	C	0	0	0	0	0	0	0	0	0	0	0	0
0.7811	3.9255	0.6463	H	0	0	0	0	0	0	0	0	0	0	0	0
-0.9425	3.782	0.3012	H	0	0	0	0	0	0	0	0	0	0	0	0
0.4272	-0.2264	-2.9945	C	0	0	0	0	0	0	0	0	0	0	0	0
1.0386	-0.8267	-3.6649	H	0	0	0	0	0	0	0	0	0	0	0	0
-0.1658	0.5282	-3.5069	H	0	0	0	0	0	0	0	0	0	0	0	0
2.416	-0.5927	-1.4707	C	0	0	0	0	0	0	0	0	0	0	0	0
2.6172	-0.9166	-0.4468	H	0	0	0	0	0	0	0	0	0	0	0	0
3.1708	0.156	-1.7408	H	0	0	0	0	0	0	0	0	0	0	0	0
2.562	-1.4604	-2.1156	H	0	0	0	0	0	0	0	0	0	0	0	0
0.8032	-2.951	-1.0737	O	0	0	0	0	0	0	0	0	0	0	0	0
0.9586	-3.1596	-2.002	H	0	0	0	0	0	0	0	0	0	0	0	0
-0.3289	-3.0168	1.3481	C	0	0	0	0	0	0	0	0	0	0	0	0
0.7473	-3.2043	1.3673	H	0	0	0	0	0	0	0	0	0	0	0	0
-0.8153	-3.9161	0.9551	H	0	0	0	0	0	0	0	0	0	0	0	0
-0.6773	-2.8648	2.3766	H	0	0	0	0	0	0	0	0	0	0	0	0
-2.181	-1.5389	0.6057	C	0	0	0	0	0	0	0	0	0	0	0	0
-2.4399	-1.2377	1.6274	H	0	0	0	0	0	0	0	0	0	0	0	0
-2.7406	-2.4522	0.3741	H	0	0	0	0	0	0	0	0	0	0	0	0
-2.5435	-0.7551	-0.068	H	0	0	0	0	0	0	0	0	0	0	0	0
-1.2388	2.1956	2.3345	C	0	0	0	0	0	0	0	0	0	0	0	0
-1.1645	3.1257	2.9068	H	0	0	0	0	0	0	0	0	0	0	0	0
-1.2548	1.3606	3.0467	H	0	0	0	0	0	0	0	0	0	0	0	0
-2.1916	2.1908	1.7942	H	0	0	0	0	0	0	0	0	0	0	0	0
1.1644	2.1309	2.1066	O	0	0	0	0	0	0	0	0	0	0	0	0
1.1789	1.3681	2.6988	H	0	0	0	0	0	0	0	0	0	0	0	0
1 2 1	0 0 0 0
1 12 1	0 0 0 0
2 3 1	0 0 0 0
2 4 1	0 0 0 0
4 5 1	0 0 0 0
4 6 1	0 0 0 0
6 7 1	0 0 0 0
6 8 1	0 0 0 0
6 9 1	0 0 0 0
9 10 1	0 0 0 0
10 11 1	0 0 0 0
10 12 1	0 0 0 0
12 13 1	0 0 0 0
14 15 1	0 0 0 0
14 16 1	0 0 0 0
2 14 1	0 0 0 0
4 17 1	0 0 0 0
18 19 1	0 0 0 0
18 20 1	0 0 0 0
17 18 1	0 0 0 0
14 18 1	0 0 0 0
21 22 1	0 0 0 0
21 23 1	0 0 0 0
1 21 1	0 0 0 0
12 21 1	0 0 0 0
24 25 1	0 0 0 0
24 26 1	0 0 0 0
24 27 1	0 0 0 0
1 24 1	0 0 0 0
28 29 1	0 0 0 0
10 28 1	0 0 0 0
30 31 1	0 0 0 0
30 32 1	0 0 0 0
30 33 1	0 0 0 0
9 30 1	0 0 0 0
34 35 1	0 0 0 0
34 36 1	0 0 0 0
34 37 1	0 0 0 0
9 34 1	0 0 0 0
38 39 1	0 0 0 0
38 40 1	0 0 0 0
38 41 1	0 0 0 0
17 38 1	0 0 0 0
42 43 1	0 0 0 0
17 42 1	0 0 0 0
M END
$$$$
M0004
Spartan	02242109273D
43 45 0	0 0 0 0	0 0 0	999	V2	0
1.0254	0.0294	-1.6594	C	0	0	0	0	0	0	0	0	0	0	0	0
0.8454	1.195	-0.6871	C	0	0	0	0	0	0	0	0	0	0	0	0
1.8167	1.3607	-0.2033	H	0	0	0	0	0	0	0	0	0	0	0	0
-0.1299	0.8136	0.4447	C	0	0	0	0	0	0	0	0	0	0	0	0
-1.1447	0.8432	0.0271	H	0	0	0	0	0	0	0	0	0	0	0	0
0.086	-0.5779	1.0732	C	0	0	0	0	0	0	0	0	0	0	0	0
1.161	-0.8035	1.0909	H	0	0	0	0	0	0	0	0	0	0	0	0
-0.2187	-0.5462	2.1306	H	0	0	0	0	0	0	0	0	0	0	0	0
-0.687	-1.8037	0.4683	C	0	0	0	0	0	0	0	0	0	0	0	0
-0.3272	-2.1537	-1.0343	C	0	0	0	0	0	0	0	0	0	0	0	0
-1.164	-2.7416	-1.4321	H	0	0	0	0	0	0	0	0	0	0	0	0
-0.1999	-0.8353	-1.7671	C	0	0	0	0	0	0	0	0	0	0	0	0
-1.0888	-0.2519	-1.5417	H	0	0	0	0	0	0	0	0	0	0	0	0
0.3214	2.574	-1.0784	C	0	0	0	0	0	0	0	0	0	0	0	0
-0.5841	2.4767	-1.6909	H	0	0	0	0	0	0	0	0	0	0	0	0
1.042	3.1623	-1.6525	H	0	0	0	0	0	0	0	0	0	0	0	0
-0.0701	2.0631	1.3423	C	0	0	0	0	0	0	0	0	0	0	0	0
-0.0091	3.2148	0.2972	C	0	0	0	0	0	0	0	0	0	0	0	0
0.7712	3.9126	0.6123	H	0	0	0	0	0	0	0	0	0	0	0	0
-0.9523	3.769	0.2698	H	0	0	0	0	0	0	0	0	0	0	0	0
0.3983	-0.2571	-3.0185	C	0	0	0	0	0	0	0	0	0	0	0	0
1.0001	-0.8659	-3.6877	H	0	0	0	0	0	0	0	0	0	0	0	0
-0.2025	0.4945	-3.5263	H	0	0	0	0	0	0	0	0	0	0	0	0
2.419	-0.582	-1.5354	C	0	0	0	0	0	0	0	0	0	0	0	0
2.6827	-0.8273	-0.4984	H	0	0	0	0	0	0	0	0	0	0	0	0
3.1561	0.1569	-1.8704	H	0	0	0	0	0	0	0	0	0	0	0	0
2.5455	-1.4743	-2.1517	H	0	0	0	0	0	0	0	0	0	0	0	0
0.7842	-3.0154	-1.164	O	0	0	0	0	0	0	0	0	0	0	0	0
1.5291	-2.6104	-0.7071	H	0	0	0	0	0	0	0	0	0	0	0	0
-0.3729	-3.0242	1.3473	C	0	0	0	0	0	0	0	0	0	0	0	0
0.7031	-3.207	1.4287	H	0	0	0	0	0	0	0	0	0	0	0	0
-0.8278	-3.9311	0.9359	H	0	0	0	0	0	0	0	0	0	0	0	0
-0.7651	-2.8735	2.3603	H	0	0	0	0	0	0	0	0	0	0	0	0
-2.202	-1.5484	0.5617	C	0	0	0	0	0	0	0	0	0	0	0	0
-2.4768	-1.2356	1.5762	H	0	0	0	0	0	0	0	0	0	0	0	0
-2.7579	-2.4644	0.3316	H	0	0	0	0	0	0	0	0	0	0	0	0
-2.5546	-0.7729	-0.1263	H	0	0	0	0	0	0	0	0	0	0	0	0
-1.2442	2.1886	2.3076	C	0	0	0	0	0	0	0	0	0	0	0	0
-1.1657	3.1199	2.8771	H	0	0	0	0	0	0	0	0	0	0	0	0
-1.2599	1.3548	3.0218	H	0	0	0	0	0	0	0	0	0	0	0	0
-2.1993	2.1845	1.7711	H	0	0	0	0	0	0	0	0	0	0	0	0
1.1581	2.1174	2.0709	O	0	0	0	0	0	0	0	0	0	0	0	0
1.1594	1.3723	2.6863	H	0	0	0	0	0	0	0	0	0	0	0	0
1 2 1	0 0 0 0
1 12 1	0 0 0 0
2 3 1	0 0 0 0
2 4 1	0 0 0 0
4 5 1	0 0 0 0
4 6 1	0 0 0 0
6 7 1	0 0 0 0
6 8 1	0 0 0 0
6 9 1	0 0 0 0
9 10 1	0 0 0 0
10 11 1	0 0 0 0
10 12 1	0 0 0 0
12 13 1	0 0 0 0
14 15 1	0 0 0 0
14 16 1	0 0 0 0
2 14 1	0 0 0 0
4 17 1	0 0 0 0
18 19 1	0 0 0 0
18 20 1	0 0 0 0
17 18 1	0 0 0 0
14 18 1	0 0 0 0
21 22 1	0 0 0 0
21 23 1	0 0 0 0
1 21 1	0 0 0 0
12 21 1	0 0 0 0
24 25 1	0 0 0 0
24 26 1	0 0 0 0
24 27 1	0 0 0 0
1 24 1	0 0 0 0
28 29 1	0 0 0 0
10 28 1	0 0 0 0
30 31 1	0 0 0 0
30 32 1	0 0 0 0
30 33 1	0 0 0 0
9 30 1	0 0 0 0
34 35 1	0 0 0 0
34 36 1	0 0 0 0
34 37 1	0 0 0 0
9 34 1	0 0 0 0
38 39 1	0 0 0 0
38 40 1	0 0 0 0
38 41 1	0 0 0 0
17 38 1	0 0 0 0
42 43 1	0 0 0 0
17 42 1	0 0 0 0
M END
$$$$
M0005
Spartan	02242109273D
43 45 0	0 0 0 0	0 0 0	999	V2	0
1.0244	0.0322	-1.6376	C	0	0	0	0	0	0	0	0	0	0	0	0
0.8562	1.2088	-0.6751	C	0	0	0	0	0	0	0	0	0	0	0	0
1.8535	1.3785	-0.237	H	0	0	0	0	0	0	0	0	0	0	0	0
-0.1018	0.8276	0.4738	C	0	0	0	0	0	0	0	0	0	0	0	0
-1.1124	0.852	0.0479	H	0	0	0	0	0	0	0	0	0	0	0	0
0.1205	-0.5595	1.1043	C	0	0	0	0	0	0	0	0	0	0	0	0
1.1903	-0.7973	1.1004	H	0	0	0	0	0	0	0	0	0	0	0	0
-0.1582	-0.5081	2.1649	H	0	0	0	0	0	0	0	0	0	0	0	0
-0.667	-1.7757	0.506	C	0	0	0	0	0	0	0	0	0	0	0	0
-0.3488	-2.121	-1.0083	C	0	0	0	0	0	0	0	0	0	0	0	0
-1.2173	-2.6856	-1.3895	H	0	0	0	0	0	0	0	0	0	0	0	0
-0.2135	-0.8121	-1.7405	C	0	0	0	0	0	0	0	0	0	0	0	0
-1.1008	-0.2249	-1.5181	H	0	0	0	0	0	0	0	0	0	0	0	0
0.3172	2.5841	-1.0613	C	0	0	0	0	0	0	0	0	0	0	0	0
-0.6122	2.4747	-1.6362	H	0	0	0	0	0	0	0	0	0	0	0	0
1.0119	3.1686	-1.6718	H	0	0	0	0	0	0	0	0	0	0	0	0
-0.07	2.0772	1.3741	C	0	0	0	0	0	0	0	0	0	0	0	0
0.0374	3.2349	0.3204	C	0	0	0	0	0	0	0	0	0	0	0	0
0.8591	3.8931	0.6214	H	0	0	0	0	0	0	0	0	0	0	0	0
-0.8691	3.8485	0.3048	H	0	0	0	0	0	0	0	0	0	0	0	0
0.3941	-0.2484	-2.9957	C	0	0	0	0	0	0	0	0	0	0	0	0
0.9893	-0.868	-3.6609	H	0	0	0	0	0	0	0	0	0	0	0	0
-0.1985	0.5074	-3.5061	H	0	0	0	0	0	0	0	0	0	0	0	0
2.4035	-0.6058	-1.4965	C	0	0	0	0	0	0	0	0	0	0	0	0
2.632	-0.8784	-0.4617	H	0	0	0	0	0	0	0	0	0	0	0	0
3.1555	0.123	-1.826	H	0	0	0	0	0	0	0	0	0	0	0	0
2.5087	-1.5098	-2.0958	H	0	0	0	0	0	0	0	0	0	0	0	0
0.8185	-2.8997	-1.1798	O	0	0	0	0	0	0	0	0	0	0	0	0
0.6387	-3.7789	-0.8297	H	0	0	0	0	0	0	0	0	0	0	0	0
-0.324	-3.001	1.367	C	0	0	0	0	0	0	0	0	0	0	0	0
0.7541	-3.1893	1.3794	H	0	0	0	0	0	0	0	0	0	0	0	0
-0.8336	-3.9028	1.0004	H	0	0	0	0	0	0	0	0	0	0	0	0
-0.648	-2.8476	2.4018	H	0	0	0	0	0	0	0	0	0	0	0	0
-2.1799	-1.5258	0.6367	C	0	0	0	0	0	0	0	0	0	0	0	0
-2.4324	-1.234	1.6626	H	0	0	0	0	0	0	0	0	0	0	0	0
-2.7461	-2.4337	0.3976	H	0	0	0	0	0	0	0	0	0	0	0	0
-2.5435	-0.7339	-0.0265	H	0	0	0	0	0	0	0	0	0	0	0	0
-1.2901	2.2054	2.2728	C	0	0	0	0	0	0	0	0	0	0	0	0
-1.2263	3.1224	2.8668	H	0	0	0	0	0	0	0	0	0	0	0	0
-1.3492	1.3582	2.9638	H	0	0	0	0	0	0	0	0	0	0	0	0
-2.2079	2.2364	1.6766	H	0	0	0	0	0	0	0	0	0	0	0	0
1.042	2.0684	2.266	O	0	0	0	0	0	0	0	0	0	0	0	0
1.844	1.9402	1.7446	H	0	0	0	0	0	0	0	0	0	0	0	0
1 2 1	0 0 0 0
1 12 1	0 0 0 0
2 3 1	0 0 0 0
2 4 1	0 0 0 0
4 5 1	0 0 0 0
4 6 1	0 0 0 0
6 7 1	0 0 0 0
6 8 1	0 0 0 0
6 9 1	0 0 0 0
9 10 1	0 0 0 0
10 11 1	0 0 0 0
10 12 1	0 0 0 0
12 13 1	0 0 0 0
14 15 1	0 0 0 0
14 16 1	0 0 0 0
2 14 1	0 0 0 0
4 17 1	0 0 0 0
18 19 1	0 0 0 0
18 20 1	0 0 0 0
17 18 1	0 0 0 0
14 18 1	0 0 0 0
21 22 1	0 0 0 0
21 23 1	0 0 0 0
1 21 1	0 0 0 0
12 21 1	0 0 0 0
24 25 1	0 0 0 0
24 26 1	0 0 0 0
24 27 1	0 0 0 0
1 24 1	0 0 0 0
28 29 1	0 0 0 0
10 28 1	0 0 0 0
30 31 1	0 0 0 0
30 32 1	0 0 0 0
30 33 1	0 0 0 0
9 30 1	0 0 0 0
34 35 1	0 0 0 0
34 36 1	0 0 0 0
34 37 1	0 0 0 0
9 34 1	0 0 0 0
38 39 1	0 0 0 0
38 40 1	0 0 0 0
38 41 1	0 0 0 0
17 38 1	0 0 0 0
42 43 1	0 0 0 0
17 42 1	0 0 0 0
M END
$$$$
M0006
Spartan	02242109273D
43 45 0	0 0 0 0	0 0 0	999	V2	0
1.0196	-0.0179	-1.6627	C	0	0	0	0	0	0	0	0	0	0	0	0
0.85	1.1598	-0.7029	C	0	0	0	0	0	0	0	0	0	0	0	0
1.8267	1.3341	-0.2344	H	0	0	0	0	0	0	0	0	0	0	0	0
-0.1151	0.7857	0.4428	C	0	0	0	0	0	0	0	0	0	0	0	0
-1.1312	0.8145	0.0284	H	0	0	0	0	0	0	0	0	0	0	0	0
0.1017	-0.5986	1.0841	C	0	0	0	0	0	0	0	0	0	0	0	0
-0.1808	-0.5448	2.1435	H	0	0	0	0	0	0	0	0	0	0	0	0
1.1752	-0.8248	1.0951	H	0	0	0	0	0	0	0	0	0	0	0	0
-0.685	-1.8219	0.495	C	0	0	0	0	0	0	0	0	0	0	0	0
-0.3378	-2.1888	-1.0058	C	0	0	0	0	0	0	0	0	0	0	0	0
-1.1787	-2.7774	-1.3937	H	0	0	0	0	0	0	0	0	0	0	0	0
-0.2098	-0.8785	-1.7538	C	0	0	0	0	0	0	0	0	0	0	0	0
-1.0963	-0.2902	-1.5315	H	0	0	0	0	0	0	0	0	0	0	0	0
0.3116	2.5287	-1.1117	C	0	0	0	0	0	0	0	0	0	0	0	0
-0.5912	2.4136	-1.7256	H	0	0	0	0	0	0	0	0	0	0	0	0
1.0265	3.1187	-1.6918	H	0	0	0	0	0	0	0	0	0	0	0	0
-0.0601	2.0396	1.3222	C	0	0	0	0	0	0	0	0	0	0	0	0
-0.0376	3.1839	0.2539	C	0	0	0	0	0	0	0	0	0	0	0	0
0.7194	3.9211	0.5423	H	0	0	0	0	0	0	0	0	0	0	0	0
-0.9984	3.7079	0.2149	H	0	0	0	0	0	0	0	0	0	0	0	0
0.3842	-0.3171	-3.0151	C	0	0	0	0	0	0	0	0	0	0	0	0
0.9802	-0.9363	-3.6801	H	0	0	0	0	0	0	0	0	0	0	0	0
-0.2148	0.4314	-3.5288	H	0	0	0	0	0	0	0	0	0	0	0	0
2.4113	-0.6334	-1.5386	C	0	0	0	0	0	0	0	0	0	0	0	0
2.6806	-0.8598	-0.4985	H	0	0	0	0	0	0	0	0	0	0	0	0
3.1487	0.0963	-1.8942	H	0	0	0	0	0	0	0	0	0	0	0	0
2.5277	-1.5389	-2.1386	H	0	0	0	0	0	0	0	0	0	0	0	0
0.771	-3.0549	-1.1344	O	0	0	0	0	0	0	0	0	0	0	0	0
1.5154	-2.6521	-0.6724	H	0	0	0	0	0	0	0	0	0	0	0	0
-0.3748	-3.0369	1.3833	C	0	0	0	0	0	0	0	0	0	0	0	0
0.7004	-3.2239	1.4638	H	0	0	0	0	0	0	0	0	0	0	0	0
-0.8365	-3.9453	0.9825	H	0	0	0	0	0	0	0	0	0	0	0	0
-0.7611	-2.8733	2.3963	H	0	0	0	0	0	0	0	0	0	0	0	0
-2.1981	-1.5573	0.5953	C	0	0	0	0	0	0	0	0	0	0	0	0
-2.4628	-1.2312	1.6081	H	0	0	0	0	0	0	0	0	0	0	0	0
-2.7617	-2.4721	0.3795	H	0	0	0	0	0	0	0	0	0	0	0	0
-2.5516	-0.7876	-0.0989	H	0	0	0	0	0	0	0	0	0	0	0	0
-1.2221	2.1651	2.3015	C	0	0	0	0	0	0	0	0	0	0	0	0
-1.163	3.1097	2.8576	H	0	0	0	0	0	0	0	0	0	0	0	0
-1.2041	1.3445	3.0258	H	0	0	0	0	0	0	0	0	0	0	0	0
-2.1838	2.148	1.7778	H	0	0	0	0	0	0	0	0	0	0	0	0
1.1709	1.9808	2.0407	O	0	0	0	0	0	0	0	0	0	0	0	0
1.2353	2.7794	2.579	H	0	0	0	0	0	0	0	0	0	0	0	0
1 2 1	0 0 0 0
1 12 1	0 0 0 0
2 3 1	0 0 0 0
2 4 1	0 0 0 0
4 5 1	0 0 0 0
4 6 1	0 0 0 0
6 7 1	0 0 0 0
6 8 1	0 0 0 0
6 9 1	0 0 0 0
9 10 1	0 0 0 0
10 11 1	0 0 0 0
10 12 1	0 0 0 0
12 13 1	0 0 0 0
14 15 1	0 0 0 0
14 16 1	0 0 0 0
2 14 1	0 0 0 0
4 17 1	0 0 0 0
18 19 1	0 0 0 0
18 20 1	0 0 0 0
17 18 1	0 0 0 0
14 18 1	0 0 0 0
21 22 1	0 0 0 0
21 23 1	0 0 0 0
1 21 1	0 0 0 0
12 21 1	0 0 0 0
24 25 1	0 0 0 0
24 26 1	0 0 0 0
24 27 1	0 0 0 0
1 24 1	0 0 0 0
28 29 1	0 0 0 0
10 28 1	0 0 0 0
30 31 1	0 0 0 0
30 32 1	0 0 0 0
30 33 1	0 0 0 0
9 30 1	0 0 0 0
34 35 1	0 0 0 0
34 36 1	0 0 0 0
34 37 1	0 0 0 0
9 34 1	0 0 0 0
38 39 1	0 0 0 0
38 40 1	0 0 0 0
38 41 1	0 0 0 0
17 38 1	0 0 0 0
42 43 1	0 0 0 0
17 42 1	0 0 0 0
M END
$$$$
M0007
Spartan	02242109273D
43 45 0	0 0 0 0	0 0 0	999	V2	0
-1.0403	-0.0112	-1.623	C	0	0	0	0	0	0	0	0	0	0	0	0
-0.8698	-1.1811	-0.6549	C	0	0	0	0	0	0	0	0	0	0	0	0
-1.8454	-1.3494	-0.1819	H	0	0	0	0	0	0	0	0	0	0	0	0
0.1011	-0.7941	0.4796	C	0	0	0	0	0	0	0	0	0	0	0	0
1.1142	-0.8231	0.0574	H	0	0	0	0	0	0	0	0	0	0	0	0
-0.1186	0.596	1.1063	C	0	0	0	0	0	0	0	0	0	0	0	0
-1.189	0.8245	1.1189	H	0	0	0	0	0	0	0	0	0	0	0	0
0.1769	0.5557	2.1628	H	0	0	0	0	0	0	0	0	0	0	0	0
0.6618	1.8121	0.4966	C	0	0	0	0	0	0	0	0	0	0	0	0
0.3453	2.1458	-1.0101	C	0	0	0	0	0	0	0	0	0	0	0	0
1.2171	2.703	-1.3952	H	0	0	0	0	0	0	0	0	0	0	0	0
0.1968	0.8303	-1.7434	C	0	0	0	0	0	0	0	0	0	0	0	0
1.0896	0.2437	-1.5391	H	0	0	0	0	0	0	0	0	0	0	0	0
-0.3322	-2.5524	-1.0556	C	0	0	0	0	0	0	0	0	0	0	0	0
0.5658	-2.4423	-1.6779	H	0	0	0	0	0	0	0	0	0	0	0	0
-1.0508	-3.1493	-1.6243	H	0	0	0	0	0	0	0	0	0	0	0	0
0.0599	-2.0405	1.3703	C	0	0	0	0	0	0	0	0	0	0	0	0
0.0295	-3.1948	0.3128	C	0	0	0	0	0	0	0	0	0	0	0	0
-0.7249	-3.9297	0.6136	H	0	0	0	0	0	0	0	0	0	0	0	0
0.9902	-3.7187	0.2697	H	0	0	0	0	0	0	0	0	0	0	0	0
-0.4277	0.2573	-2.9909	C	0	0	0	0	0	0	0	0	0	0	0	0
-1.0354	0.8624	-3.6606	H	0	0	0	0	0	0	0	0	0	0	0	0
0.1636	-0.4993	-3.5047	H	0	0	0	0	0	0	0	0	0	0	0	0
-2.4158	0.6313	-1.4673	C	0	0	0	0	0	0	0	0	0	0	0	0
-2.6159	0.9495	-0.4419	H	0	0	0	0	0	0	0	0	0	0	0	0
-3.1747	-0.1113	-1.7433	H	0	0	0	0	0	0	0	0	0	0	0	0
-2.5542	1.5035	-2.1074	H	0	0	0	0	0	0	0	0	0	0	0	0
-0.7939	2.9824	-1.0751	O	0	0	0	0	0	0	0	0	0	0	0	0
-0.9304	3.2074	-2.0026	H	0	0	0	0	0	0	0	0	0	0	0	0
0.3274	3.0429	1.3536	C	0	0	0	0	0	0	0	0	0	0	0	0
-0.7484	3.2334	1.3705	H	0	0	0	0	0	0	0	0	0	0	0	0
0.8181	3.9409	0.9618	H	0	0	0	0	0	0	0	0	0	0	0	0
0.6715	2.8889	2.3834	H	0	0	0	0	0	0	0	0	0	0	0	0
2.1757	1.5571	0.6197	C	0	0	0	0	0	0	0	0	0	0	0	0
2.4278	1.2529	1.6423	H	0	0	0	0	0	0	0	0	0	0	0	0
2.7406	2.4684	0.3922	H	0	0	0	0	0	0	0	0	0	0	0	0
2.5389	0.773	-0.0537	H	0	0	0	0	0	0	0	0	0	0	0	0
1.2348	-2.1519	2.3362	C	0	0	0	0	0	0	0	0	0	0	0	0
1.1847	-3.0895	2.9052	H	0	0	0	0	0	0	0	0	0	0	0	0
1.2245	-1.3224	3.0504	H	0	0	0	0	0	0	0	0	0	0	0	0
2.1896	-2.1396	1.7999	H	0	0	0	0	0	0	0	0	0	0	0	0
-1.1621	-1.9826	2.1035	O	0	0	0	0	0	0	0	0	0	0	0	0
-1.2159	-2.7792	2.6465	H	0	0	0	0	0	0	0	0	0	0	0	0
1 2 1	0 0 0 0
1 12 1	0 0 0 0
2 3 1	0 0 0 0
2 4 1	0 0 0 0
4 5 1	0 0 0 0
4 6 1	0 0 0 0
6 7 1	0 0 0 0
6 8 1	0 0 0 0
6 9 1	0 0 0 0
9 10 1	0 0 0 0
10 11 1	0 0 0 0
10 12 1	0 0 0 0
12 13 1	0 0 0 0
14 15 1	0 0 0 0
14 16 1	0 0 0 0
2 14 1	0 0 0 0
4 17 1	0 0 0 0
18 19 1	0 0 0 0
18 20 1	0 0 0 0
17 18 1	0 0 0 0
14 18 1	0 0 0 0
21 22 1	0 0 0 0
21 23 1	0 0 0 0
1 21 1	0 0 0 0
12 21 1	0 0 0 0
24 25 1	0 0 0 0
24 26 1	0 0 0 0
24 27 1	0 0 0 0
1 24 1	0 0 0 0
28 29 1	0 0 0 0
10 28 1	0 0 0 0
30 31 1	0 0 0 0
30 32 1	0 0 0 0
30 33 1	0 0 0 0
9 30 1	0 0 0 0
34 35 1	0 0 0 0
34 36 1	0 0 0 0
34 37 1	0 0 0 0
9 34 1	0 0 0 0
38 39 1	0 0 0 0
38 40 1	0 0 0 0
38 41 1	0 0 0 0
17 38 1	0 0 0 0
42 43 1	0 0 0 0
17 42 1	0 0 0 0
M END
$$$$
M0008
Spartan	02242109273D
43 45 0	0 0 0 0	0 0 0	999	V2	0
1.0113	0.029	-1.6147	C	0	0	0	0	0	0	0	0	0	0	0	0
0.8488	1.2008	-0.6459	C	0	0	0	0	0	0	0	0	0	0	0	0
1.8472	1.3664	-0.2085	H	0	0	0	0	0	0	0	0	0	0	0	0
-0.1059	0.8127	0.5019	C	0	0	0	0	0	0	0	0	0	0	0	0
-1.1167	0.8362	0.0757	H	0	0	0	0	0	0	0	0	0	0	0	0
0.12	-0.5767	1.1257	C	0	0	0	0	0	0	0	0	0	0	0	0
1.1908	-0.8098	1.1288	H	0	0	0	0	0	0	0	0	0	0	0	0
-0.1641	-0.532	2.185	H	0	0	0	0	0	0	0	0	0	0	0	0
-0.6629	-1.7945	0.5244	C	0	0	0	0	0	0	0	0	0	0	0	0
-0.3611	-2.1285	-0.9853	C	0	0	0	0	0	0	0	0	0	0	0	0
-1.2352	-2.6898	-1.3586	H	0	0	0	0	0	0	0	0	0	0	0	0
-0.2253	-0.8131	-1.7228	C	0	0	0	0	0	0	0	0	0	0	0	0
-1.1165	-0.2284	-1.511	H	0	0	0	0	0	0	0	0	0	0	0	0
0.3116	2.5781	-1.025	C	0	0	0	0	0	0	0	0	0	0	0	0
-0.6155	2.4722	-1.603	H	0	0	0	0	0	0	0	0	0	0	0	0
1.0077	3.1656	-1.6303	H	0	0	0	0	0	0	0	0	0	0	0	0
-0.0759	2.0587	1.4075	C	0	0	0	0	0	0	0	0	0	0	0	0
0.0288	3.2215	0.3588	C	0	0	0	0	0	0	0	0	0	0	0	0
0.8476	3.8814	0.6639	H	0	0	0	0	0	0	0	0	0	0	0	0
-0.8794	3.8324	0.3452	H	0	0	0	0	0	0	0	0	0	0	0	0
0.3864	-0.2391	-2.9765	C	0	0	0	0	0	0	0	0	0	0	0	0
0.9878	-0.8424	-3.6526	H	0	0	0	0	0	0	0	0	0	0	0	0
-0.2086	0.518	-3.483	H	0	0	0	0	0	0	0	0	0	0	0	0
2.3883	-0.6131	-1.4724	C	0	0	0	0	0	0	0	0	0	0	0	0
2.6007	-0.9311	-0.4488	H	0	0	0	0	0	0	0	0	0	0	0	0
3.1449	0.1276	-1.7614	H	0	0	0	0	0	0	0	0	0	0	0	0
2.5164	-1.4888	-2.109	H	0	0	0	0	0	0	0	0	0	0	0	0
0.7817	-2.9599	-1.0637	O	0	0	0	0	0	0	0	0	0	0	0	0
0.8794	-3.2272	-1.9839	H	0	0	0	0	0	0	0	0	0	0	0	0
-0.3188	-3.0246	1.3779	C	0	0	0	0	0	0	0	0	0	0	0	0
0.7565	-3.2172	1.3813	H	0	0	0	0	0	0	0	0	0	0	0	0
-0.8157	-3.9218	0.9928	H	0	0	0	0	0	0	0	0	0	0	0	0
-0.6495	-2.8697	2.4115	H	0	0	0	0	0	0	0	0	0	0	0	0
-2.1754	-1.5402	0.6623	C	0	0	0	0	0	0	0	0	0	0	0	0
-2.4181	-1.2421	1.6886	H	0	0	0	0	0	0	0	0	0	0	0	0
-2.7422	-2.4502	0.4346	H	0	0	0	0	0	0	0	0	0	0	0	0
-2.5451	-0.7517	-0.0025	H	0	0	0	0	0	0	0	0	0	0	0	0
-1.2959	2.1804	2.3068	C	0	0	0	0	0	0	0	0	0	0	0	0
-1.2338	3.0946	2.9054	H	0	0	0	0	0	0	0	0	0	0	0	0
-1.3537	1.3292	2.993	H	0	0	0	0	0	0	0	0	0	0	0	0
-2.2138	2.2127	1.7105	H	0	0	0	0	0	0	0	0	0	0	0	0
1.0357	2.0486	2.2993	O	0	0	0	0	0	0	0	0	0	0	0	0
1.8378	1.9259	1.7784	H	0	0	0	0	0	0	0	0	0	0	0	0
1 2 1	0 0 0 0
1 12 1	0 0 0 0
2 3 1	0 0 0 0
2 4 1	0 0 0 0
4 5 1	0 0 0 0
4 6 1	0 0 0 0
6 7 1	0 0 0 0
6 8 1	0 0 0 0
6 9 1	0 0 0 0
9 10 1	0 0 0 0
10 11 1	0 0 0 0
10 12 1	0 0 0 0
12 13 1	0 0 0 0
14 15 1	0 0 0 0
14 16 1	0 0 0 0
2 14 1	0 0 0 0
4 17 1	0 0 0 0
18 19 1	0 0 0 0
18 20 1	0 0 0 0
17 18 1	0 0 0 0
14 18 1	0 0 0 0
21 22 1	0 0 0 0
21 23 1	0 0 0 0
1 21 1	0 0 0 0
12 21 1	0 0 0 0
24 25 1	0 0 0 0
24 26 1	0 0 0 0
24 27 1	0 0 0 0
1 24 1	0 0 0 0
28 29 1	0 0 0 0
10 28 1	0 0 0 0
30 31 1	0 0 0 0
30 32 1	0 0 0 0
30 33 1	0 0 0 0
9 30 1	0 0 0 0
34 35 1	0 0 0 0
34 36 1	0 0 0 0
34 37 1	0 0 0 0
9 34 1	0 0 0 0
38 39 1	0 0 0 0
38 40 1	0 0 0 0
38 41 1	0 0 0 0
17 38 1	0 0 0 0
42 43 1	0 0 0 0
17 42 1	0 0 0 0
M END
$$$$
M0009
Spartan	02242109273D
43 45 0	0 0 0 0	0 0 0	999	V2	0
1.0004	0.0147	-1.6496	C	0	0	0	0	0	0	0	0	0	0	0	0
0.8359	1.1845	-0.678	C	0	0	0	0	0	0	0	0	0	0	0	0
1.8341	1.3527	-0.2412	H	0	0	0	0	0	0	0	0	0	0	0	0
-0.1176	0.7978	0.473	C	0	0	0	0	0	0	0	0	0	0	0	0
-1.1292	0.8227	0.05	H	0	0	0	0	0	0	0	0	0	0	0	0
0.104	-0.5917	1.0992	C	0	0	0	0	0	0	0	0	0	0	0	0
1.1771	-0.8252	1.0977	H	0	0	0	0	0	0	0	0	0	0	0	0
-0.1665	-0.5434	2.1615	H	0	0	0	0	0	0	0	0	0	0	0	0
-0.6883	-1.8091	0.5046	C	0	0	0	0	0	0	0	0	0	0	0	0
-0.3519	-2.162	-1.0021	C	0	0	0	0	0	0	0	0	0	0	0	0
-1.196	-2.7451	-1.3901	H	0	0	0	0	0	0	0	0	0	0	0	0
-0.2289	-0.8454	-1.7409	C	0	0	0	0	0	0	0	0	0	0	0	0
-1.1145	-0.2602	-1.5099	H	0	0	0	0	0	0	0	0	0	0	0	0
0.2955	2.5612	-1.0572	C	0	0	0	0	0	0	0	0	0	0	0	0
-0.6324	2.4524	-1.6334	H	0	0	0	0	0	0	0	0	0	0	0	0
0.9894	3.1492	-1.6645	H	0	0	0	0	0	0	0	0	0	0	0	0
-0.0834	2.0447	1.3774	C	0	0	0	0	0	0	0	0	0	0	0	0
0.0133	3.2058	0.327	C	0	0	0	0	0	0	0	0	0	0	0	0
0.8288	3.8715	0.6286	H	0	0	0	0	0	0	0	0	0	0	0	0
-0.8983	3.8111	0.3141	H	0	0	0	0	0	0	0	0	0	0	0	0
0.3572	-0.2717	-3.0009	C	0	0	0	0	0	0	0	0	0	0	0	0
0.9505	-0.8824	-3.6762	H	0	0	0	0	0	0	0	0	0	0	0	0
-0.2466	0.4813	-3.5024	H	0	0	0	0	0	0	0	0	0	0	0	0
2.3918	-0.6049	-1.541	C	0	0	0	0	0	0	0	0	0	0	0	0
2.6694	-0.8415	-0.5054	H	0	0	0	0	0	0	0	0	0	0	0	0
3.1296	0.122	-1.9012	H	0	0	0	0	0	0	0	0	0	0	0	0
2.4968	-1.5083	-2.145	H	0	0	0	0	0	0	0	0	0	0	0	0
0.7558	-3.0275	-1.1472	O	0	0	0	0	0	0	0	0	0	0	0	0
1.4972	-2.6446	-0.6647	H	0	0	0	0	0	0	0	0	0	0	0	0
-0.3743	-3.033	1.3797	C	0	0	0	0	0	0	0	0	0	0	0	0
0.7009	-3.224	1.4508	H	0	0	0	0	0	0	0	0	0	0	0	0
-0.8414	-3.9361	0.9739	H	0	0	0	0	0	0	0	0	0	0	0	0
-0.7522	-2.8777	2.3966	H	0	0	0	0	0	0	0	0	0	0	0	0
-2.2001	-1.5422	0.6184	C	0	0	0	0	0	0	0	0	0	0	0	0
-2.4566	-1.2271	1.6364	H	0	0	0	0	0	0	0	0	0	0	0	0
-2.7668	-2.4532	0.396	H	0	0	0	0	0	0	0	0	0	0	0	0
-2.5567	-0.7637	-0.0639	H	0	0	0	0	0	0	0	0	0	0	0	0
-1.2974	2.1653	2.2849	C	0	0	0	0	0	0	0	0	0	0	0	0
-1.2352	3.0831	2.8777	H	0	0	0	0	0	0	0	0	0	0	0	0
-1.3455	1.3184	2.9768	H	0	0	0	0	0	0	0	0	0	0	0	0
-2.2197	2.1891	1.6956	H	0	0	0	0	0	0	0	0	0	0	0	0
1.0346	2.0359	2.262	O	0	0	0	0	0	0	0	0	0	0	0	0
1.8376	1.9569	1.7328	H	0	0	0	0	0	0	0	0	0	0	0	0
1 2 1	0 0 0 0
1 12 1	0 0 0 0
2 3 1	0 0 0 0
2 4 1	0 0 0 0
4 5 1	0 0 0 0
4 6 1	0 0 0 0
6 7 1	0 0 0 0
6 8 1	0 0 0 0
6 9 1	0 0 0 0
9 10 1	0 0 0 0
10 11 1	0 0 0 0
10 12 1	0 0 0 0
12 13 1	0 0 0 0
14 15 1	0 0 0 0
14 16 1	0 0 0 0
2 14 1	0 0 0 0
4 17 1	0 0 0 0
18 19 1	0 0 0 0
18 20 1	0 0 0 0
17 18 1	0 0 0 0
14 18 1	0 0 0 0
21 22 1	0 0 0 0
21 23 1	0 0 0 0
1 21 1	0 0 0 0
12 21 1	0 0 0 0
24 25 1	0 0 0 0
24 26 1	0 0 0 0
24 27 1	0 0 0 0
1 24 1	0 0 0 0
28 29 1	0 0 0 0
10 28 1	0 0 0 0
30 31 1	0 0 0 0
30 32 1	0 0 0 0
30 33 1	0 0 0 0
9 30 1	0 0 0 0
34 35 1	0 0 0 0
34 36 1	0 0 0 0
34 37 1	0 0 0 0
9 34 1	0 0 0 0
38 39 1	0 0 0 0
38 40 1	0 0 0 0
38 41 1	0 0 0 0
17 38 1	0 0 0 0
42 43 1	0 0 0 0
17 42 1	0 0 0 0
M END
$$$$

## Sheet: (2R,3S,6S,7R,9S,10R)
M0001
Spartan	02242109193D
43 45 0	0 0 0 0	0 0 0	999	V2	0
-0.1468	0.1855	-1.8723	C	0	0	0	0	0	0	0	0	0	0	0	0
-1.1881	0.6469	-0.8727	C	0	0	0	0	0	0	0	0	0	0	0	0
-1.1404	1.7404	-0.784	H	0	0	0	0	0	0	0	0	0	0	0	0
-0.8245	0.054	0.512	C	0	0	0	0	0	0	0	0	0	0	0	0
-0.8941	-1.04	0.4278	H	0	0	0	0	0	0	0	0	0	0	0	0
0.5573	0.3917	1.1108	C	0	0	0	0	0	0	0	0	0	0	0	0
0.7084	1.4783	1.0869	H	0	0	0	0	0	0	0	0	0	0	0	0
0.5142	0.1269	2.1776	H	0	0	0	0	0	0	0	0	0	0	0	0
1.8619	-0.319	0.5959	C	0	0	0	0	0	0	0	0	0	0	0	0
2.2817	0.0321	-0.8955	C	0	0	0	0	0	0	0	0	0	0	0	0
2.4511	-0.9148	-1.431	H	0	0	0	0	0	0	0	0	0	0	0	0
1.1687	0.8175	-1.5178	C	0	0	0	0	0	0	0	0	0	0	0	0
1.0252	1.7257	-0.9342	H	0	0	0	0	0	0	0	0	0	0	0	0
-2.6569	0.2449	-1.0217	C	0	0	0	0	0	0	0	0	0	0	0	0
-2.7266	-0.8033	-1.3373	H	0	0	0	0	0	0	0	0	0	0	0	0
-3.1878	0.844	-1.7672	H	0	0	0	0	0	0	0	0	0	0	0	0
-2.0339	0.4825	1.3792	C	0	0	0	0	0	0	0	0	0	0	0	0
-3.2357	0.4102	0.4016	C	0	0	0	0	0	0	0	0	0	0	0	0
-3.8039	1.3382	0.503	H	0	0	0	0	0	0	0	0	0	0	0	0
-3.9059	-0.4145	0.6622	H	0	0	0	0	0	0	0	0	0	0	0	0
0.5935	1.0276	-2.8957	C	0	0	0	0	0	0	0	0	0	0	0	0
0.2703	2.0404	-3.1238	H	0	0	0	0	0	0	0	0	0	0	0	0
0.9795	0.4827	-3.754	H	0	0	0	0	0	0	0	0	0	0	0	0
-0.2278	-1.2793	-2.2786	C	0	0	0	0	0	0	0	0	0	0	0	0
-0.5055	-1.9366	-1.45	H	0	0	0	0	0	0	0	0	0	0	0	0
0.7186	-1.6469	-2.686	H	0	0	0	0	0	0	0	0	0	0	0	0
-0.989	-1.4001	-3.0577	H	0	0	0	0	0	0	0	0	0	0	0	0
3.4936	0.7804	-0.8905	O	0	0	0	0	0	0	0	0	0	0	0	0
3.6046	1.1221	-1.7858	H	0	0	0	0	0	0	0	0	0	0	0	0
2.9859	0.0959	1.5613	C	0	0	0	0	0	0	0	0	0	0	0	0
3.1225	1.181	1.5735	H	0	0	0	0	0	0	0	0	0	0	0	0
3.9402	-0.3518	1.2719	H	0	0	0	0	0	0	0	0	0	0	0	0
2.7436	-0.2372	2.5779	H	0	0	0	0	0	0	0	0	0	0	0	0
1.6907	-1.842	0.709	C	0	0	0	0	0	0	0	0	0	0	0	0
1.3422	-2.1211	1.7106	H	0	0	0	0	0	0	0	0	0	0	0	0
2.6485	-2.3448	0.5341	H	0	0	0	0	0	0	0	0	0	0	0	0
0.9749	-2.238	-0.0159	H	0	0	0	0	0	0	0	0	0	0	0	0
-2.2389	-0.3747	2.6253	C	0	0	0	0	0	0	0	0	0	0	0	0
-3.1299	-0.0404	3.167	H	0	0	0	0	0	0	0	0	0	0	0	0
-1.3825	-0.3031	3.3083	H	0	0	0	0	0	0	0	0	0	0	0	0
-2.3661	-1.4298	2.3594	H	0	0	0	0	0	0	0	0	0	0	0	0
-1.9183	1.8579	1.7524	O	0	0	0	0	0	0	0	0	0	0	0	0
-1.1745	1.9306	2.364	H	0	0	0	0	0	0	0	0	0	0	0	0
1 2 1	0 0 0 0
1 12 1	0 0 0 0
2 3 1	0 0 0 0
2 4 1	0 0 0 0
4 5 1	0 0 0 0
4 6 1	0 0 0 0
6 7 1	0 0 0 0
6 8 1	0 0 0 0
6 9 1	0 0 0 0
9 10 1	0 0 0 0
10 11 1	0 0 0 0
10 12 1	0 0 0 0
12 13 1	0 0 0 0
14 15 1	0 0 0 0
14 16 1	0 0 0 0
2 14 1	0 0 0 0
4 17 1	0 0 0 0
18 19 1	0 0 0 0
18 20 1	0 0 0 0
17 18 1	0 0 0 0
14 18 1	0 0 0 0
21 22 1	0 0 0 0
21 23 1	0 0 0 0
1 21 1	0 0 0 0
12 21 1	0 0 0 0
24 25 1	0 0 0 0
24 26 1	0 0 0 0
24 27 1	0 0 0 0
1 24 1	0 0 0 0
28 29 1	0 0 0 0
10 28 1	0 0 0 0
30 31 1	0 0 0 0
30 32 1	0 0 0 0
30 33 1	0 0 0 0
9 30 1	0 0 0 0
34 35 1	0 0 0 0
34 36 1	0 0 0 0
34 37 1	0 0 0 0
9 34 1	0 0 0 0
38 39 1	0 0 0 0
38 40 1	0 0 0 0
38 41 1	0 0 0 0
17 38 1	0 0 0 0
42 43 1	0 0 0 0
17 42 1	0 0 0 0
M END
$$$$
M0002
Spartan	02242109193D
43 45 0	0 0 0 0	0 0 0	999	V2	0
-0.3074	0.431	-1.8053	C	0	0	0	0	0	0	0	0	0	0	0	0
0.5752	1.2099	-0.8508	C	0	0	0	0	0	0	0	0	0	0	0	0
1.6258	1.0064	-1.093	H	0	0	0	0	0	0	0	0	0	0	0	0
0.3207	0.6763	0.5835	C	0	0	0	0	0	0	0	0	0	0	0	0
-0.7255	0.9042	0.835	H	0	0	0	0	0	0	0	0	0	0	0	0
0.5662	-0.8214	0.8643	C	0	0	0	0	0	0	0	0	0	0	0	0
0.6023	-0.931	1.956	H	0	0	0	0	0	0	0	0	0	0	0	0
1.5718	-1.0905	0.5254	H	0	0	0	0	0	0	0	0	0	0	0	0
-0.4663	-1.9105	0.398	C	0	0	0	0	0	0	0	0	0	0	0	0
-0.6022	-2.0954	-1.1732	C	0	0	0	0	0	0	0	0	0	0	0	0
-1.6714	-2.0469	-1.4291	H	0	0	0	0	0	0	0	0	0	0	0	0
0.1658	-0.9937	-1.836	C	0	0	0	0	0	0	0	0	0	0	0	0
1.2056	-1.0716	-1.5249	H	0	0	0	0	0	0	0	0	0	0	0	0
0.4053	2.7238	-0.6837	C	0	0	0	0	0	0	0	0	0	0	0	0
-0.6545	2.9951	-0.7491	H	0	0	0	0	0	0	0	0	0	0	0	0
0.9296	3.2905	-1.4583	H	0	0	0	0	0	0	0	0	0	0	0	0
1.1588	1.6459	1.4372	C	0	0	0	0	0	0	0	0	0	0	0	0
0.9381	3.0198	0.7408	C	0	0	0	0	0	0	0	0	0	0	0	0
1.8867	3.5672	0.7169	H	0	0	0	0	0	0	0	0	0	0	0	0
0.2306	3.6338	1.3082	H	0	0	0	0	0	0	0	0	0	0	0	0
0.0958	-0.2089	-3.1219	C	0	0	0	0	0	0	0	0	0	0	0	0
1.0503	0.027	-3.5861	H	0	0	0	0	0	0	0	0	0	0	0	0
-0.714	-0.3645	-3.8306	H	0	0	0	0	0	0	0	0	0	0	0	0
-1.7925	0.7619	-1.752	C	0	0	0	0	0	0	0	0	0	0	0	0
-2.4068	-0.0394	-2.1714	H	0	0	0	0	0	0	0	0	0	0	0	0
-1.9881	1.6648	-2.3406	H	0	0	0	0	0	0	0	0	0	0	0	0
-2.1514	0.9519	-0.7369	H	0	0	0	0	0	0	0	0	0	0	0	0
-0.0978	-3.3694	-1.5562	O	0	0	0	0	0	0	0	0	0	0	0	0
-0.0272	-3.3533	-2.5176	H	0	0	0	0	0	0	0	0	0	0	0	0
-0.0051	-3.2332	1.0348	C	0	0	0	0	0	0	0	0	0	0	0	0
1.0071	-3.4972	0.7171	H	0	0	0	0	0	0	0	0	0	0	0	0
-0.6642	-4.0587	0.7539	H	0	0	0	0	0	0	0	0	0	0	0	0
-0.0137	-3.1406	2.1275	H	0	0	0	0	0	0	0	0	0	0	0	0
-1.8537	-1.5795	0.9712	C	0	0	0	0	0	0	0	0	0	0	0	0
-1.7923	-1.3926	2.0501	H	0	0	0	0	0	0	0	0	0	0	0	0
-2.5408	-2.4187	0.8142	H	0	0	0	0	0	0	0	0	0	0	0	0
-2.3019	-0.6979	0.5051	H	0	0	0	0	0	0	0	0	0	0	0	0
0.7834	1.6759	2.9158	C	0	0	0	0	0	0	0	0	0	0	0	0
1.3613	2.4449	3.4444	H	0	0	0	0	0	0	0	0	0	0	0	0
0.9916	0.7129	3.391	H	0	0	0	0	0	0	0	0	0	0	0	0
-0.278	1.9102	3.0481	H	0	0	0	0	0	0	0	0	0	0	0	0
2.5154	1.2232	1.2907	O	0	0	0	0	0	0	0	0	0	0	0	0
3.0672	1.8385	1.7877	H	0	0	0	0	0	0	0	0	0	0	0	0
1 2 1	0 0 0 0
1 12 1	0 0 0 0
2 3 1	0 0 0 0
2 4 1	0 0 0 0
4 5 1	0 0 0 0
4 6 1	0 0 0 0
6 7 1	0 0 0 0
6 8 1	0 0 0 0
6 9 1	0 0 0 0
9 10 1	0 0 0 0
10 11 1	0 0 0 0
10 12 1	0 0 0 0
12 13 1	0 0 0 0
14 15 1	0 0 0 0
14 16 1	0 0 0 0
2 14 1	0 0 0 0
4 17 1	0 0 0 0
18 19 1	0 0 0 0
18 20 1	0 0 0 0
17 18 1	0 0 0 0
14 18 1	0 0 0 0
21 22 1	0 0 0 0
21 23 1	0 0 0 0
1 21 1	0 0 0 0
12 21 1	0 0 0 0
24 25 1	0 0 0 0
24 26 1	0 0 0 0
24 27 1	0 0 0 0
1 24 1	0 0 0 0
28 29 1	0 0 0 0
10 28 1	0 0 0 0
30 31 1	0 0 0 0
30 32 1	0 0 0 0
30 33 1	0 0 0 0
9 30 1	0 0 0 0
34 35 1	0 0 0 0
34 36 1	0 0 0 0
34 37 1	0 0 0 0
9 34 1	0 0 0 0
38 39 1	0 0 0 0
38 40 1	0 0 0 0
38 41 1	0 0 0 0
17 38 1	0 0 0 0
42 43 1	0 0 0 0
17 42 1	0 0 0 0
M END
$$$$
M0003
Spartan	02242109193D
43 45 0	0 0 0 0	0 0 0	999	V2	0
-0.2797	0.4498	-1.8338	C	0	0	0	0	0	0	0	0	0	0	0	0
0.5841	1.2318	-0.8674	C	0	0	0	0	0	0	0	0	0	0	0	0
1.6409	1.0174	-1.0765	H	0	0	0	0	0	0	0	0	0	0	0	0
0.2903	0.7268	0.5666	C	0	0	0	0	0	0	0	0	0	0	0	0
-0.7626	0.9508	0.7904	H	0	0	0	0	0	0	0	0	0	0	0	0
0.5378	-0.7652	0.8613	C	0	0	0	0	0	0	0	0	0	0	0	0
0.5646	-0.8746	1.9559	H	0	0	0	0	0	0	0	0	0	0	0	0
1.5482	-1.0272	0.5214	H	0	0	0	0	0	0	0	0	0	0	0	0
-0.4665	-1.8818	0.3963	C	0	0	0	0	0	0	0	0	0	0	0	0
-0.6849	-2.0278	-1.1865	C	0	0	0	0	0	0	0	0	0	0	0	0
-1.7437	-1.8493	-1.3899	H	0	0	0	0	0	0	0	0	0	0	0	0
0.1645	-0.9895	-1.8529	C	0	0	0	0	0	0	0	0	0	0	0	0
1.1969	-1.0872	-1.5169	H	0	0	0	0	0	0	0	0	0	0	0	0
0.4263	2.7475	-0.7213	C	0	0	0	0	0	0	0	0	0	0	0	0
-0.6351	3.0193	-0.7561	H	0	0	0	0	0	0	0	0	0	0	0	0
0.9286	3.3021	-1.5186	H	0	0	0	0	0	0	0	0	0	0	0	0
1.1206	1.7054	1.4335	C	0	0	0	0	0	0	0	0	0	0	0	0
1.0071	3.0543	0.6789	C	0	0	0	0	0	0	0	0	0	0	0	0
2.008	3.4899	0.621	H	0	0	0	0	0	0	0	0	0	0	0	0
0.3758	3.7583	1.2296	H	0	0	0	0	0	0	0	0	0	0	0	0
0.1383	-0.2033	-3.1366	C	0	0	0	0	0	0	0	0	0	0	0	0
1.1094	0.0116	-3.575	H	0	0	0	0	0	0	0	0	0	0	0	0
-0.6513	-0.3555	-3.8668	H	0	0	0	0	0	0	0	0	0	0	0	0
-1.7638	0.7858	-1.8011	C	0	0	0	0	0	0	0	0	0	0	0	0
-2.3652	0.033	-2.3181	H	0	0	0	0	0	0	0	0	0	0	0	0
-1.9324	1.7398	-2.313	H	0	0	0	0	0	0	0	0	0	0	0	0
-2.1601	0.8846	-0.7858	H	0	0	0	0	0	0	0	0	0	0	0	0
-0.4743	-3.3416	-1.6787	O	0	0	0	0	0	0	0	0	0	0	0	0
0.479	-3.4881	-1.7279	H	0	0	0	0	0	0	0	0	0	0	0	0
0.0934	-3.2003	0.9562	C	0	0	0	0	0	0	0	0	0	0	0	0
1.1005	-3.4066	0.5722	H	0	0	0	0	0	0	0	0	0	0	0	0
-0.5445	-4.0464	0.6928	H	0	0	0	0	0	0	0	0	0	0	0	0
0.167	-3.1459	2.0483	H	0	0	0	0	0	0	0	0	0	0	0	0
-1.8361	-1.6355	1.0458	C	0	0	0	0	0	0	0	0	0	0	0	0
-1.7463	-1.5344	2.1341	H	0	0	0	0	0	0	0	0	0	0	0	0
-2.5116	-2.4731	0.8387	H	0	0	0	0	0	0	0	0	0	0	0	0
-2.312	-0.7267	0.6642	H	0	0	0	0	0	0	0	0	0	0	0	0
0.6556	1.8005	2.8838	C	0	0	0	0	0	0	0	0	0	0	0	0
1.2545	2.543	3.4205	H	0	0	0	0	0	0	0	0	0	0	0	0
0.763	0.8403	3.4043	H	0	0	0	0	0	0	0	0	0	0	0	0
-0.3982	2.0935	2.9402	H	0	0	0	0	0	0	0	0	0	0	0	0
2.5063	1.3536	1.3941	O	0	0	0	0	0	0	0	0	0	0	0	0
2.6077	0.5211	1.873	H	0	0	0	0	0	0	0	0	0	0	0	0
1 2 1	0 0 0 0
1 12 1	0 0 0 0
2 3 1	0 0 0 0
2 4 1	0 0 0 0
4 5 1	0 0 0 0
4 6 1	0 0 0 0
6 7 1	0 0 0 0
6 8 1	0 0 0 0
6 9 1	0 0 0 0
9 10 1	0 0 0 0
10 11 1	0 0 0 0
10 12 1	0 0 0 0
12 13 1	0 0 0 0
14 15 1	0 0 0 0
14 16 1	0 0 0 0
2 14 1	0 0 0 0
4 17 1	0 0 0 0
18 19 1	0 0 0 0
18 20 1	0 0 0 0
17 18 1	0 0 0 0
14 18 1	0 0 0 0
21 22 1	0 0 0 0
21 23 1	0 0 0 0
1 21 1	0 0 0 0
12 21 1	0 0 0 0
24 25 1	0 0 0 0
24 26 1	0 0 0 0
24 27 1	0 0 0 0
1 24 1	0 0 0 0
28 29 1	0 0 0 0
10 28 1	0 0 0 0
30 31 1	0 0 0 0
30 32 1	0 0 0 0
30 33 1	0 0 0 0
9 30 1	0 0 0 0
34 35 1	0 0 0 0
34 36 1	0 0 0 0
34 37 1	0 0 0 0
9 34 1	0 0 0 0
38 39 1	0 0 0 0
38 40 1	0 0 0 0
38 41 1	0 0 0 0
17 38 1	0 0 0 0
42 43 1	0 0 0 0
17 42 1	0 0 0 0
M END
$$$$
M0004
Spartan	02242109193D
43 45 0	0 0 0 0	0 0 0	999	V2	0
0.2024	0.1534	-1.8915	C	0	0	0	0	0	0	0	0	0	0	0	0
0.6655	1.1961	-0.8946	C	0	0	0	0	0	0	0	0	0	0	0	0
1.7587	1.1447	-0.8058	H	0	0	0	0	0	0	0	0	0	0	0	0
0.0723	0.8384	0.4903	C	0	0	0	0	0	0	0	0	0	0	0	0
-1.0214	0.9149	0.4071	H	0	0	0	0	0	0	0	0	0	0	0	0
0.4019	-0.5448	1.0902	C	0	0	0	0	0	0	0	0	0	0	0	0
1.4875	-0.7021	1.0688	H	0	0	0	0	0	0	0	0	0	0	0	0
0.133	-0.4978	2.1559	H	0	0	0	0	0	0	0	0	0	0	0	0
-0.3145	-1.8424	0.568	C	0	0	0	0	0	0	0	0	0	0	0	0
0.0646	-2.2798	-0.9252	C	0	0	0	0	0	0	0	0	0	0	0	0
-0.8749	-2.4646	-1.4677	H	0	0	0	0	0	0	0	0	0	0	0	0
0.8403	-1.1622	-1.5421	C	0	0	0	0	0	0	0	0	0	0	0	0
1.7459	-1.017	-0.9561	H	0	0	0	0	0	0	0	0	0	0	0	0
0.2697	2.6666	-1.045	C	0	0	0	0	0	0	0	0	0	0	0	0
-0.777	2.7417	-1.3622	H	0	0	0	0	0	0	0	0	0	0	0	0
0.8722	3.193	-1.7901	H	0	0	0	0	0	0	0	0	0	0	0	0
0.5078	2.0456	1.3569	C	0	0	0	0	0	0	0	0	0	0	0	0
0.4384	3.2469	0.3781	C	0	0	0	0	0	0	0	0	0	0	0	0
1.369	3.8119	0.4796	H	0	0	0	0	0	0	0	0	0	0	0	0
-0.3839	3.9203	0.6399	H	0	0	0	0	0	0	0	0	0	0	0	0
1.0474	-0.5874	-2.9136	C	0	0	0	0	0	0	0	0	0	0	0	0
2.0574	-0.2596	-3.1444	H	0	0	0	0	0	0	0	0	0	0	0	0
0.5051	-0.9834	-3.768	H	0	0	0	0	0	0	0	0	0	0	0	0
-1.2608	0.2374	-2.3019	C	0	0	0	0	0	0	0	0	0	0	0	0
-1.9192	0.5337	-1.4796	H	0	0	0	0	0	0	0	0	0	0	0	0
-1.6322	-0.714	-2.697	H	0	0	0	0	0	0	0	0	0	0	0	0
-1.3756	0.9873	-3.0938	H	0	0	0	0	0	0	0	0	0	0	0	0
0.8824	-3.4378	-1.0003	O	0	0	0	0	0	0	0	0	0	0	0	0
0.3784	-4.1865	-0.6621	H	0	0	0	0	0	0	0	0	0	0	0	0
0.0769	-2.9655	1.5437	C	0	0	0	0	0	0	0	0	0	0	0	0
1.1522	-3.1623	1.519	H	0	0	0	0	0	0	0	0	0	0	0	0
-0.4461	-3.9023	1.3138	H	0	0	0	0	0	0	0	0	0	0	0	0
-0.2049	-2.6938	2.5672	H	0	0	0	0	0	0	0	0	0	0	0	0
-1.8374	-1.6596	0.6574	C	0	0	0	0	0	0	0	0	0	0	0	0
-2.1323	-1.3081	1.6536	H	0	0	0	0	0	0	0	0	0	0	0	0
-2.3486	-2.6124	0.4748	H	0	0	0	0	0	0	0	0	0	0	0	0
-2.2158	-0.9427	-0.0751	H	0	0	0	0	0	0	0	0	0	0	0	0
-0.3445	2.2554	2.6057	C	0	0	0	0	0	0	0	0	0	0	0	0
-0.0049	3.1456	3.1448	H	0	0	0	0	0	0	0	0	0	0	0	0
-0.2741	1.3999	3.29	H	0	0	0	0	0	0	0	0	0	0	0	0
-1.3999	2.3865	2.3435	H	0	0	0	0	0	0	0	0	0	0	0	0
1.8837	1.9245	1.7269	O	0	0	0	0	0	0	0	0	0	0	0	0
1.9551	1.1824	2.341	H	0	0	0	0	0	0	0	0	0	0	0	0
1 2 1	0 0 0 0
1 12 1	0 0 0 0
2 3 1	0 0 0 0
2 4 1	0 0 0 0
4 5 1	0 0 0 0
4 6 1	0 0 0 0
6 7 1	0 0 0 0
6 8 1	0 0 0 0
6 9 1	0 0 0 0
9 10 1	0 0 0 0
10 11 1	0 0 0 0
10 12 1	0 0 0 0
12 13 1	0 0 0 0
14 15 1	0 0 0 0
14 16 1	0 0 0 0
2 14 1	0 0 0 0
4 17 1	0 0 0 0
18 19 1	0 0 0 0
18 20 1	0 0 0 0
17 18 1	0 0 0 0
14 18 1	0 0 0 0
21 22 1	0 0 0 0
21 23 1	0 0 0 0
1 21 1	0 0 0 0
12 21 1	0 0 0 0
24 25 1	0 0 0 0
24 26 1	0 0 0 0
24 27 1	0 0 0 0
1 24 1	0 0 0 0
28 29 1	0 0 0 0
10 28 1	0 0 0 0
30 31 1	0 0 0 0
30 32 1	0 0 0 0
30 33 1	0 0 0 0
9 30 1	0 0 0 0
34 35 1	0 0 0 0
34 36 1	0 0 0 0
34 37 1	0 0 0 0
9 34 1	0 0 0 0
38 39 1	0 0 0 0
38 40 1	0 0 0 0
38 41 1	0 0 0 0
17 38 1	0 0 0 0
42 43 1	0 0 0 0
17 42 1	0 0 0 0
M END
$$$$
M0005
Spartan	02242109193D
43 45 0	0 0 0 0	0 0 0	999	V2	0
-0.2592	0.4229	-1.8379	C	0	0	0	0	0	0	0	0	0	0	0	0
0.6215	1.184	-0.8696	C	0	0	0	0	0	0	0	0	0	0	0	0
1.6707	0.9351	-1.0739	H	0	0	0	0	0	0	0	0	0	0	0	0
0.3032	0.6889	0.5649	C	0	0	0	0	0	0	0	0	0	0	0	0
-0.7432	0.9504	0.7811	H	0	0	0	0	0	0	0	0	0	0	0	0
0.5041	-0.8077	0.8707	C	0	0	0	0	0	0	0	0	0	0	0	0
1.5138	-1.0948	0.5574	H	0	0	0	0	0	0	0	0	0	0	0	0
0.5177	-0.9053	1.9644	H	0	0	0	0	0	0	0	0	0	0	0	0
-0.5333	-1.8898	0.3982	C	0	0	0	0	0	0	0	0	0	0	0	0
-0.7323	-2.0443	-1.1858	C	0	0	0	0	0	0	0	0	0	0	0	0
-1.7849	-1.8498	-1.408	H	0	0	0	0	0	0	0	0	0	0	0	0
0.1475	-1.0274	-1.8461	C	0	0	0	0	0	0	0	0	0	0	0	0
1.1727	-1.15	-1.4971	H	0	0	0	0	0	0	0	0	0	0	0	0
0.5052	2.7073	-0.7377	C	0	0	0	0	0	0	0	0	0	0	0	0
-0.5382	3.0187	-0.8595	H	0	0	0	0	0	0	0	0	0	0	0	0
1.088	3.2361	-1.4969	H	0	0	0	0	0	0	0	0	0	0	0	0
1.1459	1.6473	1.4268	C	0	0	0	0	0	0	0	0	0	0	0	0
0.9795	3.0141	0.7049	C	0	0	0	0	0	0	0	0	0	0	0	0
1.9348	3.5492	0.7194	H	0	0	0	0	0	0	0	0	0	0	0	0
0.2553	3.6433	1.2326	H	0	0	0	0	0	0	0	0	0	0	0	0
0.1534	-0.2484	-3.1336	C	0	0	0	0	0	0	0	0	0	0	0	0
1.1327	-0.0588	-3.5656	H	0	0	0	0	0	0	0	0	0	0	0	0
-0.6346	-0.3837	-3.8697	H	0	0	0	0	0	0	0	0	0	0	0	0
-1.7333	0.8001	-1.8195	C	0	0	0	0	0	0	0	0	0	0	0	0
-2.3531	0.0524	-2.3223	H	0	0	0	0	0	0	0	0	0	0	0	0
-1.8755	1.7466	-2.3532	H	0	0	0	0	0	0	0	0	0	0	0	0
-2.1305	0.9312	-0.8082	H	0	0	0	0	0	0	0	0	0	0	0	0
-0.5349	-3.3638	-1.6696	O	0	0	0	0	0	0	0	0	0	0	0	0
0.4148	-3.535	-1.6767	H	0	0	0	0	0	0	0	0	0	0	0	0
-0.0297	-3.2219	0.9794	C	0	0	0	0	0	0	0	0	0	0	0	0
0.9772	-3.4651	0.6177	H	0	0	0	0	0	0	0	0	0	0	0	0
-0.6912	-4.0488	0.712	H	0	0	0	0	0	0	0	0	0	0	0	0
0.0265	-3.1589	2.072	H	0	0	0	0	0	0	0	0	0	0	0	0
-1.904	-1.5916	1.0238	C	0	0	0	0	0	0	0	0	0	0	0	0
-1.8243	-1.4744	2.1115	H	0	0	0	0	0	0	0	0	0	0	0	0
-2.6028	-2.4117	0.8226	H	0	0	0	0	0	0	0	0	0	0	0	0
-2.349	-0.6756	0.6217	H	0	0	0	0	0	0	0	0	0	0	0	0
0.7363	1.7089	2.8953	C	0	0	0	0	0	0	0	0	0	0	0	0
1.3217	2.4705	3.4269	H	0	0	0	0	0	0	0	0	0	0	0	0
0.9082	0.7478	3.3891	H	0	0	0	0	0	0	0	0	0	0	0	0
-0.3216	1.9724	2.9991	H	0	0	0	0	0	0	0	0	0	0	0	0
2.4938	1.1853	1.32	O	0	0	0	0	0	0	0	0	0	0	0	0
3.0513	1.7945	1.8193	H	0	0	0	0	0	0	0	0	0	0	0	0
1 2 1	0 0 0 0
1 12 1	0 0 0 0
2 3 1	0 0 0 0
2 4 1	0 0 0 0
4 5 1	0 0 0 0
4 6 1	0 0 0 0
6 7 1	0 0 0 0
6 8 1	0 0 0 0
6 9 1	0 0 0 0
9 10 1	0 0 0 0
10 11 1	0 0 0 0
10 12 1	0 0 0 0
12 13 1	0 0 0 0
14 15 1	0 0 0 0
14 16 1	0 0 0 0
2 14 1	0 0 0 0
4 17 1	0 0 0 0
18 19 1	0 0 0 0
18 20 1	0 0 0 0
17 18 1	0 0 0 0
14 18 1	0 0 0 0
21 22 1	0 0 0 0
21 23 1	0 0 0 0
1 21 1	0 0 0 0
12 21 1	0 0 0 0
24 25 1	0 0 0 0
24 26 1	0 0 0 0
24 27 1	0 0 0 0
1 24 1	0 0 0 0
28 29 1	0 0 0 0
10 28 1	0 0 0 0
30 31 1	0 0 0 0
30 32 1	0 0 0 0
30 33 1	0 0 0 0
9 30 1	0 0 0 0
34 35 1	0 0 0 0
34 36 1	0 0 0 0
34 37 1	0 0 0 0
9 34 1	0 0 0 0
38 39 1	0 0 0 0
38 40 1	0 0 0 0
38 41 1	0 0 0 0
17 38 1	0 0 0 0
42 43 1	0 0 0 0
17 42 1	0 0 0 0
M END
$$$$
M0006
Spartan	02242109193D
43 45 0	0 0 0 0	0 0 0	999	V2	0
-0.3291	0.4499	-1.7744	C	0	0	0	0	0	0	0	0	0	0	0	0
0.5646	1.2286	-0.829	C	0	0	0	0	0	0	0	0	0	0	0	0
1.6106	1.0325	-1.1182	H	0	0	0	0	0	0	0	0	0	0	0	0
0.3394	0.6836	0.6055	C	0	0	0	0	0	0	0	0	0	0	0	0
-0.7095	0.8965	0.8561	H	0	0	0	0	0	0	0	0	0	0	0	0
0.5962	-0.8137	0.8734	C	0	0	0	0	0	0	0	0	0	0	0	0
0.6593	-0.9258	1.9632	H	0	0	0	0	0	0	0	0	0	0	0	0
1.596	-1.0856	0.5154	H	0	0	0	0	0	0	0	0	0	0	0	0
-0.44	-1.9039	0.42	C	0	0	0	0	0	0	0	0	0	0	0	0
-0.5975	-2.0863	-1.15	C	0	0	0	0	0	0	0	0	0	0	0	0
-1.6714	-2.0548	-1.3906	H	0	0	0	0	0	0	0	0	0	0	0	0
0.1465	-0.9724	-1.8218	C	0	0	0	0	0	0	0	0	0	0	0	0
1.1933	-1.0493	-1.5333	H	0	0	0	0	0	0	0	0	0	0	0	0
0.3946	2.737	-0.638	C	0	0	0	0	0	0	0	0	0	0	0	0
-0.6722	2.9865	-0.6004	H	0	0	0	0	0	0	0	0	0	0	0	0
0.8336	3.3213	-1.4522	H	0	0	0	0	0	0	0	0	0	0	0	0
1.1728	1.6536	1.4811	C	0	0	0	0	0	0	0	0	0	0	0	0
1.0576	3.0179	0.7299	C	0	0	0	0	0	0	0	0	0	0	0	0
2.0657	3.43	0.6163	H	0	0	0	0	0	0	0	0	0	0	0	0
0.4857	3.7471	1.3123	H	0	0	0	0	0	0	0	0	0	0	0	0
0.0518	-0.1806	-3.102	C	0	0	0	0	0	0	0	0	0	0	0	0
0.9952	0.0616	-3.5836	H	0	0	0	0	0	0	0	0	0	0	0	0
-0.7714	-0.3306	-3.7966	H	0	0	0	0	0	0	0	0	0	0	0	0
-1.8126	0.7812	-1.6965	C	0	0	0	0	0	0	0	0	0	0	0	0
-2.4331	-0.0238	-2.1013	H	0	0	0	0	0	0	0	0	0	0	0	0
-2.0179	1.6816	-2.2869	H	0	0	0	0	0	0	0	0	0	0	0	0
-2.1551	0.9767	-0.6766	H	0	0	0	0	0	0	0	0	0	0	0	0
-0.0743	-3.3505	-1.5433	O	0	0	0	0	0	0	0	0	0	0	0	0
-0.0494	-3.3447	-2.5077	H	0	0	0	0	0	0	0	0	0	0	0	0
0.0311	-3.2269	1.0486	C	0	0	0	0	0	0	0	0	0	0	0	0
1.0416	-3.487	0.7227	H	0	0	0	0	0	0	0	0	0	0	0	0
-0.6272	-4.0541	0.7709	H	0	0	0	0	0	0	0	0	0	0	0	0
0.0312	-3.1373	2.1411	H	0	0	0	0	0	0	0	0	0	0	0	0
-1.8197	-1.576	1.0124	C	0	0	0	0	0	0	0	0	0	0	0	0
-1.7423	-1.378	2.088	H	0	0	0	0	0	0	0	0	0	0	0	0
-2.5037	-2.4212	0.8744	H	0	0	0	0	0	0	0	0	0	0	0	0
-2.2816	-0.7025	0.5448	H	0	0	0	0	0	0	0	0	0	0	0	0
0.6932	1.7393	2.9221	C	0	0	0	0	0	0	0	0	0	0	0	0
1.3036	2.4584	3.4772	H	0	0	0	0	0	0	0	0	0	0	0	0
0.7793	0.7689	3.4206	H	0	0	0	0	0	0	0	0	0	0	0	0
-0.3521	2.0629	2.9607	H	0	0	0	0	0	0	0	0	0	0	0	0
2.5335	1.2319	1.5712	O	0	0	0	0	0	0	0	0	0	0	0	0
2.8837	1.1578	0.6746	H	0	0	0	0	0	0	0	0	0	0	0	0
1 2 1	0 0 0 0
1 12 1	0 0 0 0
2 3 1	0 0 0 0
2 4 1	0 0 0 0
4 5 1	0 0 0 0
4 6 1	0 0 0 0
6 7 1	0 0 0 0
6 8 1	0 0 0 0
6 9 1	0 0 0 0
9 10 1	0 0 0 0
10 11 1	0 0 0 0
10 12 1	0 0 0 0
12 13 1	0 0 0 0
14 15 1	0 0 0 0
14 16 1	0 0 0 0
2 14 1	0 0 0 0
4 17 1	0 0 0 0
18 19 1	0 0 0 0
18 20 1	0 0 0 0
17 18 1	0 0 0 0
14 18 1	0 0 0 0
21 22 1	0 0 0 0
21 23 1	0 0 0 0
1 21 1	0 0 0 0
12 21 1	0 0 0 0
24 25 1	0 0 0 0
24 26 1	0 0 0 0
24 27 1	0 0 0 0
1 24 1	0 0 0 0
28 29 1	0 0 0 0
10 28 1	0 0 0 0
30 31 1	0 0 0 0
30 32 1	0 0 0 0
30 33 1	0 0 0 0
9 30 1	0 0 0 0
34 35 1	0 0 0 0
34 36 1	0 0 0 0
34 37 1	0 0 0 0
9 34 1	0 0 0 0
38 39 1	0 0 0 0
38 40 1	0 0 0 0
38 41 1	0 0 0 0
17 38 1	0 0 0 0
42 43 1	0 0 0 0
17 42 1	0 0 0 0
M END
$$$$
M0007
Spartan	02242109193D
43 45 0	0 0 0 0	0 0 0	999	V2	0
-0.1205	0.2042	-1.888	C	0	0	0	0	0	0	0	0	0	0	0	0
-1.1641	0.6689	-0.8928	C	0	0	0	0	0	0	0	0	0	0	0	0
-1.1064	1.7608	-0.8026	H	0	0	0	0	0	0	0	0	0	0	0	0
-0.8087	0.0711	0.4931	C	0	0	0	0	0	0	0	0	0	0	0	0
-0.8943	-1.0221	0.4069	H	0	0	0	0	0	0	0	0	0	0	0	0
0.5727	0.3943	1.1004	C	0	0	0	0	0	0	0	0	0	0	0	0
0.7216	1.4791	1.1019	H	0	0	0	0	0	0	0	0	0	0	0	0
0.5164	0.1179	2.1615	H	0	0	0	0	0	0	0	0	0	0	0	0
1.8664	-0.3237	0.5721	C	0	0	0	0	0	0	0	0	0	0	0	0
2.3112	0.0645	-0.9159	C	0	0	0	0	0	0	0	0	0	0	0	0
2.504	-0.8708	-1.4638	H	0	0	0	0	0	0	0	0	0	0	0	0
1.1939	0.8407	-1.5328	C	0	0	0	0	0	0	0	0	0	0	0	0
1.048	1.7424	-0.9419	H	0	0	0	0	0	0	0	0	0	0	0	0
-2.6359	0.2777	-1.0582	C	0	0	0	0	0	0	0	0	0	0	0	0
-2.713	-0.7446	-1.4448	H	0	0	0	0	0	0	0	0	0	0	0	0
-3.1644	0.9268	-1.7615	H	0	0	0	0	0	0	0	0	0	0	0	0
-2.015	0.5022	1.3484	C	0	0	0	0	0	0	0	0	0	0	0	0
-3.219	0.3458	0.3747	C	0	0	0	0	0	0	0	0	0	0	0	0
-3.8945	1.1995	0.5	H	0	0	0	0	0	0	0	0	0	0	0	0
-3.7973	-0.5542	0.6113	H	0	0	0	0	0	0	0	0	0	0	0	0
0.624	1.0526	-2.9051	C	0	0	0	0	0	0	0	0	0	0	0	0
0.2966	2.0635	-3.1346	H	0	0	0	0	0	0	0	0	0	0	0	0
1.023	0.5121	-3.7598	H	0	0	0	0	0	0	0	0	0	0	0	0
-0.2053	-1.2579	-2.3023	C	0	0	0	0	0	0	0	0	0	0	0	0
-0.5099	-1.9173	-1.4844	H	0	0	0	0	0	0	0	0	0	0	0	0
0.7483	-1.631	-2.6883	H	0	0	0	0	0	0	0	0	0	0	0	0
-0.9469	-1.3706	-3.1015	H	0	0	0	0	0	0	0	0	0	0	0	0
3.4647	0.8893	-0.9834	O	0	0	0	0	0	0	0	0	0	0	0	0
4.2094	0.3981	-0.6195	H	0	0	0	0	0	0	0	0	0	0	0	0
2.989	0.0535	1.5541	C	0	0	0	0	0	0	0	0	0	0	0	0
3.1883	1.1285	1.5409	H	0	0	0	0	0	0	0	0	0	0	0	0
3.9249	-0.472	1.3226	H	0	0	0	0	0	0	0	0	0	0	0	0
2.7125	-0.2358	2.574	H	0	0	0	0	0	0	0	0	0	0	0	0
1.6796	-1.8468	0.6475	C	0	0	0	0	0	0	0	0	0	0	0	0
1.3259	-2.1482	1.6411	H	0	0	0	0	0	0	0	0	0	0	0	0
2.6307	-2.3605	0.4617	H	0	0	0	0	0	0	0	0	0	0	0	0
0.9622	-2.2177	-0.0884	H	0	0	0	0	0	0	0	0	0	0	0	0
-2.1992	-0.2961	2.6356	C	0	0	0	0	0	0	0	0	0	0	0	0
-3.1175	0.0119	3.1521	H	0	0	0	0	0	0	0	0	0	0	0	0
-1.3598	-0.1348	3.3185	H	0	0	0	0	0	0	0	0	0	0	0	0
-2.2808	-1.368	2.4263	H	0	0	0	0	0	0	0	0	0	0	0	0
-1.7986	1.8789	1.6614	O	0	0	0	0	0	0	0	0	0	0	0	0
-2.5623	2.1875	2.1632	H	0	0	0	0	0	0	0	0	0	0	0	0
1 2 1	0 0 0 0
1 12 1	0 0 0 0
2 3 1	0 0 0 0
2 4 1	0 0 0 0
4 5 1	0 0 0 0
4 6 1	0 0 0 0
6 7 1	0 0 0 0
6 8 1	0 0 0 0
6 9 1	0 0 0 0
9 10 1	0 0 0 0
10 11 1	0 0 0 0
10 12 1	0 0 0 0
12 13 1	0 0 0 0
14 15 1	0 0 0 0
14 16 1	0 0 0 0
2 14 1	0 0 0 0
4 17 1	0 0 0 0
18 19 1	0 0 0 0
18 20 1	0 0 0 0
17 18 1	0 0 0 0
14 18 1	0 0 0 0
21 22 1	0 0 0 0
21 23 1	0 0 0 0
1 21 1	0 0 0 0
12 21 1	0 0 0 0
24 25 1	0 0 0 0
24 26 1	0 0 0 0
24 27 1	0 0 0 0
1 24 1	0 0 0 0
28 29 1	0 0 0 0
10 28 1	0 0 0 0
30 31 1	0 0 0 0
30 32 1	0 0 0 0
30 33 1	0 0 0 0
9 30 1	0 0 0 0
34 35 1	0 0 0 0
34 36 1	0 0 0 0
34 37 1	0 0 0 0
9 34 1	0 0 0 0
38 39 1	0 0 0 0
38 40 1	0 0 0 0
38 41 1	0 0 0 0
17 38 1	0 0 0 0
42 43 1	0 0 0 0
17 42 1	0 0 0 0
M END
$$$$
M0008
Spartan	02242109193D
43 45 0	0 0 0 0	0 0 0	999	V2	0
0.2123	0.1141	-1.8699	C	0	0	0	0	0	0	0	0	0	0	0	0
0.6615	1.1608	-0.8715	C	0	0	0	0	0	0	0	0	0	0	0	0
1.7574	1.0842	-0.7753	H	0	0	0	0	0	0	0	0	0	0	0	0
0.0236	0.8272	0.5013	C	0	0	0	0	0	0	0	0	0	0	0	0
-1.0649	0.8975	0.3702	H	0	0	0	0	0	0	0	0	0	0	0	0
0.3517	-0.5393	1.1305	C	0	0	0	0	0	0	0	0	0	0	0	0
1.4404	-0.6697	1.1412	H	0	0	0	0	0	0	0	0	0	0	0	0
0.0796	-0.4682	2.1911	H	0	0	0	0	0	0	0	0	0	0	0	0
-0.3311	-1.8655	0.6338	C	0	0	0	0	0	0	0	0	0	0	0	0
-0.0967	-2.2619	-0.9021	C	0	0	0	0	0	0	0	0	0	0	0	0
-1.0706	-2.2539	-1.398	H	0	0	0	0	0	0	0	0	0	0	0	0
0.8027	-1.2215	-1.499	C	0	0	0	0	0	0	0	0	0	0	0	0
1.6971	-1.1054	-0.8856	H	0	0	0	0	0	0	0	0	0	0	0	0
0.2934	2.636	-1.0578	C	0	0	0	0	0	0	0	0	0	0	0	0
-0.7371	2.7166	-1.4233	H	0	0	0	0	0	0	0	0	0	0	0	0
0.9334	3.1434	-1.7859	H	0	0	0	0	0	0	0	0	0	0	0	0
0.415	2.0484	1.3713	C	0	0	0	0	0	0	0	0	0	0	0	0
0.3982	3.2382	0.3631	C	0	0	0	0	0	0	0	0	0	0	0	0
1.3177	3.8155	0.4998	H	0	0	0	0	0	0	0	0	0	0	0	0
-0.4333	3.9195	0.5687	H	0	0	0	0	0	0	0	0	0	0	0	0
1.0616	-0.6485	-2.8675	C	0	0	0	0	0	0	0	0	0	0	0	0
2.0872	-0.3466	-3.0626	H	0	0	0	0	0	0	0	0	0	0	0	0
0.5406	-1.0296	-3.7421	H	0	0	0	0	0	0	0	0	0	0	0	0
-1.2475	0.2044	-2.2919	C	0	0	0	0	0	0	0	0	0	0	0	0
-1.9309	0.349	-1.4498	H	0	0	0	0	0	0	0	0	0	0	0	0
-1.5718	-0.6913	-2.8286	H	0	0	0	0	0	0	0	0	0	0	0	0
-1.3782	1.052	-2.9739	H	0	0	0	0	0	0	0	0	0	0	0	0
0.3529	-3.5933	-1.0927	O	0	0	0	0	0	0	0	0	0	0	0	0
1.2808	-3.6339	-0.8349	H	0	0	0	0	0	0	0	0	0	0	0	0
0.2318	-2.9764	1.5369	C	0	0	0	0	0	0	0	0	0	0	0	0
1.3226	-3.0596	1.4421	H	0	0	0	0	0	0	0	0	0	0	0	0
-0.2037	-3.9471	1.2897	H	0	0	0	0	0	0	0	0	0	0	0	0
0.0165	-2.7543	2.5881	H	0	0	0	0	0	0	0	0	0	0	0	0
-1.8457	-1.7785	0.8749	C	0	0	0	0	0	0	0	0	0	0	0	0
-2.0663	-1.5355	1.9212	H	0	0	0	0	0	0	0	0	0	0	0	0
-2.3249	-2.7358	0.6414	H	0	0	0	0	0	0	0	0	0	0	0	0
-2.3163	-1.0133	0.2483	H	0	0	0	0	0	0	0	0	0	0	0	0
-0.5077	2.2752	2.5589	C	0	0	0	0	0	0	0	0	0	0	0	0
-0.1999	3.1712	3.1072	H	0	0	0	0	0	0	0	0	0	0	0	0
-0.4677	1.4284	3.2506	H	0	0	0	0	0	0	0	0	0	0	0	0
-1.5413	2.4064	2.2237	H	0	0	0	0	0	0	0	0	0	0	0	0
1.7143	1.8808	1.9404	O	0	0	0	0	0	0	0	0	0	0	0	0
2.3435	1.7601	1.2181	H	0	0	0	0	0	0	0	0	0	0	0	0
1 2 1	0 0 0 0
1 12 1	0 0 0 0
2 3 1	0 0 0 0
2 4 1	0 0 0 0
4 5 1	0 0 0 0
4 6 1	0 0 0 0
6 7 1	0 0 0 0
6 8 1	0 0 0 0
6 9 1	0 0 0 0
9 10 1	0 0 0 0
10 11 1	0 0 0 0
10 12 1	0 0 0 0
12 13 1	0 0 0 0
14 15 1	0 0 0 0
14 16 1	0 0 0 0
2 14 1	0 0 0 0
4 17 1	0 0 0 0
18 19 1	0 0 0 0
18 20 1	0 0 0 0
17 18 1	0 0 0 0
14 18 1	0 0 0 0
21 22 1	0 0 0 0
21 23 1	0 0 0 0
1 21 1	0 0 0 0
12 21 1	0 0 0 0
24 25 1	0 0 0 0
24 26 1	0 0 0 0
24 27 1	0 0 0 0
1 24 1	0 0 0 0
28 29 1	0 0 0 0
10 28 1	0 0 0 0
30 31 1	0 0 0 0
30 32 1	0 0 0 0
30 33 1	0 0 0 0
9 30 1	0 0 0 0
34 35 1	0 0 0 0
34 36 1	0 0 0 0
34 37 1	0 0 0 0
9 34 1	0 0 0 0
38 39 1	0 0 0 0
38 40 1	0 0 0 0
38 41 1	0 0 0 0
17 38 1	0 0 0 0
42 43 1	0 0 0 0
17 42 1	0 0 0 0
M END
$$$$
M0009
Spartan	02242109193D
43 45 0	0 0 0 0	0 0 0	999	V2	0
-0.3177	0.4568	-1.7976	C	0	0	0	0	0	0	0	0	0	0	0	0
0.576	1.2371	-0.8538	C	0	0	0	0	0	0	0	0	0	0	0	0
1.6208	1.0353	-1.1425	H	0	0	0	0	0	0	0	0	0	0	0	0
0.3503	0.6986	0.5823	C	0	0	0	0	0	0	0	0	0	0	0	0
-0.6959	0.922	0.8359	H	0	0	0	0	0	0	0	0	0	0	0	0
0.5964	-0.7994	0.855	C	0	0	0	0	0	0	0	0	0	0	0	0
0.6509	-0.9067	1.9459	H	0	0	0	0	0	0	0	0	0	0	0	0
1.5961	-1.0781	0.5027	H	0	0	0	0	0	0	0	0	0	0	0	0
-0.4467	-1.879	0.3942	C	0	0	0	0	0	0	0	0	0	0	0	0
-0.5719	-2.0851	-1.1877	C	0	0	0	0	0	0	0	0	0	0	0	0
-1.6421	-2.0738	-1.4451	H	0	0	0	0	0	0	0	0	0	0	0	0
0.1641	-0.9652	-1.8492	C	0	0	0	0	0	0	0	0	0	0	0	0
1.2087	-1.0399	-1.5549	H	0	0	0	0	0	0	0	0	0	0	0	0
0.4134	2.7481	-0.6689	C	0	0	0	0	0	0	0	0	0	0	0	0
-0.6518	3.0067	-0.6521	H	0	0	0	0	0	0	0	0	0	0	0	0
0.8713	3.325	-1.4779	H	0	0	0	0	0	0	0	0	0	0	0	0
1.1949	1.665	1.4495	C	0	0	0	0	0	0	0	0	0	0	0	0
1.0533	3.0323	0.711	C	0	0	0	0	0	0	0	0	0	0	0	0
2.0498	3.4763	0.6192	H	0	0	0	0	0	0	0	0	0	0	0	0
0.4499	3.7355	1.2938	H	0	0	0	0	0	0	0	0	0	0	0	0
0.0697	-0.1765	-3.1233	C	0	0	0	0	0	0	0	0	0	0	0	0
1.0134	0.0672	-3.6049	H	0	0	0	0	0	0	0	0	0	0	0	0
-0.7506	-0.3404	-3.8174	H	0	0	0	0	0	0	0	0	0	0	0	0
-1.8005	0.7915	-1.7259	C	0	0	0	0	0	0	0	0	0	0	0	0
-2.4218	-0.0226	-2.1117	H	0	0	0	0	0	0	0	0	0	0	0	0
-2.0062	1.6774	-2.3377	H	0	0	0	0	0	0	0	0	0	0	0	0
-2.1419	1.0138	-0.7107	H	0	0	0	0	0	0	0	0	0	0	0	0
0.0112	-3.2865	-1.6672	O	0	0	0	0	0	0	0	0	0	0	0	0
-0.4618	-4.03	-1.2766	H	0	0	0	0	0	0	0	0	0	0	0	0
-0.0049	-3.1994	1.0486	C	0	0	0	0	0	0	0	0	0	0	0	0
0.9774	-3.5183	0.6892	H	0	0	0	0	0	0	0	0	0	0	0	0
-0.7211	-4.0086	0.8546	H	0	0	0	0	0	0	0	0	0	0	0	0
0.0466	-3.0826	2.1365	H	0	0	0	0	0	0	0	0	0	0	0	0
-1.8329	-1.5285	0.956	C	0	0	0	0	0	0	0	0	0	0	0	0
-1.7772	-1.3245	2.032	H	0	0	0	0	0	0	0	0	0	0	0	0
-2.5297	-2.3626	0.8098	H	0	0	0	0	0	0	0	0	0	0	0	0
-2.2716	-0.6522	0.4732	H	0	0	0	0	0	0	0	0	0	0	0	0
0.7497	1.7385	2.9021	C	0	0	0	0	0	0	0	0	0	0	0	0
1.3552	2.4734	3.4418	H	0	0	0	0	0	0	0	0	0	0	0	0
0.8745	0.7713	3.3984	H	0	0	0	0	0	0	0	0	0	0	0	0
-0.3022	2.0348	2.9679	H	0	0	0	0	0	0	0	0	0	0	0	0
2.5597	1.2501	1.5046	O	0	0	0	0	0	0	0	0	0	0	0	0
2.8952	1.2032	0.6008	H	0	0	0	0	0	0	0	0	0	0	0	0
1 2 1	0 0 0 0
1 12 1	0 0 0 0
2 3 1	0 0 0 0
2 4 1	0 0 0 0
4 5 1	0 0 0 0
4 6 1	0 0 0 0
6 7 1	0 0 0 0
6 8 1	0 0 0 0
6 9 1	0 0 0 0
9 10 1	0 0 0 0
10 11 1	0 0 0 0
10 12 1	0 0 0 0
12 13 1	0 0 0 0
14 15 1	0 0 0 0
14 16 1	0 0 0 0
2 14 1	0 0 0 0
4 17 1	0 0 0 0
18 19 1	0 0 0 0
18 20 1	0 0 0 0
17 18 1	0 0 0 0
14 18 1	0 0 0 0
21 22 1	0 0 0 0
21 23 1	0 0 0 0
1 21 1	0 0 0 0
12 21 1	0 0 0 0
24 25 1	0 0 0 0
24 26 1	0 0 0 0
24 27 1	0 0 0 0
1 24 1	0 0 0 0
28 29 1	0 0 0 0
10 28 1	0 0 0 0
30 31 1	0 0 0 0
30 32 1	0 0 0 0
30 33 1	0 0 0 0
9 30 1	0 0 0 0
34 35 1	0 0 0 0
34 36 1	0 0 0 0
34 37 1	0 0 0 0
9 34 1	0 0 0 0
38 39 1	0 0 0 0
38 40 1	0 0 0 0
38 41 1	0 0 0 0
17 38 1	0 0 0 0
42 43 1	0 0 0 0
17 42 1	0 0 0 0
M END
$$$$

## Sheet: (2R,3S,6S,7R,9R,10R)
M0001
Spartan	02242109103D
43 45 0	0 0 0 0	0 0 0	999	V2	0
-0.7076	0.4207	-1.6983	C	0	0	0	0	0	0	0	0	0	0	0	0
0.5388	0.807	-0.9116	C	0	0	0	0	0	0	0	0	0	0	0	0
1.3393	0.1253	-1.2079	H	0	0	0	0	0	0	0	0	0	0	0	0
0.3169	0.6226	0.6074	C	0	0	0	0	0	0	0	0	0	0	0	0
-0.727	0.8656	0.8497	H	0	0	0	0	0	0	0	0	0	0	0	0
0.6185	-0.7924	1.0996	C	0	0	0	0	0	0	0	0	0	0	0	0
1.6419	-1.0562	0.8055	H	0	0	0	0	0	0	0	0	0	0	0	0
0.5869	-0.8046	2.1996	H	0	0	0	0	0	0	0	0	0	0	0	0
-0.3133	-1.9335	0.624	C	0	0	0	0	0	0	0	0	0	0	0	0
-0.301	-2.117	-0.9152	C	0	0	0	0	0	0	0	0	0	0	0	0
-0.8254	-3.0679	-1.1128	H	0	0	0	0	0	0	0	0	0	0	0	0
-1.0641	-1.0462	-1.6946	C	0	0	0	0	0	0	0	0	0	0	0	0
-2.133	-1.2523	-1.717	H	0	0	0	0	0	0	0	0	0	0	0	0
1.0417	2.2655	-1.0945	C	0	0	0	0	0	0	0	0	0	0	0	0
0.4721	2.8258	-1.8411	H	0	0	0	0	0	0	0	0	0	0	0	0
2.0822	2.2542	-1.4279	H	0	0	0	0	0	0	0	0	0	0	0	0
1.1687	1.7342	1.2629	C	0	0	0	0	0	0	0	0	0	0	0	0
0.955	2.903	0.2988	C	0	0	0	0	0	0	0	0	0	0	0	0
1.6918	3.6947	0.4643	H	0	0	0	0	0	0	0	0	0	0	0	0
-0.0429	3.3255	0.4712	H	0	0	0	0	0	0	0	0	0	0	0	0
-0.5273	-0.3995	-2.9512	C	0	0	0	0	0	0	0	0	0	0	0	0
0.4941	-0.6201	-3.2497	H	0	0	0	0	0	0	0	0	0	0	0	0
-1.2127	-0.2491	-3.7813	H	0	0	0	0	0	0	0	0	0	0	0	0
-1.8658	1.4001	-1.6661	C	0	0	0	0	0	0	0	0	0	0	0	0
-2.7525	0.9728	-2.1472	H	0	0	0	0	0	0	0	0	0	0	0	0
-1.6241	2.33	-2.1921	H	0	0	0	0	0	0	0	0	0	0	0	0
-2.1424	1.661	-0.637	H	0	0	0	0	0	0	0	0	0	0	0	0
1.054	-2.2563	-1.3161	O	0	0	0	0	0	0	0	0	0	0	0	0
1.0563	-2.5474	-2.2341	H	0	0	0	0	0	0	0	0	0	0	0	0
0.1995	-3.2384	1.2565	C	0	0	0	0	0	0	0	0	0	0	0	0
1.2135	-3.4633	0.9153	H	0	0	0	0	0	0	0	0	0	0	0	0
-0.4456	-4.084	0.9888	H	0	0	0	0	0	0	0	0	0	0	0	0
0.2097	-3.1611	2.3497	H	0	0	0	0	0	0	0	0	0	0	0	0
-1.7546	-1.6971	1.0956	C	0	0	0	0	0	0	0	0	0	0	0	0
-1.7875	-1.6319	2.189	H	0	0	0	0	0	0	0	0	0	0	0	0
-2.4051	-2.527	0.793	H	0	0	0	0	0	0	0	0	0	0	0	0
-2.1815	-0.775	0.6908	H	0	0	0	0	0	0	0	0	0	0	0	0
0.7843	2.051	2.7044	C	0	0	0	0	0	0	0	0	0	0	0	0
1.3932	2.879	3.0804	H	0	0	0	0	0	0	0	0	0	0	0	0
0.9509	1.1862	3.3588	H	0	0	0	0	0	0	0	0	0	0	0	0
-0.2723	2.329	2.7812	H	0	0	0	0	0	0	0	0	0	0	0	0
2.5604	1.4255	1.1842	O	0	0	0	0	0	0	0	0	0	0	0	0
2.716	0.6414	1.7251	H	0	0	0	0	0	0	0	0	0	0	0	0
1 2 1	0 0 0 0
1 12 1	0 0 0 0
2 3 1	0 0 0 0
2 4 1	0 0 0 0
4 5 1	0 0 0 0
4 6 1	0 0 0 0
6 7 1	0 0 0 0
6 8 1	0 0 0 0
6 9 1	0 0 0 0
9 10 1	0 0 0 0
10 11 1	0 0 0 0
10 12 1	0 0 0 0
12 13 1	0 0 0 0
14 15 1	0 0 0 0
14 16 1	0 0 0 0
2 14 1	0 0 0 0
4 17 1	0 0 0 0
18 19 1	0 0 0 0
18 20 1	0 0 0 0
17 18 1	0 0 0 0
14 18 1	0 0 0 0
21 22 1	0 0 0 0
21 23 1	0 0 0 0
1 21 1	0 0 0 0
12 21 1	0 0 0 0
24 25 1	0 0 0 0
24 26 1	0 0 0 0
24 27 1	0 0 0 0
1 24 1	0 0 0 0
28 29 1	0 0 0 0
10 28 1	0 0 0 0
30 31 1	0 0 0 0
30 32 1	0 0 0 0
30 33 1	0 0 0 0
9 30 1	0 0 0 0
34 35 1	0 0 0 0
34 36 1	0 0 0 0
34 37 1	0 0 0 0
9 34 1	0 0 0 0
38 39 1	0 0 0 0
38 40 1	0 0 0 0
38 41 1	0 0 0 0
17 38 1	0 0 0 0
42 43 1	0 0 0 0
17 42 1	0 0 0 0
M END
$$$$
M0002
Spartan	02242109103D
43 45 0	0 0 0 0	0 0 0	999	V2	0
-0.7092	0.3857	-1.6959	C	0	0	0	0	0	0	0	0	0	0	0	0
0.5373	0.7708	-0.9092	C	0	0	0	0	0	0	0	0	0	0	0	0
1.337	0.0866	-1.2007	H	0	0	0	0	0	0	0	0	0	0	0	0
0.3117	0.592	0.6111	C	0	0	0	0	0	0	0	0	0	0	0	0
-0.733	0.8401	0.8456	H	0	0	0	0	0	0	0	0	0	0	0	0
0.6137	-0.8184	1.1151	C	0	0	0	0	0	0	0	0	0	0	0	0
1.6453	-1.0674	0.8486	H	0	0	0	0	0	0	0	0	0	0	0	0
0.5696	-0.8194	2.2132	H	0	0	0	0	0	0	0	0	0	0	0	0
-0.3159	-1.9589	0.6348	C	0	0	0	0	0	0	0	0	0	0	0	0
-0.3039	-2.1479	-0.9038	C	0	0	0	0	0	0	0	0	0	0	0	0
-0.8281	-3.0996	-1.0988	H	0	0	0	0	0	0	0	0	0	0	0	0
-1.0684	-1.0801	-1.6869	C	0	0	0	0	0	0	0	0	0	0	0	0
-2.1377	-1.2845	-1.7067	H	0	0	0	0	0	0	0	0	0	0	0	0
1.0404	2.2285	-1.0973	C	0	0	0	0	0	0	0	0	0	0	0	0
0.4854	2.7824	-1.8595	H	0	0	0	0	0	0	0	0	0	0	0	0
2.0875	2.2143	-1.411	H	0	0	0	0	0	0	0	0	0	0	0	0
1.15	1.7063	1.2625	C	0	0	0	0	0	0	0	0	0	0	0	0
0.9263	2.8745	0.2894	C	0	0	0	0	0	0	0	0	0	0	0	0
1.6413	3.6909	0.4524	H	0	0	0	0	0	0	0	0	0	0	0	0
-0.0791	3.2866	0.4458	H	0	0	0	0	0	0	0	0	0	0	0	0
-0.531	-0.4395	-2.946	C	0	0	0	0	0	0	0	0	0	0	0	0
0.4897	-0.6652	-3.2432	H	0	0	0	0	0	0	0	0	0	0	0	0
-1.2161	-0.2896	-3.7765	H	0	0	0	0	0	0	0	0	0	0	0	0
-1.865	1.3682	-1.6679	C	0	0	0	0	0	0	0	0	0	0	0	0
-2.7514	0.9425	-2.1512	H	0	0	0	0	0	0	0	0	0	0	0	0
-1.62	2.2973	-2.1943	H	0	0	0	0	0	0	0	0	0	0	0	0
-2.1446	1.6304	-0.6398	H	0	0	0	0	0	0	0	0	0	0	0	0
1.05	-2.2868	-1.3083	O	0	0	0	0	0	0	0	0	0	0	0	0
1.0493	-2.6003	-2.2187	H	0	0	0	0	0	0	0	0	0	0	0	0
0.1969	-3.2627	1.2699	C	0	0	0	0	0	0	0	0	0	0	0	0
1.2124	-3.485	0.9316	H	0	0	0	0	0	0	0	0	0	0	0	0
-0.4465	-4.1102	1.0029	H	0	0	0	0	0	0	0	0	0	0	0	0
0.2062	-3.1823	2.3628	H	0	0	0	0	0	0	0	0	0	0	0	0
-1.7595	-1.7258	1.1025	C	0	0	0	0	0	0	0	0	0	0	0	0
-1.7946	-1.6618	2.1958	H	0	0	0	0	0	0	0	0	0	0	0	0
-2.4093	-2.5556	0.7976	H	0	0	0	0	0	0	0	0	0	0	0	0
-2.1874	-0.8034	0.6985	H	0	0	0	0	0	0	0	0	0	0	0	0
0.7653	2.026	2.7029	C	0	0	0	0	0	0	0	0	0	0	0	0
1.3632	2.8631	3.0853	H	0	0	0	0	0	0	0	0	0	0	0	0
0.9439	1.162	3.3503	H	0	0	0	0	0	0	0	0	0	0	0	0
-0.2902	2.3086	2.778	H	0	0	0	0	0	0	0	0	0	0	0	0
2.5107	1.2785	1.2019	O	0	0	0	0	0	0	0	0	0	0	0	0
3.0576	2.0089	1.5172	H	0	0	0	0	0	0	0	0	0	0	0	0
1 2 1	0 0 0 0
1 12 1	0 0 0 0
2 3 1	0 0 0 0
2 4 1	0 0 0 0
4 5 1	0 0 0 0
4 6 1	0 0 0 0
6 7 1	0 0 0 0
6 8 1	0 0 0 0
6 9 1	0 0 0 0
9 10 1	0 0 0 0
10 11 1	0 0 0 0
10 12 1	0 0 0 0
12 13 1	0 0 0 0
14 15 1	0 0 0 0
14 16 1	0 0 0 0
2 14 1	0 0 0 0
4 17 1	0 0 0 0
18 19 1	0 0 0 0
18 20 1	0 0 0 0
17 18 1	0 0 0 0
14 18 1	0 0 0 0
21 22 1	0 0 0 0
21 23 1	0 0 0 0
1 21 1	0 0 0 0
12 21 1	0 0 0 0
24 25 1	0 0 0 0
24 26 1	0 0 0 0
24 27 1	0 0 0 0
1 24 1	0 0 0 0
28 29 1	0 0 0 0
10 28 1	0 0 0 0
30 31 1	0 0 0 0
30 32 1	0 0 0 0
30 33 1	0 0 0 0
9 30 1	0 0 0 0
34 35 1	0 0 0 0
34 36 1	0 0 0 0
34 37 1	0 0 0 0
9 34 1	0 0 0 0
38 39 1	0 0 0 0
38 40 1	0 0 0 0
38 41 1	0 0 0 0
17 38 1	0 0 0 0
42 43 1	0 0 0 0
17 42 1	0 0 0 0
M END
$$$$
M0003
Spartan	02242109103D
43 45 0	0 0 0 0	0 0 0	999	V2	0
-0.7228	0.4039	-1.6683	C	0	0	0	0	0	0	0	0	0	0	0	0
0.5211	0.7997	-0.8823	C	0	0	0	0	0	0	0	0	0	0	0	0
1.3196	0.116	-1.1876	H	0	0	0	0	0	0	0	0	0	0	0	0
0.3108	0.6177	0.6412	C	0	0	0	0	0	0	0	0	0	0	0	0
-0.7293	0.8754	0.884	H	0	0	0	0	0	0	0	0	0	0	0	0
0.6053	-0.7952	1.1427	C	0	0	0	0	0	0	0	0	0	0	0	0
1.6405	-1.0494	0.8915	H	0	0	0	0	0	0	0	0	0	0	0	0
0.5535	-0.7938	2.2399	H	0	0	0	0	0	0	0	0	0	0	0	0
-0.313	-1.9403	0.6536	C	0	0	0	0	0	0	0	0	0	0	0	0
-0.2871	-2.1247	-0.8852	C	0	0	0	0	0	0	0	0	0	0	0	0
-0.7911	-3.0849	-1.0885	H	0	0	0	0	0	0	0	0	0	0	0	0
-1.0645	-1.0657	-1.6664	C	0	0	0	0	0	0	0	0	0	0	0	0
-2.1312	-1.2819	-1.6841	H	0	0	0	0	0	0	0	0	0	0	0	0
1.0115	2.2645	-1.0748	C	0	0	0	0	0	0	0	0	0	0	0	0
0.4182	2.8214	-1.8042	H	0	0	0	0	0	0	0	0	0	0	0	0
2.039	2.271	-1.4568	H	0	0	0	0	0	0	0	0	0	0	0	0
1.1795	1.7224	1.2883	C	0	0	0	0	0	0	0	0	0	0	0	0
0.9569	2.8993	0.3236	C	0	0	0	0	0	0	0	0	0	0	0	0
1.6999	3.6875	0.4779	H	0	0	0	0	0	0	0	0	0	0	0	0
-0.0362	3.3297	0.504	H	0	0	0	0	0	0	0	0	0	0	0	0
-0.5365	-0.4135	-2.923	C	0	0	0	0	0	0	0	0	0	0	0	0
0.4855	-0.629	-3.224	H	0	0	0	0	0	0	0	0	0	0	0	0
-1.2248	-0.2667	-3.751	H	0	0	0	0	0	0	0	0	0	0	0	0
-1.8879	1.3751	-1.6339	C	0	0	0	0	0	0	0	0	0	0	0	0
-2.7751	0.9351	-2.1025	H	0	0	0	0	0	0	0	0	0	0	0	0
-1.6606	2.3025	-2.1716	H	0	0	0	0	0	0	0	0	0	0	0	0
-2.157	1.6428	-0.6045	H	0	0	0	0	0	0	0	0	0	0	0	0
1.0736	-2.2355	-1.2825	O	0	0	0	0	0	0	0	0	0	0	0	0
1.0841	-2.569	-2.1859	H	0	0	0	0	0	0	0	0	0	0	0	0
0.2021	-3.2428	1.2899	C	0	0	0	0	0	0	0	0	0	0	0	0
1.2184	-3.4641	0.9524	H	0	0	0	0	0	0	0	0	0	0	0	0
-0.4398	-4.0913	1.0231	H	0	0	0	0	0	0	0	0	0	0	0	0
0.2112	-3.1619	2.3828	H	0	0	0	0	0	0	0	0	0	0	0	0
-1.7606	-1.7141	1.1124	C	0	0	0	0	0	0	0	0	0	0	0	0
-1.8041	-1.6639	2.2064	H	0	0	0	0	0	0	0	0	0	0	0	0
-2.4074	-2.5407	0.7922	H	0	0	0	0	0	0	0	0	0	0	0	0
-2.1847	-0.7862	0.7169	H	0	0	0	0	0	0	0	0	0	0	0	0
0.8163	2.0431	2.7281	C	0	0	0	0	0	0	0	0	0	0	0	0
1.4371	2.8657	3.0969	H	0	0	0	0	0	0	0	0	0	0	0	0
0.9898	1.1761	3.3726	H	0	0	0	0	0	0	0	0	0	0	0	0
-0.2358	2.3353	2.8062	H	0	0	0	0	0	0	0	0	0	0	0	0
2.5586	1.3548	1.3186	O	0	0	0	0	0	0	0	0	0	0	0	0
2.8172	1.0755	0.4316	H	0	0	0	0	0	0	0	0	0	0	0	0
1 2 1	0 0 0 0
1 12 1	0 0 0 0
2 3 1	0 0 0 0
2 4 1	0 0 0 0
4 5 1	0 0 0 0
4 6 1	0 0 0 0
6 7 1	0 0 0 0
6 8 1	0 0 0 0
6 9 1	0 0 0 0
9 10 1	0 0 0 0
10 11 1	0 0 0 0
10 12 1	0 0 0 0
12 13 1	0 0 0 0
14 15 1	0 0 0 0
14 16 1	0 0 0 0
2 14 1	0 0 0 0
4 17 1	0 0 0 0
18 19 1	0 0 0 0
18 20 1	0 0 0 0
17 18 1	0 0 0 0
14 18 1	0 0 0 0
21 22 1	0 0 0 0
21 23 1	0 0 0 0
1 21 1	0 0 0 0
12 21 1	0 0 0 0
24 25 1	0 0 0 0
24 26 1	0 0 0 0
24 27 1	0 0 0 0
1 24 1	0 0 0 0
28 29 1	0 0 0 0
10 28 1	0 0 0 0
30 31 1	0 0 0 0
30 32 1	0 0 0 0
30 33 1	0 0 0 0
9 30 1	0 0 0 0
34 35 1	0 0 0 0
34 36 1	0 0 0 0
34 37 1	0 0 0 0
9 34 1	0 0 0 0
38 39 1	0 0 0 0
38 40 1	0 0 0 0
38 41 1	0 0 0 0
17 38 1	0 0 0 0
42 43 1	0 0 0 0
17 42 1	0 0 0 0
M END
$$$$
M0004
Spartan	02242109103D
43 45 0	0 0 0 0	0 0 0	999	V2	0
-0.6986	0.4244	-1.7331	C	0	0	0	0	0	0	0	0	0	0	0	0
0.5458	0.8089	-0.9438	C	0	0	0	0	0	0	0	0	0	0	0	0
1.3453	0.1238	-1.2346	H	0	0	0	0	0	0	0	0	0	0	0	0
0.3089	0.635	0.5752	C	0	0	0	0	0	0	0	0	0	0	0	0
-0.7381	0.8749	0.8042	H	0	0	0	0	0	0	0	0	0	0	0	0
0.6085	-0.7765	1.0786	C	0	0	0	0	0	0	0	0	0	0	0	0
1.6329	-1.0382	0.7845	H	0	0	0	0	0	0	0	0	0	0	0	0
0.5797	-0.7824	2.1789	H	0	0	0	0	0	0	0	0	0	0	0	0
-0.3208	-1.9195	0.6051	C	0	0	0	0	0	0	0	0	0	0	0	0
-0.3066	-2.1091	-0.9422	C	0	0	0	0	0	0	0	0	0	0	0	0
-0.831	-3.0592	-1.1434	H	0	0	0	0	0	0	0	0	0	0	0	0
-1.0708	-1.0412	-1.7132	C	0	0	0	0	0	0	0	0	0	0	0	0
-2.141	-1.2378	-1.7099	H	0	0	0	0	0	0	0	0	0	0	0	0
1.0565	2.2644	-1.1299	C	0	0	0	0	0	0	0	0	0	0	0	0
0.5004	2.8209	-1.8893	H	0	0	0	0	0	0	0	0	0	0	0	0
2.1024	2.2464	-1.4469	H	0	0	0	0	0	0	0	0	0	0	0	0
1.149	1.7525	1.2356	C	0	0	0	0	0	0	0	0	0	0	0	0
0.951	2.9128	0.2573	C	0	0	0	0	0	0	0	0	0	0	0	0
1.6862	3.7055	0.4264	H	0	0	0	0	0	0	0	0	0	0	0	0
-0.0487	3.3372	0.4117	H	0	0	0	0	0	0	0	0	0	0	0	0
-0.5354	-0.4147	-2.9757	C	0	0	0	0	0	0	0	0	0	0	0	0
0.4712	-0.693	-3.2702	H	0	0	0	0	0	0	0	0	0	0	0	0
-1.2264	-0.2609	-3.8005	H	0	0	0	0	0	0	0	0	0	0	0	0
-1.8505	1.4122	-1.7087	C	0	0	0	0	0	0	0	0	0	0	0	0
-2.7421	0.9838	-2.1808	H	0	0	0	0	0	0	0	0	0	0	0	0
-1.6036	2.3326	-2.2506	H	0	0	0	0	0	0	0	0	0	0	0	0
-2.1225	1.692	-0.6826	H	0	0	0	0	0	0	0	0	0	0	0	0
1.0154	-2.2054	-1.4514	O	0	0	0	0	0	0	0	0	0	0	0	0
1.4178	-3.0022	-1.0912	H	0	0	0	0	0	0	0	0	0	0	0	0
0.1886	-3.219	1.2566	C	0	0	0	0	0	0	0	0	0	0	0	0
1.2377	-3.4204	1.0057	H	0	0	0	0	0	0	0	0	0	0	0	0
-0.4109	-4.0826	0.9445	H	0	0	0	0	0	0	0	0	0	0	0	0
0.1329	-3.1533	2.3487	H	0	0	0	0	0	0	0	0	0	0	0	0
-1.764	-1.6908	1.0753	C	0	0	0	0	0	0	0	0	0	0	0	0
-1.8039	-1.6264	2.1689	H	0	0	0	0	0	0	0	0	0	0	0	0
-2.4108	-2.5221	0.7677	H	0	0	0	0	0	0	0	0	0	0	0	0
-2.1903	-0.7701	0.6678	H	0	0	0	0	0	0	0	0	0	0	0	0
0.739	2.0826	2.6675	C	0	0	0	0	0	0	0	0	0	0	0	0
1.3426	2.9129	3.0474	H	0	0	0	0	0	0	0	0	0	0	0	0
0.8918	1.2234	3.3333	H	0	0	0	0	0	0	0	0	0	0	0	0
-0.3184	2.3634	2.722	H	0	0	0	0	0	0	0	0	0	0	0	0
2.5423	1.4424	1.1855	O	0	0	0	0	0	0	0	0	0	0	0	0
2.6884	0.6728	1.7497	H	0	0	0	0	0	0	0	0	0	0	0	0
1 2 1	0 0 0 0
1 12 1	0 0 0 0
2 3 1	0 0 0 0
2 4 1	0 0 0 0
4 5 1	0 0 0 0
4 6 1	0 0 0 0
6 7 1	0 0 0 0
6 8 1	0 0 0 0
6 9 1	0 0 0 0
9 10 1	0 0 0 0
10 11 1	0 0 0 0
10 12 1	0 0 0 0
12 13 1	0 0 0 0
14 15 1	0 0 0 0
14 16 1	0 0 0 0
2 14 1	0 0 0 0
4 17 1	0 0 0 0
18 19 1	0 0 0 0
18 20 1	0 0 0 0
17 18 1	0 0 0 0
14 18 1	0 0 0 0
21 22 1	0 0 0 0
21 23 1	0 0 0 0
1 21 1	0 0 0 0
12 21 1	0 0 0 0
24 25 1	0 0 0 0
24 26 1	0 0 0 0
24 27 1	0 0 0 0
1 24 1	0 0 0 0
28 29 1	0 0 0 0
10 28 1	0 0 0 0
30 31 1	0 0 0 0
30 32 1	0 0 0 0
30 33 1	0 0 0 0
9 30 1	0 0 0 0
34 35 1	0 0 0 0
34 36 1	0 0 0 0
34 37 1	0 0 0 0
9 34 1	0 0 0 0
38 39 1	0 0 0 0
38 40 1	0 0 0 0
38 41 1	0 0 0 0
17 38 1	0 0 0 0
42 43 1	0 0 0 0
17 42 1	0 0 0 0
M END
$$$$
M0005
Spartan	02242109103D
43 45 0	0 0 0 0	0 0 0	999	V2	0
-0.7103	0.3894	-1.7289	C	0	0	0	0	0	0	0	0	0	0	0	0
0.5338	0.7774	-0.9407	C	0	0	0	0	0	0	0	0	0	0	0	0
1.3349	0.0946	-1.2308	H	0	0	0	0	0	0	0	0	0	0	0	0
0.3024	0.6027	0.5799	C	0	0	0	0	0	0	0	0	0	0	0	0
-0.7427	0.8516	0.8101	H	0	0	0	0	0	0	0	0	0	0	0	0
0.6006	-0.8062	1.0899	C	0	0	0	0	0	0	0	0	0	0	0	0
1.6343	-1.0514	0.8247	H	0	0	0	0	0	0	0	0	0	0	0	0
0.5586	-0.8045	2.1883	H	0	0	0	0	0	0	0	0	0	0	0	0
-0.3256	-1.9475	0.6079	C	0	0	0	0	0	0	0	0	0	0	0	0
-0.3079	-2.14	-0.9391	C	0	0	0	0	0	0	0	0	0	0	0	0
-0.8264	-3.0947	-1.1382	H	0	0	0	0	0	0	0	0	0	0	0	0
-1.078	-1.0775	-1.711	C	0	0	0	0	0	0	0	0	0	0	0	0
-2.1476	-1.2779	-1.7087	H	0	0	0	0	0	0	0	0	0	0	0	0
1.0367	2.2354	-1.1291	C	0	0	0	0	0	0	0	0	0	0	0	0
0.4803	2.7888	-1.8906	H	0	0	0	0	0	0	0	0	0	0	0	0
2.0834	2.2214	-1.4446	H	0	0	0	0	0	0	0	0	0	0	0	0
1.1407	1.7155	1.2333	C	0	0	0	0	0	0	0	0	0	0	0	0
0.9231	2.8826	0.2576	C	0	0	0	0	0	0	0	0	0	0	0	0
1.6403	3.697	0.4215	H	0	0	0	0	0	0	0	0	0	0	0	0
-0.0811	3.2978	0.4124	H	0	0	0	0	0	0	0	0	0	0	0	0
-0.5446	-0.4479	-2.9726	C	0	0	0	0	0	0	0	0	0	0	0	0
0.4629	-0.7219	-3.267	H	0	0	0	0	0	0	0	0	0	0	0	0
-1.2365	-0.2949	-3.7971	H	0	0	0	0	0	0	0	0	0	0	0	0
-1.8662	1.3723	-1.7029	C	0	0	0	0	0	0	0	0	0	0	0	0
-2.7547	0.9419	-2.1779	H	0	0	0	0	0	0	0	0	0	0	0	0
-1.6242	2.2962	-2.2406	H	0	0	0	0	0	0	0	0	0	0	0	0
-2.1419	1.6464	-0.6765	H	0	0	0	0	0	0	0	0	0	0	0	0
1.0108	-2.2264	-1.4568	O	0	0	0	0	0	0	0	0	0	0	0	0
1.4769	-2.9173	-0.9731	H	0	0	0	0	0	0	0	0	0	0	0	0
0.1762	-3.2472	1.2655	C	0	0	0	0	0	0	0	0	0	0	0	0
1.2282	-3.4536	1.0295	H	0	0	0	0	0	0	0	0	0	0	0	0
-0.4214	-4.1111	0.9502	H	0	0	0	0	0	0	0	0	0	0	0	0
0.1118	-3.1767	2.3568	H	0	0	0	0	0	0	0	0	0	0	0	0
-1.7724	-1.7208	1.0695	C	0	0	0	0	0	0	0	0	0	0	0	0
-1.818	-1.663	2.1633	H	0	0	0	0	0	0	0	0	0	0	0	0
-2.4191	-2.5489	0.7529	H	0	0	0	0	0	0	0	0	0	0	0	0
-2.1955	-0.7967	0.6659	H	0	0	0	0	0	0	0	0	0	0	0	0
0.7526	2.0389	2.672	C	0	0	0	0	0	0	0	0	0	0	0	0
1.3516	2.875	3.0548	H	0	0	0	0	0	0	0	0	0	0	0	0
0.9264	1.176	3.3225	H	0	0	0	0	0	0	0	0	0	0	0	0
-0.3024	2.3248	2.7428	H	0	0	0	0	0	0	0	0	0	0	0	0
2.5006	1.2825	1.1788	O	0	0	0	0	0	0	0	0	0	0	0	0
3.0497	2.0179	1.4763	H	0	0	0	0	0	0	0	0	0	0	0	0
1 2 1	0 0 0 0
1 12 1	0 0 0 0
2 3 1	0 0 0 0
2 4 1	0 0 0 0
4 5 1	0 0 0 0
4 6 1	0 0 0 0
6 7 1	0 0 0 0
6 8 1	0 0 0 0
6 9 1	0 0 0 0
9 10 1	0 0 0 0
10 11 1	0 0 0 0
10 12 1	0 0 0 0
12 13 1	0 0 0 0
14 15 1	0 0 0 0
14 16 1	0 0 0 0
2 14 1	0 0 0 0
4 17 1	0 0 0 0
18 19 1	0 0 0 0
18 20 1	0 0 0 0
17 18 1	0 0 0 0
14 18 1	0 0 0 0
21 22 1	0 0 0 0
21 23 1	0 0 0 0
1 21 1	0 0 0 0
12 21 1	0 0 0 0
24 25 1	0 0 0 0
24 26 1	0 0 0 0
24 27 1	0 0 0 0
1 24 1	0 0 0 0
28 29 1	0 0 0 0
10 28 1	0 0 0 0
30 31 1	0 0 0 0
30 32 1	0 0 0 0
30 33 1	0 0 0 0
9 30 1	0 0 0 0
34 35 1	0 0 0 0
34 36 1	0 0 0 0
34 37 1	0 0 0 0
9 34 1	0 0 0 0
38 39 1	0 0 0 0
38 40 1	0 0 0 0
38 41 1	0 0 0 0
17 38 1	0 0 0 0
42 43 1	0 0 0 0
17 42 1	0 0 0 0
M END
$$$$
M0006
Spartan	02242109103D
43 45 0	0 0 0 0	0 0 0	999	V2	0
-0.4164	0.0588	-1.7972	C	0	0	0	0	0	0	0	0	0	0	0	0
0.4771	0.8125	-0.8237	C	0	0	0	0	0	0	0	0	0	0	0	0
1.4746	0.3584	-0.8659	H	0	0	0	0	0	0	0	0	0	0	0	0
-0.004	0.7101	0.6406	C	0	0	0	0	0	0	0	0	0	0	0	0
-1.1011	0.7044	0.6516	H	0	0	0	0	0	0	0	0	0	0	0	0
0.4854	-0.5523	1.3507	C	0	0	0	0	0	0	0	0	0	0	0	0
1.5816	-0.5952	1.2978	H	0	0	0	0	0	0	0	0	0	0	0	0
0.2296	-0.4711	2.4142	H	0	0	0	0	0	0	0	0	0	0	0	0
-0.0492	-1.914	0.8482	C	0	0	0	0	0	0	0	0	0	0	0	0
0.3609	-2.2218	-0.6139	C	0	0	0	0	0	0	0	0	0	0	0	0
0.1241	-3.2862	-0.7821	H	0	0	0	0	0	0	0	0	0	0	0	0
-0.4168	-1.4451	-1.6764	C	0	0	0	0	0	0	0	0	0	0	0	0
-1.3715	-1.9165	-1.9026	H	0	0	0	0	0	0	0	0	0	0	0	0
0.6562	2.3164	-1.0709	C	0	0	0	0	0	0	0	0	0	0	0	0
-0.311	2.807	-1.2353	H	0	0	0	0	0	0	0	0	0	0	0	0
1.2839	2.5305	-1.9418	H	0	0	0	0	0	0	0	0	0	0	0	0
0.4582	2.0469	1.3388	C	0	0	0	0	0	0	0	0	0	0	0	0
1.2619	2.791	0.2478	C	0	0	0	0	0	0	0	0	0	0	0	0
2.3126	2.4704	0.3015	H	0	0	0	0	0	0	0	0	0	0	0	0
1.2443	3.8768	0.3888	H	0	0	0	0	0	0	0	0	0	0	0	0
0.2485	-0.7812	-2.8597	C	0	0	0	0	0	0	0	0	0	0	0	0
1.3345	-0.7579	-2.8953	H	0	0	0	0	0	0	0	0	0	0	0	0
-0.229	-0.8706	-3.8319	H	0	0	0	0	0	0	0	0	0	0	0	0
-1.7321	0.7233	-2.1542	C	0	0	0	0	0	0	0	0	0	0	0	0
-2.3665	0.0468	-2.7372	H	0	0	0	0	0	0	0	0	0	0	0	0
-1.5748	1.6266	-2.754	H	0	0	0	0	0	0	0	0	0	0	0	0
-2.2921	1.0102	-1.2554	H	0	0	0	0	0	0	0	0	0	0	0	0
1.7689	-2.0517	-0.7076	O	0	0	0	0	0	0	0	0	0	0	0	0
2.0449	-2.4117	-1.5574	H	0	0	0	0	0	0	0	0	0	0	0	0
0.5634	-3.0023	1.7471	C	0	0	0	0	0	0	0	0	0	0	0	0
1.6538	-3.0081	1.6638	H	0	0	0	0	0	0	0	0	0	0	0	0
0.1951	-3.9965	1.4661	H	0	0	0	0	0	0	0	0	0	0	0	0
0.2967	-2.8313	2.7961	H	0	0	0	0	0	0	0	0	0	0	0	0
-1.5772	-1.9863	0.9735	C	0	0	0	0	0	0	0	0	0	0	0	0
-1.8767	-1.8301	2.016	H	0	0	0	0	0	0	0	0	0	0	0	0
-1.9475	-2.972	0.6653	H	0	0	0	0	0	0	0	0	0	0	0	0
-2.0837	-1.2341	0.3621	H	0	0	0	0	0	0	0	0	0	0	0	0
-0.7536	2.8592	1.7821	C	0	0	0	0	0	0	0	0	0	0	0	0
-0.4315	3.7817	2.2748	H	0	0	0	0	0	0	0	0	0	0	0	0
-1.3549	2.2796	2.4899	H	0	0	0	0	0	0	0	0	0	0	0	0
-1.3835	3.1182	0.9247	H	0	0	0	0	0	0	0	0	0	0	0	0
1.2166	1.8607	2.5244	O	0	0	0	0	0	0	0	0	0	0	0	0
2.0002	1.3463	2.2967	H	0	0	0	0	0	0	0	0	0	0	0	0
1 2 1	0 0 0 0
1 12 1	0 0 0 0
2 3 1	0 0 0 0
2 4 1	0 0 0 0
4 5 1	0 0 0 0
4 6 1	0 0 0 0
6 7 1	0 0 0 0
6 8 1	0 0 0 0
6 9 1	0 0 0 0
9 10 1	0 0 0 0
10 11 1	0 0 0 0
10 12 1	0 0 0 0
12 13 1	0 0 0 0
14 15 1	0 0 0 0
14 16 1	0 0 0 0
2 14 1	0 0 0 0
4 17 1	0 0 0 0
18 19 1	0 0 0 0
18 20 1	0 0 0 0
17 18 1	0 0 0 0
14 18 1	0 0 0 0
21 22 1	0 0 0 0
21 23 1	0 0 0 0
1 21 1	0 0 0 0
12 21 1	0 0 0 0
24 25 1	0 0 0 0
24 26 1	0 0 0 0
24 27 1	0 0 0 0
1 24 1	0 0 0 0
28 29 1	0 0 0 0
10 28 1	0 0 0 0
30 31 1	0 0 0 0
30 32 1	0 0 0 0
30 33 1	0 0 0 0
9 30 1	0 0 0 0
34 35 1	0 0 0 0
34 36 1	0 0 0 0
34 37 1	0 0 0 0
9 34 1	0 0 0 0
38 39 1	0 0 0 0
38 40 1	0 0 0 0
38 41 1	0 0 0 0
17 38 1	0 0 0 0
42 43 1	0 0 0 0
17 42 1	0 0 0 0
M END
$$$$
M0007
Spartan	02242109103D
43 45 0	0 0 0 0	0 0 0	999	V2	0
-0.359	0.0359	-1.8403	C	0	0	0	0	0	0	0	0	0	0	0	0
0.4941	0.828	-0.8572	C	0	0	0	0	0	0	0	0	0	0	0	0
1.5151	0.4288	-0.8878	H	0	0	0	0	0	0	0	0	0	0	0	0
0.0134	0.7323	0.6046	C	0	0	0	0	0	0	0	0	0	0	0	0
-1.0841	0.7916	0.6059	H	0	0	0	0	0	0	0	0	0	0	0	0
0.4361	-0.543	1.3347	C	0	0	0	0	0	0	0	0	0	0	0	0
1.529	-0.5762	1.3683	H	0	0	0	0	0	0	0	0	0	0	0	0
0.0961	-0.4724	2.3804	H	0	0	0	0	0	0	0	0	0	0	0	0
-0.0819	-1.9038	0.8161	C	0	0	0	0	0	0	0	0	0	0	0	0
0.4065	-2.2212	-0.6188	C	0	0	0	0	0	0	0	0	0	0	0	0
0.1963	-3.2916	-0.7875	H	0	0	0	0	0	0	0	0	0	0	0	0
-0.3371	-1.4662	-1.716	C	0	0	0	0	0	0	0	0	0	0	0	0
-1.2761	-1.9527	-1.9729	H	0	0	0	0	0	0	0	0	0	0	0	0
0.5735	2.3383	-1.1134	C	0	0	0	0	0	0	0	0	0	0	0	0
-0.4317	2.7584	-1.2471	H	0	0	0	0	0	0	0	0	0	0	0	0
1.1549	2.5907	-2.006	H	0	0	0	0	0	0	0	0	0	0	0	0
0.5467	2.0388	1.3082	C	0	0	0	0	0	0	0	0	0	0	0	0
1.1894	2.8674	0.1784	C	0	0	0	0	0	0	0	0	0	0	0	0
2.2649	2.6599	0.1949	H	0	0	0	0	0	0	0	0	0	0	0	0
1.0545	3.9442	0.3241	H	0	0	0	0	0	0	0	0	0	0	0	0
0.3559	-0.7958	-2.8778	C	0	0	0	0	0	0	0	0	0	0	0	0
1.4416	-0.7497	-2.8769	H	0	0	0	0	0	0	0	0	0	0	0	0
-0.0867	-0.8986	-3.865	H	0	0	0	0	0	0	0	0	0	0	0	0
-1.6792	0.6642	-2.2451	C	0	0	0	0	0	0	0	0	0	0	0	0
-2.2806	-0.0371	-2.8326	H	0	0	0	0	0	0	0	0	0	0	0	0
-1.5275	1.5605	-2.8551	H	0	0	0	0	0	0	0	0	0	0	0	0
-2.2716	0.9519	-1.3679	H	0	0	0	0	0	0	0	0	0	0	0	0
1.8119	-2.0242	-0.6472	O	0	0	0	0	0	0	0	0	0	0	0	0
2.1349	-2.3769	-1.4844	H	0	0	0	0	0	0	0	0	0	0	0	0
0.479	-2.9885	1.7522	C	0	0	0	0	0	0	0	0	0	0	0	0
1.5713	-3.0043	1.7164	H	0	0	0	0	0	0	0	0	0	0	0	0
0.1129	-3.9817	1.4657	H	0	0	0	0	0	0	0	0	0	0	0	0
0.169	-2.8058	2.7869	H	0	0	0	0	0	0	0	0	0	0	0	0
-1.6146	-1.9646	0.8627	C	0	0	0	0	0	0	0	0	0	0	0	0
-1.9645	-1.8239	1.8917	H	0	0	0	0	0	0	0	0	0	0	0	0
-1.9804	-2.9402	0.5192	H	0	0	0	0	0	0	0	0	0	0	0	0
-2.0811	-1.195	0.2413	H	0	0	0	0	0	0	0	0	0	0	0	0
-0.5998	2.7839	1.992	C	0	0	0	0	0	0	0	0	0	0	0	0
-0.2197	3.6677	2.5146	H	0	0	0	0	0	0	0	0	0	0	0	0
-1.1042	2.1352	2.7219	H	0	0	0	0	0	0	0	0	0	0	0	0
-1.3519	3.1035	1.2612	H	0	0	0	0	0	0	0	0	0	0	0	0
1.5842	1.7993	2.2528	O	0	0	0	0	0	0	0	0	0	0	0	0
1.2004	1.3332	3.0051	H	0	0	0	0	0	0	0	0	0	0	0	0
1 2 1	0 0 0 0
1 12 1	0 0 0 0
2 3 1	0 0 0 0
2 4 1	0 0 0 0
4 5 1	0 0 0 0
4 6 1	0 0 0 0
6 7 1	0 0 0 0
6 8 1	0 0 0 0
6 9 1	0 0 0 0
9 10 1	0 0 0 0
10 11 1	0 0 0 0
10 12 1	0 0 0 0
12 13 1	0 0 0 0
14 15 1	0 0 0 0
14 16 1	0 0 0 0
2 14 1	0 0 0 0
4 17 1	0 0 0 0
18 19 1	0 0 0 0
18 20 1	0 0 0 0
17 18 1	0 0 0 0
14 18 1	0 0 0 0
21 22 1	0 0 0 0
21 23 1	0 0 0 0
1 21 1	0 0 0 0
12 21 1	0 0 0 0
24 25 1	0 0 0 0
24 26 1	0 0 0 0
24 27 1	0 0 0 0
1 24 1	0 0 0 0
28 29 1	0 0 0 0
10 28 1	0 0 0 0
30 31 1	0 0 0 0
30 32 1	0 0 0 0
30 33 1	0 0 0 0
9 30 1	0 0 0 0
34 35 1	0 0 0 0
34 36 1	0 0 0 0
34 37 1	0 0 0 0
9 34 1	0 0 0 0
38 39 1	0 0 0 0
38 40 1	0 0 0 0
38 41 1	0 0 0 0
17 38 1	0 0 0 0
42 43 1	0 0 0 0
17 42 1	0 0 0 0
M END
$$$$
M0008
Spartan	02242109103D
43 45 0	0 0 0 0	0 0 0	999	V2	0
-0.7146	0.4024	-1.7067	C	0	0	0	0	0	0	0	0	0	0	0	0
0.521	0.8065	-0.9124	C	0	0	0	0	0	0	0	0	0	0	0	0
1.3249	0.1255	-1.2097	H	0	0	0	0	0	0	0	0	0	0	0	0
0.2984	0.6306	0.6102	C	0	0	0	0	0	0	0	0	0	0	0	0
-0.7426	0.8946	0.8445	H	0	0	0	0	0	0	0	0	0	0	0	0
0.5833	-0.7796	1.1222	C	0	0	0	0	0	0	0	0	0	0	0	0
1.6218	-1.0302	0.8774	H	0	0	0	0	0	0	0	0	0	0	0	0
0.5279	-0.7723	2.2196	H	0	0	0	0	0	0	0	0	0	0	0	0
-0.3304	-1.9262	0.6327	C	0	0	0	0	0	0	0	0	0	0	0	0
-0.2876	-2.1198	-0.9127	C	0	0	0	0	0	0	0	0	0	0	0	0
-0.7878	-3.0818	-1.1211	H	0	0	0	0	0	0	0	0	0	0	0	0
-1.0625	-1.0684	-1.6932	C	0	0	0	0	0	0	0	0	0	0	0	0
-2.1289	-1.2841	-1.7011	H	0	0	0	0	0	0	0	0	0	0	0	0
1.0067	2.2731	-1.1045	C	0	0	0	0	0	0	0	0	0	0	0	0
0.4059	2.8282	-1.8295	H	0	0	0	0	0	0	0	0	0	0	0	0
2.0313	2.285	-1.4952	H	0	0	0	0	0	0	0	0	0	0	0	0
1.17	1.7313	1.2601	C	0	0	0	0	0	0	0	0	0	0	0	0
0.9552	2.9079	0.2945	C	0	0	0	0	0	0	0	0	0	0	0	0
1.7014	3.6936	0.4516	H	0	0	0	0	0	0	0	0	0	0	0	0
-0.036	3.3436	0.475	H	0	0	0	0	0	0	0	0	0	0	0	0
-0.5312	-0.4313	-2.9508	C	0	0	0	0	0	0	0	0	0	0	0	0
0.4818	-0.6881	-3.2415	H	0	0	0	0	0	0	0	0	0	0	0	0
-1.221	-0.2848	-3.7786	H	0	0	0	0	0	0	0	0	0	0	0	0
-1.8825	1.37	-1.6833	C	0	0	0	0	0	0	0	0	0	0	0	0
-2.7659	0.9234	-2.1515	H	0	0	0	0	0	0	0	0	0	0	0	0
-1.6577	2.2926	-2.2292	H	0	0	0	0	0	0	0	0	0	0	0	0
-2.158	1.6478	-0.6586	H	0	0	0	0	0	0	0	0	0	0	0	0
1.0418	-2.1874	-1.4075	O	0	0	0	0	0	0	0	0	0	0	0	0
1.4857	-2.9216	-0.967	H	0	0	0	0	0	0	0	0	0	0	0	0
0.1692	-3.2218	1.2978	C	0	0	0	0	0	0	0	0	0	0	0	0
1.2214	-3.4295	1.0628	H	0	0	0	0	0	0	0	0	0	0	0	0
-0.4289	-4.0872	0.9863	H	0	0	0	0	0	0	0	0	0	0	0	0
0.1036	-3.1459	2.389	H	0	0	0	0	0	0	0	0	0	0	0	0
-1.7831	-1.7018	1.0745	C	0	0	0	0	0	0	0	0	0	0	0	0
-1.8421	-1.6443	2.1661	H	0	0	0	0	0	0	0	0	0	0	0	0
-2.4254	-2.529	0.7502	H	0	0	0	0	0	0	0	0	0	0	0	0
-2.2016	-0.7775	0.6674	H	0	0	0	0	0	0	0	0	0	0	0	0
0.8073	2.0526	2.6995	C	0	0	0	0	0	0	0	0	0	0	0	0
1.4242	2.8787	3.0662	H	0	0	0	0	0	0	0	0	0	0	0	0
0.9846	1.1873	3.346	H	0	0	0	0	0	0	0	0	0	0	0	0
-0.2464	2.34	2.7781	H	0	0	0	0	0	0	0	0	0	0	0	0
2.5463	1.354	1.292	O	0	0	0	0	0	0	0	0	0	0	0	0
2.8207	1.1439	0.3903	H	0	0	0	0	0	0	0	0	0	0	0	0
1 2 1	0 0 0 0
1 12 1	0 0 0 0
2 3 1	0 0 0 0
2 4 1	0 0 0 0
4 5 1	0 0 0 0
4 6 1	0 0 0 0
6 7 1	0 0 0 0
6 8 1	0 0 0 0
6 9 1	0 0 0 0
9 10 1	0 0 0 0
10 11 1	0 0 0 0
10 12 1	0 0 0 0
12 13 1	0 0 0 0
14 15 1	0 0 0 0
14 16 1	0 0 0 0
2 14 1	0 0 0 0
4 17 1	0 0 0 0
18 19 1	0 0 0 0
18 20 1	0 0 0 0
17 18 1	0 0 0 0
14 18 1	0 0 0 0
21 22 1	0 0 0 0
21 23 1	0 0 0 0
1 21 1	0 0 0 0
12 21 1	0 0 0 0
24 25 1	0 0 0 0
24 26 1	0 0 0 0
24 27 1	0 0 0 0
1 24 1	0 0 0 0
28 29 1	0 0 0 0
10 28 1	0 0 0 0
30 31 1	0 0 0 0
30 32 1	0 0 0 0
30 33 1	0 0 0 0
9 30 1	0 0 0 0
34 35 1	0 0 0 0
34 36 1	0 0 0 0
34 37 1	0 0 0 0
9 34 1	0 0 0 0
38 39 1	0 0 0 0
38 40 1	0 0 0 0
38 41 1	0 0 0 0
17 38 1	0 0 0 0
42 43 1	0 0 0 0
17 42 1	0 0 0 0
M END
$$$$
M0009
Spartan	02242109103D
43 45 0	0 0 0 0	0 0 0	999	V2	0
-0.72	0.3666	-1.7341	C	0	0	0	0	0	0	0	0	0	0	0	0
0.5092	0.7803	-0.9353	C	0	0	0	0	0	0	0	0	0	0	0	0
1.3406	0.1388	-1.2421	H	0	0	0	0	0	0	0	0	0	0	0	0
0.2901	0.5863	0.5848	C	0	0	0	0	0	0	0	0	0	0	0	0
-0.7519	0.8439	0.8186	H	0	0	0	0	0	0	0	0	0	0	0	0
0.5735	-0.8251	1.1007	C	0	0	0	0	0	0	0	0	0	0	0	0
1.6272	-1.0609	0.8994	H	0	0	0	0	0	0	0	0	0	0	0	0
0.4959	-0.8196	2.1959	H	0	0	0	0	0	0	0	0	0	0	0	0
-0.3321	-1.9804	0.603	C	0	0	0	0	0	0	0	0	0	0	0	0
-0.2943	-2.1701	-0.9413	C	0	0	0	0	0	0	0	0	0	0	0	0
-0.8045	-3.1192	-1.1511	H	0	0	0	0	0	0	0	0	0	0	0	0
-1.0701	-1.104	-1.7181	C	0	0	0	0	0	0	0	0	0	0	0	0
-2.1387	-1.3112	-1.7244	H	0	0	0	0	0	0	0	0	0	0	0	0
0.982	2.2513	-1.1113	C	0	0	0	0	0	0	0	0	0	0	0	0
0.3862	2.807	-1.8394	H	0	0	0	0	0	0	0	0	0	0	0	0
2.0148	2.2631	-1.4685	H	0	0	0	0	0	0	0	0	0	0	0	0
1.1472	1.6857	1.2372	C	0	0	0	0	0	0	0	0	0	0	0	0
0.9082	2.871	0.2906	C	0	0	0	0	0	0	0	0	0	0	0	0
1.634	3.6782	0.4496	H	0	0	0	0	0	0	0	0	0	0	0	0
-0.0887	3.2882	0.4809	H	0	0	0	0	0	0	0	0	0	0	0	0
-0.5321	-0.4735	-2.9734	C	0	0	0	0	0	0	0	0	0	0	0	0
0.4813	-0.7447	-3.2539	H	0	0	0	0	0	0	0	0	0	0	0	0
-1.2114	-0.3251	-3.8088	H	0	0	0	0	0	0	0	0	0	0	0	0
-1.887	1.3367	-1.7225	C	0	0	0	0	0	0	0	0	0	0	0	0
-2.7684	0.8864	-2.1908	H	0	0	0	0	0	0	0	0	0	0	0	0
-1.66	2.2558	-2.2736	H	0	0	0	0	0	0	0	0	0	0	0	0
-2.1676	1.6208	-0.7004	H	0	0	0	0	0	0	0	0	0	0	0	0
1.0237	-2.3853	-1.4204	O	0	0	0	0	0	0	0	0	0	0	0	0
1.6142	-1.7632	-0.9811	H	0	0	0	0	0	0	0	0	0	0	0	0
0.1826	-3.2772	1.2502	C	0	0	0	0	0	0	0	0	0	0	0	0
1.1931	-3.5139	0.9053	H	0	0	0	0	0	0	0	0	0	0	0	0
-0.4646	-4.124	0.9939	H	0	0	0	0	0	0	0	0	0	0	0	0
0.202	-3.1875	2.3423	H	0	0	0	0	0	0	0	0	0	0	0	0
-1.7817	-1.7528	1.0536	C	0	0	0	0	0	0	0	0	0	0	0	0
-1.8365	-1.7116	2.1476	H	0	0	0	0	0	0	0	0	0	0	0	0
-2.4259	-2.5752	0.7197	H	0	0	0	0	0	0	0	0	0	0	0	0
-2.2008	-0.8221	0.6597	H	0	0	0	0	0	0	0	0	0	0	0	0
0.8024	1.9839	2.6915	C	0	0	0	0	0	0	0	0	0	0	0	0
1.4052	2.8207	3.0665	H	0	0	0	0	0	0	0	0	0	0	0	0
1.0051	1.1142	3.324	H	0	0	0	0	0	0	0	0	0	0	0	0
-0.2524	2.2584	2.7999	H	0	0	0	0	0	0	0	0	0	0	0	0
2.5027	1.2457	1.1318	O	0	0	0	0	0	0	0	0	0	0	0	0
3.0676	1.9636	1.4439	H	0	0	0	0	0	0	0	0	0	0	0	0
1 2 1	0 0 0 0
1 12 1	0 0 0 0
2 3 1	0 0 0 0
2 4 1	0 0 0 0
4 5 1	0 0 0 0
4 6 1	0 0 0 0
6 7 1	0 0 0 0
6 8 1	0 0 0 0
6 9 1	0 0 0 0
9 10 1	0 0 0 0
10 11 1	0 0 0 0
10 12 1	0 0 0 0
12 13 1	0 0 0 0
14 15 1	0 0 0 0
14 16 1	0 0 0 0
2 14 1	0 0 0 0
4 17 1	0 0 0 0
18 19 1	0 0 0 0
18 20 1	0 0 0 0
17 18 1	0 0 0 0
14 18 1	0 0 0 0
21 22 1	0 0 0 0
21 23 1	0 0 0 0
1 21 1	0 0 0 0
12 21 1	0 0 0 0
24 25 1	0 0 0 0
24 26 1	0 0 0 0
24 27 1	0 0 0 0
1 24 1	0 0 0 0
28 29 1	0 0 0 0
10 28 1	0 0 0 0
30 31 1	0 0 0 0
30 32 1	0 0 0 0
30 33 1	0 0 0 0
9 30 1	0 0 0 0
34 35 1	0 0 0 0
34 36 1	0 0 0 0
34 37 1	0 0 0 0
9 34 1	0 0 0 0
38 39 1	0 0 0 0
38 40 1	0 0 0 0
38 41 1	0 0 0 0
17 38 1	0 0 0 0
42 43 1	0 0 0 0
17 42 1	0 0 0 0
M END
$$$$
M0010
Spartan	02242109103D
43 45 0	0 0 0 0	0 0 0	999	V2	0
-0.707	0.3975	-1.7385	C	0	0	0	0	0	0	0	0	0	0	0	0
0.5237	0.8055	-0.9383	C	0	0	0	0	0	0	0	0	0	0	0	0
1.3556	0.1611	-1.2427	H	0	0	0	0	0	0	0	0	0	0	0	0
0.3008	0.6101	0.5797	C	0	0	0	0	0	0	0	0	0	0	0	0
-0.7443	0.8553	0.812	H	0	0	0	0	0	0	0	0	0	0	0	0
0.5909	-0.8045	1.0807	C	0	0	0	0	0	0	0	0	0	0	0	0
1.6333	-1.0561	0.8313	H	0	0	0	0	0	0	0	0	0	0	0	0
0.543	-0.8109	2.1792	H	0	0	0	0	0	0	0	0	0	0	0	0
-0.3273	-1.9562	0.5986	C	0	0	0	0	0	0	0	0	0	0	0	0
-0.3086	-2.1487	-0.9465	C	0	0	0	0	0	0	0	0	0	0	0	0
-0.8384	-3.0885	-1.1465	H	0	0	0	0	0	0	0	0	0	0	0	0
-1.0713	-1.0706	-1.7209	C	0	0	0	0	0	0	0	0	0	0	0	0
-2.1421	-1.2655	-1.7276	H	0	0	0	0	0	0	0	0	0	0	0	0
1.0101	2.272	-1.1118	C	0	0	0	0	0	0	0	0	0	0	0	0
0.4205	2.8316	-1.8421	H	0	0	0	0	0	0	0	0	0	0	0	0
2.044	2.2766	-1.4648	H	0	0	0	0	0	0	0	0	0	0	0	0
1.1559	1.7157	1.2412	C	0	0	0	0	0	0	0	0	0	0	0	0
0.9382	2.8933	0.2894	C	0	0	0	0	0	0	0	0	0	0	0	0
1.6789	3.6808	0.4562	H	0	0	0	0	0	0	0	0	0	0	0	0
-0.0567	3.3167	0.4745	H	0	0	0	0	0	0	0	0	0	0	0	0
-0.5277	-0.4449	-2.9768	C	0	0	0	0	0	0	0	0	0	0	0	0
0.4825	-0.7247	-3.2609	H	0	0	0	0	0	0	0	0	0	0	0	0
-1.2056	-0.2919	-3.8124	H	0	0	0	0	0	0	0	0	0	0	0	0
-1.8656	1.3776	-1.7274	C	0	0	0	0	0	0	0	0	0	0	0	0
-2.7512	0.9347	-2.1948	H	0	0	0	0	0	0	0	0	0	0	0	0
-1.6298	2.2936	-2.2795	H	0	0	0	0	0	0	0	0	0	0	0	0
-2.1424	1.6653	-0.7055	H	0	0	0	0	0	0	0	0	0	0	0	0
0.9981	-2.4032	-1.4355	O	0	0	0	0	0	0	0	0	0	0	0	0
1.5811	-1.6957	-1.1381	H	0	0	0	0	0	0	0	0	0	0	0	0
0.1888	-3.2544	1.2406	C	0	0	0	0	0	0	0	0	0	0	0	0
1.1953	-3.4924	0.8856	H	0	0	0	0	0	0	0	0	0	0	0	0
-0.4622	-4.0992	0.988	H	0	0	0	0	0	0	0	0	0	0	0	0
0.2152	-3.1673	2.3328	H	0	0	0	0	0	0	0	0	0	0	0	0
-1.77	-1.7193	1.0661	C	0	0	0	0	0	0	0	0	0	0	0	0
-1.811	-1.6623	2.1601	H	0	0	0	0	0	0	0	0	0	0	0	0
-2.4182	-2.5467	0.7526	H	0	0	0	0	0	0	0	0	0	0	0	0
-2.1941	-0.7947	0.6638	H	0	0	0	0	0	0	0	0	0	0	0	0
0.781	2.0229	2.6864	C	0	0	0	0	0	0	0	0	0	0	0	0
1.39	2.8502	3.0632	H	0	0	0	0	0	0	0	0	0	0	0	0
0.9508	1.1553	3.3365	H	0	0	0	0	0	0	0	0	0	0	0	0
-0.2752	2.2988	2.7703	H	0	0	0	0	0	0	0	0	0	0	0	0
2.5462	1.3986	1.1489	O	0	0	0	0	0	0	0	0	0	0	0	0
2.7248	0.6845	1.7727	H	0	0	0	0	0	0	0	0	0	0	0	0
1 2 1	0 0 0 0
1 12 1	0 0 0 0
2 3 1	0 0 0 0
2 4 1	0 0 0 0
4 5 1	0 0 0 0
4 6 1	0 0 0 0
6 7 1	0 0 0 0
6 8 1	0 0 0 0
6 9 1	0 0 0 0
9 10 1	0 0 0 0
10 11 1	0 0 0 0
10 12 1	0 0 0 0
12 13 1	0 0 0 0
14 15 1	0 0 0 0
14 16 1	0 0 0 0
2 14 1	0 0 0 0
4 17 1	0 0 0 0
18 19 1	0 0 0 0
18 20 1	0 0 0 0
17 18 1	0 0 0 0
14 18 1	0 0 0 0
21 22 1	0 0 0 0
21 23 1	0 0 0 0
1 21 1	0 0 0 0
12 21 1	0 0 0 0
24 25 1	0 0 0 0
24 26 1	0 0 0 0
24 27 1	0 0 0 0
1 24 1	0 0 0 0
28 29 1	0 0 0 0
10 28 1	0 0 0 0
30 31 1	0 0 0 0
30 32 1	0 0 0 0
30 33 1	0 0 0 0
9 30 1	0 0 0 0
34 35 1	0 0 0 0
34 36 1	0 0 0 0
34 37 1	0 0 0 0
9 34 1	0 0 0 0
38 39 1	0 0 0 0
38 40 1	0 0 0 0
38 41 1	0 0 0 0
17 38 1	0 0 0 0
42 43 1	0 0 0 0
17 42 1	0 0 0 0
M END
$$$$
M0011
Spartan	02242109103D
43 45 0	0 0 0 0	0 0 0	999	V2	0
-0.031	-0.3944	-1.8118	C	0	0	0	0	0	0	0	0	0	0	0	0
-0.7883	0.4937	-0.8355	C	0	0	0	0	0	0	0	0	0	0	0	0
-0.3425	1.4946	-0.872	H	0	0	0	0	0	0	0	0	0	0	0	0
-0.6883	0.0094	0.6291	C	0	0	0	0	0	0	0	0	0	0	0	0
-0.6983	-1.0884	0.6308	H	0	0	0	0	0	0	0	0	0	0	0	0
0.5787	0.4813	1.3456	C	0	0	0	0	0	0	0	0	0	0	0	0
0.6046	1.5752	1.3305	H	0	0	0	0	0	0	0	0	0	0	0	0
0.5011	0.1989	2.4022	H	0	0	0	0	0	0	0	0	0	0	0	0
1.9365	-0.0513	0.831	C	0	0	0	0	0	0	0	0	0	0	0	0
2.2474	0.3737	-0.6259	C	0	0	0	0	0	0	0	0	0	0	0	0
3.3127	0.1406	-0.7952	H	0	0	0	0	0	0	0	0	0	0	0	0
1.4728	-0.3966	-1.6942	C	0	0	0	0	0	0	0	0	0	0	0	0
1.9414	-1.3523	-1.924	H	0	0	0	0	0	0	0	0	0	0	0	0
-2.293	0.6541	-1.0876	C	0	0	0	0	0	0	0	0	0	0	0	0
-2.7707	-0.3204	-1.25	H	0	0	0	0	0	0	0	0	0	0	0	0
-2.5148	1.2772	-1.96	H	0	0	0	0	0	0	0	0	0	0	0	0
-2.0139	0.4773	1.3233	C	0	0	0	0	0	0	0	0	0	0	0	0
-2.7779	1.257	0.2286	C	0	0	0	0	0	0	0	0	0	0	0	0
-2.4697	2.308	0.2898	H	0	0	0	0	0	0	0	0	0	0	0	0
-3.8658	1.2128	0.3599	H	0	0	0	0	0	0	0	0	0	0	0	0
0.8085	0.2775	-2.8712	C	0	0	0	0	0	0	0	0	0	0	0	0
0.7899	1.3639	-2.8966	H	0	0	0	0	0	0	0	0	0	0	0	0
0.894	-0.1924	-3.8473	H	0	0	0	0	0	0	0	0	0	0	0	0
-0.6932	-1.7088	-2.1801	C	0	0	0	0	0	0	0	0	0	0	0	0
-0.0132	-2.3379	-2.7647	H	0	0	0	0	0	0	0	0	0	0	0	0
-1.5945	-1.5499	-2.7825	H	0	0	0	0	0	0	0	0	0	0	0	0
-0.9819	-2.2758	-1.2862	H	0	0	0	0	0	0	0	0	0	0	0	0
2.0728	1.7814	-0.7099	O	0	0	0	0	0	0	0	0	0	0	0	0
2.4592	2.0694	-1.5437	H	0	0	0	0	0	0	0	0	0	0	0	0
3.0269	0.5502	1.7357	C	0	0	0	0	0	0	0	0	0	0	0	0
3.039	1.6415	1.6539	H	0	0	0	0	0	0	0	0	0	0	0	0
4.0196	0.1744	1.4573	H	0	0	0	0	0	0	0	0	0	0	0	0
2.8495	0.2845	2.7847	H	0	0	0	0	0	0	0	0	0	0	0	0
2.0072	-1.5811	0.939	C	0	0	0	0	0	0	0	0	0	0	0	0
1.8609	-1.8901	1.9801	H	0	0	0	0	0	0	0	0	0	0	0	0
2.9881	-1.9528	0.617	H	0	0	0	0	0	0	0	0	0	0	0	0
1.2469	-2.0795	0.3306	H	0	0	0	0	0	0	0	0	0	0	0	0
-2.8168	-0.7306	1.8113	C	0	0	0	0	0	0	0	0	0	0	0	0
-3.744	-0.4121	2.3051	H	0	0	0	0	0	0	0	0	0	0	0	0
-2.2259	-1.31	2.5284	H	0	0	0	0	0	0	0	0	0	0	0	0
-3.0909	-1.3872	0.9777	H	0	0	0	0	0	0	0	0	0	0	0	0
-1.7024	1.3108	2.4347	O	0	0	0	0	0	0	0	0	0	0	0	0
-2.5409	1.6041	2.8118	H	0	0	0	0	0	0	0	0	0	0	0	0
1 2 1	0 0 0 0
1 12 1	0 0 0 0
2 3 1	0 0 0 0
2 4 1	0 0 0 0
4 5 1	0 0 0 0
4 6 1	0 0 0 0
6 7 1	0 0 0 0
6 8 1	0 0 0 0
6 9 1	0 0 0 0
9 10 1	0 0 0 0
10 11 1	0 0 0 0
10 12 1	0 0 0 0
12 13 1	0 0 0 0
14 15 1	0 0 0 0
14 16 1	0 0 0 0
2 14 1	0 0 0 0
4 17 1	0 0 0 0
18 19 1	0 0 0 0
18 20 1	0 0 0 0
17 18 1	0 0 0 0
14 18 1	0 0 0 0
21 22 1	0 0 0 0
21 23 1	0 0 0 0
1 21 1	0 0 0 0
12 21 1	0 0 0 0
24 25 1	0 0 0 0
24 26 1	0 0 0 0
24 27 1	0 0 0 0
1 24 1	0 0 0 0
28 29 1	0 0 0 0
10 28 1	0 0 0 0
30 31 1	0 0 0 0
30 32 1	0 0 0 0
30 33 1	0 0 0 0
9 30 1	0 0 0 0
34 35 1	0 0 0 0
34 36 1	0 0 0 0
34 37 1	0 0 0 0
9 34 1	0 0 0 0
38 39 1	0 0 0 0
38 40 1	0 0 0 0
38 41 1	0 0 0 0
17 38 1	0 0 0 0
42 43 1	0 0 0 0
17 42 1	0 0 0 0
M END
$$$$
M0012
Spartan	02242109103D
43 45 0	0 0 0 0	0 0 0	999	V2	0
-0.4066	0.0639	-1.8308	C	0	0	0	0	0	0	0	0	0	0	0	0
0.4837	0.8194	-0.8565	C	0	0	0	0	0	0	0	0	0	0	0	0
1.4833	0.3705	-0.8997	H	0	0	0	0	0	0	0	0	0	0	0	0
-0.003	0.7168	0.6063	C	0	0	0	0	0	0	0	0	0	0	0	0
-1.1002	0.715	0.6112	H	0	0	0	0	0	0	0	0	0	0	0	0
0.4763	-0.5465	1.3208	C	0	0	0	0	0	0	0	0	0	0	0	0
1.5732	-0.5904	1.2675	H	0	0	0	0	0	0	0	0	0	0	0	0
0.2241	-0.4603	2.3848	H	0	0	0	0	0	0	0	0	0	0	0	0
-0.0611	-1.906	0.8185	C	0	0	0	0	0	0	0	0	0	0	0	0
0.3567	-2.2169	-0.6498	C	0	0	0	0	0	0	0	0	0	0	0	0
0.1227	-3.2813	-0.8237	H	0	0	0	0	0	0	0	0	0	0	0	0
-0.4225	-1.442	-1.7026	C	0	0	0	0	0	0	0	0	0	0	0	0
-1.3868	-1.9029	-1.9071	H	0	0	0	0	0	0	0	0	0	0	0	0
0.6542	2.3251	-1.1003	C	0	0	0	0	0	0	0	0	0	0	0	0
-0.3163	2.8093	-1.2647	H	0	0	0	0	0	0	0	0	0	0	0	0
1.2809	2.5446	-1.9704	H	0	0	0	0	0	0	0	0	0	0	0	0
0.4594	2.051	1.3096	C	0	0	0	0	0	0	0	0	0	0	0	0
1.2552	2.8032	0.2191	C	0	0	0	0	0	0	0	0	0	0	0	0
2.3084	2.4938	0.2709	H	0	0	0	0	0	0	0	0	0	0	0	0
1.2275	3.8878	0.3616	H	0	0	0	0	0	0	0	0	0	0	0	0
0.246	-0.794	-2.8868	C	0	0	0	0	0	0	0	0	0	0	0	0
1.3302	-0.8266	-2.9136	H	0	0	0	0	0	0	0	0	0	0	0	0
-0.2379	-0.88	-3.8562	H	0	0	0	0	0	0	0	0	0	0	0	0
-1.7205	0.7308	-2.1918	C	0	0	0	0	0	0	0	0	0	0	0	0
-2.3562	0.0521	-2.7704	H	0	0	0	0	0	0	0	0	0	0	0	0
-1.56	1.6282	-2.7994	H	0	0	0	0	0	0	0	0	0	0	0	0
-2.2818	1.0276	-1.2969	H	0	0	0	0	0	0	0	0	0	0	0	0
1.7492	-2.0211	-0.8575	O	0	0	0	0	0	0	0	0	0	0	0	0
2.2211	-2.6295	-0.2788	H	0	0	0	0	0	0	0	0	0	0	0	0
0.5362	-2.9926	1.7331	C	0	0	0	0	0	0	0	0	0	0	0	0
1.6337	-2.9708	1.7389	H	0	0	0	0	0	0	0	0	0	0	0	0
0.2158	-3.9945	1.4227	H	0	0	0	0	0	0	0	0	0	0	0	0
0.2144	-2.845	2.7696	H	0	0	0	0	0	0	0	0	0	0	0	0
-1.5894	-1.9806	0.9401	C	0	0	0	0	0	0	0	0	0	0	0	0
-1.8959	-1.829	1.9813	H	0	0	0	0	0	0	0	0	0	0	0	0
-1.9589	-2.9642	0.6241	H	0	0	0	0	0	0	0	0	0	0	0	0
-2.0899	-1.2255	0.3284	H	0	0	0	0	0	0	0	0	0	0	0	0
-0.7522	2.8559	1.7651	C	0	0	0	0	0	0	0	0	0	0	0	0
-0.4298	3.7735	2.2664	H	0	0	0	0	0	0	0	0	0	0	0	0
-1.3528	2.2679	2.4682	H	0	0	0	0	0	0	0	0	0	0	0	0
-1.3844	3.1224	0.9107	H	0	0	0	0	0	0	0	0	0	0	0	0
1.226	1.8601	2.4902	O	0	0	0	0	0	0	0	0	0	0	0	0
2.0278	1.3808	2.2479	H	0	0	0	0	0	0	0	0	0	0	0	0
1 2 1	0 0 0 0
1 12 1	0 0 0 0
2 3 1	0 0 0 0
2 4 1	0 0 0 0
4 5 1	0 0 0 0
4 6 1	0 0 0 0
6 7 1	0 0 0 0
6 8 1	0 0 0 0
6 9 1	0 0 0 0
9 10 1	0 0 0 0
10 11 1	0 0 0 0
10 12 1	0 0 0 0
12 13 1	0 0 0 0
14 15 1	0 0 0 0
14 16 1	0 0 0 0
2 14 1	0 0 0 0
4 17 1	0 0 0 0
18 19 1	0 0 0 0
18 20 1	0 0 0 0
17 18 1	0 0 0 0
14 18 1	0 0 0 0
21 22 1	0 0 0 0
21 23 1	0 0 0 0
1 21 1	0 0 0 0
12 21 1	0 0 0 0
24 25 1	0 0 0 0
24 26 1	0 0 0 0
24 27 1	0 0 0 0
1 24 1	0 0 0 0
28 29 1	0 0 0 0
10 28 1	0 0 0 0
30 31 1	0 0 0 0
30 32 1	0 0 0 0
30 33 1	0 0 0 0
9 30 1	0 0 0 0
34 35 1	0 0 0 0
34 36 1	0 0 0 0
34 37 1	0 0 0 0
9 34 1	0 0 0 0
38 39 1	0 0 0 0
38 40 1	0 0 0 0
38 41 1	0 0 0 0
17 38 1	0 0 0 0
42 43 1	0 0 0 0
17 42 1	0 0 0 0
M END
$$$$
M0013
Spartan	02242109103D
43 45 0	0 0 0 0	0 0 0	999	V2	0
-0.3584	0.0431	-1.8696	C	0	0	0	0	0	0	0	0	0	0	0	0
0.5002	0.8269	-0.8863	C	0	0	0	0	0	0	0	0	0	0	0	0
1.5166	0.4171	-0.9174	H	0	0	0	0	0	0	0	0	0	0	0	0
0.0123	0.7333	0.5745	C	0	0	0	0	0	0	0	0	0	0	0	0
-1.0853	0.7878	0.5716	H	0	0	0	0	0	0	0	0	0	0	0	0
0.4341	-0.5415	1.3056	C	0	0	0	0	0	0	0	0	0	0	0	0
1.5283	-0.5689	1.3376	H	0	0	0	0	0	0	0	0	0	0	0	0
0.1007	-0.4718	2.3533	H	0	0	0	0	0	0	0	0	0	0	0	0
-0.0821	-1.901	0.7835	C	0	0	0	0	0	0	0	0	0	0	0	0
0.4053	-2.2163	-0.6621	C	0	0	0	0	0	0	0	0	0	0	0	0
0.1999	-3.2874	-0.8353	H	0	0	0	0	0	0	0	0	0	0	0	0
-0.3499	-1.4618	-1.7435	C	0	0	0	0	0	0	0	0	0	0	0	0
-1.2988	-1.9401	-1.9765	H	0	0	0	0	0	0	0	0	0	0	0	0
0.6001	2.3365	-1.1386	C	0	0	0	0	0	0	0	0	0	0	0	0
-0.3977	2.7721	-1.2783	H	0	0	0	0	0	0	0	0	0	0	0	0
1.1918	2.5815	-2.0264	H	0	0	0	0	0	0	0	0	0	0	0	0
0.5399	2.0413	1.2802	C	0	0	0	0	0	0	0	0	0	0	0	0
1.2153	2.8528	0.1586	C	0	0	0	0	0	0	0	0	0	0	0	0
2.2849	2.6198	0.185	H	0	0	0	0	0	0	0	0	0	0	0	0
1.1049	3.9322	0.304	H	0	0	0	0	0	0	0	0	0	0	0	0
0.3377	-0.8019	-2.9089	C	0	0	0	0	0	0	0	0	0	0	0	0
1.4227	-0.81	-2.9081	H	0	0	0	0	0	0	0	0	0	0	0	0
-0.1201	-0.8981	-3.8902	H	0	0	0	0	0	0	0	0	0	0	0	0
-1.6776	0.6801	-2.2648	C	0	0	0	0	0	0	0	0	0	0	0	0
-2.2864	-0.0168	-2.8505	H	0	0	0	0	0	0	0	0	0	0	0	0
-1.5239	1.5759	-2.876	H	0	0	0	0	0	0	0	0	0	0	0	0
-2.2649	0.9719	-1.3848	H	0	0	0	0	0	0	0	0	0	0	0	0
1.7973	-1.9894	-0.8209	O	0	0	0	0	0	0	0	0	0	0	0	0
2.2623	-2.5077	-0.1539	H	0	0	0	0	0	0	0	0	0	0	0	0
0.469	-2.9862	1.7281	C	0	0	0	0	0	0	0	0	0	0	0	0
1.5655	-2.9736	1.7804	H	0	0	0	0	0	0	0	0	0	0	0	0
0.1546	-3.9874	1.4099	H	0	0	0	0	0	0	0	0	0	0	0	0
0.1058	-2.8316	2.7502	H	0	0	0	0	0	0	0	0	0	0	0	0
-1.6144	-1.97	0.8346	C	0	0	0	0	0	0	0	0	0	0	0	0
-1.9662	-1.8367	1.8642	H	0	0	0	0	0	0	0	0	0	0	0	0
-1.9762	-2.9447	0.484	H	0	0	0	0	0	0	0	0	0	0	0	0
-2.0821	-1.1987	0.2169	H	0	0	0	0	0	0	0	0	0	0	0	0
-0.616	2.804	1.9266	C	0	0	0	0	0	0	0	0	0	0	0	0
-0.2421	3.6915	2.4476	H	0	0	0	0	0	0	0	0	0	0	0	0
-1.1448	2.1687	2.6509	H	0	0	0	0	0	0	0	0	0	0	0	0
-1.3464	3.1203	1.1734	H	0	0	0	0	0	0	0	0	0	0	0	0
1.5507	1.8011	2.254	O	0	0	0	0	0	0	0	0	0	0	0	0
1.1337	1.3835	3.0175	H	0	0	0	0	0	0	0	0	0	0	0	0
1 2 1	0 0 0 0
1 12 1	0 0 0 0
2 3 1	0 0 0 0
2 4 1	0 0 0 0
4 5 1	0 0 0 0
4 6 1	0 0 0 0
6 7 1	0 0 0 0
6 8 1	0 0 0 0
6 9 1	0 0 0 0
9 10 1	0 0 0 0
10 11 1	0 0 0 0
10 12 1	0 0 0 0
12 13 1	0 0 0 0
14 15 1	0 0 0 0
14 16 1	0 0 0 0
2 14 1	0 0 0 0
4 17 1	0 0 0 0
18 19 1	0 0 0 0
18 20 1	0 0 0 0
17 18 1	0 0 0 0
14 18 1	0 0 0 0
21 22 1	0 0 0 0
21 23 1	0 0 0 0
1 21 1	0 0 0 0
12 21 1	0 0 0 0
24 25 1	0 0 0 0
24 26 1	0 0 0 0
24 27 1	0 0 0 0
1 24 1	0 0 0 0
28 29 1	0 0 0 0
10 28 1	0 0 0 0
30 31 1	0 0 0 0
30 32 1	0 0 0 0
30 33 1	0 0 0 0
9 30 1	0 0 0 0
34 35 1	0 0 0 0
34 36 1	0 0 0 0
34 37 1	0 0 0 0
9 34 1	0 0 0 0
38 39 1	0 0 0 0
38 40 1	0 0 0 0
38 41 1	0 0 0 0
17 38 1	0 0 0 0
42 43 1	0 0 0 0
17 42 1	0 0 0 0
M END
$$$$

## Sheet: (2S,3S,6S,7R,9S,10R)
M0001
Spartan	02242109043D
43 45 0	0 0 0 0	0 0 0	999	V2	0
-0.7727	-0.2425	-1.5811	C	0	0	0	0	0	0	0	0	0	0	0	0
-1.1738	0.9061	-0.6772	C	0	0	0	0	0	0	0	0	0	0	0	0
-0.9164	1.8351	-1.202	H	0	0	0	0	0	0	0	0	0	0	0	0
-0.3114	0.8761	0.6514	C	0	0	0	0	0	0	0	0	0	0	0	0
0.2994	1.7895	0.6538	H	0	0	0	0	0	0	0	0	0	0	0	0
0.6651	-0.2967	0.9309	C	0	0	0	0	0	0	0	0	0	0	0	0
0.1189	-1.2444	0.9496	H	0	0	0	0	0	0	0	0	0	0	0	0
0.9959	-0.1345	1.9658	H	0	0	0	0	0	0	0	0	0	0	0	0
1.9753	-0.5269	0.118	C	0	0	0	0	0	0	0	0	0	0	0	0
1.69	-1.0289	-1.3324	C	0	0	0	0	0	0	0	0	0	0	0	0
1.276	-2.0466	-1.257	H	0	0	0	0	0	0	0	0	0	0	0	0
0.6831	-0.0946	-1.9292	C	0	0	0	0	0	0	0	0	0	0	0	0
1.0142	0.9333	-1.7893	H	0	0	0	0	0	0	0	0	0	0	0	0
-2.6388	1.0426	-0.2273	C	0	0	0	0	0	0	0	0	0	0	0	0
-3.1034	0.0619	-0.0788	H	0	0	0	0	0	0	0	0	0	0	0	0
-3.2479	1.5777	-0.9615	H	0	0	0	0	0	0	0	0	0	0	0	0
-1.3423	1.0774	1.8129	C	0	0	0	0	0	0	0	0	0	0	0	0
-2.5238	1.773	1.11	C	0	0	0	0	0	0	0	0	0	0	0	0
-2.2646	2.8274	0.9338	H	0	0	0	0	0	0	0	0	0	0	0	0
-3.4361	1.7546	1.7135	H	0	0	0	0	0	0	0	0	0	0	0	0
-0.3435	-0.1372	-3.0326	C	0	0	0	0	0	0	0	0	0	0	0	0
-0.4834	0.7867	-3.5879	H	0	0	0	0	0	0	0	0	0	0	0	0
-0.4899	-1.0358	-3.6288	H	0	0	0	0	0	0	0	0	0	0	0	0
-1.3774	-1.5996	-1.2513	C	0	0	0	0	0	0	0	0	0	0	0	0
-1.3969	-1.8134	-0.1798	H	0	0	0	0	0	0	0	0	0	0	0	0
-0.8416	-2.4178	-1.7414	H	0	0	0	0	0	0	0	0	0	0	0	0
-2.4122	-1.6315	-1.6105	H	0	0	0	0	0	0	0	0	0	0	0	0
2.9218	-1.0718	-2.0374	O	0	0	0	0	0	0	0	0	0	0	0	0
2.7088	-1.2234	-2.9652	H	0	0	0	0	0	0	0	0	0	0	0	0
2.837	0.745	0.1119	C	0	0	0	0	0	0	0	0	0	0	0	0
2.353	1.5889	-0.3896	H	0	0	0	0	0	0	0	0	0	0	0	0
3.7895	0.5623	-0.3904	H	0	0	0	0	0	0	0	0	0	0	0	0
3.0406	1.0543	1.1435	H	0	0	0	0	0	0	0	0	0	0	0	0
2.7655	-1.6329	0.8385	C	0	0	0	0	0	0	0	0	0	0	0	0
3.0643	-1.312	1.8433	H	0	0	0	0	0	0	0	0	0	0	0	0
3.668	-1.8856	0.2736	H	0	0	0	0	0	0	0	0	0	0	0	0
2.1613	-2.5429	0.9415	H	0	0	0	0	0	0	0	0	0	0	0	0
-1.813	-0.2145	2.4802	C	0	0	0	0	0	0	0	0	0	0	0	0
-2.5875	0.0271	3.2141	H	0	0	0	0	0	0	0	0	0	0	0	0
-0.9916	-0.704	3.0082	H	0	0	0	0	0	0	0	0	0	0	0	0
-2.23	-0.9211	1.7568	H	0	0	0	0	0	0	0	0	0	0	0	0
-0.8009	1.843	2.8803	O	0	0	0	0	0	0	0	0	0	0	0	0
-0.5287	2.6963	2.5193	H	0	0	0	0	0	0	0	0	0	0	0	0
1 2 1	0 0 0 0
1 12 1	0 0 0 0
2 3 1	0 0 0 0
2 4 1	0 0 0 0
4 5 1	0 0 0 0
4 6 1	0 0 0 0
6 7 1	0 0 0 0
6 8 1	0 0 0 0
6 9 1	0 0 0 0
9 10 1	0 0 0 0
10 11 1	0 0 0 0
10 12 1	0 0 0 0
12 13 1	0 0 0 0
14 15 1	0 0 0 0
14 16 1	0 0 0 0
2 14 1	0 0 0 0
4 17 1	0 0 0 0
18 19 1	0 0 0 0
18 20 1	0 0 0 0
17 18 1	0 0 0 0
14 18 1	0 0 0 0
21 22 1	0 0 0 0
21 23 1	0 0 0 0
1 21 1	0 0 0 0
12 21 1	0 0 0 0
24 25 1	0 0 0 0
24 26 1	0 0 0 0
24 27 1	0 0 0 0
1 24 1	0 0 0 0
28 29 1	0 0 0 0
10 28 1	0 0 0 0
30 31 1	0 0 0 0
30 32 1	0 0 0 0
30 33 1	0 0 0 0
9 30 1	0 0 0 0
34 35 1	0 0 0 0
34 36 1	0 0 0 0
34 37 1	0 0 0 0
9 34 1	0 0 0 0
38 39 1	0 0 0 0
38 40 1	0 0 0 0
38 41 1	0 0 0 0
17 38 1	0 0 0 0
42 43 1	0 0 0 0
17 42 1	0 0 0 0
M END
$$$$
M0002
Spartan	02242109043D
43 45 0	0 0 0 0	0 0 0	999	V2	0
-0.7505	-0.2261	-1.6063	C	0	0	0	0	0	0	0	0	0	0	0	0
-1.1567	0.9198	-0.7015	C	0	0	0	0	0	0	0	0	0	0	0	0
-0.8993	1.8512	-1.2219	H	0	0	0	0	0	0	0	0	0	0	0	0
-0.2983	0.8886	0.6308	C	0	0	0	0	0	0	0	0	0	0	0	0
0.3032	1.8041	0.6525	H	0	0	0	0	0	0	0	0	0	0	0	0
0.6751	-0.2882	0.9101	C	0	0	0	0	0	0	0	0	0	0	0	0
0.1316	-1.2386	0.9215	H	0	0	0	0	0	0	0	0	0	0	0	0
1.0044	-0.1299	1.946	H	0	0	0	0	0	0	0	0	0	0	0	0
1.99	-0.5116	0.1029	C	0	0	0	0	0	0	0	0	0	0	0	0
1.7119	-1.0118	-1.3492	C	0	0	0	0	0	0	0	0	0	0	0	0
1.2986	-2.0304	-1.2764	H	0	0	0	0	0	0	0	0	0	0	0	0
0.7066	-0.0774	-1.9477	C	0	0	0	0	0	0	0	0	0	0	0	0
1.037	0.9496	-1.8063	H	0	0	0	0	0	0	0	0	0	0	0	0
-2.6233	1.0493	-0.2577	C	0	0	0	0	0	0	0	0	0	0	0	0
-3.0842	0.0657	-0.1113	H	0	0	0	0	0	0	0	0	0	0	0	0
-3.2334	1.5827	-0.9931	H	0	0	0	0	0	0	0	0	0	0	0	0
-1.3273	1.0912	1.7814	C	0	0	0	0	0	0	0	0	0	0	0	0
-2.5117	1.7816	1.0789	C	0	0	0	0	0	0	0	0	0	0	0	0
-2.2436	2.8327	0.9154	H	0	0	0	0	0	0	0	0	0	0	0	0
-3.4316	1.7559	1.6754	H	0	0	0	0	0	0	0	0	0	0	0	0
-0.3152	-0.1177	-3.0557	C	0	0	0	0	0	0	0	0	0	0	0	0
-0.4513	0.8076	-3.6102	H	0	0	0	0	0	0	0	0	0	0	0	0
-0.4566	-1.0143	-3.6547	H	0	0	0	0	0	0	0	0	0	0	0	0
-1.3564	-1.5843	-1.2827	C	0	0	0	0	0	0	0	0	0	0	0	0
-1.3848	-1.7988	-0.2111	H	0	0	0	0	0	0	0	0	0	0	0	0
-0.8157	-2.4022	-1.7686	H	0	0	0	0	0	0	0	0	0	0	0	0
-2.3886	-1.617	-1.6506	H	0	0	0	0	0	0	0	0	0	0	0	0
2.946	-1.0531	-2.0508	O	0	0	0	0	0	0	0	0	0	0	0	0
2.7339	-1.1856	-2.9817	H	0	0	0	0	0	0	0	0	0	0	0	0
2.8457	0.764	0.1029	C	0	0	0	0	0	0	0	0	0	0	0	0
2.3597	1.607	-0.3981	H	0	0	0	0	0	0	0	0	0	0	0	0
3.8014	0.5861	-0.3956	H	0	0	0	0	0	0	0	0	0	0	0	0
3.0416	1.0733	1.1359	H	0	0	0	0	0	0	0	0	0	0	0	0
2.7817	-1.6158	0.8239	C	0	0	0	0	0	0	0	0	0	0	0	0
3.0744	-1.2965	1.8306	H	0	0	0	0	0	0	0	0	0	0	0	0
3.6881	-1.8624	0.263	H	0	0	0	0	0	0	0	0	0	0	0	0
2.1822	-2.5294	0.9212	H	0	0	0	0	0	0	0	0	0	0	0	0
-1.795	-0.2004	2.4627	C	0	0	0	0	0	0	0	0	0	0	0	0
-2.5757	0.0329	3.1982	H	0	0	0	0	0	0	0	0	0	0	0	0
-0.9719	-0.6909	2.9879	H	0	0	0	0	0	0	0	0	0	0	0	0
-2.2234	-0.9138	1.7514	H	0	0	0	0	0	0	0	0	0	0	0	0
-0.7024	1.9263	2.75	O	0	0	0	0	0	0	0	0	0	0	0	0
-1.3161	2.0269	3.4884	H	0	0	0	0	0	0	0	0	0	0	0	0
1 2 1	0 0 0 0
1 12 1	0 0 0 0
2 3 1	0 0 0 0
2 4 1	0 0 0 0
4 5 1	0 0 0 0
4 6 1	0 0 0 0
6 7 1	0 0 0 0
6 8 1	0 0 0 0
6 9 1	0 0 0 0
9 10 1	0 0 0 0
10 11 1	0 0 0 0
10 12 1	0 0 0 0
12 13 1	0 0 0 0
14 15 1	0 0 0 0
14 16 1	0 0 0 0
2 14 1	0 0 0 0
4 17 1	0 0 0 0
18 19 1	0 0 0 0
18 20 1	0 0 0 0
17 18 1	0 0 0 0
14 18 1	0 0 0 0
21 22 1	0 0 0 0
21 23 1	0 0 0 0
1 21 1	0 0 0 0
12 21 1	0 0 0 0
24 25 1	0 0 0 0
24 26 1	0 0 0 0
24 27 1	0 0 0 0
1 24 1	0 0 0 0
28 29 1	0 0 0 0
10 28 1	0 0 0 0
30 31 1	0 0 0 0
30 32 1	0 0 0 0
30 33 1	0 0 0 0
9 30 1	0 0 0 0
34 35 1	0 0 0 0
34 36 1	0 0 0 0
34 37 1	0 0 0 0
9 34 1	0 0 0 0
38 39 1	0 0 0 0
38 40 1	0 0 0 0
38 41 1	0 0 0 0
17 38 1	0 0 0 0
42 43 1	0 0 0 0
17 42 1	0 0 0 0
M END
$$$$
M0003
Spartan	02242109043D
43 45 0	0 0 0 0	0 0 0	999	V2	0
-0.8034	-0.4955	-1.5985	C	0	0	0	0	0	0	0	0	0	0	0	0
-1.247	0.7574	-0.859	C	0	0	0	0	0	0	0	0	0	0	0	0
-1.1097	1.609	-1.5332	H	0	0	0	0	0	0	0	0	0	0	0	0
-0.3075	0.9945	0.3974	C	0	0	0	0	0	0	0	0	0	0	0	0
0.3685	1.8285	0.183	H	0	0	0	0	0	0	0	0	0	0	0	0
0.5706	-0.1906	0.8923	C	0	0	0	0	0	0	0	0	0	0	0	0
-0.0385	-1.0889	1.0411	H	0	0	0	0	0	0	0	0	0	0	0	0
0.9147	0.0871	1.8946	H	0	0	0	0	0	0	0	0	0	0	0	0
1.8898	-0.6014	0.1607	C	0	0	0	0	0	0	0	0	0	0	0	0
1.6405	-1.2512	-1.2344	C	0	0	0	0	0	0	0	0	0	0	0	0
1.2193	-2.254	-1.0662	H	0	0	0	0	0	0	0	0	0	0	0	0
0.6537	-0.3822	-1.949	C	0	0	0	0	0	0	0	0	0	0	0	0
0.9863	0.6541	-1.9292	H	0	0	0	0	0	0	0	0	0	0	0	0
-2.705	0.7764	-0.3306	C	0	0	0	0	0	0	0	0	0	0	0	0
-3.3105	-0.0435	-0.7255	H	0	0	0	0	0	0	0	0	0	0	0	0
-3.1923	1.709	-0.6253	H	0	0	0	0	0	0	0	0	0	0	0	0
-1.2955	1.5187	1.4717	C	0	0	0	0	0	0	0	0	0	0	0	0
-2.5783	0.7263	1.1931	C	0	0	0	0	0	0	0	0	0	0	0	0
-3.4465	1.1418	1.7205	H	0	0	0	0	0	0	0	0	0	0	0	0
-2.45	-0.3055	1.5452	H	0	0	0	0	0	0	0	0	0	0	0	0
-0.3608	-0.5658	-3.0482	C	0	0	0	0	0	0	0	0	0	0	0	0
-0.5013	0.2842	-3.7118	H	0	0	0	0	0	0	0	0	0	0	0	0
-0.4896	-1.5307	-3.5338	H	0	0	0	0	0	0	0	0	0	0	0	0
-1.3977	-1.8152	-1.1199	C	0	0	0	0	0	0	0	0	0	0	0	0
-1.4858	-1.8815	-0.0322	H	0	0	0	0	0	0	0	0	0	0	0	0
-0.8143	-2.677	-1.4571	H	0	0	0	0	0	0	0	0	0	0	0	0
-2.405	-1.9329	-1.5352	H	0	0	0	0	0	0	0	0	0	0	0	0
2.8905	-1.3762	-1.8976	O	0	0	0	0	0	0	0	0	0	0	0	0
2.6983	-1.6226	-2.8095	H	0	0	0	0	0	0	0	0	0	0	0	0
2.8223	0.6142	0.0393	C	0	0	0	0	0	0	0	0	0	0	0	0
2.428	1.3915	-0.6224	H	0	0	0	0	0	0	0	0	0	0	0	0
3.7968	0.3129	-0.3511	H	0	0	0	0	0	0	0	0	0	0	0	0
2.9672	1.0682	1.0269	H	0	0	0	0	0	0	0	0	0	0	0	0
2.5878	-1.6509	1.0415	C	0	0	0	0	0	0	0	0	0	0	0	0
2.8865	-1.2234	2.0057	H	0	0	0	0	0	0	0	0	0	0	0	0
3.4846	-2.029	0.5414	H	0	0	0	0	0	0	0	0	0	0	0	0
1.9239	-2.5011	1.2411	H	0	0	0	0	0	0	0	0	0	0	0	0
-0.8454	1.4598	2.927	C	0	0	0	0	0	0	0	0	0	0	0	0
-1.591	1.9544	3.5619	H	0	0	0	0	0	0	0	0	0	0	0	0
0.108	1.9813	3.0595	H	0	0	0	0	0	0	0	0	0	0	0	0
-0.7404	0.4322	3.287	H	0	0	0	0	0	0	0	0	0	0	0	0
-1.4962	2.8888	1.1022	O	0	0	0	0	0	0	0	0	0	0	0	0
-2.2255	3.2287	1.6364	H	0	0	0	0	0	0	0	0	0	0	0	0
1 2 1	0 0 0 0
1 12 1	0 0 0 0
2 3 1	0 0 0 0
2 4 1	0 0 0 0
4 5 1	0 0 0 0
4 6 1	0 0 0 0
6 7 1	0 0 0 0
6 8 1	0 0 0 0
6 9 1	0 0 0 0
9 10 1	0 0 0 0
10 11 1	0 0 0 0
10 12 1	0 0 0 0
12 13 1	0 0 0 0
14 15 1	0 0 0 0
14 16 1	0 0 0 0
2 14 1	0 0 0 0
4 17 1	0 0 0 0
18 19 1	0 0 0 0
18 20 1	0 0 0 0
17 18 1	0 0 0 0
14 18 1	0 0 0 0
21 22 1	0 0 0 0
21 23 1	0 0 0 0
1 21 1	0 0 0 0
12 21 1	0 0 0 0
24 25 1	0 0 0 0
24 26 1	0 0 0 0
24 27 1	0 0 0 0
1 24 1	0 0 0 0
28 29 1	0 0 0 0
10 28 1	0 0 0 0
30 31 1	0 0 0 0
30 32 1	0 0 0 0
30 33 1	0 0 0 0
9 30 1	0 0 0 0
34 35 1	0 0 0 0
34 36 1	0 0 0 0
34 37 1	0 0 0 0
9 34 1	0 0 0 0
38 39 1	0 0 0 0
38 40 1	0 0 0 0
38 41 1	0 0 0 0
17 38 1	0 0 0 0
42 43 1	0 0 0 0
17 42 1	0 0 0 0
M END
$$$$
M0004
Spartan	02242109043D
43 45 0	0 0 0 0	0 0 0	999	V2	0
-0.8369	-0.4849	-1.5939	C	0	0	0	0	0	0	0	0	0	0	0	0
-1.2994	0.7446	-0.8263	C	0	0	0	0	0	0	0	0	0	0	0	0
-1.1888	1.6112	-1.4867	H	0	0	0	0	0	0	0	0	0	0	0	0
-0.3505	0.9762	0.4232	C	0	0	0	0	0	0	0	0	0	0	0	0
0.3289	1.8103	0.2022	H	0	0	0	0	0	0	0	0	0	0	0	0
0.5466	-0.206	0.8916	C	0	0	0	0	0	0	0	0	0	0	0	0
-0.0518	-1.1138	1.0237	H	0	0	0	0	0	0	0	0	0	0	0	0
0.8892	0.0547	1.8994	H	0	0	0	0	0	0	0	0	0	0	0	0
1.8682	-0.5847	0.1468	C	0	0	0	0	0	0	0	0	0	0	0	0
1.622	-1.2069	-1.2613	C	0	0	0	0	0	0	0	0	0	0	0	0
1.2185	-2.22	-1.1129	H	0	0	0	0	0	0	0	0	0	0	0	0
0.616	-0.3401	-1.9515	C	0	0	0	0	0	0	0	0	0	0	0	0
0.9335	0.6993	-1.9164	H	0	0	0	0	0	0	0	0	0	0	0	0
-2.75	0.7222	-0.2787	C	0	0	0	0	0	0	0	0	0	0	0	0
-3.3359	-0.1135	-0.6703	H	0	0	0	0	0	0	0	0	0	0	0	0
-3.2679	1.6414	-0.5609	H	0	0	0	0	0	0	0	0	0	0	0	0
-1.341	1.479	1.5145	C	0	0	0	0	0	0	0	0	0	0	0	0
-2.6072	0.669	1.2441	C	0	0	0	0	0	0	0	0	0	0	0	0
-3.4677	1.0814	1.779	H	0	0	0	0	0	0	0	0	0	0	0	0
-2.453	-0.3606	1.591	H	0	0	0	0	0	0	0	0	0	0	0	0
-0.4032	-0.5184	-3.0471	C	0	0	0	0	0	0	0	0	0	0	0	0
-0.5647	0.3412	-3.6922	H	0	0	0	0	0	0	0	0	0	0	0	0
-0.5217	-1.4758	-3.5507	H	0	0	0	0	0	0	0	0	0	0	0	0
-1.4056	-1.8242	-1.1376	C	0	0	0	0	0	0	0	0	0	0	0	0
-1.4958	-1.909	-0.0514	H	0	0	0	0	0	0	0	0	0	0	0	0
-0.8043	-2.6689	-1.487	H	0	0	0	0	0	0	0	0	0	0	0	0
-2.4092	-1.955	-1.5574	H	0	0	0	0	0	0	0	0	0	0	0	0
2.8703	-1.2958	-1.9328	O	0	0	0	0	0	0	0	0	0	0	0	0
2.6784	-1.5384	-2.8457	H	0	0	0	0	0	0	0	0	0	0	0	0
2.7851	0.6446	0.0474	C	0	0	0	0	0	0	0	0	0	0	0	0
2.3822	1.4271	-0.6036	H	0	0	0	0	0	0	0	0	0	0	0	0
3.7636	0.3631	-0.3472	H	0	0	0	0	0	0	0	0	0	0	0	0
2.924	1.0831	1.0431	H	0	0	0	0	0	0	0	0	0	0	0	0
2.5837	-1.6432	1.0021	C	0	0	0	0	0	0	0	0	0	0	0	0
2.8829	-1.2324	1.9733	H	0	0	0	0	0	0	0	0	0	0	0	0
3.4819	-2	0.4892	H	0	0	0	0	0	0	0	0	0	0	0	0
1.9312	-2.505	1.1879	H	0	0	0	0	0	0	0	0	0	0	0	0
-0.8711	1.4171	2.9637	C	0	0	0	0	0	0	0	0	0	0	0	0
-1.6189	1.9041	3.5963	H	0	0	0	0	0	0	0	0	0	0	0	0
0.0832	1.9429	3.0967	H	0	0	0	0	0	0	0	0	0	0	0	0
-0.7407	0.3895	3.3149	H	0	0	0	0	0	0	0	0	0	0	0	0
-1.7013	2.8293	1.202	O	0	0	0	0	0	0	0	0	0	0	0	0
-0.9024	3.3655	1.2795	H	0	0	0	0	0	0	0	0	0	0	0	0
1 2 1	0 0 0 0
1 12 1	0 0 0 0
2 3 1	0 0 0 0
2 4 1	0 0 0 0
4 5 1	0 0 0 0
4 6 1	0 0 0 0
6 7 1	0 0 0 0
6 8 1	0 0 0 0
6 9 1	0 0 0 0
9 10 1	0 0 0 0
10 11 1	0 0 0 0
10 12 1	0 0 0 0
12 13 1	0 0 0 0
14 15 1	0 0 0 0
14 16 1	0 0 0 0
2 14 1	0 0 0 0
4 17 1	0 0 0 0
18 19 1	0 0 0 0
18 20 1	0 0 0 0
17 18 1	0 0 0 0
14 18 1	0 0 0 0
21 22 1	0 0 0 0
21 23 1	0 0 0 0
1 21 1	0 0 0 0
12 21 1	0 0 0 0
24 25 1	0 0 0 0
24 26 1	0 0 0 0
24 27 1	0 0 0 0
1 24 1	0 0 0 0
28 29 1	0 0 0 0
10 28 1	0 0 0 0
30 31 1	0 0 0 0
30 32 1	0 0 0 0
30 33 1	0 0 0 0
9 30 1	0 0 0 0
34 35 1	0 0 0 0
34 36 1	0 0 0 0
34 37 1	0 0 0 0
9 34 1	0 0 0 0
38 39 1	0 0 0 0
38 40 1	0 0 0 0
38 41 1	0 0 0 0
17 38 1	0 0 0 0
42 43 1	0 0 0 0
17 42 1	0 0 0 0
M END
$$$$
M0005
Spartan	02242109043D
43 45 0	0 0 0 0	0 0 0	999	V2	0
-0.7624	-0.1893	-1.6298	C	0	0	0	0	0	0	0	0	0	0	0	0
-1.2524	0.8447	-0.6365	C	0	0	0	0	0	0	0	0	0	0	0	0
-1.091	1.8317	-1.0892	H	0	0	0	0	0	0	0	0	0	0	0	0
-0.3704	0.7983	0.6792	C	0	0	0	0	0	0	0	0	0	0	0	0
0.1574	1.7559	0.7525	H	0	0	0	0	0	0	0	0	0	0	0	0
0.696	-0.313	0.8691	C	0	0	0	0	0	0	0	0	0	0	0	0
0.2282	-1.3015	0.822	H	0	0	0	0	0	0	0	0	0	0	0	0
1.0282	-0.1992	1.91	H	0	0	0	0	0	0	0	0	0	0	0	0
2.0108	-0.3819	0.0341	C	0	0	0	0	0	0	0	0	0	0	0	0
1.7609	-0.786	-1.4618	C	0	0	0	0	0	0	0	0	0	0	0	0
1.4442	-1.834	-1.4766	H	0	0	0	0	0	0	0	0	0	0	0	0
0.6734	0.1092	-1.9719	C	0	0	0	0	0	0	0	0	0	0	0	0
0.9099	1.1476	-1.7354	H	0	0	0	0	0	0	0	0	0	0	0	0
-2.7157	0.8099	-0.1673	C	0	0	0	0	0	0	0	0	0	0	0	0
-3.0825	-0.2191	-0.0775	H	0	0	0	0	0	0	0	0	0	0	0	0
-3.3852	1.3297	-0.8594	H	0	0	0	0	0	0	0	0	0	0	0	0
-1.3911	0.8449	1.8545	C	0	0	0	0	0	0	0	0	0	0	0	0
-2.6457	1.466	1.2115	C	0	0	0	0	0	0	0	0	0	0	0	0
-2.4772	2.5452	1.1107	H	0	0	0	0	0	0	0	0	0	0	0	0
-3.5483	1.3193	1.8164	H	0	0	0	0	0	0	0	0	0	0	0	0
-0.3559	0.0719	-3.0677	C	0	0	0	0	0	0	0	0	0	0	0	0
-0.5835	1.0231	-3.5428	H	0	0	0	0	0	0	0	0	0	0	0	0
-0.4138	-0.7819	-3.7378	H	0	0	0	0	0	0	0	0	0	0	0	0
-1.2411	-1.6157	-1.4058	C	0	0	0	0	0	0	0	0	0	0	0	0
-0.6342	-2.3421	-1.9546	H	0	0	0	0	0	0	0	0	0	0	0	0
-2.2701	-1.7138	-1.7707	H	0	0	0	0	0	0	0	0	0	0	0	0
-1.2391	-1.9103	-0.3528	H	0	0	0	0	0	0	0	0	0	0	0	0
2.9544	-0.7641	-2.2298	O	0	0	0	0	0	0	0	0	0	0	0	0
3.1224	0.1534	-2.4755	H	0	0	0	0	0	0	0	0	0	0	0	0
2.7777	0.9459	0.1312	C	0	0	0	0	0	0	0	0	0	0	0	0
3.7609	0.8613	-0.3436	H	0	0	0	0	0	0	0	0	0	0	0	0
2.9401	1.2053	1.1832	H	0	0	0	0	0	0	0	0	0	0	0	0
2.2479	1.789	-0.3251	H	0	0	0	0	0	0	0	0	0	0	0	0
2.8871	-1.4782	0.6604	C	0	0	0	0	0	0	0	0	0	0	0	0
3.1863	-1.2125	1.681	H	0	0	0	0	0	0	0	0	0	0	0	0
3.7903	-1.628	0.0613	H	0	0	0	0	0	0	0	0	0	0	0	0
2.3479	-2.4326	0.7058	H	0	0	0	0	0	0	0	0	0	0	0	0
-1.7304	-0.5201	2.4653	C	0	0	0	0	0	0	0	0	0	0	0	0
-2.5112	-0.3985	3.2274	H	0	0	0	0	0	0	0	0	0	0	0	0
-0.8566	-0.9665	2.9456	H	0	0	0	0	0	0	0	0	0	0	0	0
-2.1118	-1.2253	1.7199	H	0	0	0	0	0	0	0	0	0	0	0	0
-0.8221	1.6755	2.861	O	0	0	0	0	0	0	0	0	0	0	0	0
-1.4321	1.6861	3.6096	H	0	0	0	0	0	0	0	0	0	0	0	0
1 2 1	0 0 0 0
1 12 1	0 0 0 0
2 3 1	0 0 0 0
2 4 1	0 0 0 0
4 5 1	0 0 0 0
4 6 1	0 0 0 0
6 7 1	0 0 0 0
6 8 1	0 0 0 0
6 9 1	0 0 0 0
9 10 1	0 0 0 0
10 11 1	0 0 0 0
10 12 1	0 0 0 0
12 13 1	0 0 0 0
14 15 1	0 0 0 0
14 16 1	0 0 0 0
2 14 1	0 0 0 0
4 17 1	0 0 0 0
18 19 1	0 0 0 0
18 20 1	0 0 0 0
17 18 1	0 0 0 0
14 18 1	0 0 0 0
21 22 1	0 0 0 0
21 23 1	0 0 0 0
1 21 1	0 0 0 0
12 21 1	0 0 0 0
24 25 1	0 0 0 0
24 26 1	0 0 0 0
24 27 1	0 0 0 0
1 24 1	0 0 0 0
28 29 1	0 0 0 0
10 28 1	0 0 0 0
30 31 1	0 0 0 0
30 32 1	0 0 0 0
30 33 1	0 0 0 0
9 30 1	0 0 0 0
34 35 1	0 0 0 0
34 36 1	0 0 0 0
34 37 1	0 0 0 0
9 34 1	0 0 0 0
38 39 1	0 0 0 0
38 40 1	0 0 0 0
38 41 1	0 0 0 0
17 38 1	0 0 0 0
42 43 1	0 0 0 0
17 42 1	0 0 0 0
M END
$$$$
M0006
Spartan	02242109043D
43 45 0	0 0 0 0	0 0 0	999	V2	0
0.7793	0.2091	-1.6024	C	0	0	0	0	0	0	0	0	0	0	0	0
1.184	-0.9315	-0.69	C	0	0	0	0	0	0	0	0	0	0	0	0
0.9314	-1.8663	-1.2067	H	0	0	0	0	0	0	0	0	0	0	0	0
0.3202	-0.8988	0.6389	C	0	0	0	0	0	0	0	0	0	0	0	0
-0.2827	-1.814	0.6555	H	0	0	0	0	0	0	0	0	0	0	0	0
-0.6499	0.2842	0.906	C	0	0	0	0	0	0	0	0	0	0	0	0
-0.1014	1.2315	0.9162	H	0	0	0	0	0	0	0	0	0	0	0	0
-0.9916	0.1482	1.9438	H	0	0	0	0	0	0	0	0	0	0	0	0
-1.9646	0.5095	0.0975	C	0	0	0	0	0	0	0	0	0	0	0	0
-1.6823	0.9976	-1.358	C	0	0	0	0	0	0	0	0	0	0	0	0
-1.2676	2.0161	-1.2921	H	0	0	0	0	0	0	0	0	0	0	0	0
-0.6772	0.0577	-1.9472	C	0	0	0	0	0	0	0	0	0	0	0	0
-1.0087	-0.968	-1.8003	H	0	0	0	0	0	0	0	0	0	0	0	0
2.647	-1.0547	-0.2356	C	0	0	0	0	0	0	0	0	0	0	0	0
3.1022	-0.0686	-0.0867	H	0	0	0	0	0	0	0	0	0	0	0	0
3.2646	-1.5849	-0.9671	H	0	0	0	0	0	0	0	0	0	0	0	0
1.3514	-1.1083	1.7993	C	0	0	0	0	0	0	0	0	0	0	0	0
2.5347	-1.7882	1.0996	C	0	0	0	0	0	0	0	0	0	0	0	0
2.2729	-2.8409	0.9372	H	0	0	0	0	0	0	0	0	0	0	0	0
3.4471	-1.7594	1.7037	H	0	0	0	0	0	0	0	0	0	0	0	0
0.3479	0.0916	-3.052	C	0	0	0	0	0	0	0	0	0	0	0	0
0.4859	-0.8372	-3.6002	H	0	0	0	0	0	0	0	0	0	0	0	0
0.4902	0.9846	-3.6564	H	0	0	0	0	0	0	0	0	0	0	0	0
1.3846	1.5694	-1.2856	C	0	0	0	0	0	0	0	0	0	0	0	0
1.4134	1.7905	-0.2151	H	0	0	0	0	0	0	0	0	0	0	0	0
0.8453	2.385	-1.7771	H	0	0	0	0	0	0	0	0	0	0	0	0
2.4173	1.5991	-1.652	H	0	0	0	0	0	0	0	0	0	0	0	0
-2.9159	1.0357	-2.0598	O	0	0	0	0	0	0	0	0	0	0	0	0
-2.7035	1.1608	-2.9914	H	0	0	0	0	0	0	0	0	0	0	0	0
-2.8252	-0.7624	0.105	C	0	0	0	0	0	0	0	0	0	0	0	0
-2.3406	-1.6117	-0.3866	H	0	0	0	0	0	0	0	0	0	0	0	0
-3.7782	-0.585	-0.3987	H	0	0	0	0	0	0	0	0	0	0	0	0
-3.0294	-1.0615	1.14	H	0	0	0	0	0	0	0	0	0	0	0	0
-2.7515	1.6226	0.8097	C	0	0	0	0	0	0	0	0	0	0	0	0
-3.0489	1.313	1.8182	H	0	0	0	0	0	0	0	0	0	0	0	0
-3.6555	1.8694	0.2457	H	0	0	0	0	0	0	0	0	0	0	0	0
-2.148	2.5337	0.9014	H	0	0	0	0	0	0	0	0	0	0	0	0
1.8107	0.1819	2.4883	C	0	0	0	0	0	0	0	0	0	0	0	0
2.5799	-0.0644	3.2257	H	0	0	0	0	0	0	0	0	0	0	0	0
0.9877	0.6785	3.013	H	0	0	0	0	0	0	0	0	0	0	0	0
2.2303	0.9037	1.7807	H	0	0	0	0	0	0	0	0	0	0	0	0
0.8572	-2.0064	2.7851	O	0	0	0	0	0	0	0	0	0	0	0	0
0.1376	-1.5616	3.2505	H	0	0	0	0	0	0	0	0	0	0	0	0
1 2 1	0 0 0 0
1 12 1	0 0 0 0
2 3 1	0 0 0 0
2 4 1	0 0 0 0
4 5 1	0 0 0 0
4 6 1	0 0 0 0
6 7 1	0 0 0 0
6 8 1	0 0 0 0
6 9 1	0 0 0 0
9 10 1	0 0 0 0
10 11 1	0 0 0 0
10 12 1	0 0 0 0
12 13 1	0 0 0 0
14 15 1	0 0 0 0
14 16 1	0 0 0 0
2 14 1	0 0 0 0
4 17 1	0 0 0 0
18 19 1	0 0 0 0
18 20 1	0 0 0 0
17 18 1	0 0 0 0
14 18 1	0 0 0 0
21 22 1	0 0 0 0
21 23 1	0 0 0 0
1 21 1	0 0 0 0
12 21 1	0 0 0 0
24 25 1	0 0 0 0
24 26 1	0 0 0 0
24 27 1	0 0 0 0
1 24 1	0 0 0 0
28 29 1	0 0 0 0
10 28 1	0 0 0 0
30 31 1	0 0 0 0
30 32 1	0 0 0 0
30 33 1	0 0 0 0
9 30 1	0 0 0 0
34 35 1	0 0 0 0
34 36 1	0 0 0 0
34 37 1	0 0 0 0
9 34 1	0 0 0 0
38 39 1	0 0 0 0
38 40 1	0 0 0 0
38 41 1	0 0 0 0
17 38 1	0 0 0 0
42 43 1	0 0 0 0
17 42 1	0 0 0 0
M END
$$$$
M0007
Spartan	02242109043D
43 45 0	0 0 0 0	0 0 0	999	V2	0
-0.7695	-0.2598	-1.599	C	0	0	0	0	0	0	0	0	0	0	0	0
-1.1837	0.8826	-0.6931	C	0	0	0	0	0	0	0	0	0	0	0	0
-0.932	1.8154	-1.2149	H	0	0	0	0	0	0	0	0	0	0	0	0
-0.3285	0.8592	0.6402	C	0	0	0	0	0	0	0	0	0	0	0	0
0.2774	1.7764	0.6465	H	0	0	0	0	0	0	0	0	0	0	0	0
0.6503	-0.3092	0.9257	C	0	0	0	0	0	0	0	0	0	0	0	0
0.1055	-1.258	0.9421	H	0	0	0	0	0	0	0	0	0	0	0	0
0.9745	-0.1459	1.9629	H	0	0	0	0	0	0	0	0	0	0	0	0
1.9641	-0.5428	0.1201	C	0	0	0	0	0	0	0	0	0	0	0	0
1.6957	-1.0421	-1.344	C	0	0	0	0	0	0	0	0	0	0	0	0
1.2925	-2.0582	-1.2802	H	0	0	0	0	0	0	0	0	0	0	0	0
0.6895	-0.1038	-1.9375	C	0	0	0	0	0	0	0	0	0	0	0	0
1.0067	0.9266	-1.7742	H	0	0	0	0	0	0	0	0	0	0	0	0
-2.6521	1.0065	-0.2514	C	0	0	0	0	0	0	0	0	0	0	0	0
-3.1087	0.0217	-0.1032	H	0	0	0	0	0	0	0	0	0	0	0	0
-3.2622	1.5342	-0.9907	H	0	0	0	0	0	0	0	0	0	0	0	0
-1.3682	1.055	1.7954	C	0	0	0	0	0	0	0	0	0	0	0	0
-2.5508	1.7407	1.0847	C	0	0	0	0	0	0	0	0	0	0	0	0
-2.2984	2.797	0.9076	H	0	0	0	0	0	0	0	0	0	0	0	0
-3.4663	1.7167	1.6838	H	0	0	0	0	0	0	0	0	0	0	0	0
-0.3281	-0.1388	-3.0448	C	0	0	0	0	0	0	0	0	0	0	0	0
-0.4723	0.7902	-3.5913	H	0	0	0	0	0	0	0	0	0	0	0	0
-0.4479	-1.0319	-3.6523	H	0	0	0	0	0	0	0	0	0	0	0	0
-1.3657	-1.6226	-1.2802	C	0	0	0	0	0	0	0	0	0	0	0	0
-1.3882	-1.8437	-0.2098	H	0	0	0	0	0	0	0	0	0	0	0	0
-0.8221	-2.4329	-1.7753	H	0	0	0	0	0	0	0	0	0	0	0	0
-2.399	-1.6595	-1.6438	H	0	0	0	0	0	0	0	0	0	0	0	0
2.8941	-1.178	-2.0917	O	0	0	0	0	0	0	0	0	0	0	0	0
3.1209	-0.3061	-2.4362	H	0	0	0	0	0	0	0	0	0	0	0	0
2.8313	0.7252	0.1254	C	0	0	0	0	0	0	0	0	0	0	0	0
2.3677	1.5715	-0.3936	H	0	0	0	0	0	0	0	0	0	0	0	0
3.8042	0.532	-0.3383	H	0	0	0	0	0	0	0	0	0	0	0	0
3.0152	1.045	1.1572	H	0	0	0	0	0	0	0	0	0	0	0	0
2.7464	-1.6516	0.8413	C	0	0	0	0	0	0	0	0	0	0	0	0
3.0514	-1.3346	1.8452	H	0	0	0	0	0	0	0	0	0	0	0	0
3.6434	-1.9128	0.2718	H	0	0	0	0	0	0	0	0	0	0	0	0
2.1361	-2.5568	0.9458	H	0	0	0	0	0	0	0	0	0	0	0	0
-1.8335	-0.2398	2.4605	C	0	0	0	0	0	0	0	0	0	0	0	0
-2.6179	-0.0043	3.1857	H	0	0	0	0	0	0	0	0	0	0	0	0
-1.0133	-0.7212	2.9975	H	0	0	0	0	0	0	0	0	0	0	0	0
-2.2365	-0.9513	1.7339	H	0	0	0	0	0	0	0	0	0	0	0	0
-0.839	1.8251	2.8654	O	0	0	0	0	0	0	0	0	0	0	0	0
-0.5831	2.6846	2.5071	H	0	0	0	0	0	0	0	0	0	0	0	0
1 2 1	0 0 0 0
1 12 1	0 0 0 0
2 3 1	0 0 0 0
2 4 1	0 0 0 0
4 5 1	0 0 0 0
4 6 1	0 0 0 0
6 7 1	0 0 0 0
6 8 1	0 0 0 0
6 9 1	0 0 0 0
9 10 1	0 0 0 0
10 11 1	0 0 0 0
10 12 1	0 0 0 0
12 13 1	0 0 0 0
14 15 1	0 0 0 0
14 16 1	0 0 0 0
2 14 1	0 0 0 0
4 17 1	0 0 0 0
18 19 1	0 0 0 0
18 20 1	0 0 0 0
17 18 1	0 0 0 0
14 18 1	0 0 0 0
21 22 1	0 0 0 0
21 23 1	0 0 0 0
1 21 1	0 0 0 0
12 21 1	0 0 0 0
24 25 1	0 0 0 0
24 26 1	0 0 0 0
24 27 1	0 0 0 0
1 24 1	0 0 0 0
28 29 1	0 0 0 0
10 28 1	0 0 0 0
30 31 1	0 0 0 0
30 32 1	0 0 0 0
30 33 1	0 0 0 0
9 30 1	0 0 0 0
34 35 1	0 0 0 0
34 36 1	0 0 0 0
34 37 1	0 0 0 0
9 34 1	0 0 0 0
38 39 1	0 0 0 0
38 40 1	0 0 0 0
38 41 1	0 0 0 0
17 38 1	0 0 0 0
42 43 1	0 0 0 0
17 42 1	0 0 0 0
M END
$$$$
M0008
Spartan	02242109043D
43 45 0	0 0 0 0	0 0 0	999	V2	0
-0.8024	-0.504	-1.6151	C	0	0	0	0	0	0	0	0	0	0	0	0
-1.2733	0.7251	-0.8526	C	0	0	0	0	0	0	0	0	0	0	0	0
-1.158	1.5908	-1.5131	H	0	0	0	0	0	0	0	0	0	0	0	0
-0.3385	0.9656	0.4069	C	0	0	0	0	0	0	0	0	0	0	0	0
0.3147	1.8215	0.2066	H	0	0	0	0	0	0	0	0	0	0	0	0
0.5687	-0.2051	0.8813	C	0	0	0	0	0	0	0	0	0	0	0	0
-0.0211	-1.1179	1.0202	H	0	0	0	0	0	0	0	0	0	0	0	0
0.9103	0.0661	1.8866	H	0	0	0	0	0	0	0	0	0	0	0	0
1.8907	-0.5832	0.1384	C	0	0	0	0	0	0	0	0	0	0	0	0
1.6585	-1.2169	-1.2774	C	0	0	0	0	0	0	0	0	0	0	0	0
1.2671	-2.2283	-1.1318	H	0	0	0	0	0	0	0	0	0	0	0	0
0.6519	-0.3512	-1.9699	C	0	0	0	0	0	0	0	0	0	0	0	0
0.9526	0.6956	-1.9147	H	0	0	0	0	0	0	0	0	0	0	0	0
-2.7307	0.7004	-0.323	C	0	0	0	0	0	0	0	0	0	0	0	0
-3.317	-0.1267	-0.7321	H	0	0	0	0	0	0	0	0	0	0	0	0
-3.2406	1.6264	-0.6009	H	0	0	0	0	0	0	0	0	0	0	0	0
-1.338	1.4455	1.4919	C	0	0	0	0	0	0	0	0	0	0	0	0
-2.6011	0.6264	1.1994	C	0	0	0	0	0	0	0	0	0	0	0	0
-3.4788	1.0102	1.7353	H	0	0	0	0	0	0	0	0	0	0	0	0
-2.4463	-0.4081	1.533	H	0	0	0	0	0	0	0	0	0	0	0	0
-0.3615	-0.5305	-3.0663	C	0	0	0	0	0	0	0	0	0	0	0	0
-0.5312	0.3306	-3.708	H	0	0	0	0	0	0	0	0	0	0	0	0
-0.4542	-1.4867	-3.5747	H	0	0	0	0	0	0	0	0	0	0	0	0
-1.3597	-1.8469	-1.1588	C	0	0	0	0	0	0	0	0	0	0	0	0
-1.4387	-1.9372	-0.0719	H	0	0	0	0	0	0	0	0	0	0	0	0
-0.7565	-2.6856	-1.5189	H	0	0	0	0	0	0	0	0	0	0	0	0
-2.3661	-1.9826	-1.5705	H	0	0	0	0	0	0	0	0	0	0	0	0
2.8745	-1.4076	-1.9845	O	0	0	0	0	0	0	0	0	0	0	0	0
3.0998	-0.5699	-2.4036	H	0	0	0	0	0	0	0	0	0	0	0	0
2.8063	0.647	0.0373	C	0	0	0	0	0	0	0	0	0	0	0	0
2.4075	1.4323	-0.6143	H	0	0	0	0	0	0	0	0	0	0	0	0
3.7935	0.3612	-0.339	H	0	0	0	0	0	0	0	0	0	0	0	0
2.9454	1.0937	1.0284	H	0	0	0	0	0	0	0	0	0	0	0	0
2.6093	-1.6357	0.9963	C	0	0	0	0	0	0	0	0	0	0	0	0
2.9165	-1.2216	1.9638	H	0	0	0	0	0	0	0	0	0	0	0	0
3.5019	-1.9975	0.4767	H	0	0	0	0	0	0	0	0	0	0	0	0
1.9569	-2.4958	1.1903	H	0	0	0	0	0	0	0	0	0	0	0	0
-0.8857	1.37	2.9463	C	0	0	0	0	0	0	0	0	0	0	0	0
-1.6436	1.8333	3.5903	H	0	0	0	0	0	0	0	0	0	0	0	0
0.0544	1.9129	3.0899	H	0	0	0	0	0	0	0	0	0	0	0	0
-0.7553	0.3383	3.2867	H	0	0	0	0	0	0	0	0	0	0	0	0
-1.5719	2.8174	1.1482	O	0	0	0	0	0	0	0	0	0	0	0	0
-2.3103	3.1287	1.6874	H	0	0	0	0	0	0	0	0	0	0	0	0
1 2 1	0 0 0 0
1 12 1	0 0 0 0
2 3 1	0 0 0 0
2 4 1	0 0 0 0
4 5 1	0 0 0 0
4 6 1	0 0 0 0
6 7 1	0 0 0 0
6 8 1	0 0 0 0
6 9 1	0 0 0 0
9 10 1	0 0 0 0
10 11 1	0 0 0 0
10 12 1	0 0 0 0
12 13 1	0 0 0 0
14 15 1	0 0 0 0
14 16 1	0 0 0 0
2 14 1	0 0 0 0
4 17 1	0 0 0 0
18 19 1	0 0 0 0
18 20 1	0 0 0 0
17 18 1	0 0 0 0
14 18 1	0 0 0 0
21 22 1	0 0 0 0
21 23 1	0 0 0 0
1 21 1	0 0 0 0
12 21 1	0 0 0 0
24 25 1	0 0 0 0
24 26 1	0 0 0 0
24 27 1	0 0 0 0
1 24 1	0 0 0 0
28 29 1	0 0 0 0
10 28 1	0 0 0 0
30 31 1	0 0 0 0
30 32 1	0 0 0 0
30 33 1	0 0 0 0
9 30 1	0 0 0 0
34 35 1	0 0 0 0
34 36 1	0 0 0 0
34 37 1	0 0 0 0
9 34 1	0 0 0 0
38 39 1	0 0 0 0
38 40 1	0 0 0 0
38 41 1	0 0 0 0
17 38 1	0 0 0 0
42 43 1	0 0 0 0
17 42 1	0 0 0 0
M END
$$$$
M0009
Spartan	02242109043D
43 45 0	0 0 0 0	0 0 0	999	V2	0
-0.7753	-0.2258	-1.6214	C	0	0	0	0	0	0	0	0	0	0	0	0
-1.1944	0.9069	-0.7062	C	0	0	0	0	0	0	0	0	0	0	0	0
-0.9496	1.8462	-1.219	H	0	0	0	0	0	0	0	0	0	0	0	0
-0.3386	0.8818	0.6272	C	0	0	0	0	0	0	0	0	0	0	0	0
0.2597	1.8001	0.6461	H	0	0	0	0	0	0	0	0	0	0	0	0
0.6343	-0.2968	0.9011	C	0	0	0	0	0	0	0	0	0	0	0	0
0.0872	-1.2447	0.9086	H	0	0	0	0	0	0	0	0	0	0	0	0
0.9694	-0.1595	1.9411	H	0	0	0	0	0	0	0	0	0	0	0	0
1.9522	-0.5249	0.099	C	0	0	0	0	0	0	0	0	0	0	0	0
1.6884	-1.007	-1.3722	C	0	0	0	0	0	0	0	0	0	0	0	0
1.2871	-2.0247	-1.3224	H	0	0	0	0	0	0	0	0	0	0	0	0
0.6839	-0.0629	-1.9575	C	0	0	0	0	0	0	0	0	0	0	0	0
0.9998	0.9664	-1.7823	H	0	0	0	0	0	0	0	0	0	0	0	0
-2.6609	1.0154	-0.26	C	0	0	0	0	0	0	0	0	0	0	0	0
-3.1062	0.0249	-0.1111	H	0	0	0	0	0	0	0	0	0	0	0	0
-3.2796	1.5371	-0.9963	H	0	0	0	0	0	0	0	0	0	0	0	0
-1.3779	1.087	1.7816	C	0	0	0	0	0	0	0	0	0	0	0	0
-2.5634	1.7543	1.0735	C	0	0	0	0	0	0	0	0	0	0	0	0
-2.311	2.809	0.9092	H	0	0	0	0	0	0	0	0	0	0	0	0
-3.4788	1.7185	1.6727	H	0	0	0	0	0	0	0	0	0	0	0	0
-0.3325	-0.0905	-3.0657	C	0	0	0	0	0	0	0	0	0	0	0	0
-0.4792	0.8436	-3.6033	H	0	0	0	0	0	0	0	0	0	0	0	0
-0.4506	-0.9791	-3.6814	H	0	0	0	0	0	0	0	0	0	0	0	0
-1.369	-1.5929	-1.317	C	0	0	0	0	0	0	0	0	0	0	0	0
-1.4031	-1.8205	-0.248	H	0	0	0	0	0	0	0	0	0	0	0	0
-0.8174	-2.3987	-1.8108	H	0	0	0	0	0	0	0	0	0	0	0	0
-2.3985	-1.6311	-1.6911	H	0	0	0	0	0	0	0	0	0	0	0	0
2.8908	-1.1313	-2.1158	O	0	0	0	0	0	0	0	0	0	0	0	0
3.1115	-0.2568	-2.4571	H	0	0	0	0	0	0	0	0	0	0	0	0
2.8203	0.7421	0.1222	C	0	0	0	0	0	0	0	0	0	0	0	0
2.3576	1.5957	-0.3848	H	0	0	0	0	0	0	0	0	0	0	0	0
3.7933	0.5529	-0.3428	H	0	0	0	0	0	0	0	0	0	0	0	0
3.0051	1.0489	1.158	H	0	0	0	0	0	0	0	0	0	0	0	0
2.7298	-1.6441	0.8094	C	0	0	0	0	0	0	0	0	0	0	0	0
3.0377	-1.3387	1.8166	H	0	0	0	0	0	0	0	0	0	0	0	0
3.6261	-1.902	0.2373	H	0	0	0	0	0	0	0	0	0	0	0	0
2.1166	-2.5487	0.9048	H	0	0	0	0	0	0	0	0	0	0	0	0
-1.8309	-0.2047	2.4722	C	0	0	0	0	0	0	0	0	0	0	0	0
-2.6047	0.0388	3.2066	H	0	0	0	0	0	0	0	0	0	0	0	0
-1.0061	-0.6951	3.0016	H	0	0	0	0	0	0	0	0	0	0	0	0
-2.2435	-0.9315	1.7643	H	0	0	0	0	0	0	0	0	0	0	0	0
-0.8959	1.9923	2.7672	O	0	0	0	0	0	0	0	0	0	0	0	0
-0.1837	1.5502	3.246	H	0	0	0	0	0	0	0	0	0	0	0	0
1 2 1	0 0 0 0
1 12 1	0 0 0 0
2 3 1	0 0 0 0
2 4 1	0 0 0 0
4 5 1	0 0 0 0
4 6 1	0 0 0 0
6 7 1	0 0 0 0
6 8 1	0 0 0 0
6 9 1	0 0 0 0
9 10 1	0 0 0 0
10 11 1	0 0 0 0
10 12 1	0 0 0 0
12 13 1	0 0 0 0
14 15 1	0 0 0 0
14 16 1	0 0 0 0
2 14 1	0 0 0 0
4 17 1	0 0 0 0
18 19 1	0 0 0 0
18 20 1	0 0 0 0
17 18 1	0 0 0 0
14 18 1	0 0 0 0
21 22 1	0 0 0 0
21 23 1	0 0 0 0
1 21 1	0 0 0 0
12 21 1	0 0 0 0
24 25 1	0 0 0 0
24 26 1	0 0 0 0
24 27 1	0 0 0 0
1 24 1	0 0 0 0
28 29 1	0 0 0 0
10 28 1	0 0 0 0
30 31 1	0 0 0 0
30 32 1	0 0 0 0
30 33 1	0 0 0 0
9 30 1	0 0 0 0
34 35 1	0 0 0 0
34 36 1	0 0 0 0
34 37 1	0 0 0 0
9 34 1	0 0 0 0
38 39 1	0 0 0 0
38 40 1	0 0 0 0
38 41 1	0 0 0 0
17 38 1	0 0 0 0
42 43 1	0 0 0 0
17 42 1	0 0 0 0
M END
$$$$
M0010
Spartan	02242109043D
43 45 0	0 0 0 0	0 0 0	999	V2	0
-0.8557	-0.5	-1.5975	C	0	0	0	0	0	0	0	0	0	0	0	0
-1.2766	0.7583	-0.8532	C	0	0	0	0	0	0	0	0	0	0	0	0
-1.1317	1.6077	-1.5293	H	0	0	0	0	0	0	0	0	0	0	0	0
-0.3281	0.9814	0.399	C	0	0	0	0	0	0	0	0	0	0	0	0
0.3747	1.7939	0.1707	H	0	0	0	0	0	0	0	0	0	0	0	0
0.532	-0.2186	0.8905	C	0	0	0	0	0	0	0	0	0	0	0	0
-0.0969	-1.1017	1.0436	H	0	0	0	0	0	0	0	0	0	0	0	0
0.8848	0.0533	1.8917	H	0	0	0	0	0	0	0	0	0	0	0	0
1.8363	-0.6646	0.1533	C	0	0	0	0	0	0	0	0	0	0	0	0
1.576	-1.3091	-1.2527	C	0	0	0	0	0	0	0	0	0	0	0	0
1.146	-2.3023	-1.0915	H	0	0	0	0	0	0	0	0	0	0	0	0
0.603	-0.4145	-1.9565	C	0	0	0	0	0	0	0	0	0	0	0	0
0.946	0.6206	-1.9174	H	0	0	0	0	0	0	0	0	0	0	0	0
-2.7309	0.798	-0.3157	C	0	0	0	0	0	0	0	0	0	0	0	0
-3.3465	-0.0176	-0.7039	H	0	0	0	0	0	0	0	0	0	0	0	0
-3.21	1.7343	-0.6103	H	0	0	0	0	0	0	0	0	0	0	0	0
-1.3097	1.5261	1.4794	C	0	0	0	0	0	0	0	0	0	0	0	0
-2.6	0.7545	1.2083	C	0	0	0	0	0	0	0	0	0	0	0	0
-3.4499	1.2	1.7335	H	0	0	0	0	0	0	0	0	0	0	0	0
-2.4816	-0.2764	1.5654	H	0	0	0	0	0	0	0	0	0	0	0	0
-0.4192	-0.5674	-3.0488	C	0	0	0	0	0	0	0	0	0	0	0	0
-0.5516	0.2903	-3.7035	H	0	0	0	0	0	0	0	0	0	0	0	0
-0.5536	-1.5259	-3.5426	H	0	0	0	0	0	0	0	0	0	0	0	0
-1.467	-1.812	-1.1207	C	0	0	0	0	0	0	0	0	0	0	0	0
-1.5512	-1.8804	-0.0328	H	0	0	0	0	0	0	0	0	0	0	0	0
-0.8974	-2.6798	-1.4658	H	0	0	0	0	0	0	0	0	0	0	0	0
-2.4775	-1.9139	-1.5313	H	0	0	0	0	0	0	0	0	0	0	0	0
2.7821	-1.5561	-1.9589	O	0	0	0	0	0	0	0	0	0	0	0	0
3.035	-0.735	-2.3964	H	0	0	0	0	0	0	0	0	0	0	0	0
2.8053	0.5225	0.0317	C	0	0	0	0	0	0	0	0	0	0	0	0
2.4415	1.3119	-0.6355	H	0	0	0	0	0	0	0	0	0	0	0	0
3.7784	0.1866	-0.3396	H	0	0	0	0	0	0	0	0	0	0	0	0
2.9652	0.9799	1.0149	H	0	0	0	0	0	0	0	0	0	0	0	0
2.5096	-1.7332	1.0282	C	0	0	0	0	0	0	0	0	0	0	0	0
2.8337	-1.3179	1.9895	H	0	0	0	0	0	0	0	0	0	0	0	0
3.386	-2.1413	0.5156	H	0	0	0	0	0	0	0	0	0	0	0	0
1.8205	-2.561	1.2345	H	0	0	0	0	0	0	0	0	0	0	0	0
-0.8534	1.4605	2.9334	C	0	0	0	0	0	0	0	0	0	0	0	0
-1.5917	1.9726	3.5575	H	0	0	0	0	0	0	0	0	0	0	0	0
0.1147	1.9603	3.0713	H	0	0	0	0	0	0	0	0	0	0	0	0
-0.7551	0.4315	3.2914	H	0	0	0	0	0	0	0	0	0	0	0	0
-1.6239	2.8854	1.1525	O	0	0	0	0	0	0	0	0	0	0	0	0
-0.8118	3.399	1.2478	H	0	0	0	0	0	0	0	0	0	0	0	0
1 2 1	0 0 0 0
1 12 1	0 0 0 0
2 3 1	0 0 0 0
2 4 1	0 0 0 0
4 5 1	0 0 0 0
4 6 1	0 0 0 0
6 7 1	0 0 0 0
6 8 1	0 0 0 0
6 9 1	0 0 0 0
9 10 1	0 0 0 0
10 11 1	0 0 0 0
10 12 1	0 0 0 0
12 13 1	0 0 0 0
14 15 1	0 0 0 0
14 16 1	0 0 0 0
2 14 1	0 0 0 0
4 17 1	0 0 0 0
18 19 1	0 0 0 0
18 20 1	0 0 0 0
17 18 1	0 0 0 0
14 18 1	0 0 0 0
21 22 1	0 0 0 0
21 23 1	0 0 0 0
1 21 1	0 0 0 0
12 21 1	0 0 0 0
24 25 1	0 0 0 0
24 26 1	0 0 0 0
24 27 1	0 0 0 0
1 24 1	0 0 0 0
28 29 1	0 0 0 0
10 28 1	0 0 0 0
30 31 1	0 0 0 0
30 32 1	0 0 0 0
30 33 1	0 0 0 0
9 30 1	0 0 0 0
34 35 1	0 0 0 0
34 36 1	0 0 0 0
34 37 1	0 0 0 0
9 34 1	0 0 0 0
38 39 1	0 0 0 0
38 40 1	0 0 0 0
38 41 1	0 0 0 0
17 38 1	0 0 0 0
42 43 1	0 0 0 0
17 42 1	0 0 0 0
M END
$$$$
M0011
Spartan	02242109043D
43 45 0	0 0 0 0	0 0 0	999	V2	0
-0.7826	-0.2329	-1.6072	C	0	0	0	0	0	0	0	0	0	0	0	0
-1.1867	0.916	-0.7057	C	0	0	0	0	0	0	0	0	0	0	0	0
-0.9278	1.8445	-1.2308	H	0	0	0	0	0	0	0	0	0	0	0	0
-0.3296	0.889	0.6252	C	0	0	0	0	0	0	0	0	0	0	0	0
0.2793	1.8036	0.6308	H	0	0	0	0	0	0	0	0	0	0	0	0
0.6471	-0.2819	0.9085	C	0	0	0	0	0	0	0	0	0	0	0	0
0.1009	-1.2299	0.928	H	0	0	0	0	0	0	0	0	0	0	0	0
0.9744	-0.116	1.9442	H	0	0	0	0	0	0	0	0	0	0	0	0
1.9574	-0.5137	0.0956	C	0	0	0	0	0	0	0	0	0	0	0	0
1.6743	-1.0224	-1.3644	C	0	0	0	0	0	0	0	0	0	0	0	0
1.2516	-2.0361	-1.2865	H	0	0	0	0	0	0	0	0	0	0	0	0
0.6749	-0.0842	-1.9563	C	0	0	0	0	0	0	0	0	0	0	0	0
1.0066	0.9422	-1.8118	H	0	0	0	0	0	0	0	0	0	0	0	0
-2.6531	1.0536	-0.2601	C	0	0	0	0	0	0	0	0	0	0	0	0
-3.1192	0.0733	-0.1134	H	0	0	0	0	0	0	0	0	0	0	0	0
-3.2593	1.5892	-0.9965	H	0	0	0	0	0	0	0	0	0	0	0	0
-1.3637	1.088	1.7841	C	0	0	0	0	0	0	0	0	0	0	0	0
-2.5427	1.7839	1.0777	C	0	0	0	0	0	0	0	0	0	0	0	0
-2.2827	2.8384	0.9026	H	0	0	0	0	0	0	0	0	0	0	0	0
-3.4569	1.7655	1.6786	H	0	0	0	0	0	0	0	0	0	0	0	0
-0.3459	-0.1265	-3.0569	C	0	0	0	0	0	0	0	0	0	0	0	0
-0.4856	0.797	-3.6124	H	0	0	0	0	0	0	0	0	0	0	0	0
-0.4764	-1.0252	-3.6548	H	0	0	0	0	0	0	0	0	0	0	0	0
-1.3886	-1.5894	-1.2786	C	0	0	0	0	0	0	0	0	0	0	0	0
-1.4073	-1.807	-0.2073	H	0	0	0	0	0	0	0	0	0	0	0	0
-0.8547	-2.4061	-1.7735	H	0	0	0	0	0	0	0	0	0	0	0	0
-2.4242	-1.6201	-1.6361	H	0	0	0	0	0	0	0	0	0	0	0	0
2.8405	-1.055	-2.1703	O	0	0	0	0	0	0	0	0	0	0	0	0
3.4411	-1.7113	-1.7981	H	0	0	0	0	0	0	0	0	0	0	0	0
2.8219	0.755	0.0851	C	0	0	0	0	0	0	0	0	0	0	0	0
2.3231	1.6064	-0.387	H	0	0	0	0	0	0	0	0	0	0	0	0
3.7551	0.5827	-0.4573	H	0	0	0	0	0	0	0	0	0	0	0	0
3.0654	1.0481	1.1127	H	0	0	0	0	0	0	0	0	0	0	0	0
2.7403	-1.6148	0.8336	C	0	0	0	0	0	0	0	0	0	0	0	0
2.9754	-1.3124	1.86	H	0	0	0	0	0	0	0	0	0	0	0	0
3.6965	-1.829	0.3397	H	0	0	0	0	0	0	0	0	0	0	0	0
2.1648	-2.5474	0.8813	H	0	0	0	0	0	0	0	0	0	0	0	0
-1.8363	-0.2051	2.4475	C	0	0	0	0	0	0	0	0	0	0	0	0
-2.6157	0.0344	3.1768	H	0	0	0	0	0	0	0	0	0	0	0	0
-1.0175	-0.6936	2.9806	H	0	0	0	0	0	0	0	0	0	0	0	0
-2.2475	-0.9117	1.7208	H	0	0	0	0	0	0	0	0	0	0	0	0
-0.8254	1.8517	2.8547	O	0	0	0	0	0	0	0	0	0	0	0	0
-0.5613	2.7089	2.4969	H	0	0	0	0	0	0	0	0	0	0	0	0
1 2 1	0 0 0 0
1 12 1	0 0 0 0
2 3 1	0 0 0 0
2 4 1	0 0 0 0
4 5 1	0 0 0 0
4 6 1	0 0 0 0
6 7 1	0 0 0 0
6 8 1	0 0 0 0
6 9 1	0 0 0 0
9 10 1	0 0 0 0
10 11 1	0 0 0 0
10 12 1	0 0 0 0
12 13 1	0 0 0 0
14 15 1	0 0 0 0
14 16 1	0 0 0 0
2 14 1	0 0 0 0
4 17 1	0 0 0 0
18 19 1	0 0 0 0
18 20 1	0 0 0 0
17 18 1	0 0 0 0
14 18 1	0 0 0 0
21 22 1	0 0 0 0
21 23 1	0 0 0 0
1 21 1	0 0 0 0
12 21 1	0 0 0 0
24 25 1	0 0 0 0
24 26 1	0 0 0 0
24 27 1	0 0 0 0
1 24 1	0 0 0 0
28 29 1	0 0 0 0
10 28 1	0 0 0 0
30 31 1	0 0 0 0
30 32 1	0 0 0 0
30 33 1	0 0 0 0
9 30 1	0 0 0 0
34 35 1	0 0 0 0
34 36 1	0 0 0 0
34 37 1	0 0 0 0
9 34 1	0 0 0 0
38 39 1	0 0 0 0
38 40 1	0 0 0 0
38 41 1	0 0 0 0
17 38 1	0 0 0 0
42 43 1	0 0 0 0
17 42 1	0 0 0 0
M END
$$$$
M0012
Spartan	02242109043D
43 45 0	0 0 0 0	0 0 0	999	V2	0
-0.7421	-0.1718	-1.6457	C	0	0	0	0	0	0	0	0	0	0	0	0
-1.2073	0.9096	-0.6922	C	0	0	0	0	0	0	0	0	0	0	0	0
-0.9883	1.8755	-1.1649	H	0	0	0	0	0	0	0	0	0	0	0	0
-0.3594	0.8552	0.6452	C	0	0	0	0	0	0	0	0	0	0	0	0
0.1974	1.7962	0.7174	H	0	0	0	0	0	0	0	0	0	0	0	0
0.6662	-0.2856	0.8792	C	0	0	0	0	0	0	0	0	0	0	0	0
0.1677	-1.26	0.8457	H	0	0	0	0	0	0	0	0	0	0	0	0
0.9814	-0.1559	1.9236	H	0	0	0	0	0	0	0	0	0	0	0	0
1.992	-0.4119	0.0679	C	0	0	0	0	0	0	0	0	0	0	0	0
1.7442	-0.8624	-1.4169	C	0	0	0	0	0	0	0	0	0	0	0	0
1.366	-1.8965	-1.3906	H	0	0	0	0	0	0	0	0	0	0	0	0
0.7094	0.0585	-1.9738	C	0	0	0	0	0	0	0	0	0	0	0	0
0.9954	1.0897	-1.7801	H	0	0	0	0	0	0	0	0	0	0	0	0
-2.6815	0.953	-0.2565	C	0	0	0	0	0	0	0	0	0	0	0	0
-3.0998	-0.0556	-0.1614	H	0	0	0	0	0	0	0	0	0	0	0	0
-3.3088	1.494	-0.9715	H	0	0	0	0	0	0	0	0	0	0	0	0
-1.4037	0.9557	1.7952	C	0	0	0	0	0	0	0	0	0	0	0	0
-2.6126	1.6251	1.1146	C	0	0	0	0	0	0	0	0	0	0	0	0
-2.39	2.6936	1.0033	H	0	0	0	0	0	0	0	0	0	0	0	0
-3.5346	1.5303	1.7007	H	0	0	0	0	0	0	0	0	0	0	0	0
-0.3009	0.025	-3.0844	C	0	0	0	0	0	0	0	0	0	0	0	0
-0.481	0.9667	-3.5945	H	0	0	0	0	0	0	0	0	0	0	0	0
-0.39	-0.8497	-3.7261	H	0	0	0	0	0	0	0	0	0	0	0	0
-1.288	-1.5692	-1.3906	C	0	0	0	0	0	0	0	0	0	0	0	0
-1.3165	-1.8356	-0.3301	H	0	0	0	0	0	0	0	0	0	0	0	0
-0.7069	-2.3377	-1.9097	H	0	0	0	0	0	0	0	0	0	0	0	0
-2.3146	-1.632	-1.7704	H	0	0	0	0	0	0	0	0	0	0	0	0
2.9168	-0.8072	-2.2126	O	0	0	0	0	0	0	0	0	0	0	0	0
3.5452	-1.4483	-1.861	H	0	0	0	0	0	0	0	0	0	0	0	0
2.7908	0.8976	0.1258	C	0	0	0	0	0	0	0	0	0	0	0	0
2.2468	1.7472	-0.2974	H	0	0	0	0	0	0	0	0	0	0	0	0
3.7302	0.8021	-0.4257	H	0	0	0	0	0	0	0	0	0	0	0	0
3.0206	1.1476	1.1679	H	0	0	0	0	0	0	0	0	0	0	0	0
2.8232	-1.5072	0.7597	C	0	0	0	0	0	0	0	0	0	0	0	0
3.0382	-1.2404	1.8006	H	0	0	0	0	0	0	0	0	0	0	0	0
3.7919	-1.6522	0.2644	H	0	0	0	0	0	0	0	0	0	0	0	0
2.2935	-2.4682	0.7611	H	0	0	0	0	0	0	0	0	0	0	0	0
-1.8175	-0.3874	2.4088	C	0	0	0	0	0	0	0	0	0	0	0	0
-2.6108	-0.2245	3.1501	H	0	0	0	0	0	0	0	0	0	0	0	0
-0.9755	-0.8668	2.9152	H	0	0	0	0	0	0	0	0	0	0	0	0
-2.2112	-1.0833	1.6605	H	0	0	0	0	0	0	0	0	0	0	0	0
-0.8236	1.7697	2.809	O	0	0	0	0	0	0	0	0	0	0	0	0
-1.4522	1.8171	3.54	H	0	0	0	0	0	0	0	0	0	0	0	0
1 2 1	0 0 0 0
1 12 1	0 0 0 0
2 3 1	0 0 0 0
2 4 1	0 0 0 0
4 5 1	0 0 0 0
4 6 1	0 0 0 0
6 7 1	0 0 0 0
6 8 1	0 0 0 0
6 9 1	0 0 0 0
9 10 1	0 0 0 0
10 11 1	0 0 0 0
10 12 1	0 0 0 0
12 13 1	0 0 0 0
14 15 1	0 0 0 0
14 16 1	0 0 0 0
2 14 1	0 0 0 0
4 17 1	0 0 0 0
18 19 1	0 0 0 0
18 20 1	0 0 0 0
17 18 1	0 0 0 0
14 18 1	0 0 0 0
21 22 1	0 0 0 0
21 23 1	0 0 0 0
1 21 1	0 0 0 0
12 21 1	0 0 0 0
24 25 1	0 0 0 0
24 26 1	0 0 0 0
24 27 1	0 0 0 0
1 24 1	0 0 0 0
28 29 1	0 0 0 0
10 28 1	0 0 0 0
30 31 1	0 0 0 0
30 32 1	0 0 0 0
30 33 1	0 0 0 0
9 30 1	0 0 0 0
34 35 1	0 0 0 0
34 36 1	0 0 0 0
34 37 1	0 0 0 0
9 34 1	0 0 0 0
38 39 1	0 0 0 0
38 40 1	0 0 0 0
38 41 1	0 0 0 0
17 38 1	0 0 0 0
42 43 1	0 0 0 0
17 42 1	0 0 0 0
M END
$$$$
M0013
Spartan	02242109043D
43 45 0	0 0 0 0	0 0 0	999	V2	0
-0.8267	-0.4878	-1.5649	C	0	0	0	0	0	0	0	0	0	0	0	0
-1.2391	0.7831	-0.8376	C	0	0	0	0	0	0	0	0	0	0	0	0
-1.0841	1.6158	-1.5356	H	0	0	0	0	0	0	0	0	0	0	0	0
-0.2907	1.0156	0.4168	C	0	0	0	0	0	0	0	0	0	0	0	0
0.4127	1.825	0.1933	H	0	0	0	0	0	0	0	0	0	0	0	0
0.5577	-0.1895	0.9169	C	0	0	0	0	0	0	0	0	0	0	0	0
-0.075	-1.0692	1.074	H	0	0	0	0	0	0	0	0	0	0	0	0
0.9077	0.0888	1.9164	H	0	0	0	0	0	0	0	0	0	0	0	0
1.8663	-0.64	0.1892	C	0	0	0	0	0	0	0	0	0	0	0	0
1.6007	-1.2981	-1.1988	C	0	0	0	0	0	0	0	0	0	0	0	0
1.1587	-2.29	-1.0205	H	0	0	0	0	0	0	0	0	0	0	0	0
0.6313	-0.4143	-1.9202	C	0	0	0	0	0	0	0	0	0	0	0	0
0.9899	0.6143	-1.9122	H	0	0	0	0	0	0	0	0	0	0	0	0
-2.6977	0.8359	-0.3028	C	0	0	0	0	0	0	0	0	0	0	0	0
-3.3141	0.0177	-0.6827	H	0	0	0	0	0	0	0	0	0	0	0	0
-3.1932	1.7591	-0.6258	H	0	0	0	0	0	0	0	0	0	0	0	0
-1.267	1.5787	1.4942	C	0	0	0	0	0	0	0	0	0	0	0	0
-2.5698	0.8135	1.2235	C	0	0	0	0	0	0	0	0	0	0	0	0
-3.4183	1.2688	1.7421	H	0	0	0	0	0	0	0	0	0	0	0	0
-2.4658	-0.2185	1.5831	H	0	0	0	0	0	0	0	0	0	0	0	0
-0.3898	-0.585	-3.0153	C	0	0	0	0	0	0	0	0	0	0	0	0
-0.5092	0.26	-3.6898	H	0	0	0	0	0	0	0	0	0	0	0	0
-0.5438	-1.5513	-3.4887	H	0	0	0	0	0	0	0	0	0	0	0	0
-1.4542	-1.786	-1.0699	C	0	0	0	0	0	0	0	0	0	0	0	0
-1.5538	-1.831	0.0175	H	0	0	0	0	0	0	0	0	0	0	0	0
-0.8852	-2.6648	-1.3865	H	0	0	0	0	0	0	0	0	0	0	0	0
-2.4593	-1.8908	-1.4935	H	0	0	0	0	0	0	0	0	0	0	0	0
2.8456	-1.4544	-1.8638	O	0	0	0	0	0	0	0	0	0	0	0	0
2.6485	-1.725	-2.7684	H	0	0	0	0	0	0	0	0	0	0	0	0
2.8293	0.5506	0.0551	C	0	0	0	0	0	0	0	0	0	0	0	0
2.4571	1.3279	-0.6193	H	0	0	0	0	0	0	0	0	0	0	0	0
3.7975	0.2204	-0.3267	H	0	0	0	0	0	0	0	0	0	0	0	0
2.9813	1.0146	1.0367	H	0	0	0	0	0	0	0	0	0	0	0	0
2.5379	-1.697	1.0818	C	0	0	0	0	0	0	0	0	0	0	0	0
2.8461	-1.2669	2.0413	H	0	0	0	0	0	0	0	0	0	0	0	0
3.4252	-2.1025	0.587	H	0	0	0	0	0	0	0	0	0	0	0	0
1.853	-2.5279	1.2897	H	0	0	0	0	0	0	0	0	0	0	0	0
-0.8171	1.5094	2.9451	C	0	0	0	0	0	0	0	0	0	0	0	0
-1.54	2.0497	3.5636	H	0	0	0	0	0	0	0	0	0	0	0	0
0.1604	1.987	3.0731	H	0	0	0	0	0	0	0	0	0	0	0	0
-0.7593	0.4778	3.3035	H	0	0	0	0	0	0	0	0	0	0	0	0
-1.468	2.9769	1.2556	O	0	0	0	0	0	0	0	0	0	0	0	0
-1.6863	3.0996	0.3238	H	0	0	0	0	0	0	0	0	0	0	0	0
1 2 1	0 0 0 0
1 12 1	0 0 0 0
2 3 1	0 0 0 0
2 4 1	0 0 0 0
4 5 1	0 0 0 0
4 6 1	0 0 0 0
6 7 1	0 0 0 0
6 8 1	0 0 0 0
6 9 1	0 0 0 0
9 10 1	0 0 0 0
10 11 1	0 0 0 0
10 12 1	0 0 0 0
12 13 1	0 0 0 0
14 15 1	0 0 0 0
14 16 1	0 0 0 0
2 14 1	0 0 0 0
4 17 1	0 0 0 0
18 19 1	0 0 0 0
18 20 1	0 0 0 0
17 18 1	0 0 0 0
14 18 1	0 0 0 0
21 22 1	0 0 0 0
21 23 1	0 0 0 0
1 21 1	0 0 0 0
12 21 1	0 0 0 0
24 25 1	0 0 0 0
24 26 1	0 0 0 0
24 27 1	0 0 0 0
1 24 1	0 0 0 0
28 29 1	0 0 0 0
10 28 1	0 0 0 0
30 31 1	0 0 0 0
30 32 1	0 0 0 0
30 33 1	0 0 0 0
9 30 1	0 0 0 0
34 35 1	0 0 0 0
34 36 1	0 0 0 0
34 37 1	0 0 0 0
9 34 1	0 0 0 0
38 39 1	0 0 0 0
38 40 1	0 0 0 0
38 41 1	0 0 0 0
17 38 1	0 0 0 0
42 43 1	0 0 0 0
17 42 1	0 0 0 0
M END
$$$$
M0014
Spartan	02242109043D
43 45 0	0 0 0 0	0 0 0	999	V2	0
-0.7882	-0.1985	-1.6282	C	0	0	0	0	0	0	0	0	0	0	0	0
-1.1972	0.9418	-0.7181	C	0	0	0	0	0	0	0	0	0	0	0	0
-0.9438	1.8764	-1.2345	H	0	0	0	0	0	0	0	0	0	0	0	0
-0.339	0.9124	0.6135	C	0	0	0	0	0	0	0	0	0	0	0	0
0.2617	1.8289	0.6332	H	0	0	0	0	0	0	0	0	0	0	0	0
0.6319	-0.2685	0.8843	C	0	0	0	0	0	0	0	0	0	0	0	0
0.0836	-1.216	0.8954	H	0	0	0	0	0	0	0	0	0	0	0	0
0.9703	-0.1286	1.9229	H	0	0	0	0	0	0	0	0	0	0	0	0
1.9466	-0.4952	0.0754	C	0	0	0	0	0	0	0	0	0	0	0	0
1.6682	-0.9884	-1.3912	C	0	0	0	0	0	0	0	0	0	0	0	0
1.2459	-2.0033	-1.3247	H	0	0	0	0	0	0	0	0	0	0	0	0
0.6695	-0.0445	-1.9746	C	0	0	0	0	0	0	0	0	0	0	0	0
1.0009	0.98	-1.8217	H	0	0	0	0	0	0	0	0	0	0	0	0
-2.662	1.0647	-0.2683	C	0	0	0	0	0	0	0	0	0	0	0	0
-3.1174	0.0784	-0.1213	H	0	0	0	0	0	0	0	0	0	0	0	0
-3.2769	1.5945	-1.0022	H	0	0	0	0	0	0	0	0	0	0	0	0
-1.3739	1.1195	1.7711	C	0	0	0	0	0	0	0	0	0	0	0	0
-2.5551	1.7986	1.0672	C	0	0	0	0	0	0	0	0	0	0	0	0
-2.2932	2.8514	0.9056	H	0	0	0	0	0	0	0	0	0	0	0	0
-3.4694	1.7695	1.6686	H	0	0	0	0	0	0	0	0	0	0	0	0
-0.3502	-0.0785	-3.0762	C	0	0	0	0	0	0	0	0	0	0	0	0
-0.488	0.8507	-3.624	H	0	0	0	0	0	0	0	0	0	0	0	0
-0.475	-0.9709	-3.683	H	0	0	0	0	0	0	0	0	0	0	0	0
-1.3933	-1.559	-1.3138	C	0	0	0	0	0	0	0	0	0	0	0	0
-1.4226	-1.7843	-0.2437	H	0	0	0	0	0	0	0	0	0	0	0	0
-0.8543	-2.3722	-1.8097	H	0	0	0	0	0	0	0	0	0	0	0	0
-2.426	-1.5888	-1.6801	H	0	0	0	0	0	0	0	0	0	0	0	0
2.8371	-1.0121	-2.1928	O	0	0	0	0	0	0	0	0	0	0	0	0
3.4318	-1.6818	-1.8351	H	0	0	0	0	0	0	0	0	0	0	0	0
2.8104	0.7734	0.0796	C	0	0	0	0	0	0	0	0	0	0	0	0
2.3107	1.6307	-0.3805	H	0	0	0	0	0	0	0	0	0	0	0	0
3.7436	0.6072	-0.4648	H	0	0	0	0	0	0	0	0	0	0	0	0
3.0549	1.0547	1.1108	H	0	0	0	0	0	0	0	0	0	0	0	0
2.7256	-1.6045	0.804	C	0	0	0	0	0	0	0	0	0	0	0	0
2.9656	-1.3113	1.8323	H	0	0	0	0	0	0	0	0	0	0	0	0
3.6801	-1.8179	0.3065	H	0	0	0	0	0	0	0	0	0	0	0	0
2.1474	-2.5359	0.8457	H	0	0	0	0	0	0	0	0	0	0	0	0
-1.8346	-0.1718	2.4571	C	0	0	0	0	0	0	0	0	0	0	0	0
-2.6063	0.0734	3.1926	H	0	0	0	0	0	0	0	0	0	0	0	0
-1.0127	-0.6689	2.984	H	0	0	0	0	0	0	0	0	0	0	0	0
-2.2518	-0.893	1.7468	H	0	0	0	0	0	0	0	0	0	0	0	0
-0.8843	2.0172	2.7598	O	0	0	0	0	0	0	0	0	0	0	0	0
-0.1705	1.5705	3.2322	H	0	0	0	0	0	0	0	0	0	0	0	0
1 2 1	0 0 0 0
1 12 1	0 0 0 0
2 3 1	0 0 0 0
2 4 1	0 0 0 0
4 5 1	0 0 0 0
4 6 1	0 0 0 0
6 7 1	0 0 0 0
6 8 1	0 0 0 0
6 9 1	0 0 0 0
9 10 1	0 0 0 0
10 11 1	0 0 0 0
10 12 1	0 0 0 0
12 13 1	0 0 0 0
14 15 1	0 0 0 0
14 16 1	0 0 0 0
2 14 1	0 0 0 0
4 17 1	0 0 0 0
18 19 1	0 0 0 0
18 20 1	0 0 0 0
17 18 1	0 0 0 0
14 18 1	0 0 0 0
21 22 1	0 0 0 0
21 23 1	0 0 0 0
1 21 1	0 0 0 0
12 21 1	0 0 0 0
24 25 1	0 0 0 0
24 26 1	0 0 0 0
24 27 1	0 0 0 0
1 24 1	0 0 0 0
28 29 1	0 0 0 0
10 28 1	0 0 0 0
30 31 1	0 0 0 0
30 32 1	0 0 0 0
30 33 1	0 0 0 0
9 30 1	0 0 0 0
34 35 1	0 0 0 0
34 36 1	0 0 0 0
34 37 1	0 0 0 0
9 34 1	0 0 0 0
38 39 1	0 0 0 0
38 40 1	0 0 0 0
38 41 1	0 0 0 0
17 38 1	0 0 0 0
42 43 1	0 0 0 0
17 42 1	0 0 0 0
M END
$$$$
M0015
Spartan	02242109043D
43 45 0	0 0 0 0	0 0 0	999	V2	0
-0.8159	-0.492	-1.6218	C	0	0	0	0	0	0	0	0	0	0	0	0
-1.2182	0.7959	-0.9206	C	0	0	0	0	0	0	0	0	0	0	0	0
-1.0398	1.6233	-1.615	H	0	0	0	0	0	0	0	0	0	0	0	0
-0.2858	1.0297	0.3405	C	0	0	0	0	0	0	0	0	0	0	0	0
0.4235	1.8325	0.1158	H	0	0	0	0	0	0	0	0	0	0	0	0
0.5394	-0.1753	0.8758	C	0	0	0	0	0	0	0	0	0	0	0	0
-0.1092	-1.0419	1.0459	H	0	0	0	0	0	0	0	0	0	0	0	0
0.8861	0.119	1.8727	H	0	0	0	0	0	0	0	0	0	0	0	0
1.8455	-0.6647	0.1676	C	0	0	0	0	0	0	0	0	0	0	0	0
1.5863	-1.3416	-1.2252	C	0	0	0	0	0	0	0	0	0	0	0	0
1.1171	-2.3194	-1.041	H	0	0	0	0	0	0	0	0	0	0	0	0
0.6488	-0.4455	-1.9635	C	0	0	0	0	0	0	0	0	0	0	0	0
1.0241	0.5768	-1.9587	H	0	0	0	0	0	0	0	0	0	0	0	0
-2.6804	0.8867	-0.4104	C	0	0	0	0	0	0	0	0	0	0	0	0
-3.3152	0.0851	-0.7965	H	0	0	0	0	0	0	0	0	0	0	0	0
-3.1242	1.8328	-0.73	H	0	0	0	0	0	0	0	0	0	0	0	0
-1.2652	1.6129	1.3925	C	0	0	0	0	0	0	0	0	0	0	0	0
-2.5736	0.8631	1.1153	C	0	0	0	0	0	0	0	0	0	0	0	0
-3.4317	1.3209	1.6241	H	0	0	0	0	0	0	0	0	0	0	0	0
-2.4874	-0.1657	1.4887	H	0	0	0	0	0	0	0	0	0	0	0	0
-0.358	-0.6142	-3.0642	C	0	0	0	0	0	0	0	0	0	0	0	0
-0.4609	0.2239	-3.7487	H	0	0	0	0	0	0	0	0	0	0	0	0
-0.5084	-1.5858	-3.5286	H	0	0	0	0	0	0	0	0	0	0	0	0
-1.4682	-1.7739	-1.1187	C	0	0	0	0	0	0	0	0	0	0	0	0
-1.5631	-1.8161	-0.03	H	0	0	0	0	0	0	0	0	0	0	0	0
-0.9222	-2.666	-1.4391	H	0	0	0	0	0	0	0	0	0	0	0	0
-2.4784	-1.8571	-1.5353	H	0	0	0	0	0	0	0	0	0	0	0	0
2.7746	-1.5263	-1.9776	O	0	0	0	0	0	0	0	0	0	0	0	0
3.3337	-2.1547	-1.5055	H	0	0	0	0	0	0	0	0	0	0	0	0
2.8358	0.5011	0.0282	C	0	0	0	0	0	0	0	0	0	0	0	0
2.4707	1.2905	-0.6346	H	0	0	0	0	0	0	0	0	0	0	0	0
3.7892	0.1542	-0.3769	H	0	0	0	0	0	0	0	0	0	0	0	0
3.0205	0.9546	1.009	H	0	0	0	0	0	0	0	0	0	0	0	0
2.4754	-1.7171	1.0973	C	0	0	0	0	0	0	0	0	0	0	0	0
2.7251	-1.2864	2.0733	H	0	0	0	0	0	0	0	0	0	0	0	0
3.4083	-2.1164	0.6794	H	0	0	0	0	0	0	0	0	0	0	0	0
1.7918	-2.5582	1.2647	H	0	0	0	0	0	0	0	0	0	0	0	0
-0.8353	1.5684	2.855	C	0	0	0	0	0	0	0	0	0	0	0	0
-1.5697	2.1041	3.4692	H	0	0	0	0	0	0	0	0	0	0	0	0
0.1349	2.0578	2.9895	H	0	0	0	0	0	0	0	0	0	0	0	0
-0.7736	0.5456	3.2386	H	0	0	0	0	0	0	0	0	0	0	0	0
-1.4095	2.9819	0.9931	O	0	0	0	0	0	0	0	0	0	0	0	0
-2.1369	3.3576	1.5053	H	0	0	0	0	0	0	0	0	0	0	0	0
1 2 1	0 0 0 0
1 12 1	0 0 0 0
2 3 1	0 0 0 0
2 4 1	0 0 0 0
4 5 1	0 0 0 0
4 6 1	0 0 0 0
6 7 1	0 0 0 0
6 8 1	0 0 0 0
6 9 1	0 0 0 0
9 10 1	0 0 0 0
10 11 1	0 0 0 0
10 12 1	0 0 0 0
12 13 1	0 0 0 0
14 15 1	0 0 0 0
14 16 1	0 0 0 0
2 14 1	0 0 0 0
4 17 1	0 0 0 0
18 19 1	0 0 0 0
18 20 1	0 0 0 0
17 18 1	0 0 0 0
14 18 1	0 0 0 0
21 22 1	0 0 0 0
21 23 1	0 0 0 0
1 21 1	0 0 0 0
12 21 1	0 0 0 0
24 25 1	0 0 0 0
24 26 1	0 0 0 0
24 27 1	0 0 0 0
1 24 1	0 0 0 0
28 29 1	0 0 0 0
10 28 1	0 0 0 0
30 31 1	0 0 0 0
30 32 1	0 0 0 0
30 33 1	0 0 0 0
9 30 1	0 0 0 0
34 35 1	0 0 0 0
34 36 1	0 0 0 0
34 37 1	0 0 0 0
9 34 1	0 0 0 0
38 39 1	0 0 0 0
38 40 1	0 0 0 0
38 41 1	0 0 0 0
17 38 1	0 0 0 0
42 43 1	0 0 0 0
17 42 1	0 0 0 0
M END
$$$$
M0016
Spartan	02242109043D
43 45 0	0 0 0 0	0 0 0	999	V2	0
-0.8328	-0.5038	-1.6176	C	0	0	0	0	0	0	0	0	0	0	0	0
-1.2652	0.7713	-0.9099	C	0	0	0	0	0	0	0	0	0	0	0	0
-1.1078	1.6059	-1.6012	H	0	0	0	0	0	0	0	0	0	0	0	0
-0.337	1.0181	0.3512	C	0	0	0	0	0	0	0	0	0	0	0	0
0.3746	1.8209	0.1175	H	0	0	0	0	0	0	0	0	0	0	0	0
0.5083	-0.1758	0.8823	C	0	0	0	0	0	0	0	0	0	0	0	0
0.8428	0.1156	1.8846	H	0	0	0	0	0	0	0	0	0	0	0	0
-0.1275	-1.0537	1.0404	H	0	0	0	0	0	0	0	0	0	0	0	0
1.8261	-0.6379	0.1775	C	0	0	0	0	0	0	0	0	0	0	0	0
1.5864	-1.3075	-1.2223	C	0	0	0	0	0	0	0	0	0	0	0	0
1.138	-2.2969	-1.0482	H	0	0	0	0	0	0	0	0	0	0	0	0
0.6317	-0.4264	-1.9565	C	0	0	0	0	0	0	0	0	0	0	0	0
0.9866	0.6024	-1.9472	H	0	0	0	0	0	0	0	0	0	0	0	0
-2.7273	0.8246	-0.3948	C	0	0	0	0	0	0	0	0	0	0	0	0
-3.3372	0.0007	-0.7747	H	0	0	0	0	0	0	0	0	0	0	0	0
-3.2008	1.7551	-0.7156	H	0	0	0	0	0	0	0	0	0	0	0	0
-1.3321	1.5883	1.4047	C	0	0	0	0	0	0	0	0	0	0	0	0
-2.6194	0.8138	1.1314	C	0	0	0	0	0	0	0	0	0	0	0	0
-3.4763	1.2712	1.636	H	0	0	0	0	0	0	0	0	0	0	0	0
-2.5068	-0.2096	1.5118	H	0	0	0	0	0	0	0	0	0	0	0	0
-0.3703	-0.6085	-3.0593	C	0	0	0	0	0	0	0	0	0	0	0	0
-0.4906	0.231	-3.7387	H	0	0	0	0	0	0	0	0	0	0	0	0
-0.5024	-1.5812	-3.529	H	0	0	0	0	0	0	0	0	0	0	0	0
-1.46	-1.8018	-1.1232	C	0	0	0	0	0	0	0	0	0	0	0	0
-1.5715	-1.8451	-0.0359	H	0	0	0	0	0	0	0	0	0	0	0	0
-0.887	-2.6804	-1.4344	H	0	0	0	0	0	0	0	0	0	0	0	0
-2.4615	-1.9099	-1.5548	H	0	0	0	0	0	0	0	0	0	0	0	0
2.7819	-1.4589	-1.971	O	0	0	0	0	0	0	0	0	0	0	0	0
3.3466	-2.0892	-1.5083	H	0	0	0	0	0	0	0	0	0	0	0	0
2.7973	0.5452	0.0507	C	0	0	0	0	0	0	0	0	0	0	0	0
2.4269	1.3292	-0.6167	H	0	0	0	0	0	0	0	0	0	0	0	0
3.761	0.2156	-0.3461	H	0	0	0	0	0	0	0	0	0	0	0	0
2.9647	0.9991	1.035	H	0	0	0	0	0	0	0	0	0	0	0	0
2.4692	-1.6858	1.1026	C	0	0	0	0	0	0	0	0	0	0	0	0
2.7106	-1.2569	2.0818	H	0	0	0	0	0	0	0	0	0	0	0	0
3.4086	-2.0697	0.6843	H	0	0	0	0	0	0	0	0	0	0	0	0
1.7974	-2.5377	1.2641	H	0	0	0	0	0	0	0	0	0	0	0	0
-0.898	1.5574	2.8658	C	0	0	0	0	0	0	0	0	0	0	0	0
-1.6426	2.0906	3.4642	H	0	0	0	0	0	0	0	0	0	0	0	0
0.0708	2.0545	3.005	H	0	0	0	0	0	0	0	0	0	0	0	0
-0.8122	0.5381	3.253	H	0	0	0	0	0	0	0	0	0	0	0	0
-1.6396	2.939	1.0439	O	0	0	0	0	0	0	0	0	0	0	0	0
-0.8236	3.449	1.1178	H	0	0	0	0	0	0	0	0	0	0	0	0
1 2 1	0 0 0 0
1 12 1	0 0 0 0
2 3 1	0 0 0 0
2 4 1	0 0 0 0
4 5 1	0 0 0 0
4 6 1	0 0 0 0
6 7 1	0 0 0 0
6 8 1	0 0 0 0
6 9 1	0 0 0 0
9 10 1	0 0 0 0
10 11 1	0 0 0 0
10 12 1	0 0 0 0
12 13 1	0 0 0 0
14 15 1	0 0 0 0
14 16 1	0 0 0 0
2 14 1	0 0 0 0
4 17 1	0 0 0 0
18 19 1	0 0 0 0
18 20 1	0 0 0 0
17 18 1	0 0 0 0
14 18 1	0 0 0 0
21 22 1	0 0 0 0
21 23 1	0 0 0 0
1 21 1	0 0 0 0
12 21 1	0 0 0 0
24 25 1	0 0 0 0
24 26 1	0 0 0 0
24 27 1	0 0 0 0
1 24 1	0 0 0 0
28 29 1	0 0 0 0
10 28 1	0 0 0 0
30 31 1	0 0 0 0
30 32 1	0 0 0 0
30 33 1	0 0 0 0
9 30 1	0 0 0 0
34 35 1	0 0 0 0
34 36 1	0 0 0 0
34 37 1	0 0 0 0
9 34 1	0 0 0 0
38 39 1	0 0 0 0
38 40 1	0 0 0 0
38 41 1	0 0 0 0
17 38 1	0 0 0 0
42 43 1	0 0 0 0
17 42 1	0 0 0 0
M END
$$$$
M0017
Spartan	02242109043D
43 45 0	0 0 0 0	0 0 0	999	V2	0
-0.8097	-0.5081	-1.5865	C	0	0	0	0	0	0	0	0	0	0	0	0
-1.2802	0.7242	-0.8287	C	0	0	0	0	0	0	0	0	0	0	0	0
-1.1643	1.5794	-1.5069	H	0	0	0	0	0	0	0	0	0	0	0	0
-0.3464	0.9742	0.4325	C	0	0	0	0	0	0	0	0	0	0	0	0
0.3158	1.8234	0.2291	H	0	0	0	0	0	0	0	0	0	0	0	0
0.558	-0.1994	0.9074	C	0	0	0	0	0	0	0	0	0	0	0	0
-0.0346	-1.1102	1.045	H	0	0	0	0	0	0	0	0	0	0	0	0
0.8948	0.0727	1.9136	H	0	0	0	0	0	0	0	0	0	0	0	0
1.8818	-0.5805	0.1687	C	0	0	0	0	0	0	0	0	0	0	0	0
1.6517	-1.2211	-1.2441	C	0	0	0	0	0	0	0	0	0	0	0	0
1.2614	-2.2323	-1.0946	H	0	0	0	0	0	0	0	0	0	0	0	0
0.6446	-0.3588	-1.9409	C	0	0	0	0	0	0	0	0	0	0	0	0
0.9466	0.6889	-1.8891	H	0	0	0	0	0	0	0	0	0	0	0	0
-2.74	0.6966	-0.2978	C	0	0	0	0	0	0	0	0	0	0	0	0
-3.3147	-0.1425	-0.6965	H	0	0	0	0	0	0	0	0	0	0	0	0
-3.279	1.6011	-0.6032	H	0	0	0	0	0	0	0	0	0	0	0	0
-1.3502	1.4661	1.5202	C	0	0	0	0	0	0	0	0	0	0	0	0
-2.6152	0.6485	1.2277	C	0	0	0	0	0	0	0	0	0	0	0	0
-3.4851	1.0531	1.7531	H	0	0	0	0	0	0	0	0	0	0	0	0
-2.4653	-0.3848	1.5656	H	0	0	0	0	0	0	0	0	0	0	0	0
-0.3675	-0.5416	-3.0376	C	0	0	0	0	0	0	0	0	0	0	0	0
-0.5315	0.3176	-3.6847	H	0	0	0	0	0	0	0	0	0	0	0	0
-0.4619	-1.4996	-3.5414	H	0	0	0	0	0	0	0	0	0	0	0	0
-1.371	-1.847	-1.1247	C	0	0	0	0	0	0	0	0	0	0	0	0
-1.4623	-1.9275	-0.0383	H	0	0	0	0	0	0	0	0	0	0	0	0
-0.762	-2.6872	-1.4704	H	0	0	0	0	0	0	0	0	0	0	0	0
-2.372	-1.9888	-1.5471	H	0	0	0	0	0	0	0	0	0	0	0	0
2.8669	-1.4126	-1.9512	O	0	0	0	0	0	0	0	0	0	0	0	0
3.0978	-0.5735	-2.3657	H	0	0	0	0	0	0	0	0	0	0	0	0
2.7986	0.6488	0.064	C	0	0	0	0	0	0	0	0	0	0	0	0
2.4046	1.4291	-0.5967	H	0	0	0	0	0	0	0	0	0	0	0	0
3.788	0.36	-0.3039	H	0	0	0	0	0	0	0	0	0	0	0	0
2.9317	1.1034	1.0521	H	0	0	0	0	0	0	0	0	0	0	0	0
2.5981	-1.6295	1.0333	C	0	0	0	0	0	0	0	0	0	0	0	0
2.9043	-1.21	1.9987	H	0	0	0	0	0	0	0	0	0	0	0	0
3.4911	-1.9953	0.5172	H	0	0	0	0	0	0	0	0	0	0	0	0
1.9443	-2.4875	1.2314	H	0	0	0	0	0	0	0	0	0	0	0	0
-0.9017	1.3826	2.9698	C	0	0	0	0	0	0	0	0	0	0	0	0
-1.6529	1.8691	3.5993	H	0	0	0	0	0	0	0	0	0	0	0	0
0.0497	1.9047	3.1148	H	0	0	0	0	0	0	0	0	0	0	0	0
-0.7927	0.3465	3.3011	H	0	0	0	0	0	0	0	0	0	0	0	0
-1.6137	2.8584	1.3149	O	0	0	0	0	0	0	0	0	0	0	0	0
-1.8559	2.9896	0.3904	H	0	0	0	0	0	0	0	0	0	0	0	0
1 2 1	0 0 0 0
1 12 1	0 0 0 0
2 3 1	0 0 0 0
2 4 1	0 0 0 0
4 5 1	0 0 0 0
4 6 1	0 0 0 0
6 7 1	0 0 0 0
6 8 1	0 0 0 0
6 9 1	0 0 0 0
9 10 1	0 0 0 0
10 11 1	0 0 0 0
10 12 1	0 0 0 0
12 13 1	0 0 0 0
14 15 1	0 0 0 0
14 16 1	0 0 0 0
2 14 1	0 0 0 0
4 17 1	0 0 0 0
18 19 1	0 0 0 0
18 20 1	0 0 0 0
17 18 1	0 0 0 0
14 18 1	0 0 0 0
21 22 1	0 0 0 0
21 23 1	0 0 0 0
1 21 1	0 0 0 0
12 21 1	0 0 0 0
24 25 1	0 0 0 0
24 26 1	0 0 0 0
24 27 1	0 0 0 0
1 24 1	0 0 0 0
28 29 1	0 0 0 0
10 28 1	0 0 0 0
30 31 1	0 0 0 0
30 32 1	0 0 0 0
30 33 1	0 0 0 0
9 30 1	0 0 0 0
34 35 1	0 0 0 0
34 36 1	0 0 0 0
34 37 1	0 0 0 0
9 34 1	0 0 0 0
38 39 1	0 0 0 0
38 40 1	0 0 0 0
38 41 1	0 0 0 0
17 38 1	0 0 0 0
42 43 1	0 0 0 0
17 42 1	0 0 0 0
M END
$$$$

## Sheet: (2S,3S,6S,7R,9R,10R)
M0001
Spartan	02242109003D
43 45 0	0 0 0 0	0 0 0	999	V2	0
-0.7208	0.8221	-1.4513	C	0	0	0	0	0	0	0	0	0	0	0	0
0.6378	1.0179	-0.7684	C	0	0	0	0	0	0	0	0	0	0	0	0
1.3846	0.6199	-1.4567	H	0	0	0	0	0	0	0	0	0	0	0	0
0.8388	0.243	0.5783	C	0	0	0	0	0	0	0	0	0	0	0	0
1.7634	-0.3399	0.4607	H	0	0	0	0	0	0	0	0	0	0	0	0
-0.2612	-0.7311	0.9918	C	0	0	0	0	0	0	0	0	0	0	0	0
-1.2289	-0.2169	0.9685	H	0	0	0	0	0	0	0	0	0	0	0	0
-0.0881	-1.009	2.0405	H	0	0	0	0	0	0	0	0	0	0	0	0
-0.3793	-2.0428	0.1782	C	0	0	0	0	0	0	0	0	0	0	0	0
-0.307	-1.8043	-1.3605	C	0	0	0	0	0	0	0	0	0	0	0	0
-0.7456	-2.6913	-1.8489	H	0	0	0	0	0	0	0	0	0	0	0	0
-1.1278	-0.5996	-1.7786	C	0	0	0	0	0	0	0	0	0	0	0	0
-2.196	-0.7944	-1.703	H	0	0	0	0	0	0	0	0	0	0	0	0
1.0323	2.4841	-0.457	C	0	0	0	0	0	0	0	0	0	0	0	0
0.1542	3.1028	-0.2483	H	0	0	0	0	0	0	0	0	0	0	0	0
1.5557	2.9541	-1.2952	H	0	0	0	0	0	0	0	0	0	0	0	0
1.1832	1.3141	1.6501	C	0	0	0	0	0	0	0	0	0	0	0	0
1.8893	2.3906	0.8072	C	0	0	0	0	0	0	0	0	0	0	0	0
2.8993	2.0352	0.5546	H	0	0	0	0	0	0	0	0	0	0	0	0
1.9968	3.3403	1.3406	H	0	0	0	0	0	0	0	0	0	0	0	0
-0.7187	0.3326	-2.8846	C	0	0	0	0	0	0	0	0	0	0	0	0
0.2434	0.1541	-3.3534	H	0	0	0	0	0	0	0	0	0	0	0	0
-1.4919	0.6961	-3.5568	H	0	0	0	0	0	0	0	0	0	0	0	0
-1.8552	1.7529	-1.063	C	0	0	0	0	0	0	0	0	0	0	0	0
-2.0288	1.7533	0.0194	H	0	0	0	0	0	0	0	0	0	0	0	0
-2.7889	1.4414	-1.5436	H	0	0	0	0	0	0	0	0	0	0	0	0
-1.6606	2.7849	-1.3736	H	0	0	0	0	0	0	0	0	0	0	0	0
1.0228	-1.6454	-1.8358	O	0	0	0	0	0	0	0	0	0	0	0	0
1.4813	-2.4819	-1.7052	H	0	0	0	0	0	0	0	0	0	0	0	0
0.7229	-3.0277	0.5978	C	0	0	0	0	0	0	0	0	0	0	0	0
1.7227	-2.59	0.5079	H	0	0	0	0	0	0	0	0	0	0	0	0
0.6904	-3.9441	-0.0077	H	0	0	0	0	0	0	0	0	0	0	0	0
0.5902	-3.3253	1.6432	H	0	0	0	0	0	0	0	0	0	0	0	0
-1.7385	-2.6808	0.5074	C	0	0	0	0	0	0	0	0	0	0	0	0
-1.8375	-2.8297	1.5886	H	0	0	0	0	0	0	0	0	0	0	0	0
-1.8507	-3.6584	0.0231	H	0	0	0	0	0	0	0	0	0	0	0	0
-2.5712	-2.0455	0.1866	H	0	0	0	0	0	0	0	0	0	0	0	0
-0.0283	1.8908	2.3774	C	0	0	0	0	0	0	0	0	0	0	0	0
0.3057	2.6622	3.078	H	0	0	0	0	0	0	0	0	0	0	0	0
-0.5421	1.1131	2.9498	H	0	0	0	0	0	0	0	0	0	0	0	0
-0.744	2.3392	1.6825	H	0	0	0	0	0	0	0	0	0	0	0	0
1.9999	0.7856	2.6871	O	0	0	0	0	0	0	0	0	0	0	0	0
2.7964	0.4279	2.2725	H	0	0	0	0	0	0	0	0	0	0	0	0
1 2 1	0 0 0 0
1 12 1	0 0 0 0
2 3 1	0 0 0 0
2 4 1	0 0 0 0
4 5 1	0 0 0 0
4 6 1	0 0 0 0
6 7 1	0 0 0 0
6 8 1	0 0 0 0
6 9 1	0 0 0 0
9 10 1	0 0 0 0
10 11 1	0 0 0 0
10 12 1	0 0 0 0
12 13 1	0 0 0 0
14 15 1	0 0 0 0
14 16 1	0 0 0 0
2 14 1	0 0 0 0
4 17 1	0 0 0 0
18 19 1	0 0 0 0
18 20 1	0 0 0 0
17 18 1	0 0 0 0
14 18 1	0 0 0 0
21 22 1	0 0 0 0
21 23 1	0 0 0 0
1 21 1	0 0 0 0
12 21 1	0 0 0 0
24 25 1	0 0 0 0
24 26 1	0 0 0 0
24 27 1	0 0 0 0
1 24 1	0 0 0 0
28 29 1	0 0 0 0
10 28 1	0 0 0 0
30 31 1	0 0 0 0
30 32 1	0 0 0 0
30 33 1	0 0 0 0
9 30 1	0 0 0 0
34 35 1	0 0 0 0
34 36 1	0 0 0 0
34 37 1	0 0 0 0
9 34 1	0 0 0 0
38 39 1	0 0 0 0
38 40 1	0 0 0 0
38 41 1	0 0 0 0
17 38 1	0 0 0 0
42 43 1	0 0 0 0
17 42 1	0 0 0 0
M END
$$$$
M0002
Spartan	02242109003D
43 45 0	0 0 0 0	0 0 0	999	V2	0
-0.723	0.8077	-1.4206	C	0	0	0	0	0	0	0	0	0	0	0	0
0.6388	1.0036	-0.7431	C	0	0	0	0	0	0	0	0	0	0	0	0
1.384	0.6056	-1.4333	H	0	0	0	0	0	0	0	0	0	0	0	0
0.8477	0.2251	0.5995	C	0	0	0	0	0	0	0	0	0	0	0	0
1.7693	-0.36	0.4722	H	0	0	0	0	0	0	0	0	0	0	0	0
-0.2501	-0.7498	1.0126	C	0	0	0	0	0	0	0	0	0	0	0	0
-1.2189	-0.2367	0.995	H	0	0	0	0	0	0	0	0	0	0	0	0
-0.0733	-1.0331	2.0589	H	0	0	0	0	0	0	0	0	0	0	0	0
-0.3643	-2.0606	0.1958	C	0	0	0	0	0	0	0	0	0	0	0	0
-0.2993	-1.824	-1.3361	C	0	0	0	0	0	0	0	0	0	0	0	0
-0.7443	-2.7122	-1.8158	H	0	0	0	0	0	0	0	0	0	0	0	0
-1.1188	-0.612	-1.76	C	0	0	0	0	0	0	0	0	0	0	0	0
-2.1887	-0.8082	-1.7094	H	0	0	0	0	0	0	0	0	0	0	0	0
1.0327	2.4694	-0.4318	C	0	0	0	0	0	0	0	0	0	0	0	0
0.1542	3.085	-0.2156	H	0	0	0	0	0	0	0	0	0	0	0	0
1.5487	2.9432	-1.2726	H	0	0	0	0	0	0	0	0	0	0	0	0
1.1997	1.2936	1.6711	C	0	0	0	0	0	0	0	0	0	0	0	0
1.8982	2.3736	0.8259	C	0	0	0	0	0	0	0	0	0	0	0	0
2.9064	2.02	0.5659	H	0	0	0	0	0	0	0	0	0	0	0	0
2.0078	3.3219	1.3614	H	0	0	0	0	0	0	0	0	0	0	0	0
-0.7117	0.3359	-2.8591	C	0	0	0	0	0	0	0	0	0	0	0	0
0.2612	0.2111	-3.3286	H	0	0	0	0	0	0	0	0	0	0	0	0
-1.4832	0.6945	-3.5354	H	0	0	0	0	0	0	0	0	0	0	0	0
-1.8581	1.7348	-1.026	C	0	0	0	0	0	0	0	0	0	0	0	0
-2.0281	1.7273	0.0568	H	0	0	0	0	0	0	0	0	0	0	0	0
-2.7925	1.4244	-1.5063	H	0	0	0	0	0	0	0	0	0	0	0	0
-1.6648	2.769	-1.3302	H	0	0	0	0	0	0	0	0	0	0	0	0
1.0625	-1.7411	-1.7339	O	0	0	0	0	0	0	0	0	0	0	0	0
1.0766	-1.7364	-2.6979	H	0	0	0	0	0	0	0	0	0	0	0	0
0.7363	-3.0482	0.6087	C	0	0	0	0	0	0	0	0	0	0	0	0
1.7343	-2.6206	0.4872	H	0	0	0	0	0	0	0	0	0	0	0	0
0.6938	-3.958	-0.0009	H	0	0	0	0	0	0	0	0	0	0	0	0
0.6065	-3.335	1.6587	H	0	0	0	0	0	0	0	0	0	0	0	0
-1.7266	-2.6929	0.5268	C	0	0	0	0	0	0	0	0	0	0	0	0
-1.8251	-2.83	1.6095	H	0	0	0	0	0	0	0	0	0	0	0	0
-1.8361	-3.6756	0.0533	H	0	0	0	0	0	0	0	0	0	0	0	0
-2.5601	-2.061	0.1998	H	0	0	0	0	0	0	0	0	0	0	0	0
-0.0063	1.8675	2.4089	C	0	0	0	0	0	0	0	0	0	0	0	0
0.333	2.634	3.112	H	0	0	0	0	0	0	0	0	0	0	0	0
-0.5171	1.0878	2.979	H	0	0	0	0	0	0	0	0	0	0	0	0
-0.7251	2.321	1.7218	H	0	0	0	0	0	0	0	0	0	0	0	0
2.0241	0.7644	2.6994	O	0	0	0	0	0	0	0	0	0	0	0	0
2.7999	0.3751	2.2762	H	0	0	0	0	0	0	0	0	0	0	0	0
1 2 1	0 0 0 0
1 12 1	0 0 0 0
2 3 1	0 0 0 0
2 4 1	0 0 0 0
4 5 1	0 0 0 0
4 6 1	0 0 0 0
6 7 1	0 0 0 0
6 8 1	0 0 0 0
6 9 1	0 0 0 0
9 10 1	0 0 0 0
10 11 1	0 0 0 0
10 12 1	0 0 0 0
12 13 1	0 0 0 0
14 15 1	0 0 0 0
14 16 1	0 0 0 0
2 14 1	0 0 0 0
4 17 1	0 0 0 0
18 19 1	0 0 0 0
18 20 1	0 0 0 0
17 18 1	0 0 0 0
14 18 1	0 0 0 0
21 22 1	0 0 0 0
21 23 1	0 0 0 0
1 21 1	0 0 0 0
12 21 1	0 0 0 0
24 25 1	0 0 0 0
24 26 1	0 0 0 0
24 27 1	0 0 0 0
1 24 1	0 0 0 0
28 29 1	0 0 0 0
10 28 1	0 0 0 0
30 31 1	0 0 0 0
30 32 1	0 0 0 0
30 33 1	0 0 0 0
9 30 1	0 0 0 0
34 35 1	0 0 0 0
34 36 1	0 0 0 0
34 37 1	0 0 0 0
9 34 1	0 0 0 0
38 39 1	0 0 0 0
38 40 1	0 0 0 0
38 41 1	0 0 0 0
17 38 1	0 0 0 0
42 43 1	0 0 0 0
17 42 1	0 0 0 0
M END
$$$$
M0003
Spartan	02242109003D
43 45 0	0 0 0 0	0 0 0	999	V2	0
-0.6668	0.807	-1.4931	C	0	0	0	0	0	0	0	0	0	0	0	0
0.6748	0.9947	-0.7757	C	0	0	0	0	0	0	0	0	0	0	0	0
1.437	0.5946	-1.4447	H	0	0	0	0	0	0	0	0	0	0	0	0
0.8397	0.215	0.5751	C	0	0	0	0	0	0	0	0	0	0	0	0
1.7609	-0.3722	0.4913	H	0	0	0	0	0	0	0	0	0	0	0	0
-0.2865	-0.7422	0.9618	C	0	0	0	0	0	0	0	0	0	0	0	0
-1.2485	-0.2188	0.9081	H	0	0	0	0	0	0	0	0	0	0	0	0
-0.1475	-1.0229	2.0146	H	0	0	0	0	0	0	0	0	0	0	0	0
-0.3936	-2.0546	0.1486	C	0	0	0	0	0	0	0	0	0	0	0	0
-0.2789	-1.8209	-1.3883	C	0	0	0	0	0	0	0	0	0	0	0	0
-0.712	-2.7065	-1.8852	H	0	0	0	0	0	0	0	0	0	0	0	0
-1.0796	-0.611	-1.8286	C	0	0	0	0	0	0	0	0	0	0	0	0
-2.1508	-0.7964	-1.7795	H	0	0	0	0	0	0	0	0	0	0	0	0
1.0669	2.4574	-0.4531	C	0	0	0	0	0	0	0	0	0	0	0	0
0.1871	3.0779	-0.2551	H	0	0	0	0	0	0	0	0	0	0	0	0
1.6056	2.9305	-1.2798	H	0	0	0	0	0	0	0	0	0	0	0	0
1.1764	1.2758	1.6477	C	0	0	0	0	0	0	0	0	0	0	0	0
1.9048	2.3498	0.8224	C	0	0	0	0	0	0	0	0	0	0	0	0
2.9104	1.9753	0.5966	H	0	0	0	0	0	0	0	0	0	0	0	0
2.0095	3.3026	1.3557	H	0	0	0	0	0	0	0	0	0	0	0	0
-0.6337	0.3153	-2.925	C	0	0	0	0	0	0	0	0	0	0	0	0
0.3386	0.1248	-3.3673	H	0	0	0	0	0	0	0	0	0	0	0	0
-1.3852	0.6864	-3.6176	H	0	0	0	0	0	0	0	0	0	0	0	0
-1.803	1.748	-1.1357	C	0	0	0	0	0	0	0	0	0	0	0	0
-2.0015	1.7554	-0.0572	H	0	0	0	0	0	0	0	0	0	0	0	0
-2.7279	1.4409	-1.636	H	0	0	0	0	0	0	0	0	0	0	0	0
-1.5939	2.7773	-1.4466	H	0	0	0	0	0	0	0	0	0	0	0	0
1.0612	-1.6709	-1.8322	O	0	0	0	0	0	0	0	0	0	0	0	0
1.5265	-2.4923	-1.6419	H	0	0	0	0	0	0	0	0	0	0	0	0
0.6889	-3.0462	0.6017	C	0	0	0	0	0	0	0	0	0	0	0	0
1.6929	-2.6121	0.5536	H	0	0	0	0	0	0	0	0	0	0	0	0
0.6726	-3.9606	-0.0081	H	0	0	0	0	0	0	0	0	0	0	0	0
0.5175	-3.3467	1.6407	H	0	0	0	0	0	0	0	0	0	0	0	0
-1.7659	-2.6817	0.441	C	0	0	0	0	0	0	0	0	0	0	0	0
-1.8964	-2.8259	1.5197	H	0	0	0	0	0	0	0	0	0	0	0	0
-1.8702	-3.6604	-0.0428	H	0	0	0	0	0	0	0	0	0	0	0	0
-2.5855	-2.0427	0.0944	H	0	0	0	0	0	0	0	0	0	0	0	0
-0.0433	1.8616	2.3642	C	0	0	0	0	0	0	0	0	0	0	0	0
0.2736	2.6445	3.0655	H	0	0	0	0	0	0	0	0	0	0	0	0
-0.5676	1.0889	2.9326	H	0	0	0	0	0	0	0	0	0	0	0	0
-0.7525	2.3168	1.6669	H	0	0	0	0	0	0	0	0	0	0	0	0
2.0216	0.6454	2.6047	O	0	0	0	0	0	0	0	0	0	0	0	0
2.2241	1.299	3.2866	H	0	0	0	0	0	0	0	0	0	0	0	0
1 2 1	0 0 0 0
1 12 1	0 0 0 0
2 3 1	0 0 0 0
2 4 1	0 0 0 0
4 5 1	0 0 0 0
4 6 1	0 0 0 0
6 7 1	0 0 0 0
6 8 1	0 0 0 0
6 9 1	0 0 0 0
9 10 1	0 0 0 0
10 11 1	0 0 0 0
10 12 1	0 0 0 0
12 13 1	0 0 0 0
14 15 1	0 0 0 0
14 16 1	0 0 0 0
2 14 1	0 0 0 0
4 17 1	0 0 0 0
18 19 1	0 0 0 0
18 20 1	0 0 0 0
17 18 1	0 0 0 0
14 18 1	0 0 0 0
21 22 1	0 0 0 0
21 23 1	0 0 0 0
1 21 1	0 0 0 0
12 21 1	0 0 0 0
24 25 1	0 0 0 0
24 26 1	0 0 0 0
24 27 1	0 0 0 0
1 24 1	0 0 0 0
28 29 1	0 0 0 0
10 28 1	0 0 0 0
30 31 1	0 0 0 0
30 32 1	0 0 0 0
30 33 1	0 0 0 0
9 30 1	0 0 0 0
34 35 1	0 0 0 0
34 36 1	0 0 0 0
34 37 1	0 0 0 0
9 34 1	0 0 0 0
38 39 1	0 0 0 0
38 40 1	0 0 0 0
38 41 1	0 0 0 0
17 38 1	0 0 0 0
42 43 1	0 0 0 0
17 42 1	0 0 0 0
M END
$$$$
M0004
Spartan	02242109003D
43 45 0	0 0 0 0	0 0 0	999	V2	0
-0.6588	0.7563	-1.4822	C	0	0	0	0	0	0	0	0	0	0	0	0
0.6828	0.9593	-0.7669	C	0	0	0	0	0	0	0	0	0	0	0	0
1.4472	0.5395	-1.4222	H	0	0	0	0	0	0	0	0	0	0	0	0
0.8442	0.2121	0.6016	C	0	0	0	0	0	0	0	0	0	0	0	0
1.7666	-0.375	0.5367	H	0	0	0	0	0	0	0	0	0	0	0	0
-0.2804	-0.7402	0.9997	C	0	0	0	0	0	0	0	0	0	0	0	0
-1.2446	-0.2216	0.9303	H	0	0	0	0	0	0	0	0	0	0	0	0
-0.1462	-1.0013	2.0577	H	0	0	0	0	0	0	0	0	0	0	0	0
-0.374	-2.0712	0.2132	C	0	0	0	0	0	0	0	0	0	0	0	0
-0.2582	-1.8743	-1.3214	C	0	0	0	0	0	0	0	0	0	0	0	0
-0.694	-2.7715	-1.7929	H	0	0	0	0	0	0	0	0	0	0	0	0
-1.0558	-0.6678	-1.8001	C	0	0	0	0	0	0	0	0	0	0	0	0
-2.1283	-0.8552	-1.7769	H	0	0	0	0	0	0	0	0	0	0	0	0
1.0745	2.4299	-0.4804	C	0	0	0	0	0	0	0	0	0	0	0	0
0.1935	3.0552	-0.3044	H	0	0	0	0	0	0	0	0	0	0	0	0
1.619	2.8815	-1.3154	H	0	0	0	0	0	0	0	0	0	0	0	0
1.17	1.3002	1.6502	C	0	0	0	0	0	0	0	0	0	0	0	0
1.903	2.355	0.8037	C	0	0	0	0	0	0	0	0	0	0	0	0
2.9107	1.9762	0.5954	H	0	0	0	0	0	0	0	0	0	0	0	0
2.0018	3.3212	1.3134	H	0	0	0	0	0	0	0	0	0	0	0	0
-0.6082	0.2507	-2.9087	C	0	0	0	0	0	0	0	0	0	0	0	0
0.3772	0.1083	-3.3457	H	0	0	0	0	0	0	0	0	0	0	0	0
-1.3567	0.5992	-3.6154	H	0	0	0	0	0	0	0	0	0	0	0	0
-1.799	1.7003	-1.1465	C	0	0	0	0	0	0	0	0	0	0	0	0
-2.0017	1.7225	-0.0693	H	0	0	0	0	0	0	0	0	0	0	0	0
-2.7209	1.3824	-1.646	H	0	0	0	0	0	0	0	0	0	0	0	0
-1.5906	2.7251	-1.4721	H	0	0	0	0	0	0	0	0	0	0	0	0
1.1156	-1.8088	-1.6772	O	0	0	0	0	0	0	0	0	0	0	0	0
1.1607	-1.8272	-2.639	H	0	0	0	0	0	0	0	0	0	0	0	0
0.7083	-3.0515	0.6866	C	0	0	0	0	0	0	0	0	0	0	0	0
1.7106	-2.6305	0.5841	H	0	0	0	0	0	0	0	0	0	0	0	0
0.6781	-3.9781	0.1014	H	0	0	0	0	0	0	0	0	0	0	0	0
0.5456	-3.3075	1.7398	H	0	0	0	0	0	0	0	0	0	0	0	0
-1.7497	-2.6889	0.5143	C	0	0	0	0	0	0	0	0	0	0	0	0
-1.8837	-2.8005	1.5963	H	0	0	0	0	0	0	0	0	0	0	0	0
-1.8487	-3.6822	0.0607	H	0	0	0	0	0	0	0	0	0	0	0	0
-2.5695	-2.0615	0.1459	H	0	0	0	0	0	0	0	0	0	0	0	0
-0.0566	1.9006	2.3427	C	0	0	0	0	0	0	0	0	0	0	0	0
0.2535	2.6983	3.0303	H	0	0	0	0	0	0	0	0	0	0	0	0
-0.5862	1.1395	2.9219	H	0	0	0	0	0	0	0	0	0	0	0	0
-0.7594	2.3414	1.6297	H	0	0	0	0	0	0	0	0	0	0	0	0
2.0094	0.6965	2.6281	O	0	0	0	0	0	0	0	0	0	0	0	0
2.1992	1.3637	3.2992	H	0	0	0	0	0	0	0	0	0	0	0	0
1 2 1	0 0 0 0
1 12 1	0 0 0 0
2 3 1	0 0 0 0
2 4 1	0 0 0 0
4 5 1	0 0 0 0
4 6 1	0 0 0 0
6 7 1	0 0 0 0
6 8 1	0 0 0 0
6 9 1	0 0 0 0
9 10 1	0 0 0 0
10 11 1	0 0 0 0
10 12 1	0 0 0 0
12 13 1	0 0 0 0
14 15 1	0 0 0 0
14 16 1	0 0 0 0
2 14 1	0 0 0 0
4 17 1	0 0 0 0
18 19 1	0 0 0 0
18 20 1	0 0 0 0
17 18 1	0 0 0 0
14 18 1	0 0 0 0
21 22 1	0 0 0 0
21 23 1	0 0 0 0
1 21 1	0 0 0 0
12 21 1	0 0 0 0
24 25 1	0 0 0 0
24 26 1	0 0 0 0
24 27 1	0 0 0 0
1 24 1	0 0 0 0
28 29 1	0 0 0 0
10 28 1	0 0 0 0
30 31 1	0 0 0 0
30 32 1	0 0 0 0
30 33 1	0 0 0 0
9 30 1	0 0 0 0
34 35 1	0 0 0 0
34 36 1	0 0 0 0
34 37 1	0 0 0 0
9 34 1	0 0 0 0
38 39 1	0 0 0 0
38 40 1	0 0 0 0
38 41 1	0 0 0 0
17 38 1	0 0 0 0
42 43 1	0 0 0 0
17 42 1	0 0 0 0
M END
$$$$
M0005
Spartan	02242109003D
43 45 0	0 0 0 0	0 0 0	999	V2	0
-0.6903	0.8316	-1.4721	C	0	0	0	0	0	0	0	0	0	0	0	0
0.6649	1.0246	-0.7818	C	0	0	0	0	0	0	0	0	0	0	0	0
1.4155	0.6291	-1.4669	H	0	0	0	0	0	0	0	0	0	0	0	0
0.8643	0.2449	0.5642	C	0	0	0	0	0	0	0	0	0	0	0	0
1.7894	-0.3329	0.4596	H	0	0	0	0	0	0	0	0	0	0	0	0
-0.2498	-0.722	0.9636	C	0	0	0	0	0	0	0	0	0	0	0	0
-1.2145	-0.2029	0.9309	H	0	0	0	0	0	0	0	0	0	0	0	0
-0.1084	-1.0153	2.0158	H	0	0	0	0	0	0	0	0	0	0	0	0
-0.3647	-2.0346	0.1514	C	0	0	0	0	0	0	0	0	0	0	0	0
-0.2834	-1.7941	-1.3868	C	0	0	0	0	0	0	0	0	0	0	0	0
-0.7215	-2.6805	-1.8773	H	0	0	0	0	0	0	0	0	0	0	0	0
-1.1011	-0.5878	-1.8055	C	0	0	0	0	0	0	0	0	0	0	0	0
-2.1695	-0.7813	-1.7381	H	0	0	0	0	0	0	0	0	0	0	0	0
1.0557	2.4878	-0.461	C	0	0	0	0	0	0	0	0	0	0	0	0
0.175	3.1023	-0.248	H	0	0	0	0	0	0	0	0	0	0	0	0
1.5771	2.9661	-1.2958	H	0	0	0	0	0	0	0	0	0	0	0	0
1.2175	1.3132	1.6361	C	0	0	0	0	0	0	0	0	0	0	0	0
1.9168	2.3878	0.7993	C	0	0	0	0	0	0	0	0	0	0	0	0
2.9221	2.0236	0.5578	H	0	0	0	0	0	0	0	0	0	0	0	0
2.0228	3.3362	1.3356	H	0	0	0	0	0	0	0	0	0	0	0	0
-0.6835	0.3462	-2.9062	C	0	0	0	0	0	0	0	0	0	0	0	0
0.2807	0.1649	-3.3695	H	0	0	0	0	0	0	0	0	0	0	0	0
-1.4517	0.7148	-3.5814	H	0	0	0	0	0	0	0	0	0	0	0	0
-1.8249	1.7638	-1.0882	C	0	0	0	0	0	0	0	0	0	0	0	0
-2.0001	1.7695	-0.0058	H	0	0	0	0	0	0	0	0	0	0	0	0
-2.7583	1.4512	-1.5687	H	0	0	0	0	0	0	0	0	0	0	0	0
-1.6289	2.7945	-1.4016	H	0	0	0	0	0	0	0	0	0	0	0	0
1.0467	-1.6348	-1.8561	O	0	0	0	0	0	0	0	0	0	0	0	0
1.5101	-2.4673	-1.7174	H	0	0	0	0	0	0	0	0	0	0	0	0
0.7355	-3.0179	0.577	C	0	0	0	0	0	0	0	0	0	0	0	0
1.7348	-2.5779	0.4974	H	0	0	0	0	0	0	0	0	0	0	0	0
0.7089	-3.933	-0.0308	H	0	0	0	0	0	0	0	0	0	0	0	0
0.5929	-3.3214	1.6201	H	0	0	0	0	0	0	0	0	0	0	0	0
-1.7257	-2.6722	0.4719	C	0	0	0	0	0	0	0	0	0	0	0	0
-1.8325	-2.8231	1.5523	H	0	0	0	0	0	0	0	0	0	0	0	0
-1.8342	-3.649	-0.0142	H	0	0	0	0	0	0	0	0	0	0	0	0
-2.5566	-2.0372	0.1462	H	0	0	0	0	0	0	0	0	0	0	0	0
0.0073	1.886	2.3783	C	0	0	0	0	0	0	0	0	0	0	0	0
0.3437	2.6587	3.0765	H	0	0	0	0	0	0	0	0	0	0	0	0
-0.5119	1.1105	2.9542	H	0	0	0	0	0	0	0	0	0	0	0	0
-0.7234	2.3302	1.6955	H	0	0	0	0	0	0	0	0	0	0	0	0
2.1514	0.8147	2.5869	O	0	0	0	0	0	0	0	0	0	0	0	0
1.7019	0.1331	3.1024	H	0	0	0	0	0	0	0	0	0	0	0	0
1 2 1	0 0 0 0
1 12 1	0 0 0 0
2 3 1	0 0 0 0
2 4 1	0 0 0 0
4 5 1	0 0 0 0
4 6 1	0 0 0 0
6 7 1	0 0 0 0
6 8 1	0 0 0 0
6 9 1	0 0 0 0
9 10 1	0 0 0 0
10 11 1	0 0 0 0
10 12 1	0 0 0 0
12 13 1	0 0 0 0
14 15 1	0 0 0 0
14 16 1	0 0 0 0
2 14 1	0 0 0 0
4 17 1	0 0 0 0
18 19 1	0 0 0 0
18 20 1	0 0 0 0
17 18 1	0 0 0 0
14 18 1	0 0 0 0
21 22 1	0 0 0 0
21 23 1	0 0 0 0
1 21 1	0 0 0 0
12 21 1	0 0 0 0
24 25 1	0 0 0 0
24 26 1	0 0 0 0
24 27 1	0 0 0 0
1 24 1	0 0 0 0
28 29 1	0 0 0 0
10 28 1	0 0 0 0
30 31 1	0 0 0 0
30 32 1	0 0 0 0
30 33 1	0 0 0 0
9 30 1	0 0 0 0
34 35 1	0 0 0 0
34 36 1	0 0 0 0
34 37 1	0 0 0 0
9 34 1	0 0 0 0
38 39 1	0 0 0 0
38 40 1	0 0 0 0
38 41 1	0 0 0 0
17 38 1	0 0 0 0
42 43 1	0 0 0 0
17 42 1	0 0 0 0
M END
$$$$
M0006
Spartan	02242109003D
43 45 0	0 0 0 0	0 0 0	999	V2	0
-0.6919	0.8177	-1.4426	C	0	0	0	0	0	0	0	0	0	0	0	0
0.6661	1.0106	-0.7557	C	0	0	0	0	0	0	0	0	0	0	0	0
1.4174	0.6174	-1.4423	H	0	0	0	0	0	0	0	0	0	0	0	0
0.8734	0.227	0.5861	C	0	0	0	0	0	0	0	0	0	0	0	0
1.7953	-0.3536	0.4726	H	0	0	0	0	0	0	0	0	0	0	0	0
-0.2402	-0.7395	0.985	C	0	0	0	0	0	0	0	0	0	0	0	0
-1.2055	-0.2202	0.9582	H	0	0	0	0	0	0	0	0	0	0	0	0
-0.0961	-1.0388	2.0347	H	0	0	0	0	0	0	0	0	0	0	0	0
-0.352	-2.0517	0.1696	C	0	0	0	0	0	0	0	0	0	0	0	0
-0.2775	-1.814	-1.3618	C	0	0	0	0	0	0	0	0	0	0	0	0
-0.7219	-2.701	-1.8439	H	0	0	0	0	0	0	0	0	0	0	0	0
-1.0923	-0.5998	-1.7876	C	0	0	0	0	0	0	0	0	0	0	0	0
-2.163	-0.793	-1.7436	H	0	0	0	0	0	0	0	0	0	0	0	0
1.0537	2.4743	-0.4337	C	0	0	0	0	0	0	0	0	0	0	0	0
0.1723	3.0843	-0.2115	H	0	0	0	0	0	0	0	0	0	0	0	0
1.5673	2.9575	-1.2705	H	0	0	0	0	0	0	0	0	0	0	0	0
1.2329	1.293	1.6581	C	0	0	0	0	0	0	0	0	0	0	0	0
1.9241	2.3722	0.8201	C	0	0	0	0	0	0	0	0	0	0	0	0
2.9286	2.011	0.5705	H	0	0	0	0	0	0	0	0	0	0	0	0
2.031	3.3196	1.3579	H	0	0	0	0	0	0	0	0	0	0	0	0
-0.6742	0.3484	-2.8818	C	0	0	0	0	0	0	0	0	0	0	0	0
0.3009	0.2184	-3.3451	H	0	0	0	0	0	0	0	0	0	0	0	0
-1.4401	0.712	-3.5618	H	0	0	0	0	0	0	0	0	0	0	0	0
-1.8269	1.7482	-1.0551	C	0	0	0	0	0	0	0	0	0	0	0	0
-1.9987	1.7482	0.0277	H	0	0	0	0	0	0	0	0	0	0	0	0
-2.7611	1.4362	-1.5349	H	0	0	0	0	0	0	0	0	0	0	0	0
-1.6315	2.7802	-1.3648	H	0	0	0	0	0	0	0	0	0	0	0	0
1.0859	-1.7325	-1.7505	O	0	0	0	0	0	0	0	0	0	0	0	0
1.1091	-1.7427	-2.7138	H	0	0	0	0	0	0	0	0	0	0	0	0
0.7466	-3.0383	0.5898	C	0	0	0	0	0	0	0	0	0	0	0	0
1.7445	-2.6091	0.4756	H	0	0	0	0	0	0	0	0	0	0	0	0
0.7089	-3.9479	-0.0203	H	0	0	0	0	0	0	0	0	0	0	0	0
0.6083	-3.3282	1.6382	H	0	0	0	0	0	0	0	0	0	0	0	0
-1.717	-2.682	0.4923	C	0	0	0	0	0	0	0	0	0	0	0	0
-1.822	-2.8228	1.5742	H	0	0	0	0	0	0	0	0	0	0	0	0
-1.8252	-3.6635	0.0159	H	0	0	0	0	0	0	0	0	0	0	0	0
-2.5479	-2.0483	0.1624	H	0	0	0	0	0	0	0	0	0	0	0	0
0.0265	1.8604	2.4115	C	0	0	0	0	0	0	0	0	0	0	0	0
0.3658	2.6343	3.1067	H	0	0	0	0	0	0	0	0	0	0	0	0
-0.4823	1.0823	2.9921	H	0	0	0	0	0	0	0	0	0	0	0	0
-0.7131	2.3013	1.7359	H	0	0	0	0	0	0	0	0	0	0	0	0
2.175	0.7949	2.6005	O	0	0	0	0	0	0	0	0	0	0	0	0
1.7468	0.0778	3.0856	H	0	0	0	0	0	0	0	0	0	0	0	0
1 2 1	0 0 0 0
1 12 1	0 0 0 0
2 3 1	0 0 0 0
2 4 1	0 0 0 0
4 5 1	0 0 0 0
4 6 1	0 0 0 0
6 7 1	0 0 0 0
6 8 1	0 0 0 0
6 9 1	0 0 0 0
9 10 1	0 0 0 0
10 11 1	0 0 0 0
10 12 1	0 0 0 0
12 13 1	0 0 0 0
14 15 1	0 0 0 0
14 16 1	0 0 0 0
2 14 1	0 0 0 0
4 17 1	0 0 0 0
18 19 1	0 0 0 0
18 20 1	0 0 0 0
17 18 1	0 0 0 0
14 18 1	0 0 0 0
21 22 1	0 0 0 0
21 23 1	0 0 0 0
1 21 1	0 0 0 0
12 21 1	0 0 0 0
24 25 1	0 0 0 0
24 26 1	0 0 0 0
24 27 1	0 0 0 0
1 24 1	0 0 0 0
28 29 1	0 0 0 0
10 28 1	0 0 0 0
30 31 1	0 0 0 0
30 32 1	0 0 0 0
30 33 1	0 0 0 0
9 30 1	0 0 0 0
34 35 1	0 0 0 0
34 36 1	0 0 0 0
34 37 1	0 0 0 0
9 34 1	0 0 0 0
38 39 1	0 0 0 0
38 40 1	0 0 0 0
38 41 1	0 0 0 0
17 38 1	0 0 0 0
42 43 1	0 0 0 0
17 42 1	0 0 0 0
M END
$$$$
M0007
Spartan	02242109003D
43 45 0	0 0 0 0	0 0 0	999	V2	0
-0.9341	0.9409	-1.2494	C	0	0	0	0	0	0	0	0	0	0	0	0
0.5816	0.8811	-1.0159	C	0	0	0	0	0	0	0	0	0	0	0	0
1.0014	0.3497	-1.868	H	0	0	0	0	0	0	0	0	0	0	0	0
1.0172	0.1131	0.2802	C	0	0	0	0	0	0	0	0	0	0	0	0
1.8272	-0.5679	0.0032	H	0	0	0	0	0	0	0	0	0	0	0	0
-0.0824	-0.7203	0.9485	C	0	0	0	0	0	0	0	0	0	0	0	0
-0.9485	-0.0863	1.1708	H	0	0	0	0	0	0	0	0	0	0	0	0
0.2843	-1.0725	1.9204	H	0	0	0	0	0	0	0	0	0	0	0	0
-0.5792	-1.9816	0.1971	C	0	0	0	0	0	0	0	0	0	0	0	0
-0.9434	-1.7084	-1.2948	C	0	0	0	0	0	0	0	0	0	0	0	0
-1.6456	-2.4996	-1.6086	H	0	0	0	0	0	0	0	0	0	0	0	0
-1.6502	-0.3762	-1.4521	C	0	0	0	0	0	0	0	0	0	0	0	0
-2.666	-0.4081	-1.0623	H	0	0	0	0	0	0	0	0	0	0	0	0
1.2555	2.2628	-0.8985	C	0	0	0	0	0	0	0	0	0	0	0	0
0.7393	3.0423	-1.4671	H	0	0	0	0	0	0	0	0	0	0	0	0
2.2777	2.197	-1.2844	H	0	0	0	0	0	0	0	0	0	0	0	0
1.7025	1.1741	1.2048	C	0	0	0	0	0	0	0	0	0	0	0	0
1.3136	2.5335	0.602	C	0	0	0	0	0	0	0	0	0	0	0	0
2.0289	3.3171	0.8815	H	0	0	0	0	0	0	0	0	0	0	0	0
0.3336	2.8415	0.9834	H	0	0	0	0	0	0	0	0	0	0	0	0
-1.4318	0.5409	-2.623	C	0	0	0	0	0	0	0	0	0	0	0	0
-0.6933	0.2358	-3.3572	H	0	0	0	0	0	0	0	0	0	0	0	0
-2.2952	1.058	-3.0335	H	0	0	0	0	0	0	0	0	0	0	0	0
-1.7344	2.0115	-0.5279	C	0	0	0	0	0	0	0	0	0	0	0	0
-1.6787	1.8989	0.5612	H	0	0	0	0	0	0	0	0	0	0	0	0
-2.7919	1.9532	-0.8072	H	0	0	0	0	0	0	0	0	0	0	0	0
-1.3878	3.0196	-0.778	H	0	0	0	0	0	0	0	0	0	0	0	0
0.1793	-1.7428	-2.1623	O	0	0	0	0	0	0	0	0	0	0	0	0
0.5367	-2.6363	-2.1453	H	0	0	0	0	0	0	0	0	0	0	0	0
0.4768	-3.0939	0.2796	C	0	0	0	0	0	0	0	0	0	0	0	0
1.4439	-2.772	-0.1188	H	0	0	0	0	0	0	0	0	0	0	0	0
0.1548	-3.9902	-0.2685	H	0	0	0	0	0	0	0	0	0	0	0	0
0.6345	-3.393	1.3213	H	0	0	0	0	0	0	0	0	0	0	0	0
-1.8471	-2.4723	0.9157	C	0	0	0	0	0	0	0	0	0	0	0	0
-1.646	-2.6338	1.9811	H	0	0	0	0	0	0	0	0	0	0	0	0
-2.2028	-3.4208	0.4949	H	0	0	0	0	0	0	0	0	0	0	0	0
-2.6608	-1.7421	0.841	H	0	0	0	0	0	0	0	0	0	0	0	0
1.39	1.0935	2.6968	C	0	0	0	0	0	0	0	0	0	0	0	0
1.8897	1.9157	3.2249	H	0	0	0	0	0	0	0	0	0	0	0	0
1.752	0.1526	3.1218	H	0	0	0	0	0	0	0	0	0	0	0	0
0.317	1.1803	2.8937	H	0	0	0	0	0	0	0	0	0	0	0	0
3.1062	0.9543	1.0106	O	0	0	0	0	0	0	0	0	0	0	0	0
3.5753	1.6507	1.4884	H	0	0	0	0	0	0	0	0	0	0	0	0
1 2 1	0 0 0 0
1 12 1	0 0 0 0
2 3 1	0 0 0 0
2 4 1	0 0 0 0
4 5 1	0 0 0 0
4 6 1	0 0 0 0
6 7 1	0 0 0 0
6 8 1	0 0 0 0
6 9 1	0 0 0 0
9 10 1	0 0 0 0
10 11 1	0 0 0 0
10 12 1	0 0 0 0
12 13 1	0 0 0 0
14 15 1	0 0 0 0
14 16 1	0 0 0 0
2 14 1	0 0 0 0
4 17 1	0 0 0 0
18 19 1	0 0 0 0
18 20 1	0 0 0 0
17 18 1	0 0 0 0
14 18 1	0 0 0 0
21 22 1	0 0 0 0
21 23 1	0 0 0 0
1 21 1	0 0 0 0
12 21 1	0 0 0 0
24 25 1	0 0 0 0
24 26 1	0 0 0 0
24 27 1	0 0 0 0
1 24 1	0 0 0 0
28 29 1	0 0 0 0
10 28 1	0 0 0 0
30 31 1	0 0 0 0
30 32 1	0 0 0 0
30 33 1	0 0 0 0
9 30 1	0 0 0 0
34 35 1	0 0 0 0
34 36 1	0 0 0 0
34 37 1	0 0 0 0
9 34 1	0 0 0 0
38 39 1	0 0 0 0
38 40 1	0 0 0 0
38 41 1	0 0 0 0
17 38 1	0 0 0 0
42 43 1	0 0 0 0
17 42 1	0 0 0 0
M END
$$$$
M0008
Spartan	02242109003D
43 45 0	0 0 0 0	0 0 0	999	V2	0
-0.9217	0.962	-1.217	C	0	0	0	0	0	0	0	0	0	0	0	0
0.5983	0.8198	-1.0501	C	0	0	0	0	0	0	0	0	0	0	0	0
0.9466	0.2332	-1.8992	H	0	0	0	0	0	0	0	0	0	0	0	0
1.0505	0.0693	0.2504	C	0	0	0	0	0	0	0	0	0	0	0	0
1.7801	-0.6888	-0.0574	H	0	0	0	0	0	0	0	0	0	0	0	0
-0.068	-0.6614	1.0011	C	0	0	0	0	0	0	0	0	0	0	0	0
0.3173	-0.9988	1.9712	H	0	0	0	0	0	0	0	0	0	0	0	0
-0.8775	0.0398	1.2347	H	0	0	0	0	0	0	0	0	0	0	0	0
-0.6776	-1.9177	0.3282	C	0	0	0	0	0	0	0	0	0	0	0	0
-1.0876	-1.6882	-1.1509	C	0	0	0	0	0	0	0	0	0	0	0	0
-1.8507	-2.4471	-1.3928	H	0	0	0	0	0	0	0	0	0	0	0	0
-1.717	-0.3155	-1.349	C	0	0	0	0	0	0	0	0	0	0	0	0
-2.7264	-0.2678	-0.943	H	0	0	0	0	0	0	0	0	0	0	0	0
1.3531	2.1638	-1.0153	C	0	0	0	0	0	0	0	0	0	0	0	0
0.8461	2.9542	-1.5778	H	0	0	0	0	0	0	0	0	0	0	0	0
2.3457	2.0329	-1.4571	H	0	0	0	0	0	0	0	0	0	0	0	0
1.8607	1.1205	1.0937	C	0	0	0	0	0	0	0	0	0	0	0	0
1.5149	2.4752	0.4702	C	0	0	0	0	0	0	0	0	0	0	0	0
2.2989	3.2072	0.6855	H	0	0	0	0	0	0	0	0	0	0	0	0
0.5772	2.8473	0.8975	H	0	0	0	0	0	0	0	0	0	0	0	0
-1.489	0.5529	-2.56	C	0	0	0	0	0	0	0	0	0	0	0	0
-0.7794	0.2272	-3.3166	H	0	0	0	0	0	0	0	0	0	0	0	0
-2.3394	1.0987	-2.9599	H	0	0	0	0	0	0	0	0	0	0	0	0
-1.6243	2.1043	-0.5049	C	0	0	0	0	0	0	0	0	0	0	0	0
-1.5243	2.027	0.584	H	0	0	0	0	0	0	0	0	0	0	0	0
-2.6956	2.0986	-0.7351	H	0	0	0	0	0	0	0	0	0	0	0	0
-1.2298	3.08	-0.8077	H	0	0	0	0	0	0	0	0	0	0	0	0
0.0393	-1.9142	-1.9848	O	0	0	0	0	0	0	0	0	0	0	0	0
-0.2728	-1.8936	-2.8966	H	0	0	0	0	0	0	0	0	0	0	0	0
0.2992	-3.0989	0.4153	C	0	0	0	0	0	0	0	0	0	0	0	0
1.255	-2.8741	-0.0628	H	0	0	0	0	0	0	0	0	0	0	0	0
-0.1132	-3.9841	-0.0816	H	0	0	0	0	0	0	0	0	0	0	0	0
0.484	-3.355	1.4654	H	0	0	0	0	0	0	0	0	0	0	0	0
-1.9445	-2.2832	1.1212	C	0	0	0	0	0	0	0	0	0	0	0	0
-1.7067	-2.4026	2.1843	H	0	0	0	0	0	0	0	0	0	0	0	0
-2.3758	-3.2264	0.7665	H	0	0	0	0	0	0	0	0	0	0	0	0
-2.7128	-1.5056	1.0416	H	0	0	0	0	0	0	0	0	0	0	0	0
1.6374	1.0998	2.603	C	0	0	0	0	0	0	0	0	0	0	0	0
2.2309	1.8961	3.0625	H	0	0	0	0	0	0	0	0	0	0	0	0
1.9562	0.1468	3.043	H	0	0	0	0	0	0	0	0	0	0	0	0
0.5859	1.2554	2.8641	H	0	0	0	0	0	0	0	0	0	0	0	0
3.259	0.9534	0.8329	O	0	0	0	0	0	0	0	0	0	0	0	0
3.4975	0.0576	1.1034	H	0	0	0	0	0	0	0	0	0	0	0	0
1 2 1	0 0 0 0
1 12 1	0 0 0 0
2 3 1	0 0 0 0
2 4 1	0 0 0 0
4 5 1	0 0 0 0
4 6 1	0 0 0 0
6 7 1	0 0 0 0
6 8 1	0 0 0 0
6 9 1	0 0 0 0
9 10 1	0 0 0 0
10 11 1	0 0 0 0
10 12 1	0 0 0 0
12 13 1	0 0 0 0
14 15 1	0 0 0 0
14 16 1	0 0 0 0
2 14 1	0 0 0 0
4 17 1	0 0 0 0
18 19 1	0 0 0 0
18 20 1	0 0 0 0
17 18 1	0 0 0 0
14 18 1	0 0 0 0
21 22 1	0 0 0 0
21 23 1	0 0 0 0
1 21 1	0 0 0 0
12 21 1	0 0 0 0
24 25 1	0 0 0 0
24 26 1	0 0 0 0
24 27 1	0 0 0 0
1 24 1	0 0 0 0
28 29 1	0 0 0 0
10 28 1	0 0 0 0
30 31 1	0 0 0 0
30 32 1	0 0 0 0
30 33 1	0 0 0 0
9 30 1	0 0 0 0
34 35 1	0 0 0 0
34 36 1	0 0 0 0
34 37 1	0 0 0 0
9 34 1	0 0 0 0
38 39 1	0 0 0 0
38 40 1	0 0 0 0
38 41 1	0 0 0 0
17 38 1	0 0 0 0
42 43 1	0 0 0 0
17 42 1	0 0 0 0
M END
$$$$
M0009
Spartan	02242109003D
43 45 0	0 0 0 0	0 0 0	999	V2	0
-0.9268	0.9326	-1.2091	C	0	0	0	0	0	0	0	0	0	0	0	0
0.5922	0.778	-1.0529	C	0	0	0	0	0	0	0	0	0	0	0	0
0.9278	0.1773	-1.8969	H	0	0	0	0	0	0	0	0	0	0	0	0
1.0484	0.0407	0.2516	C	0	0	0	0	0	0	0	0	0	0	0	0
1.8034	-0.6971	-0.0348	H	0	0	0	0	0	0	0	0	0	0	0	0
-0.0621	-0.7025	0.9999	C	0	0	0	0	0	0	0	0	0	0	0	0
0.3329	-1.0472	1.9632	H	0	0	0	0	0	0	0	0	0	0	0	0
-0.8762	-0.01	1.2459	H	0	0	0	0	0	0	0	0	0	0	0	0
-0.6682	-1.9561	0.3186	C	0	0	0	0	0	0	0	0	0	0	0	0
-1.1016	-1.7169	-1.1533	C	0	0	0	0	0	0	0	0	0	0	0	0
-1.8727	-2.4709	-1.3847	H	0	0	0	0	0	0	0	0	0	0	0	0
-1.7288	-0.3408	-1.3377	C	0	0	0	0	0	0	0	0	0	0	0	0
-2.7338	-0.2906	-0.9211	H	0	0	0	0	0	0	0	0	0	0	0	0
1.3611	2.1136	-1.04	C	0	0	0	0	0	0	0	0	0	0	0	0
0.8691	2.8992	-1.6222	H	0	0	0	0	0	0	0	0	0	0	0	0
2.3555	1.959	-1.4708	H	0	0	0	0	0	0	0	0	0	0	0	0
1.8376	1.0966	1.095	C	0	0	0	0	0	0	0	0	0	0	0	0
1.5128	2.45	0.4408	C	0	0	0	0	0	0	0	0	0	0	0	0
2.2949	3.1922	0.645	H	0	0	0	0	0	0	0	0	0	0	0	0
0.5768	2.8465	0.8511	H	0	0	0	0	0	0	0	0	0	0	0	0
-1.5082	0.5308	-2.5481	C	0	0	0	0	0	0	0	0	0	0	0	0
-0.8067	0.2039	-3.3115	H	0	0	0	0	0	0	0	0	0	0	0	0
-2.3592	1.0825	-2.9388	H	0	0	0	0	0	0	0	0	0	0	0	0
-1.6172	2.0774	-0.489	C	0	0	0	0	0	0	0	0	0	0	0	0
-1.5089	1.9963	0.599	H	0	0	0	0	0	0	0	0	0	0	0	0
-2.6902	2.0788	-0.7105	H	0	0	0	0	0	0	0	0	0	0	0	0
-1.2192	3.051	-0.7938	H	0	0	0	0	0	0	0	0	0	0	0	0
0.0077	-1.9458	-2.0095	O	0	0	0	0	0	0	0	0	0	0	0	0
-0.3227	-1.9305	-2.9144	H	0	0	0	0	0	0	0	0	0	0	0	0
0.3194	-3.1297	0.3817	C	0	0	0	0	0	0	0	0	0	0	0	0
1.2678	-2.89	-0.1033	H	0	0	0	0	0	0	0	0	0	0	0	0
-0.0917	-4.013	-0.1197	H	0	0	0	0	0	0	0	0	0	0	0	0
0.5192	-3.394	1.4268	H	0	0	0	0	0	0	0	0	0	0	0	0
-1.9234	-2.339	1.1225	C	0	0	0	0	0	0	0	0	0	0	0	0
-1.6739	-2.4618	2.1825	H	0	0	0	0	0	0	0	0	0	0	0	0
-2.3482	-3.2848	0.7669	H	0	0	0	0	0	0	0	0	0	0	0	0
-2.7005	-1.569	1.0542	H	0	0	0	0	0	0	0	0	0	0	0	0
1.5798	1.1052	2.5999	C	0	0	0	0	0	0	0	0	0	0	0	0
2.1511	1.9163	3.0699	H	0	0	0	0	0	0	0	0	0	0	0	0
1.8975	0.1621	3.0554	H	0	0	0	0	0	0	0	0	0	0	0	0
0.5226	1.2712	2.8324	H	0	0	0	0	0	0	0	0	0	0	0	0
3.2158	0.7772	0.8583	O	0	0	0	0	0	0	0	0	0	0	0	0
3.7469	1.4515	1.3013	H	0	0	0	0	0	0	0	0	0	0	0	0
1 2 1	0 0 0 0
1 12 1	0 0 0 0
2 3 1	0 0 0 0
2 4 1	0 0 0 0
4 5 1	0 0 0 0
4 6 1	0 0 0 0
6 7 1	0 0 0 0
6 8 1	0 0 0 0
6 9 1	0 0 0 0
9 10 1	0 0 0 0
10 11 1	0 0 0 0
10 12 1	0 0 0 0
12 13 1	0 0 0 0
14 15 1	0 0 0 0
14 16 1	0 0 0 0
2 14 1	0 0 0 0
4 17 1	0 0 0 0
18 19 1	0 0 0 0
18 20 1	0 0 0 0
17 18 1	0 0 0 0
14 18 1	0 0 0 0
21 22 1	0 0 0 0
21 23 1	0 0 0 0
1 21 1	0 0 0 0
12 21 1	0 0 0 0
24 25 1	0 0 0 0
24 26 1	0 0 0 0
24 27 1	0 0 0 0
1 24 1	0 0 0 0
28 29 1	0 0 0 0
10 28 1	0 0 0 0
30 31 1	0 0 0 0
30 32 1	0 0 0 0
30 33 1	0 0 0 0
9 30 1	0 0 0 0
34 35 1	0 0 0 0
34 36 1	0 0 0 0
34 37 1	0 0 0 0
9 34 1	0 0 0 0
38 39 1	0 0 0 0
38 40 1	0 0 0 0
38 41 1	0 0 0 0
17 38 1	0 0 0 0
42 43 1	0 0 0 0
17 42 1	0 0 0 0
M END
$$$$
M0010
Spartan	02242109003D
43 45 0	0 0 0 0	0 0 0	999	V2	0
-0.7893	0.8038	-1.4402	C	0	0	0	0	0	0	0	0	0	0	0	0
0.6251	0.9448	-0.864	C	0	0	0	0	0	0	0	0	0	0	0	0
1.305	0.5415	-1.6194	H	0	0	0	0	0	0	0	0	0	0	0	0
0.9009	0.1626	0.472	C	0	0	0	0	0	0	0	0	0	0	0	0
1.7993	-0.4543	0.3246	H	0	0	0	0	0	0	0	0	0	0	0	0
-0.2139	-0.7505	0.9823	C	0	0	0	0	0	0	0	0	0	0	0	0
-1.1516	-0.1842	1.0246	H	0	0	0	0	0	0	0	0	0	0	0	0
0.0269	-1.0294	2.0166	H	0	0	0	0	0	0	0	0	0	0	0	0
-0.4613	-2.066	0.2011	C	0	0	0	0	0	0	0	0	0	0	0	0
-0.5066	-1.849	-1.3408	C	0	0	0	0	0	0	0	0	0	0	0	0
-1.0348	-2.7068	-1.7763	H	0	0	0	0	0	0	0	0	0	0	0	0
-1.298	-0.5982	-1.7051	C	0	0	0	0	0	0	0	0	0	0	0	0
-2.3665	-0.7281	-1.5425	H	0	0	0	0	0	0	0	0	0	0	0	0
1.1008	2.3933	-0.5895	C	0	0	0	0	0	0	0	0	0	0	0	0
0.2661	3.0391	-0.3012	H	0	0	0	0	0	0	0	0	0	0	0	0
1.5605	2.8473	-1.4722	H	0	0	0	0	0	0	0	0	0	0	0	0
1.3933	1.2143	1.4944	C	0	0	0	0	0	0	0	0	0	0	0	0
2.0664	2.2582	0.5882	C	0	0	0	0	0	0	0	0	0	0	0	0
3.0291	1.849	0.2586	H	0	0	0	0	0	0	0	0	0	0	0	0
2.2604	3.2076	1.1011	H	0	0	0	0	0	0	0	0	0	0	0	0
-0.925	0.2884	-2.8571	C	0	0	0	0	0	0	0	0	0	0	0	0
-0.0141	0.0344	-3.3909	H	0	0	0	0	0	0	0	0	0	0	0	0
-1.7208	0.6908	-3.4786	H	0	0	0	0	0	0	0	0	0	0	0	0
-1.8359	1.8049	-0.9856	C	0	0	0	0	0	0	0	0	0	0	0	0
-1.9216	1.8362	0.1074	H	0	0	0	0	0	0	0	0	0	0	0	0
-2.8203	1.5338	-1.3814	H	0	0	0	0	0	0	0	0	0	0	0	0
-1.6144	2.8188	-1.3363	H	0	0	0	0	0	0	0	0	0	0	0	0
0.7714	-1.8965	-1.9594	O	0	0	0	0	0	0	0	0	0	0	0	0
1.4113	-1.4666	-1.3832	H	0	0	0	0	0	0	0	0	0	0	0	0
0.613	-3.1073	0.5515	C	0	0	0	0	0	0	0	0	0	0	0	0
1.6315	-2.7311	0.4118	H	0	0	0	0	0	0	0	0	0	0	0	0
0.5063	-4.0037	-0.0686	H	0	0	0	0	0	0	0	0	0	0	0	0
0.5193	-3.4014	1.6029	H	0	0	0	0	0	0	0	0	0	0	0	0
-1.8227	-2.6205	0.6522	C	0	0	0	0	0	0	0	0	0	0	0	0
-1.8471	-2.7284	1.7426	H	0	0	0	0	0	0	0	0	0	0	0	0
-2.0127	-3.6064	0.2126	H	0	0	0	0	0	0	0	0	0	0	0	0
-2.6464	-1.9563	0.3686	H	0	0	0	0	0	0	0	0	0	0	0	0
0.2809	1.8444	2.3367	C	0	0	0	0	0	0	0	0	0	0	0	0
0.7003	2.6234	2.9863	H	0	0	0	0	0	0	0	0	0	0	0	0
-0.198	1.0947	2.972	H	0	0	0	0	0	0	0	0	0	0	0	0
-0.4896	2.3148	1.7193	H	0	0	0	0	0	0	0	0	0	0	0	0
2.3133	0.5502	2.3521	O	0	0	0	0	0	0	0	0	0	0	0	0
2.61	1.1883	3.013	H	0	0	0	0	0	0	0	0	0	0	0	0
1 2 1	0 0 0 0
1 12 1	0 0 0 0
2 3 1	0 0 0 0
2 4 1	0 0 0 0
4 5 1	0 0 0 0
4 6 1	0 0 0 0
6 7 1	0 0 0 0
6 8 1	0 0 0 0
6 9 1	0 0 0 0
9 10 1	0 0 0 0
10 11 1	0 0 0 0
10 12 1	0 0 0 0
12 13 1	0 0 0 0
14 15 1	0 0 0 0
14 16 1	0 0 0 0
2 14 1	0 0 0 0
4 17 1	0 0 0 0
18 19 1	0 0 0 0
18 20 1	0 0 0 0
17 18 1	0 0 0 0
14 18 1	0 0 0 0
21 22 1	0 0 0 0
21 23 1	0 0 0 0
1 21 1	0 0 0 0
12 21 1	0 0 0 0
24 25 1	0 0 0 0
24 26 1	0 0 0 0
24 27 1	0 0 0 0
1 24 1	0 0 0 0
28 29 1	0 0 0 0
10 28 1	0 0 0 0
30 31 1	0 0 0 0
30 32 1	0 0 0 0
30 33 1	0 0 0 0
9 30 1	0 0 0 0
34 35 1	0 0 0 0
34 36 1	0 0 0 0
34 37 1	0 0 0 0
9 34 1	0 0 0 0
38 39 1	0 0 0 0
38 40 1	0 0 0 0
38 41 1	0 0 0 0
17 38 1	0 0 0 0
42 43 1	0 0 0 0
17 42 1	0 0 0 0
M END
$$$$
M0011
Spartan	02242109003D
43 45 0	0 0 0 0	0 0 0	999	V2	0
-0.924	0.9782	-1.2369	C	0	0	0	0	0	0	0	0	0	0	0	0
0.594	0.8263	-1.0748	C	0	0	0	0	0	0	0	0	0	0	0	0
0.9328	0.2305	-1.9206	H	0	0	0	0	0	0	0	0	0	0	0	0
1.0419	0.0884	0.2341	C	0	0	0	0	0	0	0	0	0	0	0	0
1.7857	-0.6606	-0.0633	H	0	0	0	0	0	0	0	0	0	0	0	0
-0.0745	-0.6496	0.9829	C	0	0	0	0	0	0	0	0	0	0	0	0
0.3109	-0.9834	1.9548	H	0	0	0	0	0	0	0	0	0	0	0	0
-0.8872	0.0481	1.2138	H	0	0	0	0	0	0	0	0	0	0	0	0
-0.6849	-1.9045	0.3093	C	0	0	0	0	0	0	0	0	0	0	0	0
-1.1059	-1.6653	-1.1737	C	0	0	0	0	0	0	0	0	0	0	0	0
-1.8737	-2.4188	-1.419	H	0	0	0	0	0	0	0	0	0	0	0	0
-1.7316	-0.2955	-1.3532	C	0	0	0	0	0	0	0	0	0	0	0	0
-2.7278	-0.2455	-0.9177	H	0	0	0	0	0	0	0	0	0	0	0	0
1.3629	2.1619	-1.0559	C	0	0	0	0	0	0	0	0	0	0	0	0
0.8659	2.9477	-1.6335	H	0	0	0	0	0	0	0	0	0	0	0	0
2.356	2.0149	-1.4918	H	0	0	0	0	0	0	0	0	0	0	0	0
1.8366	1.1509	1.0809	C	0	0	0	0	0	0	0	0	0	0	0	0
1.5192	2.4972	0.4246	C	0	0	0	0	0	0	0	0	0	0	0	0
2.3137	3.2191	0.6329	H	0	0	0	0	0	0	0	0	0	0	0	0
0.5853	2.8944	0.836	H	0	0	0	0	0	0	0	0	0	0	0	0
-1.5129	0.5615	-2.5685	C	0	0	0	0	0	0	0	0	0	0	0	0
-0.8311	0.1853	-3.3245	H	0	0	0	0	0	0	0	0	0	0	0	0
-2.3622	1.1173	-2.9573	H	0	0	0	0	0	0	0	0	0	0	0	0
-1.6149	2.1258	-0.5215	C	0	0	0	0	0	0	0	0	0	0	0	0
-1.5092	2.0517	0.5668	H	0	0	0	0	0	0	0	0	0	0	0	0
-2.6866	2.1268	-0.7451	H	0	0	0	0	0	0	0	0	0	0	0	0
-1.2168	3.0977	-0.8296	H	0	0	0	0	0	0	0	0	0	0	0	0
-0.0321	-1.8124	-2.0905	O	0	0	0	0	0	0	0	0	0	0	0	0
0.2363	-2.7369	-2.0833	H	0	0	0	0	0	0	0	0	0	0	0	0
0.3023	-3.0784	0.384	C	0	0	0	0	0	0	0	0	0	0	0	0
1.2615	-2.8383	-0.0854	H	0	0	0	0	0	0	0	0	0	0	0	0
-0.1061	-3.9739	-0.1045	H	0	0	0	0	0	0	0	0	0	0	0	0
0.5005	-3.3447	1.428	H	0	0	0	0	0	0	0	0	0	0	0	0
-1.9423	-2.2875	1.1076	C	0	0	0	0	0	0	0	0	0	0	0	0
-1.6994	-2.4201	2.168	H	0	0	0	0	0	0	0	0	0	0	0	0
-2.3744	-3.227	0.7431	H	0	0	0	0	0	0	0	0	0	0	0	0
-2.7132	-1.512	1.0409	H	0	0	0	0	0	0	0	0	0	0	0	0
1.5686	1.1633	2.5837	C	0	0	0	0	0	0	0	0	0	0	0	0
2.1475	1.9706	3.0426	H	0	0	0	0	0	0	0	0	0	0	0	0
1.8745	0.2215	3.0559	H	0	0	0	0	0	0	0	0	0	0	0	0
0.5096	1.3241	2.8093	H	0	0	0	0	0	0	0	0	0	0	0	0
3.2405	0.9663	0.8651	O	0	0	0	0	0	0	0	0	0	0	0	0
3.4648	0.085	1.1862	H	0	0	0	0	0	0	0	0	0	0	0	0
1 2 1	0 0 0 0
1 12 1	0 0 0 0
2 3 1	0 0 0 0
2 4 1	0 0 0 0
4 5 1	0 0 0 0
4 6 1	0 0 0 0
6 7 1	0 0 0 0
6 8 1	0 0 0 0
6 9 1	0 0 0 0
9 10 1	0 0 0 0
10 11 1	0 0 0 0
10 12 1	0 0 0 0
12 13 1	0 0 0 0
14 15 1	0 0 0 0
14 16 1	0 0 0 0
2 14 1	0 0 0 0
4 17 1	0 0 0 0
18 19 1	0 0 0 0
18 20 1	0 0 0 0
17 18 1	0 0 0 0
14 18 1	0 0 0 0
21 22 1	0 0 0 0
21 23 1	0 0 0 0
1 21 1	0 0 0 0
12 21 1	0 0 0 0
24 25 1	0 0 0 0
24 26 1	0 0 0 0
24 27 1	0 0 0 0
1 24 1	0 0 0 0
28 29 1	0 0 0 0
10 28 1	0 0 0 0
30 31 1	0 0 0 0
30 32 1	0 0 0 0
30 33 1	0 0 0 0
9 30 1	0 0 0 0
34 35 1	0 0 0 0
34 36 1	0 0 0 0
34 37 1	0 0 0 0
9 34 1	0 0 0 0
38 39 1	0 0 0 0
38 40 1	0 0 0 0
38 41 1	0 0 0 0
17 38 1	0 0 0 0
42 43 1	0 0 0 0
17 42 1	0 0 0 0
M END
$$$$
M0012
Spartan	02242109003D
43 45 0	0 0 0 0	0 0 0	999	V2	0
-0.7302	0.8079	-1.4556	C	0	0	0	0	0	0	0	0	0	0	0	0
0.6312	1.0051	-0.7762	C	0	0	0	0	0	0	0	0	0	0	0	0
1.3825	0.648	-1.4871	H	0	0	0	0	0	0	0	0	0	0	0	0
0.8446	0.2164	0.5664	C	0	0	0	0	0	0	0	0	0	0	0	0
1.7834	-0.3543	0.4681	H	0	0	0	0	0	0	0	0	0	0	0	0
-0.2491	-0.7689	0.9748	C	0	0	0	0	0	0	0	0	0	0	0	0
-1.2153	-0.2525	0.9576	H	0	0	0	0	0	0	0	0	0	0	0	0
-0.0692	-1.0535	2.02	H	0	0	0	0	0	0	0	0	0	0	0	0
-0.3706	-2.0791	0.1542	C	0	0	0	0	0	0	0	0	0	0	0	0
-0.3254	-1.8319	-1.3837	C	0	0	0	0	0	0	0	0	0	0	0	0
-0.7829	-2.7034	-1.8685	H	0	0	0	0	0	0	0	0	0	0	0	0
-1.1503	-0.6115	-1.7786	C	0	0	0	0	0	0	0	0	0	0	0	0
-2.2212	-0.7942	-1.687	H	0	0	0	0	0	0	0	0	0	0	0	0
1.0176	2.471	-0.4475	C	0	0	0	0	0	0	0	0	0	0	0	0
0.1348	3.077	-0.2267	H	0	0	0	0	0	0	0	0	0	0	0	0
1.5302	2.9546	-1.2841	H	0	0	0	0	0	0	0	0	0	0	0	0
1.1876	1.2843	1.6465	C	0	0	0	0	0	0	0	0	0	0	0	0
1.8825	2.3712	0.8094	C	0	0	0	0	0	0	0	0	0	0	0	0
2.8937	2.0249	0.5474	H	0	0	0	0	0	0	0	0	0	0	0	0
1.9867	3.3165	1.3506	H	0	0	0	0	0	0	0	0	0	0	0	0
-0.7402	0.3137	-2.8875	C	0	0	0	0	0	0	0	0	0	0	0	0
0.2156	0.108	-3.3605	H	0	0	0	0	0	0	0	0	0	0	0	0
-1.5076	0.6944	-3.5566	H	0	0	0	0	0	0	0	0	0	0	0	0
-1.8574	1.7487	-1.0677	C	0	0	0	0	0	0	0	0	0	0	0	0
-2.0324	1.7527	0.0146	H	0	0	0	0	0	0	0	0	0	0	0	0
-2.792	1.4389	-1.5469	H	0	0	0	0	0	0	0	0	0	0	0	0
-1.6597	2.779	-1.3828	H	0	0	0	0	0	0	0	0	0	0	0	0
0.9914	-1.8106	-1.9188	O	0	0	0	0	0	0	0	0	0	0	0	0
1.5686	-1.3461	-1.3032	H	0	0	0	0	0	0	0	0	0	0	0	0
0.7314	-3.0705	0.5581	C	0	0	0	0	0	0	0	0	0	0	0	0
1.7373	-2.6444	0.4771	H	0	0	0	0	0	0	0	0	0	0	0	0
0.706	-3.9641	-0.0757	H	0	0	0	0	0	0	0	0	0	0	0	0
0.5913	-3.3817	1.6	H	0	0	0	0	0	0	0	0	0	0	0	0
-1.7278	-2.7136	0.5014	C	0	0	0	0	0	0	0	0	0	0	0	0
-1.8183	-2.8507	1.5849	H	0	0	0	0	0	0	0	0	0	0	0	0
-1.8374	-3.696	0.0276	H	0	0	0	0	0	0	0	0	0	0	0	0
-2.5644	-2.084	0.1789	H	0	0	0	0	0	0	0	0	0	0	0	0
-0.0278	1.8417	2.3818	C	0	0	0	0	0	0	0	0	0	0	0	0
0.2996	2.6196	3.0779	H	0	0	0	0	0	0	0	0	0	0	0	0
-0.5225	1.0563	2.9599	H	0	0	0	0	0	0	0	0	0	0	0	0
-0.7575	2.2761	1.6931	H	0	0	0	0	0	0	0	0	0	0	0	0
2.0101	0.7532	2.6756	O	0	0	0	0	0	0	0	0	0	0	0	0
2.8331	0.4519	2.2688	H	0	0	0	0	0	0	0	0	0	0	0	0
1 2 1	0 0 0 0
1 12 1	0 0 0 0
2 3 1	0 0 0 0
2 4 1	0 0 0 0
4 5 1	0 0 0 0
4 6 1	0 0 0 0
6 7 1	0 0 0 0
6 8 1	0 0 0 0
6 9 1	0 0 0 0
9 10 1	0 0 0 0
10 11 1	0 0 0 0
10 12 1	0 0 0 0
12 13 1	0 0 0 0
14 15 1	0 0 0 0
14 16 1	0 0 0 0
2 14 1	0 0 0 0
4 17 1	0 0 0 0
18 19 1	0 0 0 0
18 20 1	0 0 0 0
17 18 1	0 0 0 0
14 18 1	0 0 0 0
21 22 1	0 0 0 0
21 23 1	0 0 0 0
1 21 1	0 0 0 0
12 21 1	0 0 0 0
24 25 1	0 0 0 0
24 26 1	0 0 0 0
24 27 1	0 0 0 0
1 24 1	0 0 0 0
28 29 1	0 0 0 0
10 28 1	0 0 0 0
30 31 1	0 0 0 0
30 32 1	0 0 0 0
30 33 1	0 0 0 0
9 30 1	0 0 0 0
34 35 1	0 0 0 0
34 36 1	0 0 0 0
34 37 1	0 0 0 0
9 34 1	0 0 0 0
38 39 1	0 0 0 0
38 40 1	0 0 0 0
38 41 1	0 0 0 0
17 38 1	0 0 0 0
42 43 1	0 0 0 0
17 42 1	0 0 0 0
M END
$$$$
M0013
Spartan	02242109003D
43 45 0	0 0 0 0	0 0 0	999	V2	0
-0.7005	0.8154	-1.4794	C	0	0	0	0	0	0	0	0	0	0	0	0
0.6565	1.0138	-0.7919	C	0	0	0	0	0	0	0	0	0	0	0	0
1.4139	0.664	-1.4995	H	0	0	0	0	0	0	0	0	0	0	0	0
0.8697	0.22	0.549	C	0	0	0	0	0	0	0	0	0	0	0	0
1.8084	-0.3464	0.4628	H	0	0	0	0	0	0	0	0	0	0	0	0
-0.2375	-0.757	0.9469	C	0	0	0	0	0	0	0	0	0	0	0	0
-1.2012	-0.2356	0.9227	H	0	0	0	0	0	0	0	0	0	0	0	0
-0.085	-1.0542	1.9958	H	0	0	0	0	0	0	0	0	0	0	0	0
-0.3571	-2.0694	0.1304	C	0	0	0	0	0	0	0	0	0	0	0	0
-0.2951	-1.8235	-1.407	C	0	0	0	0	0	0	0	0	0	0	0	0
-0.7482	-2.6962	-1.8942	H	0	0	0	0	0	0	0	0	0	0	0	0
-1.1164	-0.6037	-1.8093	C	0	0	0	0	0	0	0	0	0	0	0	0
-2.1863	-0.7896	-1.735	H	0	0	0	0	0	0	0	0	0	0	0	0
1.0358	2.4771	-0.453	C	0	0	0	0	0	0	0	0	0	0	0	0
0.149	3.076	-0.2247	H	0	0	0	0	0	0	0	0	0	0	0	0
1.5424	2.9712	-1.2873	H	0	0	0	0	0	0	0	0	0	0	0	0
1.225	1.2832	1.6292	C	0	0	0	0	0	0	0	0	0	0	0	0
1.9084	2.3713	0.7976	C	0	0	0	0	0	0	0	0	0	0	0	0
2.9162	2.0203	0.5453	H	0	0	0	0	0	0	0	0	0	0	0	0
2.0092	3.315	1.3428	H	0	0	0	0	0	0	0	0	0	0	0	0
-0.7	0.3253	-2.9118	C	0	0	0	0	0	0	0	0	0	0	0	0
0.2613	0.1289	-3.3771	H	0	0	0	0	0	0	0	0	0	0	0	0
-1.4643	0.7021	-3.5867	H	0	0	0	0	0	0	0	0	0	0	0	0
-1.8301	1.7534	-1.0938	C	0	0	0	0	0	0	0	0	0	0	0	0
-2.0036	1.7608	-0.0106	H	0	0	0	0	0	0	0	0	0	0	0	0
-2.7648	1.4405	-1.5712	H	0	0	0	0	0	0	0	0	0	0	0	0
-1.6342	2.7836	-1.4105	H	0	0	0	0	0	0	0	0	0	0	0	0
1.0255	-1.8071	-1.9265	O	0	0	0	0	0	0	0	0	0	0	0	0
1.5876	-1.3027	-1.3306	H	0	0	0	0	0	0	0	0	0	0	0	0
0.7397	-3.0613	0.5455	C	0	0	0	0	0	0	0	0	0	0	0	0
1.7459	-2.6373	0.4704	H	0	0	0	0	0	0	0	0	0	0	0	0
0.717	-3.9558	-0.0852	H	0	0	0	0	0	0	0	0	0	0	0	0
0.5904	-3.3719	1.5859	H	0	0	0	0	0	0	0	0	0	0	0	0
-1.7193	-2.6982	0.4658	C	0	0	0	0	0	0	0	0	0	0	0	0
-1.8206	-2.8355	1.5488	H	0	0	0	0	0	0	0	0	0	0	0	0
-1.8285	-3.6805	-0.0081	H	0	0	0	0	0	0	0	0	0	0	0	0
-2.5512	-2.0661	0.1356	H	0	0	0	0	0	0	0	0	0	0	0	0
0.015	1.8352	2.3864	C	0	0	0	0	0	0	0	0	0	0	0	0
0.3491	2.608	3.085	H	0	0	0	0	0	0	0	0	0	0	0	0
-0.4877	1.0502	2.9623	H	0	0	0	0	0	0	0	0	0	0	0	0
-0.7285	2.2735	1.7146	H	0	0	0	0	0	0	0	0	0	0	0	0
2.1714	0.7801	2.5621	O	0	0	0	0	0	0	0	0	0	0	0	0
1.7227	0.123	3.1086	H	0	0	0	0	0	0	0	0	0	0	0	0
1 2 1	0 0 0 0
1 12 1	0 0 0 0
2 3 1	0 0 0 0
2 4 1	0 0 0 0
4 5 1	0 0 0 0
4 6 1	0 0 0 0
6 7 1	0 0 0 0
6 8 1	0 0 0 0
6 9 1	0 0 0 0
9 10 1	0 0 0 0
10 11 1	0 0 0 0
10 12 1	0 0 0 0
12 13 1	0 0 0 0
14 15 1	0 0 0 0
14 16 1	0 0 0 0
2 14 1	0 0 0 0
4 17 1	0 0 0 0
18 19 1	0 0 0 0
18 20 1	0 0 0 0
17 18 1	0 0 0 0
14 18 1	0 0 0 0
21 22 1	0 0 0 0
21 23 1	0 0 0 0
1 21 1	0 0 0 0
12 21 1	0 0 0 0
24 25 1	0 0 0 0
24 26 1	0 0 0 0
24 27 1	0 0 0 0
1 24 1	0 0 0 0
28 29 1	0 0 0 0
10 28 1	0 0 0 0
30 31 1	0 0 0 0
30 32 1	0 0 0 0
30 33 1	0 0 0 0
9 30 1	0 0 0 0
34 35 1	0 0 0 0
34 36 1	0 0 0 0
34 37 1	0 0 0 0
9 34 1	0 0 0 0
38 39 1	0 0 0 0
38 40 1	0 0 0 0
38 41 1	0 0 0 0
17 38 1	0 0 0 0
42 43 1	0 0 0 0
17 42 1	0 0 0 0
M END
$$$$

## Sheet: (2S,3S,6S,7S,9R,10R)
M0001
Spartan	02242108563D
43 45 0	0 0 0 0	0 0 0	999	V2	0
0.7382	0.2176	-1.7217	C	0	0	0	0	0	0	0	0	0	0	0	0
1.0165	1.1835	-0.5854	C	0	0	0	0	0	0	0	0	0	0	0	0
2.0891	1.4001	-0.5496	H	0	0	0	0	0	0	0	0	0	0	0	0
0.6638	0.5083	0.7814	C	0	0	0	0	0	0	0	0	0	0	0	0
1.4626	-0.1884	1.0729	H	0	0	0	0	0	0	0	0	0	0	0	0
-0.6825	-0.2641	0.9175	C	0	0	0	0	0	0	0	0	0	0	0	0
-1.5233	0.4176	0.7307	H	0	0	0	0	0	0	0	0	0	0	0	0
-0.7599	-0.5161	1.9819	H	0	0	0	0	0	0	0	0	0	0	0	0
-0.9625	-1.6283	0.1955	C	0	0	0	0	0	0	0	0	0	0	0	0
-1.2393	-1.4929	-1.3508	C	0	0	0	0	0	0	0	0	0	0	0	0
-2.3333	-1.4855	-1.4894	H	0	0	0	0	0	0	0	0	0	0	0	0
-0.706	-0.1597	-1.7992	C	0	0	0	0	0	0	0	0	0	0	0	0
-1.3281	0.6021	-1.3338	H	0	0	0	0	0	0	0	0	0	0	0	0
0.2842	2.5425	-0.5618	C	0	0	0	0	0	0	0	0	0	0	0	0
-0.6498	2.5195	-1.1341	H	0	0	0	0	0	0	0	0	0	0	0	0
0.9068	3.3159	-1.0182	H	0	0	0	0	0	0	0	0	0	0	0	0
0.715	1.7427	1.7263	C	0	0	0	0	0	0	0	0	0	0	0	0
-0.005	2.8384	0.9273	C	0	0	0	0	0	0	0	0	0	0	0	0
0.3518	3.8205	1.2483	H	0	0	0	0	0	0	0	0	0	0	0	0
-1.0798	2.7953	1.1333	H	0	0	0	0	0	0	0	0	0	0	0	0
-0.0436	0.4407	-3.0075	C	0	0	0	0	0	0	0	0	0	0	0	0
0.2696	-0.1877	-3.8395	H	0	0	0	0	0	0	0	0	0	0	0	0
-0.3793	1.431	-3.3056	H	0	0	0	0	0	0	0	0	0	0	0	0
1.8555	-0.8049	-1.8972	C	0	0	0	0	0	0	0	0	0	0	0	0
2.3167	-1.0701	-0.9413	H	0	0	0	0	0	0	0	0	0	0	0	0
2.6445	-0.3676	-2.5214	H	0	0	0	0	0	0	0	0	0	0	0	0
1.5049	-1.7279	-2.3639	H	0	0	0	0	0	0	0	0	0	0	0	0
-0.7097	-2.6207	-2.0279	O	0	0	0	0	0	0	0	0	0	0	0	0
-0.9443	-2.5209	-2.9579	H	0	0	0	0	0	0	0	0	0	0	0	0
0.1778	-2.6136	0.4877	C	0	0	0	0	0	0	0	0	0	0	0	0
1.1155	-2.3306	0.0119	H	0	0	0	0	0	0	0	0	0	0	0	0
-0.0772	-3.6157	0.1357	H	0	0	0	0	0	0	0	0	0	0	0	0
0.3458	-2.6612	1.5707	H	0	0	0	0	0	0	0	0	0	0	0	0
-2.2407	-2.207	0.832	C	0	0	0	0	0	0	0	0	0	0	0	0
-2.0896	-2.4352	1.8933	H	0	0	0	0	0	0	0	0	0	0	0	0
-2.5277	-3.1346	0.3246	H	0	0	0	0	0	0	0	0	0	0	0	0
-3.079	-1.5038	0.7539	H	0	0	0	0	0	0	0	0	0	0	0	0
0.1602	1.5555	3.1356	C	0	0	0	0	0	0	0	0	0	0	0	0
0.3455	2.4663	3.7127	H	0	0	0	0	0	0	0	0	0	0	0	0
0.6578	0.7214	3.6468	H	0	0	0	0	0	0	0	0	0	0	0	0
-0.9152	1.3592	3.1385	H	0	0	0	0	0	0	0	0	0	0	0	0
2.0726	2.1878	1.8252	O	0	0	0	0	0	0	0	0	0	0	0	0
2.5814	1.4705	2.2226	H	0	0	0	0	0	0	0	0	0	0	0	0
1 2 1	0 0 0 0
1 12 1	0 0 0 0
2 3 1	0 0 0 0
2 4 1	0 0 0 0
4 5 1	0 0 0 0
4 6 1	0 0 0 0
6 7 1	0 0 0 0
6 8 1	0 0 0 0
6 9 1	0 0 0 0
9 10 1	0 0 0 0
10 11 1	0 0 0 0
10 12 1	0 0 0 0
12 13 1	0 0 0 0
14 15 1	0 0 0 0
14 16 1	0 0 0 0
2 14 1	0 0 0 0
4 17 1	0 0 0 0
18 19 1	0 0 0 0
18 20 1	0 0 0 0
17 18 1	0 0 0 0
14 18 1	0 0 0 0
21 22 1	0 0 0 0
21 23 1	0 0 0 0
1 21 1	0 0 0 0
12 21 1	0 0 0 0
24 25 1	0 0 0 0
24 26 1	0 0 0 0
24 27 1	0 0 0 0
1 24 1	0 0 0 0
28 29 1	0 0 0 0
10 28 1	0 0 0 0
30 31 1	0 0 0 0
30 32 1	0 0 0 0
30 33 1	0 0 0 0
9 30 1	0 0 0 0
34 35 1	0 0 0 0
34 36 1	0 0 0 0
34 37 1	0 0 0 0
9 34 1	0 0 0 0
38 39 1	0 0 0 0
38 40 1	0 0 0 0
38 41 1	0 0 0 0
17 38 1	0 0 0 0
42 43 1	0 0 0 0
17 42 1	0 0 0 0
M END
$$$$
M0002
Spartan	02242108563D
43 45 0	0 0 0 0	0 0 0	999	V2	0
0.7458	0.1857	-1.7229	C	0	0	0	0	0	0	0	0	0	0	0	0
1.028	1.1528	-0.5886	C	0	0	0	0	0	0	0	0	0	0	0	0
2.1013	1.3619	-0.5529	H	0	0	0	0	0	0	0	0	0	0	0	0
0.6751	0.4801	0.7802	C	0	0	0	0	0	0	0	0	0	0	0	0
1.4818	-0.1962	1.0833	H	0	0	0	0	0	0	0	0	0	0	0	0
-0.6691	-0.2945	0.9194	C	0	0	0	0	0	0	0	0	0	0	0	0
-1.5147	0.3822	0.7349	H	0	0	0	0	0	0	0	0	0	0	0	0
-0.7415	-0.5476	1.9837	H	0	0	0	0	0	0	0	0	0	0	0	0
-0.9472	-1.6591	0.1993	C	0	0	0	0	0	0	0	0	0	0	0	0
-1.2312	-1.5231	-1.3452	C	0	0	0	0	0	0	0	0	0	0	0	0
-2.3261	-1.5143	-1.4774	H	0	0	0	0	0	0	0	0	0	0	0	0
-0.6986	-0.1903	-1.7962	C	0	0	0	0	0	0	0	0	0	0	0	0
-1.3204	0.5712	-1.3346	H	0	0	0	0	0	0	0	0	0	0	0	0
0.3004	2.5153	-0.5715	C	0	0	0	0	0	0	0	0	0	0	0	0
-0.6256	2.5002	-1.1568	H	0	0	0	0	0	0	0	0	0	0	0	0
0.9321	3.2881	-1.0165	H	0	0	0	0	0	0	0	0	0	0	0	0
0.7184	1.7108	1.7203	C	0	0	0	0	0	0	0	0	0	0	0	0
-0.011	2.804	0.9139	C	0	0	0	0	0	0	0	0	0	0	0	0
0.3088	3.8021	1.2341	H	0	0	0	0	0	0	0	0	0	0	0	0
-1.0881	2.7455	1.105	H	0	0	0	0	0	0	0	0	0	0	0	0
-0.0383	0.4074	-3.0071	C	0	0	0	0	0	0	0	0	0	0	0	0
0.2709	-0.2238	-3.8379	H	0	0	0	0	0	0	0	0	0	0	0	0
-0.3785	1.3964	-3.3076	H	0	0	0	0	0	0	0	0	0	0	0	0
1.8628	-0.8375	-1.8987	C	0	0	0	0	0	0	0	0	0	0	0	0
2.332	-1.0925	-0.9443	H	0	0	0	0	0	0	0	0	0	0	0	0
2.6464	-0.4043	-2.5325	H	0	0	0	0	0	0	0	0	0	0	0	0
1.5084	-1.7643	-2.3551	H	0	0	0	0	0	0	0	0	0	0	0	0
-0.7075	-2.6516	-2.0263	O	0	0	0	0	0	0	0	0	0	0	0	0
-0.9405	-2.5478	-2.9562	H	0	0	0	0	0	0	0	0	0	0	0	0
0.1976	-2.6404	0.4867	C	0	0	0	0	0	0	0	0	0	0	0	0
1.1338	-2.3512	0.0123	H	0	0	0	0	0	0	0	0	0	0	0	0
-0.0534	-3.6421	0.1316	H	0	0	0	0	0	0	0	0	0	0	0	0
0.367	-2.6897	1.569	H	0	0	0	0	0	0	0	0	0	0	0	0
-2.2208	-2.2424	0.8407	C	0	0	0	0	0	0	0	0	0	0	0	0
-2.0644	-2.4705	1.9011	H	0	0	0	0	0	0	0	0	0	0	0	0
-2.5063	-3.1707	0.334	H	0	0	0	0	0	0	0	0	0	0	0	0
-3.062	-1.5424	0.7661	H	0	0	0	0	0	0	0	0	0	0	0	0
0.1591	1.5271	3.1281	C	0	0	0	0	0	0	0	0	0	0	0	0
0.3256	2.4396	3.7139	H	0	0	0	0	0	0	0	0	0	0	0	0
0.6673	0.7026	3.6372	H	0	0	0	0	0	0	0	0	0	0	0	0
-0.9163	1.3335	3.1271	H	0	0	0	0	0	0	0	0	0	0	0	0
2.1116	2.0259	1.8162	O	0	0	0	0	0	0	0	0	0	0	0	0
2.1872	2.8638	2.2902	H	0	0	0	0	0	0	0	0	0	0	0	0
1 2 1	0 0 0 0
1 12 1	0 0 0 0
2 3 1	0 0 0 0
2 4 1	0 0 0 0
4 5 1	0 0 0 0
4 6 1	0 0 0 0
6 7 1	0 0 0 0
6 8 1	0 0 0 0
6 9 1	0 0 0 0
9 10 1	0 0 0 0
10 11 1	0 0 0 0
10 12 1	0 0 0 0
12 13 1	0 0 0 0
14 15 1	0 0 0 0
14 16 1	0 0 0 0
2 14 1	0 0 0 0
4 17 1	0 0 0 0
18 19 1	0 0 0 0
18 20 1	0 0 0 0
17 18 1	0 0 0 0
14 18 1	0 0 0 0
21 22 1	0 0 0 0
21 23 1	0 0 0 0
1 21 1	0 0 0 0
12 21 1	0 0 0 0
24 25 1	0 0 0 0
24 26 1	0 0 0 0
24 27 1	0 0 0 0
1 24 1	0 0 0 0
28 29 1	0 0 0 0
10 28 1	0 0 0 0
30 31 1	0 0 0 0
30 32 1	0 0 0 0
30 33 1	0 0 0 0
9 30 1	0 0 0 0
34 35 1	0 0 0 0
34 36 1	0 0 0 0
34 37 1	0 0 0 0
9 34 1	0 0 0 0
38 39 1	0 0 0 0
38 40 1	0 0 0 0
38 41 1	0 0 0 0
[truncated: 656 more rows]

[truncated: 26 more sheets: (2R,3S,6R,7S,9R,10R), (2S,3R,6S,7S,9R,10R), (2R,3S,6R,7R,9S,10R), (2R,3R,6S,7S,9R,10R), (2S,3S,6R,7R,9R,10R), (2R,3R,6S,7R,9S,10R), (2R,3S,6R,7R,9R,10R), (2S,3R,6R,7R,9R,10R), (2R,3R,6S,7R,9R,10R), (2R,3R,6S,7S,9S,10R), (2S,3R,6S,7R,9R,10R), (2R,3R,6R,7R,9R,10R), (2R,3R,6S,7S,9S,10R) , (2S,3R,6S,7R,9S,10R), (2S,3S,6R,7S,9R,10R), (2S,3S,6R,7R,9S,10R), (2S,3S,6S,7S,9S,10R), (2R,3R,6R,7S,9R,10R), (2R,3R,6R,7R,9S,10R), (2R,3R,6R,7S,9S,10R) …]
