# Supplementary material for: Cyclohumulanoid Sesquiterpenes from the Culture Broth of the Basidiomycetous Fungus Daedaleopsis tricolor
Source: Molecules. 2021 Jul 19;26(14):4364. doi: 10.3390/molecules26144364 (PMC8303491; doi:10.3390/molecules26144364)
Supplement: Supplementary file 1 [file molecules-26-04364-s001.zip › NMR Statistical analysis of ent-1a.xlsx]

## Sheet: INDEX
	summary
			13C			1H			1H +13C
			RMSD	max dev	DP4	RMSD	max dev	DP4	DP4
	2R3S7R9R11S	ent-1a	0.794811	1.3747	0.667259	0.103481	0.316073	0.995232	0.997631
	2R3S7R9R11R	11-epimer	1.00442	2.63191	0.332702	0.15145	0.398042	0.00474038	0.0023693
	2R3S7R9S11R		2.88044	6.34449	3.5285e-07	0.275037	0.910507	2.59877e-07	1.37756e-13
	2R3S7R9S11S		2.7522	6.3151	1.08215e-06	0.27764	0.881897	4.64189e-08	7.54626e-14
	2S3S7R9R11R		2.57962	6.40413	2.94176e-05	0.243491	0.579224	5.9736e-07	2.63994e-11
	2S3S7R9R11S		2.71202	6.33652	7.25737e-06	0.226722	0.699934	1.44578e-05	1.57628e-10
	2S3S7R9S11S		3.11846	7.3777	2.68161e-07	0.296247	0.652265	2.87357e-10	1.15762e-16
	2S3S7R9S11R		2.87494	5.87077	4.97339e-07	0.225517	0.692949	1.23956e-05	9.26132e-12
			Raw data from Spartan'18
			SDF data	2R3S7R9R11S
				2R3S7R9R11R
				2R3S7R9S11R
				2R3S7R9S11S
				2S3S7R9R11R
				2S3S7R9R11S
				2S3S7R9S11S
				2S3S7R9S11R

## Sheet: Spartan18
												C-1	C-2	C-3	C-4	C-5	C-6	C-7	C-8	C-9	C-10	C-11	C-14	C-15	C-13	C-12
																												Ha-1	Hb-1	H-2	Ha-4	Hb-4	Ha-5	Hb-5	Ha-8	Hb-8	H-9	Ha-10	Hb-10	Ha-12	Hb-12	H3-13	H3-14	H3-15
2R3S7R9R11S											experimental	36.6928	59.3415	48.3832	32.3477	28.9994	222.375	46.163	48.6432	35.4813	40.5801	43.8139	18.4299	19.7558	27.5137	71.8594
	MMFF94	HF	ωB97X-D	ωB97X-D	ωB97X-D	ωB97X-V	ωB97X-D				BBB data	36.8	58.6	48.5	32.5	29	222.3	46.2	48.2	35.2	40.6	44.4	18.5	19.7	26.7	72.7
		3-21G(*)	6-31G*	6-31G*	6-31G*	6-311+G(2DF,2P)	6-31G*
			(Energy)		(Part 2)	[6-311G*	(Energy)	4.14789
						(Energy)			Boltzmann dist		Label	ChemShift(C-1)	ChemShift(C-2)	ChemShift(C-3)	ChemShift(C-4)	ChemShift(C-5)	ChemShift(C-6)	ChemShift(C-7)	ChemShift(C-8)	ChemShift(C-9)	ChemShift(C-10)	ChemShift(C-11)	ChemShift(C-12)	ChemShift(C-13)	ChemShift(C-14)	ChemShift(C-15)		ChemShift(H-1a)	ChemShift(H-1b)	ChemShift(H-2)	ChemShift(H-4a)	ChemShift(H-4b)	ChemShift(H-5a)	ChemShift(H-5b)	ChemShift(H-8a)	ChemShift(H-8b)	ChemShift(H-9)	ChemShift(H-10a)	ChemShift(H-10b)	ChemShift(H-15a)	ChemShift(H-15b)	ChemShift(H-14a)	ChemShift(H-12a)				J(Ha-10,C-15)
* 1	0	0	0	0	0	0	0	1	0.241086		M0001	38.52	59.055	48.731	32.482	29.335	221.886	46.01	47.483	36.928	39.424	42.984	19.853	20.744	28.293	73.759		1.892	1.428	2.7	1.97	1.604	1.912	1.572	1.647	1.759	2.468	2.434	1.144	3.373	3.413	0.944	0.991	0.935			1.04606
3	4.12	3.28	-2.21	-2.34	-2.33	0.58	-2.33	0.790808	0.190653		M0002	37.968	59.678	48.607	32.374	29.153	221.518	46.044	46.95	36.889	39.061	43.538	19.929	20.587	27.704	74.014		1.307	1.528	2.242	1.939	1.604	1.917	1.586	1.664	1.748	2.487	2.452	1.177	3.201	3.287	0.895	0.947	0.946			1.03959
6	5.15	4.5	-0.27	-0.67	-0.67	1.5	-0.67	0.544993	0.13139		M0003	34.635	56.937	48.263	32.381	29.141	221.165	45.976	47.699	35.419	40.346	43.879	19.562	20.747	26.014	71.747		2.253	1.145	2.195	1.904	1.628	1.866	1.574	1.611	1.699	2.301	1.218	1.079	3.302	3.096	0.967	0.972	0.955			3.76942
7	5.49	5.04	0.48	-0.13	-0.12	2.38	-0.12	0.381716	0.0920264		M0004	38.353	59.704	48.699	32.537	29.254	221.307	45.945	47.406	36.67	40.284	43.742	19.625	20.608	27.987	74.078		1.987	1.45	2.439	1.912	1.636	1.877	1.592	1.659	1.754	2.398	1.473	1.279	3.242	3.299	0.919	1.001	0.941			1.46217
5	4.36	5.78	0.32	0.44	0.44	2.52	0.44	0.360692	0.0869579		M0005	37.26	57.938	48.323	32.481	29.152	221.372	46.123	47.779	35.729	39.725	43.708	19.827	20.576	26.663	73.653		1.196	1.308	2.211	1.942	1.624	1.913	1.586	1.666	1.711	2.404	2.428	1.109	3.271	3.377	0.988	0.943	0.941			2.79988
4	4.14	4.46	3.23	2.9	2.9	2.94	2.9	0.304317	0.0733666		M0006	34.601	57.391	48.304	32.588	29.256	220.929	46.041	47.579	35.263	41.328	43.801	19.8	20.739	27.371	70.921		2.293	1.18	2.163	1.895	1.621	1.87	1.57	1.602	1.748	2.276	1.242	1.205	3.401	3.186	1.194	0.983	0.955			3.91003
2	2.67	5.03	3	2.96	2.96	3.02	2.96	0.294623	0.0710296		M0007	37.766	58.073	48.346	32.528	29.211	221.214	46.08	46.995	36.05	40.136	43.413	19.81	20.622	27.862	73.302		1.199	1.37	2.149	1.916	1.609	1.907	1.58	1.638	1.772	2.377	2.328	1.304	3.37	3.475	1.219	0.923	0.947			2.5118
9	6.98	7.33	1.33	1.01	1.01	3.55	1.01	0.237752	0.0573188		M0008	35.514	57.509	48.252	32.361	29.134	221.107	45.929	46.563	35.244	40.619	43.711	19.561	20.537	28.031	71.517		1.262	1.236	2.109	1.893	1.616	1.87	1.587	1.603	1.741	2.273	1.234	1.231	3.288	3.126	1.188	0.929	0.948			2.34702
8	6.5	7.85	1.28	1.2	1.2	3.6	1.2	0.23299	0.0561708		M0009	37.244	57.918	48.345	32.389	29.132	220.928	45.926	46.066	36.607	40.549	44.032	19.565	20.692	27.423	73.933		1.226	1.391	2.117	1.877	1.613	1.877	1.587	1.595	1.782	2.387	1.456	1.265	3.221	3.356	1.178	0.919	0.965			1.7458
#	13	9	9	9	9	9	9
%Low	0.443	0.488	0.305	0.296	0.296	0.241	0.296				Boltz Avgs	37.1943	58.5138	48.4996	32.452	29.2139	221.407	46.0137	47.2685	36.2952	39.9032	43.5309	19.7662	20.6635	27.5492	73.204		1.6828	1.36607	2.33463	1.92867	1.61463	1.89597	1.58011	1.63888	1.74476	2.4014	1.97	1.17875	3.29838	3.3018	1.00421	0.963846	0.945549			2.02156
Conformer
ΔE (kJ/mol)	2.37	2.41	2	1.94	1.94	1.59	1.94
Time	0.34	00:02:29.840000	00:09:53.690000	00:35:38.650000	00:03:54.790000	06:26:38.630000	00:53:19.110000
2R3S7R9S11R
	MMFF94	HF	ωB97X-D	ωB97X-D	ωB97X-D	ωB97X-V	ωB97X-D
		3-21G(*)	6-31G*	6-31G*	6-31G*	6-311+G(2DF,2P)	6-31G*
			(Energy)		(Part 2)	[6-311G*	(Energy)	5.30817
						(Energy)			Boltzmann dist		Label	ChemShift(C-1)	ChemShift(C-2)	ChemShift(C-3)	ChemShift(C-4)	ChemShift(C-5)	ChemShift(C-6)	ChemShift(C-7)	ChemShift(C-8)	ChemShift(C-9)	ChemShift(C-10)	ChemShift(C-11)	ChemShift(C-12)	ChemShift(C-13)	ChemShift(C-14)	ChemShift(C-15)		ChemShift(H-1a)	ChemShift(H-1b)	ChemShift(H-2)	ChemShift(H-4a)	ChemShift(H-4b)	ChemShift(H-5a)	ChemShift(H-5b)	ChemShift(H-8a)	ChemShift(H-8b)	ChemShift(H-9)	ChemShift(H-10a)	ChemShift(H-10b)	ChemShift(H-15a)	ChemShift(H-15b)	ChemShift(H-14c)	ChemShift(H-12a)	ChemShift(H-13b)
* 3	0	0	0	0	0	0	0	1	0.188389		M0001	37.346	54.8	47.186	34.587	35.479	220.789	41.585	47.462	39.02	42.568	42.384	16.593	22.415	26.854	71.802		1.308	2.258	2.252	1.772	1.295	1.957	1.823	1.443	1.857	1.991	0.926	2.055	3.449	3.395	0.916	1.017	1.041
9	3.3	3.06	-2.16	-1.93	-1.94	0.73	-1.94	0.744235	0.140206		M0002	36.523	54.923	47.215	34.526	35.263	220.638	41.496	47.334	39.575	42.342	42.915	16.377	22.095	26.54	72.124		1.313	2.312	2.247	1.782	1.324	1.933	1.841	1.44	1.788	1.557	1.06	1.382	3.342	3.226	0.88	1.041	1.002
8	2.8	4.29	-1.51	-1.47	-1.47	0.84	-1.47	0.711834	0.134102		M0003	38.195	54.411	46.952	34.651	35.3	221.062	41.735	47.261	40.151	41.816	42.937	16.568	22.081	26.753	71.764		1.4	1.199	2.261	1.795	1.315	1.955	1.851	1.487	1.894	1.593	0.923	2.155	3.314	3.288	0.886	0.968	1.03
7	2.71	4.4	-0.91	-0.98	-0.99	1.17	-0.99	0.622852	0.117338		M0004	38.51	53.765	46.933	34.572	35.37	220.88	41.645	46.942	37.478	40.413	43.05	16.465	22.128	25.591	72.28		1.327	0.999	2.21	1.768	1.298	1.961	1.849	1.51	1.863	1.507	0.763	2.288	3.254	3.283	0.978	0.941	1.037
2	-1.02	2.89	1.42	1.21	1.21	1.31	1.21	0.588547	0.110876		M0005	39.306	53.676	46.848	34.652	35.239	221.123	41.719	47.117	37.7	40.482	42.696	16.515	22.23	26.848	71.774		1.421	0.986	2.204	1.783	1.3	1.96	1.835	1.53	1.837	1.471	0.841	2.292	3.354	3.399	1.185	0.929	1.032
4	1.11	5.11	-1.11	-0.91	-0.91	1.46	-0.91	0.553886	0.104346		M0006	39.678	53.946	46.953	34.452	35.3	220.883	41.662	47.104	38.655	41.352	43.574	16.394	22.131	25.956	73.823		1.514	1.187	2.239	1.798	1.316	1.955	1.856	1.476	1.799	1.427	0.91	1.293	3.372	3.32	1.146	0.978	1.029
1	-1.38	4.29	2.09	2.15	2.14	1.91	2.14	0.461676	0.0869746		M0007	40.248	54.203	47.192	34.494	35.383	221.213	41.64	47.156	38.374	42.244	42.739	16.427	22.121	26.551	73.54		1.722	1.826	2.213	1.799	1.306	1.96	1.84	1.469	1.783	1.476	0.897	1.271	3.472	3.485	1.213	1.019	1.005
6	2.63	6.09	0.12	0.39	0.39	2.8	0.39	0.322054	0.0606714		M0008	39.13	52.943	46.944	34.459	35.317	220.861	41.639	46.994	38.208	40.497	43.322	16.337	22.106	26.806	72.028		1.419	1.032	2.201	1.785	1.302	1.954	1.853	1.499	1.801	1.436	0.827	1.373	3.262	3.315	1.148	0.949	1.021
5	2.63	7.39	0.83	1.12	1.12	2.95	1.12	0.303088	0.0570983		M0009	39.962	54.329	47.189	34.481	35.399	220.851	41.58	47.1	38.288	41.777	43.185	16.342	22.171	25.649	73.844		1.576	1.949	2.23	1.781	1.312	1.951	1.847	1.457	1.805	1.544	0.816	1.286	3.397	3.387	0.971	1.028	1.027
#	22	9	9	9	9	9	9																																					1.024
%Low	0.268	0.418	0.219	0.209	0.209	0.188	0.209				Boltz Avgs	38.4517	54.2384	47.0532	34.5565	35.3439	220.907	41.6303	47.2048	38.7369	41.6254	42.903	16.4706	22.1833	26.4558	72.3874		1.41534	1.59344	2.23316	1.7836	1.3072	1.9537	1.84177	1.47589	1.83192	1.59949	0.899356	1.79468	3.36213	3.33895	1.01108	0.987726	1.02619
Conformer
ΔE (kJ/mol)	1.57	2.34	1.37	1.27	1.27	1.15	1.27
Time	0.25	00:02:18.380000	00:09:29.130000	00:31:01.410000	00:05:16.530000	06:23:38.250000	00:52:18.430000
2R3S7R9S11S
	MMFF94	HF	ωB97X-D	ωB97X-D	ωB97X-D	ωB97X-V	ωB97X-D
		3-21G(*)	6-31G*	6-31G*	6-31G*	6-311+G(2DF,2P)	6-31G*
			(Energy)		(Part 2)	[6-311G*	(Energy)	3.69965
						(Energy)			Boltzmann dist		Label	ChemShift(C-1)	ChemShift(C-2)	ChemShift(C-3)	ChemShift(C-4)	ChemShift(C-5)	ChemShift(C-6)	ChemShift(C-7)	ChemShift(C-8)	ChemShift(C-9)	ChemShift(C-10)	ChemShift(C-11)	ChemShift(C-12)	ChemShift(C-13)	ChemShift(C-14)	ChemShift(C-15)		ChemShift(H-1a)	ChemShift(H-1b)	ChemShift(H-2)	ChemShift(H-4a)	ChemShift(H-4b)	ChemShift(H-5a)	ChemShift(H-5b)	ChemShift(H-8a)	ChemShift(H-8b)	ChemShift(H-9)	ChemShift(H-10a)	ChemShift(H-10b)	ChemShift(H15b)	ChemShift(H-15a)	ChemShift(H-14a)	ChemShift(H-12a)	ChemShift(H-13c)
* 1	0	0	0	0	0	0	0	1	0.270296		M0001	40.336	54.989	47.357	34.488	35.35	221.562	41.755	47.14	38.099	39.68	42.304	16.535	22.263	26.91	72.422		1.998	1.33	2.669	1.823	1.261	2.024	1.816	1.585	1.826	1.64	1.86	1.313	3.489	3.417	0.9	0.984	1.027
4	4.97	3.38	-1.67	-1.93	-1.93	1.12	-1.93	0.635582	0.171795		M0002	39.938	55.739	47.076	34.7	35.102	221.03	41.728	46.879	38.308	39.283	42.849	16.468	22.214	26.343	72.755		1.383	1.428	2.236	1.675	1.282	2.006	1.835	1.614	1.84	1.635	1.879	1.344	3.364	3.245	0.853	0.97	1.049
7	5.71	5.83	-0.37	-0.5	-0.5	1.78	-0.5	0.486613	0.13153		M0003	37.567	53.859	47.106	34.5	35.368	221.147	41.718	47.424	37.581	40.779	43.141	16.301	22.112	25.17	71.919		2.289	1.106	2.124	1.81	1.317	1.945	1.848	1.441	1.817	1.597	0.603	1.348	3.225	3.332	0.964	1.002	1.016
6	5.64	5.28	0.01	-0.51	-0.51	2.14	-0.51	0.420647	0.113699		M0004	40.219	56.21	47.406	34.378	35.514	221.113	41.7	47.4	37.944	40.801	43.042	16.387	22.084	26.656	72.558		2.077	1.339	2.307	1.834	1.286	1.905	1.847	1.428	1.858	1.666	0.816	1.46	3.367	3.292	0.87	1.015	1.02
3	4.35	5.61	3.06	2.78	2.78	3.03	2.78	0.293433	0.0793139		M0005	37.684	54.463	47.047	34.602	35.372	220.971	41.649	47.3	37.082	41.936	42.732	16.485	22.243	26.735	71.583		2.307	1.185	2.073	1.765	1.307	1.904	1.824	1.422	1.832	1.601	0.606	1.435	3.337	3.453	1.169	1.006	1.018
8	6.55	8.32	0.66	1	1	3.48	1	0.244583	0.0661099		M0006	39.081	55.175	46.959	34.558	35.32	220.743	41.648	47.171	37.599	42.245	43.565	16.503	22	26.092	73.798		1.299	1.305	2.037	1.733	1.301	1.906	1.845	1.46	1.861	1.641	0.832	1.5	3.421	3.334	1.148	0.966	1.015
5	5.31	8.75	1.49	1.71	1.71	3.69	1.71	0.224658	0.0607241		M0007	39.413	54.629	46.97	34.512	35.262	221.093	41.773	47.205	38.141	41.497	43.175	16.492	22.155	25.472	73.69		1.274	1.201	2.157	1.754	1.296	1.979	1.847	1.545	1.855	1.631	1.667	1.504	3.418	3.398	0.949	0.964	1.042
2	3.78	7.26	3.74	3.7	3.7	3.79	3.7	0.215748	0.0583159		M0008	39.811	54.983	46.889	34.636	35.323	220.915	41.691	47.237	37.763	42.286	42.645	16.491	22.268	26.425	73.634		1.274	1.283	2.089	1.724	1.29	1.94	1.83	1.524	1.876	1.617	1.533	1.683	3.532	3.499	1.18	0.953	1.039
9	7.94	8.92	1.58	1.72	1.72	4.26	1.72	0.178381	0.0482158		M0009	37.789	54.541	46.832	34.506	35.21	220.653	41.597	46.982	36.605	41.53	43.17	16.367	22.133	26.67	71.705		1.352	1.18	2.018	1.727	1.301	1.893	1.83	1.429	1.825	1.569	0.652	1.437	3.237	3.357	1.14	0.964	1.022
#	22	9	9	9	9	9	9
%Low	0.511	0.582	0.263	0.277	0.277	0.27	0.277				Boltz Avgs	39.3873	55.0348	47.1543	34.5381	35.3145	221.154	41.7135	47.1788	37.8464	40.5838	42.8235	16.4565	22.1829	26.3597	72.566		1.80057	1.28744	2.29641	1.77197	1.28685	1.96572	1.83292	1.51849	1.83828	1.6281	1.32278	1.40084	3.38843	3.36016	0.965539	0.984055	1.0284
Conformer
ΔE (kJ/mol)	2.46	2.22	1.7	1.76	1.76	1.79	1.76
Time	0.3	00:02:32.030000	00:10:11.810000	00:39:05.170000	00:03:30.400000	06:30:08.070000	00:54:47.710000
2R3S7R9R11R
	MMFF94	HF	ωB97X-D	ωB97X-D	ωB97X-D	ωB97X-V	ωB97X-D
		3-21G(*)	6-31G*	6-31G*	6-31G*	6-311+G(2DF,2P)	6-31G*
			(Energy)		(Part 2)	[6-311G*	(Energy)	3.02445
						(Energy)			Boltzmann dist		Label	ChemShift(C5)	ChemShift(C4)	ChemShift(C15)	ChemShift(C18)	ChemShift(C21)	ChemShift(C16)	ChemShift(C17)	ChemShift(C12)	ChemShift(C3)	ChemShift(C2)	ChemShift(C6)	ChemShift(C33)	ChemShift(C37)	ChemShift(C24)	ChemShift(C28)		ChemShift(H10)	ChemShift(H11)	ChemShift(H9)	ChemShift(H20)	ChemShift(H19)	ChemShift(H23)	ChemShift(H22)	ChemShift(H13)	ChemShift(H14)	ChemShift(H8)	ChemShift(H1)	ChemShift(H7)	ChemShift(H29)	ChemShift(H30)	ChemShift(H26)	ChemShift(H35)	ChemShift(H40)
* 5	0	0	0	0	0	0	0	1	0.330638		M0001	34.95	58.123	48.367	32.407	29.309	223.061	46.275	45.688	35.724	40.336	44.621	19.833	20.483	27.458	70.063		1.187	1.162	2.408	1.962	1.647	1.907	1.597	1.514	2.062	2.397	1.538	1.835	3.256	3.261	0.872	0.943	0.912
2	-0.51	-1.44	2.92	3.88	3.88	0.77	3.88	0.732286	0.242122		M0002	35.271	57.819	47.905	32.495	29.457	220.99	45.924	44.668	36.069	39.595	43.728	20.096	20.707	27.401	69.518		1.172	2.154	2.343	1.939	1.609	1.896	1.564	1.42	2.438	2.404	1.489	1.852	3.353	3.388	0.893	0.971	0.927
4	-0.06	8.3	3.51	3.8	3.8	2.77	3.8	0.325988	0.107784		M0003	37.224	57.276	48.33	32.406	29.142	221.596	46.064	47.053	35.689	40.652	44.534	19.655	20.565	26.465	75.217		1.442	1.223	2.305	1.947	1.645	1.874	1.586	1.544	1.539	2.376	1.503	0.987	3.336	3.349	1.118	0.957	0.936
9	6.1	4.56	3.32	3.35	3.35	3.52	3.35	0.240656	0.0795701		M0004	35.095	57.168	47.749	32.275	29.186	219.85	45.65	44.783	35.782	40.116	44.289	19.867	20.67	27.126	69.978		1.222	2.103	2.318	1.908	1.617	1.858	1.57	1.332	1.912	2.387	1.565	0.962	3.277	3.236	0.856	0.987	0.946
1	-2.04	8.08	7.22	7.4	7.4	3.99	7.4	0.198975	0.0657889		M0005	37.391	56.757	48.334	32.468	29.181	221.572	46.056	47.205	36.036	39.872	43.62	19.577	20.752	27.749	74.314		1.349	1.102	2.301	1.945	1.623	1.896	1.571	1.596	1.645	2.413	1.525	2.023	3.412	3.516	1.149	0.927	0.939
6	1.55	9.14	4.69	5.47	5.47	4.02	5.47	0.196574	0.064995		M0006	36.67	57.031	48.292	32.496	29.132	221.429	46.014	46.552	36.165	39.573	43.972	19.685	20.607	26.53	74.399		1.259	1.097	2.292	1.932	1.625	1.896	1.581	1.626	1.688	2.421	1.408	2.08	3.291	3.393	0.93	0.933	0.945
3	-0.1	9.87	8.55	8.69	8.69	4.91	8.69	0.137126	0.045339		M0007	38.525	57.231	48.294	32.461	29.175	220.885	45.824	47.188	35.651	41.343	43.573	19.647	20.666	26.685	74.938		1.737	1.737	2.275	1.935	1.632	1.87	1.568	1.524	1.593	2.372	1.505	0.981	3.54	3.453	1.142	0.988	0.922
7	1.82	10.5	5.96	6.39	6.39	5.26	6.39	0.119017	0.0393517		M0008	36.937	56.474	48.047	32.377	29.061	220.899	45.948	47.473	35.804	40.343	44.611	19.756	20.375	27.189	74.464		1.309	1.12	2.283	1.923	1.628	1.855	1.575	1.56	1.558	2.427	1.501	1.103	3.295	3.399	1.115	0.958	0.897
8	4.06	13.79	7.95	8.21	8.21	6.44	8.21	0.0738308	0.0244113		M0009	38.291	57.246	48.176	32.51	29.169	220.371	45.817	46.709	35.955	40.736	44.023	19.774	20.543	25.927	75.164		1.575	1.846	2.264	1.926	1.631	1.862	1.576	1.543	1.657	2.389	1.409	1	3.426	3.388	0.933	1.002	0.94
#	13	9	9	9	9	9	9
%Low	0.289	0.58	0.458	0.503	0.503	0.33	0.503				Boltz Avgs	35.8786	57.4776	48.1726	32.4242	29.2473	221.534	46.0127	46.0113	35.8505	40.2188	44.203	19.8099	20.5908	27.1051	72.0601		1.29877	1.50383	2.33459	1.94095	1.63065	1.88615	1.57964	1.4997	1.90555	2.397	1.50804	1.52343	3.32798	3.34633	0.965457	0.959176	0.927005
Conformer
ΔE (kJ/mol)	1.73	1.24	2.22	2.27	2.27	1.88	2.27
Time	0.26	00:02:49.940000	00:09:40.650000	00:52:53.920000	00:04:26.520000	06:42:47.870000	00:53:27.930000
2S3S7R9R11R
	MMFF94	HF	ωB97X-D	ωB97X-D	ωB97X-D	ωB97X-V	ωB97X-D
		3-21G(*)	6-31G*	6-31G*	6-31G*	6-311+G(2DF,2P)	6-31G*
			(Energy)		(Part 2)	[6-311G*	(Energy)	4.79546
						(Energy)			Boltzmann dist		Label	ChemShift(C-1)	ChemShift(C-2)	ChemShift(C-3)	ChemShift(C-4)	ChemShift(C-5)	ChemShift(C-6)	ChemShift(C-7)	ChemShift(C-8)	ChemShift(C-9)	ChemShift(C-10)	ChemShift(C-11)	ChemShift(C-12)	ChemShift(C-13)	ChemShift(C-14)	ChemShift(C-15)		ChemShift(H-1a)	ChemShift(H-1b)	ChemShift(H-2)	ChemShift(H-4a)	ChemShift(H-4b)	ChemShift(H-5a)	ChemShift(H-5b)	ChemShift(H-8a)	ChemShift(H-8b)	ChemShift(H-9)	ChemShift(H-10a)	ChemShift(H-10b)	ChemShift(H-15b)	ChemShift(H-15a)	ChemShift(H-14c)	ChemShift(H-12c)	ChemShift(H-13a)
* 2	0	0	0	0	0	0	0	1	0.208531		M0001	37.061	55.554	48.805	25.956	30.995	221.24	45.451	42.913	37.893	38.349	42.65	18.538	21.122	26.913	71.779		1.166	1.854	2.091	1.911	1.368	1.781	1.555	1.597	1.425	2.054	1.27	1.922	3.482	3.434	0.976	0.978	0.973
5	3.41	2.89	-2.27	-2.24	-2.24	0.67	-2.24	0.762526	0.15901		M0002	36.937	56.292	48.601	25.726	30.897	221.154	45.51	42.831	38.071	37.791	43.119	18.519	20.88	26.506	72.31		1.294	1.185	1.672	1.89	1.374	1.793	1.579	1.626	1.45	2.062	1.306	1.964	3.378	3.269	0.938	0.918	0.977
7	3.78	4.95	-0.72	-0.77	-0.77	1.4	-0.77	0.567498	0.118341		M0003	34.878	54.601	48.643	26.006	30.993	221.48	45.387	43.154	37.103	39.698	43.544	18.349	20.893	25.461	72.187		1.008	2.089	1.565	1.932	1.414	1.776	1.58	1.585	1.284	2.01	1.312	0.667	3.267	3.305	1.037	0.976	0.955
3	0.17	3.4	1.51	1.46	1.46	1.56	1.46	0.53192	0.110922		M0004	34.982	55.065	48.691	25.994	30.987	221.755	45.415	43.285	36.774	40.639	43.223	18.318	20.916	26.856	71.679		1.079	2.099	1.534	1.956	1.406	1.79	1.574	1.596	1.253	2.025	1.419	0.663	3.371	3.414	1.258	0.953	0.947
9	4.34	5.12	-0.73	-0.78	-0.78	1.68	-0.78	0.506708	0.105664		M0005	36.574	57.145	48.968	25.954	30.961	221.449	45.464	43.118	37.695	39.491	43.353	18.334	20.998	26.746	71.805		1.169	1.955	1.684	1.924	1.411	1.787	1.589	1.628	1.288	2.085	1.388	0.875	3.364	3.316	0.944	0.995	0.969
4	2.75	5.93	-0.85	-0.5	-0.51	1.94	-0.51	0.456106	0.095112		M0006	35.871	55.798	48.665	25.995	30.899	221.406	45.37	42.888	37.193	40.904	44.02	18.237	20.895	26.196	73.753		1.141	1.092	1.495	1.913	1.4	1.8	1.593	1.628	1.301	2.057	1.482	0.88	3.405	3.365	1.223	0.913	0.972
1	-0.14	5.05	2.27	2.45	2.45	2.31	2.45	0.392683	0.0818864		M0007	36.719	55.642	48.617	26.017	30.958	221.712	45.458	43.142	37.292	41.378	43.029	18.342	20.895	26.5	73.6		1.136	1.065	1.546	1.92	1.384	1.815	1.579	1.646	1.346	2.028	1.7	1.514	3.499	3.523	1.256	0.901	0.965
8	4.09	6.8	0.28	0.64	0.64	2.96	0.64	0.301864	0.0629479		M0008	34.977	55.338	48.55	25.995	30.836	221.31	45.363	42.82	36.283	40.339	43.765	18.324	20.792	26.899	71.91		1.054	1.166	1.489	1.907	1.4	1.785	1.581	1.594	1.26	2.005	1.398	0.719	3.279	3.329	1.229	0.929	0.953
6	3.43	7.87	0.85	1.29	1.29	3.18	1.29	0.276152	0.0575862		M0009	36.289	55.324	48.55	26.009	30.97	221.387	45.426	43.04	37.535	40.897	43.402	18.33	20.895	25.611	73.832		1.059	1.078	1.616	1.897	1.393	1.801	1.586	1.64	1.384	2.041	1.533	1.651	3.417	3.422	1.022	0.918	0.979
#	13	9	9	9	9	9	9
%Low	0.24	0.464	0.247	0.254	0.254	0.208	0.254				Boltz Avgs	36.1841	55.676	48.6985	25.9436	30.9511	221.401	45.4361	43.0092	37.445	39.5576	43.243	18.3965	20.9464	26.4746	72.3667		1.14028	1.5882	1.69078	1.91638	1.39096	1.78994	1.57648	1.6126	1.34772	2.04445	1.38827	1.30603	3.39279	3.37124	1.07007	0.948219	0.966536
Conformer
ΔE (kJ/mol)	1.27	2.34	1.66	1.69	1.7	1.37	1.7
Time	0.82	00:02:21.410000	00:09:38.350000	00:31:58.240000	00:04:54.880000	07:04:40.440000	01:02:28.870000
2S3S7R9S11R
	MMFF94	HF	ωB97X-D	ωB97X-D	ωB97X-D	ωB97X-V	ωB97X-D
		3-21G(*)	6-31G*	6-31G*	6-31G*	6-311+G(2DF,2P)	6-31G*
			(Energy)		(Part 2)	[6-311G*	(Energy)	4.32863
						(Energy)			Boltzmann dist		Label	ChemShift(C-1)	ChemShift(C-2)	ChemShift(C-3)	ChemShift(C-4)	ChemShift(C-5)	ChemShift(C-6)	ChemShift(C-7)	ChemShift(C-8)	ChemShift(C-9)	ChemShift(C-10)	ChemShift(C-11)	ChemShift(C-12)	ChemShift(C-13)	ChemShift(C-14)	ChemShift(C-15)		ChemShift(H-1a)	ChemShift(H-1b)	ChemShift(H-2)	ChemShift(H-4a)	ChemShift(H-4b)	ChemShift(H-5a)	ChemShift(H-5b)	ChemShift(H-8a)	ChemShift(H-8b)	ChemShift(H9)	ChemShift(H-10a)	ChemShift(H-10b)	ChemShift(H-15a)	ChemShift(H-15b)	ChemShift(H-14a)	ChemShift(H-12a)	ChemShift(H-13c)
* 3	0	0	0	0	0	0	0	1	0.23102		M0001	39.5	53.75	50.087	26.451	30.315	222.771	45.411	43.382	33.945	40.664	43.502	20.229	21.574	23.784	69.97		1.38	1.341	2.26	2.023	1.439	1.992	1.684	1.834	1.91	2.22	1.671	2.25	3.114	3.466	1.021	0.868	0.966
1	-3.22	-1.33	2.64	2.56	2.56	0.28	2.56	0.89288	0.206273		M0002	40.205	53.512	50.237	26.427	30.305	223.146	45.451	43.479	34.183	40.565	43.505	20.254	21.693	24.944	69.054		1.481	1.342	2.216	2.093	1.436	1.998	1.674	1.828	1.884	2.167	1.689	2.306	3.186	3.565	1.256	0.871	0.971
6	1.23	1.28	1.46	1.61	1.61	1.65	1.61	0.512897	0.118489		M0003	37.281	53.686	50.371	26.541	30.343	222.935	45.333	43.563	35.193	44.423	43.386	20.19	21.666	23.809	71.452		1.309	2.613	2.377	2.088	1.475	1.922	1.684	1.749	1.883	2.102	1.892	1.252	3.454	3.235	1.03	0.92	0.961
5	0.95	2.73	1.87	2.05	2.04	1.77	2.04	0.488586	0.112873		M0004	39.408	53.075	50.188	26.272	30.282	222.75	45.255	43.424	33.924	41.048	43.696	20.162	21.57	24.492	69.22		1.511	1.365	2.224	2.087	1.455	1.954	1.696	1.771	1.874	2.028	1.792	1.372	3.136	3.505	1.225	0.871	0.955
2	-2.28	-0.1	4.22	4.09	4.09	2.04	4.09	0.438017	0.101191		M0005	37.525	53.986	50.397	26.435	30.321	223.154	45.38	43.519	35.336	44.898	43.421	20.233	21.596	25.153	70.795		1.392	2.642	2.323	2.11	1.463	1.933	1.671	1.738	1.842	2.038	1.952	1.252	3.561	3.342	1.292	0.924	0.938
4	0.49	-0.08	4.2	4.49	4.49	2.44	4.49	0.372559	0.0860687		M0006	40.611	56.216	50.177	26.765	30.542	223.363	45.45	43.685	35.347	47.566	42.313	20.392	21.739	25.68	76.04		1.573	2.281	2.537	2.046	1.468	1.967	1.67	1.748	1.847	2.961	2.048	1.783	3.591	3.506	1.014	0.927	0.944
8	3.6	0.85	1.92	1.83	1.83	3.26	1.83	0.267356	0.0617645		M0007	40.238	55.677	50.289	26.545	30.355	223.07	45.479	43.45	35.598	46.644	42.967	20.384	21.532	25.104	76.179		1.704	1.618	2.277	2.041	1.473	1.965	1.681	1.792	1.851	2.864	2.031	1.831	3.463	3.391	0.955	0.918	0.95
7	1.28	4.2	3.58	3.79	3.78	3.65	3.78	0.228324	0.0527473		M0008	37.99	54.107	50.309	26.483	30.275	222.838	45.443	43.356	35.074	44.741	43.755	20.194	21.523	24.816	70.969		1.436	1.587	2.288	2.096	1.479	1.945	1.685	1.752	1.842	2.016	1.999	1.282	3.503	3.246	1.254	0.911	0.949
9	5.94	5.45	4.85	4.28	4.28	5.08	4.28	0.12801	0.0295728		M0009	40.507	56.397	50.056	26.705	30.48	223.054	45.459	43.396	37.337	46.36	43.121	20.295	21.796	25.279	76.204		1.602	2.345	2.538	2.053	1.508	1.946	1.683	1.736	1.838	2.224	2.098	1.468	3.443	3.388	0.962	0.954	0.966
10	7.29	5.48	---	---	---	---	---
#	22	10	9	9	9	9	9				Boltz Avgs	39.2636	54.0694	50.2254	26.4769	30.3379	222.985	45.3999	43.4714	34.663	42.9077	43.3693	20.2461	21.6267	24.588	71.0985		1.45456	1.76696	2.30169	2.069	1.45563	1.96703	1.68061	1.78865	1.87571	2.24791	1.8276	1.80295	3.30971	3.4358	1.12686	0.893763	0.958586
%Low	0.357	0.251	0.28	0.282	0.282	0.231	0.282
Conformer
ΔE (kJ/mol)	1.93	1.59	1.83	1.87	1.87	1.41	1.87
Time	0.36	00:03:21.720000	00:09:51.690000	00:48:09.400000	00:04:28.350000	07:11:04.910000	00:56:45.950000
2S3S7R9R11S
	MMFF94	HF	ωB97X-D	ωB97X-D	ωB97X-D	ωB97X-V	ωB97X-D
		3-21G(*)	6-31G*	6-31G*	6-31G*	6-311+G(2DF,2P)	6-31G*
			(Energy)		(Part 2)	[6-311G*	(Energy)	3.15785
						(Energy)			Boltzmann dist		Label	ChemShift(C-1)	ChemShift(C-2)	ChemShift(C-3)	ChemShift(C-4)	ChemShift(C-5)	ChemShift(C-6)	ChemShift(C-7)	ChemShift(C-8)	ChemShift(C-9)	ChemShift(C-10)	ChemShift(C-11)	ChemShift(C-12)	ChemShift(C-13)	ChemShift(C-14)	ChemShift(C-15)		ChemShift(H-1a)	ChemShift(H-1b)	ChemShift(H-2)	ChemShift(H-4a)	ChemShift(H-4b)	ChemShift(H-5a)	ChemShift(H-5b)	ChemShift(H-8a)	ChemShift(H-8b)	ChemShift(H9)	ChemShift(H-10a)	ChemShift(H-10b)	ChemShift(H-15a)	ChemShift(H-15b)	ChemShift(H-14a)	ChemShift(H-12a)	ChemShift(H-13c)
* 1	0	0	0	0	0	0	0	1	0.316671		M0001	34.4	55.394	48.972	25.977	31.072	221.928	45.552	43.286	38.608	41.73	42.537	18.626	21.191	26.869	72.866		1.38	1.341	2.26	2.023	1.439	1.992	1.684	1.834	1.91	2.22	1.671	2.25	3.114	3.466	1.021	0.868	0.966
3	4.49	3.32	-1.51	-1.82	-1.82	1.22	-1.82	0.610376	0.193289		M0002	34.124	55.532	49.039	25.833	31.117	221.604	45.459	43.196	39.28	41.3	42.988	18.489	20.895	26.434	73.058		1.481	1.342	2.216	2.093	1.436	1.998	1.674	1.828	1.884	2.167	1.689	2.306	3.186	3.565	1.256	0.871	0.971
6	6.2	6.55	0.3	0.07	0.07	2.75	0.07	0.328637	0.10407		M0003	35.342	54.614	48.645	26.114	30.945	221.588	45.523	42.711	36.99	38.699	43.515	18.304	21.068	25.168	72.068		1.309	2.613	2.377	2.088	1.475	1.922	1.684	1.749	1.883	2.102	1.892	1.252	3.454	3.235	1.03	0.92	0.961
7	6.2	6.15	0.65	-0.07	-0.07	2.94	-0.07	0.304317	0.0963683		M0004	34.869	54.941	48.799	26.358	30.817	221.45	45.523	43.059	39.636	41.281	43.107	18.521	20.853	26.581	72.915		1.511	1.365	2.224	2.087	1.455	1.954	1.696	1.771	1.874	2.028	1.792	1.372	3.136	3.505	1.225	0.871	0.955
4	4.5	6.16	3.59	3.24	3.24	3.8	3.24	0.214877	0.0680453		M0005	36.244	54.295	48.594	26.128	31.003	221.545	45.494	42.858	37.291	38.81	43.239	18.253	20.941	26.736	71.518		1.392	2.642	2.323	2.11	1.463	1.933	1.671	1.738	1.842	2.038	1.952	1.252	3.561	3.342	1.292	0.924	0.938
8	6.69	8.7	1.2	1.29	1.29	4.03	1.29	0.195781	0.0619981		M0006	36.445	54.55	48.45	25.866	30.832	221.279	45.345	43.017	38.358	40.121	43.972	18.452	20.811	26.093	73.678		1.573	2.281	2.537	2.046	1.468	1.967	1.67	1.748	1.847	2.961	2.048	1.783	3.591	3.506	1.014	0.927	0.944
5	5.21	8.98	1.83	1.9	1.9	4.09	1.9	0.191084	0.0605109		M0007	36.073	55.314	48.799	26.09	31.006	221.726	45.445	42.943	37.834	40.742	43.422	18.165	20.877	25.526	73.728		1.704	1.618	2.277	2.041	1.473	1.965	1.681	1.792	1.851	2.864	2.031	1.831	3.463	3.391	0.955	0.918	0.95
2	3.47	7.42	4.11	4	4	4.18	4	0.184251	0.0583468		M0008	36.681	54.983	48.745	26.073	31.03	221.667	45.404	43.061	38.086	41.058	43.083	18.313	20.94	26.454	73.509		1.436	1.587	2.288	2.096	1.479	1.945	1.685	1.752	1.842	2.016	1.999	1.282	3.503	3.246	1.254	0.911	0.949
9	7.94	9.28	2.27	2.31	2.31	5.07	2.31	0.128529	0.0407014		M0009	36.053	53.613	48.496	25.859	30.912	221.304	45.376	42.889	37.811	39.17	43.671	18.256	20.848	26.82	71.769		1.602	2.345	2.538	2.053	1.508	1.946	1.683	1.736	1.838	2.224	2.098	1.468	3.443	3.388	0.962	0.954	0.966
#	13	9	9	9	9	9	9
%Low	0.508	0.613	0.287	0.297	0.297	0.316	0.297				Boltz Avgs	35.0437	55.0674	48.8331	26.0112	31.0104	221.665	45.4892	43.091	38.4537	40.7865	43.0492	18.4585	21.0002	26.4155	72.8284		1.44945	1.69467	2.29564	2.06338	1.45434	1.9704	1.68131	1.79474	1.87969	2.23976	1.80993	1.86183	3.28262	3.43835	1.11222	0.890784	0.960157
Conformer
ΔE (kJ/mol)	2.41	2.12	1.84	1.88	1.88	2.01	1.88
Time	1.36	00:04:34.130000	00:13:47.620000	00:55:45.900000	00:06:43.310000	06:33:46.340000	00:52:13.020000
2S3S7R9S11S
	MMFF94	HF	ωB97X-D	ωB97X-D	ωB97X-D	ωB97X-V	ωB97X-D
		3-21G(*)	6-31G*	6-31G*	6-31G*	6-311+G(2DF,2P)	6-31G*
			(Energy)		(Part 2)	[6-311G*	(Energy)	2.69876
						(Energy)			Boltzmann dist		Label	ChemShift(C-1)	ChemShift(C-2)	ChemShift(C-3)	ChemShift(C-4)	ChemShift(C-5)	ChemShift(C-6)	ChemShift(C-7)	ChemShift(C-8)	ChemShift(C-9)	ChemShift(C-10)	ChemShift(C-11)	ChemShift(C-12)	ChemShift(C-13)	ChemShift(C-14)	ChemShift(C-15)		ChemShift(H-1a)	ChemShift(H-1b)	ChemShift(H-2)	ChemShift(H-4a)	ChemShift(H-4b)	ChemShift(H-5a)	ChemShift(H-5b)	ChemShift(H-8a)	ChemShift(H-8b)	ChemShift(H-9)	ChemShift(H-10a)	ChemShift(H-10b)	ChemShift(H15b)	ChemShift(H-15a)	ChemShift(H-14c)	ChemShift(H-12a)	ChemShift(H-13b)
* 1	0	0	0	0	0	0	0	1	0.37054		M0001	37.233	52.952	50.778	24.188	30.451	223.639	45.51	43.774	34.769	40.427	43.112	20.512	21.888	25.689	69.447		2.455	1.432	2.342	3.038	1.25	2.006	1.623	1.822	1.903	2.297	2.901	1.103	3.554	3.56	0.878	0.909	0.96
7	5.96	4.23	-0.48	-1.53	-1.52	1.81	-1.52	0.480741	0.178134		M0002	37.301	52.806	50.902	24.626	30.554	222.994	45.54	43.773	35.028	40.427	43.598	20.339	21.725	25.249	69.633		2.477	1.482	2.364	2.686	1.334	1.825	1.647	1.805	1.928	2.338	2.008	1.054	3.486	3.432	0.823	0.943	0.954
6	5.85	5.12	0.49	-0.76	-0.75	2.38	-0.75	0.381716	0.141441		M0003	37.005	52.861	50.444	24.505	30.189	223.136	45.504	43.613	34.579	40.821	43.67	20.465	21.741	25.484	69.69		1.466	1.425	2.351	2.546	1.245	2.05	1.651	1.859	1.91	2.302	2.86	1.155	3.431	3.481	0.829	0.881	0.97
8	6.05	14.16	2.5	2.32	2.32	4.52	2.32	0.160567	0.0594966		M0004	39.241	52.902	50.202	26.136	30.283	222.578	45.33	43.357	34.753	43.339	44.087	20.124	21.598	24.396	74.169		1.244	1.523	2.346	1.894	1.39	1.862	1.661	1.774	1.907	2.22	1.726	1.431	3.567	3.501	1.139	0.857	0.964
9	6.24	14.06	2.5	2.47	2.48	4.68	2.48	0.150501	0.0557666		M0005	39.561	53.046	50.07	26.266	30.153	222.665	45.345	43.345	34.192	43.468	44	20.307	21.586	24.158	73.719		1.354	1.672	2.396	1.911	1.399	1.872	1.654	1.766	1.899	2.265	1.669	1.205	3.487	3.549	1.136	0.878	0.96
2	2.99	13.65	5.63	5.2	5.21	4.73	5.21	0.147486	0.0546496		M0006	39.902	52.88	50.191	26.322	30.206	222.984	45.386	43.469	34.639	44.653	43.154	20.327	21.744	24.614	73.719		1.239	1.531	2.339	1.943	1.372	1.982	1.65	1.838	1.908	2.195	2.042	1.837	3.654	3.653	1.153	0.858	0.98
3	3.63	13.5	5.57	5.21	5.22	4.92	5.22	0.136572	0.0506054		M0007	40.584	53.346	50.249	26.484	30.392	222.999	45.395	43.545	34.147	44.009	43.167	20.177	21.645	24.709	73.409		1.927	1.933	2.387	1.987	1.424	1.874	1.651	1.763	1.918	2.271	1.702	1.244	3.656	3.66	1.176	0.914	0.95
4	4.92	15.97	3.83	3.77	3.78	5.12	3.78	0.125955	0.0466712		M0008	39.05	52.934	50.194	26.285	30.154	222.929	45.398	43.407	34.77	44.848	43.676	20.251	21.691	23.678	74.186		1.223	1.422	2.336	1.976	1.411	2.002	1.673	1.838	1.899	2.168	2.134	1.715	3.564	3.565	0.942	0.861	0.983
5	5.85	15.89	4.05	3.94	3.95	5.34	3.95	0.115226	0.0426959		M0009	40.583	53.567	50.246	26.452	30.322	222.979	45.425	43.416	34.378	43.197	43.75	20.141	21.643	24.204	73.758		2.028	1.784	2.37	1.994	1.465	1.885	1.666	1.749	1.902	2.231	1.687	1.147	3.546	3.572	0.952	0.928	0.957
10	36.64	33.8	26.01	---	---	---	---
11	37.74	33.93	23.21	---	---	---	---				Boltz Avgs	38.0054	52.9568	50.5703	24.97	30.3699	223.206	45.4731	43.6416	34.6999	41.5624	43.4437	20.3849	21.7643	25.1537	70.8729		2.01668	1.50404	2.35347	2.56763	1.31306	1.9506	1.64229	1.81374	1.90926	2.28292	2.40226	1.20452	3.53228	3.53279	0.927444	0.902311	0.962116
12	37.85	33.67	27.23	---	---	---	---
13	38.99	33.87	23.8	---	---	---	---
14	39.35	22.4	23.79	---	---	---	---
#	22	14	14	9	9	9	9
%Low	0.473	0.754	0.277	0.328	0.328	0.369	0.328
Conformer
ΔE (kJ/mol)	2.4	1.27	1.49	1.68	1.68	2.17	1.68
Time	0.4	00:06:03.970000	00:20:12.180000	01:21:18.740000	00:07:34.120000	06:35:10.820000	00:56:59.560000

## Sheet: analysis
	summary	C-1	C-2	C-3	C-4	C-5	C-6	C-7	C-8	C-9	C-10	C-11	C-14	C-15	C-13	C-12		Ha-1	Hb-1	H-2	Ha-4	Hb-4	Ha-5	Hb-5	Ha-8	Hb-8	H-9	Ha-10	Hb-10	Ha-12	Hb-12	H3-13	H3-14	H3-15
		36.6928	59.3415	48.3832	32.3477	28.9994	222.375	46.163	48.6432	35.4813	40.5801	43.8139	18.4299	19.7558	27.5137	71.8594		1.67	1.05	2.27	1.98	1.63	1.95	1.58	1.64	1.74	2.51	1.75	1.11	3.24	3.29	1.06	0.95	0.96
bingo	2R3S7R9R11S	37.1943	58.5138	48.4996	32.452	29.2139	221.407	46.0137	47.2685	36.2952	39.9032	43.5309	19.7662	20.6635	27.5492	73.204		1.6828	1.36607	2.33463	1.92867	1.61463	1.89597	1.58011	1.63888	1.74476	2.4014	1.97	1.17875	3.29838	3.3018	1.00421	0.963846	0.945549
	2R3S7R9R11R	35.8786	57.4776	48.1726	32.4242	29.2473	221.534	46.0127	46.0113	35.8505	40.2188	44.203	19.8099	20.5908	27.1051	72.0601		1.50383	1.29877	2.33459	1.94095	1.63065	1.88615	1.57964	1.4997	1.90555	2.397	1.52343	1.50804	3.32798	3.34633	0.965457	0.959176	0.927005
	2R3S7R9S11R	38.4517	54.2384	47.0532	34.5565	35.3439	220.907	41.6303	47.2048	38.7369	41.6254	42.903	16.4706	22.1833	26.4558	72.3874		1.59344	1.41534	2.23316	1.7836	1.3072	1.9537	1.84177	1.47589	1.83192	1.59949	1.79468	0.899356	3.33895	3.36213	1.01108	0.987726	1.02619
	2R3S7R9S11S	39.3873	55.0348	47.1543	34.5381	35.3145	221.154	41.7135	47.1788	37.8464	40.5838	42.8235	16.4565	22.1829	26.3597	72.566		1.80057	1.28744	2.29641	1.77197	1.28685	1.96572	1.83292	1.51849	1.83828	1.6281	1.40084	1.32278	3.38843	3.36016	0.965539	0.984055	1.0284
	2S3S7R9R11R	36.1841	55.676	48.6985	25.9436	30.9511	221.401	45.4361	43.0092	37.445	39.5576	43.243	18.3965	20.9464	26.4746	72.3667		1.5882	1.14028	1.69078	1.91638	1.39096	1.78994	1.57648	1.6126	1.34772	2.04445	1.38827	1.30603	3.39279	3.37124	1.07007	0.948219	0.966536
	2S3S7R9R11S	35.0437	55.0674	48.8331	26.0112	31.0104	221.665	45.4892	43.091	38.4537	40.7865	43.0492	18.4585	21.0002	26.4155	72.8284		1.69467	1.44945	2.29564	2.06338	1.45434	1.9704	1.68131	1.79474	1.87969	2.23976	1.86183	1.80993	3.43835	3.28262	1.11222	0.890784	0.960157
	2S3S7R9S11S	38.0054	52.9568	50.5703	24.97	30.3699	223.206	45.4731	43.6416	34.6999	41.5624	43.4437	20.3849	21.7643	25.1537	70.8729		2.01668	1.50404	2.35347	2.56763	1.31306	1.9506	1.64229	1.81374	1.90926	2.28292	2.40226	1.20452	3.53228	3.53279	0.927444	0.902311	0.962116
	2S3S7R9S11R	39.2636	54.0694	50.2254	26.4769	30.3379	222.985	45.3999	43.4714	34.663	42.9077	43.3693	20.2461	21.6267	24.588	71.0985		1.76696	1.45456	2.30169	2.069	1.45563	1.96703	1.68061	1.78865	1.87571	2.24791	1.8276	1.80295	3.4358	3.30971	1.12686	0.893763	0.958586
deviation^2
	2R3S7R9R11S	0.25148	0.685086	0.013552	0.0108802	0.0460174	0.937371	0.0222622	1.8898	0.662378	0.458176	0.0801061	1.78563	0.823881	0.00126461	1.80797		0.000163727	0.0999023	0.00417694	0.00263476	0.000236141	0.00291974	1.29302e-08	1.24569e-06	2.2675e-05	0.0117948	0.0484009	0.00472721	0.0034088	0.000139307	0.00311252	0.000191715	0.000208836
	2R3S7R9R11R	0.663021	3.47387	0.0443528	0.00585316	0.0614406	0.707907	0.0225685	6.92697	0.136295	0.130495	0.151424	1.9045	0.697108	0.166892	0.0402699		0.0276138	0.0618875	0.00417169	0.00152453	4.21813e-07	0.00407683	1.313e-07	0.0196841	0.0274078	0.0127679	0.0513357	0.158437	0.00774007	0.00317326	0.00893846	8.42061e-05	0.00108867
	2R3S7R9S11R	3.0936	26.0412	1.7689	4.87877	40.2525	2.15548	20.5445	2.06892	10.5983	1.09275	0.829682	3.83866	5.89243	1.11908	0.278789		0.00586131	0.133471	0.00135743	0.0385727	0.104201	1.36639e-05	0.0685248	0.0269323	0.00844914	0.829024	0.00199657	0.0443711	0.00979096	0.00520292	0.00239343	0.00142326	0.00438159
	2R3S7R9S11S	7.26032	18.5473	1.5103	4.79797	39.8805	1.49081	19.7976	2.14437	5.59324	1.38774e-05	0.980969	3.89413	5.89043	1.33158	0.499369		0.017048	0.0563762	0.000697744	0.0432752	0.117749	0.000247138	0.0639702	0.0147644	0.00965858	0.777742	0.121916	0.0452732	0.02203	0.00492273	0.00892289	0.00115977	0.00467845
	2S3S7R9R11R	0.258866	13.4356	0.0994156	41.0129	3.8091	0.948002	0.528342	31.7412	3.85599	1.04542	0.32589	0.00111243	1.41754	1.07962	0.257383		0.00669099	0.00814975	0.335501	0.00404747	0.0571382	0.0256181	1.24171e-05	0.000750533	0.15388	0.216739	0.13085	0.0384283	0.0233435	0.00659915	0.000101419	3.17263e-06	4.27146e-05
	2S3S7R9R11S	2.71951	18.2675	0.202371	40.1515	4.04402	0.504271	0.453996	30.8261	8.83501	0.0426235	0.584807	0.000819344	1.54852	1.20594	0.93906		0.00060846	0.159559	0.000657404	0.00695185	0.0308567	0.000416155	0.0102631	0.0239458	0.0195145	0.0730307	0.0125052	0.489908	0.0393414	5.45252e-05	0.0027274	0.00350656	2.45696e-08
	2S3S7R9S11S	1.72289	40.7639	4.78321	54.4305	1.87836	0.690756	0.475849	25.0152	0.610656	0.964907	0.137079	3.82224	4.03373	5.56933	0.973183		0.120188	0.206153	0.00696725	0.345307	0.10045	3.55861e-07	0.00387969	0.0301873	0.0286494	0.051567	0.42545	0.00893384	0.0854268	0.058947	0.0175711	0.00227429	4.47695e-06
	2S3S7R9S11R	6.60878	27.7948	3.39354	34.4659	1.79162	0.372825	0.582203	26.7474	0.669727	5.41759	0.197702	3.29861	3.50013	8.55922	0.578988		0.00940189	0.163672	0.00100413	0.00792055	0.0304057	0.000289854	0.0101222	0.0220956	0.0184174	0.068692	0.00602226	0.480178	0.0383391	0.000388576	0.0044697	0.00316257	2.00075e-06
probability
	2R3S7R9R11S	0.415913	0.36322	0.480321	0.482366	0.463778	0.341338	0.474786	0.281574	0.365404	0.387289	0.452265	0.286972	0.350693	0.493986	0.285796		0.472918	0.0548043	0.366014	0.392741	0.467488	0.387255	0.499759	0.497636	0.489914	0.283259	0.12707	0.35786	0.378483	0.475016	0.383707	0.470699	0.469421
	2R3S7R9R11R	0.365342	0.218038	0.464437	0.487064	0.458168	0.361066	0.474613	0.138985	0.437854	0.439178	0.434529	0.280828	0.36208	0.431302	0.466109		0.192124	0.10005	0.366094	0.417943	0.498624	0.367561	0.499232	0.230401	0.192989	0.275565	0.120444	0.0246859	0.320863	0.382615	0.308641	0.48057	0.430501
	2R3S7R9S11R	0.230833	0.0244828	0.287859	0.17936	0.00942347	0.268682	0.0375487	0.272754	0.0928392	0.329566	0.350197	0.20682	0.157536	0.327675	0.411547		0.342633	0.034176	0.422503	0.15319	0.0514537	0.49217	0.0894648	0.195009	0.313499	0.000112508	0.406323	0.136986	0.300569	0.351239	0.397644	0.420673	0.362914
	2R3S7R9S11S	0.133658	0.0443368	0.30234	0.181288	0.00964064	0.303496	0.0399266	0.269198	0.163556	0.49937	0.337924	0.205195	0.157575	0.313324	0.382494		0.245954	0.110088	0.444248	0.139862	0.0423991	0.466742	0.0965643	0.260979	0.301792	0.000150329	0.0400087	0.134678	0.217894	0.355094	0.308793	0.428294	0.35856
	2S3S7R9R11R	0.414709	0.070124	0.446857	0.00899755	0.207694	0.340497	0.379251	0.0163196	0.20631	0.333039	0.404518	0.49436	0.30793	0.33052	0.414949		0.332566	0.316559	0.00368271	0.368019	0.108625	0.200764	0.492536	0.442193	0.0261586	0.0123335	0.0354046	0.153627	0.211365	0.333642	0.478678	0.496227	0.486159
	2S3S7R9R11S	0.244714	0.0454051	0.424443	0.00948187	0.200904	0.381938	0.387789	0.0173783	0.111927	0.465135	0.373202	0.495159	0.300101	0.32162	0.341204		0.447913	0.0243385	0.445872	0.329557	0.179231	0.45688	0.296293	0.208474	0.231351	0.0830786	0.277601	0.00100786	0.150895	0.484363	0.390924	0.376815	0.499668
	2S3S7R9S11S	0.290326	0.00913444	0.181644	0.00423222	0.282156	0.362681	0.385204	0.0264384	0.370542	0.339171	0.437677	0.207305	0.201194	0.164051	0.338527		0.04098	0.0139071	0.329381	0.00336474	0.0543628	0.498736	0.370673	0.181785	0.18786	0.119941	0.00167942	0.308687	0.0682279	0.105251	0.242726	0.400163	0.495518
	2S3S7R9S11R	0.144348	0.0215305	0.220641	0.0135972	0.286655	0.398036	0.373474	0.0232382	0.364693	0.167246	0.425308	0.223785	0.217198	0.11537	0.37381		0.304195	0.0231133	0.433225	0.31895	0.180946	0.46399	0.297556	0.217561	0.237658	0.0892169	0.340617	0.00108595	0.153897	0.458328	0.361604	0.382806	0.497004
product of probability		13C	1H	13C+1H
	2R3S7R9R11S	6.73605e-07	1.61349e-08	1.08685e-14
	2R3S7R9R11R	3.35866e-07	7.68519e-11	2.58119e-17
	2R3S7R9S11R	3.56205e-13	4.21318e-15	1.50076e-27
	2R3S7R9S11S	1.09244e-12	7.52552e-16	8.22115e-28
	2S3S7R9R11R	2.96974e-11	9.6845e-15	2.87604e-25
	2S3S7R9R11S	7.32639e-12	2.34393e-13	1.71725e-24
	2S3S7R9S11S	2.70711e-13	4.65868e-18	1.26115e-30
	2S3S7R9S11R	5.02069e-13	2.0096e-13	1.00896e-25
RMSD		13C	1H
	2R3S7R9R11S	0.794811	0.103481
	2R3S7R9R11R	1.00442	0.15145
	2R3S7R9S11R	2.88044	0.275037
	2R3S7R9S11S	2.7522	0.27764
	2S3S7R9R11R	2.57962	0.243491
	2S3S7R9R11S	2.71202	0.226722
	2S3S7R9S11S	3.11846	0.296247
	2S3S7R9S11R	2.87494	0.225517
max deviation		13C	1H
	2R3S7R9R11S	1.3747	0.316073
	2R3S7R9R11R	2.63191	0.398042
	2R3S7R9S11R	6.34449	0.910507
	2R3S7R9S11S	6.3151	0.881897
	2S3S7R9R11R	6.40413	0.579224
	2S3S7R9R11S	6.33652	0.699934
	2S3S7R9S11S	7.3777	0.652265
	2S3S7R9S11R	5.87077	0.692949
DP4		13C	1H
	2R3S7R9R11S	0.667259	0.995232	0.997631
	2R3S7R9R11R	0.332702	0.00474038	0.0023693
	2R3S7R9S11R	3.5285e-07	2.59877e-07	1.37756e-13
	2R3S7R9S11S	1.08215e-06	4.64189e-08	7.54626e-14
	2S3S7R9R11R	2.94176e-05	5.9736e-07	2.63994e-11
	2S3S7R9R11S	7.25737e-06	1.44578e-05	1.57628e-10
	2S3S7R9S11S	2.68161e-07	2.87357e-10	1.15762e-16
	2S3S7R9S11R	4.97339e-07	1.23956e-05	9.26132e-12

## Sheet: 2S3S7R9S11S
M0001
Spartan	02132113533D
41 43 0	0 0 0 0	0 0 0	999	V2	0
-0.565	0.0309	-1.7246	H	0	0	0	0	0	0	0	0	0	0	0	0
-0.6038	-0.98	-1.3107	C	0	0	0	0	0	0	0	0	0	0	0	0
0.4884	-1.197	-0.2561	C	0	0	0	0	0	0	0	0	0	0	0	0
-0.0815	-0.547	1.0385	C	0	0	0	0	0	0	0	0	0	0	0	0
-1.6221	-0.5761	0.8619	C	0	0	0	0	0	0	0	0	0	0	0	0
-1.9253	-1.1689	-0.5411	C	0	0	0	0	0	0	0	0	0	0	0	0
-0.5085	-1.6813	-2.1487	H	0	0	0	0	0	0	0	0	0	0	0	0
0.5267	-2.2775	-0.0705	H	0	0	0	0	0	0	0	0	0	0	0	0
0.2113	-1.1582	1.9007	H	0	0	0	0	0	0	0	0	0	0	0	0
-2.0339	0.4349	0.9267	H	0	0	0	0	0	0	0	0	0	0	0	0
-2.1058	-1.1659	1.6476	H	0	0	0	0	0	0	0	0	0	0	0	0
1.919	-0.7772	-0.65	C	0	0	0	0	0	0	0	0	0	0	0	0
2.0493	-0.878	-1.7359	H	0	0	0	0	0	0	0	0	0	0	0	0
2.6344	-1.4676	-0.1863	H	0	0	0	0	0	0	0	0	0	0	0	0
0.4792	0.8807	1.3347	C	0	0	0	0	0	0	0	0	0	0	0	0
1.993	0.7201	1.2544	C	0	0	0	0	0	0	0	0	0	0	0	0
2.3356	0.655	-0.2296	C	0	0	0	0	0	0	0	0	0	0	0	0
0.2185	1.8846	0.188	C	0	0	0	0	0	0	0	0	0	0	0	0
0.2215	2.8992	0.6009	H	0	0	0	0	0	0	0	0	0	0	0	0
-0.757	1.7409	-0.2826	H	0	0	0	0	0	0	0	0	0	0	0	0
1.3934	1.7241	-0.82	C	0	0	0	0	0	0	0	0	0	0	0	0
1.9346	2.6706	-0.9233	H	0	0	0	0	0	0	0	0	0	0	0	0
1.0525	1.4469	-1.8221	H	0	0	0	0	0	0	0	0	0	0	0	0
-2.2886	-2.6565	-0.4347	C	0	0	0	0	0	0	0	0	0	0	0	0
-2.4378	-3.1015	-1.4257	H	0	0	0	0	0	0	0	0	0	0	0	0
-3.2104	-2.7946	0.1429	H	0	0	0	0	0	0	0	0	0	0	0	0
-1.4995	-3.2224	0.0707	H	0	0	0	0	0	0	0	0	0	0	0	0
-3.0899	-0.4504	-1.2217	C	0	0	0	0	0	0	0	0	0	0	0	0
-3.2648	-0.9051	-2.2101	H	0	0	0	0	0	0	0	0	0	0	0	0
-4.0025	-0.5949	-0.6214	H	0	0	0	0	0	0	0	0	0	0	0	0
-2.791	0.9279	-1.3519	O	0	0	0	0	0	0	0	0	0	0	0	0
-3.545	1.3654	-1.7603	H	0	0	0	0	0	0	0	0	0	0	0	0
0.0184	1.366	2.7028	C	0	0	0	0	0	0	0	0	0	0	0	0
0.4563	2.3426	2.9331	H	0	0	0	0	0	0	0	0	0	0	0	0
0.3344	0.6693	3.4856	H	0	0	0	0	0	0	0	0	0	0	0	0
-1.0716	1.4648	2.7418	H	0	0	0	0	0	0	0	0	0	0	0	0
3.8107	0.8908	-0.5177	C	0	0	0	0	0	0	0	0	0	0	0	0
4.4313	0.1693	0.0228	H	0	0	0	0	0	0	0	0	0	0	0	0
4.1146	1.8933	-0.199	H	0	0	0	0	0	0	0	0	0	0	0	0
4.0163	0.7946	-1.59	H	0	0	0	0	0	0	0	0	0	0	0	0
2.7647	0.628	2.1812	O	0	0	0	0	0	0	0	0	0	0	0	0
1 2 1	0 0 0 0
2 7 1	0 0 0 0
2 3 1	0 0 0 0
2 6 1	0 0 0 0
3 8 1	0 0 0 0
3 4 1	0 0 0 0
4 9 1	0 0 0 0
4 5 1	0 0 0 0
5 10 1	0 0 0 0
5 11 1	0 0 0 0
5 6 1	0 0 0 0
12 13 1	0 0 0 0
12 14 1	0 0 0 0
3 12 1	0 0 0 0
4 15 1	0 0 0 0
15 16 1	0 0 0 0
16 17 1	0 0 0 0
12 17 1	0 0 0 0
18 19 1	0 0 0 0
18 20 1	0 0 0 0
15 18 1	0 0 0 0
21 22 1	0 0 0 0
21 23 1	0 0 0 0
18 21 1	0 0 0 0
17 21 1	0 0 0 0
24 25 1	0 0 0 0
24 26 1	0 0 0 0
24 27 1	0 0 0 0
6 24 1	0 0 0 0
28 29 1	0 0 0 0
28 30 1	0 0 0 0
6 28 1	0 0 0 0
31 32 1	0 0 0 0
28 31 1	0 0 0 0
33 34 1	0 0 0 0
33 35 1	0 0 0 0
33 36 1	0 0 0 0
15 33 1	0 0 0 0
37 38 1	0 0 0 0
37 39 1	0 0 0 0
37 40 1	0 0 0 0
17 37 1	0 0 0 0
16 41 2	0 0 0 0
M END
$$$$
M0002
Spartan	02132113533D
41 43 0	0 0 0 0	0 0 0	999	V2	0
-0.5607	0.038	-1.7098	H	0	0	0	0	0	0	0	0	0	0	0	0
-0.6276	-0.9766	-1.3023	C	0	0	0	0	0	0	0	0	0	0	0	0
0.4637	-1.1936	-0.2463	C	0	0	0	0	0	0	0	0	0	0	0	0
-0.109	-0.5417	1.0461	C	0	0	0	0	0	0	0	0	0	0	0	0
-1.6486	-0.5648	0.8635	C	0	0	0	0	0	0	0	0	0	0	0	0
-1.9519	-1.1589	-0.5371	C	0	0	0	0	0	0	0	0	0	0	0	0
-0.5297	-1.6715	-2.1453	H	0	0	0	0	0	0	0	0	0	0	0	0
0.4983	-2.2743	-0.0622	H	0	0	0	0	0	0	0	0	0	0	0	0
0.1797	-1.154	1.9089	H	0	0	0	0	0	0	0	0	0	0	0	0
-2.0575	0.4484	0.923	H	0	0	0	0	0	0	0	0	0	0	0	0
-2.1387	-1.149	1.6494	H	0	0	0	0	0	0	0	0	0	0	0	0
1.8947	-0.7753	-0.6395	C	0	0	0	0	0	0	0	0	0	0	0	0
2.0276	-0.8785	-1.725	H	0	0	0	0	0	0	0	0	0	0	0	0
2.6086	-1.4653	-0.1733	H	0	0	0	0	0	0	0	0	0	0	0	0
0.4553	0.8842	1.3453	C	0	0	0	0	0	0	0	0	0	0	0	0
1.9686	0.7213	1.265	C	0	0	0	0	0	0	0	0	0	0	0	0
2.3118	0.6569	-0.2193	C	0	0	0	0	0	0	0	0	0	0	0	0
0.1965	1.8891	0.1996	C	0	0	0	0	0	0	0	0	0	0	0	0
0.1988	2.9038	0.6115	H	0	0	0	0	0	0	0	0	0	0	0	0
-0.7841	1.7462	-0.2621	H	0	0	0	0	0	0	0	0	0	0	0	0
1.3707	1.7274	-0.8091	C	0	0	0	0	0	0	0	0	0	0	0	0
1.9125	2.6735	-0.912	H	0	0	0	0	0	0	0	0	0	0	0	0
1.0341	1.4507	-1.8136	H	0	0	0	0	0	0	0	0	0	0	0	0
-2.315	-2.6464	-0.4322	C	0	0	0	0	0	0	0	0	0	0	0	0
-2.4582	-3.0927	-1.4233	H	0	0	0	0	0	0	0	0	0	0	0	0
-3.2422	-2.7812	0.137	H	0	0	0	0	0	0	0	0	0	0	0	0
-1.533	-3.2149	0.0808	H	0	0	0	0	0	0	0	0	0	0	0	0
-3.1285	-0.4391	-1.2124	C	0	0	0	0	0	0	0	0	0	0	0	0
-3.3408	-0.9122	-2.1842	H	0	0	0	0	0	0	0	0	0	0	0	0
-4.0233	-0.5573	-0.5916	H	0	0	0	0	0	0	0	0	0	0	0	0
-2.9544	0.9582	-1.3647	O	0	0	0	0	0	0	0	0	0	0	0	0
-2.3656	1.1108	-2.1113	H	0	0	0	0	0	0	0	0	0	0	0	0
-0.0078	1.3699	2.7122	C	0	0	0	0	0	0	0	0	0	0	0	0
0.4419	2.3397	2.9492	H	0	0	0	0	0	0	0	0	0	0	0	0
0.2934	0.6658	3.4944	H	0	0	0	0	0	0	0	0	0	0	0	0
-1.0966	1.4831	2.744	H	0	0	0	0	0	0	0	0	0	0	0	0
3.7867	0.8926	-0.5078	C	0	0	0	0	0	0	0	0	0	0	0	0
4.4066	0.1656	0.0255	H	0	0	0	0	0	0	0	0	0	0	0	0
4.0928	1.8915	-0.1809	H	0	0	0	0	0	0	0	0	0	0	0	0
3.9909	0.805	-1.581	H	0	0	0	0	0	0	0	0	0	0	0	0
2.7403	0.6257	2.191	O	0	0	0	0	0	0	0	0	0	0	0	0
1 2 1	0 0 0 0
2 7 1	0 0 0 0
2 3 1	0 0 0 0
2 6 1	0 0 0 0
3 8 1	0 0 0 0
3 4 1	0 0 0 0
4 9 1	0 0 0 0
4 5 1	0 0 0 0
5 10 1	0 0 0 0
5 11 1	0 0 0 0
5 6 1	0 0 0 0
12 13 1	0 0 0 0
12 14 1	0 0 0 0
3 12 1	0 0 0 0
4 15 1	0 0 0 0
15 16 1	0 0 0 0
16 17 1	0 0 0 0
12 17 1	0 0 0 0
18 19 1	0 0 0 0
18 20 1	0 0 0 0
15 18 1	0 0 0 0
21 22 1	0 0 0 0
21 23 1	0 0 0 0
18 21 1	0 0 0 0
17 21 1	0 0 0 0
24 25 1	0 0 0 0
24 26 1	0 0 0 0
24 27 1	0 0 0 0
6 24 1	0 0 0 0
28 29 1	0 0 0 0
28 30 1	0 0 0 0
6 28 1	0 0 0 0
31 32 1	0 0 0 0
28 31 1	0 0 0 0
33 34 1	0 0 0 0
33 35 1	0 0 0 0
33 36 1	0 0 0 0
15 33 1	0 0 0 0
37 38 1	0 0 0 0
37 39 1	0 0 0 0
37 40 1	0 0 0 0
17 37 1	0 0 0 0
16 41 2	0 0 0 0
M END
$$$$
M0003
Spartan	02132113533D
41 43 0	0 0 0 0	0 0 0	999	V2	0
-0.2264	0.2383	-1.8171	H	0	0	0	0	0	0	0	0	0	0	0	0
-0.5777	-0.7453	-1.4926	C	0	0	0	0	0	0	0	0	0	0	0	0
0.2245	-1.2669	-0.294	C	0	0	0	0	0	0	0	0	0	0	0	0
-0.3993	-0.5497	0.9382	C	0	0	0	0	0	0	0	0	0	0	0	0
-1.8467	-0.1967	0.5084	C	0	0	0	0	0	0	0	0	0	0	0	0
-2.0223	-0.6273	-0.9734	C	0	0	0	0	0	0	0	0	0	0	0	0
-0.5039	-1.417	-2.3562	H	0	0	0	0	0	0	0	0	0	0	0	0
-0.0284	-2.3295	-0.1948	H	0	0	0	0	0	0	0	0	0	0	0	0
-0.4179	-1.245	1.7855	H	0	0	0	0	0	0	0	0	0	0	0	0
-2.011	0.8811	0.6181	H	0	0	0	0	0	0	0	0	0	0	0	0
-2.5885	-0.6824	1.15	H	0	0	0	0	0	0	0	0	0	0	0	0
1.7611	-1.1993	-0.4084	C	0	0	0	0	0	0	0	0	0	0	0	0
2.0579	-1.282	-1.4622	H	0	0	0	0	0	0	0	0	0	0	0	0
2.1956	-2.0652	0.1055	H	0	0	0	0	0	0	0	0	0	0	0	0
0.4177	0.6856	1.4348	C	0	0	0	0	0	0	0	0	0	0	0	0
1.8385	0.1564	1.6005	C	0	0	0	0	0	0	0	0	0	0	0	0
2.4246	0.0635	0.1974	C	0	0	0	0	0	0	0	0	0	0	0	0
0.6161	1.7582	0.3396	C	0	0	0	0	0	0	0	0	0	0	0	0
0.7616	2.7329	0.817	H	0	0	0	0	0	0	0	0	0	0	0	0
-0.2526	1.8548	-0.3148	H	0	0	0	0	0	0	0	0	0	0	0	0
1.8953	1.3584	-0.4512	C	0	0	0	0	0	0	0	0	0	0	0	0
2.6522	2.1452	-0.3661	H	0	0	0	0	0	0	0	0	0	0	0	0
1.7012	1.222	-1.519	H	0	0	0	0	0	0	0	0	0	0	0	0
-2.7467	-1.9783	-1.0548	C	0	0	0	0	0	0	0	0	0	0	0	0
-3.7616	-1.9049	-0.6461	H	0	0	0	0	0	0	0	0	0	0	0	0
-2.2207	-2.7512	-0.4851	H	0	0	0	0	0	0	0	0	0	0	0	0
-2.824	-2.3229	-2.0927	H	0	0	0	0	0	0	0	0	0	0	0	0
-2.8368	0.3852	-1.7926	C	0	0	0	0	0	0	0	0	0	0	0	0
-2.8817	0.0447	-2.8328	H	0	0	0	0	0	0	0	0	0	0	0	0
-3.8709	0.4188	-1.4163	H	0	0	0	0	0	0	0	0	0	0	0	0
-2.2812	1.6877	-1.8418	O	0	0	0	0	0	0	0	0	0	0	0	0
-2.5084	2.1449	-1.0253	H	0	0	0	0	0	0	0	0	0	0	0	0
-0.1538	1.2254	2.7394	C	0	0	0	0	0	0	0	0	0	0	0	0
0.4651	2.0438	3.1216	H	0	0	0	0	0	0	0	0	0	0	0	0
-0.1765	0.4429	3.5042	H	0	0	0	0	0	0	0	0	0	0	0	0
-1.1718	1.6066	2.6016	H	0	0	0	0	0	0	0	0	0	0	0	0
3.9401	-0.0689	0.1852	C	0	0	0	0	0	0	0	0	0	0	0	0
4.256	-0.9477	0.7557	H	0	0	0	0	0	0	0	0	0	0	0	0
4.4118	0.8083	0.6398	H	0	0	0	0	0	0	0	0	0	0	0	0
4.3121	-0.1658	-0.841	H	0	0	0	0	0	0	0	0	0	0	0	0
2.3777	-0.1587	2.6358	O	0	0	0	0	0	0	0	0	0	0	0	0
1 2 1	0 0 0 0
2 7 1	0 0 0 0
2 3 1	0 0 0 0
2 6 1	0 0 0 0
3 8 1	0 0 0 0
3 4 1	0 0 0 0
4 9 1	0 0 0 0
4 5 1	0 0 0 0
5 10 1	0 0 0 0
5 11 1	0 0 0 0
5 6 1	0 0 0 0
12 13 1	0 0 0 0
12 14 1	0 0 0 0
3 12 1	0 0 0 0
4 15 1	0 0 0 0
15 16 1	0 0 0 0
16 17 1	0 0 0 0
12 17 1	0 0 0 0
18 19 1	0 0 0 0
18 20 1	0 0 0 0
15 18 1	0 0 0 0
21 22 1	0 0 0 0
21 23 1	0 0 0 0
18 21 1	0 0 0 0
17 21 1	0 0 0 0
24 25 1	0 0 0 0
24 26 1	0 0 0 0
24 27 1	0 0 0 0
6 24 1	0 0 0 0
28 29 1	0 0 0 0
28 30 1	0 0 0 0
6 28 1	0 0 0 0
31 32 1	0 0 0 0
28 31 1	0 0 0 0
33 34 1	0 0 0 0
33 35 1	0 0 0 0
33 36 1	0 0 0 0
15 33 1	0 0 0 0
37 38 1	0 0 0 0
37 39 1	0 0 0 0
37 40 1	0 0 0 0
17 37 1	0 0 0 0
16 41 2	0 0 0 0
M END
$$$$
M0004
Spartan	02132113533D
41 43 0	0 0 0 0	0 0 0	999	V2	0
-0.5636	0.0624	-1.6928	H	0	0	0	0	0	0	0	0	0	0	0	0
-0.6143	-0.9468	-1.2661	C	0	0	0	0	0	0	0	0	0	0	0	0
0.4792	-1.1461	-0.208	C	0	0	0	0	0	0	0	0	0	0	0	0
-0.0959	-0.49	1.0797	C	0	0	0	0	0	0	0	0	0	0	0	0
-1.6358	-0.5368	0.903	C	0	0	0	0	0	0	0	0	0	0	0	0
-1.9398	-1.1323	-0.4978	C	0	0	0	0	0	0	0	0	0	0	0	0
-0.5044	-1.6559	-2.0949	H	0	0	0	0	0	0	0	0	0	0	0	0
0.5187	-2.2245	-0.016	H	0	0	0	0	0	0	0	0	0	0	0	0
0.2008	-1.0901	1.9472	H	0	0	0	0	0	0	0	0	0	0	0	0
-2.0595	0.4716	0.9838	H	0	0	0	0	0	0	0	0	0	0	0	0
-2.1124	-1.1284	1.6901	H	0	0	0	0	0	0	0	0	0	0	0	0
1.9079	-0.7217	-0.6034	C	0	0	0	0	0	0	0	0	0	0	0	0
2.0421	-0.8326	-1.6874	H	0	0	0	0	0	0	0	0	0	0	0	0
2.6255	-1.4029	-0.1314	H	0	0	0	0	0	0	0	0	0	0	0	0
0.4524	0.9451	1.3638	C	0	0	0	0	0	0	0	0	0	0	0	0
1.968	0.7933	1.2876	C	0	0	0	0	0	0	0	0	0	0	0	0
2.3151	0.7168	-0.1945	C	0	0	0	0	0	0	0	0	0	0	0	0
0.1889	1.9336	0.206	C	0	0	0	0	0	0	0	0	0	0	0	0
0.1713	2.9531	0.6033	H	0	0	0	0	0	0	0	0	0	0	0	0
-0.784	1.7721	-0.265	H	0	0	0	0	0	0	0	0	0	0	0	0
1.3688	1.7758	-0.7963	C	0	0	0	0	0	0	0	0	0	0	0	0
1.9021	2.726	-0.9006	H	0	0	0	0	0	0	0	0	0	0	0	0
1.0373	1.4921	-1.7993	H	0	0	0	0	0	0	0	0	0	0	0	0
-2.3071	-2.6185	-0.3993	C	0	0	0	0	0	0	0	0	0	0	0	0
-2.5255	-3.026	-1.3909	H	0	0	0	0	0	0	0	0	0	0	0	0
-3.1996	-2.7518	0.2225	H	0	0	0	0	0	0	0	0	0	0	0	0
-1.4993	-3.2068	0.0499	H	0	0	0	0	0	0	0	0	0	0	0	0
-3.0879	-0.3675	-1.1669	C	0	0	0	0	0	0	0	0	0	0	0	0
-4.0068	-0.4867	-0.5839	H	0	0	0	0	0	0	0	0	0	0	0	0
-2.8455	0.7087	-1.1819	H	0	0	0	0	0	0	0	0	0	0	0	0
-3.3954	-0.8297	-2.4669	O	0	0	0	0	0	0	0	0	0	0	0	0
-2.6299	-0.6543	-3.0281	H	0	0	0	0	0	0	0	0	0	0	0	0
-0.0135	1.4427	2.7258	C	0	0	0	0	0	0	0	0	0	0	0	0
0.416	2.4253	2.9455	H	0	0	0	0	0	0	0	0	0	0	0	0
0.3088	0.7573	3.5155	H	0	0	0	0	0	0	0	0	0	0	0	0
-1.1041	1.5323	2.7654	H	0	0	0	0	0	0	0	0	0	0	0	0
3.7892	0.9601	-0.481	C	0	0	0	0	0	0	0	0	0	0	0	0
4.4124	0.2464	0.0664	H	0	0	0	0	0	0	0	0	0	0	0	0
4.0862	1.9666	-0.1688	H	0	0	0	0	0	0	0	0	0	0	0	0
3.998	0.8569	-1.5519	H	0	0	0	0	0	0	0	0	0	0	0	0
2.7355	0.7109	2.2177	O	0	0	0	0	0	0	0	0	0	0	0	0
1 2 1	0 0 0 0
2 7 1	0 0 0 0
2 3 1	0 0 0 0
2 6 1	0 0 0 0
3 8 1	0 0 0 0
3 4 1	0 0 0 0
4 9 1	0 0 0 0
4 5 1	0 0 0 0
5 10 1	0 0 0 0
5 11 1	0 0 0 0
5 6 1	0 0 0 0
12 13 1	0 0 0 0
12 14 1	0 0 0 0
3 12 1	0 0 0 0
4 15 1	0 0 0 0
15 16 1	0 0 0 0
16 17 1	0 0 0 0
12 17 1	0 0 0 0
18 19 1	0 0 0 0
18 20 1	0 0 0 0
15 18 1	0 0 0 0
21 22 1	0 0 0 0
21 23 1	0 0 0 0
18 21 1	0 0 0 0
17 21 1	0 0 0 0
24 25 1	0 0 0 0
24 26 1	0 0 0 0
24 27 1	0 0 0 0
6 24 1	0 0 0 0
28 29 1	0 0 0 0
28 30 1	0 0 0 0
6 28 1	0 0 0 0
31 32 1	0 0 0 0
28 31 1	0 0 0 0
33 34 1	0 0 0 0
33 35 1	0 0 0 0
33 36 1	0 0 0 0
15 33 1	0 0 0 0
37 38 1	0 0 0 0
37 39 1	0 0 0 0
37 40 1	0 0 0 0
17 37 1	0 0 0 0
16 41 2	0 0 0 0
M END
$$$$
M0005
Spartan	02132113533D
41 43 0	0 0 0 0	0 0 0	999	V2	0
-0.5499	0.0799	-1.7757	H	0	0	0	0	0	0	0	0	0	0	0	0
-0.593	-0.9348	-1.363	C	0	0	0	0	0	0	0	0	0	0	0	0
0.5091	-1.153	-0.3182	C	0	0	0	0	0	0	0	0	0	0	0	0
-0.0529	-0.5124	0.9836	C	0	0	0	0	0	0	0	0	0	0	0	0
-1.5947	-0.5391	0.8139	C	0	0	0	0	0	0	0	0	0	0	0	0
-1.9077	-1.1359	-0.587	C	0	0	0	0	0	0	0	0	0	0	0	0
-0.4986	-1.6266	-2.2075	H	0	0	0	0	0	0	0	0	0	0	0	0
0.5472	-2.2342	-0.1414	H	0	0	0	0	0	0	0	0	0	0	0	0
0.2421	-1.1284	1.8409	H	0	0	0	0	0	0	0	0	0	0	0	0
-1.9936	0.4813	0.8893	H	0	0	0	0	0	0	0	0	0	0	0	0
-2.076	-1.117	1.6091	H	0	0	0	0	0	0	0	0	0	0	0	0
1.9364	-0.7294	-0.7201	C	0	0	0	0	0	0	0	0	0	0	0	0
2.0584	-0.8223	-1.8073	H	0	0	0	0	0	0	0	0	0	0	0	0
2.655	-1.4231	-0.2672	H	0	0	0	0	0	0	0	0	0	0	0	0
0.5085	0.9139	1.2862	C	0	0	0	0	0	0	0	0	0	0	0	0
2.0229	0.7535	1.1944	C	0	0	0	0	0	0	0	0	0	0	0	0
2.3569	0.6994	-0.2913	C	0	0	0	0	0	0	0	0	0	0	0	0
0.2422	1.923	0.1463	C	0	0	0	0	0	0	0	0	0	0	0	0
0.2338	2.9361	0.5607	H	0	0	0	0	0	0	0	0	0	0	0	0
-0.735	1.775	-0.3217	H	0	0	0	0	0	0	0	0	0	0	0	0
1.4124	1.7737	-0.8682	C	0	0	0	0	0	0	0	0	0	0	0	0
1.9509	2.7223	-0.9626	H	0	0	0	0	0	0	0	0	0	0	0	0
1.0697	1.5069	-1.8723	H	0	0	0	0	0	0	0	0	0	0	0	0
-2.2613	-2.6241	-0.4705	C	0	0	0	0	0	0	0	0	0	0	0	0
-2.3656	-3.0779	-1.4628	H	0	0	0	0	0	0	0	0	0	0	0	0
-3.2128	-2.7449	0.0551	H	0	0	0	0	0	0	0	0	0	0	0	0
-1.4948	-3.1813	0.0784	H	0	0	0	0	0	0	0	0	0	0	0	0
-3.0587	-0.3902	-1.2712	C	0	0	0	0	0	0	0	0	0	0	0	0
-2.7799	0.6703	-1.3964	H	0	0	0	0	0	0	0	0	0	0	0	0
-3.2272	-0.8038	-2.2711	H	0	0	0	0	0	0	0	0	0	0	0	0
-4.2949	-0.5082	-0.5963	O	0	0	0	0	0	0	0	0	0	0	0	0
-4.1998	-0.0818	0.2648	H	0	0	0	0	0	0	0	0	0	0	0	0
0.0582	1.3928	2.66	C	0	0	0	0	0	0	0	0	0	0	0	0
0.5002	2.3669	2.8931	H	0	0	0	0	0	0	0	0	0	0	0	0
0.3789	0.6905	3.4359	H	0	0	0	0	0	0	0	0	0	0	0	0
-1.0314	1.4939	2.7099	H	0	0	0	0	0	0	0	0	0	0	0	0
3.83	0.9377	-0.5871	C	0	0	0	0	0	0	0	0	0	0	0	0
4.4533	0.2092	-0.0597	H	0	0	0	0	0	0	0	0	0	0	0	0
4.1372	1.9361	-0.2587	H	0	0	0	0	0	0	0	0	0	0	0	0
4.0276	0.8536	-1.6617	H	0	0	0	0	0	0	0	0	0	0	0	0
2.7972	0.6522	2.1172	O	0	0	0	0	0	0	0	0	0	0	0	0
1 2 1	0 0 0 0
2 7 1	0 0 0 0
2 3 1	0 0 0 0
2 6 1	0 0 0 0
3 8 1	0 0 0 0
3 4 1	0 0 0 0
4 9 1	0 0 0 0
4 5 1	0 0 0 0
5 10 1	0 0 0 0
5 11 1	0 0 0 0
5 6 1	0 0 0 0
12 13 1	0 0 0 0
12 14 1	0 0 0 0
3 12 1	0 0 0 0
4 15 1	0 0 0 0
15 16 1	0 0 0 0
16 17 1	0 0 0 0
12 17 1	0 0 0 0
18 19 1	0 0 0 0
18 20 1	0 0 0 0
15 18 1	0 0 0 0
21 22 1	0 0 0 0
21 23 1	0 0 0 0
18 21 1	0 0 0 0
17 21 1	0 0 0 0
24 25 1	0 0 0 0
24 26 1	0 0 0 0
24 27 1	0 0 0 0
6 24 1	0 0 0 0
28 29 1	0 0 0 0
28 30 1	0 0 0 0
6 28 1	0 0 0 0
31 32 1	0 0 0 0
28 31 1	0 0 0 0
33 34 1	0 0 0 0
33 35 1	0 0 0 0
33 36 1	0 0 0 0
15 33 1	0 0 0 0
37 38 1	0 0 0 0
37 39 1	0 0 0 0
37 40 1	0 0 0 0
17 37 1	0 0 0 0
16 41 2	0 0 0 0
M END
$$$$
M0006
Spartan	02132113533D
41 43 0	0 0 0 0	0 0 0	999	V2	0
-0.5458	0.0655	-1.6996	H	0	0	0	0	0	0	0	0	0	0	0	0
-0.5888	-0.9428	-1.2748	C	0	0	0	0	0	0	0	0	0	0	0	0
0.5051	-1.1499	-0.2198	C	0	0	0	0	0	0	0	0	0	0	0	0
-0.0646	-0.4989	1.0729	C	0	0	0	0	0	0	0	0	0	0	0	0
-1.6055	-0.5392	0.8996	C	0	0	0	0	0	0	0	0	0	0	0	0
-1.9102	-1.1302	-0.5036	C	0	0	0	0	0	0	0	0	0	0	0	0
-0.4942	-1.6411	-2.1116	H	0	0	0	0	0	0	0	0	0	0	0	0
0.546	-2.2294	-0.0315	H	0	0	0	0	0	0	0	0	0	0	0	0
0.2317	-1.1031	1.9381	H	0	0	0	0	0	0	0	0	0	0	0	0
-2.0248	0.4708	0.9849	H	0	0	0	0	0	0	0	0	0	0	0	0
-2.0825	-1.1316	1.6864	H	0	0	0	0	0	0	0	0	0	0	0	0
1.9335	-0.7259	-0.617	C	0	0	0	0	0	0	0	0	0	0	0	0
2.0629	-0.8314	-1.7021	H	0	0	0	0	0	0	0	0	0	0	0	0
2.6528	-1.41	-0.1509	H	0	0	0	0	0	0	0	0	0	0	0	0
0.4877	0.9335	1.3626	C	0	0	0	0	0	0	0	0	0	0	0	0
2.003	0.7802	1.2803	C	0	0	0	0	0	0	0	0	0	0	0	0
2.3444	0.7102	-0.203	C	0	0	0	0	0	0	0	0	0	0	0	0
0.2219	1.9281	0.2105	C	0	0	0	0	0	0	0	0	0	0	0	0
0.2066	2.9457	0.613	H	0	0	0	0	0	0	0	0	0	0	0	0
-0.7519	1.7687	-0.2594	H	0	0	0	0	0	0	0	0	0	0	0	0
1.3974	1.7731	-0.7968	C	0	0	0	0	0	0	0	0	0	0	0	0
1.9319	2.7232	-0.8993	H	0	0	0	0	0	0	0	0	0	0	0	0
1.0603	1.493	-1.7989	H	0	0	0	0	0	0	0	0	0	0	0	0
-2.276	-2.6175	-0.3999	C	0	0	0	0	0	0	0	0	0	0	0	0
-2.4627	-3.0384	-1.3913	H	0	0	0	0	0	0	0	0	0	0	0	0
-3.182	-2.7493	0.2032	H	0	0	0	0	0	0	0	0	0	0	0	0
-1.4759	-3.1933	0.0776	H	0	0	0	0	0	0	0	0	0	0	0	0
-3.0555	-0.3691	-1.1643	C	0	0	0	0	0	0	0	0	0	0	0	0
-3.9681	-0.4765	-0.5548	H	0	0	0	0	0	0	0	0	0	0	0	0
-2.8025	0.7042	-1.1965	H	0	0	0	0	0	0	0	0	0	0	0	0
-3.2495	-0.878	-2.4698	O	0	0	0	0	0	0	0	0	0	0	0	0
-3.9959	-0.4162	-2.8682	H	0	0	0	0	0	0	0	0	0	0	0	0
0.0282	1.425	2.729	C	0	0	0	0	0	0	0	0	0	0	0	0
0.4589	2.4067	2.9511	H	0	0	0	0	0	0	0	0	0	0	0	0
0.3548	0.7358	3.5143	H	0	0	0	0	0	0	0	0	0	0	0	0
-1.0627	1.514	2.7745	H	0	0	0	0	0	0	0	0	0	0	0	0
3.8176	0.9531	-0.4943	C	0	0	0	0	0	0	0	0	0	0	0	0
4.4422	0.2362	0.0478	H	0	0	0	0	0	0	0	0	0	0	0	0
4.1173	1.9585	-0.1795	H	0	0	0	0	0	0	0	0	0	0	0	0
4.0216	0.8536	-1.5668	H	0	0	0	0	0	0	0	0	0	0	0	0
2.7734	0.6929	2.2079	O	0	0	0	0	0	0	0	0	0	0	0	0
1 2 1	0 0 0 0
2 7 1	0 0 0 0
2 3 1	0 0 0 0
2 6 1	0 0 0 0
3 8 1	0 0 0 0
3 4 1	0 0 0 0
4 9 1	0 0 0 0
4 5 1	0 0 0 0
5 10 1	0 0 0 0
5 11 1	0 0 0 0
5 6 1	0 0 0 0
12 13 1	0 0 0 0
12 14 1	0 0 0 0
3 12 1	0 0 0 0
4 15 1	0 0 0 0
15 16 1	0 0 0 0
16 17 1	0 0 0 0
12 17 1	0 0 0 0
18 19 1	0 0 0 0
18 20 1	0 0 0 0
15 18 1	0 0 0 0
21 22 1	0 0 0 0
21 23 1	0 0 0 0
18 21 1	0 0 0 0
17 21 1	0 0 0 0
24 25 1	0 0 0 0
24 26 1	0 0 0 0
24 27 1	0 0 0 0
6 24 1	0 0 0 0
28 29 1	0 0 0 0
28 30 1	0 0 0 0
6 28 1	0 0 0 0
31 32 1	0 0 0 0
28 31 1	0 0 0 0
33 34 1	0 0 0 0
33 35 1	0 0 0 0
33 36 1	0 0 0 0
15 33 1	0 0 0 0
37 38 1	0 0 0 0
37 39 1	0 0 0 0
37 40 1	0 0 0 0
17 37 1	0 0 0 0
16 41 2	0 0 0 0
M END
$$$$
M0007
Spartan	02132113533D
41 43 0	0 0 0 0	0 0 0	999	V2	0
-0.5154	0.0666	-1.7533	H	0	0	0	0	0	0	0	0	0	0	0	0
-0.5658	-0.9453	-1.3341	C	0	0	0	0	0	0	0	0	0	0	0	0
0.5306	-1.1587	-0.282	C	0	0	0	0	0	0	0	0	0	0	0	0
-0.0386	-0.5148	1.0144	C	0	0	0	0	0	0	0	0	0	0	0	0
-1.5787	-0.5509	0.8434	C	0	0	0	0	0	0	0	0	0	0	0	0
-1.8856	-1.1362	-0.5624	C	0	0	0	0	0	0	0	0	0	0	0	0
-0.4672	-1.6434	-2.1737	H	0	0	0	0	0	0	0	0	0	0	0	0
0.5697	-2.2397	-0.1013	H	0	0	0	0	0	0	0	0	0	0	0	0
0.261	-1.1246	1.8753	H	0	0	0	0	0	0	0	0	0	0	0	0
-2.0042	0.455	0.9297	H	0	0	0	0	0	0	0	0	0	0	0	0
-2.0599	-1.1434	1.6263	H	0	0	0	0	0	0	0	0	0	0	0	0
1.9581	-0.7336	-0.6799	C	0	0	0	0	0	0	0	0	0	0	0	0
2.087	-0.8335	-1.7662	H	0	0	0	0	0	0	0	0	0	0	0	0
2.6774	-1.4213	-0.2182	H	0	0	0	0	0	0	0	0	0	0	0	0
0.5157	0.916	1.3113	C	0	0	0	0	0	0	0	0	0	0	0	0
2.0304	0.7618	1.2267	C	0	0	0	0	0	0	0	0	0	0	0	0
2.3708	0.6996	-0.258	C	0	0	0	0	0	0	0	0	0	0	0	0
0.2488	1.916	0.1641	C	0	0	0	0	0	0	0	0	0	0	0	0
0.2324	2.9322	0.5714	H	0	0	0	0	0	0	0	0	0	0	0	0
-0.7269	1.7577	-0.3042	H	0	0	0	0	0	0	0	0	0	0	0	0
1.4241	1.767	-0.8444	C	0	0	0	0	0	0	0	0	0	0	0	0
1.9598	2.7174	-0.9406	H	0	0	0	0	0	0	0	0	0	0	0	0
1.0879	1.4945	-1.8497	H	0	0	0	0	0	0	0	0	0	0	0	0
-2.251	-2.6234	-0.4615	C	0	0	0	0	0	0	0	0	0	0	0	0
-2.3811	-3.0628	-1.458	H	0	0	0	0	0	0	0	0	0	0	0	0
-3.1867	-2.7461	0.0903	H	0	0	0	0	0	0	0	0	0	0	0	0
-1.4725	-3.1921	0.0586	H	0	0	0	0	0	0	0	0	0	0	0	0
-3.0192	-0.3783	-1.2467	C	0	0	0	0	0	0	0	0	0	0	0	0
-2.7296	0.6812	-1.3557	H	0	0	0	0	0	0	0	0	0	0	0	0
-3.1727	-0.7863	-2.26	H	0	0	0	0	0	0	0	0	0	0	0	0
-4.1907	-0.4997	-0.4641	O	0	0	0	0	0	0	0	0	0	0	0	0
-4.9052	-0.0334	-0.9129	H	0	0	0	0	0	0	0	0	0	0	0	0
0.0556	1.4005	2.6797	C	0	0	0	0	0	0	0	0	0	0	0	0
0.486	2.3812	2.9073	H	0	0	0	0	0	0	0	0	0	0	0	0
0.3816	0.7075	3.4612	H	0	0	0	0	0	0	0	0	0	0	0	0
-1.035	1.4883	2.7245	H	0	0	0	0	0	0	0	0	0	0	0	0
3.8441	0.942	-0.5487	C	0	0	0	0	0	0	0	0	0	0	0	0
4.4679	0.2224	-0.0101	H	0	0	0	0	0	0	0	0	0	0	0	0
4.1451	1.9448	-0.2292	H	0	0	0	0	0	0	0	0	0	0	0	0
4.0487	0.8475	-1.6211	H	0	0	0	0	0	0	0	0	0	0	0	0
2.8031	0.6683	2.1519	O	0	0	0	0	0	0	0	0	0	0	0	0
1 2 1	0 0 0 0
2 7 1	0 0 0 0
2 3 1	0 0 0 0
2 6 1	0 0 0 0
3 8 1	0 0 0 0
3 4 1	0 0 0 0
4 9 1	0 0 0 0
4 5 1	0 0 0 0
5 10 1	0 0 0 0
5 11 1	0 0 0 0
5 6 1	0 0 0 0
12 13 1	0 0 0 0
12 14 1	0 0 0 0
3 12 1	0 0 0 0
4 15 1	0 0 0 0
15 16 1	0 0 0 0
16 17 1	0 0 0 0
12 17 1	0 0 0 0
18 19 1	0 0 0 0
18 20 1	0 0 0 0
15 18 1	0 0 0 0
21 22 1	0 0 0 0
21 23 1	0 0 0 0
18 21 1	0 0 0 0
17 21 1	0 0 0 0
24 25 1	0 0 0 0
24 26 1	0 0 0 0
24 27 1	0 0 0 0
6 24 1	0 0 0 0
28 29 1	0 0 0 0
28 30 1	0 0 0 0
6 28 1	0 0 0 0
31 32 1	0 0 0 0
28 31 1	0 0 0 0
33 34 1	0 0 0 0
33 35 1	0 0 0 0
33 36 1	0 0 0 0
15 33 1	0 0 0 0
37 38 1	0 0 0 0
37 39 1	0 0 0 0
37 40 1	0 0 0 0
17 37 1	0 0 0 0
16 41 2	0 0 0 0
M END
$$$$
M0008
Spartan	02132113533D
41 43 0	0 0 0 0	0 0 0	999	V2	0
-0.5518	0.0856	-1.7071	H	0	0	0	0	0	0	0	0	0	0	0	0
-0.5897	-0.922	-1.2807	C	0	0	0	0	0	0	0	0	0	0	0	0
0.5048	-1.1232	-0.2247	C	0	0	0	0	0	0	0	0	0	0	0	0
-0.0685	-0.4696	1.0657	C	0	0	0	0	0	0	0	0	0	0	0	0
-1.6095	-0.5177	0.8923	C	0	0	0	0	0	0	0	0	0	0	0	0
-1.91	-1.1117	-0.5103	C	0	0	0	0	0	0	0	0	0	0	0	0
-0.4898	-1.6192	-2.1182	H	0	0	0	0	0	0	0	0	0	0	0	0
0.5497	-2.2022	-0.0332	H	0	0	0	0	0	0	0	0	0	0	0	0
0.2308	-1.0684	1.9337	H	0	0	0	0	0	0	0	0	0	0	0	0
-2.0339	0.4905	0.972	H	0	0	0	0	0	0	0	0	0	0	0	0
-2.0852	-1.108	1.6818	H	0	0	0	0	0	0	0	0	0	0	0	0
1.9322	-0.6952	-0.6213	C	0	0	0	0	0	0	0	0	0	0	0	0
2.0638	-0.8048	-1.7057	H	0	0	0	0	0	0	0	0	0	0	0	0
2.6532	-1.3744	-0.1507	H	0	0	0	0	0	0	0	0	0	0	0	0
0.4763	0.9672	1.3486	C	0	0	0	0	0	0	0	0	0	0	0	0
1.9924	0.8198	1.2691	C	0	0	0	0	0	0	0	0	0	0	0	0
2.3364	0.7447	-0.2133	C	0	0	0	0	0	0	0	0	0	0	0	0
0.2075	1.9549	0.1911	C	0	0	0	0	0	0	0	0	0	0	0	0
0.1863	2.9745	0.5888	H	0	0	0	0	0	0	0	0	0	0	0	0
-0.765	1.7892	-0.28	H	0	0	0	0	0	0	0	0	0	0	0	0
1.386	1.801	-0.8133	C	0	0	0	0	0	0	0	0	0	0	0	0
1.9164	2.753	-0.9182	H	0	0	0	0	0	0	0	0	0	0	0	0
1.0524	1.5158	-1.815	H	0	0	0	0	0	0	0	0	0	0	0	0
-2.2634	-2.602	-0.3964	C	0	0	0	0	0	0	0	0	0	0	0	0
-2.3788	-3.0613	-1.3852	H	0	0	0	0	0	0	0	0	0	0	0	0
-3.1973	-2.7401	0.1619	H	0	0	0	0	0	0	0	0	0	0	0	0
-1.4835	-3.1613	0.1299	H	0	0	0	0	0	0	0	0	0	0	0	0
-3.065	-0.3515	-1.1717	C	0	0	0	0	0	0	0	0	0	0	0	0
-3.9694	-0.4341	-0.5463	H	0	0	0	0	0	0	0	0	0	0	0	0
-2.8092	0.7125	-1.2319	H	0	0	0	0	0	0	0	0	0	0	0	0
-3.327	-0.7536	-2.5022	O	0	0	0	0	0	0	0	0	0	0	0	0
-3.7288	-1.6287	-2.4765	H	0	0	0	0	0	0	0	0	0	0	0	0
0.0122	1.4635	2.7116	C	0	0	0	0	0	0	0	0	0	0	0	0
0.4392	2.4477	2.9301	H	0	0	0	0	0	0	0	0	0	0	0	0
0.3391	0.7793	3.501	H	0	0	0	0	0	0	0	0	0	0	0	0
-1.0788	1.5497	2.754	H	0	0	0	0	0	0	0	0	0	0	0	0
3.8092	0.9918	-0.5034	C	0	0	0	0	0	0	0	0	0	0	0	0
4.4356	0.28	0.0432	H	0	0	0	0	0	0	0	0	0	0	0	0
4.1042	1.9997	-0.1928	H	0	0	0	0	0	0	0	0	0	0	0	0
4.0154	0.8883	-1.5749	H	0	0	0	0	0	0	0	0	0	0	0	0
2.7616	0.7402	2.1985	O	0	0	0	0	0	0	0	0	0	0	0	0
1 2 1	0 0 0 0
2 7 1	0 0 0 0
2 3 1	0 0 0 0
2 6 1	0 0 0 0
3 8 1	0 0 0 0
3 4 1	0 0 0 0
4 9 1	0 0 0 0
4 5 1	0 0 0 0
5 10 1	0 0 0 0
5 11 1	0 0 0 0
5 6 1	0 0 0 0
12 13 1	0 0 0 0
12 14 1	0 0 0 0
3 12 1	0 0 0 0
4 15 1	0 0 0 0
15 16 1	0 0 0 0
16 17 1	0 0 0 0
12 17 1	0 0 0 0
18 19 1	0 0 0 0
18 20 1	0 0 0 0
15 18 1	0 0 0 0
21 22 1	0 0 0 0
21 23 1	0 0 0 0
18 21 1	0 0 0 0
17 21 1	0 0 0 0
24 25 1	0 0 0 0
24 26 1	0 0 0 0
24 27 1	0 0 0 0
6 24 1	0 0 0 0
28 29 1	0 0 0 0
28 30 1	0 0 0 0
6 28 1	0 0 0 0
31 32 1	0 0 0 0
28 31 1	0 0 0 0
33 34 1	0 0 0 0
33 35 1	0 0 0 0
33 36 1	0 0 0 0
15 33 1	0 0 0 0
37 38 1	0 0 0 0
37 39 1	0 0 0 0
37 40 1	0 0 0 0
17 37 1	0 0 0 0
16 41 2	0 0 0 0
M END
$$$$
M0009
Spartan	02132113533D
41 43 0	0 0 0 0	0 0 0	999	V2	0
-0.5201	0.073	-1.7584	H	0	0	0	0	0	0	0	0	0	0	0	0
-0.5668	-0.9348	-1.3305	C	0	0	0	0	0	0	0	0	0	0	0	0
0.5346	-1.1385	-0.2814	C	0	0	0	0	0	0	0	0	0	0	0	0
-0.0316	-0.4939	1.016	C	0	0	0	0	0	0	0	0	0	0	0	0
-1.5728	-0.5496	0.8567	C	0	0	0	0	0	0	0	0	0	0	0	0
-1.8859	-1.1171	-0.5551	C	0	0	0	0	0	0	0	0	0	0	0	0
-0.4697	-1.6383	-2.1656	H	0	0	0	0	0	0	0	0	0	0	0	0
0.5825	-2.2185	-0.0969	H	0	0	0	0	0	0	0	0	0	0	0	0
0.2814	-1.0954	1.8775	H	0	0	0	0	0	0	0	0	0	0	0	0
-2.0153	0.4464	0.9636	H	0	0	0	0	0	0	0	0	0	0	0	0
-2.0337	-1.1619	1.6372	H	0	0	0	0	0	0	0	0	0	0	0	0
1.9568	-0.7031	-0.688	C	0	0	0	0	0	0	0	0	0	0	0	0
2.0822	-0.8097	-1.7737	H	0	0	0	0	0	0	0	0	0	0	0	0
2.684	-1.3803	-0.2238	H	0	0	0	0	0	0	0	0	0	0	0	0
0.509	0.9444	1.3011	C	0	0	0	0	0	0	0	0	0	0	0	0
2.0247	0.805	1.2079	C	0	0	0	0	0	0	0	0	0	0	0	0
2.3564	0.7376	-0.2783	C	0	0	0	0	0	0	0	0	0	0	0	0
0.2237	1.9347	0.1499	C	0	0	0	0	0	0	0	0	0	0	0	0
0.1984	2.9529	0.5511	H	0	0	0	0	0	0	0	0	0	0	0	0
-0.7531	1.7635	-0.3111	H	0	0	0	0	0	0	0	0	0	0	0	0
1.3953	1.7925	-0.8645	C	0	0	0	0	0	0	0	0	0	0	0	0
1.9203	2.7478	-0.9671	H	0	0	0	0	0	0	0	0	0	0	0	0
1.057	1.5128	-1.8666	H	0	0	0	0	0	0	0	0	0	0	0	0
-2.2577	-2.6043	-0.4678	C	0	0	0	0	0	0	0	0	0	0	0	0
-2.4523	-3.0239	-1.4627	H	0	0	0	0	0	0	0	0	0	0	0	0
-3.15	-2.7514	0.1517	H	0	0	0	0	0	0	0	0	0	0	0	0
-1.4559	-3.1916	-0.0086	H	0	0	0	0	0	0	0	0	0	0	0	0
-3.0153	-0.3374	-1.2378	C	0	0	0	0	0	0	0	0	0	0	0	0
-2.7302	0.7178	-1.3167	H	0	0	0	0	0	0	0	0	0	0	0	0
-3.1571	-0.7147	-2.2641	H	0	0	0	0	0	0	0	0	0	0	0	0
-4.2326	-0.345	-0.5189	O	0	0	0	0	0	0	0	0	0	0	0	0
-4.6201	-1.2251	-0.5961	H	0	0	0	0	0	0	0	0	0	0	0	0
0.0533	1.432	2.67	C	0	0	0	0	0	0	0	0	0	0	0	0
0.4784	2.4167	2.8899	H	0	0	0	0	0	0	0	0	0	0	0	0
0.3887	0.7452	3.4532	H	0	0	0	0	0	0	0	0	0	0	0	0
-1.0373	1.5135	2.7205	H	0	0	0	0	0	0	0	0	0	0	0	0
3.8254	0.9937	-0.5797	C	0	0	0	0	0	0	0	0	0	0	0	0
4.46	0.2833	-0.0415	H	0	0	0	0	0	0	0	0	0	0	0	0
4.1178	2.0015	-0.2673	H	0	0	0	0	0	0	0	0	0	0	0	0
4.0235	0.8959	-1.653	H	0	0	0	0	0	0	0	0	0	0	0	0
2.804	0.7245	2.1289	O	0	0	0	0	0	0	0	0	0	0	0	0
1 2 1	0 0 0 0
2 7 1	0 0 0 0
2 3 1	0 0 0 0
2 6 1	0 0 0 0
3 8 1	0 0 0 0
3 4 1	0 0 0 0
4 9 1	0 0 0 0
4 5 1	0 0 0 0
5 10 1	0 0 0 0
5 11 1	0 0 0 0
5 6 1	0 0 0 0
12 13 1	0 0 0 0
12 14 1	0 0 0 0
3 12 1	0 0 0 0
4 15 1	0 0 0 0
15 16 1	0 0 0 0
16 17 1	0 0 0 0
12 17 1	0 0 0 0
18 19 1	0 0 0 0
18 20 1	0 0 0 0
15 18 1	0 0 0 0
21 22 1	0 0 0 0
21 23 1	0 0 0 0
18 21 1	0 0 0 0
17 21 1	0 0 0 0
24 25 1	0 0 0 0
24 26 1	0 0 0 0
24 27 1	0 0 0 0
6 24 1	0 0 0 0
28 29 1	0 0 0 0
28 30 1	0 0 0 0
6 28 1	0 0 0 0
31 32 1	0 0 0 0
28 31 1	0 0 0 0
33 34 1	0 0 0 0
33 35 1	0 0 0 0
33 36 1	0 0 0 0
15 33 1	0 0 0 0
37 38 1	0 0 0 0
37 39 1	0 0 0 0
37 40 1	0 0 0 0
17 37 1	0 0 0 0
16 41 2	0 0 0 0
M END
$$$$

## Sheet: 2S3S7R9S11R
M0001
Spartan	02132113543D
41 43 0	0 0 0 0	0 0 0	999	V2	0
-0.0693	-0.5936	-1.7236	H	0	0	0	0	0	0	0	0	0	0	0	0
0.9301	-0.5781	-1.2755	C	0	0	0	0	0	0	0	0	0	0	0	0
1.06	0.547	-0.2414	C	0	0	0	0	0	0	0	0	0	0	0	0
0.4327	-0.034	1.0587	C	0	0	0	0	0	0	0	0	0	0	0	0
0.5664	-1.5727	0.9195	C	0	0	0	0	0	0	0	0	0	0	0	0
1.1653	-1.8736	-0.4796	C	0	0	0	0	0	0	0	0	0	0	0	0
1.6514	-0.4753	-2.0928	H	0	0	0	0	0	0	0	0	0	0	0	0
2.1334	0.6605	-0.0472	H	0	0	0	0	0	0	0	0	0	0	0	0
1.0072	0.3188	1.9233	H	0	0	0	0	0	0	0	0	0	0	0	0
-0.4108	-2.0574	1.0182	H	0	0	0	0	0	0	0	0	0	0	0	0
1.1905	-1.994	1.7161	H	0	0	0	0	0	0	0	0	0	0	0	0
0.5532	1.9378	-0.6723	C	0	0	0	0	0	0	0	0	0	0	0	0
0.6623	2.0509	-1.759	H	0	0	0	0	0	0	0	0	0	0	0	0
1.1871	2.7072	-0.2151	H	0	0	0	0	0	0	0	0	0	0	0	0
-1.035	0.4332	1.3206	C	0	0	0	0	0	0	0	0	0	0	0	0
-0.9751	1.9536	1.2087	C	0	0	0	0	0	0	0	0	0	0	0	0
-0.9097	2.2695	-0.2804	C	0	0	0	0	0	0	0	0	0	0	0	0
-1.9935	0.0807	0.1615	C	0	0	0	0	0	0	0	0	0	0	0	0
-3.0127	-0.0005	0.5525	H	0	0	0	0	0	0	0	0	0	0	0	0
-1.7593	-0.8871	-0.289	H	0	0	0	0	0	0	0	0	0	0	0	0
-1.9082	1.2488	-0.8631	C	0	0	0	0	0	0	0	0	0	0	0	0
-2.8897	1.7214	-0.9768	H	0	0	0	0	0	0	0	0	0	0	0	0
-1.6026	0.9155	-1.8595	H	0	0	0	0	0	0	0	0	0	0	0	0
0.5022	-3.0813	-1.145	C	0	0	0	0	0	0	0	0	0	0	0	0
-0.581	-2.936	-1.2258	H	0	0	0	0	0	0	0	0	0	0	0	0
0.6744	-4.0002	-0.5707	H	0	0	0	0	0	0	0	0	0	0	0	0
0.8812	-3.2351	-2.1628	H	0	0	0	0	0	0	0	0	0	0	0	0
2.6755	-2.1358	-0.3162	C	0	0	0	0	0	0	0	0	0	0	0	0
3.1477	-1.302	0.2133	H	0	0	0	0	0	0	0	0	0	0	0	0
2.8128	-3.0324	0.3106	H	0	0	0	0	0	0	0	0	0	0	0	0
3.3799	-2.2555	-1.5342	O	0	0	0	0	0	0	0	0	0	0	0	0
3.1151	-3.0824	-1.9523	H	0	0	0	0	0	0	0	0	0	0	0	0
-1.5149	-0.029	2.6901	C	0	0	0	0	0	0	0	0	0	0	0	0
-2.5223	0.3478	2.8931	H	0	0	0	0	0	0	0	0	0	0	0	0
-0.8557	0.3511	3.4763	H	0	0	0	0	0	0	0	0	0	0	0	0
-1.5416	-1.1219	2.7559	H	0	0	0	0	0	0	0	0	0	0	0	0
-1.2363	3.7196	-0.6043	C	0	0	0	0	0	0	0	0	0	0	0	0
-0.564	4.396	-0.0687	H	0	0	0	0	0	0	0	0	0	0	0	0
-2.2602	3.9651	-0.3053	H	0	0	0	0	0	0	0	0	0	0	0	0
-1.1378	3.9082	-1.679	H	0	0	0	0	0	0	0	0	0	0	0	0
-0.9488	2.7456	2.1212	O	0	0	0	0	0	0	0	0	0	0	0	0
1 2 1	0 0 0 0
2 7 1	0 0 0 0
2 3 1	0 0 0 0
2 6 1	0 0 0 0
3 8 1	0 0 0 0
3 4 1	0 0 0 0
4 9 1	0 0 0 0
4 5 1	0 0 0 0
5 10 1	0 0 0 0
5 11 1	0 0 0 0
5 6 1	0 0 0 0
12 13 1	0 0 0 0
12 14 1	0 0 0 0
3 12 1	0 0 0 0
4 15 1	0 0 0 0
15 16 1	0 0 0 0
16 17 1	0 0 0 0
12 17 1	0 0 0 0
18 19 1	0 0 0 0
18 20 1	0 0 0 0
15 18 1	0 0 0 0
21 22 1	0 0 0 0
21 23 1	0 0 0 0
18 21 1	0 0 0 0
17 21 1	0 0 0 0
24 25 1	0 0 0 0
24 26 1	0 0 0 0
24 27 1	0 0 0 0
6 24 1	0 0 0 0
28 29 1	0 0 0 0
28 30 1	0 0 0 0
6 28 1	0 0 0 0
31 32 1	0 0 0 0
28 31 1	0 0 0 0
33 34 1	0 0 0 0
33 35 1	0 0 0 0
33 36 1	0 0 0 0
15 33 1	0 0 0 0
37 38 1	0 0 0 0
37 39 1	0 0 0 0
37 40 1	0 0 0 0
17 37 1	0 0 0 0
16 41 2	0 0 0 0
M END
$$$$
M0002
Spartan	02132113543D
41 43 0	0 0 0 0	0 0 0	999	V2	0
-0.6165	0.0893	-1.7247	H	0	0	0	0	0	0	0	0	0	0	0	0
-0.5919	-0.9117	-1.2811	C	0	0	0	0	0	0	0	0	0	0	0	0
0.5352	-1.0342	-0.2483	C	0	0	0	0	0	0	0	0	0	0	0	0
-0.0464	-0.4016	1.0492	C	0	0	0	0	0	0	0	0	0	0	0	0
-1.5847	-0.5378	0.9094	C	0	0	0	0	0	0	0	0	0	0	0	0
-1.8876	-1.1519	-0.4836	C	0	0	0	0	0	0	0	0	0	0	0	0
-0.4831	-1.6261	-2.1024	H	0	0	0	0	0	0	0	0	0	0	0	0
0.6514	-2.1064	-0.0483	H	0	0	0	0	0	0	0	0	0	0	0	0
0.3075	-0.9717	1.9164	H	0	0	0	0	0	0	0	0	0	0	0	0
-2.0696	0.4409	0.9911	H	0	0	0	0	0	0	0	0	0	0	0	0
-2.0087	-1.1492	1.7146	H	0	0	0	0	0	0	0	0	0	0	0	0
1.9247	-0.5265	-0.6829	C	0	0	0	0	0	0	0	0	0	0	0	0
2.0366	-0.6395	-1.7693	H	0	0	0	0	0	0	0	0	0	0	0	0
2.696	-1.1571	-0.224	H	0	0	0	0	0	0	0	0	0	0	0	0
0.4188	1.0683	1.3038	C	0	0	0	0	0	0	0	0	0	0	0	0
1.939	1.0096	1.1919	C	0	0	0	0	0	0	0	0	0	0	0	0
2.2543	0.9384	-0.2971	C	0	0	0	0	0	0	0	0	0	0	0	0
0.0637	2.021	0.14	C	0	0	0	0	0	0	0	0	0	0	0	0
-0.0186	3.0423	0.5261	H	0	0	0	0	0	0	0	0	0	0	0	0
-0.9041	1.7835	-0.3096	H	0	0	0	0	0	0	0	0	0	0	0	0
1.2317	1.9324	-0.8845	C	0	0	0	0	0	0	0	0	0	0	0	0
1.7024	2.914	-1.0032	H	0	0	0	0	0	0	0	0	0	0	0	0
0.898	1.6215	-1.8789	H	0	0	0	0	0	0	0	0	0	0	0	0
-3.1046	-0.5093	-1.1513	C	0	0	0	0	0	0	0	0	0	0	0	0
-2.9452	0.566	-1.2932	H	0	0	0	0	0	0	0	0	0	0	0	0
-4.0035	-0.6377	-0.5365	H	0	0	0	0	0	0	0	0	0	0	0	0
-3.2941	-0.963	-2.128	H	0	0	0	0	0	0	0	0	0	0	0	0
-2.1406	-2.6543	-0.31	C	0	0	0	0	0	0	0	0	0	0	0	0
-1.3103	-3.1144	0.2495	H	0	0	0	0	0	0	0	0	0	0	0	0
-3.0532	-2.7862	0.2943	H	0	0	0	0	0	0	0	0	0	0	0	0
-2.2843	-3.2535	-1.583	O	0	0	0	0	0	0	0	0	0	0	0	0
-2.4549	-4.1926	-1.456	H	0	0	0	0	0	0	0	0	0	0	0	0
-0.0444	1.5538	2.6708	C	0	0	0	0	0	0	0	0	0	0	0	0
0.3286	2.564	2.8687	H	0	0	0	0	0	0	0	0	0	0	0	0
0.3382	0.9	3.4606	H	0	0	0	0	0	0	0	0	0	0	0	0
-1.1374	1.5765	2.7359	H	0	0	0	0	0	0	0	0	0	0	0	0
3.7038	1.2661	-0.6224	C	0	0	0	0	0	0	0	0	0	0	0	0
4.3816	0.5986	-0.0816	H	0	0	0	0	0	0	0	0	0	0	0	0
3.9469	2.2929	-0.33	H	0	0	0	0	0	0	0	0	0	0	0	0
3.8931	1.1608	-1.6968	H	0	0	0	0	0	0	0	0	0	0	0	0
2.732	0.9852	2.1044	O	0	0	0	0	0	0	0	0	0	0	0	0
1 2 1	0 0 0 0
2 7 1	0 0 0 0
2 3 1	0 0 0 0
2 6 1	0 0 0 0
3 8 1	0 0 0 0
3 4 1	0 0 0 0
4 9 1	0 0 0 0
4 5 1	0 0 0 0
5 10 1	0 0 0 0
5 11 1	0 0 0 0
5 6 1	0 0 0 0
12 13 1	0 0 0 0
12 14 1	0 0 0 0
3 12 1	0 0 0 0
4 15 1	0 0 0 0
15 16 1	0 0 0 0
16 17 1	0 0 0 0
12 17 1	0 0 0 0
18 19 1	0 0 0 0
18 20 1	0 0 0 0
15 18 1	0 0 0 0
21 22 1	0 0 0 0
21 23 1	0 0 0 0
18 21 1	0 0 0 0
17 21 1	0 0 0 0
24 25 1	0 0 0 0
24 26 1	0 0 0 0
24 27 1	0 0 0 0
6 24 1	0 0 0 0
28 29 1	0 0 0 0
28 30 1	0 0 0 0
6 28 1	0 0 0 0
31 32 1	0 0 0 0
28 31 1	0 0 0 0
33 34 1	0 0 0 0
33 35 1	0 0 0 0
33 36 1	0 0 0 0
15 33 1	0 0 0 0
37 38 1	0 0 0 0
37 39 1	0 0 0 0
37 40 1	0 0 0 0
17 37 1	0 0 0 0
16 41 2	0 0 0 0
M END
$$$$
M0003
Spartan	02132113543D
41 43 0	0 0 0 0	0 0 0	999	V2	0
0.3163	-0.5046	-1.7722	H	0	0	0	0	0	0	0	0	0	0	0	0
0.6945	0.4865	-1.4988	C	0	0	0	0	0	0	0	0	0	0	0	0
-0.2037	1.1532	-0.4468	C	0	0	0	0	0	0	0	0	0	0	0	0
0.2689	0.5578	0.9121	C	0	0	0	0	0	0	0	0	0	0	0	0
1.7342	0.113	0.6737	C	0	0	0	0	0	0	0	0	0	0	0	0
2.071	0.3512	-0.821	C	0	0	0	0	0	0	0	0	0	0	0	0
0.7383	1.0713	-2.4268	H	0	0	0	0	0	0	0	0	0	0	0	0
0.0718	2.2145	-0.434	H	0	0	0	0	0	0	0	0	0	0	0	0
0.2304	1.3421	1.677	H	0	0	0	0	0	0	0	0	0	0	0	0
1.8575	-0.948	0.9183	H	0	0	0	0	0	0	0	0	0	0	0	0
2.4403	0.6549	1.3093	H	0	0	0	0	0	0	0	0	0	0	0	0
-1.7219	1.108	-0.7179	C	0	0	0	0	0	0	0	0	0	0	0	0
-1.9051	1.0845	-1.8006	H	0	0	0	0	0	0	0	0	0	0	0	0
-2.1776	2.0338	-0.3461	H	0	0	0	0	0	0	0	0	0	0	0	0
-0.6418	-0.592	1.4508	C	0	0	0	0	0	0	0	0	0	0	0	0
-2.0531	-0.0153	1.4032	C	0	0	0	0	0	0	0	0	0	0	0	0
-2.4865	-0.0668	-0.0566	C	0	0	0	0	0	0	0	0	0	0	0	0
-0.7603	-1.774	0.4618	C	0	0	0	0	0	0	0	0	0	0	0	0
-0.9837	-2.6891	1.0202	H	0	0	0	0	0	0	0	0	0	0	0	0
0.1755	-1.9603	-0.0728	H	0	0	0	0	0	0	0	0	0	0	0	0
-1.9361	-1.4374	-0.5003	C	0	0	0	0	0	0	0	0	0	0	0	0
-2.7234	-2.1932	-0.4093	H	0	0	0	0	0	0	0	0	0	0	0	0
-1.6329	-1.4259	-1.5519	H	0	0	0	0	0	0	0	0	0	0	0	0
2.8927	-0.7961	-1.4132	C	0	0	0	0	0	0	0	0	0	0	0	0
2.342	-1.7415	-1.3505	H	0	0	0	0	0	0	0	0	0	0	0	0
3.8349	-0.9389	-0.8703	H	0	0	0	0	0	0	0	0	0	0	0	0
3.1273	-0.6158	-2.47	H	0	0	0	0	0	0	0	0	0	0	0	0
2.8429	1.6763	-0.9845	C	0	0	0	0	0	0	0	0	0	0	0	0
3.0014	1.8702	-2.0583	H	0	0	0	0	0	0	0	0	0	0	0	0
2.2532	2.5081	-0.5869	H	0	0	0	0	0	0	0	0	0	0	0	0
4.0652	1.7199	-0.2777	O	0	0	0	0	0	0	0	0	0	0	0	0
4.676	1.1073	-0.7033	H	0	0	0	0	0	0	0	0	0	0	0	0
-0.2297	-0.9949	2.8605	C	0	0	0	0	0	0	0	0	0	0	0	0
-0.9021	-1.7638	3.2544	H	0	0	0	0	0	0	0	0	0	0	0	0
-0.2801	-0.135	3.5351	H	0	0	0	0	0	0	0	0	0	0	0	0
0.7901	-1.3928	2.8798	H	0	0	0	0	0	0	0	0	0	0	0	0
-3.9872	0.0956	-0.2457	C	0	0	0	0	0	0	0	0	0	0	0	0
-4.3327	1.0371	0.1917	H	0	0	0	0	0	0	0	0	0	0	0	0
-4.532	-0.7172	0.2456	H	0	0	0	0	0	0	0	0	0	0	0	0
-4.2474	0.0891	-1.3103	H	0	0	0	0	0	0	0	0	0	0	0	0
-2.6868	0.4286	2.3323	O	0	0	0	0	0	0	0	0	0	0	0	0
1 2 1	0 0 0 0
2 7 1	0 0 0 0
2 3 1	0 0 0 0
2 6 1	0 0 0 0
3 8 1	0 0 0 0
3 4 1	0 0 0 0
4 9 1	0 0 0 0
4 5 1	0 0 0 0
5 10 1	0 0 0 0
5 11 1	0 0 0 0
5 6 1	0 0 0 0
12 13 1	0 0 0 0
12 14 1	0 0 0 0
3 12 1	0 0 0 0
4 15 1	0 0 0 0
15 16 1	0 0 0 0
16 17 1	0 0 0 0
12 17 1	0 0 0 0
18 19 1	0 0 0 0
18 20 1	0 0 0 0
15 18 1	0 0 0 0
21 22 1	0 0 0 0
21 23 1	0 0 0 0
18 21 1	0 0 0 0
17 21 1	0 0 0 0
24 25 1	0 0 0 0
24 26 1	0 0 0 0
24 27 1	0 0 0 0
6 24 1	0 0 0 0
28 29 1	0 0 0 0
28 30 1	0 0 0 0
6 28 1	0 0 0 0
31 32 1	0 0 0 0
28 31 1	0 0 0 0
33 34 1	0 0 0 0
33 35 1	0 0 0 0
33 36 1	0 0 0 0
15 33 1	0 0 0 0
37 38 1	0 0 0 0
37 39 1	0 0 0 0
37 40 1	0 0 0 0
17 37 1	0 0 0 0
16 41 2	0 0 0 0
M END
$$$$
M0004
Spartan	02132113543D
41 43 0	0 0 0 0	0 0 0	999	V2	0
0.3802	1.6982	-0.5746	H	0	0	0	0	0	0	0	0	0	0	0	0
0.7464	1.4512	0.4278	C	0	0	0	0	0	0	0	0	0	0	0	0
-0.1489	0.4079	1.1064	C	0	0	0	0	0	0	0	0	0	0	0	0
0.3276	-0.9531	0.5185	C	0	0	0	0	0	0	0	0	0	0	0	0
1.7889	-0.7077	0.063	C	0	0	0	0	0	0	0	0	0	0	0	0
2.1301	0.7831	0.3215	C	0	0	0	0	0	0	0	0	0	0	0	0
0.77	2.4003	0.9789	H	0	0	0	0	0	0	0	0	0	0	0	0
0.1324	0.4027	2.1672	H	0	0	0	0	0	0	0	0	0	0	0	0
0.2986	-1.7126	1.309	H	0	0	0	0	0	0	0	0	0	0	0	0
1.9043	-0.9304	-1.0035	H	0	0	0	0	0	0	0	0	0	0	0	0
2.4897	-1.3702	0.5847	H	0	0	0	0	0	0	0	0	0	0	0	0
-1.6683	0.6716	1.0658	C	0	0	0	0	0	0	0	0	0	0	0	0
-1.8567	1.7533	1.0319	H	0	0	0	0	0	0	0	0	0	0	0	0
-2.1186	0.3068	1.9972	H	0	0	0	0	0	0	0	0	0	0	0	0
-0.5857	-1.5079	-0.6211	C	0	0	0	0	0	0	0	0	0	0	0	0
-1.9942	-1.4616	-0.0367	C	0	0	0	0	0	0	0	0	0	0	0	0
-2.4348	-0.0043	-0.0995	C	0	0	0	0	0	0	0	0	0	0	0	0
-0.7185	-0.5334	-1.8132	C	0	0	0	0	0	0	0	0	0	0	0	0
-0.9519	-1.1047	-2.7179	H	0	0	0	0	0	0	0	0	0	0	0	0
0.2143	-0.0001	-2.0186	H	0	0	0	0	0	0	0	0	0	0	0	0
-1.8918	0.4311	-1.4757	C	0	0	0	0	0	0	0	0	0	0	0	0
-2.6833	0.3373	-2.2268	H	0	0	0	0	0	0	0	0	0	0	0	0
-1.5871	1.4825	-1.4707	H	0	0	0	0	0	0	0	0	0	0	0	0
2.9816	1.3918	-0.7919	C	0	0	0	0	0	0	0	0	0	0	0	0
2.4515	1.3631	-1.7509	H	0	0	0	0	0	0	0	0	0	0	0	0
3.9223	0.8422	-0.9105	H	0	0	0	0	0	0	0	0	0	0	0	0
3.2291	2.4316	-0.5623	H	0	0	0	0	0	0	0	0	0	0	0	0
2.8999	0.8809	1.6543	C	0	0	0	0	0	0	0	0	0	0	0	0
2.3489	0.3587	2.4533	H	0	0	0	0	0	0	0	0	0	0	0	0
3.8592	0.3642	1.5396	H	0	0	0	0	0	0	0	0	0	0	0	0
3.2233	2.1999	2.0425	O	0	0	0	0	0	0	0	0	0	0	0	0
2.4149	2.6303	2.3444	H	0	0	0	0	0	0	0	0	0	0	0	0
-0.1658	-2.9184	-1.0122	C	0	0	0	0	0	0	0	0	0	0	0	0
-0.8445	-3.3276	-1.7674	H	0	0	0	0	0	0	0	0	0	0	0	0
-0.1983	-3.5836	-0.1442	H	0	0	0	0	0	0	0	0	0	0	0	0
0.8487	-2.9323	-1.4242	H	0	0	0	0	0	0	0	0	0	0	0	0
-3.9357	0.1794	0.0679	C	0	0	0	0	0	0	0	0	0	0	0	0
-4.2749	-0.2487	1.0157	H	0	0	0	0	0	0	0	0	0	0	0	0
-4.4815	-0.3237	-0.7365	H	0	0	0	0	0	0	0	0	0	0	0	0
-4.2012	1.2423	0.0502	H	0	0	0	0	0	0	0	0	0	0	0	0
-2.6204	-2.3898	0.4186	O	0	0	0	0	0	0	0	0	0	0	0	0
1 2 1	0 0 0 0
2 7 1	0 0 0 0
2 3 1	0 0 0 0
2 6 1	0 0 0 0
3 8 1	0 0 0 0
3 4 1	0 0 0 0
4 9 1	0 0 0 0
4 5 1	0 0 0 0
5 10 1	0 0 0 0
5 11 1	0 0 0 0
5 6 1	0 0 0 0
12 13 1	0 0 0 0
12 14 1	0 0 0 0
3 12 1	0 0 0 0
4 15 1	0 0 0 0
15 16 1	0 0 0 0
16 17 1	0 0 0 0
12 17 1	0 0 0 0
18 19 1	0 0 0 0
18 20 1	0 0 0 0
15 18 1	0 0 0 0
21 22 1	0 0 0 0
21 23 1	0 0 0 0
18 21 1	0 0 0 0
17 21 1	0 0 0 0
24 25 1	0 0 0 0
24 26 1	0 0 0 0
24 27 1	0 0 0 0
6 24 1	0 0 0 0
28 29 1	0 0 0 0
28 30 1	0 0 0 0
6 28 1	0 0 0 0
31 32 1	0 0 0 0
28 31 1	0 0 0 0
33 34 1	0 0 0 0
33 35 1	0 0 0 0
33 36 1	0 0 0 0
15 33 1	0 0 0 0
37 38 1	0 0 0 0
37 39 1	0 0 0 0
37 40 1	0 0 0 0
17 37 1	0 0 0 0
16 41 2	0 0 0 0
M END
$$$$
M0005
Spartan	02132113543D
41 43 0	0 0 0 0	0 0 0	999	V2	0
-0.5764	0.0502	-1.7841	H	0	0	0	0	0	0	0	0	0	0	0	0
-0.5583	-0.9422	-1.3227	C	0	0	0	0	0	0	0	0	0	0	0	0
0.5709	-1.0546	-0.289	C	0	0	0	0	0	0	0	0	0	0	0	0
-0.0129	-0.4161	1.0042	C	0	0	0	0	0	0	0	0	0	0	0	0
-1.5504	-0.5622	0.8708	C	0	0	0	0	0	0	0	0	0	0	0	0
-1.8601	-1.1619	-0.5284	C	0	0	0	0	0	0	0	0	0	0	0	0
-0.4369	-1.6643	-2.1401	H	0	0	0	0	0	0	0	0	0	0	0	0
0.693	-2.1242	-0.0801	H	0	0	0	0	0	0	0	0	0	0	0	0
0.3472	-0.9794	1.873	H	0	0	0	0	0	0	0	0	0	0	0	0
-2.0406	0.4121	0.9705	H	0	0	0	0	0	0	0	0	0	0	0	0
-1.9731	-1.1932	1.6565	H	0	0	0	0	0	0	0	0	0	0	0	0
1.9562	-0.5425	-0.7325	C	0	0	0	0	0	0	0	0	0	0	0	0
2.0665	-0.6627	-1.8184	H	0	0	0	0	0	0	0	0	0	0	0	0
2.7316	-1.1659	-0.2712	H	0	0	0	0	0	0	0	0	0	0	0	0
0.4477	1.0575	1.2484	C	0	0	0	0	0	0	0	0	0	0	0	0
1.9672	1.0055	1.132	C	0	0	0	0	0	0	0	0	0	0	0	0
2.2786	0.9266	-0.3578	C	0	0	0	0	0	0	0	0	0	0	0	0
0.0835	2.0005	0.0795	C	0	0	0	0	0	0	0	0	0	0	0	0
-0.0045	3.0239	0.4579	H	0	0	0	0	0	0	0	0	0	0	0	0
-0.8843	1.7531	-0.3644	H	0	0	0	0	0	0	0	0	0	0	0	0
1.2495	1.9124	-0.9474	C	0	0	0	0	0	0	0	0	0	0	0	0
1.7153	2.8956	-1.0715	H	0	0	0	0	0	0	0	0	0	0	0	0
0.9157	1.5967	-1.9403	H	0	0	0	0	0	0	0	0	0	0	0	0
-3.0617	-0.4872	-1.194	C	0	0	0	0	0	0	0	0	0	0	0	0
-2.8983	0.5942	-1.2809	H	0	0	0	0	0	0	0	0	0	0	0	0
-3.9733	-0.6542	-0.6128	H	0	0	0	0	0	0	0	0	0	0	0	0
-3.2239	-0.8857	-2.2037	H	0	0	0	0	0	0	0	0	0	0	0	0
-2.1309	-2.6671	-0.4105	C	0	0	0	0	0	0	0	0	0	0	0	0
-2.2937	-3.0805	-1.42	H	0	0	0	0	0	0	0	0	0	0	0	0
-1.2529	-3.1742	0.0201	H	0	0	0	0	0	0	0	0	0	0	0	0
-3.2697	-2.8663	0.4072	O	0	0	0	0	0	0	0	0	0	0	0	0
-3.4073	-3.8145	0.507	H	0	0	0	0	0	0	0	0	0	0	0	0
-0.0133	1.5499	2.6138	C	0	0	0	0	0	0	0	0	0	0	0	0
0.3564	2.563	2.8039	H	0	0	0	0	0	0	0	0	0	0	0	0
0.3745	0.9023	3.4063	H	0	0	0	0	0	0	0	0	0	0	0	0
-1.106	1.5678	2.682	H	0	0	0	0	0	0	0	0	0	0	0	0
3.7255	1.2598	-0.6895	C	0	0	0	0	0	0	0	0	0	0	0	0
4.4083	0.5978	-0.1493	H	0	0	0	0	0	0	0	0	0	0	0	0
3.9649	2.2881	-0.4014	H	0	0	0	0	0	0	0	0	0	0	0	0
3.9115	1.1523	-1.7637	H	0	0	0	0	0	0	0	0	0	0	0	0
2.7645	0.9895	2.0409	O	0	0	0	0	0	0	0	0	0	0	0	0
1 2 1	0 0 0 0
2 7 1	0 0 0 0
2 3 1	0 0 0 0
2 6 1	0 0 0 0
3 8 1	0 0 0 0
3 4 1	0 0 0 0
4 9 1	0 0 0 0
4 5 1	0 0 0 0
5 10 1	0 0 0 0
5 11 1	0 0 0 0
5 6 1	0 0 0 0
12 13 1	0 0 0 0
12 14 1	0 0 0 0
3 12 1	0 0 0 0
4 15 1	0 0 0 0
15 16 1	0 0 0 0
16 17 1	0 0 0 0
12 17 1	0 0 0 0
18 19 1	0 0 0 0
18 20 1	0 0 0 0
15 18 1	0 0 0 0
21 22 1	0 0 0 0
21 23 1	0 0 0 0
18 21 1	0 0 0 0
17 21 1	0 0 0 0
24 25 1	0 0 0 0
24 26 1	0 0 0 0
24 27 1	0 0 0 0
6 24 1	0 0 0 0
28 29 1	0 0 0 0
28 30 1	0 0 0 0
6 28 1	0 0 0 0
31 32 1	0 0 0 0
28 31 1	0 0 0 0
33 34 1	0 0 0 0
33 35 1	0 0 0 0
33 36 1	0 0 0 0
15 33 1	0 0 0 0
37 38 1	0 0 0 0
37 39 1	0 0 0 0
37 40 1	0 0 0 0
17 37 1	0 0 0 0
16 41 2	0 0 0 0
M END
$$$$
M0006
Spartan	02132113543D
41 43 0	0 0 0 0	0 0 0	999	V2	0
-0.5989	-0.0065	-1.807	H	0	0	0	0	0	0	0	0	0	0	0	0
-0.5798	-0.9805	-1.3053	C	0	0	0	0	0	0	0	0	0	0	0	0
0.55	-1.0532	-0.2697	C	0	0	0	0	0	0	0	0	0	0	0	0
-0.0428	-0.4132	1.017	C	0	0	0	0	0	0	0	0	0	0	0	0
-1.5762	-0.5939	0.8942	C	0	0	0	0	0	0	0	0	0	0	0	0
-1.8903	-1.1752	-0.5132	C	0	0	0	0	0	0	0	0	0	0	0	0
-0.4561	-1.736	-2.0907	H	0	0	0	0	0	0	0	0	0	0	0	0
0.6764	-2.1154	-0.0468	H	0	0	0	0	0	0	0	0	0	0	0	0
0.3278	-0.9664	1.8877	H	0	0	0	0	0	0	0	0	0	0	0	0
-2.0917	0.3648	1.0211	H	0	0	0	0	0	0	0	0	0	0	0	0
-1.9539	-1.2556	1.6786	H	0	0	0	0	0	0	0	0	0	0	0	0
1.9206	-0.5129	-0.7224	C	0	0	0	0	0	0	0	0	0	0	0	0
2.0302	-0.6369	-1.8085	H	0	0	0	0	0	0	0	0	0	0	0	0
2.7117	-1.1173	-0.2616	H	0	0	0	0	0	0	0	0	0	0	0	0
0.3872	1.0708	1.2504	C	0	0	0	0	0	0	0	0	0	0	0	0
1.9077	1.05	1.1304	C	0	0	0	0	0	0	0	0	0	0	0	0
2.217	0.9649	-0.3591	C	0	0	0	0	0	0	0	0	0	0	0	0
0.001	1.9956	0.0742	C	0	0	0	0	0	0	0	0	0	0	0	0
-0.1124	3.0199	0.4438	H	0	0	0	0	0	0	0	0	0	0	0	0
-0.9599	1.7205	-0.3677	H	0	0	0	0	0	0	0	0	0	0	0	0
1.1678	1.9268	-0.9527	C	0	0	0	0	0	0	0	0	0	0	0	0
1.6138	2.919	-1.0813	H	0	0	0	0	0	0	0	0	0	0	0	0
0.8395	1.6	-1.9443	H	0	0	0	0	0	0	0	0	0	0	0	0
-3.0621	-0.4505	-1.1838	C	0	0	0	0	0	0	0	0	0	0	0	0
-2.8491	0.6198	-1.2807	H	0	0	0	0	0	0	0	0	0	0	0	0
-3.985	-0.5545	-0.6008	H	0	0	0	0	0	0	0	0	0	0	0	0
-3.2509	-0.8439	-2.1899	H	0	0	0	0	0	0	0	0	0	0	0	0
-2.272	-2.6555	-0.4109	C	0	0	0	0	0	0	0	0	0	0	0	0
-3.227	-2.7348	0.1346	H	0	0	0	0	0	0	0	0	0	0	0	0
-2.4333	-3.0552	-1.4256	H	0	0	0	0	0	0	0	0	0	0	0	0
-1.2576	-3.3807	0.2582	O	0	0	0	0	0	0	0	0	0	0	0	0
-1.5388	-4.3001	0.3284	H	0	0	0	0	0	0	0	0	0	0	0	0
-0.0772	1.5664	2.6133	C	0	0	0	0	0	0	0	0	0	0	0	0
0.2737	2.5875	2.7937	H	0	0	0	0	0	0	0	0	0	0	0	0
0.3266	0.9332	3.409	H	0	0	0	0	0	0	0	0	0	0	0	0
-1.1697	1.5647	2.6882	H	0	0	0	0	0	0	0	0	0	0	0	0
3.656	1.3238	-0.697	C	0	0	0	0	0	0	0	0	0	0	0	0
4.3525	0.6811	-0.1507	H	0	0	0	0	0	0	0	0	0	0	0	0
3.876	2.3601	-0.421	H	0	0	0	0	0	0	0	0	0	0	0	0
3.8425	1.2074	-1.7705	H	0	0	0	0	0	0	0	0	0	0	0	0
2.7066	1.062	2.0381	O	0	0	0	0	0	0	0	0	0	0	0	0
1 2 1	0 0 0 0
2 7 1	0 0 0 0
2 3 1	0 0 0 0
2 6 1	0 0 0 0
3 8 1	0 0 0 0
3 4 1	0 0 0 0
4 9 1	0 0 0 0
4 5 1	0 0 0 0
5 10 1	0 0 0 0
5 11 1	0 0 0 0
5 6 1	0 0 0 0
12 13 1	0 0 0 0
12 14 1	0 0 0 0
3 12 1	0 0 0 0
4 15 1	0 0 0 0
15 16 1	0 0 0 0
16 17 1	0 0 0 0
12 17 1	0 0 0 0
18 19 1	0 0 0 0
18 20 1	0 0 0 0
15 18 1	0 0 0 0
21 22 1	0 0 0 0
21 23 1	0 0 0 0
18 21 1	0 0 0 0
17 21 1	0 0 0 0
24 25 1	0 0 0 0
24 26 1	0 0 0 0
24 27 1	0 0 0 0
6 24 1	0 0 0 0
28 29 1	0 0 0 0
28 30 1	0 0 0 0
6 28 1	0 0 0 0
31 32 1	0 0 0 0
28 31 1	0 0 0 0
33 34 1	0 0 0 0
33 35 1	0 0 0 0
33 36 1	0 0 0 0
15 33 1	0 0 0 0
37 38 1	0 0 0 0
37 39 1	0 0 0 0
37 40 1	0 0 0 0
17 37 1	0 0 0 0
16 41 2	0 0 0 0
M END
$$$$
M0007
Spartan	02132113543D
41 43 0	0 0 0 0	0 0 0	999	V2	0
-0.623	-0.0046	-1.818	H	0	0	0	0	0	0	0	0	0	0	0	0
-0.6016	-0.9841	-1.3277	C	0	0	0	0	0	0	0	0	0	0	0	0
0.5302	-1.0699	-0.2951	C	0	0	0	0	0	0	0	0	0	0	0	0
-0.0565	-0.4289	0.9952	C	0	0	0	0	0	0	0	0	0	0	0	0
-1.5929	-0.5898	0.8664	C	0	0	0	0	0	0	0	0	0	0	0	0
-1.9066	-1.1924	-0.5324	C	0	0	0	0	0	0	0	0	0	0	0	0
-0.4791	-1.7321	-2.1197	H	0	0	0	0	0	0	0	0	0	0	0	0
0.6461	-2.136	-0.0842	H	0	0	0	0	0	0	0	0	0	0	0	0
0.3119	-0.9825	1.8683	H	0	0	0	0	0	0	0	0	0	0	0	0
-2.0906	0.3807	0.9687	H	0	0	0	0	0	0	0	0	0	0	0	0
-2.0045	-1.2094	1.6737	H	0	0	0	0	0	0	0	0	0	0	0	0
1.9075	-0.5422	-0.7422	C	0	0	0	0	0	0	0	0	0	0	0	0
2.0171	-0.6647	-1.828	H	0	0	0	0	0	0	0	0	0	0	0	0
2.6906	-1.1568	-0.2814	H	0	0	0	0	0	0	0	0	0	0	0	0
0.3854	1.0509	1.2314	C	0	0	0	0	0	0	0	0	0	0	0	0
1.9066	1.0156	1.1142	C	0	0	0	0	0	0	0	0	0	0	0	0
2.2179	0.9318	-0.3745	C	0	0	0	0	0	0	0	0	0	0	0	0
0.0095	1.9808	0.0556	C	0	0	0	0	0	0	0	0	0	0	0	0
-0.0975	3.005	0.4279	H	0	0	0	0	0	0	0	0	0	0	0	0
-0.9523	1.7142	-0.391	H	0	0	0	0	0	0	0	0	0	0	0	0
1.179	1.9049	-0.968	C	0	0	0	0	0	0	0	0	0	0	0	0
1.6336	2.8935	-1.0927	H	0	0	0	0	0	0	0	0	0	0	0	0
0.8507	1.5821	-1.9607	H	0	0	0	0	0	0	0	0	0	0	0	0
-3.0939	-0.4913	-1.1992	C	0	0	0	0	0	0	0	0	0	0	0	0
-2.9012	0.5822	-1.3048	H	0	0	0	0	0	0	0	0	0	0	0	0
-4.0119	-0.6094	-0.6114	H	0	0	0	0	0	0	0	0	0	0	0	0
-3.2809	-0.8964	-2.2008	H	0	0	0	0	0	0	0	0	0	0	0	0
-2.2648	-2.6856	-0.4185	C	0	0	0	0	0	0	0	0	0	0	0	0
-3.2213	-2.7797	0.1217	H	0	0	0	0	0	0	0	0	0	0	0	0
-2.4142	-3.098	-1.4218	H	0	0	0	0	0	0	0	0	0	0	0	0
-1.2773	-3.5043	0.1774	O	0	0	0	0	0	0	0	0	0	0	0	0
-1.2134	-3.2632	1.1096	H	0	0	0	0	0	0	0	0	0	0	0	0
-0.0789	1.5488	2.5936	C	0	0	0	0	0	0	0	0	0	0	0	0
0.29	2.5627	2.7799	H	0	0	0	0	0	0	0	0	0	0	0	0
0.3076	0.9059	3.3905	H	0	0	0	0	0	0	0	0	0	0	0	0
-1.172	1.5682	2.6605	H	0	0	0	0	0	0	0	0	0	0	0	0
3.6609	1.2773	-0.7095	C	0	0	0	0	0	0	0	0	0	0	0	0
4.3506	0.6214	-0.1706	H	0	0	0	0	0	0	0	0	0	0	0	0
3.8924	2.3082	-0.4232	H	0	0	0	0	0	0	0	0	0	0	0	0
3.845	1.1699	-1.784	H	0	0	0	0	0	0	0	0	0	0	0	0
2.7017	1.0174	2.025	O	0	0	0	0	0	0	0	0	0	0	0	0
1 2 1	0 0 0 0
2 7 1	0 0 0 0
2 3 1	0 0 0 0
2 6 1	0 0 0 0
3 8 1	0 0 0 0
3 4 1	0 0 0 0
4 9 1	0 0 0 0
4 5 1	0 0 0 0
5 10 1	0 0 0 0
5 11 1	0 0 0 0
5 6 1	0 0 0 0
12 13 1	0 0 0 0
12 14 1	0 0 0 0
3 12 1	0 0 0 0
4 15 1	0 0 0 0
15 16 1	0 0 0 0
16 17 1	0 0 0 0
12 17 1	0 0 0 0
18 19 1	0 0 0 0
18 20 1	0 0 0 0
15 18 1	0 0 0 0
21 22 1	0 0 0 0
21 23 1	0 0 0 0
18 21 1	0 0 0 0
17 21 1	0 0 0 0
24 25 1	0 0 0 0
24 26 1	0 0 0 0
24 27 1	0 0 0 0
6 24 1	0 0 0 0
28 29 1	0 0 0 0
28 30 1	0 0 0 0
6 28 1	0 0 0 0
31 32 1	0 0 0 0
28 31 1	0 0 0 0
33 34 1	0 0 0 0
33 35 1	0 0 0 0
33 36 1	0 0 0 0
15 33 1	0 0 0 0
37 38 1	0 0 0 0
37 39 1	0 0 0 0
37 40 1	0 0 0 0
17 37 1	0 0 0 0
16 41 2	0 0 0 0
M END
$$$$
M0008
Spartan	02132113543D
41 43 0	0 0 0 0	0 0 0	999	V2	0
-0.5825	0.0315	-1.7952	H	0	0	0	0	0	0	0	0	0	0	0	0
-0.5697	-0.9604	-1.3317	C	0	0	0	0	0	0	0	0	0	0	0	0
0.5591	-1.0788	-0.2992	C	0	0	0	0	0	0	0	0	0	0	0	0
-0.0188	-0.4322	0.992	C	0	0	0	0	0	0	0	0	0	0	0	0
-1.5573	-0.5693	0.857	C	0	0	0	0	0	0	0	0	0	0	0	0
-1.8733	-1.1773	-0.5387	C	0	0	0	0	0	0	0	0	0	0	0	0
-0.4531	-1.6849	-2.1477	H	0	0	0	0	0	0	0	0	0	0	0	0
0.6727	-2.1489	-0.0876	H	0	0	0	0	0	0	0	0	0	0	0	0
0.3377	-0.994	1.8637	H	0	0	0	0	0	0	0	0	0	0	0	0
-2.0433	0.4076	0.9541	H	0	0	0	0	0	0	0	0	0	0	0	0
-1.9699	-1.1778	1.6711	H	0	0	0	0	0	0	0	0	0	0	0	0
1.9483	-0.5772	-0.7426	C	0	0	0	0	0	0	0	0	0	0	0	0
2.0583	-0.7025	-1.828	H	0	0	0	0	0	0	0	0	0	0	0	0
2.7193	-1.2042	-0.2779	H	0	0	0	0	0	0	0	0	0	0	0	0
0.4479	1.0401	1.2306	C	0	0	0	0	0	0	0	0	0	0	0	0
1.9682	0.9786	1.1153	C	0	0	0	0	0	0	0	0	0	0	0	0
2.2798	0.8918	-0.3738	C	0	0	0	0	0	0	0	0	0	0	0	0
0.0899	1.9804	0.0571	C	0	0	0	0	0	0	0	0	0	0	0	0
0.0062	3.0059	0.432	H	0	0	0	0	0	0	0	0	0	0	0	0
-0.8789	1.7365	-0.3886	H	0	0	0	0	0	0	0	0	0	0	0	0
1.257	1.8819	-0.9677	C	0	0	0	0	0	0	0	0	0	0	0	0
1.7287	2.8621	-1.094	H	0	0	0	0	0	0	0	0	0	0	0	0
0.9228	1.5647	-1.9603	H	0	0	0	0	0	0	0	0	0	0	0	0
-3.0718	-0.4985	-1.2035	C	0	0	0	0	0	0	0	0	0	0	0	0
-2.9152	0.5844	-1.278	H	0	0	0	0	0	0	0	0	0	0	0	0
-3.9874	-0.68	-0.6337	H	0	0	0	0	0	0	0	0	0	0	0	0
-3.2264	-0.8874	-2.2172	H	0	0	0	0	0	0	0	0	0	0	0	0
-2.1519	-2.6906	-0.4317	C	0	0	0	0	0	0	0	0	0	0	0	0
-2.2917	-3.0972	-1.4401	H	0	0	0	0	0	0	0	0	0	0	0	0
-1.2861	-3.2076	0.0135	H	0	0	0	0	0	0	0	0	0	0	0	0
-3.3363	-3.0106	0.2691	O	0	0	0	0	0	0	0	0	0	0	0	0
-3.1969	-2.8099	1.2016	H	0	0	0	0	0	0	0	0	0	0	0	0
-0.0103	1.5404	2.594	C	0	0	0	0	0	0	0	0	0	0	0	0
0.3639	2.5525	2.7793	H	0	0	0	0	0	0	0	0	0	0	0	0
0.3754	0.8955	3.3896	H	0	0	0	0	0	0	0	0	0	0	0	0
-1.1029	1.5649	2.6634	H	0	0	0	0	0	0	0	0	0	0	0	0
3.7288	1.2143	-0.7064	C	0	0	0	0	0	0	0	0	0	0	0	0
4.4074	0.5496	-0.1639	H	0	0	0	0	0	0	0	0	0	0	0	0
3.9748	2.2422	-0.4217	H	0	0	0	0	0	0	0	0	0	0	0	0
3.9142	1.1018	-1.7802	H	0	0	0	0	0	0	0	0	0	0	0	0
2.7634	0.9628	2.0261	O	0	0	0	0	0	0	0	0	0	0	0	0
1 2 1	0 0 0 0
2 7 1	0 0 0 0
2 3 1	0 0 0 0
2 6 1	0 0 0 0
3 8 1	0 0 0 0
3 4 1	0 0 0 0
4 9 1	0 0 0 0
4 5 1	0 0 0 0
5 10 1	0 0 0 0
5 11 1	0 0 0 0
5 6 1	0 0 0 0
12 13 1	0 0 0 0
12 14 1	0 0 0 0
3 12 1	0 0 0 0
4 15 1	0 0 0 0
15 16 1	0 0 0 0
16 17 1	0 0 0 0
12 17 1	0 0 0 0
18 19 1	0 0 0 0
18 20 1	0 0 0 0
15 18 1	0 0 0 0
21 22 1	0 0 0 0
21 23 1	0 0 0 0
18 21 1	0 0 0 0
17 21 1	0 0 0 0
24 25 1	0 0 0 0
24 26 1	0 0 0 0
24 27 1	0 0 0 0
6 24 1	0 0 0 0
28 29 1	0 0 0 0
28 30 1	0 0 0 0
6 28 1	0 0 0 0
31 32 1	0 0 0 0
28 31 1	0 0 0 0
33 34 1	0 0 0 0
33 35 1	0 0 0 0
33 36 1	0 0 0 0
15 33 1	0 0 0 0
37 38 1	0 0 0 0
37 39 1	0 0 0 0
37 40 1	0 0 0 0
17 37 1	0 0 0 0
16 41 2	0 0 0 0
M END
$$$$
M0009
Spartan	02132113543D
41 43 0	0 0 0 0	0 0 0	999	V2	0
-0.5793	-0.0557	-1.7929	H	0	0	0	0	0	0	0	0	0	0	0	0
-0.5793	-1.0181	-1.2706	C	0	0	0	0	0	0	0	0	0	0	0	0
0.5484	-1.0781	-0.2289	C	0	0	0	0	0	0	0	0	0	0	0	0
-0.0492	-0.4318	1.0515	C	0	0	0	0	0	0	0	0	0	0	0	0
-1.5775	-0.6502	0.9374	C	0	0	0	0	0	0	0	0	0	0	0	0
-1.9002	-1.1856	-0.4878	C	0	0	0	0	0	0	0	0	0	0	0	0
-0.4552	-1.7832	-2.05	H	0	0	0	0	0	0	0	0	0	0	0	0
0.692	-2.1346	0.0169	H	0	0	0	0	0	0	0	0	0	0	0	0
0.3379	-0.9648	1.9277	H	0	0	0	0	0	0	0	0	0	0	0	0
-2.1199	0.2844	1.1192	H	0	0	0	0	0	0	0	0	0	0	0	0
-1.9177	-1.3608	1.6967	H	0	0	0	0	0	0	0	0	0	0	0	0
1.9169	-0.5333	-0.6848	C	0	0	0	0	0	0	0	0	0	0	0	0
2.0317	-0.6725	-1.7684	H	0	0	0	0	0	0	0	0	0	0	0	0
2.7114	-1.1224	-0.2104	H	0	0	0	0	0	0	0	0	0	0	0	0
0.3594	1.0616	1.262	C	0	0	0	0	0	0	0	0	0	0	0	0
1.8805	1.0558	1.1461	C	0	0	0	0	0	0	0	0	0	0	0	0
2.1948	0.953	-0.3416	C	0	0	0	0	0	0	0	0	0	0	0	0
-0.0356	1.9644	0.0717	C	0	0	0	0	0	0	0	0	0	0	0	0
-0.1669	2.9921	0.4261	H	0	0	0	0	0	0	0	0	0	0	0	0
-0.9907	1.6669	-0.3691	H	0	0	0	0	0	0	0	0	0	0	0	0
1.1382	1.8991	-0.9485	C	0	0	0	0	0	0	0	0	0	0	0	0
1.5754	2.8946	-1.0802	H	0	0	0	0	0	0	0	0	0	0	0	0
0.8206	1.5637	-1.9407	H	0	0	0	0	0	0	0	0	0	0	0	0
-3.0454	-0.4112	-1.1493	C	0	0	0	0	0	0	0	0	0	0	0	0
-2.8149	0.6585	-1.2046	H	0	0	0	0	0	0	0	0	0	0	0	0
-3.9788	-0.521	-0.5844	H	0	0	0	0	0	0	0	0	0	0	0	0
-3.2269	-0.7651	-2.1715	H	0	0	0	0	0	0	0	0	0	0	0	0
-2.3342	-2.6613	-0.4233	C	0	0	0	0	0	0	0	0	0	0	0	0
-3.2416	-2.7355	0.1864	H	0	0	0	0	0	0	0	0	0	0	0	0
-2.5916	-3.0085	-1.4369	H	0	0	0	0	0	0	0	0	0	0	0	0
-1.3984	-3.5343	0.1803	O	0	0	0	0	0	0	0	0	0	0	0	0
-0.7089	-3.7215	-0.4652	H	0	0	0	0	0	0	0	0	0	0	0	0
-0.1133	1.5728	2.6165	C	0	0	0	0	0	0	0	0	0	0	0	0
0.2456	2.5927	2.7893	H	0	0	0	0	0	0	0	0	0	0	0	0
0.2767	0.9443	3.4228	H	0	0	0	0	0	0	0	0	0	0	0	0
-1.2063	1.5823	2.6809	H	0	0	0	0	0	0	0	0	0	0	0	0
3.6311	1.3217	-0.6813	C	0	0	0	0	0	0	0	0	0	0	0	0
4.3337	0.6887	-0.1302	H	0	0	0	0	0	0	0	0	0	0	0	0
3.8407	2.362	-0.4112	H	0	0	0	0	0	0	0	0	0	0	0	0
3.8193	1.2006	-1.7545	H	0	0	0	0	0	0	0	0	0	0	0	0
2.6776	1.0902	2.0548	O	0	0	0	0	0	0	0	0	0	0	0	0
1 2 1	0 0 0 0
2 7 1	0 0 0 0
2 3 1	0 0 0 0
2 6 1	0 0 0 0
3 8 1	0 0 0 0
3 4 1	0 0 0 0
4 9 1	0 0 0 0
4 5 1	0 0 0 0
5 10 1	0 0 0 0
5 11 1	0 0 0 0
5 6 1	0 0 0 0
12 13 1	0 0 0 0
12 14 1	0 0 0 0
3 12 1	0 0 0 0
4 15 1	0 0 0 0
15 16 1	0 0 0 0
16 17 1	0 0 0 0
12 17 1	0 0 0 0
18 19 1	0 0 0 0
18 20 1	0 0 0 0
15 18 1	0 0 0 0
21 22 1	0 0 0 0
21 23 1	0 0 0 0
18 21 1	0 0 0 0
17 21 1	0 0 0 0
24 25 1	0 0 0 0
24 26 1	0 0 0 0
24 27 1	0 0 0 0
6 24 1	0 0 0 0
28 29 1	0 0 0 0
28 30 1	0 0 0 0
6 28 1	0 0 0 0
31 32 1	0 0 0 0
28 31 1	0 0 0 0
33 34 1	0 0 0 0
33 35 1	0 0 0 0
33 36 1	0 0 0 0
15 33 1	0 0 0 0
37 38 1	0 0 0 0
37 39 1	0 0 0 0
37 40 1	0 0 0 0
17 37 1	0 0 0 0
16 41 2	0 0 0 0
M END
$$$$

## Sheet: 2S3S7R9R11R
M0001
Spartan	02132113543D
41 43 0	0 0 0 0	0 0 0	999	V2	0
-0.7703	-1.5803	-2.3923	H	0	0	0	0	0	0	0	0	0	0	0	0
-0.6259	-1.5041	-1.3089	C	0	0	0	0	0	0	0	0	0	0	0	0
0.1665	-0.2681	-0.891	C	0	0	0	0	0	0	0	0	0	0	0	0
-0.1887	-0.1602	0.5945	C	0	0	0	0	0	0	0	0	0	0	0	0
-1.7099	-0.3066	0.5767	C	0	0	0	0	0	0	0	0	0	0	0	0
-1.9834	-1.3568	-0.5514	C	0	0	0	0	0	0	0	0	0	0	0	0
-0.1048	-2.4073	-0.9718	H	0	0	0	0	0	0	0	0	0	0	0	0
-0.2849	0.5936	-1.405	H	0	0	0	0	0	0	0	0	0	0	0	0
0.2115	-1.0526	1.0981	H	0	0	0	0	0	0	0	0	0	0	0	0
-2.1837	0.6507	0.3212	H	0	0	0	0	0	0	0	0	0	0	0	0
-2.1121	-0.6295	1.5409	H	0	0	0	0	0	0	0	0	0	0	0	0
1.6729	-0.2163	-1.1205	C	0	0	0	0	0	0	0	0	0	0	0	0
1.9084	-0.1119	-2.1876	H	0	0	0	0	0	0	0	0	0	0	0	0
2.14	-1.1484	-0.774	H	0	0	0	0	0	0	0	0	0	0	0	0
0.465	1.0718	1.2703	C	0	0	0	0	0	0	0	0	0	0	0	0
1.9541	0.7557	1.1265	C	0	0	0	0	0	0	0	0	0	0	0	0
2.3021	0.9787	-0.3462	C	0	0	0	0	0	0	0	0	0	0	0	0
0.3455	2.3411	0.3979	C	0	0	0	0	0	0	0	0	0	0	0	0
0.4323	3.2288	1.0329	H	0	0	0	0	0	0	0	0	0	0	0	0
-0.6283	2.4042	-0.0986	H	0	0	0	0	0	0	0	0	0	0	0	0
1.526	2.289	-0.6241	C	0	0	0	0	0	0	0	0	0	0	0	0
2.1936	3.1433	-0.4712	H	0	0	0	0	0	0	0	0	0	0	0	0
1.18	2.3381	-1.662	H	0	0	0	0	0	0	0	0	0	0	0	0
-3.0867	-0.8678	-1.4945	C	0	0	0	0	0	0	0	0	0	0	0	0
-2.7771	0.0522	-2.0026	H	0	0	0	0	0	0	0	0	0	0	0	0
-4.0109	-0.6507	-0.9455	H	0	0	0	0	0	0	0	0	0	0	0	0
-3.3143	-1.6147	-2.2648	H	0	0	0	0	0	0	0	0	0	0	0	0
-2.4156	-2.6942	0.0474	C	0	0	0	0	0	0	0	0	0	0	0	0
-3.3986	-2.5731	0.5309	H	0	0	0	0	0	0	0	0	0	0	0	0
-2.5299	-3.4324	-0.7634	H	0	0	0	0	0	0	0	0	0	0	0	0
-1.4438	-3.1182	0.9841	O	0	0	0	0	0	0	0	0	0	0	0	0
-1.7215	-3.964	1.3492	H	0	0	0	0	0	0	0	0	0	0	0	0
0.0183	1.239	2.7139	C	0	0	0	0	0	0	0	0	0	0	0	0
0.5855	2.0343	3.2085	H	0	0	0	0	0	0	0	0	0	0	0	0
0.1815	0.314	3.2765	H	0	0	0	0	0	0	0	0	0	0	0	0
-1.0466	1.4923	2.7644	H	0	0	0	0	0	0	0	0	0	0	0	0
3.7996	1.0683	-0.5941	C	0	0	0	0	0	0	0	0	0	0	0	0
4.2957	0.1385	-0.2984	H	0	0	0	0	0	0	0	0	0	0	0	0
4.2456	1.8807	-0.0109	H	0	0	0	0	0	0	0	0	0	0	0	0
4.0064	1.2509	-1.655	H	0	0	0	0	0	0	0	0	0	0	0	0
2.7062	0.3918	1.9996	O	0	0	0	0	0	0	0	0	0	0	0	0
1 2 1	0 0 0 0
2 7 1	0 0 0 0
2 3 1	0 0 0 0
2 6 1	0 0 0 0
3 8 1	0 0 0 0
3 4 1	0 0 0 0
4 9 1	0 0 0 0
4 5 1	0 0 0 0
5 10 1	0 0 0 0
5 11 1	0 0 0 0
5 6 1	0 0 0 0
12 13 1	0 0 0 0
12 14 1	0 0 0 0
3 12 1	0 0 0 0
4 15 1	0 0 0 0
15 16 1	0 0 0 0
16 17 1	0 0 0 0
12 17 1	0 0 0 0
18 19 1	0 0 0 0
18 20 1	0 0 0 0
15 18 1	0 0 0 0
21 22 1	0 0 0 0
21 23 1	0 0 0 0
18 21 1	0 0 0 0
17 21 1	0 0 0 0
24 25 1	0 0 0 0
24 26 1	0 0 0 0
24 27 1	0 0 0 0
6 24 1	0 0 0 0
28 29 1	0 0 0 0
28 30 1	0 0 0 0
6 28 1	0 0 0 0
31 32 1	0 0 0 0
28 31 1	0 0 0 0
33 34 1	0 0 0 0
33 35 1	0 0 0 0
33 36 1	0 0 0 0
15 33 1	0 0 0 0
37 38 1	0 0 0 0
37 39 1	0 0 0 0
37 40 1	0 0 0 0
17 37 1	0 0 0 0
16 41 2	0 0 0 0
M END
$$$$
M0002
Spartan	02132113543D
41 43 0	0 0 0 0	0 0 0	999	V2	0
1.5939	-0.7858	-2.4083	H	0	0	0	0	0	0	0	0	0	0	0	0
1.5217	-0.6396	-1.325	C	0	0	0	0	0	0	0	0	0	0	0	0
0.2891	0.1579	-0.9056	C	0	0	0	0	0	0	0	0	0	0	0	0
0.1777	-0.2	0.579	C	0	0	0	0	0	0	0	0	0	0	0	0
0.3142	-1.7222	0.5486	C	0	0	0	0	0	0	0	0	0	0	0	0
1.3817	-1.9941	-0.5635	C	0	0	0	0	0	0	0	0	0	0	0	0
2.4275	-0.12	-0.9914	H	0	0	0	0	0	0	0	0	0	0	0	0
-0.5759	-0.2884	-1.4186	H	0	0	0	0	0	0	0	0	0	0	0	0
1.0739	0.2014	1.078	H	0	0	0	0	0	0	0	0	0	0	0	0
-0.644	-2.1817	0.2723	H	0	0	0	0	0	0	0	0	0	0	0	0
0.5945	-2.1537	1.518	H	0	0	0	0	0	0	0	0	0	0	0	0
0.2436	1.6654	-1.1305	C	0	0	0	0	0	0	0	0	0	0	0	0
0.1385	1.9032	-2.197	H	0	0	0	0	0	0	0	0	0	0	0	0
1.1789	2.1271	-0.7854	H	0	0	0	0	0	0	0	0	0	0	0	0
-1.0475	0.4595	1.2598	C	0	0	0	0	0	0	0	0	0	0	0	0
-0.7214	1.948	1.1179	C	0	0	0	0	0	0	0	0	0	0	0	0
-0.9471	2.2999	-0.3529	C	0	0	0	0	0	0	0	0	0	0	0	0
-2.3182	0.3484	0.3889	C	0	0	0	0	0	0	0	0	0	0	0	0
-3.2043	0.4382	1.0259	H	0	0	0	0	0	0	0	0	0	0	0	0
-2.3879	-0.6241	-0.1096	H	0	0	0	0	0	0	0	0	0	0	0	0
-2.2613	1.5306	-0.6304	C	0	0	0	0	0	0	0	0	0	0	0	0
-3.1124	2.202	-0.4753	H	0	0	0	0	0	0	0	0	0	0	0	0
-2.3132	1.1867	-1.6689	H	0	0	0	0	0	0	0	0	0	0	0	0
0.916	-3.1144	-1.498	C	0	0	0	0	0	0	0	0	0	0	0	0
-0.0061	-2.8274	-2.0168	H	0	0	0	0	0	0	0	0	0	0	0	0
0.7128	-4.0378	-0.942	H	0	0	0	0	0	0	0	0	0	0	0	0
1.673	-3.3366	-2.2599	H	0	0	0	0	0	0	0	0	0	0	0	0
2.7279	-2.4031	0.0539	C	0	0	0	0	0	0	0	0	0	0	0	0
2.6236	-3.3863	0.5413	H	0	0	0	0	0	0	0	0	0	0	0	0
3.4735	-2.5093	-0.7419	H	0	0	0	0	0	0	0	0	0	0	0	0
3.2655	-1.4509	0.9503	O	0	0	0	0	0	0	0	0	0	0	0	0
2.7198	-1.4463	1.7446	H	0	0	0	0	0	0	0	0	0	0	0	0
-1.2146	0.0127	2.7032	C	0	0	0	0	0	0	0	0	0	0	0	0
-2.0064	0.5826	3.1994	H	0	0	0	0	0	0	0	0	0	0	0	0
-0.29	0.1749	3.2667	H	0	0	0	0	0	0	0	0	0	0	0	0
-1.4728	-1.0505	2.7549	H	0	0	0	0	0	0	0	0	0	0	0	0
-1.0297	3.7982	-0.5983	C	0	0	0	0	0	0	0	0	0	0	0	0
-0.0955	4.2888	-0.3088	H	0	0	0	0	0	0	0	0	0	0	0	0
-1.8356	4.2482	-0.0098	H	0	0	0	0	0	0	0	0	0	0	0	0
-1.2182	4.0066	-1.6574	H	0	0	0	0	0	0	0	0	0	0	0	0
-0.3451	2.6919	1.9926	O	0	0	0	0	0	0	0	0	0	0	0	0
1 2 1	0 0 0 0
2 7 1	0 0 0 0
2 3 1	0 0 0 0
2 6 1	0 0 0 0
3 8 1	0 0 0 0
3 4 1	0 0 0 0
4 9 1	0 0 0 0
4 5 1	0 0 0 0
5 10 1	0 0 0 0
5 11 1	0 0 0 0
5 6 1	0 0 0 0
12 13 1	0 0 0 0
12 14 1	0 0 0 0
3 12 1	0 0 0 0
4 15 1	0 0 0 0
15 16 1	0 0 0 0
16 17 1	0 0 0 0
12 17 1	0 0 0 0
18 19 1	0 0 0 0
18 20 1	0 0 0 0
15 18 1	0 0 0 0
21 22 1	0 0 0 0
21 23 1	0 0 0 0
18 21 1	0 0 0 0
17 21 1	0 0 0 0
24 25 1	0 0 0 0
24 26 1	0 0 0 0
24 27 1	0 0 0 0
6 24 1	0 0 0 0
28 29 1	0 0 0 0
28 30 1	0 0 0 0
6 28 1	0 0 0 0
31 32 1	0 0 0 0
28 31 1	0 0 0 0
33 34 1	0 0 0 0
33 35 1	0 0 0 0
33 36 1	0 0 0 0
15 33 1	0 0 0 0
37 38 1	0 0 0 0
37 39 1	0 0 0 0
37 40 1	0 0 0 0
17 37 1	0 0 0 0
16 41 2	0 0 0 0
M END
$$$$
M0003
Spartan	02132113543D
41 43 0	0 0 0 0	0 0 0	999	V2	0
-0.7456	-1.5252	-2.4134	H	0	0	0	0	0	0	0	0	0	0	0	0
-0.5908	-1.4859	-1.3299	C	0	0	0	0	0	0	0	0	0	0	0	0
0.2262	-0.2747	-0.883	C	0	0	0	0	0	0	0	0	0	0	0	0
-0.1481	-0.1704	0.5983	C	0	0	0	0	0	0	0	0	0	0	0	0
-1.671	-0.2747	0.549	C	0	0	0	0	0	0	0	0	0	0	0	0
-1.9369	-1.3541	-0.5463	C	0	0	0	0	0	0	0	0	0	0	0	0
-0.0681	-2.4101	-1.0453	H	0	0	0	0	0	0	0	0	0	0	0	0
-0.2007	0.6024	-1.3906	H	0	0	0	0	0	0	0	0	0	0	0	0
0.231	-1.0747	1.103	H	0	0	0	0	0	0	0	0	0	0	0	0
-2.1042	0.6889	0.2488	H	0	0	0	0	0	0	0	0	0	0	0	0
-2.1301	-0.555	1.5013	H	0	0	0	0	0	0	0	0	0	0	0	0
1.736	-0.255	-1.0965	C	0	0	0	0	0	0	0	0	0	0	0	0
1.9843	-0.1434	-2.1598	H	0	0	0	0	0	0	0	0	0	0	0	0
2.1791	-1.2018	-0.7578	H	0	0	0	0	0	0	0	0	0	0	0	0
0.5305	1.0354	1.2963	C	0	0	0	0	0	0	0	0	0	0	0	0
2.0127	0.6804	1.165	C	0	0	0	0	0	0	0	0	0	0	0	0
2.3848	0.9152	-0.3003	C	0	0	0	0	0	0	0	0	0	0	0	0
0.4525	2.3158	0.4352	C	0	0	0	0	0	0	0	0	0	0	0	0
0.5521	3.1941	1.0811	H	0	0	0	0	0	0	0	0	0	0	0	0
-0.5131	2.4084	-0.0722	H	0	0	0	0	0	0	0	0	0	0	0	0
1.6444	2.2469	-0.5723	C	0	0	0	0	0	0	0	0	0	0	0	0
2.3303	3.0829	-0.4008	H	0	0	0	0	0	0	0	0	0	0	0	0
1.3129	2.3171	-1.6137	H	0	0	0	0	0	0	0	0	0	0	0	0
-3.0794	-0.9264	-1.4717	C	0	0	0	0	0	0	0	0	0	0	0	0
-2.8097	-0.0209	-2.0271	H	0	0	0	0	0	0	0	0	0	0	0	0
-3.9872	-0.6965	-0.9012	H	0	0	0	0	0	0	0	0	0	0	0	0
-3.3161	-1.7088	-2.2044	H	0	0	0	0	0	0	0	0	0	0	0	0
-2.2619	-2.7054	0.11	C	0	0	0	0	0	0	0	0	0	0	0	0
-2.293	-3.4874	-0.6671	H	0	0	0	0	0	0	0	0	0	0	0	0
-1.4601	-2.9723	0.8075	H	0	0	0	0	0	0	0	0	0	0	0	0
-3.4468	-2.7042	0.878	O	0	0	0	0	0	0	0	0	0	0	0	0
-4.1939	-2.6473	0.2717	H	0	0	0	0	0	0	0	0	0	0	0	0
0.0705	1.1984	2.736	C	0	0	0	0	0	0	0	0	0	0	0	0
0.6462	1.9785	3.2437	H	0	0	0	0	0	0	0	0	0	0	0	0
0.2105	0.267	3.2933	H	0	0	0	0	0	0	0	0	0	0	0	0
-0.9893	1.4704	2.7766	H	0	0	0	0	0	0	0	0	0	0	0	0
3.8871	0.9697	-0.5287	C	0	0	0	0	0	0	0	0	0	0	0	0
4.3562	0.0256	-0.2357	H	0	0	0	0	0	0	0	0	0	0	0	0
4.3456	1.7649	0.0674	H	0	0	0	0	0	0	0	0	0	0	0	0
4.1119	1.1572	-1.5845	H	0	0	0	0	0	0	0	0	0	0	0	0
2.7411	0.2749	2.0399	O	0	0	0	0	0	0	0	0	0	0	0	0
1 2 1	0 0 0 0
2 7 1	0 0 0 0
2 3 1	0 0 0 0
2 6 1	0 0 0 0
3 8 1	0 0 0 0
3 4 1	0 0 0 0
4 9 1	0 0 0 0
4 5 1	0 0 0 0
5 10 1	0 0 0 0
5 11 1	0 0 0 0
5 6 1	0 0 0 0
12 13 1	0 0 0 0
12 14 1	0 0 0 0
3 12 1	0 0 0 0
4 15 1	0 0 0 0
15 16 1	0 0 0 0
16 17 1	0 0 0 0
12 17 1	0 0 0 0
18 19 1	0 0 0 0
18 20 1	0 0 0 0
15 18 1	0 0 0 0
21 22 1	0 0 0 0
21 23 1	0 0 0 0
18 21 1	0 0 0 0
17 21 1	0 0 0 0
24 25 1	0 0 0 0
24 26 1	0 0 0 0
24 27 1	0 0 0 0
6 24 1	0 0 0 0
28 29 1	0 0 0 0
28 30 1	0 0 0 0
6 28 1	0 0 0 0
31 32 1	0 0 0 0
28 31 1	0 0 0 0
33 34 1	0 0 0 0
33 35 1	0 0 0 0
33 36 1	0 0 0 0
15 33 1	0 0 0 0
37 38 1	0 0 0 0
37 39 1	0 0 0 0
37 40 1	0 0 0 0
17 37 1	0 0 0 0
16 41 2	0 0 0 0
M END
$$$$
M0004
Spartan	02132113543D
41 43 0	0 0 0 0	0 0 0	999	V2	0
-0.7499	-1.5283	-2.4216	H	0	0	0	0	0	0	0	0	0	0	0	0
-0.5938	-1.48	-1.3389	C	0	0	0	0	0	0	0	0	0	0	0	0
0.215	-0.2608	-0.9002	C	0	0	0	0	0	0	0	0	0	0	0	0
-0.1536	-0.1561	0.5821	C	0	0	0	0	0	0	0	0	0	0	0	0
-1.6759	-0.2743	0.5423	C	0	0	0	0	0	0	0	0	0	0	0	0
-1.943	-1.3493	-0.5601	C	0	0	0	0	0	0	0	0	0	0	0	0
-0.063	-2.3974	-1.0469	H	0	0	0	0	0	0	0	0	0	0	0	0
-0.2215	0.6109	-1.4087	H	0	0	0	0	0	0	0	0	0	0	0	0
0.2366	-1.0563	1.086	H	0	0	0	0	0	0	0	0	0	0	0	0
-2.1219	0.6852	0.2497	H	0	0	0	0	0	0	0	0	0	0	0	0
-2.1241	-0.5609	1.4974	H	0	0	0	0	0	0	0	0	0	0	0	0
1.7237	-0.2302	-1.1198	C	0	0	0	0	0	0	0	0	0	0	0	0
1.9675	-0.1189	-2.1842	H	0	0	0	0	0	0	0	0	0	0	0	0
2.1754	-1.1729	-0.7805	H	0	0	0	0	0	0	0	0	0	0	0	0
0.5187	1.0567	1.2749	C	0	0	0	0	0	0	0	0	0	0	0	0
2.0025	0.7117	1.1384	C	0	0	0	0	0	0	0	0	0	0	0	0
2.3671	0.9464	-0.3286	C	0	0	0	0	0	0	0	0	0	0	0	0
0.4274	2.3342	0.4113	C	0	0	0	0	0	0	0	0	0	0	0	0
0.5228	3.2149	1.0545	H	0	0	0	0	0	0	0	0	0	0	0	0
-0.541	2.4173	-0.0924	H	0	0	0	0	0	0	0	0	0	0	0	0
1.6157	2.2718	-0.6008	C	0	0	0	0	0	0	0	0	0	0	0	0
2.2963	3.1132	-0.4344	H	0	0	0	0	0	0	0	0	0	0	0	0
1.2795	2.3364	-1.6411	H	0	0	0	0	0	0	0	0	0	0	0	0
-3.0827	-0.9188	-1.487	C	0	0	0	0	0	0	0	0	0	0	0	0
-2.8219	0.0098	-2.0091	H	0	0	0	0	0	0	0	0	0	0	0	0
-4.0022	-0.751	-0.9189	H	0	0	0	0	0	0	0	0	0	0	0	0
-3.2853	-1.6869	-2.2432	H	0	0	0	0	0	0	0	0	0	0	0	0
-2.2738	-2.6953	0.0844	C	0	0	0	0	0	0	0	0	0	0	0	0
-2.3275	-3.4658	-0.7029	H	0	0	0	0	0	0	0	0	0	0	0	0
-1.456	-2.9771	0.7689	H	0	0	0	0	0	0	0	0	0	0	0	0
-3.5007	-2.5917	0.779	O	0	0	0	0	0	0	0	0	0	0	0	0
-3.6843	-3.4417	1.1912	H	0	0	0	0	0	0	0	0	0	0	0	0
0.0633	1.2201	2.7159	C	0	0	0	0	0	0	0	0	0	0	0	0
0.6358	2.0049	3.2197	H	0	0	0	0	0	0	0	0	0	0	0	0
0.2119	0.2911	3.2747	H	0	0	0	0	0	0	0	0	0	0	0	0
-0.9979	1.4853	2.7599	H	0	0	0	0	0	0	0	0	0	0	0	0
3.8681	1.0114	-0.5628	C	0	0	0	0	0	0	0	0	0	0	0	0
4.345	0.0709	-0.2704	H	0	0	0	0	0	0	0	0	0	0	0	0
4.3232	1.8106	0.0305	H	0	0	0	0	0	0	0	0	0	0	0	0
4.0875	1.199	-1.6197	H	0	0	0	0	0	0	0	0	0	0	0	0
2.7369	0.312	2.0111	O	0	0	0	0	0	0	0	0	0	0	0	0
1 2 1	0 0 0 0
2 7 1	0 0 0 0
2 3 1	0 0 0 0
2 6 1	0 0 0 0
3 8 1	0 0 0 0
3 4 1	0 0 0 0
4 9 1	0 0 0 0
4 5 1	0 0 0 0
5 10 1	0 0 0 0
5 11 1	0 0 0 0
5 6 1	0 0 0 0
12 13 1	0 0 0 0
12 14 1	0 0 0 0
3 12 1	0 0 0 0
4 15 1	0 0 0 0
15 16 1	0 0 0 0
16 17 1	0 0 0 0
12 17 1	0 0 0 0
18 19 1	0 0 0 0
18 20 1	0 0 0 0
15 18 1	0 0 0 0
21 22 1	0 0 0 0
21 23 1	0 0 0 0
18 21 1	0 0 0 0
17 21 1	0 0 0 0
24 25 1	0 0 0 0
24 26 1	0 0 0 0
24 27 1	0 0 0 0
6 24 1	0 0 0 0
28 29 1	0 0 0 0
28 30 1	0 0 0 0
6 28 1	0 0 0 0
31 32 1	0 0 0 0
28 31 1	0 0 0 0
33 34 1	0 0 0 0
33 35 1	0 0 0 0
33 36 1	0 0 0 0
15 33 1	0 0 0 0
37 38 1	0 0 0 0
37 39 1	0 0 0 0
37 40 1	0 0 0 0
17 37 1	0 0 0 0
16 41 2	0 0 0 0
M END
$$$$
M0005
Spartan	02132113543D
41 43 0	0 0 0 0	0 0 0	999	V2	0
1.5747	-0.7956	-2.3897	H	0	0	0	0	0	0	0	0	0	0	0	0
1.5023	-0.6491	-1.3066	C	0	0	0	0	0	0	0	0	0	0	0	0
0.2713	0.1462	-0.8809	C	0	0	0	0	0	0	0	0	0	0	0	0
0.1687	-0.2135	0.6037	C	0	0	0	0	0	0	0	0	0	0	0	0
0.3122	-1.7343	0.5812	C	0	0	0	0	0	0	0	0	0	0	0	0
1.3663	-2.0047	-0.5417	C	0	0	0	0	0	0	0	0	0	0	0	0
2.4072	-0.1036	-1.0002	H	0	0	0	0	0	0	0	0	0	0	0	0
-0.5913	-0.3074	-1.391	H	0	0	0	0	0	0	0	0	0	0	0	0
1.065	0.1815	1.1077	H	0	0	0	0	0	0	0	0	0	0	0	0
-0.6462	-2.2039	0.3226	H	0	0	0	0	0	0	0	0	0	0	0	0
0.635	-2.1388	1.5442	H	0	0	0	0	0	0	0	0	0	0	0	0
0.2168	1.652	-1.1134	C	0	0	0	0	0	0	0	0	0	0	0	0
0.1058	1.8853	-2.1804	H	0	0	0	0	0	0	0	0	0	0	0	0
1.1503	2.1228	-0.7739	H	0	0	0	0	0	0	0	0	0	0	0	0
-1.0545	0.4458	1.2892	C	0	0	0	0	0	0	0	0	0	0	0	0
-0.7327	1.9338	1.1396	C	0	0	0	0	0	0	0	0	0	0	0	0
-0.9728	2.2815	-0.3309	C	0	0	0	0	0	0	0	0	0	0	0	0
-2.3295	0.3263	0.4253	C	0	0	0	0	0	0	0	0	0	0	0	0
-3.2127	0.4143	1.0664	H	0	0	0	0	0	0	0	0	0	0	0	0
-2.3966	-0.6487	-0.0685	H	0	0	0	0	0	0	0	0	0	0	0	0
-2.2841	1.5046	-0.5989	C	0	0	0	0	0	0	0	0	0	0	0	0
-3.1374	2.1726	-0.442	H	0	0	0	0	0	0	0	0	0	0	0	0
-2.3404	1.1569	-1.636	H	0	0	0	0	0	0	0	0	0	0	0	0
0.89	-3.11	-1.4889	C	0	0	0	0	0	0	0	0	0	0	0	0
-0.0248	-2.8069	-2.0109	H	0	0	0	0	0	0	0	0	0	0	0	0
0.6696	-4.0322	-0.9383	H	0	0	0	0	0	0	0	0	0	0	0	0
1.6475	-3.3402	-2.2479	H	0	0	0	0	0	0	0	0	0	0	0	0
2.7055	-2.4374	0.0735	C	0	0	0	0	0	0	0	0	0	0	0	0
2.5872	-3.4231	0.5365	H	0	0	0	0	0	0	0	0	0	0	0	0
3.4608	-2.5369	-0.7234	H	0	0	0	0	0	0	0	0	0	0	0	0
3.1671	-1.5923	1.108	O	0	0	0	0	0	0	0	0	0	0	0	0
3.4498	-0.7592	0.715	H	0	0	0	0	0	0	0	0	0	0	0	0
-1.2109	0.0004	2.7341	C	0	0	0	0	0	0	0	0	0	0	0	0
-1.9983	0.5723	3.2358	H	0	0	0	0	0	0	0	0	0	0	0	0
-0.2805	0.1567	3.2889	H	0	0	0	0	0	0	0	0	0	0	0	0
-1.4706	-1.0624	2.7861	H	0	0	0	0	0	0	0	0	0	0	0	0
-1.0643	3.7788	-0.5792	C	0	0	0	0	0	0	0	0	0	0	0	0
-0.1323	4.2758	-0.2922	H	0	0	0	0	0	0	0	0	0	0	0	0
-1.8716	4.225	0.0106	H	0	0	0	0	0	0	0	0	0	0	0	0
-1.2568	3.9846	-1.6384	H	0	0	0	0	0	0	0	0	0	0	0	0
-0.3449	2.683	2.0048	O	0	0	0	0	0	0	0	0	0	0	0	0
1 2 1	0 0 0 0
2 7 1	0 0 0 0
2 3 1	0 0 0 0
2 6 1	0 0 0 0
3 8 1	0 0 0 0
3 4 1	0 0 0 0
4 9 1	0 0 0 0
4 5 1	0 0 0 0
5 10 1	0 0 0 0
5 11 1	0 0 0 0
5 6 1	0 0 0 0
12 13 1	0 0 0 0
12 14 1	0 0 0 0
3 12 1	0 0 0 0
4 15 1	0 0 0 0
15 16 1	0 0 0 0
16 17 1	0 0 0 0
12 17 1	0 0 0 0
18 19 1	0 0 0 0
18 20 1	0 0 0 0
15 18 1	0 0 0 0
21 22 1	0 0 0 0
21 23 1	0 0 0 0
18 21 1	0 0 0 0
17 21 1	0 0 0 0
24 25 1	0 0 0 0
24 26 1	0 0 0 0
24 27 1	0 0 0 0
6 24 1	0 0 0 0
28 29 1	0 0 0 0
28 30 1	0 0 0 0
6 28 1	0 0 0 0
31 32 1	0 0 0 0
28 31 1	0 0 0 0
33 34 1	0 0 0 0
33 35 1	0 0 0 0
33 36 1	0 0 0 0
15 33 1	0 0 0 0
37 38 1	0 0 0 0
37 39 1	0 0 0 0
37 40 1	0 0 0 0
17 37 1	0 0 0 0
16 41 2	0 0 0 0
M END
$$$$
M0006
Spartan	02132113543D
41 43 0	0 0 0 0	0 0 0	999	V2	0
-0.7276	-1.6123	-2.3108	H	0	0	0	0	0	0	0	0	0	0	0	0
-0.6081	-1.515	-1.2265	C	0	0	0	0	0	0	0	0	0	0	0	0
0.1809	-0.277	-0.8118	C	0	0	0	0	0	0	0	0	0	0	0	0
-0.1759	-0.1707	0.6729	C	0	0	0	0	0	0	0	0	0	0	0	0
-1.6976	-0.323	0.6542	C	0	0	0	0	0	0	0	0	0	0	0	0
-1.9781	-1.3489	-0.4929	C	0	0	0	0	0	0	0	0	0	0	0	0
-0.0765	-2.4112	-0.8704	H	0	0	0	0	0	0	0	0	0	0	0	0
-0.2803	0.5793	-1.3249	H	0	0	0	0	0	0	0	0	0	0	0	0
0.2397	-1.0593	1.177	H	0	0	0	0	0	0	0	0	0	0	0	0
-2.1747	0.6386	0.4256	H	0	0	0	0	0	0	0	0	0	0	0	0
-2.1013	-0.6598	1.616	H	0	0	0	0	0	0	0	0	0	0	0	0
1.6859	-0.2125	-1.0465	C	0	0	0	0	0	0	0	0	0	0	0	0
1.9157	-0.1055	-2.1145	H	0	0	0	0	0	0	0	0	0	0	0	0
2.1648	-1.1401	-0.7026	H	0	0	0	0	0	0	0	0	0	0	0	0
0.4737	1.062	1.3515	C	0	0	0	0	0	0	0	0	0	0	0	0
1.9651	0.7544	1.1998	C	0	0	0	0	0	0	0	0	0	0	0	0
2.3065	0.988	-0.2728	C	0	0	0	0	0	0	0	0	0	0	0	0
0.3399	2.3308	0.4806	C	0	0	0	0	0	0	0	0	0	0	0	0
0.4212	3.2183	1.1166	H	0	0	0	0	0	0	0	0	0	0	0	0
-0.637	2.3865	-0.0115	H	0	0	0	0	0	0	0	0	0	0	0	0
1.5161	2.2903	-0.5463	C	0	0	0	0	0	0	0	0	0	0	0	0
2.1761	3.1511	-0.3962	H	0	0	0	0	0	0	0	0	0	0	0	0
1.165	2.337	-1.5828	H	0	0	0	0	0	0	0	0	0	0	0	0
-3.0457	-0.8249	-1.4565	C	0	0	0	0	0	0	0	0	0	0	0	0
-2.6998	0.0789	-1.9722	H	0	0	0	0	0	0	0	0	0	0	0	0
-3.9655	-0.5708	-0.9162	H	0	0	0	0	0	0	0	0	0	0	0	0
-3.2913	-1.5828	-2.2062	H	0	0	0	0	0	0	0	0	0	0	0	0
-2.4368	-2.6839	0.1091	C	0	0	0	0	0	0	0	0	0	0	0	0
-1.7147	-3.0028	0.8802	H	0	0	0	0	0	0	0	0	0	0	0	0
-3.4063	-2.553	0.6024	H	0	0	0	0	0	0	0	0	0	0	0	0
-2.633	-3.6996	-0.8526	O	0	0	0	0	0	0	0	0	0	0	0	0
-1.7765	-3.8976	-1.2482	H	0	0	0	0	0	0	0	0	0	0	0	0
0.0324	1.2224	2.7972	C	0	0	0	0	0	0	0	0	0	0	0	0
0.5911	2.0251	3.2888	H	0	0	0	0	0	0	0	0	0	0	0	0
0.2127	0.301	3.3601	H	0	0	0	0	0	0	0	0	0	0	0	0
-1.035	1.4615	2.854	H	0	0	0	0	0	0	0	0	0	0	0	0
3.8021	1.092	-0.5261	C	0	0	0	0	0	0	0	0	0	0	0	0
4.3086	0.1669	-0.2335	H	0	0	0	0	0	0	0	0	0	0	0	0
4.2424	1.9079	0.0561	H	0	0	0	0	0	0	0	0	0	0	0	0
4.0028	1.2781	-1.5873	H	0	0	0	0	0	0	0	0	0	0	0	0
2.7189	0.3806	2.0671	O	0	0	0	0	0	0	0	0	0	0	0	0
1 2 1	0 0 0 0
2 7 1	0 0 0 0
2 3 1	0 0 0 0
2 6 1	0 0 0 0
3 8 1	0 0 0 0
3 4 1	0 0 0 0
4 9 1	0 0 0 0
4 5 1	0 0 0 0
5 10 1	0 0 0 0
5 11 1	0 0 0 0
5 6 1	0 0 0 0
12 13 1	0 0 0 0
12 14 1	0 0 0 0
3 12 1	0 0 0 0
4 15 1	0 0 0 0
15 16 1	0 0 0 0
16 17 1	0 0 0 0
12 17 1	0 0 0 0
18 19 1	0 0 0 0
18 20 1	0 0 0 0
15 18 1	0 0 0 0
21 22 1	0 0 0 0
21 23 1	0 0 0 0
18 21 1	0 0 0 0
17 21 1	0 0 0 0
24 25 1	0 0 0 0
24 26 1	0 0 0 0
24 27 1	0 0 0 0
6 24 1	0 0 0 0
28 29 1	0 0 0 0
28 30 1	0 0 0 0
6 28 1	0 0 0 0
31 32 1	0 0 0 0
28 31 1	0 0 0 0
33 34 1	0 0 0 0
33 35 1	0 0 0 0
33 36 1	0 0 0 0
15 33 1	0 0 0 0
37 38 1	0 0 0 0
37 39 1	0 0 0 0
37 40 1	0 0 0 0
17 37 1	0 0 0 0
16 41 2	0 0 0 0
M END
$$$$
M0007
Spartan	02132113543D
41 43 0	0 0 0 0	0 0 0	999	V2	0
-0.7443	-1.5587	-2.349	H	0	0	0	0	0	0	0	0	0	0	0	0
-0.6027	-1.4815	-1.267	C	0	0	0	0	0	0	0	0	0	0	0	0
0.1929	-0.2499	-0.8432	C	0	0	0	0	0	0	0	0	0	0	0	0
-0.1667	-0.1426	0.6407	C	0	0	0	0	0	0	0	0	0	0	0	0
-1.6889	-0.28	0.6132	C	0	0	0	0	0	0	0	0	0	0	0	0
-1.9623	-1.3321	-0.5114	C	0	0	0	0	0	0	0	0	0	0	0	0
-0.0843	-2.3939	-0.9466	H	0	0	0	0	0	0	0	0	0	0	0	0
-0.2561	0.615	-1.3535	H	0	0	0	0	0	0	0	0	0	0	0	0
0.2371	-1.0368	1.1441	H	0	0	0	0	0	0	0	0	0	0	0	0
-2.1533	0.6796	0.3525	H	0	0	0	0	0	0	0	0	0	0	0	0
-2.1081	-0.5861	1.5786	H	0	0	0	0	0	0	0	0	0	0	0	0
1.6998	-0.2	-1.0703	C	0	0	0	0	0	0	0	0	0	0	0	0
1.9356	-0.091	-2.1368	H	0	0	0	0	0	0	0	0	0	0	0	0
2.1657	-1.135	-0.7293	H	0	0	0	0	0	0	0	0	0	0	0	0
0.4929	1.0811	1.3259	C	0	0	0	0	0	0	0	0	0	0	0	0
1.981	0.756	1.1807	C	0	0	0	0	0	0	0	0	0	0	0	0
2.3323	0.9895	-0.2891	C	0	0	0	0	0	0	0	0	0	0	0	0
0.3788	2.3542	0.4586	C	0	0	0	0	0	0	0	0	0	0	0	0
0.4673	3.2386	1.0981	H	0	0	0	0	0	0	0	0	0	0	0	0
-0.5942	2.423	-0.039	H	0	0	0	0	0	0	0	0	0	0	0	0
1.5604	2.303	-0.5618	C	0	0	0	0	0	0	0	0	0	0	0	0
2.2303	3.1549	-0.4046	H	0	0	0	0	0	0	0	0	0	0	0	0
1.2154	2.3575	-1.5999	H	0	0	0	0	0	0	0	0	0	0	0	0
-3.0672	-0.8544	-1.4577	C	0	0	0	0	0	0	0	0	0	0	0	0
-2.7597	0.0586	-1.9811	H	0	0	0	0	0	0	0	0	0	0	0	0
-3.9865	-0.6289	-0.9032	H	0	0	0	0	0	0	0	0	0	0	0	0
-3.2949	-1.6212	-2.2035	H	0	0	0	0	0	0	0	0	0	0	0	0
-2.3666	-2.6578	0.1307	C	0	0	0	0	0	0	0	0	0	0	0	0
-1.6118	-2.937	0.8852	H	0	0	0	0	0	0	0	0	0	0	0	0
-3.3291	-2.5301	0.6538	H	0	0	0	0	0	0	0	0	0	0	0	0
-2.4633	-3.6436	-0.878	O	0	0	0	0	0	0	0	0	0	0	0	0
-2.7013	-4.4784	-0.4612	H	0	0	0	0	0	0	0	0	0	0	0	0
0.0467	1.2431	2.77	C	0	0	0	0	0	0	0	0	0	0	0	0
0.6122	2.0378	3.2667	H	0	0	0	0	0	0	0	0	0	0	0	0
0.2136	0.3183	3.331	H	0	0	0	0	0	0	0	0	0	0	0	0
-1.018	1.4945	2.8226	H	0	0	0	0	0	0	0	0	0	0	0	0
3.8305	1.0752	-0.5343	C	0	0	0	0	0	0	0	0	0	0	0	0
4.3229	0.1428	-0.2422	H	0	0	0	0	0	0	0	0	0	0	0	0
4.2787	1.8833	0.0523	H	0	0	0	0	0	0	0	0	0	0	0	0
4.0391	1.2616	-1.5936	H	0	0	0	0	0	0	0	0	0	0	0	0
2.7257	0.3715	2.0515	O	0	0	0	0	0	0	0	0	0	0	0	0
1 2 1	0 0 0 0
2 7 1	0 0 0 0
2 3 1	0 0 0 0
2 6 1	0 0 0 0
3 8 1	0 0 0 0
3 4 1	0 0 0 0
4 9 1	0 0 0 0
4 5 1	0 0 0 0
5 10 1	0 0 0 0
5 11 1	0 0 0 0
5 6 1	0 0 0 0
12 13 1	0 0 0 0
12 14 1	0 0 0 0
3 12 1	0 0 0 0
4 15 1	0 0 0 0
15 16 1	0 0 0 0
16 17 1	0 0 0 0
12 17 1	0 0 0 0
18 19 1	0 0 0 0
18 20 1	0 0 0 0
15 18 1	0 0 0 0
21 22 1	0 0 0 0
21 23 1	0 0 0 0
18 21 1	0 0 0 0
17 21 1	0 0 0 0
24 25 1	0 0 0 0
24 26 1	0 0 0 0
24 27 1	0 0 0 0
6 24 1	0 0 0 0
28 29 1	0 0 0 0
28 30 1	0 0 0 0
6 28 1	0 0 0 0
31 32 1	0 0 0 0
28 31 1	0 0 0 0
33 34 1	0 0 0 0
33 35 1	0 0 0 0
33 36 1	0 0 0 0
15 33 1	0 0 0 0
37 38 1	0 0 0 0
37 39 1	0 0 0 0
37 40 1	0 0 0 0
17 37 1	0 0 0 0
16 41 2	0 0 0 0
M END
$$$$
M0008
Spartan	02132113543D
41 43 0	0 0 0 0	0 0 0	999	V2	0
-0.7294	-1.6246	-2.3851	H	0	0	0	0	0	0	0	0	0	0	0	0
-0.5869	-1.5408	-1.3029	C	0	0	0	0	0	0	0	0	0	0	0	0
0.2171	-0.3115	-0.8898	C	0	0	0	0	0	0	0	0	0	0	0	0
-0.14	-0.1938	0.5938	C	0	0	0	0	0	0	0	0	0	0	0	0
-1.6626	-0.3251	0.5698	C	0	0	0	0	0	0	0	0	0	0	0	0
-1.9452	-1.3839	-0.5494	C	0	0	0	0	0	0	0	0	0	0	0	0
-0.0644	-2.4498	-0.9714	H	0	0	0	0	0	0	0	0	0	0	0	0
-0.2292	0.5506	-1.4062	H	0	0	0	0	0	0	0	0	0	0	0	0
0.2605	-1.0867	1.1021	H	0	0	0	0	0	0	0	0	0	0	0	0
-2.1251	0.636	0.3117	H	0	0	0	0	0	0	0	0	0	0	0	0
-2.07	-0.6173	1.5454	H	0	0	0	0	0	0	0	0	0	0	0	0
1.7239	-0.2711	-1.1193	C	0	0	0	0	0	0	0	0	0	0	0	0
1.9586	-0.1713	-2.1867	H	0	0	0	0	0	0	0	0	0	0	0	0
2.1859	-1.2055	-0.7717	H	0	0	0	0	0	0	0	0	0	0	0	0
0.5258	1.0315	1.2695	C	0	0	0	0	0	0	0	0	0	0	0	0
2.013	0.7007	1.1245	C	0	0	0	0	0	0	0	0	0	0	0	0
2.3622	0.9213	-0.3479	C	0	0	0	0	0	0	0	0	0	0	0	0
0.4154	2.2992	0.3937	C	0	0	0	0	0	0	0	0	0	0	0	0
0.5094	3.1873	1.0269	H	0	0	0	0	0	0	0	0	0	0	0	0
-0.5583	2.3695	-0.102	H	0	0	0	0	0	0	0	0	0	0	0	0
1.5946	2.2358	-0.6289	C	0	0	0	0	0	0	0	0	0	0	0	0
2.2681	3.0859	-0.4793	H	0	0	0	0	0	0	0	0	0	0	0	0
1.2479	2.2843	-1.6665	H	0	0	0	0	0	0	0	0	0	0	0	0
-3.0485	-0.8996	-1.4928	C	0	0	0	0	0	0	0	0	0	0	0	0
-2.7584	0.0383	-1.9815	H	0	0	0	0	0	0	0	0	0	0	0	0
-3.982	-0.7314	-0.9469	H	0	0	0	0	0	0	0	0	0	0	0	0
-3.2486	-1.643	-2.2734	H	0	0	0	0	0	0	0	0	0	0	0	0
-2.3379	-2.739	0.0584	C	0	0	0	0	0	0	0	0	0	0	0	0
-2.3755	-3.4918	-0.7364	H	0	0	0	0	0	0	0	0	0	0	0	0
-1.5591	-3.0556	0.7729	H	0	0	0	0	0	0	0	0	0	0	0	0
-3.6155	-2.7602	0.6588	O	0	0	0	0	0	0	0	0	0	0	0	0
-3.5943	-2.1729	1.4234	H	0	0	0	0	0	0	0	0	0	0	0	0
0.0827	1.2057	2.7132	C	0	0	0	0	0	0	0	0	0	0	0	0
0.6573	1.9974	3.2044	H	0	0	0	0	0	0	0	0	0	0	0	0
0.2408	0.2825	3.2799	H	0	0	0	0	0	0	0	0	0	0	0	0
-0.9793	1.4693	2.7654	H	0	0	0	0	0	0	0	0	0	0	0	0
3.8601	0.9999	-0.5973	C	0	0	0	0	0	0	0	0	0	0	0	0
4.3497	0.0656	-0.3064	H	0	0	0	0	0	0	0	0	0	0	0	0
4.3131	1.8063	-0.0122	H	0	0	0	0	0	0	0	0	0	0	0	0
4.0663	1.1852	-1.6572	H	0	0	0	0	0	0	0	0	0	0	0	0
2.758	0.3223	1.9973	O	0	0	0	0	0	0	0	0	0	0	0	0
1 2 1	0 0 0 0
2 7 1	0 0 0 0
2 3 1	0 0 0 0
2 6 1	0 0 0 0
3 8 1	0 0 0 0
3 4 1	0 0 0 0
4 9 1	0 0 0 0
4 5 1	0 0 0 0
5 10 1	0 0 0 0
5 11 1	0 0 0 0
5 6 1	0 0 0 0
12 13 1	0 0 0 0
12 14 1	0 0 0 0
3 12 1	0 0 0 0
4 15 1	0 0 0 0
15 16 1	0 0 0 0
16 17 1	0 0 0 0
12 17 1	0 0 0 0
18 19 1	0 0 0 0
18 20 1	0 0 0 0
15 18 1	0 0 0 0
21 22 1	0 0 0 0
21 23 1	0 0 0 0
18 21 1	0 0 0 0
17 21 1	0 0 0 0
24 25 1	0 0 0 0
24 26 1	0 0 0 0
24 27 1	0 0 0 0
6 24 1	0 0 0 0
28 29 1	0 0 0 0
28 30 1	0 0 0 0
6 28 1	0 0 0 0
31 32 1	0 0 0 0
28 31 1	0 0 0 0
33 34 1	0 0 0 0
33 35 1	0 0 0 0
33 36 1	0 0 0 0
15 33 1	0 0 0 0
37 38 1	0 0 0 0
37 39 1	0 0 0 0
37 40 1	0 0 0 0
17 37 1	0 0 0 0
16 41 2	0 0 0 0
M END
$$$$
M0009
Spartan	02132113543D
41 43 0	0 0 0 0	0 0 0	999	V2	0
-0.75	-1.5279	-2.3566	H	0	0	0	0	0	0	0	0	0	0	0	0
-0.6044	-1.4761	-1.2728	C	0	0	0	0	0	0	0	0	0	0	0	0
0.1999	-0.2556	-0.8322	C	0	0	0	0	0	0	0	0	0	0	0	0
-0.164	-0.1589	0.6513	C	0	0	0	0	0	0	0	0	0	0	0	0
-1.6871	-0.284	0.617	C	0	0	0	0	0	0	0	0	0	0	0	0
-1.9576	-1.3387	-0.5047	C	0	0	0	0	0	0	0	0	0	0	0	0
-0.0904	-2.3988	-0.9768	H	0	0	0	0	0	0	0	0	0	0	0	0
-0.2394	0.6188	-1.335	H	0	0	0	0	0	0	0	0	0	0	0	0
0.2306	-1.0604	1.1488	H	0	0	0	0	0	0	0	0	0	0	0	0
-2.1422	0.6797	0.3539	H	0	0	0	0	0	0	0	0	0	0	0	0
-2.1141	-0.5873	1.5799	H	0	0	0	0	0	0	0	0	0	0	0	0
1.7081	-0.2169	-1.0535	C	0	0	0	0	0	0	0	0	0	0	0	0
1.9488	-0.1004	-2.1181	H	0	0	0	0	0	0	0	0	0	0	0	0
2.1641	-1.1592	-0.7194	H	0	0	0	0	0	0	0	0	0	0	0	0
0.5027	1.0536	1.3491	C	0	0	0	0	0	0	0	0	0	0	0	0
1.9891	0.7179	1.2073	C	0	0	0	0	0	0	0	0	0	0	0	0
2.3482	0.9599	-0.2595	C	0	0	0	0	0	0	0	0	0	0	0	0
0.4033	2.3349	0.4918	C	0	0	0	0	0	0	0	0	0	0	0	0
0.4961	3.2129	1.1393	H	0	0	0	0	0	0	0	0	0	0	0	0
-0.5669	2.4164	-0.0095	H	0	0	0	0	0	0	0	0	0	0	0	0
1.5892	2.2827	-0.5236	C	0	0	0	0	0	0	0	0	0	0	0	0
2.2659	3.1271	-0.3551	H	0	0	0	0	0	0	0	0	0	0	0	0
1.2498	2.3501	-1.5628	H	0	0	0	0	0	0	0	0	0	0	0	0
-3.0742	-0.865	-1.4398	C	0	0	0	0	0	0	0	0	0	0	0	0
-2.7939	0.0702	-1.9373	H	0	0	0	0	0	0	0	0	0	0	0	0
-4.0051	-0.6847	-0.8881	H	0	0	0	0	0	0	0	0	0	0	0	0
-3.2771	-1.599	-2.2294	H	0	0	0	0	0	0	0	0	0	0	0	0
-2.3412	-2.6744	0.1493	C	0	0	0	0	0	0	0	0	0	0	0	0
-1.5795	-2.947	0.8884	H	0	0	0	0	0	0	0	0	0	0	0	0
-3.2959	-2.5585	0.6895	H	0	0	0	0	0	0	0	0	0	0	0	0
-2.3961	-3.7589	-0.7541	O	0	0	0	0	0	0	0	0	0	0	0	0
-3.1588	-3.6284	-1.3289	H	0	0	0	0	0	0	0	0	0	0	0	0
0.0519	1.2076	2.7926	C	0	0	0	0	0	0	0	0	0	0	0	0
0.6236	1.992	3.2985	H	0	0	0	0	0	0	0	0	0	0	0	0
0.2067	0.2763	3.3463	H	0	0	0	0	0	0	0	0	0	0	0	0
-1.0103	1.4697	2.843	H	0	0	0	0	0	0	0	0	0	0	0	0
3.8481	1.0337	-0.498	C	0	0	0	0	0	0	0	0	0	0	0	0
4.3307	0.0946	-0.2108	H	0	0	0	0	0	0	0	0	0	0	0	0
4.3011	1.8334	0.0966	H	0	0	0	0	0	0	0	0	0	0	0	0
4.0628	1.2261	-1.5551	H	0	0	0	0	0	0	0	0	0	0	0	0
2.7274	0.3226	2.0784	O	0	0	0	0	0	0	0	0	0	0	0	0
1 2 1	0 0 0 0
2 7 1	0 0 0 0
2 3 1	0 0 0 0
2 6 1	0 0 0 0
3 8 1	0 0 0 0
3 4 1	0 0 0 0
4 9 1	0 0 0 0
4 5 1	0 0 0 0
5 10 1	0 0 0 0
5 11 1	0 0 0 0
5 6 1	0 0 0 0
12 13 1	0 0 0 0
12 14 1	0 0 0 0
3 12 1	0 0 0 0
4 15 1	0 0 0 0
15 16 1	0 0 0 0
16 17 1	0 0 0 0
12 17 1	0 0 0 0
18 19 1	0 0 0 0
18 20 1	0 0 0 0
15 18 1	0 0 0 0
21 22 1	0 0 0 0
21 23 1	0 0 0 0
18 21 1	0 0 0 0
17 21 1	0 0 0 0
24 25 1	0 0 0 0
24 26 1	0 0 0 0
24 27 1	0 0 0 0
6 24 1	0 0 0 0
28 29 1	0 0 0 0
28 30 1	0 0 0 0
6 28 1	0 0 0 0
31 32 1	0 0 0 0
28 31 1	0 0 0 0
33 34 1	0 0 0 0
33 35 1	0 0 0 0
33 36 1	0 0 0 0
15 33 1	0 0 0 0
37 38 1	0 0 0 0
37 39 1	0 0 0 0
37 40 1	0 0 0 0
17 37 1	0 0 0 0
16 41 2	0 0 0 0
M END
$$$$

## Sheet: 2R3S7R9S11S
M0001
Spartan	02132113553D
41 43 0	0 0 0 0	0 0 0	999	V2	0
-0.5877	-1.1973	-2.1728	H	0	0	0	0	0	0	0	0	0	0	0	0
-0.5276	-1.665	-1.183	C	0	0	0	0	0	0	0	0	0	0	0	0
0.4381	-0.8701	-0.3091	C	0	0	0	0	0	0	0	0	0	0	0	0
-0.4293	0.3107	0.1527	C	0	0	0	0	0	0	0	0	0	0	0	0
-1.7172	-0.3967	0.5804	C	0	0	0	0	0	0	0	0	0	0	0	0
-1.9037	-1.5487	-0.4578	C	0	0	0	0	0	0	0	0	0	0	0	0
-0.2246	-2.7087	-1.3219	H	0	0	0	0	0	0	0	0	0	0	0	0
0.6605	-1.4692	0.5889	H	0	0	0	0	0	0	0	0	0	0	0	0
-0.6795	0.9005	-0.739	H	0	0	0	0	0	0	0	0	0	0	0	0
-2.581	0.2745	0.6058	H	0	0	0	0	0	0	0	0	0	0	0	0
-1.6017	-0.8249	1.5832	H	0	0	0	0	0	0	0	0	0	0	0	0
1.7747	-0.4247	-0.9066	C	0	0	0	0	0	0	0	0	0	0	0	0
1.6487	-0.12	-1.9533	H	0	0	0	0	0	0	0	0	0	0	0	0
2.482	-1.262	-0.8987	H	0	0	0	0	0	0	0	0	0	0	0	0
0.3241	1.2438	1.1628	C	0	0	0	0	0	0	0	0	0	0	0	0
1.7346	0.6639	1.2984	C	0	0	0	0	0	0	0	0	0	0	0	0
2.3694	0.7715	-0.095	C	0	0	0	0	0	0	0	0	0	0	0	0
0.6963	2.5483	0.4306	C	0	0	0	0	0	0	0	0	0	0	0	0
1.1016	3.2701	1.1506	H	0	0	0	0	0	0	0	0	0	0	0	0
-0.1718	3.0131	-0.0476	H	0	0	0	0	0	0	0	0	0	0	0	0
1.7925	2.1316	-0.5884	C	0	0	0	0	0	0	0	0	0	0	0	0
2.5819	2.8877	-0.6412	H	0	0	0	0	0	0	0	0	0	0	0	0
1.3764	2.0356	-1.5962	H	0	0	0	0	0	0	0	0	0	0	0	0
-2.2689	-2.8583	0.2484	C	0	0	0	0	0	0	0	0	0	0	0	0
-2.4416	-3.6674	-0.4717	H	0	0	0	0	0	0	0	0	0	0	0	0
-3.1745	-2.7434	0.8561	H	0	0	0	0	0	0	0	0	0	0	0	0
-1.4575	-3.1711	0.9146	H	0	0	0	0	0	0	0	0	0	0	0	0
-3.0124	-1.2125	-1.4541	C	0	0	0	0	0	0	0	0	0	0	0	0
-3.0735	-2.013	-2.2097	H	0	0	0	0	0	0	0	0	0	0	0	0
-3.9778	-1.1787	-0.9232	H	0	0	0	0	0	0	0	0	0	0	0	0
-2.7331	0.0352	-2.0637	O	0	0	0	0	0	0	0	0	0	0	0	0
-3.432	0.2246	-2.6989	H	0	0	0	0	0	0	0	0	0	0	0	0
-0.3643	1.4434	2.5031	C	0	0	0	0	0	0	0	0	0	0	0	0
0.207	2.141	3.1236	H	0	0	0	0	0	0	0	0	0	0	0	0
-0.4331	0.5016	3.056	H	0	0	0	0	0	0	0	0	0	0	0	0
-1.3746	1.8457	2.3723	H	0	0	0	0	0	0	0	0	0	0	0	0
3.8901	0.7228	-0.0579	C	0	0	0	0	0	0	0	0	0	0	0	0
4.2318	-0.1879	0.4437	H	0	0	0	0	0	0	0	0	0	0	0	0
4.2995	1.578	0.4903	H	0	0	0	0	0	0	0	0	0	0	0	0
4.3018	0.7375	-1.0736	H	0	0	0	0	0	0	0	0	0	0	0	0
2.2563	0.2383	2.3017	O	0	0	0	0	0	0	0	0	0	0	0	0
1 2 1	0 0 0 0
2 7 1	0 0 0 0
2 3 1	0 0 0 0
2 6 1	0 0 0 0
3 8 1	0 0 0 0
3 4 1	0 0 0 0
4 9 1	0 0 0 0
4 5 1	0 0 0 0
5 10 1	0 0 0 0
5 11 1	0 0 0 0
5 6 1	0 0 0 0
12 13 1	0 0 0 0
12 14 1	0 0 0 0
3 12 1	0 0 0 0
4 15 1	0 0 0 0
15 16 1	0 0 0 0
16 17 1	0 0 0 0
12 17 1	0 0 0 0
18 19 1	0 0 0 0
18 20 1	0 0 0 0
15 18 1	0 0 0 0
21 22 1	0 0 0 0
21 23 1	0 0 0 0
18 21 1	0 0 0 0
17 21 1	0 0 0 0
24 25 1	0 0 0 0
24 26 1	0 0 0 0
24 27 1	0 0 0 0
6 24 1	0 0 0 0
28 29 1	0 0 0 0
28 30 1	0 0 0 0
6 28 1	0 0 0 0
31 32 1	0 0 0 0
28 31 1	0 0 0 0
33 34 1	0 0 0 0
33 35 1	0 0 0 0
33 36 1	0 0 0 0
15 33 1	0 0 0 0
37 38 1	0 0 0 0
37 39 1	0 0 0 0
37 40 1	0 0 0 0
17 37 1	0 0 0 0
16 41 2	0 0 0 0
M END
$$$$
M0002
Spartan	02132113553D
41 43 0	0 0 0 0	0 0 0	999	V2	0
-0.5981	-1.219	-2.1912	H	0	0	0	0	0	0	0	0	0	0	0	0
-0.5372	-1.6834	-1.1999	C	0	0	0	0	0	0	0	0	0	0	0	0
0.4295	-0.8852	-0.3295	C	0	0	0	0	0	0	0	0	0	0	0	0
-0.4385	0.295	0.1334	C	0	0	0	0	0	0	0	0	0	0	0	0
-1.7195	-0.4231	0.5674	C	0	0	0	0	0	0	0	0	0	0	0	0
-1.9153	-1.5648	-0.481	C	0	0	0	0	0	0	0	0	0	0	0	0
-0.2324	-2.7267	-1.3349	H	0	0	0	0	0	0	0	0	0	0	0	0
0.6552	-1.4805	0.5698	H	0	0	0	0	0	0	0	0	0	0	0	0
-0.6836	0.8807	-0.7639	H	0	0	0	0	0	0	0	0	0	0	0	0
-2.5909	0.241	0.6353	H	0	0	0	0	0	0	0	0	0	0	0	0
-1.5873	-0.8588	1.5641	H	0	0	0	0	0	0	0	0	0	0	0	0
1.7637	-0.4369	-0.9303	C	0	0	0	0	0	0	0	0	0	0	0	0
1.6352	-0.1355	-1.9772	H	0	0	0	0	0	0	0	0	0	0	0	0
2.4713	-1.2734	-0.9217	H	0	0	0	0	0	0	0	0	0	0	0	0
0.3132	1.2341	1.1376	C	0	0	0	0	0	0	0	0	0	0	0	0
1.726	0.6564	1.2723	C	0	0	0	0	0	0	0	0	0	0	0	0
2.3584	0.7615	-0.1216	C	0	0	0	0	0	0	0	0	0	0	0	0
0.6824	2.5369	0.4008	C	0	0	0	0	0	0	0	0	0	0	0	0
1.0855	3.2615	1.1184	H	0	0	0	0	0	0	0	0	0	0	0	0
-0.1857	3.0008	-0.079	H	0	0	0	0	0	0	0	0	0	0	0	0
1.7797	2.1203	-0.6174	C	0	0	0	0	0	0	0	0	0	0	0	0
2.5674	2.8778	-0.6696	H	0	0	0	0	0	0	0	0	0	0	0	0
1.3654	2.0232	-1.6258	H	0	0	0	0	0	0	0	0	0	0	0	0
-2.3013	-2.8743	0.214	C	0	0	0	0	0	0	0	0	0	0	0	0
-2.4769	-3.6741	-0.515	H	0	0	0	0	0	0	0	0	0	0	0	0
-3.213	-2.7543	0.8115	H	0	0	0	0	0	0	0	0	0	0	0	0
-1.5016	-3.2038	0.8867	H	0	0	0	0	0	0	0	0	0	0	0	0
-3.0172	-1.208	-1.4905	C	0	0	0	0	0	0	0	0	0	0	0	0
-3.0668	-1.9826	-2.263	H	0	0	0	0	0	0	0	0	0	0	0	0
-3.9925	-1.1906	-0.9781	H	0	0	0	0	0	0	0	0	0	0	0	0
-2.7945	0.0055	-2.1847	O	0	0	0	0	0	0	0	0	0	0	0	0
-2.9094	0.7288	-1.5587	H	0	0	0	0	0	0	0	0	0	0	0	0
-0.3731	1.4349	2.4787	C	0	0	0	0	0	0	0	0	0	0	0	0
0.1997	2.1334	3.0968	H	0	0	0	0	0	0	0	0	0	0	0	0
-0.4403	0.4938	3.0335	H	0	0	0	0	0	0	0	0	0	0	0	0
-1.3842	1.8377	2.3512	H	0	0	0	0	0	0	0	0	0	0	0	0
3.8793	0.7142	-0.0869	C	0	0	0	0	0	0	0	0	0	0	0	0
4.2228	-0.1963	0.4147	H	0	0	0	0	0	0	0	0	0	0	0	0
4.2889	1.5705	0.4602	H	0	0	0	0	0	0	0	0	0	0	0	0
4.2885	0.7284	-1.1037	H	0	0	0	0	0	0	0	0	0	0	0	0
2.2473	0.2348	2.2773	O	0	0	0	0	0	0	0	0	0	0	0	0
1 2 1	0 0 0 0
2 7 1	0 0 0 0
2 3 1	0 0 0 0
2 6 1	0 0 0 0
3 8 1	0 0 0 0
3 4 1	0 0 0 0
4 9 1	0 0 0 0
4 5 1	0 0 0 0
5 10 1	0 0 0 0
5 11 1	0 0 0 0
5 6 1	0 0 0 0
12 13 1	0 0 0 0
12 14 1	0 0 0 0
3 12 1	0 0 0 0
4 15 1	0 0 0 0
15 16 1	0 0 0 0
16 17 1	0 0 0 0
12 17 1	0 0 0 0
18 19 1	0 0 0 0
18 20 1	0 0 0 0
15 18 1	0 0 0 0
21 22 1	0 0 0 0
21 23 1	0 0 0 0
18 21 1	0 0 0 0
17 21 1	0 0 0 0
24 25 1	0 0 0 0
24 26 1	0 0 0 0
24 27 1	0 0 0 0
6 24 1	0 0 0 0
28 29 1	0 0 0 0
28 30 1	0 0 0 0
6 28 1	0 0 0 0
31 32 1	0 0 0 0
28 31 1	0 0 0 0
33 34 1	0 0 0 0
33 35 1	0 0 0 0
33 36 1	0 0 0 0
15 33 1	0 0 0 0
37 38 1	0 0 0 0
37 39 1	0 0 0 0
37 40 1	0 0 0 0
17 37 1	0 0 0 0
16 41 2	0 0 0 0
M END
$$$$
M0003
Spartan	02132113553D
41 43 0	0 0 0 0	0 0 0	999	V2	0
-0.5077	-1.2821	-2.1936	H	0	0	0	0	0	0	0	0	0	0	0	0
-0.4658	-1.6819	-1.1698	C	0	0	0	0	0	0	0	0	0	0	0	0
0.4931	-0.8377	-0.3322	C	0	0	0	0	0	0	0	0	0	0	0	0
-0.3956	0.3268	0.1311	C	0	0	0	0	0	0	0	0	0	0	0	0
-1.6491	-0.4152	0.597	C	0	0	0	0	0	0	0	0	0	0	0	0
-1.8532	-1.5306	-0.4687	C	0	0	0	0	0	0	0	0	0	0	0	0
-0.1537	-2.7288	-1.2502	H	0	0	0	0	0	0	0	0	0	0	0	0
0.7453	-1.4121	0.5735	H	0	0	0	0	0	0	0	0	0	0	0	0
-0.6723	0.9052	-0.764	H	0	0	0	0	0	0	0	0	0	0	0	0
-2.5383	0.2162	0.6826	H	0	0	0	0	0	0	0	0	0	0	0	0
-1.4722	-0.8667	1.5806	H	0	0	0	0	0	0	0	0	0	0	0	0
1.8084	-0.3719	-0.9605	C	0	0	0	0	0	0	0	0	0	0	0	0
1.6586	-0.0861	-2.0097	H	0	0	0	0	0	0	0	0	0	0	0	0
2.5346	-1.1927	-0.9526	H	0	0	0	0	0	0	0	0	0	0	0	0
0.3532	1.2959	1.1096	C	0	0	0	0	0	0	0	0	0	0	0	0
1.7792	0.749	1.2296	C	0	0	0	0	0	0	0	0	0	0	0	0
2.3882	0.8496	-0.1763	C	0	0	0	0	0	0	0	0	0	0	0	0
0.6841	2.5962	0.35	C	0	0	0	0	0	0	0	0	0	0	0	0
1.0846	3.3374	1.0525	H	0	0	0	0	0	0	0	0	0	0	0	0
-0.2019	3.0359	-0.1195	H	0	0	0	0	0	0	0	0	0	0	0	0
1.7729	2.1887	-0.6805	C	0	0	0	0	0	0	0	0	0	0	0	0
2.5439	2.9614	-0.7571	H	0	0	0	0	0	0	0	0	0	0	0	0
1.3444	2.0694	-1.6808	H	0	0	0	0	0	0	0	0	0	0	0	0
-2.2989	-2.8406	0.1864	C	0	0	0	0	0	0	0	0	0	0	0	0
-2.5043	-3.615	-0.5641	H	0	0	0	0	0	0	0	0	0	0	0	0
-3.2012	-2.6954	0.7932	H	0	0	0	0	0	0	0	0	0	0	0	0
-1.5198	-3.2226	0.8558	H	0	0	0	0	0	0	0	0	0	0	0	0
-2.8887	-1.0809	-1.5128	C	0	0	0	0	0	0	0	0	0	0	0	0
-2.5817	-0.1193	-1.9393	H	0	0	0	0	0	0	0	0	0	0	0	0
-2.9106	-1.8115	-2.3389	H	0	0	0	0	0	0	0	0	0	0	0	0
-4.1825	-0.8658	-0.9904	O	0	0	0	0	0	0	0	0	0	0	0	0
-4.5491	-1.7224	-0.7446	H	0	0	0	0	0	0	0	0	0	0	0	0
-0.3196	1.5015	2.4567	C	0	0	0	0	0	0	0	0	0	0	0	0
0.2465	2.2194	3.0583	H	0	0	0	0	0	0	0	0	0	0	0	0
-0.362	0.5672	3.0238	H	0	0	0	0	0	0	0	0	0	0	0	0
-1.3388	1.8818	2.3347	H	0	0	0	0	0	0	0	0	0	0	0	0
3.9101	0.8355	-0.1638	C	0	0	0	0	0	0	0	0	0	0	0	0
4.2802	-0.0597	0.3449	H	0	0	0	0	0	0	0	0	0	0	0	0
4.3088	1.7073	0.3652	H	0	0	0	0	0	0	0	0	0	0	0	0
4.3046	0.8445	-1.1861	H	0	0	0	0	0	0	0	0	0	0	0	0
2.3264	0.35	2.2299	O	0	0	0	0	0	0	0	0	0	0	0	0
1 2 1	0 0 0 0
2 7 1	0 0 0 0
2 3 1	0 0 0 0
2 6 1	0 0 0 0
3 8 1	0 0 0 0
3 4 1	0 0 0 0
4 9 1	0 0 0 0
4 5 1	0 0 0 0
5 10 1	0 0 0 0
5 11 1	0 0 0 0
5 6 1	0 0 0 0
12 13 1	0 0 0 0
12 14 1	0 0 0 0
3 12 1	0 0 0 0
4 15 1	0 0 0 0
15 16 1	0 0 0 0
16 17 1	0 0 0 0
12 17 1	0 0 0 0
18 19 1	0 0 0 0
18 20 1	0 0 0 0
15 18 1	0 0 0 0
21 22 1	0 0 0 0
21 23 1	0 0 0 0
18 21 1	0 0 0 0
17 21 1	0 0 0 0
24 25 1	0 0 0 0
24 26 1	0 0 0 0
24 27 1	0 0 0 0
6 24 1	0 0 0 0
28 29 1	0 0 0 0
28 30 1	0 0 0 0
6 28 1	0 0 0 0
31 32 1	0 0 0 0
28 31 1	0 0 0 0
33 34 1	0 0 0 0
33 35 1	0 0 0 0
33 36 1	0 0 0 0
15 33 1	0 0 0 0
37 38 1	0 0 0 0
37 39 1	0 0 0 0
37 40 1	0 0 0 0
17 37 1	0 0 0 0
16 41 2	0 0 0 0
M END
$$$$
M0004
Spartan	02132113553D
41 43 0	0 0 0 0	0 0 0	999	V2	0
-0.563	-1.2531	-2.1741	H	0	0	0	0	0	0	0	0	0	0	0	0
-0.5412	-1.6848	-1.1621	C	0	0	0	0	0	0	0	0	0	0	0	0
0.4191	-0.8723	-0.2977	C	0	0	0	0	0	0	0	0	0	0	0	0
-0.456	0.3051	0.1581	C	0	0	0	0	0	0	0	0	0	0	0	0
-1.7386	-0.4086	0.5883	C	0	0	0	0	0	0	0	0	0	0	0	0
-1.9288	-1.5495	-0.4585	C	0	0	0	0	0	0	0	0	0	0	0	0
-0.2387	-2.7312	-1.2775	H	0	0	0	0	0	0	0	0	0	0	0	0
0.6427	-1.4642	0.604	H	0	0	0	0	0	0	0	0	0	0	0	0
-0.7134	0.8919	-0.7347	H	0	0	0	0	0	0	0	0	0	0	0	0
-2.6035	0.2603	0.6209	H	0	0	0	0	0	0	0	0	0	0	0	0
-1.6149	-0.8425	1.5877	H	0	0	0	0	0	0	0	0	0	0	0	0
1.7547	-0.4257	-0.8965	C	0	0	0	0	0	0	0	0	0	0	0	0
1.631	-0.1289	-1.9462	H	0	0	0	0	0	0	0	0	0	0	0	0
2.4654	-1.2598	-0.8819	H	0	0	0	0	0	0	0	0	0	0	0	0
0.292	1.2498	1.1606	C	0	0	0	0	0	0	0	0	0	0	0	0
1.705	0.677	1.3017	C	0	0	0	0	0	0	0	0	0	0	0	0
2.3415	0.7788	-0.092	C	0	0	0	0	0	0	0	0	0	0	0	0
0.6579	2.5506	0.4182	C	0	0	0	0	0	0	0	0	0	0	0	0
1.0582	3.2796	1.1333	H	0	0	0	0	0	0	0	0	0	0	0	0
-0.2121	3.0077	-0.0639	H	0	0	0	0	0	0	0	0	0	0	0	0
1.7583	2.1326	-0.5957	C	0	0	0	0	0	0	0	0	0	0	0	0
2.5439	2.8923	-0.6521	H	0	0	0	0	0	0	0	0	0	0	0	0
1.3457	2.0289	-1.6046	H	0	0	0	0	0	0	0	0	0	0	0	0
-2.322	-2.8614	0.2279	C	0	0	0	0	0	0	0	0	0	0	0	0
-2.5047	-3.6576	-0.5041	H	0	0	0	0	0	0	0	0	0	0	0	0
-3.2321	-2.7354	0.8263	H	0	0	0	0	0	0	0	0	0	0	0	0
-1.525	-3.2	0.8994	H	0	0	0	0	0	0	0	0	0	0	0	0
-3.0319	-1.1816	-1.4624	C	0	0	0	0	0	0	0	0	0	0	0	0
-3.1031	-1.9645	-2.2349	H	0	0	0	0	0	0	0	0	0	0	0	0
-3.9946	-1.1477	-0.9416	H	0	0	0	0	0	0	0	0	0	0	0	0
-2.8808	0.0959	-2.0516	O	0	0	0	0	0	0	0	0	0	0	0	0
-2.1361	0.0576	-2.6628	H	0	0	0	0	0	0	0	0	0	0	0	0
-0.4007	1.4556	2.4977	C	0	0	0	0	0	0	0	0	0	0	0	0
0.1667	2.1597	3.1146	H	0	0	0	0	0	0	0	0	0	0	0	0
-0.4676	0.5172	3.0568	H	0	0	0	0	0	0	0	0	0	0	0	0
-1.412	1.8535	2.3612	H	0	0	0	0	0	0	0	0	0	0	0	0
3.8624	0.7377	-0.0516	C	0	0	0	0	0	0	0	0	0	0	0	0
4.2073	-0.1688	0.4547	H	0	0	0	0	0	0	0	0	0	0	0	0
4.2659	1.5969	0.494	H	0	0	0	0	0	0	0	0	0	0	0	0
4.2764	0.7504	-1.0661	H	0	0	0	0	0	0	0	0	0	0	0	0
2.227	0.2584	2.3075	O	0	0	0	0	0	0	0	0	0	0	0	0
1 2 1	0 0 0 0
2 7 1	0 0 0 0
2 3 1	0 0 0 0
2 6 1	0 0 0 0
3 8 1	0 0 0 0
3 4 1	0 0 0 0
4 9 1	0 0 0 0
4 5 1	0 0 0 0
5 10 1	0 0 0 0
5 11 1	0 0 0 0
5 6 1	0 0 0 0
12 13 1	0 0 0 0
12 14 1	0 0 0 0
3 12 1	0 0 0 0
4 15 1	0 0 0 0
15 16 1	0 0 0 0
16 17 1	0 0 0 0
12 17 1	0 0 0 0
18 19 1	0 0 0 0
18 20 1	0 0 0 0
15 18 1	0 0 0 0
21 22 1	0 0 0 0
21 23 1	0 0 0 0
18 21 1	0 0 0 0
17 21 1	0 0 0 0
24 25 1	0 0 0 0
24 26 1	0 0 0 0
24 27 1	0 0 0 0
6 24 1	0 0 0 0
28 29 1	0 0 0 0
28 30 1	0 0 0 0
6 28 1	0 0 0 0
31 32 1	0 0 0 0
28 31 1	0 0 0 0
33 34 1	0 0 0 0
33 35 1	0 0 0 0
33 36 1	0 0 0 0
15 33 1	0 0 0 0
37 38 1	0 0 0 0
37 39 1	0 0 0 0
37 40 1	0 0 0 0
17 37 1	0 0 0 0
16 41 2	0 0 0 0
M END
$$$$
M0005
Spartan	02132113553D
41 43 0	0 0 0 0	0 0 0	999	V2	0
0.1029	-0.4068	-2.5384	H	0	0	0	0	0	0	0	0	0	0	0	0
-0.3317	-1.0711	-1.777	C	0	0	0	0	0	0	0	0	0	0	0	0
0.382	-0.8469	-0.4463	C	0	0	0	0	0	0	0	0	0	0	0	0
-0.3338	0.3929	0.1103	C	0	0	0	0	0	0	0	0	0	0	0	0
-1.8017	0.0237	-0.1139	C	0	0	0	0	0	0	0	0	0	0	0	0
-1.8205	-0.6909	-1.4998	C	0	0	0	0	0	0	0	0	0	0	0	0
-0.2327	-2.0954	-2.1513	H	0	0	0	0	0	0	0	0	0	0	0	0
0.1188	-1.6823	0.2216	H	0	0	0	0	0	0	0	0	0	0	0	0
-0.1014	1.2335	-0.5621	H	0	0	0	0	0	0	0	0	0	0	0	0
-2.4834	0.8785	-0.0949	H	0	0	0	0	0	0	0	0	0	0	0	0
-2.1357	-0.6736	0.6628	H	0	0	0	0	0	0	0	0	0	0	0	0
1.9058	-0.7143	-0.4376	C	0	0	0	0	0	0	0	0	0	0	0	0
2.2512	-0.1387	-1.3061	H	0	0	0	0	0	0	0	0	0	0	0	0
2.3647	-1.707	-0.509	H	0	0	0	0	0	0	0	0	0	0	0	0
0.1666	0.7787	1.5453	C	0	0	0	0	0	0	0	0	0	0	0	0
1.2631	-0.2333	1.8921	C	0	0	0	0	0	0	0	0	0	0	0	0
2.3866	-0.0058	0.8696	C	0	0	0	0	0	0	0	0	0	0	0	0
1.0583	2.0313	1.4351	C	0	0	0	0	0	0	0	0	0	0	0	0
1.298	2.3979	2.4406	H	0	0	0	0	0	0	0	0	0	0	0	0
0.5588	2.8464	0.9012	H	0	0	0	0	0	0	0	0	0	0	0	0
2.3482	1.5436	0.7197	C	0	0	0	0	0	0	0	0	0	0	0	0
3.2363	1.9949	1.1726	H	0	0	0	0	0	0	0	0	0	0	0	0
2.3494	1.834	-0.3358	H	0	0	0	0	0	0	0	0	0	0	0	0
-2.7189	-1.9298	-1.4689	C	0	0	0	0	0	0	0	0	0	0	0	0
-2.7544	-2.4151	-2.4516	H	0	0	0	0	0	0	0	0	0	0	0	0
-3.7401	-1.6611	-1.1863	H	0	0	0	0	0	0	0	0	0	0	0	0
-2.3385	-2.6589	-0.7444	H	0	0	0	0	0	0	0	0	0	0	0	0
-2.2973	0.2718	-2.5876	C	0	0	0	0	0	0	0	0	0	0	0	0
-1.6559	1.1698	-2.581	H	0	0	0	0	0	0	0	0	0	0	0	0
-2.1776	-0.2122	-3.5715	H	0	0	0	0	0	0	0	0	0	0	0	0
-3.6475	0.6154	-2.3496	O	0	0	0	0	0	0	0	0	0	0	0	0
-3.9331	1.2141	-3.0474	H	0	0	0	0	0	0	0	0	0	0	0	0
-0.9184	0.8686	2.606	C	0	0	0	0	0	0	0	0	0	0	0	0
-0.4892	1.1831	3.5626	H	0	0	0	0	0	0	0	0	0	0	0	0
-1.3937	-0.1032	2.7682	H	0	0	0	0	0	0	0	0	0	0	0	0
-1.6908	1.5901	2.3203	H	0	0	0	0	0	0	0	0	0	0	0	0
3.7295	-0.5454	1.3407	C	0	0	0	0	0	0	0	0	0	0	0	0
3.6534	-1.6116	1.5747	H	0	0	0	0	0	0	0	0	0	0	0	0
4.0655	-0.0294	2.2462	H	0	0	0	0	0	0	0	0	0	0	0	0
4.4929	-0.4114	0.5657	H	0	0	0	0	0	0	0	0	0	0	0	0
1.264	-1.0239	2.8051	O	0	0	0	0	0	0	0	0	0	0	0	0
1 2 1	0 0 0 0
2 7 1	0 0 0 0
2 3 1	0 0 0 0
2 6 1	0 0 0 0
3 8 1	0 0 0 0
3 4 1	0 0 0 0
4 9 1	0 0 0 0
4 5 1	0 0 0 0
5 10 1	0 0 0 0
5 11 1	0 0 0 0
5 6 1	0 0 0 0
12 13 1	0 0 0 0
12 14 1	0 0 0 0
3 12 1	0 0 0 0
4 15 1	0 0 0 0
15 16 1	0 0 0 0
16 17 1	0 0 0 0
12 17 1	0 0 0 0
18 19 1	0 0 0 0
18 20 1	0 0 0 0
15 18 1	0 0 0 0
21 22 1	0 0 0 0
21 23 1	0 0 0 0
18 21 1	0 0 0 0
17 21 1	0 0 0 0
24 25 1	0 0 0 0
24 26 1	0 0 0 0
24 27 1	0 0 0 0
6 24 1	0 0 0 0
28 29 1	0 0 0 0
28 30 1	0 0 0 0
6 28 1	0 0 0 0
31 32 1	0 0 0 0
28 31 1	0 0 0 0
33 34 1	0 0 0 0
33 35 1	0 0 0 0
33 36 1	0 0 0 0
15 33 1	0 0 0 0
37 38 1	0 0 0 0
37 39 1	0 0 0 0
37 40 1	0 0 0 0
17 37 1	0 0 0 0
16 41 2	0 0 0 0
M END
$$$$
M0006
Spartan	02132113553D
41 43 0	0 0 0 0	0 0 0	999	V2	0
-0.5984	-1.1037	-2.1727	H	0	0	0	0	0	0	0	0	0	0	0	0
-0.5479	-1.5898	-1.1855	C	0	0	0	0	0	0	0	0	0	0	0	0
0.415	-0.797	-0.3075	C	0	0	0	0	0	0	0	0	0	0	0	0
-0.4567	0.382	0.1498	C	0	0	0	0	0	0	0	0	0	0	0	0
-1.7421	-0.3324	0.5779	C	0	0	0	0	0	0	0	0	0	0	0	0
-1.9208	-1.4963	-0.4468	C	0	0	0	0	0	0	0	0	0	0	0	0
-0.2323	-2.6254	-1.3486	H	0	0	0	0	0	0	0	0	0	0	0	0
0.6252	-1.398	0.5912	H	0	0	0	0	0	0	0	0	0	0	0	0
-0.6966	0.9747	-0.7466	H	0	0	0	0	0	0	0	0	0	0	0	0
-2.6131	0.3333	0.6012	H	0	0	0	0	0	0	0	0	0	0	0	0
-1.6288	-0.7461	1.5863	H	0	0	0	0	0	0	0	0	0	0	0	0
1.7583	-0.3561	-0.8923	C	0	0	0	0	0	0	0	0	0	0	0	0
1.6452	-0.049	-1.9399	H	0	0	0	0	0	0	0	0	0	0	0	0
2.4605	-1.1972	-0.8794	H	0	0	0	0	0	0	0	0	0	0	0	0
0.2894	1.3225	1.1586	C	0	0	0	0	0	0	0	0	0	0	0	0
1.6961	0.7352	1.3129	C	0	0	0	0	0	0	0	0	0	0	0	0
2.3502	0.8358	-0.0725	C	0	0	0	0	0	0	0	0	0	0	0	0
0.6757	2.6213	0.4233	C	0	0	0	0	0	0	0	0	0	0	0	0
1.069	3.3461	1.1464	H	0	0	0	0	0	0	0	0	0	0	0	0
-0.1834	3.0864	-0.0711	H	0	0	0	0	0	0	0	0	0	0	0	0
1.7899	2.1996	-0.5748	C	0	0	0	0	0	0	0	0	0	0	0	0
2.5841	2.9515	-0.6091	H	0	0	0	0	0	0	0	0	0	0	0	0
1.3959	2.1086	-1.5922	H	0	0	0	0	0	0	0	0	0	0	0	0
-2.2486	-2.8117	0.264	C	0	0	0	0	0	0	0	0	0	0	0	0
-2.4553	-3.6021	-0.4642	H	0	0	0	0	0	0	0	0	0	0	0	0
-3.133	-2.6986	0.9028	H	0	0	0	0	0	0	0	0	0	0	0	0
-1.4136	-3.1296	0.8994	H	0	0	0	0	0	0	0	0	0	0	0	0
-3.0447	-1.1468	-1.4323	C	0	0	0	0	0	0	0	0	0	0	0	0
-3.9993	-1.0928	-0.898	H	0	0	0	0	0	0	0	0	0	0	0	0
-2.8527	-0.1503	-1.8661	H	0	0	0	0	0	0	0	0	0	0	0	0
-3.2316	-2.1129	-2.4461	O	0	0	0	0	0	0	0	0	0	0	0	0
-2.4316	-2.1327	-2.9849	H	0	0	0	0	0	0	0	0	0	0	0	0
-0.4123	1.534	2.4904	C	0	0	0	0	0	0	0	0	0	0	0	0
0.1551	2.2356	3.1097	H	0	0	0	0	0	0	0	0	0	0	0	0
-0.4878	0.597	3.051	H	0	0	0	0	0	0	0	0	0	0	0	0
-1.4207	1.938	2.3478	H	0	0	0	0	0	0	0	0	0	0	0	0
3.8698	0.7761	-0.0143	C	0	0	0	0	0	0	0	0	0	0	0	0
4.198	-0.1405	0.484	H	0	0	0	0	0	0	0	0	0	0	0	0
4.2765	1.6232	0.5471	H	0	0	0	0	0	0	0	0	0	0	0	0
4.296	0.7971	-1.0231	H	0	0	0	0	0	0	0	0	0	0	0	0
2.2017	0.3108	2.3242	O	0	0	0	0	0	0	0	0	0	0	0	0
1 2 1	0 0 0 0
2 7 1	0 0 0 0
2 3 1	0 0 0 0
2 6 1	0 0 0 0
3 8 1	0 0 0 0
3 4 1	0 0 0 0
4 9 1	0 0 0 0
4 5 1	0 0 0 0
5 10 1	0 0 0 0
5 11 1	0 0 0 0
5 6 1	0 0 0 0
12 13 1	0 0 0 0
12 14 1	0 0 0 0
3 12 1	0 0 0 0
4 15 1	0 0 0 0
15 16 1	0 0 0 0
16 17 1	0 0 0 0
12 17 1	0 0 0 0
18 19 1	0 0 0 0
18 20 1	0 0 0 0
15 18 1	0 0 0 0
21 22 1	0 0 0 0
21 23 1	0 0 0 0
18 21 1	0 0 0 0
17 21 1	0 0 0 0
24 25 1	0 0 0 0
24 26 1	0 0 0 0
24 27 1	0 0 0 0
6 24 1	0 0 0 0
28 29 1	0 0 0 0
28 30 1	0 0 0 0
6 28 1	0 0 0 0
31 32 1	0 0 0 0
28 31 1	0 0 0 0
33 34 1	0 0 0 0
33 35 1	0 0 0 0
33 36 1	0 0 0 0
15 33 1	0 0 0 0
37 38 1	0 0 0 0
37 39 1	0 0 0 0
37 40 1	0 0 0 0
17 37 1	0 0 0 0
16 41 2	0 0 0 0
M END
$$$$
M0007
Spartan	02132113553D
41 43 0	0 0 0 0	0 0 0	999	V2	0
-0.554	-1.2328	-2.1636	H	0	0	0	0	0	0	0	0	0	0	0	0
-0.5012	-1.6372	-1.1454	C	0	0	0	0	0	0	0	0	0	0	0	0
0.4538	-0.8032	-0.2949	C	0	0	0	0	0	0	0	0	0	0	0	0
-0.4293	0.3712	0.1521	C	0	0	0	0	0	0	0	0	0	0	0	0
-1.6985	-0.3562	0.6034	C	0	0	0	0	0	0	0	0	0	0	0	0
-1.8875	-1.4989	-0.4404	C	0	0	0	0	0	0	0	0	0	0	0	0
-0.1872	-2.6822	-1.2374	H	0	0	0	0	0	0	0	0	0	0	0	0
0.6907	-1.3773	0.6151	H	0	0	0	0	0	0	0	0	0	0	0	0
-0.6866	0.948	-0.749	H	0	0	0	0	0	0	0	0	0	0	0	0
-2.5751	0.2994	0.6601	H	0	0	0	0	0	0	0	0	0	0	0	0
-1.5537	-0.7839	1.6018	H	0	0	0	0	0	0	0	0	0	0	0	0
1.7799	-0.3471	-0.9072	C	0	0	0	0	0	0	0	0	0	0	0	0
1.6436	-0.0591	-1.9567	H	0	0	0	0	0	0	0	0	0	0	0	0
2.4973	-1.1748	-0.8927	H	0	0	0	0	0	0	0	0	0	0	0	0
0.3133	1.3349	1.1406	C	0	0	0	0	0	0	0	0	0	0	0	0
1.7325	0.7745	1.2824	C	0	0	0	0	0	0	0	0	0	0	0	0
2.3632	0.8672	-0.1137	C	0	0	0	0	0	0	0	0	0	0	0	0
0.6669	2.6314	0.3851	C	0	0	0	0	0	0	0	0	0	0	0	0
1.0603	3.3703	1.0934	H	0	0	0	0	0	0	0	0	0	0	0	0
-0.2066	3.0772	-0.1011	H	0	0	0	0	0	0	0	0	0	0	0	0
1.7714	2.2144	-0.6261	C	0	0	0	0	0	0	0	0	0	0	0	0
2.5516	2.9791	-0.6845	H	0	0	0	0	0	0	0	0	0	0	0	0
1.3616	2.1019	-1.6348	H	0	0	0	0	0	0	0	0	0	0	0	0
-2.2942	-2.8049	0.25	C	0	0	0	0	0	0	0	0	0	0	0	0
-2.4382	-3.617	-0.4737	H	0	0	0	0	0	0	0	0	0	0	0	0
-3.2245	-2.6808	0.8181	H	0	0	0	0	0	0	0	0	0	0	0	0
-1.5157	-3.1328	0.9475	H	0	0	0	0	0	0	0	0	0	0	0	0
-2.9627	-1.0727	-1.4532	C	0	0	0	0	0	0	0	0	0	0	0	0
-3.9334	-0.9773	-0.9388	H	0	0	0	0	0	0	0	0	0	0	0	0
-2.7101	-0.0869	-1.8585	H	0	0	0	0	0	0	0	0	0	0	0	0
-3.0639	-1.9237	-2.5756	O	0	0	0	0	0	0	0	0	0	0	0	0
-3.4219	-2.7666	-2.2777	H	0	0	0	0	0	0	0	0	0	0	0	0
-0.3741	1.5477	2.4798	C	0	0	0	0	0	0	0	0	0	0	0	0
0.1908	2.2628	3.0858	H	0	0	0	0	0	0	0	0	0	0	0	0
-0.428	0.6141	3.0489	H	0	0	0	0	0	0	0	0	0	0	0	0
-1.3903	1.9354	2.3473	H	0	0	0	0	0	0	0	0	0	0	0	0
3.8845	0.8351	-0.078	C	0	0	0	0	0	0	0	0	0	0	0	0
4.2359	-0.0655	0.4347	H	0	0	0	0	0	0	0	0	0	0	0	0
4.2857	1.7015	0.4589	H	0	0	0	0	0	0	0	0	0	0	0	0
4.294	0.8411	-1.0943	H	0	0	0	0	0	0	0	0	0	0	0	0
2.2599	0.3738	2.2926	O	0	0	0	0	0	0	0	0	0	0	0	0
1 2 1	0 0 0 0
2 7 1	0 0 0 0
2 3 1	0 0 0 0
2 6 1	0 0 0 0
3 8 1	0 0 0 0
3 4 1	0 0 0 0
4 9 1	0 0 0 0
4 5 1	0 0 0 0
5 10 1	0 0 0 0
5 11 1	0 0 0 0
5 6 1	0 0 0 0
12 13 1	0 0 0 0
12 14 1	0 0 0 0
3 12 1	0 0 0 0
4 15 1	0 0 0 0
15 16 1	0 0 0 0
16 17 1	0 0 0 0
12 17 1	0 0 0 0
18 19 1	0 0 0 0
18 20 1	0 0 0 0
15 18 1	0 0 0 0
21 22 1	0 0 0 0
21 23 1	0 0 0 0
18 21 1	0 0 0 0
17 21 1	0 0 0 0
24 25 1	0 0 0 0
24 26 1	0 0 0 0
24 27 1	0 0 0 0
6 24 1	0 0 0 0
28 29 1	0 0 0 0
28 30 1	0 0 0 0
6 28 1	0 0 0 0
31 32 1	0 0 0 0
28 31 1	0 0 0 0
33 34 1	0 0 0 0
33 35 1	0 0 0 0
33 36 1	0 0 0 0
15 33 1	0 0 0 0
37 38 1	0 0 0 0
37 39 1	0 0 0 0
37 40 1	0 0 0 0
17 37 1	0 0 0 0
16 41 2	0 0 0 0
M END
$$$$
M0008
Spartan	02132113553D
41 43 0	0 0 0 0	0 0 0	999	V2	0
0.0629	-0.3597	-2.5037	H	0	0	0	0	0	0	0	0	0	0	0	0
-0.3623	-1.0306	-1.7466	C	0	0	0	0	0	0	0	0	0	0	0	0
0.3426	-0.818	-0.41	C	0	0	0	0	0	0	0	0	0	0	0	0
-0.3656	0.4267	0.1442	C	0	0	0	0	0	0	0	0	0	0	0	0
-1.8359	0.0709	-0.0917	C	0	0	0	0	0	0	0	0	0	0	0	0
-1.8538	-0.6608	-1.4696	C	0	0	0	0	0	0	0	0	0	0	0	0
-0.2588	-2.0488	-2.1336	H	0	0	0	0	0	0	0	0	0	0	0	0
0.0705	-1.6527	0.2558	H	0	0	0	0	0	0	0	0	0	0	0	0
-0.1221	1.2647	-0.5271	H	0	0	0	0	0	0	0	0	0	0	0	0
-2.4985	0.9445	-0.0767	H	0	0	0	0	0	0	0	0	0	0	0	0
-2.1897	-0.611	0.6898	H	0	0	0	0	0	0	0	0	0	0	0	0
1.8673	-0.6937	-0.3908	C	0	0	0	0	0	0	0	0	0	0	0	0
2.2208	-0.1208	-1.2577	H	0	0	0	0	0	0	0	0	0	0	0	0
2.3202	-1.6892	-0.4594	H	0	0	0	0	0	0	0	0	0	0	0	0
0.1265	0.8082	1.5829	C	0	0	0	0	0	0	0	0	0	0	0	0
1.2164	-0.2098	1.935	C	0	0	0	0	0	0	0	0	0	0	0	0
2.3457	0.0124	0.9188	C	0	0	0	0	0	0	0	0	0	0	0	0
1.025	2.0565	1.479	C	0	0	0	0	0	0	0	0	0	0	0	0
1.2618	2.4203	2.4863	H	0	0	0	0	0	0	0	0	0	0	0	0
0.5325	2.8751	0.9437	H	0	0	0	0	0	0	0	0	0	0	0	0
2.3156	1.5622	0.769	C	0	0	0	0	0	0	0	0	0	0	0	0
3.204	2.0094	1.2256	H	0	0	0	0	0	0	0	0	0	0	0	0
2.3224	1.8523	-0.2866	H	0	0	0	0	0	0	0	0	0	0	0	0
-2.7367	-1.9108	-1.4193	C	0	0	0	0	0	0	0	0	0	0	0	0
-2.7951	-2.3829	-2.404	H	0	0	0	0	0	0	0	0	0	0	0	0
-3.7545	-1.6577	-1.0977	H	0	0	0	0	0	0	0	0	0	0	0	0
-2.3321	-2.6394	-0.7073	H	0	0	0	0	0	0	0	0	0	0	0	0
-2.3745	0.2987	-2.539	C	0	0	0	0	0	0	0	0	0	0	0	0
-3.4292	0.5411	-2.3269	H	0	0	0	0	0	0	0	0	0	0	0	0
-1.7997	1.2395	-2.4904	H	0	0	0	0	0	0	0	0	0	0	0	0
-2.2379	-0.3108	-3.8075	O	0	0	0	0	0	0	0	0	0	0	0	0
-2.5769	0.2974	-4.4733	H	0	0	0	0	0	0	0	0	0	0	0	0
-0.9631	0.901	2.6389	C	0	0	0	0	0	0	0	0	0	0	0	0
-0.5368	1.212	3.5977	H	0	0	0	0	0	0	0	0	0	0	0	0
-1.4427	-0.0694	2.7982	H	0	0	0	0	0	0	0	0	0	0	0	0
-1.7314	1.6271	2.3522	H	0	0	0	0	0	0	0	0	0	0	0	0
3.6839	-0.5333	1.396	C	0	0	0	0	0	0	0	0	0	0	0	0
3.6014	-1.599	1.6311	H	0	0	0	0	0	0	0	0	0	0	0	0
4.0193	-0.0175	2.3022	H	0	0	0	0	0	0	0	0	0	0	0	0
4.4508	-0.4043	0.6235	H	0	0	0	0	0	0	0	0	0	0	0	0
1.2074	-0.9996	2.8488	O	0	0	0	0	0	0	0	0	0	0	0	0
1 2 1	0 0 0 0
2 7 1	0 0 0 0
2 3 1	0 0 0 0
2 6 1	0 0 0 0
3 8 1	0 0 0 0
3 4 1	0 0 0 0
4 9 1	0 0 0 0
4 5 1	0 0 0 0
5 10 1	0 0 0 0
5 11 1	0 0 0 0
5 6 1	0 0 0 0
12 13 1	0 0 0 0
12 14 1	0 0 0 0
3 12 1	0 0 0 0
4 15 1	0 0 0 0
15 16 1	0 0 0 0
16 17 1	0 0 0 0
12 17 1	0 0 0 0
18 19 1	0 0 0 0
18 20 1	0 0 0 0
15 18 1	0 0 0 0
21 22 1	0 0 0 0
21 23 1	0 0 0 0
18 21 1	0 0 0 0
17 21 1	0 0 0 0
24 25 1	0 0 0 0
24 26 1	0 0 0 0
24 27 1	0 0 0 0
6 24 1	0 0 0 0
28 29 1	0 0 0 0
28 30 1	0 0 0 0
6 28 1	0 0 0 0
31 32 1	0 0 0 0
28 31 1	0 0 0 0
33 34 1	0 0 0 0
33 35 1	0 0 0 0
33 36 1	0 0 0 0
15 33 1	0 0 0 0
37 38 1	0 0 0 0
37 39 1	0 0 0 0
37 40 1	0 0 0 0
17 37 1	0 0 0 0
16 41 2	0 0 0 0
M END
$$$$
M0009
Spartan	02132113553D
41 43 0	0 0 0 0	0 0 0	999	V2	0
0.087	-0.3665	-2.5628	H	0	0	0	0	0	0	0	0	0	0	0	0
-0.3403	-1.0464	-1.811	C	0	0	0	0	0	0	0	0	0	0	0	0
0.377	-0.838	-0.4806	C	0	0	0	0	0	0	0	0	0	0	0	0
-0.3312	0.4021	0.0837	C	0	0	0	0	0	0	0	0	0	0	0	0
-1.8011	0.0412	-0.1418	C	0	0	0	0	0	0	0	0	0	0	0	0
-1.8298	-0.6791	-1.5275	C	0	0	0	0	0	0	0	0	0	0	0	0
-0.238	-2.0635	-2.2029	H	0	0	0	0	0	0	0	0	0	0	0	0
0.1116	-1.6772	0.1816	H	0	0	0	0	0	0	0	0	0	0	0	0
-0.097	1.2435	-0.5864	H	0	0	0	0	0	0	0	0	0	0	0	0
-2.4603	0.9178	-0.1025	H	0	0	0	0	0	0	0	0	0	0	0	0
-2.1476	-0.6439	0.6399	H	0	0	0	0	0	0	0	0	0	0	0	0
1.9013	-0.7098	-0.4732	C	0	0	0	0	0	0	0	0	0	0	0	0
2.2469	-0.132	-1.34	H	0	0	0	0	0	0	0	0	0	0	0	0
2.356	-1.7037	-0.5497	H	0	0	0	0	0	0	0	0	0	0	0	0
0.1718	0.7802	1.5196	C	0	0	0	0	0	0	0	0	0	0	0	0
1.2659	-0.2376	1.8593	C	0	0	0	0	0	0	0	0	0	0	0	0
2.3877	-0.0088	0.8361	C	0	0	0	0	0	0	0	0	0	0	0	0
1.0671	2.0305	1.4125	C	0	0	0	0	0	0	0	0	0	0	0	0
1.3096	2.3923	2.4189	H	0	0	0	0	0	0	0	0	0	0	0	0
0.5699	2.8496	0.8828	H	0	0	0	0	0	0	0	0	0	0	0	0
2.3538	1.5413	0.6927	C	0	0	0	0	0	0	0	0	0	0	0	0
3.2438	1.9879	1.1461	H	0	0	0	0	0	0	0	0	0	0	0	0
2.3546	1.8363	-0.3613	H	0	0	0	0	0	0	0	0	0	0	0	0
-2.7146	-1.9264	-1.4773	C	0	0	0	0	0	0	0	0	0	0	0	0
-2.7439	-2.425	-2.4531	H	0	0	0	0	0	0	0	0	0	0	0	0
-3.7424	-1.6662	-1.2067	H	0	0	0	0	0	0	0	0	0	0	0	0
-2.3324	-2.6418	-0.7396	H	0	0	0	0	0	0	0	0	0	0	0	0
-2.3262	0.268	-2.6313	C	0	0	0	0	0	0	0	0	0	0	0	0
-1.7127	1.1857	-2.6244	H	0	0	0	0	0	0	0	0	0	0	0	0
-2.1836	-0.2101	-3.6066	H	0	0	0	0	0	0	0	0	0	0	0	0
-3.7012	0.5779	-2.5611	O	0	0	0	0	0	0	0	0	0	0	0	0
-3.8559	1.0597	-1.7402	H	0	0	0	0	0	0	0	0	0	0	0	0
-0.9095	0.8677	2.5841	C	0	0	0	0	0	0	0	0	0	0	0	0
-0.4758	1.1733	3.5413	H	0	0	0	0	0	0	0	0	0	0	0	0
-1.3884	-0.1027	2.7423	H	0	0	0	0	0	0	0	0	0	0	0	0
-1.6789	1.5961	2.3081	H	0	0	0	0	0	0	0	0	0	0	0	0
3.7301	-0.5546	1.3009	C	0	0	0	0	0	0	0	0	0	0	0	0
3.6508	-1.6211	1.5322	H	0	0	0	0	0	0	0	0	0	0	0	0
4.0716	-0.0423	2.2064	H	0	0	0	0	0	0	0	0	0	0	0	0
4.4912	-0.4214	0.5236	H	0	0	0	0	0	0	0	0	0	0	0	0
1.2633	-1.0329	2.768	O	0	0	0	0	0	0	0	0	0	0	0	0
1 2 1	0 0 0 0
2 7 1	0 0 0 0
2 3 1	0 0 0 0
2 6 1	0 0 0 0
3 8 1	0 0 0 0
3 4 1	0 0 0 0
4 9 1	0 0 0 0
4 5 1	0 0 0 0
5 10 1	0 0 0 0
5 11 1	0 0 0 0
5 6 1	0 0 0 0
12 13 1	0 0 0 0
12 14 1	0 0 0 0
3 12 1	0 0 0 0
4 15 1	0 0 0 0
15 16 1	0 0 0 0
16 17 1	0 0 0 0
12 17 1	0 0 0 0
18 19 1	0 0 0 0
18 20 1	0 0 0 0
15 18 1	0 0 0 0
21 22 1	0 0 0 0
21 23 1	0 0 0 0
18 21 1	0 0 0 0
17 21 1	0 0 0 0
24 25 1	0 0 0 0
24 26 1	0 0 0 0
24 27 1	0 0 0 0
6 24 1	0 0 0 0
28 29 1	0 0 0 0
28 30 1	0 0 0 0
6 28 1	0 0 0 0
31 32 1	0 0 0 0
28 31 1	0 0 0 0
33 34 1	0 0 0 0
33 35 1	0 0 0 0
33 36 1	0 0 0 0
15 33 1	0 0 0 0
37 38 1	0 0 0 0
37 39 1	0 0 0 0
37 40 1	0 0 0 0
17 37 1	0 0 0 0
16 41 2	0 0 0 0
M END
$$$$

## Sheet: 2R3S7R9S11R
M0001
Spartan	02132113553D
41 43 0	0 0 0 0	0 0 0	999	V2	0
0.1124	-0.1213	-2.6173	H	0	0	0	0	0	0	0	0	0	0	0	0
-0.2916	-0.8509	-1.9021	C	0	0	0	0	0	0	0	0	0	0	0	0
0.3916	-0.6761	-0.549	C	0	0	0	0	0	0	0	0	0	0	0	0
-0.3912	0.4902	0.0724	C	0	0	0	0	0	0	0	0	0	0	0	0
-1.8376	0.0699	-0.2009	C	0	0	0	0	0	0	0	0	0	0	0	0
-1.8002	-0.5502	-1.6316	C	0	0	0	0	0	0	0	0	0	0	0	0
-0.1402	-1.8482	-2.3256	H	0	0	0	0	0	0	0	0	0	0	0	0
0.1578	-1.5661	0.0531	H	0	0	0	0	0	0	0	0	0	0	0	0
-0.1898	1.3842	-0.5386	H	0	0	0	0	0	0	0	0	0	0	0	0
-2.5487	0.901	-0.1365	H	0	0	0	0	0	0	0	0	0	0	0	0
-2.1461	-0.6947	0.5186	H	0	0	0	0	0	0	0	0	0	0	0	0
1.9056	-0.4604	-0.5114	C	0	0	0	0	0	0	0	0	0	0	0	0
2.2299	0.1857	-1.3374	H	0	0	0	0	0	0	0	0	0	0	0	0
2.4179	-1.421	-0.6365	H	0	0	0	0	0	0	0	0	0	0	0	0
0.068	0.8016	1.5386	C	0	0	0	0	0	0	0	0	0	0	0	0
1.2185	-0.1663	1.8344	C	0	0	0	0	0	0	0	0	0	0	0	0
2.3351	0.19	0.843	C	0	0	0	0	0	0	0	0	0	0	0	0
0.888	2.1066	1.529	C	0	0	0	0	0	0	0	0	0	0	0	0
1.1015	2.4117	2.5607	H	0	0	0	0	0	0	0	0	0	0	0	0
0.3478	2.9294	1.0492	H	0	0	0	0	0	0	0	0	0	0	0	0
2.2076	1.7419	0.7925	C	0	0	0	0	0	0	0	0	0	0	0	0
3.0659	2.2145	1.2797	H	0	0	0	0	0	0	0	0	0	0	0	0
2.1944	2.0982	-0.2424	H	0	0	0	0	0	0	0	0	0	0	0	0
-2.3574	0.4273	-2.671	C	0	0	0	0	0	0	0	0	0	0	0	0
-3.4265	0.6137	-2.5132	H	0	0	0	0	0	0	0	0	0	0	0	0
-2.2252	0.0414	-3.689	H	0	0	0	0	0	0	0	0	0	0	0	0
-1.8376	1.3898	-2.6092	H	0	0	0	0	0	0	0	0	0	0	0	0
-2.6283	-1.8339	-1.6777	C	0	0	0	0	0	0	0	0	0	0	0	0
-3.6708	-1.6011	-1.4057	H	0	0	0	0	0	0	0	0	0	0	0	0
-2.6306	-2.227	-2.7076	H	0	0	0	0	0	0	0	0	0	0	0	0
-2.0693	-2.7759	-0.7815	O	0	0	0	0	0	0	0	0	0	0	0	0
-2.6154	-3.5683	-0.7913	H	0	0	0	0	0	0	0	0	0	0	0	0
-1.0305	0.7502	2.5882	C	0	0	0	0	0	0	0	0	0	0	0	0
-0.629	1.0158	3.571	H	0	0	0	0	0	0	0	0	0	0	0	0
-1.4495	-0.257	2.671	H	0	0	0	0	0	0	0	0	0	0	0	0
-1.8407	1.4468	2.3478	H	0	0	0	0	0	0	0	0	0	0	0	0
3.703	-0.3012	1.294	C	0	0	0	0	0	0	0	0	0	0	0	0
3.6827	-1.3819	1.4692	H	0	0	0	0	0	0	0	0	0	0	0	0
4.0067	0.1823	2.2292	H	0	0	0	0	0	0	0	0	0	0	0	0
4.4618	-0.0847	0.5324	H	0	0	0	0	0	0	0	0	0	0	0	0
1.26	-1.0061	2.7013	O	0	0	0	0	0	0	0	0	0	0	0	0
1 2 1	0 0 0 0
2 7 1	0 0 0 0
2 3 1	0 0 0 0
2 6 1	0 0 0 0
3 8 1	0 0 0 0
3 4 1	0 0 0 0
4 9 1	0 0 0 0
4 5 1	0 0 0 0
5 10 1	0 0 0 0
5 11 1	0 0 0 0
5 6 1	0 0 0 0
12 13 1	0 0 0 0
12 14 1	0 0 0 0
3 12 1	0 0 0 0
4 15 1	0 0 0 0
15 16 1	0 0 0 0
16 17 1	0 0 0 0
12 17 1	0 0 0 0
18 19 1	0 0 0 0
18 20 1	0 0 0 0
15 18 1	0 0 0 0
21 22 1	0 0 0 0
21 23 1	0 0 0 0
18 21 1	0 0 0 0
17 21 1	0 0 0 0
24 25 1	0 0 0 0
24 26 1	0 0 0 0
24 27 1	0 0 0 0
6 24 1	0 0 0 0
28 29 1	0 0 0 0
28 30 1	0 0 0 0
6 28 1	0 0 0 0
31 32 1	0 0 0 0
28 31 1	0 0 0 0
33 34 1	0 0 0 0
33 35 1	0 0 0 0
33 36 1	0 0 0 0
15 33 1	0 0 0 0
37 38 1	0 0 0 0
37 39 1	0 0 0 0
37 40 1	0 0 0 0
17 37 1	0 0 0 0
16 41 2	0 0 0 0
M END
$$$$
M0002
Spartan	02132113553D
41 43 0	0 0 0 0	0 0 0	999	V2	0
-0.7844	-0.9859	-2.2859	H	0	0	0	0	0	0	0	0	0	0	0	0
-0.6538	-1.4981	-1.3235	C	0	0	0	0	0	0	0	0	0	0	0	0
0.3596	-0.7345	-0.4751	C	0	0	0	0	0	0	0	0	0	0	0	0
-0.4996	0.3824	0.1357	C	0	0	0	0	0	0	0	0	0	0	0	0
-1.7276	-0.3973	0.611	C	0	0	0	0	0	0	0	0	0	0	0	0
-1.9855	-1.4504	-0.5077	C	0	0	0	0	0	0	0	0	0	0	0	0
-0.337	-2.522	-1.5626	H	0	0	0	0	0	0	0	0	0	0	0	0
0.6583	-1.3829	0.3631	H	0	0	0	0	0	0	0	0	0	0	0	0
-0.8239	1.0328	-0.6916	H	0	0	0	0	0	0	0	0	0	0	0	0
-2.603	0.2381	0.7822	H	0	0	0	0	0	0	0	0	0	0	0	0
-1.4999	-0.9177	1.5468	H	0	0	0	0	0	0	0	0	0	0	0	0
1.6338	-0.2101	-1.1394	C	0	0	0	0	0	0	0	0	0	0	0	0
1.4199	0.1656	-2.1484	H	0	0	0	0	0	0	0	0	0	0	0	0
2.3579	-1.0255	-1.2496	H	0	0	0	0	0	0	0	0	0	0	0	0
0.308	1.2659	1.1482	C	0	0	0	0	0	0	0	0	0	0	0	0
1.7392	0.7187	1.1378	C	0	0	0	0	0	0	0	0	0	0	0	0
2.2649	0.9385	-0.2884	C	0	0	0	0	0	0	0	0	0	0	0	0
0.5955	2.6272	0.4851	C	0	0	0	0	0	0	0	0	0	0	0	0
1.0316	3.3097	1.2247	H	0	0	0	0	0	0	0	0	0	0	0	0
-0.3153	3.0993	0.1029	H	0	0	0	0	0	0	0	0	0	0	0	0
1.6274	2.3165	-0.6342	C	0	0	0	0	0	0	0	0	0	0	0	0
2.3959	3.0941	-0.6794	H	0	0	0	0	0	0	0	0	0	0	0	0
1.1479	2.2889	-1.6177	H	0	0	0	0	0	0	0	0	0	0	0	0
-3.1561	-1.0388	-1.4054	C	0	0	0	0	0	0	0	0	0	0	0	0
-2.9993	-0.0319	-1.809	H	0	0	0	0	0	0	0	0	0	0	0	0
-4.1008	-1.0329	-0.849	H	0	0	0	0	0	0	0	0	0	0	0	0
-3.2667	-1.7249	-2.254	H	0	0	0	0	0	0	0	0	0	0	0	0
-2.3067	-2.8184	0.113	C	0	0	0	0	0	0	0	0	0	0	0	0
-3.2076	-2.7344	0.7306	H	0	0	0	0	0	0	0	0	0	0	0	0
-2.5237	-3.5422	-0.6897	H	0	0	0	0	0	0	0	0	0	0	0	0
-1.3024	-3.3103	0.9772	O	0	0	0	0	0	0	0	0	0	0	0	0
-0.5301	-3.5308	0.4441	H	0	0	0	0	0	0	0	0	0	0	0	0
-0.2828	1.3525	2.5457	C	0	0	0	0	0	0	0	0	0	0	0	0
0.3191	2.0186	3.1718	H	0	0	0	0	0	0	0	0	0	0	0	0
-0.2922	0.3725	3.031	H	0	0	0	0	0	0	0	0	0	0	0	0
-1.3075	1.7376	2.5182	H	0	0	0	0	0	0	0	0	0	0	0	0
3.7844	0.9244	-0.368	C	0	0	0	0	0	0	0	0	0	0	0	0
4.1798	-0.0135	0.0325	H	0	0	0	0	0	0	0	0	0	0	0	0
4.2181	1.743	0.2149	H	0	0	0	0	0	0	0	0	0	0	0	0
4.1175	1.0288	-1.4064	H	0	0	0	0	0	0	0	0	0	0	0	0
2.3472	0.2475	2.0686	O	0	0	0	0	0	0	0	0	0	0	0	0
1 2 1	0 0 0 0
2 7 1	0 0 0 0
2 3 1	0 0 0 0
2 6 1	0 0 0 0
3 8 1	0 0 0 0
3 4 1	0 0 0 0
4 9 1	0 0 0 0
4 5 1	0 0 0 0
5 10 1	0 0 0 0
5 11 1	0 0 0 0
5 6 1	0 0 0 0
12 13 1	0 0 0 0
12 14 1	0 0 0 0
3 12 1	0 0 0 0
4 15 1	0 0 0 0
15 16 1	0 0 0 0
16 17 1	0 0 0 0
12 17 1	0 0 0 0
18 19 1	0 0 0 0
18 20 1	0 0 0 0
15 18 1	0 0 0 0
21 22 1	0 0 0 0
21 23 1	0 0 0 0
18 21 1	0 0 0 0
17 21 1	0 0 0 0
24 25 1	0 0 0 0
24 26 1	0 0 0 0
24 27 1	0 0 0 0
6 24 1	0 0 0 0
28 29 1	0 0 0 0
28 30 1	0 0 0 0
6 28 1	0 0 0 0
31 32 1	0 0 0 0
28 31 1	0 0 0 0
33 34 1	0 0 0 0
33 35 1	0 0 0 0
33 36 1	0 0 0 0
15 33 1	0 0 0 0
37 38 1	0 0 0 0
37 39 1	0 0 0 0
37 40 1	0 0 0 0
17 37 1	0 0 0 0
16 41 2	0 0 0 0
M END
$$$$
M0003
Spartan	02132113553D
41 43 0	0 0 0 0	0 0 0	999	V2	0
0.0915	-0.1386	-2.6369	H	0	0	0	0	0	0	0	0	0	0	0	0
-0.3093	-0.8675	-1.9191	C	0	0	0	0	0	0	0	0	0	0	0	0
0.379	-0.6894	-0.5698	C	0	0	0	0	0	0	0	0	0	0	0	0
-0.397	0.4816	0.0512	C	0	0	0	0	0	0	0	0	0	0	0	0
-1.8451	0.0664	-0.2179	C	0	0	0	0	0	0	0	0	0	0	0	0
-1.816	-0.5734	-1.6409	C	0	0	0	0	0	0	0	0	0	0	0	0
-0.1597	-1.8666	-2.3386	H	0	0	0	0	0	0	0	0	0	0	0	0
0.1438	-1.5784	0.035	H	0	0	0	0	0	0	0	0	0	0	0	0
-0.1979	1.3711	-0.5661	H	0	0	0	0	0	0	0	0	0	0	0	0
-2.5546	0.8985	-0.1591	H	0	0	0	0	0	0	0	0	0	0	0	0
-2.1609	-0.6678	0.5349	H	0	0	0	0	0	0	0	0	0	0	0	0
1.8945	-0.4878	-0.5302	C	0	0	0	0	0	0	0	0	0	0	0	0
2.2245	0.1536	-1.3577	H	0	0	0	0	0	0	0	0	0	0	0	0
2.3973	-1.4535	-0.6535	H	0	0	0	0	0	0	0	0	0	0	0	0
0.0673	0.801	1.5142	C	0	0	0	0	0	0	0	0	0	0	0	0
1.2053	-0.1816	1.8118	C	0	0	0	0	0	0	0	0	0	0	0	0
2.3285	0.1617	0.8238	C	0	0	0	0	0	0	0	0	0	0	0	0
0.9004	2.0973	1.4938	C	0	0	0	0	0	0	0	0	0	0	0	0
1.1131	2.4103	2.5231	H	0	0	0	0	0	0	0	0	0	0	0	0
0.3699	2.9211	1.0051	H	0	0	0	0	0	0	0	0	0	0	0	0
2.2181	1.7139	0.7658	C	0	0	0	0	0	0	0	0	0	0	0	0
3.0794	2.1791	1.2549	H	0	0	0	0	0	0	0	0	0	0	0	0
2.2147	2.0663	-0.2703	H	0	0	0	0	0	0	0	0	0	0	0	0
-2.3897	0.3951	-2.6793	C	0	0	0	0	0	0	0	0	0	0	0	0
-3.4617	0.5648	-2.5202	H	0	0	0	0	0	0	0	0	0	0	0	0
-2.255	0.0067	-3.6958	H	0	0	0	0	0	0	0	0	0	0	0	0
-1.8852	1.3666	-2.624	H	0	0	0	0	0	0	0	0	0	0	0	0
-2.6361	-1.8717	-1.6821	C	0	0	0	0	0	0	0	0	0	0	0	0
-3.6764	-1.6594	-1.3853	H	0	0	0	0	0	0	0	0	0	0	0	0
-2.6602	-2.2491	-2.7101	H	0	0	0	0	0	0	0	0	0	0	0	0
-2.0922	-2.9239	-0.9114	O	0	0	0	0	0	0	0	0	0	0	0	0
-2.2102	-2.7121	0.0208	H	0	0	0	0	0	0	0	0	0	0	0	0
-1.0297	0.7714	2.5659	C	0	0	0	0	0	0	0	0	0	0	0	0
-0.6257	1.0521	3.5436	H	0	0	0	0	0	0	0	0	0	0	0	0
-1.4521	-0.2325	2.6702	H	0	0	0	0	0	0	0	0	0	0	0	0
-1.8383	1.4664	2.3159	H	0	0	0	0	0	0	0	0	0	0	0	0
3.6902	-0.3428	1.2792	C	0	0	0	0	0	0	0	0	0	0	0	0
3.6609	-1.4233	1.449	H	0	0	0	0	0	0	0	0	0	0	0	0
3.994	0.1338	2.217	H	0	0	0	0	0	0	0	0	0	0	0	0
4.4537	-0.1291	0.5226	H	0	0	0	0	0	0	0	0	0	0	0	0
1.2265	-1.0306	2.6705	O	0	0	0	0	0	0	0	0	0	0	0	0
1 2 1	0 0 0 0
2 7 1	0 0 0 0
2 3 1	0 0 0 0
2 6 1	0 0 0 0
3 8 1	0 0 0 0
3 4 1	0 0 0 0
4 9 1	0 0 0 0
4 5 1	0 0 0 0
5 10 1	0 0 0 0
5 11 1	0 0 0 0
5 6 1	0 0 0 0
12 13 1	0 0 0 0
12 14 1	0 0 0 0
3 12 1	0 0 0 0
4 15 1	0 0 0 0
15 16 1	0 0 0 0
16 17 1	0 0 0 0
12 17 1	0 0 0 0
18 19 1	0 0 0 0
18 20 1	0 0 0 0
15 18 1	0 0 0 0
21 22 1	0 0 0 0
21 23 1	0 0 0 0
18 21 1	0 0 0 0
17 21 1	0 0 0 0
24 25 1	0 0 0 0
24 26 1	0 0 0 0
24 27 1	0 0 0 0
6 24 1	0 0 0 0
28 29 1	0 0 0 0
28 30 1	0 0 0 0
6 28 1	0 0 0 0
31 32 1	0 0 0 0
28 31 1	0 0 0 0
33 34 1	0 0 0 0
33 35 1	0 0 0 0
33 36 1	0 0 0 0
15 33 1	0 0 0 0
37 38 1	0 0 0 0
37 39 1	0 0 0 0
37 40 1	0 0 0 0
17 37 1	0 0 0 0
16 41 2	0 0 0 0
M END
$$$$
M0004
Spartan	02132113553D
41 43 0	0 0 0 0	0 0 0	999	V2	0
0.1297	-0.0722	-2.5398	H	0	0	0	0	0	0	0	0	0	0	0	0
-0.2761	-0.8304	-1.8565	C	0	0	0	0	0	0	0	0	0	0	0	0
0.3999	-0.6961	-0.4957	C	0	0	0	0	0	0	0	0	0	0	0	0
-0.3698	0.4719	0.1394	C	0	0	0	0	0	0	0	0	0	0	0	0
-1.8228	0.0836	-0.1517	C	0	0	0	0	0	0	0	0	0	0	0	0
-1.783	-0.5527	-1.5765	C	0	0	0	0	0	0	0	0	0	0	0	0
-0.1306	-1.8047	-2.3323	H	0	0	0	0	0	0	0	0	0	0	0	0
0.1554	-1.5917	0.0976	H	0	0	0	0	0	0	0	0	0	0	0	0
-0.1505	1.3685	-0.4609	H	0	0	0	0	0	0	0	0	0	0	0	0
-2.5139	0.9319	-0.0984	H	0	0	0	0	0	0	0	0	0	0	0	0
-2.1676	-0.6573	0.5815	H	0	0	0	0	0	0	0	0	0	0	0	0
1.9176	-0.5074	-0.4405	C	0	0	0	0	0	0	0	0	0	0	0	0
2.2587	0.1402	-1.258	H	0	0	0	0	0	0	0	0	0	0	0	0
2.4141	-1.4752	-0.5712	H	0	0	0	0	0	0	0	0	0	0	0	0
0.084	0.7606	1.6122	C	0	0	0	0	0	0	0	0	0	0	0	0
1.2173	-0.2298	1.901	C	0	0	0	0	0	0	0	0	0	0	0	0
2.3465	0.1237	0.9234	C	0	0	0	0	0	0	0	0	0	0	0	0
0.9228	2.0535	1.6205	C	0	0	0	0	0	0	0	0	0	0	0	0
1.1356	2.3442	2.6566	H	0	0	0	0	0	0	0	0	0	0	0	0
0.3974	2.8897	1.1476	H	0	0	0	0	0	0	0	0	0	0	0	0
2.24	1.6775	0.8865	C	0	0	0	0	0	0	0	0	0	0	0	0
3.1025	2.1343	1.3809	H	0	0	0	0	0	0	0	0	0	0	0	0
2.2358	2.0433	-0.1452	H	0	0	0	0	0	0	0	0	0	0	0	0
-2.3684	0.3988	-2.6243	C	0	0	0	0	0	0	0	0	0	0	0	0
-3.4445	0.5514	-2.4708	H	0	0	0	0	0	0	0	0	0	0	0	0
-2.2123	0.015	-3.6398	H	0	0	0	0	0	0	0	0	0	0	0	0
-1.8818	1.3793	-2.5719	H	0	0	0	0	0	0	0	0	0	0	0	0
-2.5755	-1.8689	-1.5518	C	0	0	0	0	0	0	0	0	0	0	0	0
-2.115	-2.5559	-0.8334	H	0	0	0	0	0	0	0	0	0	0	0	0
-3.6017	-1.6688	-1.2011	H	0	0	0	0	0	0	0	0	0	0	0	0
-2.5846	-2.56	-2.7839	O	0	0	0	0	0	0	0	0	0	0	0	0
-3.1303	-2.0603	-3.4014	H	0	0	0	0	0	0	0	0	0	0	0	0
-1.0209	0.7139	2.6552	C	0	0	0	0	0	0	0	0	0	0	0	0
-0.623	0.9743	3.6408	H	0	0	0	0	0	0	0	0	0	0	0	0
-1.4466	-0.291	2.7356	H	0	0	0	0	0	0	0	0	0	0	0	0
-1.8257	1.4162	2.4132	H	0	0	0	0	0	0	0	0	0	0	0	0
3.7047	-0.3903	1.3784	C	0	0	0	0	0	0	0	0	0	0	0	0
3.67	-1.4721	1.5398	H	0	0	0	0	0	0	0	0	0	0	0	0
4.0077	0.0776	2.3212	H	0	0	0	0	0	0	0	0	0	0	0	0
4.4713	-0.1739	0.6257	H	0	0	0	0	0	0	0	0	0	0	0	0
1.2336	-1.0906	2.748	O	0	0	0	0	0	0	0	0	0	0	0	0
1 2 1	0 0 0 0
2 7 1	0 0 0 0
2 3 1	0 0 0 0
2 6 1	0 0 0 0
3 8 1	0 0 0 0
3 4 1	0 0 0 0
4 9 1	0 0 0 0
4 5 1	0 0 0 0
5 10 1	0 0 0 0
5 11 1	0 0 0 0
5 6 1	0 0 0 0
12 13 1	0 0 0 0
12 14 1	0 0 0 0
3 12 1	0 0 0 0
4 15 1	0 0 0 0
15 16 1	0 0 0 0
16 17 1	0 0 0 0
12 17 1	0 0 0 0
18 19 1	0 0 0 0
18 20 1	0 0 0 0
15 18 1	0 0 0 0
21 22 1	0 0 0 0
21 23 1	0 0 0 0
18 21 1	0 0 0 0
17 21 1	0 0 0 0
24 25 1	0 0 0 0
24 26 1	0 0 0 0
24 27 1	0 0 0 0
6 24 1	0 0 0 0
28 29 1	0 0 0 0
28 30 1	0 0 0 0
6 28 1	0 0 0 0
31 32 1	0 0 0 0
28 31 1	0 0 0 0
33 34 1	0 0 0 0
33 35 1	0 0 0 0
33 36 1	0 0 0 0
15 33 1	0 0 0 0
37 38 1	0 0 0 0
37 39 1	0 0 0 0
37 40 1	0 0 0 0
17 37 1	0 0 0 0
16 41 2	0 0 0 0
M END
$$$$
M0005
Spartan	02132113553D
41 43 0	0 0 0 0	0 0 0	999	V2	0
-0.7547	-0.907	-2.271	H	0	0	0	0	0	0	0	0	0	0	0	0
-0.6183	-1.4446	-1.3234	C	0	0	0	0	0	0	0	0	0	0	0	0
0.3979	-0.7029	-0.4611	C	0	0	0	0	0	0	0	0	0	0	0	0
-0.4502	0.4197	0.1547	C	0	0	0	0	0	0	0	0	0	0	0	0
-1.6905	-0.3481	0.6203	C	0	0	0	0	0	0	0	0	0	0	0	0
-1.9394	-1.4116	-0.4951	C	0	0	0	0	0	0	0	0	0	0	0	0
-0.3249	-2.4679	-1.5743	H	0	0	0	0	0	0	0	0	0	0	0	0
0.6898	-1.365	0.3701	H	0	0	0	0	0	0	0	0	0	0	0	0
-0.7674	1.0748	-0.6708	H	0	0	0	0	0	0	0	0	0	0	0	0
-2.5634	0.2948	0.7725	H	0	0	0	0	0	0	0	0	0	0	0	0
-1.4851	-0.8439	1.5778	H	0	0	0	0	0	0	0	0	0	0	0	0
1.6849	-0.1892	-1.1095	C	0	0	0	0	0	0	0	0	0	0	0	0
1.485	0.1948	-2.118	H	0	0	0	0	0	0	0	0	0	0	0	0
2.3988	-1.0134	-1.2176	H	0	0	0	0	0	0	0	0	0	0	0	0
0.3586	1.2938	1.1743	C	0	0	0	0	0	0	0	0	0	0	0	0
1.7824	0.7277	1.1728	C	0	0	0	0	0	0	0	0	0	0	0	0
2.3229	0.9477	-0.2471	C	0	0	0	0	0	0	0	0	0	0	0	0
0.6655	2.6531	0.5159	C	0	0	0	0	0	0	0	0	0	0	0	0
1.1012	3.3302	1.2606	H	0	0	0	0	0	0	0	0	0	0	0	0
-0.237	3.1345	0.1258	H	0	0	0	0	0	0	0	0	0	0	0	0
1.7054	2.3346	-0.5938	C	0	0	0	0	0	0	0	0	0	0	0	0
2.4831	3.1035	-0.6274	H	0	0	0	0	0	0	0	0	0	0	0	0
1.2358	2.3164	-1.5822	H	0	0	0	0	0	0	0	0	0	0	0	0
-3.1342	-1.028	-1.3722	C	0	0	0	0	0	0	0	0	0	0	0	0
-2.9987	-0.0214	-1.7848	H	0	0	0	0	0	0	0	0	0	0	0	0
-4.0656	-1.034	-0.7932	H	0	0	0	0	0	0	0	0	0	0	0	0
-3.247	-1.7299	-2.2027	H	0	0	0	0	0	0	0	0	0	0	0	0
-2.1885	-2.7684	0.1635	C	0	0	0	0	0	0	0	0	0	0	0	0
-1.3079	-3.0404	0.7696	H	0	0	0	0	0	0	0	0	0	0	0	0
-3.0489	-2.6834	0.8483	H	0	0	0	0	0	0	0	0	0	0	0	0
-2.4295	-3.7357	-0.8388	O	0	0	0	0	0	0	0	0	0	0	0	0
-2.5718	-4.5854	-0.4092	H	0	0	0	0	0	0	0	0	0	0	0	0
-0.2397	1.3875	2.5685	C	0	0	0	0	0	0	0	0	0	0	0	0
0.3593	2.0561	3.1946	H	0	0	0	0	0	0	0	0	0	0	0	0
-0.2504	0.4102	3.06	H	0	0	0	0	0	0	0	0	0	0	0	0
-1.2642	1.7727	2.5348	H	0	0	0	0	0	0	0	0	0	0	0	0
3.843	0.9149	-0.3132	C	0	0	0	0	0	0	0	0	0	0	0	0
4.2232	-0.0281	0.0923	H	0	0	0	0	0	0	0	0	0	0	0	0
4.2818	1.7299	0.2723	H	0	0	0	0	0	0	0	0	0	0	0	0
4.1861	1.013	-1.3496	H	0	0	0	0	0	0	0	0	0	0	0	0
2.3724	0.2383	2.1064	O	0	0	0	0	0	0	0	0	0	0	0	0
1 2 1	0 0 0 0
2 7 1	0 0 0 0
2 3 1	0 0 0 0
2 6 1	0 0 0 0
3 8 1	0 0 0 0
3 4 1	0 0 0 0
4 9 1	0 0 0 0
4 5 1	0 0 0 0
5 10 1	0 0 0 0
5 11 1	0 0 0 0
5 6 1	0 0 0 0
12 13 1	0 0 0 0
12 14 1	0 0 0 0
3 12 1	0 0 0 0
4 15 1	0 0 0 0
15 16 1	0 0 0 0
16 17 1	0 0 0 0
12 17 1	0 0 0 0
18 19 1	0 0 0 0
18 20 1	0 0 0 0
15 18 1	0 0 0 0
21 22 1	0 0 0 0
21 23 1	0 0 0 0
18 21 1	0 0 0 0
17 21 1	0 0 0 0
24 25 1	0 0 0 0
24 26 1	0 0 0 0
24 27 1	0 0 0 0
6 24 1	0 0 0 0
28 29 1	0 0 0 0
28 30 1	0 0 0 0
6 28 1	0 0 0 0
31 32 1	0 0 0 0
28 31 1	0 0 0 0
33 34 1	0 0 0 0
33 35 1	0 0 0 0
33 36 1	0 0 0 0
15 33 1	0 0 0 0
37 38 1	0 0 0 0
37 39 1	0 0 0 0
37 40 1	0 0 0 0
17 37 1	0 0 0 0
16 41 2	0 0 0 0
M END
$$$$
M0006
Spartan	02132113553D
41 43 0	0 0 0 0	0 0 0	999	V2	0
0.152	-0.2297	-2.6245	H	0	0	0	0	0	0	0	0	0	0	0	0
-0.2655	-0.9334	-1.8924	C	0	0	0	0	0	0	0	0	0	0	0	0
0.4272	-0.7457	-0.5446	C	0	0	0	0	0	0	0	0	0	0	0	0
-0.3481	0.429	0.0695	C	0	0	0	0	0	0	0	0	0	0	0	0
-1.7949	0.0054	-0.1917	C	0	0	0	0	0	0	0	0	0	0	0	0
-1.7681	-0.6022	-1.6292	C	0	0	0	0	0	0	0	0	0	0	0	0
-0.1286	-1.9407	-2.3041	H	0	0	0	0	0	0	0	0	0	0	0	0
0.2004	-1.6256	0.0786	H	0	0	0	0	0	0	0	0	0	0	0	0
-0.1534	1.3135	-0.5561	H	0	0	0	0	0	0	0	0	0	0	0	0
-2.511	0.8289	-0.1045	H	0	0	0	0	0	0	0	0	0	0	0	0
-2.083	-0.7592	0.5436	H	0	0	0	0	0	0	0	0	0	0	0	0
1.9431	-0.5403	-0.5144	C	0	0	0	0	0	0	0	0	0	0	0	0
2.2658	0.0938	-1.3501	H	0	0	0	0	0	0	0	0	0	0	0	0
2.4495	-1.5052	-0.6306	H	0	0	0	0	0	0	0	0	0	0	0	0
0.121	0.7598	1.5282	C	0	0	0	0	0	0	0	0	0	0	0	0
1.2652	-0.2145	1.8289	C	0	0	0	0	0	0	0	0	0	0	0	0
2.3813	0.1243	0.8308	C	0	0	0	0	0	0	0	0	0	0	0	0
0.949	2.0593	1.4944	C	0	0	0	0	0	0	0	0	0	0	0	0
1.1674	2.3792	2.5204	H	0	0	0	0	0	0	0	0	0	0	0	0
0.412	2.878	1.0041	H	0	0	0	0	0	0	0	0	0	0	0	0
2.2634	1.6758	0.7596	C	0	0	0	0	0	0	0	0	0	0	0	0
3.1262	2.1488	1.2383	H	0	0	0	0	0	0	0	0	0	0	0	0
2.2505	2.0194	-0.2796	H	0	0	0	0	0	0	0	0	0	0	0	0
-2.3044	0.4012	-2.6533	C	0	0	0	0	0	0	0	0	0	0	0	0
-3.3762	0.5627	-2.5092	H	0	0	0	0	0	0	0	0	0	0	0	0
-2.151	0.033	-3.6743	H	0	0	0	0	0	0	0	0	0	0	0	0
-1.7904	1.3651	-2.5641	H	0	0	0	0	0	0	0	0	0	0	0	0
-2.6004	-1.8908	-1.6833	C	0	0	0	0	0	0	0	0	0	0	0	0
-2.5841	-2.2981	-2.7	H	0	0	0	0	0	0	0	0	0	0	0	0
-2.1457	-2.6444	-1.018	H	0	0	0	0	0	0	0	0	0	0	0	0
-3.9648	-1.6974	-1.3725	O	0	0	0	0	0	0	0	0	0	0	0	0
-4.0198	-1.4336	-0.4462	H	0	0	0	0	0	0	0	0	0	0	0	0
-0.9725	0.7323	2.5837	C	0	0	0	0	0	0	0	0	0	0	0	0
-0.565	1.0151	3.5593	H	0	0	0	0	0	0	0	0	0	0	0	0
-1.3944	-0.2718	2.6904	H	0	0	0	0	0	0	0	0	0	0	0	0
-1.7816	1.4274	2.3349	H	0	0	0	0	0	0	0	0	0	0	0	0
3.7476	-0.3705	1.2831	C	0	0	0	0	0	0	0	0	0	0	0	0
3.7223	-1.4489	1.4685	H	0	0	0	0	0	0	0	0	0	0	0	0
4.0565	0.12	2.2124	H	0	0	0	0	0	0	0	0	0	0	0	0
4.5054	-0.1651	0.5181	H	0	0	0	0	0	0	0	0	0	0	0	0
1.297	-1.0548	2.6959	O	0	0	0	0	0	0	0	0	0	0	0	0
1 2 1	0 0 0 0
2 7 1	0 0 0 0
2 3 1	0 0 0 0
2 6 1	0 0 0 0
3 8 1	0 0 0 0
3 4 1	0 0 0 0
4 9 1	0 0 0 0
4 5 1	0 0 0 0
5 10 1	0 0 0 0
5 11 1	0 0 0 0
5 6 1	0 0 0 0
12 13 1	0 0 0 0
12 14 1	0 0 0 0
3 12 1	0 0 0 0
4 15 1	0 0 0 0
15 16 1	0 0 0 0
16 17 1	0 0 0 0
12 17 1	0 0 0 0
18 19 1	0 0 0 0
18 20 1	0 0 0 0
15 18 1	0 0 0 0
21 22 1	0 0 0 0
21 23 1	0 0 0 0
18 21 1	0 0 0 0
17 21 1	0 0 0 0
24 25 1	0 0 0 0
24 26 1	0 0 0 0
24 27 1	0 0 0 0
6 24 1	0 0 0 0
28 29 1	0 0 0 0
28 30 1	0 0 0 0
6 28 1	0 0 0 0
31 32 1	0 0 0 0
28 31 1	0 0 0 0
33 34 1	0 0 0 0
33 35 1	0 0 0 0
33 36 1	0 0 0 0
15 33 1	0 0 0 0
37 38 1	0 0 0 0
37 39 1	0 0 0 0
37 40 1	0 0 0 0
17 37 1	0 0 0 0
16 41 2	0 0 0 0
M END
$$$$
M0007
Spartan	02132113553D
41 43 0	0 0 0 0	0 0 0	999	V2	0
0.152	-0.1634	-2.6013	H	0	0	0	0	0	0	0	0	0	0	0	0
-0.2538	-0.8878	-1.8833	C	0	0	0	0	0	0	0	0	0	0	0	0
0.4358	-0.7118	-0.5328	C	0	0	0	0	0	0	0	0	0	0	0	0
-0.341	0.4602	0.0845	C	0	0	0	0	0	0	0	0	0	0	0	0
-1.7902	0.045	-0.1812	C	0	0	0	0	0	0	0	0	0	0	0	0
-1.7598	-0.5814	-1.6104	C	0	0	0	0	0	0	0	0	0	0	0	0
-0.1011	-1.884	-2.3151	H	0	0	0	0	0	0	0	0	0	0	0	0
0.2063	-1.5953	0.0836	H	0	0	0	0	0	0	0	0	0	0	0	0
-0.1378	1.3474	-0.535	H	0	0	0	0	0	0	0	0	0	0	0	0
-2.4994	0.8751	-0.1166	H	0	0	0	0	0	0	0	0	0	0	0	0
-2.1131	-0.7052	0.5487	H	0	0	0	0	0	0	0	0	0	0	0	0
1.9517	-0.5068	-0.5003	C	0	0	0	0	0	0	0	0	0	0	0	0
2.2752	0.1305	-1.3328	H	0	0	0	0	0	0	0	0	0	0	0	0
2.4587	-1.4708	-0.6198	H	0	0	0	0	0	0	0	0	0	0	0	0
0.1262	0.7818	1.5464	C	0	0	0	0	0	0	0	0	0	0	0	0
1.2704	-0.1927	1.8432	C	0	0	0	0	0	0	0	0	0	0	0	0
2.3876	0.1523	0.8481	C	0	0	0	0	0	0	0	0	0	0	0	0
0.9533	2.082	1.522	C	0	0	0	0	0	0	0	0	0	0	0	0
1.1717	2.3953	2.55	H	0	0	0	0	0	0	0	0	0	0	0	0
0.416	2.9031	1.0368	H	0	0	0	0	0	0	0	0	0	0	0	0
2.2681	1.7042	0.7846	C	0	0	0	0	0	0	0	0	0	0	0	0
3.1307	2.1758	1.2649	H	0	0	0	0	0	0	0	0	0	0	0	0
2.2537	2.0524	-0.253	H	0	0	0	0	0	0	0	0	0	0	0	0
-2.3234	0.3919	-2.6503	C	0	0	0	0	0	0	0	0	0	0	0	0
-3.3951	0.5493	-2.4932	H	0	0	0	0	0	0	0	0	0	0	0	0
-2.1773	0.0039	-3.6665	H	0	0	0	0	0	0	0	0	0	0	0	0
-1.8159	1.362	-2.5853	H	0	0	0	0	0	0	0	0	0	0	0	0
-2.5542	-1.8859	-1.6357	C	0	0	0	0	0	0	0	0	0	0	0	0
-2.5221	-2.312	-2.6522	H	0	0	0	0	0	0	0	0	0	0	0	0
-2.0762	-2.6101	-0.955	H	0	0	0	0	0	0	0	0	0	0	0	0
-3.8846	-1.6197	-1.2376	O	0	0	0	0	0	0	0	0	0	0	0	0
-4.3699	-2.4506	-1.2348	H	0	0	0	0	0	0	0	0	0	0	0	0
-0.9695	0.7471	2.5994	C	0	0	0	0	0	0	0	0	0	0	0	0
-0.5639	1.0239	3.5775	H	0	0	0	0	0	0	0	0	0	0	0	0
-1.3924	-0.2573	2.6966	H	0	0	0	0	0	0	0	0	0	0	0	0
-1.7787	1.4424	2.3521	H	0	0	0	0	0	0	0	0	0	0	0	0
3.7541	-0.3425	1.2997	C	0	0	0	0	0	0	0	0	0	0	0	0
3.7315	-1.422	1.4756	H	0	0	0	0	0	0	0	0	0	0	0	0
4.0588	0.1402	2.2339	H	0	0	0	0	0	0	0	0	0	0	0	0
4.5133	-0.1284	0.5393	H	0	0	0	0	0	0	0	0	0	0	0	0
1.3042	-1.0381	2.7053	O	0	0	0	0	0	0	0	0	0	0	0	0
1 2 1	0 0 0 0
2 7 1	0 0 0 0
2 3 1	0 0 0 0
2 6 1	0 0 0 0
3 8 1	0 0 0 0
3 4 1	0 0 0 0
4 9 1	0 0 0 0
4 5 1	0 0 0 0
5 10 1	0 0 0 0
5 11 1	0 0 0 0
5 6 1	0 0 0 0
12 13 1	0 0 0 0
12 14 1	0 0 0 0
3 12 1	0 0 0 0
4 15 1	0 0 0 0
15 16 1	0 0 0 0
16 17 1	0 0 0 0
12 17 1	0 0 0 0
18 19 1	0 0 0 0
18 20 1	0 0 0 0
15 18 1	0 0 0 0
21 22 1	0 0 0 0
21 23 1	0 0 0 0
18 21 1	0 0 0 0
17 21 1	0 0 0 0
24 25 1	0 0 0 0
24 26 1	0 0 0 0
24 27 1	0 0 0 0
6 24 1	0 0 0 0
28 29 1	0 0 0 0
28 30 1	0 0 0 0
6 28 1	0 0 0 0
31 32 1	0 0 0 0
28 31 1	0 0 0 0
33 34 1	0 0 0 0
33 35 1	0 0 0 0
33 36 1	0 0 0 0
15 33 1	0 0 0 0
37 38 1	0 0 0 0
37 39 1	0 0 0 0
37 40 1	0 0 0 0
17 37 1	0 0 0 0
16 41 2	0 0 0 0
M END
$$$$
M0008
Spartan	02132113553D
41 43 0	0 0 0 0	0 0 0	999	V2	0
0.1137	-0.1489	-2.5548	H	0	0	0	0	0	0	0	0	0	0	0	0
-0.2995	-0.8704	-1.838	C	0	0	0	0	0	0	0	0	0	0	0	0
0.3819	-0.6978	-0.4832	C	0	0	0	0	0	0	0	0	0	0	0	0
-0.4015	0.4683	0.1363	C	0	0	0	0	0	0	0	0	0	0	0	0
-1.846	0.0475	-0.1423	C	0	0	0	0	0	0	0	0	0	0	0	0
-1.8101	-0.5667	-1.5748	C	0	0	0	0	0	0	0	0	0	0	0	0
-0.13	-1.8673	-2.2649	H	0	0	0	0	0	0	0	0	0	0	0	0
0.1509	-1.5852	0.1278	H	0	0	0	0	0	0	0	0	0	0	0	0
-0.2004	1.3598	-0.4774	H	0	0	0	0	0	0	0	0	0	0	0	0
-2.5605	0.8742	-0.0734	H	0	0	0	0	0	0	0	0	0	0	0	0
-2.1592	-0.7125	0.5857	H	0	0	0	0	0	0	0	0	0	0	0	0
1.8973	-0.4896	-0.4396	C	0	0	0	0	0	0	0	0	0	0	0	0
2.2254	0.1517	-1.2678	H	0	0	0	0	0	0	0	0	0	0	0	0
2.4071	-1.4524	-0.559	H	0	0	0	0	0	0	0	0	0	0	0	0
0.0553	0.7832	1.6027	C	0	0	0	0	0	0	0	0	0	0	0	0
1.2017	-0.189	1.9009	C	0	0	0	0	0	0	0	0	0	0	0	0
2.3231	0.1654	0.9139	C	0	0	0	0	0	0	0	0	0	0	0	0
0.8781	2.0863	1.5894	C	0	0	0	0	0	0	0	0	0	0	0	0
1.0905	2.3942	2.6204	H	0	0	0	0	0	0	0	0	0	0	0	0
0.3402	2.9089	1.1067	H	0	0	0	0	0	0	0	0	0	0	0	0
2.1973	1.7169	0.8562	C	0	0	0	0	0	0	0	0	0	0	0	0
3.0561	2.1903	1.3419	H	0	0	0	0	0	0	0	0	0	0	0	0
2.186	2.0698	-0.18	H	0	0	0	0	0	0	0	0	0	0	0	0
-2.3595	0.4147	-2.6128	C	0	0	0	0	0	0	0	0	0	0	0	0
-3.4202	0.6231	-2.4322	H	0	0	0	0	0	0	0	0	0	0	0	0
-2.2692	0.0039	-3.6221	H	0	0	0	0	0	0	0	0	0	0	0	0
-1.8146	1.3647	-2.5753	H	0	0	0	0	0	0	0	0	0	0	0	0
-2.6473	-1.8546	-1.5835	C	0	0	0	0	0	0	0	0	0	0	0	0
-2.2162	-2.5717	-0.8636	H	0	0	0	0	0	0	0	0	0	0	0	0
-3.6643	-1.6261	-1.2458	H	0	0	0	0	0	0	0	0	0	0	0	0
-2.7961	-2.4427	-2.8584	O	0	0	0	0	0	0	0	0	0	0	0	0
-1.9267	-2.7406	-3.1507	H	0	0	0	0	0	0	0	0	0	0	0	0
-1.046	0.7383	2.6493	C	0	0	0	0	0	0	0	0	0	0	0	0
-0.6472	1.013	3.6309	H	0	0	0	0	0	0	0	0	0	0	0	0
-1.4636	-0.269	2.7416	H	0	0	0	0	0	0	0	0	0	0	0	0
-1.8573	1.4311	2.4016	H	0	0	0	0	0	0	0	0	0	0	0	0
3.6893	-0.3258	1.3705	C	0	0	0	0	0	0	0	0	0	0	0	0
3.6696	-1.406	1.5447	H	0	0	0	0	0	0	0	0	0	0	0	0
3.9884	0.1568	2.3069	H	0	0	0	0	0	0	0	0	0	0	0	0
4.4512	-0.1077	0.6135	H	0	0	0	0	0	0	0	0	0	0	0	0
1.2325	-1.0383	2.7589	O	0	0	0	0	0	0	0	0	0	0	0	0
1 2 1	0 0 0 0
2 7 1	0 0 0 0
2 3 1	0 0 0 0
2 6 1	0 0 0 0
3 8 1	0 0 0 0
3 4 1	0 0 0 0
4 9 1	0 0 0 0
4 5 1	0 0 0 0
5 10 1	0 0 0 0
5 11 1	0 0 0 0
5 6 1	0 0 0 0
12 13 1	0 0 0 0
12 14 1	0 0 0 0
3 12 1	0 0 0 0
4 15 1	0 0 0 0
15 16 1	0 0 0 0
16 17 1	0 0 0 0
12 17 1	0 0 0 0
18 19 1	0 0 0 0
18 20 1	0 0 0 0
15 18 1	0 0 0 0
21 22 1	0 0 0 0
21 23 1	0 0 0 0
18 21 1	0 0 0 0
17 21 1	0 0 0 0
24 25 1	0 0 0 0
24 26 1	0 0 0 0
24 27 1	0 0 0 0
6 24 1	0 0 0 0
28 29 1	0 0 0 0
28 30 1	0 0 0 0
6 28 1	0 0 0 0
31 32 1	0 0 0 0
28 31 1	0 0 0 0
33 34 1	0 0 0 0
33 35 1	0 0 0 0
33 36 1	0 0 0 0
15 33 1	0 0 0 0
37 38 1	0 0 0 0
37 39 1	0 0 0 0
37 40 1	0 0 0 0
17 37 1	0 0 0 0
16 41 2	0 0 0 0
M END
$$$$
M0009
Spartan	02132113553D
41 43 0	0 0 0 0	0 0 0	999	V2	0
0.1608	-0.1806	-2.589	H	0	0	0	0	0	0	0	0	0	0	0	0
-0.2535	-0.9041	-1.8747	C	0	0	0	0	0	0	0	0	0	0	0	0
0.4319	-0.7369	-0.5206	C	0	0	0	0	0	0	0	0	0	0	0	0
-0.3384	0.4387	0.0979	C	0	0	0	0	0	0	0	0	0	0	0	0
-1.7905	0.0388	-0.1765	C	0	0	0	0	0	0	0	0	0	0	0	0
-1.7582	-0.5931	-1.6024	C	0	0	0	0	0	0	0	0	0	0	0	0
-0.1065	-1.9002	-2.3087	H	0	0	0	0	0	0	0	0	0	0	0	0
0.1953	-1.6211	0.0918	H	0	0	0	0	0	0	0	0	0	0	0	0
-0.1241	1.3267	-0.517	H	0	0	0	0	0	0	0	0	0	0	0	0
-2.4876	0.8807	-0.1166	H	0	0	0	0	0	0	0	0	0	0	0	0
-2.1308	-0.7054	0.5517	H	0	0	0	0	0	0	0	0	0	0	0	0
1.9491	-0.5403	-0.4835	C	0	0	0	0	0	0	0	0	0	0	0	0
2.2784	0.0974	-1.3135	H	0	0	0	0	0	0	0	0	0	0	0	0
2.4509	-1.5067	-0.6041	H	0	0	0	0	0	0	0	0	0	0	0	0
0.125	0.7501	1.5633	C	0	0	0	0	0	0	0	0	0	0	0	0
1.2647	-0.2304	1.8595	C	0	0	0	0	0	0	0	0	0	0	0	0
2.3851	0.1129	0.8675	C	0	0	0	0	0	0	0	0	0	0	0	0
0.9585	2.0464	1.5473	C	0	0	0	0	0	0	0	0	0	0	0	0
1.1768	2.3527	2.5774	H	0	0	0	0	0	0	0	0	0	0	0	0
0.4261	2.8731	1.0661	H	0	0	0	0	0	0	0	0	0	0	0	0
2.2723	1.6656	0.8094	C	0	0	0	0	0	0	0	0	0	0	0	0
3.1365	2.1318	1.292	H	0	0	0	0	0	0	0	0	0	0	0	0
2.2603	2.0174	-0.2269	H	0	0	0	0	0	0	0	0	0	0	0	0
-2.3098	0.3825	-2.6474	C	0	0	0	0	0	0	0	0	0	0	0	0
-3.3696	0.6061	-2.4721	H	0	0	0	0	0	0	0	0	0	0	0	0
-2.2051	-0.0229	-3.6618	H	0	0	0	0	0	0	0	0	0	0	0	0
-1.7707	1.3359	-2.6109	H	0	0	0	0	0	0	0	0	0	0	0	0
-2.5561	-1.9053	-1.6237	C	0	0	0	0	0	0	0	0	0	0	0	0
-2.5138	-2.3446	-2.6343	H	0	0	0	0	0	0	0	0	0	0	0	0
-2.0914	-2.6209	-0.9367	H	0	0	0	0	0	0	0	0	0	0	0	0
-3.8911	-1.7716	-1.1817	O	0	0	0	0	0	0	0	0	0	0	0	0
-4.3775	-1.2764	-1.8499	H	0	0	0	0	0	0	0	0	0	0	0	0
-0.9739	0.7143	2.6128	C	0	0	0	0	0	0	0	0	0	0	0	0
-0.5698	0.9823	3.5938	H	0	0	0	0	0	0	0	0	0	0	0	0
-1.4025	-0.2881	2.7024	H	0	0	0	0	0	0	0	0	0	0	0	0
-1.7783	1.4159	2.3685	H	0	0	0	0	0	0	0	0	0	0	0	0
3.7487	-0.3891	1.3199	C	0	0	0	0	0	0	0	0	0	0	0	0
3.7204	-1.4688	1.4953	H	0	0	0	0	0	0	0	0	0	0	0	0
4.055	0.092	2.2549	H	0	0	0	0	0	0	0	0	0	0	0	0
4.5097	-0.1782	0.5599	H	0	0	0	0	0	0	0	0	0	0	0	0
1.2939	-1.0766	2.7205	O	0	0	0	0	0	0	0	0	0	0	0	0
1 2 1	0 0 0 0
2 7 1	0 0 0 0
2 3 1	0 0 0 0
2 6 1	0 0 0 0
3 8 1	0 0 0 0
3 4 1	0 0 0 0
4 9 1	0 0 0 0
4 5 1	0 0 0 0
5 10 1	0 0 0 0
5 11 1	0 0 0 0
5 6 1	0 0 0 0
12 13 1	0 0 0 0
12 14 1	0 0 0 0
3 12 1	0 0 0 0
4 15 1	0 0 0 0
15 16 1	0 0 0 0
16 17 1	0 0 0 0
12 17 1	0 0 0 0
18 19 1	0 0 0 0
18 20 1	0 0 0 0
15 18 1	0 0 0 0
21 22 1	0 0 0 0
21 23 1	0 0 0 0
18 21 1	0 0 0 0
17 21 1	0 0 0 0
24 25 1	0 0 0 0
24 26 1	0 0 0 0
24 27 1	0 0 0 0
6 24 1	0 0 0 0
28 29 1	0 0 0 0
28 30 1	0 0 0 0
6 28 1	0 0 0 0
31 32 1	0 0 0 0
28 31 1	0 0 0 0
33 34 1	0 0 0 0
33 35 1	0 0 0 0
33 36 1	0 0 0 0
15 33 1	0 0 0 0
37 38 1	0 0 0 0
37 39 1	0 0 0 0
37 40 1	0 0 0 0
17 37 1	0 0 0 0
16 41 2	0 0 0 0
M END
$$$$

## Sheet: 2R3S7R9R11S
M0001
Spartan	02132113563D
41 43 0	0 0 0 0	0 0 0	999	V2	0
0.9609	1.604	2.2722	H	0	0	0	0	0	0	0	0	0	0	0	0
1.2262	0.7723	1.6116	C	0	0	0	0	0	0	0	0	0	0	0	0
-0.053	0.0336	1.1857	C	0	0	0	0	0	0	0	0	0	0	0	0
-0.4822	0.7757	-0.0991	C	0	0	0	0	0	0	0	0	0	0	0	0
0.8462	1.0715	-0.8105	C	0	0	0	0	0	0	0	0	0	0	0	0
1.8853	1.3317	0.313	C	0	0	0	0	0	0	0	0	0	0	0	0
1.9111	0.1186	2.1647	H	0	0	0	0	0	0	0	0	0	0	0	0
-0.8243	0.1369	1.9573	H	0	0	0	0	0	0	0	0	0	0	0	0
-0.9294	1.7338	0.1943	H	0	0	0	0	0	0	0	0	0	0	0	0
0.7635	1.9232	-1.4923	H	0	0	0	0	0	0	0	0	0	0	0	0
1.1553	0.209	-1.4144	H	0	0	0	0	0	0	0	0	0	0	0	0
0.1776	-1.4668	0.9367	C	0	0	0	0	0	0	0	0	0	0	0	0
0.264	-1.9901	1.8982	H	0	0	0	0	0	0	0	0	0	0	0	0
1.129	-1.6242	0.4109	H	0	0	0	0	0	0	0	0	0	0	0	0
-1.5357	0.0033	-0.9378	C	0	0	0	0	0	0	0	0	0	0	0	0
-0.9227	-1.3625	-1.221	C	0	0	0	0	0	0	0	0	0	0	0	0
-0.9504	-2.1231	0.1004	C	0	0	0	0	0	0	0	0	0	0	0	0
-2.7271	-0.3868	-0.032	C	0	0	0	0	0	0	0	0	0	0	0	0
-3.628	-0.5135	-0.6418	H	0	0	0	0	0	0	0	0	0	0	0	0
-2.9429	0.3998	0.6987	H	0	0	0	0	0	0	0	0	0	0	0	0
-2.3423	-1.7365	0.6495	C	0	0	0	0	0	0	0	0	0	0	0	0
-3.0675	-2.5137	0.3873	H	0	0	0	0	0	0	0	0	0	0	0	0
-2.3361	-1.6635	1.7419	H	0	0	0	0	0	0	0	0	0	0	0	0
3.2201	0.6445	0.0041	C	0	0	0	0	0	0	0	0	0	0	0	0
3.9601	0.8351	0.7908	H	0	0	0	0	0	0	0	0	0	0	0	0
3.6359	0.9974	-0.9474	H	0	0	0	0	0	0	0	0	0	0	0	0
3.0888	-0.4397	-0.0741	H	0	0	0	0	0	0	0	0	0	0	0	0
2.1517	2.8307	0.4626	C	0	0	0	0	0	0	0	0	0	0	0	0
2.8488	2.9919	1.3014	H	0	0	0	0	0	0	0	0	0	0	0	0
2.6373	3.2041	-0.4535	H	0	0	0	0	0	0	0	0	0	0	0	0
0.927	3.5045	0.6902	O	0	0	0	0	0	0	0	0	0	0	0	0
1.1114	4.4453	0.7748	H	0	0	0	0	0	0	0	0	0	0	0	0
-1.9201	0.7628	-2.1987	C	0	0	0	0	0	0	0	0	0	0	0	0
-2.7016	0.2303	-2.7519	H	0	0	0	0	0	0	0	0	0	0	0	0
-1.0591	0.8686	-2.8657	H	0	0	0	0	0	0	0	0	0	0	0	0
-2.2936	1.7631	-1.9494	H	0	0	0	0	0	0	0	0	0	0	0	0
-0.721	-3.6173	-0.0621	C	0	0	0	0	0	0	0	0	0	0	0	0
0.2483	-3.809	-0.5317	H	0	0	0	0	0	0	0	0	0	0	0	0
-1.4903	-4.0645	-0.6989	H	0	0	0	0	0	0	0	0	0	0	0	0
-0.7432	-4.1209	0.9101	H	0	0	0	0	0	0	0	0	0	0	0	0
-0.4781	-1.7599	-2.2739	O	0	0	0	0	0	0	0	0	0	0	0	0
1 2 1	0 0 0 0
2 7 1	0 0 0 0
2 3 1	0 0 0 0
2 6 1	0 0 0 0
3 8 1	0 0 0 0
3 4 1	0 0 0 0
4 9 1	0 0 0 0
4 5 1	0 0 0 0
5 10 1	0 0 0 0
5 11 1	0 0 0 0
5 6 1	0 0 0 0
12 13 1	0 0 0 0
12 14 1	0 0 0 0
3 12 1	0 0 0 0
4 15 1	0 0 0 0
15 16 1	0 0 0 0
16 17 1	0 0 0 0
12 17 1	0 0 0 0
18 19 1	0 0 0 0
18 20 1	0 0 0 0
15 18 1	0 0 0 0
21 22 1	0 0 0 0
21 23 1	0 0 0 0
18 21 1	0 0 0 0
17 21 1	0 0 0 0
24 25 1	0 0 0 0
24 26 1	0 0 0 0
24 27 1	0 0 0 0
6 24 1	0 0 0 0
28 29 1	0 0 0 0
28 30 1	0 0 0 0
6 28 1	0 0 0 0
31 32 1	0 0 0 0
28 31 1	0 0 0 0
33 34 1	0 0 0 0
33 35 1	0 0 0 0
33 36 1	0 0 0 0
15 33 1	0 0 0 0
37 38 1	0 0 0 0
37 39 1	0 0 0 0
37 40 1	0 0 0 0
17 37 1	0 0 0 0
16 41 2	0 0 0 0
M END
$$$$
M0002
Spartan	02132113563D
41 43 0	0 0 0 0	0 0 0	999	V2	0
1.6348	2.2795	0.9657	H	0	0	0	0	0	0	0	0	0	0	0	0
0.7966	1.629	1.2375	C	0	0	0	0	0	0	0	0	0	0	0	0
0.0517	1.2051	-0.0383	C	0	0	0	0	0	0	0	0	0	0	0	0
0.7911	-0.0798	-0.4708	C	0	0	0	0	0	0	0	0	0	0	0	0
1.0828	-0.7905	0.8606	C	0	0	0	0	0	0	0	0	0	0	0	0
1.3496	0.3314	1.9004	C	0	0	0	0	0	0	0	0	0	0	0	0
0.1501	2.1919	1.9208	H	0	0	0	0	0	0	0	0	0	0	0	0
0.153	1.9755	-0.8106	H	0	0	0	0	0	0	0	0	0	0	0	0
1.744	0.2226	-0.9266	H	0	0	0	0	0	0	0	0	0	0	0	0
1.9179	-1.4985	0.7859	H	0	0	0	0	0	0	0	0	0	0	0	0
0.2153	-1.3883	1.1651	H	0	0	0	0	0	0	0	0	0	0	0	0
-1.4477	0.9537	0.1955	C	0	0	0	0	0	0	0	0	0	0	0	0
-1.9702	1.9151	0.2822	H	0	0	0	0	0	0	0	0	0	0	0	0
-1.6034	0.4292	1.1475	H	0	0	0	0	0	0	0	0	0	0	0	0
0.0199	-0.9168	-1.5251	C	0	0	0	0	0	0	0	0	0	0	0	0
-1.345	-1.2024	-0.9081	C	0	0	0	0	0	0	0	0	0	0	0	0
-2.1065	0.1179	-0.9317	C	0	0	0	0	0	0	0	0	0	0	0	0
-0.3745	-0.0091	-2.7137	C	0	0	0	0	0	0	0	0	0	0	0	0
-0.5023	-0.6176	-3.6149	H	0	0	0	0	0	0	0	0	0	0	0	0
0.4096	0.7234	-2.9311	H	0	0	0	0	0	0	0	0	0	0	0	0
-1.7244	0.6689	-2.3242	C	0	0	0	0	0	0	0	0	0	0	0	0
-2.5025	0.4058	-3.0477	H	0	0	0	0	0	0	0	0	0	0	0	0
-1.6534	1.7611	-2.3175	H	0	0	0	0	0	0	0	0	0	0	0	0
0.6636	0.0224	3.2355	C	0	0	0	0	0	0	0	0	0	0	0	0
0.8588	0.8096	3.9733	H	0	0	0	0	0	0	0	0	0	0	0	0
1.0192	-0.9276	3.6523	H	0	0	0	0	0	0	0	0	0	0	0	0
-0.4213	-0.0559	3.1104	H	0	0	0	0	0	0	0	0	0	0	0	0
2.8569	0.4811	2.1665	C	0	0	0	0	0	0	0	0	0	0	0	0
3.0237	1.3323	2.8355	H	0	0	0	0	0	0	0	0	0	0	0	0
3.23	-0.4204	2.6789	H	0	0	0	0	0	0	0	0	0	0	0	0
3.6242	0.7531	1.0088	O	0	0	0	0	0	0	0	0	0	0	0	0
3.6511	-0.051	0.4764	H	0	0	0	0	0	0	0	0	0	0	0	0
0.7788	-2.1768	-1.9139	C	0	0	0	0	0	0	0	0	0	0	0	0
0.2419	-2.7312	-2.6911	H	0	0	0	0	0	0	0	0	0	0	0	0
0.8914	-2.8446	-1.0543	H	0	0	0	0	0	0	0	0	0	0	0	0
1.7752	-1.9269	-2.2977	H	0	0	0	0	0	0	0	0	0	0	0	0
-3.6002	-0.0452	-0.6992	C	0	0	0	0	0	0	0	0	0	0	0	0
-3.7913	-0.5052	0.275	H	0	0	0	0	0	0	0	0	0	0	0	0
-4.0469	-0.6899	-1.462	H	0	0	0	0	0	0	0	0	0	0	0	0
-4.1046	0.9263	-0.7305	H	0	0	0	0	0	0	0	0	0	0	0	0
-1.737	-2.2577	-0.465	O	0	0	0	0	0	0	0	0	0	0	0	0
1 2 1	0 0 0 0
2 7 1	0 0 0 0
2 3 1	0 0 0 0
2 6 1	0 0 0 0
3 8 1	0 0 0 0
3 4 1	0 0 0 0
4 9 1	0 0 0 0
4 5 1	0 0 0 0
5 10 1	0 0 0 0
5 11 1	0 0 0 0
5 6 1	0 0 0 0
12 13 1	0 0 0 0
12 14 1	0 0 0 0
3 12 1	0 0 0 0
4 15 1	0 0 0 0
15 16 1	0 0 0 0
16 17 1	0 0 0 0
12 17 1	0 0 0 0
18 19 1	0 0 0 0
18 20 1	0 0 0 0
15 18 1	0 0 0 0
21 22 1	0 0 0 0
21 23 1	0 0 0 0
18 21 1	0 0 0 0
17 21 1	0 0 0 0
24 25 1	0 0 0 0
24 26 1	0 0 0 0
24 27 1	0 0 0 0
6 24 1	0 0 0 0
28 29 1	0 0 0 0
28 30 1	0 0 0 0
6 28 1	0 0 0 0
31 32 1	0 0 0 0
28 31 1	0 0 0 0
33 34 1	0 0 0 0
33 35 1	0 0 0 0
33 36 1	0 0 0 0
15 33 1	0 0 0 0
37 38 1	0 0 0 0
37 39 1	0 0 0 0
37 40 1	0 0 0 0
17 37 1	0 0 0 0
16 41 2	0 0 0 0
M END
$$$$
M0003
Spartan	02132113563D
41 43 0	0 0 0 0	0 0 0	999	V2	0
-1.059	-1.5017	2.3659	H	0	0	0	0	0	0	0	0	0	0	0	0
-1.2456	-0.716	1.6224	C	0	0	0	0	0	0	0	0	0	0	0	0
0.0785	-0.0414	1.2147	C	0	0	0	0	0	0	0	0	0	0	0	0
0.4855	-0.7762	-0.0822	C	0	0	0	0	0	0	0	0	0	0	0	0
-0.8537	-1.0021	-0.7948	C	0	0	0	0	0	0	0	0	0	0	0	0
-1.861	-1.3338	0.3295	C	0	0	0	0	0	0	0	0	0	0	0	0
-1.9289	-0.0012	2.095	H	0	0	0	0	0	0	0	0	0	0	0	0
0.8384	-0.1869	1.9901	H	0	0	0	0	0	0	0	0	0	0	0	0
0.9084	-1.7535	0.1926	H	0	0	0	0	0	0	0	0	0	0	0	0
-0.8174	-1.8033	-1.5378	H	0	0	0	0	0	0	0	0	0	0	0	0
-1.1573	-0.0909	-1.3239	H	0	0	0	0	0	0	0	0	0	0	0	0
-0.091	1.4704	0.9846	C	0	0	0	0	0	0	0	0	0	0	0	0
-0.1656	1.9817	1.9531	H	0	0	0	0	0	0	0	0	0	0	0	0
-1.0333	1.668	0.4557	H	0	0	0	0	0	0	0	0	0	0	0	0
1.5748	-0.0345	-0.902	C	0	0	0	0	0	0	0	0	0	0	0	0
1.0175	1.3593	-1.1675	C	0	0	0	0	0	0	0	0	0	0	0	0
1.0658	2.0967	0.166	C	0	0	0	0	0	0	0	0	0	0	0	0
2.7745	0.2961	0.0167	C	0	0	0	0	0	0	0	0	0	0	0	0
3.6824	0.3982	-0.586	H	0	0	0	0	0	0	0	0	0	0	0	0
2.9578	-0.5087	0.7354	H	0	0	0	0	0	0	0	0	0	0	0	0
2.4378	1.6485	0.7175	C	0	0	0	0	0	0	0	0	0	0	0	0
3.1947	2.4003	0.4728	H	0	0	0	0	0	0	0	0	0	0	0	0
2.4219	1.5585	1.8083	H	0	0	0	0	0	0	0	0	0	0	0	0
-3.2509	-0.7689	0.0225	C	0	0	0	0	0	0	0	0	0	0	0	0
-3.974	-1.0396	0.802	H	0	0	0	0	0	0	0	0	0	0	0	0
-3.6262	-1.1355	-0.9407	H	0	0	0	0	0	0	0	0	0	0	0	0
-3.2216	0.3241	-0.0412	H	0	0	0	0	0	0	0	0	0	0	0	0
-1.9449	-2.8604	0.5201	C	0	0	0	0	0	0	0	0	0	0	0	0
-0.943	-3.2589	0.7184	H	0	0	0	0	0	0	0	0	0	0	0	0
-2.5646	-3.0795	1.4057	H	0	0	0	0	0	0	0	0	0	0	0	0
-2.412	-3.5631	-0.6132	O	0	0	0	0	0	0	0	0	0	0	0	0
-3.3513	-3.3659	-0.7173	H	0	0	0	0	0	0	0	0	0	0	0	0
1.9364	-0.789	-2.1726	C	0	0	0	0	0	0	0	0	0	0	0	0
2.7378	-0.2782	-2.7143	H	0	0	0	0	0	0	0	0	0	0	0	0
1.0761	-0.8535	-2.8433	H	0	0	0	0	0	0	0	0	0	0	0	0
2.2724	-1.8043	-1.9383	H	0	0	0	0	0	0	0	0	0	0	0	0
0.8941	3.6012	0.0291	C	0	0	0	0	0	0	0	0	0	0	0	0
-0.0644	3.8387	-0.4435	H	0	0	0	0	0	0	0	0	0	0	0	0
1.6854	4.0298	-0.5942	H	0	0	0	0	0	0	0	0	0	0	0	0
0.928	4.0862	1.0116	H	0	0	0	0	0	0	0	0	0	0	0	0
0.5976	1.7893	-2.2171	O	0	0	0	0	0	0	0	0	0	0	0	0
1 2 1	0 0 0 0
2 7 1	0 0 0 0
2 3 1	0 0 0 0
2 6 1	0 0 0 0
3 8 1	0 0 0 0
3 4 1	0 0 0 0
4 9 1	0 0 0 0
4 5 1	0 0 0 0
5 10 1	0 0 0 0
5 11 1	0 0 0 0
5 6 1	0 0 0 0
12 13 1	0 0 0 0
12 14 1	0 0 0 0
3 12 1	0 0 0 0
4 15 1	0 0 0 0
15 16 1	0 0 0 0
16 17 1	0 0 0 0
12 17 1	0 0 0 0
18 19 1	0 0 0 0
18 20 1	0 0 0 0
15 18 1	0 0 0 0
21 22 1	0 0 0 0
21 23 1	0 0 0 0
18 21 1	0 0 0 0
17 21 1	0 0 0 0
24 25 1	0 0 0 0
24 26 1	0 0 0 0
24 27 1	0 0 0 0
6 24 1	0 0 0 0
28 29 1	0 0 0 0
28 30 1	0 0 0 0
6 28 1	0 0 0 0
31 32 1	0 0 0 0
28 31 1	0 0 0 0
33 34 1	0 0 0 0
33 35 1	0 0 0 0
33 36 1	0 0 0 0
15 33 1	0 0 0 0
37 38 1	0 0 0 0
37 39 1	0 0 0 0
37 40 1	0 0 0 0
17 37 1	0 0 0 0
16 41 2	0 0 0 0
M END
$$$$
M0004
Spartan	02132113563D
41 43 0	0 0 0 0	0 0 0	999	V2	0
1.554	2.3122	1.0246	H	0	0	0	0	0	0	0	0	0	0	0	0
0.7586	1.592	1.2597	C	0	0	0	0	0	0	0	0	0	0	0	0
0.043	1.1689	-0.0345	C	0	0	0	0	0	0	0	0	0	0	0	0
0.7905	-0.1151	-0.4578	C	0	0	0	0	0	0	0	0	0	0	0	0
1.0763	-0.8246	0.873	C	0	0	0	0	0	0	0	0	0	0	0	0
1.353	0.3002	1.9038	C	0	0	0	0	0	0	0	0	0	0	0	0
0.0809	2.1105	1.9473	H	0	0	0	0	0	0	0	0	0	0	0	0
0.1495	1.9433	-0.803	H	0	0	0	0	0	0	0	0	0	0	0	0
1.755	0.1737	-0.8982	H	0	0	0	0	0	0	0	0	0	0	0	0
1.9211	-1.5154	0.7929	H	0	0	0	0	0	0	0	0	0	0	0	0
0.2052	-1.4158	1.1839	H	0	0	0	0	0	0	0	0	0	0	0	0
-1.4583	0.9151	0.1841	C	0	0	0	0	0	0	0	0	0	0	0	0
-1.9844	1.8752	0.2695	H	0	0	0	0	0	0	0	0	0	0	0	0
-1.6186	0.3868	1.1339	H	0	0	0	0	0	0	0	0	0	0	0	0
0.0301	-0.952	-1.5205	C	0	0	0	0	0	0	0	0	0	0	0	0
-1.3409	-1.2405	-0.9196	C	0	0	0	0	0	0	0	0	0	0	0	0
-2.1041	0.0796	-0.9499	C	0	0	0	0	0	0	0	0	0	0	0	0
-0.3529	-0.0436	-2.7128	C	0	0	0	0	0	0	0	0	0	0	0	0
-0.469	-0.6515	-3.6165	H	0	0	0	0	0	0	0	0	0	0	0	0
0.4333	0.6906	-2.9208	H	0	0	0	0	0	0	0	0	0	0	0	0
-1.7081	0.6321	-2.3378	C	0	0	0	0	0	0	0	0	0	0	0	0
-2.4785	0.3673	-3.0693	H	0	0	0	0	0	0	0	0	0	0	0	0
-1.6404	1.7251	-2.3303	H	0	0	0	0	0	0	0	0	0	0	0	0
0.7013	-0.007	3.2563	C	0	0	0	0	0	0	0	0	0	0	0	0
0.9165	0.778	3.9921	H	0	0	0	0	0	0	0	0	0	0	0	0
1.0654	-0.9592	3.6602	H	0	0	0	0	0	0	0	0	0	0	0	0
-0.3872	-0.0827	3.157	H	0	0	0	0	0	0	0	0	0	0	0	0
2.8669	0.4507	2.1314	C	0	0	0	0	0	0	0	0	0	0	0	0
3.0522	1.294	2.8171	H	0	0	0	0	0	0	0	0	0	0	0	0
3.2509	-0.4549	2.6138	H	0	0	0	0	0	0	0	0	0	0	0	0
3.6248	0.5889	0.9456	O	0	0	0	0	0	0	0	0	0	0	0	0
3.4358	1.4564	0.5716	H	0	0	0	0	0	0	0	0	0	0	0	0
0.7961	-2.2099	-1.9017	C	0	0	0	0	0	0	0	0	0	0	0	0
0.2674	-2.7652	-2.6831	H	0	0	0	0	0	0	0	0	0	0	0	0
0.9031	-2.8758	-1.0407	H	0	0	0	0	0	0	0	0	0	0	0	0
1.7955	-1.9574	-2.273	H	0	0	0	0	0	0	0	0	0	0	0	0
-3.5999	-0.0849	-0.733	C	0	0	0	0	0	0	0	0	0	0	0	0
-3.8014	-0.5409	0.241	H	0	0	0	0	0	0	0	0	0	0	0	0
-4.0365	-0.7341	-1.498	H	0	0	0	0	0	0	0	0	0	0	0	0
-4.106	0.8855	-0.7746	H	0	0	0	0	0	0	0	0	0	0	0	0
-1.7399	-2.2959	-0.4836	O	0	0	0	0	0	0	0	0	0	0	0	0
1 2 1	0 0 0 0
2 7 1	0 0 0 0
2 3 1	0 0 0 0
2 6 1	0 0 0 0
3 8 1	0 0 0 0
3 4 1	0 0 0 0
4 9 1	0 0 0 0
4 5 1	0 0 0 0
5 10 1	0 0 0 0
5 11 1	0 0 0 0
5 6 1	0 0 0 0
12 13 1	0 0 0 0
12 14 1	0 0 0 0
3 12 1	0 0 0 0
4 15 1	0 0 0 0
15 16 1	0 0 0 0
16 17 1	0 0 0 0
12 17 1	0 0 0 0
18 19 1	0 0 0 0
18 20 1	0 0 0 0
15 18 1	0 0 0 0
21 22 1	0 0 0 0
21 23 1	0 0 0 0
18 21 1	0 0 0 0
17 21 1	0 0 0 0
24 25 1	0 0 0 0
24 26 1	0 0 0 0
24 27 1	0 0 0 0
6 24 1	0 0 0 0
28 29 1	0 0 0 0
28 30 1	0 0 0 0
6 28 1	0 0 0 0
31 32 1	0 0 0 0
28 31 1	0 0 0 0
33 34 1	0 0 0 0
33 35 1	0 0 0 0
33 36 1	0 0 0 0
15 33 1	0 0 0 0
37 38 1	0 0 0 0
37 39 1	0 0 0 0
37 40 1	0 0 0 0
17 37 1	0 0 0 0
16 41 2	0 0 0 0
M END
$$$$
M0005
Spartan	02132113563D
41 43 0	0 0 0 0	0 0 0	999	V2	0
1.5065	2.3113	1.0647	H	0	0	0	0	0	0	0	0	0	0	0	0
0.7193	1.5706	1.236	C	0	0	0	0	0	0	0	0	0	0	0	0
0.0434	1.1604	-0.0854	C	0	0	0	0	0	0	0	0	0	0	0	0
0.7889	-0.1275	-0.4994	C	0	0	0	0	0	0	0	0	0	0	0	0
1.0287	-0.8436	0.8375	C	0	0	0	0	0	0	0	0	0	0	0	0
1.3397	0.2804	1.8546	C	0	0	0	0	0	0	0	0	0	0	0	0
0.0012	2.0393	1.9182	H	0	0	0	0	0	0	0	0	0	0	0	0
0.1808	1.9387	-0.8443	H	0	0	0	0	0	0	0	0	0	0	0	0
1.762	0.1598	-0.9242	H	0	0	0	0	0	0	0	0	0	0	0	0
1.8385	-1.5799	0.7789	H	0	0	0	0	0	0	0	0	0	0	0	0
0.1298	-1.3948	1.1388	H	0	0	0	0	0	0	0	0	0	0	0	0
-1.4662	0.915	0.0853	C	0	0	0	0	0	0	0	0	0	0	0	0
-1.9862	1.8789	0.1618	H	0	0	0	0	0	0	0	0	0	0	0	0
-1.6577	0.3837	1.028	H	0	0	0	0	0	0	0	0	0	0	0	0
0.0523	-0.9532	-1.5874	C	0	0	0	0	0	0	0	0	0	0	0	0
-1.3375	-1.2332	-1.026	C	0	0	0	0	0	0	0	0	0	0	0	0
-2.0883	0.0922	-1.0712	C	0	0	0	0	0	0	0	0	0	0	0	0
-0.2897	-0.0355	-2.7847	C	0	0	0	0	0	0	0	0	0	0	0	0
-0.3863	-0.6378	-3.6939	H	0	0	0	0	0	0	0	0	0	0	0	0
0.5071	0.6929	-2.9674	H	0	0	0	0	0	0	0	0	0	0	0	0
-1.649	0.6497	-2.4439	C	0	0	0	0	0	0	0	0	0	0	0	0
-2.4001	0.3971	-3.1991	H	0	0	0	0	0	0	0	0	0	0	0	0
-1.571	1.7415	-2.4268	H	0	0	0	0	0	0	0	0	0	0	0	0
0.7552	-0.0331	3.2349	C	0	0	0	0	0	0	0	0	0	0	0	0
0.9533	0.7761	3.9492	H	0	0	0	0	0	0	0	0	0	0	0	0
1.1719	-0.9634	3.6422	H	0	0	0	0	0	0	0	0	0	0	0	0
-0.3331	-0.1508	3.1792	H	0	0	0	0	0	0	0	0	0	0	0	0
2.8687	0.4314	1.9553	C	0	0	0	0	0	0	0	0	0	0	0	0
3.2993	-0.4983	2.3647	H	0	0	0	0	0	0	0	0	0	0	0	0
3.2896	0.5714	0.9528	H	0	0	0	0	0	0	0	0	0	0	0	0
3.289	1.5563	2.7009	O	0	0	0	0	0	0	0	0	0	0	0	0
3.0637	1.3988	3.6261	H	0	0	0	0	0	0	0	0	0	0	0	0
0.8169	-2.2163	-1.9545	C	0	0	0	0	0	0	0	0	0	0	0	0
0.3095	-2.7579	-2.7597	H	0	0	0	0	0	0	0	0	0	0	0	0
0.8852	-2.8926	-1.0972	H	0	0	0	0	0	0	0	0	0	0	0	0
1.8316	-1.9725	-2.2901	H	0	0	0	0	0	0	0	0	0	0	0	0
-3.591	-0.0603	-0.8963	C	0	0	0	0	0	0	0	0	0	0	0	0
-3.822	-0.5296	0.0649	H	0	0	0	0	0	0	0	0	0	0	0	0
-4.0141	-0.6926	-1.6827	H	0	0	0	0	0	0	0	0	0	0	0	0
-4.0863	0.9158	-0.9353	H	0	0	0	0	0	0	0	0	0	0	0	0
-1.7536	-2.2881	-0.6045	O	0	0	0	0	0	0	0	0	0	0	0	0
1 2 1	0 0 0 0
2 7 1	0 0 0 0
2 3 1	0 0 0 0
2 6 1	0 0 0 0
3 8 1	0 0 0 0
3 4 1	0 0 0 0
4 9 1	0 0 0 0
4 5 1	0 0 0 0
5 10 1	0 0 0 0
5 11 1	0 0 0 0
5 6 1	0 0 0 0
12 13 1	0 0 0 0
12 14 1	0 0 0 0
3 12 1	0 0 0 0
4 15 1	0 0 0 0
15 16 1	0 0 0 0
16 17 1	0 0 0 0
12 17 1	0 0 0 0
18 19 1	0 0 0 0
18 20 1	0 0 0 0
15 18 1	0 0 0 0
21 22 1	0 0 0 0
21 23 1	0 0 0 0
18 21 1	0 0 0 0
17 21 1	0 0 0 0
24 25 1	0 0 0 0
24 26 1	0 0 0 0
24 27 1	0 0 0 0
6 24 1	0 0 0 0
28 29 1	0 0 0 0
28 30 1	0 0 0 0
6 28 1	0 0 0 0
31 32 1	0 0 0 0
28 31 1	0 0 0 0
33 34 1	0 0 0 0
33 35 1	0 0 0 0
33 36 1	0 0 0 0
15 33 1	0 0 0 0
37 38 1	0 0 0 0
37 39 1	0 0 0 0
37 40 1	0 0 0 0
17 37 1	0 0 0 0
16 41 2	0 0 0 0
M END
$$$$
M0006
Spartan	02132113563D
41 43 0	0 0 0 0	0 0 0	999	V2	0
2.3693	-1.4731	1.0677	H	0	0	0	0	0	0	0	0	0	0	0	0
1.6212	-0.6916	1.2592	C	0	0	0	0	0	0	0	0	0	0	0	0
1.2092	-0.0137	-0.0617	C	0	0	0	0	0	0	0	0	0	0	0	0
-0.0856	-0.7518	-0.4685	C	0	0	0	0	0	0	0	0	0	0	0	0
-0.7961	-0.9832	0.871	C	0	0	0	0	0	0	0	0	0	0	0	0
0.3303	-1.315	1.8786	C	0	0	0	0	0	0	0	0	0	0	0	0
2.0909	0.0229	1.9457	H	0	0	0	0	0	0	0	0	0	0	0	0
1.9842	-0.1518	-0.8242	H	0	0	0	0	0	0	0	0	0	0	0	0
0.1922	-1.7277	-0.8938	H	0	0	0	0	0	0	0	0	0	0	0	0
-1.5403	-1.7826	0.8331	H	0	0	0	0	0	0	0	0	0	0	0	0
-1.324	-0.0732	1.1796	H	0	0	0	0	0	0	0	0	0	0	0	0
0.9713	1.4963	0.1141	C	0	0	0	0	0	0	0	0	0	0	0	0
1.9372	2.0125	0.1928	H	0	0	0	0	0	0	0	0	0	0	0	0
0.4396	1.6863	1.0568	H	0	0	0	0	0	0	0	0	0	0	0	0
-0.9073	-0.0102	-1.5565	C	0	0	0	0	0	0	0	0	0	0	0	0
-1.1795	1.3824	-0.998	C	0	0	0	0	0	0	0	0	0	0	0	0
0.1525	2.1232	-1.0423	C	0	0	0	0	0	0	0	0	0	0	0	0
0.0124	0.3246	-2.7548	C	0	0	0	0	0	0	0	0	0	0	0	0
-0.5893	0.4253	-3.6638	H	0	0	0	0	0	0	0	0	0	0	0	0
0.7351	-0.4775	-2.9376	H	0	0	0	0	0	0	0	0	0	0	0	0
0.708	1.6795	-2.4149	C	0	0	0	0	0	0	0	0	0	0	0	0
0.4609	2.4317	-3.1709	H	0	0	0	0	0	0	0	0	0	0	0	0
1.7994	1.5937	-2.3982	H	0	0	0	0	0	0	0	0	0	0	0	0
0.0269	-0.763	3.2739	C	0	0	0	0	0	0	0	0	0	0	0	0
0.8377	-0.9983	3.9741	H	0	0	0	0	0	0	0	0	0	0	0	0
-0.8975	-1.1937	3.6677	H	0	0	0	0	0	0	0	0	0	0	0	0
-0.0844	0.3269	3.2411	H	0	0	0	0	0	0	0	0	0	0	0	0
0.523	-2.8334	1.9589	C	0	0	0	0	0	0	0	0	0	0	0	0
0.7463	-3.2237	0.9515	H	0	0	0	0	0	0	0	0	0	0	0	0
1.396	-3.0485	2.5972	H	0	0	0	0	0	0	0	0	0	0	0	0
-0.6468	-3.4314	2.4827	O	0	0	0	0	0	0	0	0	0	0	0	0
-0.5079	-4.3836	2.512	H	0	0	0	0	0	0	0	0	0	0	0	0
-2.1751	-0.7682	-1.9202	C	0	0	0	0	0	0	0	0	0	0	0	0
-2.7168	-0.2589	-2.7237	H	0	0	0	0	0	0	0	0	0	0	0	0
-2.8474	-0.8341	-1.0604	H	0	0	0	0	0	0	0	0	0	0	0	0
-1.9367	-1.7837	-2.2558	H	0	0	0	0	0	0	0	0	0	0	0	0
0.0103	3.6268	-0.8666	C	0	0	0	0	0	0	0	0	0	0	0	0
-0.4706	3.8589	0.0892	H	0	0	0	0	0	0	0	0	0	0	0	0
-0.6078	4.057	-1.661	H	0	0	0	0	0	0	0	0	0	0	0	0
0.9914	4.1146	-0.8909	H	0	0	0	0	0	0	0	0	0	0	0	0
-2.2321	1.8094	-0.5829	O	0	0	0	0	0	0	0	0	0	0	0	0
1 2 1	0 0 0 0
2 7 1	0 0 0 0
2 3 1	0 0 0 0
2 6 1	0 0 0 0
3 8 1	0 0 0 0
3 4 1	0 0 0 0
4 9 1	0 0 0 0
4 5 1	0 0 0 0
5 10 1	0 0 0 0
5 11 1	0 0 0 0
5 6 1	0 0 0 0
12 13 1	0 0 0 0
12 14 1	0 0 0 0
3 12 1	0 0 0 0
4 15 1	0 0 0 0
15 16 1	0 0 0 0
16 17 1	0 0 0 0
12 17 1	0 0 0 0
18 19 1	0 0 0 0
18 20 1	0 0 0 0
15 18 1	0 0 0 0
21 22 1	0 0 0 0
21 23 1	0 0 0 0
18 21 1	0 0 0 0
17 21 1	0 0 0 0
24 25 1	0 0 0 0
24 26 1	0 0 0 0
24 27 1	0 0 0 0
6 24 1	0 0 0 0
28 29 1	0 0 0 0
28 30 1	0 0 0 0
6 28 1	0 0 0 0
31 32 1	0 0 0 0
28 31 1	0 0 0 0
33 34 1	0 0 0 0
33 35 1	0 0 0 0
33 36 1	0 0 0 0
15 33 1	0 0 0 0
37 38 1	0 0 0 0
37 39 1	0 0 0 0
37 40 1	0 0 0 0
17 37 1	0 0 0 0
16 41 2	0 0 0 0
M END
$$$$
M0007
Spartan	02132113563D
41 43 0	0 0 0 0	0 0 0	999	V2	0
-2.286	1.5458	1.0063	H	0	0	0	0	0	0	0	0	0	0	0	0
-1.5781	0.7378	1.2162	C	0	0	0	0	0	0	0	0	0	0	0	0
-1.1582	0.0308	-0.0843	C	0	0	0	0	0	0	0	0	0	0	0	0
0.1294	0.773	-0.5031	C	0	0	0	0	0	0	0	0	0	0	0	0
0.8414	1.0284	0.8332	C	0	0	0	0	0	0	0	0	0	0	0	0
-0.2821	1.325	1.8581	C	0	0	0	0	0	0	0	0	0	0	0	0
-2.0902	0.0529	1.9006	H	0	0	0	0	0	0	0	0	0	0	0	0
-1.9318	0.1498	-0.8515	H	0	0	0	0	0	0	0	0	0	0	0	0
-0.1587	1.7412	-0.9395	H	0	0	0	0	0	0	0	0	0	0	0	0
1.5683	1.8467	0.7702	H	0	0	0	0	0	0	0	0	0	0	0	0
1.4047	0.1385	1.1388	H	0	0	0	0	0	0	0	0	0	0	0	0
-0.9079	-1.474	0.1158	C	0	0	0	0	0	0	0	0	0	0	0	0
-1.8698	-1.9968	0.1992	H	0	0	0	0	0	0	0	0	0	0	0	0
-0.3774	-1.6468	1.0625	H	0	0	0	0	0	0	0	0	0	0	0	0
0.959	0.0237	-1.5793	C	0	0	0	0	0	0	0	0	0	0	0	0
1.2431	-1.357	-0.9969	C	0	0	0	0	0	0	0	0	0	0	0	0
-0.0806	-2.1119	-1.0296	C	0	0	0	0	0	0	0	0	0	0	0	0
0.0445	-0.3403	-2.7723	C	0	0	0	0	0	0	0	0	0	0	0	0
0.6485	-0.4497	-3.6791	H	0	0	0	0	0	0	0	0	0	0	0	0
-0.6862	0.4515	-2.9683	H	0	0	0	0	0	0	0	0	0	0	0	0
-0.6374	-1.6961	-2.4102	C	0	0	0	0	0	0	0	0	0	0	0	0
-0.3811	-2.459	-3.1527	H	0	0	0	0	0	0	0	0	0	0	0	0
-1.7296	-1.6212	-2.3955	H	0	0	0	0	0	0	0	0	0	0	0	0
0.0174	0.7031	3.2248	C	0	0	0	0	0	0	0	0	0	0	0	0
-0.7682	0.9535	3.9435	H	0	0	0	0	0	0	0	0	0	0	0	0
0.9735	1.0688	3.6202	H	0	0	0	0	0	0	0	0	0	0	0	0
0.0828	-0.3884	3.1475	H	0	0	0	0	0	0	0	0	0	0	0	0
-0.4163	2.8428	2.0061	C	0	0	0	0	0	0	0	0	0	0	0	0
0.5098	3.2447	2.4495	H	0	0	0	0	0	0	0	0	0	0	0	0
-0.5298	3.2961	1.0064	H	0	0	0	0	0	0	0	0	0	0	0	0
-1.5343	3.1319	2.8211	O	0	0	0	0	0	0	0	0	0	0	0	0
-1.607	4.0889	2.9	H	0	0	0	0	0	0	0	0	0	0	0	0
2.2202	0.7871	-1.9554	C	0	0	0	0	0	0	0	0	0	0	0	0
2.7674	0.2678	-2.749	H	0	0	0	0	0	0	0	0	0	0	0	0
2.8923	0.8744	-1.0968	H	0	0	0	0	0	0	0	0	0	0	0	0
1.9731	1.7943	-2.3105	H	0	0	0	0	0	0	0	0	0	0	0	0
0.0766	-3.6113	-0.8313	C	0	0	0	0	0	0	0	0	0	0	0	0
0.5411	-3.8261	0.1361	H	0	0	0	0	0	0	0	0	0	0	0	0
0.715	-4.0437	-1.6079	H	0	0	0	0	0	0	0	0	0	0	0	0
-0.8977	-4.1107	-0.8683	H	0	0	0	0	0	0	0	0	0	0	0	0
2.3004	-1.7654	-0.5746	O	0	0	0	0	0	0	0	0	0	0	0	0
1 2 1	0 0 0 0
2 7 1	0 0 0 0
2 3 1	0 0 0 0
2 6 1	0 0 0 0
3 8 1	0 0 0 0
3 4 1	0 0 0 0
4 9 1	0 0 0 0
4 5 1	0 0 0 0
5 10 1	0 0 0 0
5 11 1	0 0 0 0
5 6 1	0 0 0 0
12 13 1	0 0 0 0
12 14 1	0 0 0 0
3 12 1	0 0 0 0
4 15 1	0 0 0 0
15 16 1	0 0 0 0
16 17 1	0 0 0 0
12 17 1	0 0 0 0
18 19 1	0 0 0 0
18 20 1	0 0 0 0
15 18 1	0 0 0 0
21 22 1	0 0 0 0
21 23 1	0 0 0 0
18 21 1	0 0 0 0
17 21 1	0 0 0 0
24 25 1	0 0 0 0
24 26 1	0 0 0 0
24 27 1	0 0 0 0
6 24 1	0 0 0 0
28 29 1	0 0 0 0
28 30 1	0 0 0 0
6 28 1	0 0 0 0
31 32 1	0 0 0 0
28 31 1	0 0 0 0
33 34 1	0 0 0 0
33 35 1	0 0 0 0
33 36 1	0 0 0 0
15 33 1	0 0 0 0
37 38 1	0 0 0 0
37 39 1	0 0 0 0
37 40 1	0 0 0 0
17 37 1	0 0 0 0
16 41 2	0 0 0 0
M END
$$$$
M0008
Spartan	02132113563D
41 43 0	0 0 0 0	0 0 0	999	V2	0
1.622	2.3239	0.9531	H	0	0	0	0	0	0	0	0	0	0	0	0
0.7943	1.6494	1.2066	C	0	0	0	0	0	0	0	0	0	0	0	0
0.0598	1.2352	-0.078	C	0	0	0	0	0	0	0	0	0	0	0	0
0.792	-0.0541	-0.5055	C	0	0	0	0	0	0	0	0	0	0	0	0
1.0562	-0.7694	0.8269	C	0	0	0	0	0	0	0	0	0	0	0	0
1.3501	0.349	1.8624	C	0	0	0	0	0	0	0	0	0	0	0	0
0.1422	2.2005	1.8927	H	0	0	0	0	0	0	0	0	0	0	0	0
0.1696	2.0075	-0.8474	H	0	0	0	0	0	0	0	0	0	0	0	0
1.7573	0.2311	-0.9502	H	0	0	0	0	0	0	0	0	0	0	0	0
1.8737	-1.4961	0.7416	H	0	0	0	0	0	0	0	0	0	0	0	0
0.175	-1.3474	1.1292	H	0	0	0	0	0	0	0	0	0	0	0	0
-1.4413	0.9913	0.147	C	0	0	0	0	0	0	0	0	0	0	0	0
-1.9595	1.9549	0.2372	H	0	0	0	0	0	0	0	0	0	0	0	0
-1.6023	0.4625	1.0959	H	0	0	0	0	0	0	0	0	0	0	0	0
0.0264	-0.8794	-1.5738	C	0	0	0	0	0	0	0	0	0	0	0	0
-1.3459	-1.1605	-0.9697	C	0	0	0	0	0	0	0	0	0	0	0	0
-2.0981	0.1655	-0.9889	C	0	0	0	0	0	0	0	0	0	0	0	0
-0.3536	0.0389	-2.7583	C	0	0	0	0	0	0	0	0	0	0	0	0
-0.4775	-0.5626	-3.6649	H	0	0	0	0	0	0	0	0	0	0	0	0
0.4369	0.7678	-2.9649	H	0	0	0	0	0	0	0	0	0	0	0	0
-1.7022	0.7221	-2.3749	C	0	0	0	0	0	0	0	0	0	0	0	0
-2.4769	0.4679	-3.1056	H	0	0	0	0	0	0	0	0	0	0	0	0
-1.6259	1.8141	-2.3607	H	0	0	0	0	0	0	0	0	0	0	0	0
0.6884	0.0515	3.21	C	0	0	0	0	0	0	0	0	0	0	0	0
0.8886	0.8545	3.9302	H	0	0	0	0	0	0	0	0	0	0	0	0
1.0737	-0.8803	3.6366	H	0	0	0	0	0	0	0	0	0	0	0	0
-0.3983	-0.0425	3.0988	H	0	0	0	0	0	0	0	0	0	0	0	0
2.8669	0.5205	2.0615	C	0	0	0	0	0	0	0	0	0	0	0	0
3.3422	0.6932	1.0801	H	0	0	0	0	0	0	0	0	0	0	0	0
3.0517	1.4096	2.6745	H	0	0	0	0	0	0	0	0	0	0	0	0
3.4924	-0.5425	2.746	O	0	0	0	0	0	0	0	0	0	0	0	0
3.401	-1.3385	2.2084	H	0	0	0	0	0	0	0	0	0	0	0	0
0.7808	-2.1416	-1.9637	C	0	0	0	0	0	0	0	0	0	0	0	0
0.2516	-2.6837	-2.7532	H	0	0	0	0	0	0	0	0	0	0	0	0
0.874	-2.8178	-1.1095	H	0	0	0	0	0	0	0	0	0	0	0	0
1.7845	-1.8975	-2.3288	H	0	0	0	0	0	0	0	0	0	0	0	0
-3.594	0.0116	-0.7675	C	0	0	0	0	0	0	0	0	0	0	0	0
-3.7949	-0.4526	0.2027	H	0	0	0	0	0	0	0	0	0	0	0	0
-4.0398	-0.6259	-1.5375	H	0	0	0	0	0	0	0	0	0	0	0	0
-4.0915	0.987	-0.7967	H	0	0	0	0	0	0	0	0	0	0	0	0
-1.7495	-2.2169	-0.5414	O	0	0	0	0	0	0	0	0	0	0	0	0
1 2 1	0 0 0 0
2 7 1	0 0 0 0
2 3 1	0 0 0 0
2 6 1	0 0 0 0
3 8 1	0 0 0 0
3 4 1	0 0 0 0
4 9 1	0 0 0 0
4 5 1	0 0 0 0
5 10 1	0 0 0 0
5 11 1	0 0 0 0
5 6 1	0 0 0 0
12 13 1	0 0 0 0
12 14 1	0 0 0 0
3 12 1	0 0 0 0
4 15 1	0 0 0 0
15 16 1	0 0 0 0
16 17 1	0 0 0 0
12 17 1	0 0 0 0
18 19 1	0 0 0 0
18 20 1	0 0 0 0
15 18 1	0 0 0 0
21 22 1	0 0 0 0
21 23 1	0 0 0 0
18 21 1	0 0 0 0
17 21 1	0 0 0 0
24 25 1	0 0 0 0
24 26 1	0 0 0 0
24 27 1	0 0 0 0
6 24 1	0 0 0 0
28 29 1	0 0 0 0
28 30 1	0 0 0 0
6 28 1	0 0 0 0
31 32 1	0 0 0 0
28 31 1	0 0 0 0
33 34 1	0 0 0 0
33 35 1	0 0 0 0
33 36 1	0 0 0 0
15 33 1	0 0 0 0
37 38 1	0 0 0 0
37 39 1	0 0 0 0
37 40 1	0 0 0 0
17 37 1	0 0 0 0
16 41 2	0 0 0 0
M END
$$$$
M0009
Spartan	02132113563D
41 43 0	0 0 0 0	0 0 0	999	V2	0
1.6257	2.2443	0.9061	H	0	0	0	0	0	0	0	0	0	0	0	0
0.7989	1.5755	1.1846	C	0	0	0	0	0	0	0	0	0	0	0	0
0.0644	1.1478	-0.0967	C	0	0	0	0	0	0	0	0	0	0	0	0
0.8121	-0.1343	-0.5206	C	0	0	0	0	0	0	0	0	0	0	0	0
1.0952	-0.8437	0.8123	C	0	0	0	0	0	0	0	0	0	0	0	0
1.3502	0.2768	1.854	C	0	0	0	0	0	0	0	0	0	0	0	0
0.1499	2.1444	1.8595	H	0	0	0	0	0	0	0	0	0	0	0	0
0.165	1.9193	-0.8683	H	0	0	0	0	0	0	0	0	0	0	0	0
1.7703	0.1619	-0.9729	H	0	0	0	0	0	0	0	0	0	0	0	0
1.9435	-1.5337	0.74	H	0	0	0	0	0	0	0	0	0	0	0	0
0.2311	-1.4485	1.1121	H	0	0	0	0	0	0	0	0	0	0	0	0
-1.4346	0.8907	0.1304	C	0	0	0	0	0	0	0	0	0	0	0	0
-1.9618	1.8498	0.2165	H	0	0	0	0	0	0	0	0	0	0	0	0
-1.5917	0.363	1.0802	H	0	0	0	0	0	0	0	0	0	0	0	0
0.052	-0.9739	-1.5816	C	0	0	0	0	0	0	0	0	0	0	0	0
-1.3172	-1.2647	-0.9757	C	0	0	0	0	0	0	0	0	0	0	0	0
-2.0824	0.0539	-1.0024	C	0	0	0	0	0	0	0	0	0	0	0	0
-0.338	-0.0674	-2.7724	C	0	0	0	0	0	0	0	0	0	0	0	0
-0.4584	-0.6767	-3.674	H	0	0	0	0	0	0	0	0	0	0	0	0
0.4458	0.6666	-2.986	H	0	0	0	0	0	0	0	0	0	0	0	0
-1.692	0.6072	-2.3917	C	0	0	0	0	0	0	0	0	0	0	0	0
-2.4648	0.343	-3.1205	H	0	0	0	0	0	0	0	0	0	0	0	0
-1.6245	1.6998	-2.3837	H	0	0	0	0	0	0	0	0	0	0	0	0
0.6567	-0.0191	3.1867	C	0	0	0	0	0	0	0	0	0	0	0	0
0.9023	0.7472	3.9277	H	0	0	0	0	0	0	0	0	0	0	0	0
0.9806	-0.9886	3.5836	H	0	0	0	0	0	0	0	0	0	0	0	0
-0.4321	-0.0531	3.0679	H	0	0	0	0	0	0	0	0	0	0	0	0
2.8649	0.4035	2.0888	C	0	0	0	0	0	0	0	0	0	0	0	0
3.2441	-0.5213	2.5356	H	0	0	0	0	0	0	0	0	0	0	0	0
3.3727	0.5334	1.1178	H	0	0	0	0	0	0	0	0	0	0	0	0
3.2225	1.4316	2.9885	O	0	0	0	0	0	0	0	0	0	0	0	0
2.9593	2.2734	2.5965	H	0	0	0	0	0	0	0	0	0	0	0	0
0.8186	-2.2309	-1.9642	C	0	0	0	0	0	0	0	0	0	0	0	0
0.2887	-2.7878	-2.7435	H	0	0	0	0	0	0	0	0	0	0	0	0
0.9289	-2.8962	-1.1034	H	0	0	0	0	0	0	0	0	0	0	0	0
1.8162	-1.9778	-2.3407	H	0	0	0	0	0	0	0	0	0	0	0	0
-3.5769	-0.1139	-0.7801	C	0	0	0	0	0	0	0	0	0	0	0	0
-3.7726	-0.5819	0.19	H	0	0	0	0	0	0	0	0	0	0	0	0
-4.0169	-0.7547	-1.551	H	0	0	0	0	0	0	0	0	0	0	0	0
-4.0842	0.8572	-0.8075	H	0	0	0	0	0	0	0	0	0	0	0	0
-1.7118	-2.3223	-0.5417	O	0	0	0	0	0	0	0	0	0	0	0	0
1 2 1	0 0 0 0
2 7 1	0 0 0 0
2 3 1	0 0 0 0
2 6 1	0 0 0 0
3 8 1	0 0 0 0
3 4 1	0 0 0 0
4 9 1	0 0 0 0
4 5 1	0 0 0 0
5 10 1	0 0 0 0
5 11 1	0 0 0 0
5 6 1	0 0 0 0
12 13 1	0 0 0 0
12 14 1	0 0 0 0
3 12 1	0 0 0 0
4 15 1	0 0 0 0
15 16 1	0 0 0 0
16 17 1	0 0 0 0
12 17 1	0 0 0 0
18 19 1	0 0 0 0
18 20 1	0 0 0 0
15 18 1	0 0 0 0
21 22 1	0 0 0 0
21 23 1	0 0 0 0
18 21 1	0 0 0 0
17 21 1	0 0 0 0
24 25 1	0 0 0 0
24 26 1	0 0 0 0
24 27 1	0 0 0 0
6 24 1	0 0 0 0
28 29 1	0 0 0 0
28 30 1	0 0 0 0
6 28 1	0 0 0 0
31 32 1	0 0 0 0
28 31 1	0 0 0 0
33 34 1	0 0 0 0
33 35 1	0 0 0 0
33 36 1	0 0 0 0
15 33 1	0 0 0 0
37 38 1	0 0 0 0
37 39 1	0 0 0 0
37 40 1	0 0 0 0
17 37 1	0 0 0 0
16 41 2	0 0 0 0
M END
$$$$

## Sheet: 2R3S7R9R11R
M0001
Spartan	02132113563D
41 43 0	0 0 0 0	0 0 0	999	V2	0
1.6171	2.5262	0.6021	H	0	0	0	0	0	0	0	0	0	0	0	0
0.9578	1.7366	0.9795	C	0	0	0	0	0	0	0	0	0	0	0	0
0.0336	1.2291	-0.1442	C	0	0	0	0	0	0	0	0	0	0	0	0
0.7631	-0.0196	-0.6897	C	0	0	0	0	0	0	0	0	0	0	0	0
1.3715	-0.6584	0.5647	C	0	0	0	0	0	0	0	0	0	0	0	0
1.8124	0.5234	1.4616	C	0	0	0	0	0	0	0	0	0	0	0	0
0.3771	2.1671	1.8015	H	0	0	0	0	0	0	0	0	0	0	0	0
-0.0601	1.9822	-0.9347	H	0	0	0	0	0	0	0	0	0	0	0	0
1.5818	0.3167	-1.3432	H	0	0	0	0	0	0	0	0	0	0	0	0
2.2054	-1.3291	0.3343	H	0	0	0	0	0	0	0	0	0	0	0	0
0.6081	-1.2697	1.0617	H	0	0	0	0	0	0	0	0	0	0	0	0
-1.375	0.8974	0.3777	C	0	0	0	0	0	0	0	0	0	0	0	0
-1.9366	1.8295	0.5223	H	0	0	0	0	0	0	0	0	0	0	0	0
-1.2993	0.4288	1.3664	H	0	0	0	0	0	0	0	0	0	0	0	0
-0.1436	-0.947	-1.5429	C	0	0	0	0	0	0	0	0	0	0	0	0
-1.3272	-1.2922	-0.6451	C	0	0	0	0	0	0	0	0	0	0	0	0
-2.1799	-0.0337	-0.5641	C	0	0	0	0	0	0	0	0	0	0	0	0
-0.8319	-0.1173	-2.6508	C	0	0	0	0	0	0	0	0	0	0	0	0
-1.0842	-0.7673	-3.4951	H	0	0	0	0	0	0	0	0	0	0	0	0
-0.1644	0.6603	-3.0365	H	0	0	0	0	0	0	0	0	0	0	0	0
-2.1282	0.4767	-2.0206	C	0	0	0	0	0	0	0	0	0	0	0	0
-3.01	0.1249	-2.5659	H	0	0	0	0	0	0	0	0	0	0	0	0
-2.1455	1.5706	-2.0604	H	0	0	0	0	0	0	0	0	0	0	0	0
3.3066	0.8097	1.2626	C	0	0	0	0	0	0	0	0	0	0	0	0
3.531	0.9841	0.2041	H	0	0	0	0	0	0	0	0	0	0	0	0
3.9243	-0.0307	1.6018	H	0	0	0	0	0	0	0	0	0	0	0	0
3.6138	1.7031	1.8193	H	0	0	0	0	0	0	0	0	0	0	0	0
1.5822	0.2218	2.9507	C	0	0	0	0	0	0	0	0	0	0	0	0
2.2021	-0.6387	3.2488	H	0	0	0	0	0	0	0	0	0	0	0	0
1.9094	1.0809	3.546	H	0	0	0	0	0	0	0	0	0	0	0	0
0.2289	0.0086	3.3056	O	0	0	0	0	0	0	0	0	0	0	0	0
-0.0286	-0.8708	3.0039	H	0	0	0	0	0	0	0	0	0	0	0	0
0.6081	-2.1713	-2.0436	C	0	0	0	0	0	0	0	0	0	0	0	0
-0.0349	-2.7898	-2.6782	H	0	0	0	0	0	0	0	0	0	0	0	0
0.9398	-2.7944	-1.2082	H	0	0	0	0	0	0	0	0	0	0	0	0
1.4857	-1.8754	-2.6296	H	0	0	0	0	0	0	0	0	0	0	0	0
-3.5794	-0.2838	-0.0257	C	0	0	0	0	0	0	0	0	0	0	0	0
-3.5356	-0.701	0.9846	H	0	0	0	0	0	0	0	0	0	0	0	0
-4.1206	-0.9963	-0.6565	H	0	0	0	0	0	0	0	0	0	0	0	0
-4.1515	0.6496	0.0087	H	0	0	0	0	0	0	0	0	0	0	0	0
-1.5234	-2.3408	-0.0728	O	0	0	0	0	0	0	0	0	0	0	0	0
1 2 1	0 0 0 0
2 7 1	0 0 0 0
2 3 1	0 0 0 0
2 6 1	0 0 0 0
3 8 1	0 0 0 0
3 4 1	0 0 0 0
4 9 1	0 0 0 0
4 5 1	0 0 0 0
5 10 1	0 0 0 0
5 11 1	0 0 0 0
5 6 1	0 0 0 0
12 13 1	0 0 0 0
12 14 1	0 0 0 0
3 12 1	0 0 0 0
4 15 1	0 0 0 0
15 16 1	0 0 0 0
16 17 1	0 0 0 0
12 17 1	0 0 0 0
18 19 1	0 0 0 0
18 20 1	0 0 0 0
15 18 1	0 0 0 0
21 22 1	0 0 0 0
21 23 1	0 0 0 0
18 21 1	0 0 0 0
17 21 1	0 0 0 0
24 25 1	0 0 0 0
24 26 1	0 0 0 0
24 27 1	0 0 0 0
6 24 1	0 0 0 0
28 29 1	0 0 0 0
28 30 1	0 0 0 0
6 28 1	0 0 0 0
31 32 1	0 0 0 0
28 31 1	0 0 0 0
33 34 1	0 0 0 0
33 35 1	0 0 0 0
33 36 1	0 0 0 0
15 33 1	0 0 0 0
37 38 1	0 0 0 0
37 39 1	0 0 0 0
37 40 1	0 0 0 0
17 37 1	0 0 0 0
16 41 2	0 0 0 0
M END
$$$$
M0002
Spartan	02132113563D
41 43 0	0 0 0 0	0 0 0	999	V2	0
-2.518	1.5993	0.582	H	0	0	0	0	0	0	0	0	0	0	0	0
-1.7244	0.9467	0.9641	C	0	0	0	0	0	0	0	0	0	0	0	0
-1.2076	0.0209	-0.155	C	0	0	0	0	0	0	0	0	0	0	0	0
0.0431	0.7523	-0.6918	C	0	0	0	0	0	0	0	0	0	0	0	0
0.6776	1.3391	0.5747	C	0	0	0	0	0	0	0	0	0	0	0	0
-0.5148	1.8126	1.4396	C	0	0	0	0	0	0	0	0	0	0	0	0
-2.1515	0.3677	1.789	H	0	0	0	0	0	0	0	0	0	0	0	0
-1.9583	-0.0751	-0.9479	H	0	0	0	0	0	0	0	0	0	0	0	0
-0.2908	1.5806	-1.3355	H	0	0	0	0	0	0	0	0	0	0	0	0
1.3728	2.1577	0.3592	H	0	0	0	0	0	0	0	0	0	0	0	0
1.2389	0.5638	1.1078	H	0	0	0	0	0	0	0	0	0	0	0	0
-0.8667	-1.3857	0.3662	C	0	0	0	0	0	0	0	0	0	0	0	0
-1.7963	-1.9498	0.5216	H	0	0	0	0	0	0	0	0	0	0	0	0
-0.3784	-1.3066	1.3454	H	0	0	0	0	0	0	0	0	0	0	0	0
0.963	-0.1458	-1.5593	C	0	0	0	0	0	0	0	0	0	0	0	0
1.3193	-1.3475	-0.6895	C	0	0	0	0	0	0	0	0	0	0	0	0
0.052	-2.1875	-0.5908	C	0	0	0	0	0	0	0	0	0	0	0	0
0.1234	-0.8227	-2.6681	C	0	0	0	0	0	0	0	0	0	0	0	0
0.7678	-1.0707	-3.5183	H	0	0	0	0	0	0	0	0	0	0	0	0
-0.6551	-0.1496	-3.0435	H	0	0	0	0	0	0	0	0	0	0	0	0
-0.4709	-2.1228	-2.0434	C	0	0	0	0	0	0	0	0	0	0	0	0
-0.1258	-3.0016	-2.5984	H	0	0	0	0	0	0	0	0	0	0	0	0
-1.5656	-2.136	-2.0748	H	0	0	0	0	0	0	0	0	0	0	0	0
-0.7958	3.3011	1.1973	C	0	0	0	0	0	0	0	0	0	0	0	0
-0.9549	3.4938	0.1306	H	0	0	0	0	0	0	0	0	0	0	0	0
0.0429	3.9253	1.5278	H	0	0	0	0	0	0	0	0	0	0	0	0
-1.6958	3.628	1.7317	H	0	0	0	0	0	0	0	0	0	0	0	0
-0.2271	1.6186	2.9277	C	0	0	0	0	0	0	0	0	0	0	0	0
0.6658	2.2049	3.1986	H	0	0	0	0	0	0	0	0	0	0	0	0
-1.0743	2.0079	3.5157	H	0	0	0	0	0	0	0	0	0	0	0	0
-0.0242	0.2434	3.1942	O	0	0	0	0	0	0	0	0	0	0	0	0
0.2641	0.1484	4.1082	H	0	0	0	0	0	0	0	0	0	0	0	0
2.1835	0.61	-2.0627	C	0	0	0	0	0	0	0	0	0	0	0	0
2.7983	-0.0283	-2.7059	H	0	0	0	0	0	0	0	0	0	0	0	0
2.8116	0.9354	-1.2283	H	0	0	0	0	0	0	0	0	0	0	0	0
1.8833	1.4924	-2.64	H	0	0	0	0	0	0	0	0	0	0	0	0
0.3008	-3.5919	-0.0648	C	0	0	0	0	0	0	0	0	0	0	0	0
0.7402	-3.5541	0.9364	H	0	0	0	0	0	0	0	0	0	0	0	0
0.9955	-4.1368	-0.712	H	0	0	0	0	0	0	0	0	0	0	0	0
-0.6365	-4.1566	-0.0122	H	0	0	0	0	0	0	0	0	0	0	0	0
2.3891	-1.5807	-0.1757	O	0	0	0	0	0	0	0	0	0	0	0	0
1 2 1	0 0 0 0
2 7 1	0 0 0 0
2 3 1	0 0 0 0
2 6 1	0 0 0 0
3 8 1	0 0 0 0
3 4 1	0 0 0 0
4 9 1	0 0 0 0
4 5 1	0 0 0 0
5 10 1	0 0 0 0
5 11 1	0 0 0 0
5 6 1	0 0 0 0
12 13 1	0 0 0 0
12 14 1	0 0 0 0
3 12 1	0 0 0 0
4 15 1	0 0 0 0
15 16 1	0 0 0 0
16 17 1	0 0 0 0
12 17 1	0 0 0 0
18 19 1	0 0 0 0
18 20 1	0 0 0 0
15 18 1	0 0 0 0
21 22 1	0 0 0 0
21 23 1	0 0 0 0
18 21 1	0 0 0 0
17 21 1	0 0 0 0
24 25 1	0 0 0 0
24 26 1	0 0 0 0
24 27 1	0 0 0 0
6 24 1	0 0 0 0
28 29 1	0 0 0 0
28 30 1	0 0 0 0
6 28 1	0 0 0 0
31 32 1	0 0 0 0
28 31 1	0 0 0 0
33 34 1	0 0 0 0
33 35 1	0 0 0 0
33 36 1	0 0 0 0
15 33 1	0 0 0 0
37 38 1	0 0 0 0
37 39 1	0 0 0 0
37 40 1	0 0 0 0
17 37 1	0 0 0 0
16 41 2	0 0 0 0
M END
$$$$
M0003
Spartan	02132113563D
41 43 0	0 0 0 0	0 0 0	999	V2	0
-1.5908	-2.5396	0.538	H	0	0	0	0	0	0	0	0	0	0	0	0
-0.9292	-1.7703	0.9498	C	0	0	0	0	0	0	0	0	0	0	0	0
0.0224	-1.2488	-0.142	C	0	0	0	0	0	0	0	0	0	0	0	0
-0.7066	-0.0055	-0.6958	C	0	0	0	0	0	0	0	0	0	0	0	0
-1.3221	0.6303	0.5581	C	0	0	0	0	0	0	0	0	0	0	0	0
-1.7767	-0.5583	1.4442	C	0	0	0	0	0	0	0	0	0	0	0	0
-0.3755	-2.2436	1.7706	H	0	0	0	0	0	0	0	0	0	0	0	0
0.1454	-1.9998	-0.9301	H	0	0	0	0	0	0	0	0	0	0	0	0
-1.5232	-0.3471	-1.3491	H	0	0	0	0	0	0	0	0	0	0	0	0
-2.1501	1.3053	0.3196	H	0	0	0	0	0	0	0	0	0	0	0	0
-0.5581	1.2315	1.0715	H	0	0	0	0	0	0	0	0	0	0	0	0
1.415	-0.8968	0.4071	C	0	0	0	0	0	0	0	0	0	0	0	0
1.9817	-1.8197	0.5867	H	0	0	0	0	0	0	0	0	0	0	0	0
1.3226	-0.3962	1.3808	H	0	0	0	0	0	0	0	0	0	0	0	0
0.2013	0.9198	-1.5492	C	0	0	0	0	0	0	0	0	0	0	0	0
1.3781	1.2839	-0.6501	C	0	0	0	0	0	0	0	0	0	0	0	0
2.2299	0.025	-0.5362	C	0	0	0	0	0	0	0	0	0	0	0	0
0.9072	0.0825	-2.641	C	0	0	0	0	0	0	0	0	0	0	0	0
1.1706	0.727	-3.4862	H	0	0	0	0	0	0	0	0	0	0	0	0
0.2472	-0.6997	-3.0306	H	0	0	0	0	0	0	0	0	0	0	0	0
2.1961	-0.5036	-1.9874	C	0	0	0	0	0	0	0	0	0	0	0	0
3.0847	-0.1562	-2.5243	H	0	0	0	0	0	0	0	0	0	0	0	0
2.2158	-1.598	-2.0158	H	0	0	0	0	0	0	0	0	0	0	0	0
-3.2737	-0.8244	1.2551	C	0	0	0	0	0	0	0	0	0	0	0	0
-3.519	-0.9431	0.1929	H	0	0	0	0	0	0	0	0	0	0	0	0
-3.8648	0.0027	1.6595	H	0	0	0	0	0	0	0	0	0	0	0	0
-3.5752	-1.7422	1.7743	H	0	0	0	0	0	0	0	0	0	0	0	0
-1.4879	-0.2748	2.9248	C	0	0	0	0	0	0	0	0	0	0	0	0
-1.8186	-1.1215	3.5364	H	0	0	0	0	0	0	0	0	0	0	0	0
-0.3995	-0.1713	3.0686	H	0	0	0	0	0	0	0	0	0	0	0	0
-2.1719	0.8526	3.4284	O	0	0	0	0	0	0	0	0	0	0	0	0
-1.8253	1.6308	2.9747	H	0	0	0	0	0	0	0	0	0	0	0	0
-0.5533	2.1334	-2.0704	C	0	0	0	0	0	0	0	0	0	0	0	0
0.0929	2.7514	-2.7018	H	0	0	0	0	0	0	0	0	0	0	0	0
-0.9007	2.7612	-1.245	H	0	0	0	0	0	0	0	0	0	0	0	0
-1.4212	1.8256	-2.6644	H	0	0	0	0	0	0	0	0	0	0	0	0
3.622	0.2857	0.016	C	0	0	0	0	0	0	0	0	0	0	0	0
3.5645	0.7272	1.0159	H	0	0	0	0	0	0	0	0	0	0	0	0
4.1721	0.9841	-0.623	H	0	0	0	0	0	0	0	0	0	0	0	0
4.1938	-0.647	0.0797	H	0	0	0	0	0	0	0	0	0	0	0	0
1.5801	2.3476	-0.1106	O	0	0	0	0	0	0	0	0	0	0	0	0
1 2 1	0 0 0 0
2 7 1	0 0 0 0
2 3 1	0 0 0 0
2 6 1	0 0 0 0
3 8 1	0 0 0 0
3 4 1	0 0 0 0
4 9 1	0 0 0 0
4 5 1	0 0 0 0
5 10 1	0 0 0 0
5 11 1	0 0 0 0
5 6 1	0 0 0 0
12 13 1	0 0 0 0
12 14 1	0 0 0 0
3 12 1	0 0 0 0
4 15 1	0 0 0 0
15 16 1	0 0 0 0
16 17 1	0 0 0 0
12 17 1	0 0 0 0
18 19 1	0 0 0 0
18 20 1	0 0 0 0
15 18 1	0 0 0 0
21 22 1	0 0 0 0
21 23 1	0 0 0 0
18 21 1	0 0 0 0
17 21 1	0 0 0 0
24 25 1	0 0 0 0
24 26 1	0 0 0 0
24 27 1	0 0 0 0
6 24 1	0 0 0 0
28 29 1	0 0 0 0
28 30 1	0 0 0 0
6 28 1	0 0 0 0
31 32 1	0 0 0 0
28 31 1	0 0 0 0
33 34 1	0 0 0 0
33 35 1	0 0 0 0
33 36 1	0 0 0 0
15 33 1	0 0 0 0
37 38 1	0 0 0 0
37 39 1	0 0 0 0
37 40 1	0 0 0 0
17 37 1	0 0 0 0
16 41 2	0 0 0 0
M END
$$$$
M0004
Spartan	02132113563D
41 43 0	0 0 0 0	0 0 0	999	V2	0
1.6313	2.4788	0.5583	H	0	0	0	0	0	0	0	0	0	0	0	0
0.9676	1.7063	0.9607	C	0	0	0	0	0	0	0	0	0	0	0	0
0.03	1.1833	-0.1438	C	0	0	0	0	0	0	0	0	0	0	0	0
0.7626	-0.0672	-0.6768	C	0	0	0	0	0	0	0	0	0	0	0	0
1.3414	-0.6978	0.5958	C	0	0	0	0	0	0	0	0	0	0	0	0
1.8136	0.4933	1.4626	C	0	0	0	0	0	0	0	0	0	0	0	0
0.4013	2.1903	1.7673	H	0	0	0	0	0	0	0	0	0	0	0	0
-0.0769	1.9321	-0.9367	H	0	0	0	0	0	0	0	0	0	0	0	0
1.5945	0.2663	-1.3159	H	0	0	0	0	0	0	0	0	0	0	0	0
2.1595	-1.3952	0.3871	H	0	0	0	0	0	0	0	0	0	0	0	0
0.5636	-1.2584	1.1268	H	0	0	0	0	0	0	0	0	0	0	0	0
-1.3703	0.8333	0.3849	C	0	0	0	0	0	0	0	0	0	0	0	0
-1.9379	1.7573	0.5604	H	0	0	0	0	0	0	0	0	0	0	0	0
-1.2831	0.3209	1.3515	H	0	0	0	0	0	0	0	0	0	0	0	0
-0.1331	-0.9857	-1.5482	C	0	0	0	0	0	0	0	0	0	0	0	0
-1.3361	-1.3487	-0.6833	C	0	0	0	0	0	0	0	0	0	0	0	0
-2.1752	-0.0799	-0.5742	C	0	0	0	0	0	0	0	0	0	0	0	0
-0.8129	-0.1434	-2.6534	C	0	0	0	0	0	0	0	0	0	0	0	0
-1.0628	-0.7857	-3.5043	H	0	0	0	0	0	0	0	0	0	0	0	0
-0.1412	0.6358	-3.0287	H	0	0	0	0	0	0	0	0	0	0	0	0
-2.1124	0.4483	-2.0248	C	0	0	0	0	0	0	0	0	0	0	0	0
-2.9921	0.1039	-2.5785	H	0	0	0	0	0	0	0	0	0	0	0	0
-2.1275	1.5428	-2.0536	H	0	0	0	0	0	0	0	0	0	0	0	0
3.3072	0.7636	1.2413	C	0	0	0	0	0	0	0	0	0	0	0	0
3.5214	0.91	0.1769	H	0	0	0	0	0	0	0	0	0	0	0	0
3.9187	-0.0754	1.5926	H	0	0	0	0	0	0	0	0	0	0	0	0
3.6317	1.6659	1.7739	H	0	0	0	0	0	0	0	0	0	0	0	0
1.6	0.2078	2.9574	C	0	0	0	0	0	0	0	0	0	0	0	0
2.1496	-0.6994	3.2307	H	0	0	0	0	0	0	0	0	0	0	0	0
2.0181	1.0357	3.5526	H	0	0	0	0	0	0	0	0	0	0	0	0
0.256	-0.0417	3.3223	O	0	0	0	0	0	0	0	0	0	0	0	0
-0.2192	0.7971	3.2972	H	0	0	0	0	0	0	0	0	0	0	0	0
0.6257	-2.2021	-2.0563	C	0	0	0	0	0	0	0	0	0	0	0	0
-0.0127	-2.8189	-2.697	H	0	0	0	0	0	0	0	0	0	0	0	0
0.9574	-2.8298	-1.2242	H	0	0	0	0	0	0	0	0	0	0	0	0
1.504	-1.8975	-2.6369	H	0	0	0	0	0	0	0	0	0	0	0	0
-3.5783	-0.3306	-0.0462	C	0	0	0	0	0	0	0	0	0	0	0	0
-3.5401	-0.7684	0.9564	H	0	0	0	0	0	0	0	0	0	0	0	0
-4.1201	-1.0291	-0.6923	H	0	0	0	0	0	0	0	0	0	0	0	0
-4.1467	0.6055	0.0032	H	0	0	0	0	0	0	0	0	0	0	0	0
-1.5766	-2.4233	-0.1851	O	0	0	0	0	0	0	0	0	0	0	0	0
1 2 1	0 0 0 0
2 7 1	0 0 0 0
2 3 1	0 0 0 0
2 6 1	0 0 0 0
3 8 1	0 0 0 0
3 4 1	0 0 0 0
4 9 1	0 0 0 0
4 5 1	0 0 0 0
5 10 1	0 0 0 0
5 11 1	0 0 0 0
5 6 1	0 0 0 0
12 13 1	0 0 0 0
12 14 1	0 0 0 0
3 12 1	0 0 0 0
4 15 1	0 0 0 0
15 16 1	0 0 0 0
16 17 1	0 0 0 0
12 17 1	0 0 0 0
18 19 1	0 0 0 0
18 20 1	0 0 0 0
15 18 1	0 0 0 0
21 22 1	0 0 0 0
21 23 1	0 0 0 0
18 21 1	0 0 0 0
17 21 1	0 0 0 0
24 25 1	0 0 0 0
24 26 1	0 0 0 0
24 27 1	0 0 0 0
6 24 1	0 0 0 0
28 29 1	0 0 0 0
28 30 1	0 0 0 0
6 28 1	0 0 0 0
31 32 1	0 0 0 0
28 31 1	0 0 0 0
33 34 1	0 0 0 0
33 35 1	0 0 0 0
33 36 1	0 0 0 0
15 33 1	0 0 0 0
37 38 1	0 0 0 0
37 39 1	0 0 0 0
37 40 1	0 0 0 0
17 37 1	0 0 0 0
16 41 2	0 0 0 0
M END
$$$$
M0005
Spartan	02132113563D
41 43 0	0 0 0 0	0 0 0	999	V2	0
1.6316	2.4483	0.4523	H	0	0	0	0	0	0	0	0	0	0	0	0
0.9538	1.7042	0.8852	C	0	0	0	0	0	0	0	0	0	0	0	0
-0.0047	1.1752	-0.1951	C	0	0	0	0	0	0	0	0	0	0	0	0
0.7162	-0.0763	-0.7394	C	0	0	0	0	0	0	0	0	0	0	0	0
1.3341	-0.7068	0.5166	C	0	0	0	0	0	0	0	0	0	0	0	0
1.7775	0.4842	1.4038	C	0	0	0	0	0	0	0	0	0	0	0	0
0.4251	2.2077	1.7016	H	0	0	0	0	0	0	0	0	0	0	0	0
-0.1296	1.9177	-0.9915	H	0	0	0	0	0	0	0	0	0	0	0	0
1.5312	0.2562	-1.3995	H	0	0	0	0	0	0	0	0	0	0	0	0
2.1709	-1.3718	0.2815	H	0	0	0	0	0	0	0	0	0	0	0	0
0.5837	-1.3186	1.0345	H	0	0	0	0	0	0	0	0	0	0	0	0
-1.3966	0.8345	0.3617	C	0	0	0	0	0	0	0	0	0	0	0	0
-1.9576	1.7615	0.5385	H	0	0	0	0	0	0	0	0	0	0	0	0
-1.3035	0.3382	1.3374	H	0	0	0	0	0	0	0	0	0	0	0	0
-0.1988	-1.0042	-1.5827	C	0	0	0	0	0	0	0	0	0	0	0	0
-1.3779	-1.3539	-0.6808	C	0	0	0	0	0	0	0	0	0	0	0	0
-2.2198	-0.0875	-0.5745	C	0	0	0	0	0	0	0	0	0	0	0	0
-0.9005	-0.1714	-2.6807	C	0	0	0	0	0	0	0	0	0	0	0	0
-1.1716	-0.8211	-3.5193	H	0	0	0	0	0	0	0	0	0	0	0	0
-0.2351	0.6017	-3.0784	H	0	0	0	0	0	0	0	0	0	0	0	0
-2.1833	0.4312	-2.0294	C	0	0	0	0	0	0	0	0	0	0	0	0
-3.0757	0.0888	-2.5634	H	0	0	0	0	0	0	0	0	0	0	0	0
-2.1924	1.5255	-2.0653	H	0	0	0	0	0	0	0	0	0	0	0	0
3.2809	0.7457	1.2504	C	0	0	0	0	0	0	0	0	0	0	0	0
3.5371	0.9051	0.1959	H	0	0	0	0	0	0	0	0	0	0	0	0
3.8674	-0.1059	1.616	H	0	0	0	0	0	0	0	0	0	0	0	0
3.5797	1.6323	1.8166	H	0	0	0	0	0	0	0	0	0	0	0	0
1.4555	0.1774	2.866	C	0	0	0	0	0	0	0	0	0	0	0	0
0.3741	-0.0151	2.9667	H	0	0	0	0	0	0	0	0	0	0	0	0
1.9847	-0.7425	3.1667	H	0	0	0	0	0	0	0	0	0	0	0	0
1.8468	1.2754	3.6664	O	0	0	0	0	0	0	0	0	0	0	0	0
1.647	1.0646	4.5845	H	0	0	0	0	0	0	0	0	0	0	0	0
0.5481	-2.2275	-2.0927	C	0	0	0	0	0	0	0	0	0	0	0	0
-0.0999	-2.8467	-2.7204	H	0	0	0	0	0	0	0	0	0	0	0	0
0.8889	-2.8496	-1.2608	H	0	0	0	0	0	0	0	0	0	0	0	0
1.4193	-1.9305	-2.6865	H	0	0	0	0	0	0	0	0	0	0	0	0
-3.6131	-0.3343	-0.0187	C	0	0	0	0	0	0	0	0	0	0	0	0
-3.5561	-0.7803	0.9796	H	0	0	0	0	0	0	0	0	0	0	0	0
-4.1745	-1.0236	-0.6581	H	0	0	0	0	0	0	0	0	0	0	0	0
-4.1735	0.6053	0.0511	H	0	0	0	0	0	0	0	0	0	0	0	0
-1.5895	-2.413	-0.1356	O	0	0	0	0	0	0	0	0	0	0	0	0
1 2 1	0 0 0 0
2 7 1	0 0 0 0
2 3 1	0 0 0 0
2 6 1	0 0 0 0
3 8 1	0 0 0 0
3 4 1	0 0 0 0
4 9 1	0 0 0 0
4 5 1	0 0 0 0
5 10 1	0 0 0 0
5 11 1	0 0 0 0
5 6 1	0 0 0 0
12 13 1	0 0 0 0
12 14 1	0 0 0 0
3 12 1	0 0 0 0
4 15 1	0 0 0 0
15 16 1	0 0 0 0
16 17 1	0 0 0 0
12 17 1	0 0 0 0
18 19 1	0 0 0 0
18 20 1	0 0 0 0
15 18 1	0 0 0 0
21 22 1	0 0 0 0
21 23 1	0 0 0 0
18 21 1	0 0 0 0
17 21 1	0 0 0 0
24 25 1	0 0 0 0
24 26 1	0 0 0 0
24 27 1	0 0 0 0
6 24 1	0 0 0 0
28 29 1	0 0 0 0
28 30 1	0 0 0 0
6 28 1	0 0 0 0
31 32 1	0 0 0 0
28 31 1	0 0 0 0
33 34 1	0 0 0 0
33 35 1	0 0 0 0
33 36 1	0 0 0 0
15 33 1	0 0 0 0
37 38 1	0 0 0 0
37 39 1	0 0 0 0
37 40 1	0 0 0 0
17 37 1	0 0 0 0
16 41 2	0 0 0 0
M END
$$$$
M0006
Spartan	02132113563D
41 43 0	0 0 0 0	0 0 0	999	V2	0
1.6394	2.4321	0.3961	H	0	0	0	0	0	0	0	0	0	0	0	0
0.9543	1.7128	0.8601	C	0	0	0	0	0	0	0	0	0	0	0	0
-0.0219	1.1731	-0.1982	C	0	0	0	0	0	0	0	0	0	0	0	0
0.6957	-0.0817	-0.741	C	0	0	0	0	0	0	0	0	0	0	0	0
1.3364	-0.7019	0.51	C	0	0	0	0	0	0	0	0	0	0	0	0
1.7598	0.4935	1.4022	C	0	0	0	0	0	0	0	0	0	0	0	0
0.446	2.2463	1.6705	H	0	0	0	0	0	0	0	0	0	0	0	0
-0.1573	1.9077	-1.0001	H	0	0	0	0	0	0	0	0	0	0	0	0
1.4985	0.2493	-1.4168	H	0	0	0	0	0	0	0	0	0	0	0	0
2.184	-1.3496	0.2648	H	0	0	0	0	0	0	0	0	0	0	0	0
0.6048	-1.3317	1.0331	H	0	0	0	0	0	0	0	0	0	0	0	0
-1.4073	0.8373	0.3788	C	0	0	0	0	0	0	0	0	0	0	0	0
-1.9673	1.7658	0.5495	H	0	0	0	0	0	0	0	0	0	0	0	0
-1.3059	0.3532	1.3594	H	0	0	0	0	0	0	0	0	0	0	0	0
-0.2279	-1.0202	-1.5624	C	0	0	0	0	0	0	0	0	0	0	0	0
-1.3946	-1.3626	-0.6416	C	0	0	0	0	0	0	0	0	0	0	0	0
-2.2384	-0.0972	-0.5379	C	0	0	0	0	0	0	0	0	0	0	0	0
-0.9462	-0.2019	-2.6605	C	0	0	0	0	0	0	0	0	0	0	0	0
-1.2258	-0.8624	-3.4878	H	0	0	0	0	0	0	0	0	0	0	0	0
-0.2882	0.5686	-3.0758	H	0	0	0	0	0	0	0	0	0	0	0	0
-2.2221	0.4047	-1.9992	C	0	0	0	0	0	0	0	0	0	0	0	0
-3.1204	0.0534	-2.5169	H	0	0	0	0	0	0	0	0	0	0	0	0
-2.235	1.4985	-2.0473	H	0	0	0	0	0	0	0	0	0	0	0	0
3.2665	0.7527	1.2835	C	0	0	0	0	0	0	0	0	0	0	0	0
3.5581	0.8756	0.2344	H	0	0	0	0	0	0	0	0	0	0	0	0
3.8494	-0.0807	1.6967	H	0	0	0	0	0	0	0	0	0	0	0	0
3.554	1.6723	1.8071	H	0	0	0	0	0	0	0	0	0	0	0	0
1.3981	0.1891	2.8641	C	0	0	0	0	0	0	0	0	0	0	0	0
0.3194	0.0216	2.9481	H	0	0	0	0	0	0	0	0	0	0	0	0
1.8969	-0.7439	3.1759	H	0	0	0	0	0	0	0	0	0	0	0	0
1.6866	1.2442	3.7573	O	0	0	0	0	0	0	0	0	0	0	0	0
2.6429	1.2956	3.8579	H	0	0	0	0	0	0	0	0	0	0	0	0
0.5152	-2.2466	-2.07	C	0	0	0	0	0	0	0	0	0	0	0	0
-0.1425	-2.8761	-2.6781	H	0	0	0	0	0	0	0	0	0	0	0	0
0.8742	-2.8575	-1.2368	H	0	0	0	0	0	0	0	0	0	0	0	0
1.3742	-1.9533	-2.6843	H	0	0	0	0	0	0	0	0	0	0	0	0
-3.6243	-0.342	0.037	C	0	0	0	0	0	0	0	0	0	0	0	0
-3.5552	-0.7678	1.0427	H	0	0	0	0	0	0	0	0	0	0	0	0
-4.1868	-1.0473	-0.583	H	0	0	0	0	0	0	0	0	0	0	0	0
-4.1901	0.5945	0.0937	H	0	0	0	0	0	0	0	0	0	0	0	0
-1.5972	-2.4174	-0.0853	O	0	0	0	0	0	0	0	0	0	0	0	0
1 2 1	0 0 0 0
2 7 1	0 0 0 0
2 3 1	0 0 0 0
2 6 1	0 0 0 0
3 8 1	0 0 0 0
3 4 1	0 0 0 0
4 9 1	0 0 0 0
4 5 1	0 0 0 0
5 10 1	0 0 0 0
5 11 1	0 0 0 0
5 6 1	0 0 0 0
12 13 1	0 0 0 0
12 14 1	0 0 0 0
3 12 1	0 0 0 0
4 15 1	0 0 0 0
15 16 1	0 0 0 0
16 17 1	0 0 0 0
12 17 1	0 0 0 0
18 19 1	0 0 0 0
18 20 1	0 0 0 0
15 18 1	0 0 0 0
21 22 1	0 0 0 0
21 23 1	0 0 0 0
18 21 1	0 0 0 0
17 21 1	0 0 0 0
24 25 1	0 0 0 0
24 26 1	0 0 0 0
24 27 1	0 0 0 0
6 24 1	0 0 0 0
28 29 1	0 0 0 0
28 30 1	0 0 0 0
6 28 1	0 0 0 0
31 32 1	0 0 0 0
28 31 1	0 0 0 0
33 34 1	0 0 0 0
33 35 1	0 0 0 0
33 36 1	0 0 0 0
15 33 1	0 0 0 0
37 38 1	0 0 0 0
37 39 1	0 0 0 0
37 40 1	0 0 0 0
17 37 1	0 0 0 0
16 41 2	0 0 0 0
M END
$$$$
M0007
Spartan	02132113563D
41 43 0	0 0 0 0	0 0 0	999	V2	0
1.5855	2.5274	0.5114	H	0	0	0	0	0	0	0	0	0	0	0	0
0.9244	1.7575	0.9228	C	0	0	0	0	0	0	0	0	0	0	0	0
-0.0252	1.233	-0.1696	C	0	0	0	0	0	0	0	0	0	0	0	0
0.7028	-0.0136	-0.7171	C	0	0	0	0	0	0	0	0	0	0	0	0
1.3167	-0.6466	0.5382	C	0	0	0	0	0	0	0	0	0	0	0	0
1.773	0.5454	1.4169	C	0	0	0	0	0	0	0	0	0	0	0	0
0.3688	2.2319	1.7415	H	0	0	0	0	0	0	0	0	0	0	0	0
-0.1465	1.9826	-0.9596	H	0	0	0	0	0	0	0	0	0	0	0	0
1.5179	0.3261	-1.374	H	0	0	0	0	0	0	0	0	0	0	0	0
2.146	-1.3211	0.3093	H	0	0	0	0	0	0	0	0	0	0	0	0
0.5676	-1.248	1.067	H	0	0	0	0	0	0	0	0	0	0	0	0
-1.4187	0.8851	0.3782	C	0	0	0	0	0	0	0	0	0	0	0	0
-1.9837	1.8094	0.558	H	0	0	0	0	0	0	0	0	0	0	0	0
-1.3274	0.3827	1.351	H	0	0	0	0	0	0	0	0	0	0	0	0
-0.2055	-0.9397	-1.5691	C	0	0	0	0	0	0	0	0	0	0	0	0
-1.3898	-1.2991	-0.6781	C	0	0	0	0	0	0	0	0	0	0	0	0
-2.2342	-0.034	-0.5662	C	0	0	0	0	0	0	0	0	0	0	0	0
-0.9055	-0.1052	-2.6667	C	0	0	0	0	0	0	0	0	0	0	0	0
-1.1718	-0.753	-3.5084	H	0	0	0	0	0	0	0	0	0	0	0	0
-0.2405	0.6708	-3.0595	H	0	0	0	0	0	0	0	0	0	0	0	0
-2.1923	0.4918	-2.0183	C	0	0	0	0	0	0	0	0	0	0	0	0
-3.082	0.1502	-2.5573	H	0	0	0	0	0	0	0	0	0	0	0	0
-2.2037	1.5862	-2.0488	H	0	0	0	0	0	0	0	0	0	0	0	0
3.2691	0.8172	1.2197	C	0	0	0	0	0	0	0	0	0	0	0	0
3.4993	0.9536	0.1564	H	0	0	0	0	0	0	0	0	0	0	0	0
3.867	-0.0157	1.6004	H	0	0	0	0	0	0	0	0	0	0	0	0
3.574	1.7282	1.7485	H	0	0	0	0	0	0	0	0	0	0	0	0
1.4893	0.2723	2.8924	C	0	0	0	0	0	0	0	0	0	0	0	0
1.7952	1.1462	3.4926	H	0	0	0	0	0	0	0	0	0	0	0	0
0.4034	0.1394	3.0298	H	0	0	0	0	0	0	0	0	0	0	0	0
2.1934	-0.888	3.285	O	0	0	0	0	0	0	0	0	0	0	0	0
1.9673	-1.085	4.2003	H	0	0	0	0	0	0	0	0	0	0	0	0
0.5478	-2.1575	-2.0822	C	0	0	0	0	0	0	0	0	0	0	0	0
-0.098	-2.7786	-2.7107	H	0	0	0	0	0	0	0	0	0	0	0	0
0.8934	-2.7792	-1.2519	H	0	0	0	0	0	0	0	0	0	0	0	0
1.4169	-1.8541	-2.6765	H	0	0	0	0	0	0	0	0	0	0	0	0
-3.6294	-0.2878	-0.0189	C	0	0	0	0	0	0	0	0	0	0	0	0
-3.5766	-0.7339	0.9788	H	0	0	0	0	0	0	0	0	0	0	0	0
-4.1828	-0.9801	-0.6613	H	0	0	0	0	0	0	0	0	0	0	0	0
-4.1951	0.648	0.0473	H	0	0	0	0	0	0	0	0	0	0	0	0
-1.6101	-2.365	-0.1512	O	0	0	0	0	0	0	0	0	0	0	0	0
1 2 1	0 0 0 0
2 7 1	0 0 0 0
2 3 1	0 0 0 0
2 6 1	0 0 0 0
3 8 1	0 0 0 0
3 4 1	0 0 0 0
4 9 1	0 0 0 0
4 5 1	0 0 0 0
5 10 1	0 0 0 0
5 11 1	0 0 0 0
5 6 1	0 0 0 0
12 13 1	0 0 0 0
12 14 1	0 0 0 0
3 12 1	0 0 0 0
4 15 1	0 0 0 0
15 16 1	0 0 0 0
16 17 1	0 0 0 0
12 17 1	0 0 0 0
18 19 1	0 0 0 0
18 20 1	0 0 0 0
15 18 1	0 0 0 0
21 22 1	0 0 0 0
21 23 1	0 0 0 0
18 21 1	0 0 0 0
17 21 1	0 0 0 0
24 25 1	0 0 0 0
24 26 1	0 0 0 0
24 27 1	0 0 0 0
6 24 1	0 0 0 0
28 29 1	0 0 0 0
28 30 1	0 0 0 0
6 28 1	0 0 0 0
31 32 1	0 0 0 0
28 31 1	0 0 0 0
33 34 1	0 0 0 0
33 35 1	0 0 0 0
33 36 1	0 0 0 0
15 33 1	0 0 0 0
37 38 1	0 0 0 0
37 39 1	0 0 0 0
37 40 1	0 0 0 0
17 37 1	0 0 0 0
16 41 2	0 0 0 0
M END
$$$$
M0008
Spartan	02132113563D
41 43 0	0 0 0 0	0 0 0	999	V2	0
1.5638	2.4701	0.5608	H	0	0	0	0	0	0	0	0	0	0	0	0
0.9141	1.6773	0.9482	C	0	0	0	0	0	0	0	0	0	0	0	0
-0.0146	1.1496	-0.1628	C	0	0	0	0	0	0	0	0	0	0	0	0
0.7143	-0.1063	-0.6879	C	0	0	0	0	0	0	0	0	0	0	0	0
1.3042	-0.7273	0.5843	C	0	0	0	0	0	0	0	0	0	0	0	0
1.7766	0.4702	1.4423	C	0	0	0	0	0	0	0	0	0	0	0	0
0.3236	2.1297	1.7574	H	0	0	0	0	0	0	0	0	0	0	0	0
-0.1166	1.8931	-0.9609	H	0	0	0	0	0	0	0	0	0	0	0	0
1.5431	0.2206	-1.3332	H	0	0	0	0	0	0	0	0	0	0	0	0
2.123	-1.4222	0.374	H	0	0	0	0	0	0	0	0	0	0	0	0
0.5317	-1.3015	1.1134	H	0	0	0	0	0	0	0	0	0	0	0	0
-1.4206	0.8142	0.3641	C	0	0	0	0	0	0	0	0	0	0	0	0
-1.9827	1.7437	0.5239	H	0	0	0	0	0	0	0	0	0	0	0	0
-1.349	0.3221	1.3443	H	0	0	0	0	0	0	0	0	0	0	0	0
-0.186	-1.0342	-1.546	C	0	0	0	0	0	0	0	0	0	0	0	0
-1.3849	-1.3783	-0.6684	C	0	0	0	0	0	0	0	0	0	0	0	0
-2.2262	-0.1096	-0.5846	C	0	0	0	0	0	0	0	0	0	0	0	0
-0.8624	-0.204	-2.6618	C	0	0	0	0	0	0	0	0	0	0	0	0
-1.1154	-0.8562	-3.504	H	0	0	0	0	0	0	0	0	0	0	0	0
-0.1877	0.5671	-3.0475	H	0	0	0	0	0	0	0	0	0	0	0	0
-2.159	0.4017	-2.0407	C	0	0	0	0	0	0	0	0	0	0	0	0
-3.04	0.0564	-2.5912	H	0	0	0	0	0	0	0	0	0	0	0	0
-2.168	1.4958	-2.0822	H	0	0	0	0	0	0	0	0	0	0	0	0
3.2661	0.7491	1.2084	C	0	0	0	0	0	0	0	0	0	0	0	0
3.4672	0.9329	0.1463	H	0	0	0	0	0	0	0	0	0	0	0	0
3.8775	-0.1031	1.5275	H	0	0	0	0	0	0	0	0	0	0	0	0
3.5909	1.6244	1.7783	H	0	0	0	0	0	0	0	0	0	0	0	0
1.5364	0.1681	2.9282	C	0	0	0	0	0	0	0	0	0	0	0	0
0.4625	-0.0254	3.0908	H	0	0	0	0	0	0	0	0	0	0	0	0
2.0777	-0.7423	3.2078	H	0	0	0	0	0	0	0	0	0	0	0	0
2.0075	1.1725	3.8026	O	0	0	0	0	0	0	0	0	0	0	0	0
1.4976	1.9731	3.6328	H	0	0	0	0	0	0	0	0	0	0	0	0
0.5692	-2.2607	-2.0358	C	0	0	0	0	0	0	0	0	0	0	0	0
-0.0655	-2.8765	-2.6813	H	0	0	0	0	0	0	0	0	0	0	0	0
0.8839	-2.8849	-1.1946	H	0	0	0	0	0	0	0	0	0	0	0	0
1.4579	-1.9678	-2.6063	H	0	0	0	0	0	0	0	0	0	0	0	0
-3.6311	-0.3508	-0.0563	C	0	0	0	0	0	0	0	0	0	0	0	0
-3.5967	-0.7822	0.948	H	0	0	0	0	0	0	0	0	0	0	0	0
-4.176	-1.05	-0.6974	H	0	0	0	0	0	0	0	0	0	0	0	0
-4.1943	0.587	-0.0135	H	0	0	0	0	0	0	0	0	0	0	0	0
-1.6122	-2.4356	-0.1272	O	0	0	0	0	0	0	0	0	0	0	0	0
1 2 1	0 0 0 0
2 7 1	0 0 0 0
2 3 1	0 0 0 0
2 6 1	0 0 0 0
3 8 1	0 0 0 0
3 4 1	0 0 0 0
4 9 1	0 0 0 0
4 5 1	0 0 0 0
5 10 1	0 0 0 0
5 11 1	0 0 0 0
5 6 1	0 0 0 0
12 13 1	0 0 0 0
12 14 1	0 0 0 0
3 12 1	0 0 0 0
4 15 1	0 0 0 0
15 16 1	0 0 0 0
16 17 1	0 0 0 0
12 17 1	0 0 0 0
18 19 1	0 0 0 0
18 20 1	0 0 0 0
15 18 1	0 0 0 0
21 22 1	0 0 0 0
21 23 1	0 0 0 0
18 21 1	0 0 0 0
17 21 1	0 0 0 0
24 25 1	0 0 0 0
24 26 1	0 0 0 0
24 27 1	0 0 0 0
6 24 1	0 0 0 0
28 29 1	0 0 0 0
28 30 1	0 0 0 0
6 28 1	0 0 0 0
31 32 1	0 0 0 0
28 31 1	0 0 0 0
33 34 1	0 0 0 0
33 35 1	0 0 0 0
33 36 1	0 0 0 0
15 33 1	0 0 0 0
37 38 1	0 0 0 0
37 39 1	0 0 0 0
37 40 1	0 0 0 0
17 37 1	0 0 0 0
16 41 2	0 0 0 0
M END
$$$$
M0009
Spartan	02132113563D
41 43 0	0 0 0 0	0 0 0	999	V2	0
1.5744	2.5167	0.4982	H	0	0	0	0	0	0	0	0	0	0	0	0
0.9121	1.7548	0.9237	C	0	0	0	0	0	0	0	0	0	0	0	0
-0.0476	1.2244	-0.1567	C	0	0	0	0	0	0	0	0	0	0	0	0
0.6793	-0.0212	-0.7072	C	0	0	0	0	0	0	0	0	0	0	0	0
1.2988	-0.6537	0.5468	C	0	0	0	0	0	0	0	0	0	0	0	0
1.7524	0.5394	1.4248	C	0	0	0	0	0	0	0	0	0	0	0	0
0.3664	2.241	1.7423	H	0	0	0	0	0	0	0	0	0	0	0	0
-0.1787	1.9719	-0.947	H	0	0	0	0	0	0	0	0	0	0	0	0
1.4916	0.32	-1.3669	H	0	0	0	0	0	0	0	0	0	0	0	0
2.1282	-1.3261	0.3107	H	0	0	0	0	0	0	0	0	0	0	0	0
0.5558	-1.2592	1.0788	H	0	0	0	0	0	0	0	0	0	0	0	0
-1.4346	0.8717	0.4055	C	0	0	0	0	0	0	0	0	0	0	0	0
-2.0005	1.794	0.5909	H	0	0	0	0	0	0	0	0	0	0	0	0
-1.3334	0.3687	1.377	H	0	0	0	0	0	0	0	0	0	0	0	0
-0.2322	-0.9468	-1.5553	C	0	0	0	0	0	0	0	0	0	0	0	0
-1.41	-1.312	-0.6577	C	0	0	0	0	0	0	0	0	0	0	0	0
-2.2552	-0.0485	-0.5337	C	0	0	0	0	0	0	0	0	0	0	0	0
-0.9425	-0.1104	-2.6457	C	0	0	0	0	0	0	0	0	0	0	0	0
-1.2122	-0.7563	-3.4877	H	0	0	0	0	0	0	0	0	0	0	0	0
-0.2833	0.6698	-3.0406	H	0	0	0	0	0	0	0	0	0	0	0	0
-2.2271	0.4798	-1.9859	C	0	0	0	0	0	0	0	0	0	0	0	0
-3.119	0.1341	-2.5182	H	0	0	0	0	0	0	0	0	0	0	0	0
-2.2442	1.5741	-2.015	H	0	0	0	0	0	0	0	0	0	0	0	0
3.2492	0.8106	1.2255	C	0	0	0	0	0	0	0	0	0	0	0	0
3.4756	0.978	0.1656	H	0	0	0	0	0	0	0	0	0	0	0	0
3.8605	-0.0403	1.5519	H	0	0	0	0	0	0	0	0	0	0	0	0
3.5691	1.7012	1.7812	H	0	0	0	0	0	0	0	0	0	0	0	0
1.4539	0.2768	2.9077	C	0	0	0	0	0	0	0	0	0	0	0	0
1.7458	1.1585	3.5031	H	0	0	0	0	0	0	0	0	0	0	0	0
0.3761	0.1381	3.0402	H	0	0	0	0	0	0	0	0	0	0	0	0
2.0497	-0.8982	3.4137	O	0	0	0	0	0	0	0	0	0	0	0	0
3.0026	-0.7543	3.4524	H	0	0	0	0	0	0	0	0	0	0	0	0
0.5204	-2.1611	-2.0776	C	0	0	0	0	0	0	0	0	0	0	0	0
-0.1278	-2.7794	-2.7073	H	0	0	0	0	0	0	0	0	0	0	0	0
0.869	-2.7876	-1.2515	H	0	0	0	0	0	0	0	0	0	0	0	0
1.3874	-1.8537	-2.674	H	0	0	0	0	0	0	0	0	0	0	0	0
-3.6453	-0.3067	0.0244	C	0	0	0	0	0	0	0	0	0	0	0	0
-3.5839	-0.7467	1.024	H	0	0	0	0	0	0	0	0	0	0	0	0
-4.1987	-1.0053	-0.6105	H	0	0	0	0	0	0	0	0	0	0	0	0
-4.2154	0.6262	0.0889	H	0	0	0	0	0	0	0	0	0	0	0	0
-1.6266	-2.3823	-0.1388	O	0	0	0	0	0	0	0	0	0	0	0	0
1 2 1	0 0 0 0
2 7 1	0 0 0 0
2 3 1	0 0 0 0
2 6 1	0 0 0 0
3 8 1	0 0 0 0
3 4 1	0 0 0 0
4 9 1	0 0 0 0
4 5 1	0 0 0 0
5 10 1	0 0 0 0
5 11 1	0 0 0 0
5 6 1	0 0 0 0
12 13 1	0 0 0 0
12 14 1	0 0 0 0
3 12 1	0 0 0 0
4 15 1	0 0 0 0
15 16 1	0 0 0 0
16 17 1	0 0 0 0
12 17 1	0 0 0 0
18 19 1	0 0 0 0
18 20 1	0 0 0 0
15 18 1	0 0 0 0
21 22 1	0 0 0 0
21 23 1	0 0 0 0
18 21 1	0 0 0 0
17 21 1	0 0 0 0
24 25 1	0 0 0 0
24 26 1	0 0 0 0
24 27 1	0 0 0 0
6 24 1	0 0 0 0
28 29 1	0 0 0 0
28 30 1	0 0 0 0
6 28 1	0 0 0 0
31 32 1	0 0 0 0
28 31 1	0 0 0 0
33 34 1	0 0 0 0
33 35 1	0 0 0 0
33 36 1	0 0 0 0
15 33 1	0 0 0 0
37 38 1	0 0 0 0
37 39 1	0 0 0 0
37 40 1	0 0 0 0
17 37 1	0 0 0 0
16 41 2	0 0 0 0
M END
$$$$

[truncated: 3 more sheets: 2S3S7R9R11S, Sheet1, Sheet2]
