# Supplementary material for: Cyclohumulanoid Sesquiterpenes from the Culture Broth of the Basidiomycetous Fungus Daedaleopsis tricolor
Source: Molecules. 2021 Jul 19;26(14):4364. doi: 10.3390/molecules26144364 (PMC8303491; doi:10.3390/molecules26144364)
Supplement: Supplementary file 1 [file molecules-26-04364-s001.zip › NMR Statistical analysis of ent-1b.xlsx]

## Sheet: Index
	summary
			13C			1H			1H +13C
			RMSD	max dev	DP4	RMSD	max dev	DP4	DP4
	2R3S5R7S9R11S	ent-1b	0.903583	1.6508	0.773219	0.12468	0.289096	0.948609	0.997398
	2R3S5R7S9R11R	enantiomer of the 11-epimer	1.27023	3.61625	0.22221	0.16899	0.427324	0.00861264	0.00260242
	2R3S5R7S9S11R		2.85192	7.253	2.99576e-06	0.247257	0.768543	9.11533e-05	3.71328e-10
	2R3S5R7S9S11S		2.74472	6.78456	3.70468e-06	0.263132	0.764687	6.86111e-06	3.45639e-11
	2R3S5S7S9R11S		2.04841	5.24025	0.00125324	0.266878	0.59269	8.84971e-07	1.50814e-09
	2S3S5R7S9R11S		3.00845	7.58588	3.63095e-06	0.250126	0.640383	1.05545e-05	5.21117e-11
	2S3S5R7S9S11S		3.4426	8.57481	8.44238e-08	0.278904	0.606859	2.56847e-07	2.94862e-14
	2S3S5R7S9R11R		2.87683	7.47041	1.1077e-05	0.274704	0.616291	4.56609e-07	6.87775e-12
	2S3S5R7S9S11R		3.20463	6.90358	9.92849e-08	0.19047	0.614098	0.0426664	5.76033e-09
	2R3S5S7S9R11R		2.19587	6.20238	0.0032967	0.282213	0.576033	5.81943e-08	2.60878e-10
	2R3S5S7S9S11S		4.12269	12.1148	4.09044e-09	0.351225	0.848319	1.56754e-10	8.71902e-19
	2R3S5S7S9S11R		4.19427	11.9391	1.78844e-09	0.352936	0.810754	3.5057e-10	8.52563e-19
	2S3S5S7S9R11S		3.73685	9.14157	2.85477e-08	0.268789	0.574918	6.72368e-07	2.61009e-14
	2S3S5S7S9S11S		4.2546	9.91272	1.87102e-10	0.40188	1.25782	3.91496e-11	9.96057e-21
	2S3S5S7S9S11R		4.25353	9.8788	1.76937e-10	0.400631	1.25286	4.25177e-11	1.02298e-20
	2S3S5S7S9R11R		3.73685	9.14157	2.85477e-08	0.268789	0.574918	6.72368e-07	2.61009e-14
		Raw data from spartan
		SDF data	2R3S5R7S9R11S
			2R3S5R7S9R11R
			2R3S5R7S9S11R
			2R3S5R7S9S11S
			2R3S5S7S9R11S
			2S3S5R7S9R11S
			2S3S5R7S9S11S
			2S3S5R7S9R11R
			2S3S5R7S9S11R
			2R3S5S7S9R11R
			2R3S5S7S9S11S
			2R3S5S7S9S11R
			2S3S5S7S9R11S
			2S3S5S7S9S11S
			2S3S5S7S9S11R
			2S3S5S7S9R11R

## Sheet: Spartan
	2R3S5R7S9R11S												C-1	C-2	C-3	C-4	C-5	C-6	C-7	C-8	C-9	C-10	C-11	C-12	C-13	C-14	C-15	Ha-1	Hb-1	H-2	Hexo-4	Hendo-4	H-5	Ha-8	Hb-8	H-9	Ha-10	Hb-10	H-12	H-12	H-13	H-14	H-15
		MMFF94	HF	ωB97X-D	ωB97X-D	ωB97X-D	ωB97X-V	ωB97X-D					36.5	59.2	48.5	45.7	71.6	221	51.8	47.6	35.2	40.8	44.3	71.9	27.6	18.7	14.3	1.07	1.67	2.28	1.55	2.62	4.18	1.66	1.85	2.35	1.05	1.75	3.23	3.28	1.06	1.01	0.98
			3-21G(*)	6-31G*	6-31G*	6-31G*	6-311+G(2DF,2P)	6-31G*
				(Energy)		(Part 2)	[6-311G*	(Energy)	5.07271
							(Energy)			Boltzman dist		Label	ChemShift(C1)	ChemShift(C2)	ChemShift(C3)	ChemShift(C4)	ChemShift(C5)	ChemShift(C6)	ChemShift(C7)	ChemShift(C8)	ChemShift(C9)	ChemShift(C10)	ChemShift(C11)	ChemShift(C12)	ChemShift(C13)	ChemShift(C14)	ChemShift(C15)	ChemShift(H1b)	ChemShift(H1a)	ChemShift(H2)	ChemShift(H4b)	ChemShift(H4a)	ChemShift(H5)	ChemShift(H8b)	ChemShift(H8a)	ChemShift(H9)	ChemShift(H10b)	ChemShift(H10a)	ChemShift(H15b)	ChemShift(H15a)	ChemShift(H14c)	ChemShift(H12a)	ChemShift(H13c)
	* 2	0	0	0	0	0	0	0	1	0.197133		M0001	38.4	58.8	48.9	43.5	73.3	220.8	51.7	46	36.4	39.5	43.2	73.8	28.2	19.6	15.1	1.43	1.89	2.68	1.77	2.46	4.1	1.71	1.6	2.28	1.08	2.39	3.41	3.36	0.93	1.05	0.87
	7	4.32	3.46	-2.07	-2.21	-2.21	0.73	-2.21	0.744235	0.146714		M0002	37.7	59.4	48.7	43.4	73.1	220.5	51.7	45.4	36.4	39	43.7	73.9	27.7	19.7	15.1	1.52	1.32	2.21	1.78	2.44	4.1	1.7	1.62	2.29	1.1	2.39	3.28	3.18	0.88	1	0.9
	18	6.25	5	-0.22	-0.31	-0.32	1.94	-0.32	0.456106	0.0899136		M0003	34.2	56.8	48.5	43.7	73.1	220.1	51.8	46.3	34.9	40.7	44.2	71.4	26	19.7	14.9	1.14	2.28	2.2	1.81	2.42	4.06	1.66	1.57	2.13	1.03	1.2	3.08	3.27	0.96	1.08	0.87
	13	5.14	5.95	0.28	0.62	0.62	2.66	0.62	0.340826	0.0671882		M0004	37	57.7	48.4	43.6	73	220.3	51.9	46.3	35.1	39.7	43.9	73.3	26.4	19.6	15	1.3	1.21	2.19	1.8	2.43	4.09	1.65	1.62	2.21	1.03	2.42	3.36	3.25	0.96	1.01	0.87
	21	6.57	5.59	0.78	0.28	0.28	2.8	0.28	0.322054	0.0634877		M0005	38	59.5	48.7	43.5	73.1	220.2	51.6	45.9	36.1	40.4	43.9	74.2	27.9	19.5	15.1	1.43	1.99	2.38	1.79	2.39	4.07	1.69	1.6	2.19	1.22	1.43	3.28	3.24	0.9	1.07	0.89
	4	2.89	5.01	2.88	2.97	2.97	3.01	2.97	0.295818	0.0583155		M0006	37.4	57.8	48.4	43.6	73.1	220.1	51.8	45.6	35.4	40	43.7	73.1	27.6	19.8	15	1.36	1.2	2.12	1.78	2.41	4.08	1.71	1.59	2.18	1.21	2.32	3.47	3.35	1.18	1.01	0.88
	12	5.1	4.75	3.23	2.99	2.98	3.07	2.98	0.288722	0.0569167		M0007	34.4	57.1	48.4	43.7	73.1	219.8	51.7	45.9	34.9	41.5	44.1	70.9	27.5	19.7	14.8	1.18	2.31	2.13	1.79	2.4	4.06	1.71	1.55	2.09	1.15	1.21	3.18	3.39	1.19	1.06	0.87
	29	7.93	7.76	1.36	1.26	1.26	3.73	1.26	0.221051	0.0435764		M0008	35.2	57.1	48.3	43.4	73	220.1	51.6	45	34.8	40.7	44	71.4	27.9	19.5	15	1.22	1.26	2.08	1.78	2.38	4.04	1.68	1.55	2.08	1.16	1.19	3.1	3.27	1.17	1.01	0.89
	27	7.65	8.49	1.57	1.59	1.59	4.02	1.59	0.196574	0.0387514		M0009	36.9	57.6	48.5	43.4	72.9	219.9	51.6	44.3	36.1	40.5	44.3	73.9	27.5	19.4	15	1.37	1.23	2.09	1.79	2.37	4.05	1.73	1.54	2.19	1.2	1.41	3.35	3.23	1.16	0.99	0.88
	1	-1.06	3.79	4.63	4.8	4.79	4.04	4.79	0.19499	0.038439		M0010	38.1	58.8	49.2	47.4	72.4	220.6	51.9	46.8	36.6	39.3	43.2	73.7	28.2	19.7	15.7	1.44	1.87	2.63	1.4	2.39	4.14	1.74	1.74	2.2	1.09	2.35	3.4	3.36	0.94	1.01	1.03
	3	0.77	4.07	2.61	3.31	3.31	4.44	3.31	0.16585	0.0326946		M0011	38.4	58.6	48.7	47.6	72.2	222.8	51.9	46.8	36.4	39.3	43.1	73.7	28.1	19.9	16.3	1.36	1.88	2.65	1.29	2.72	4.03	1.73	1.77	2.31	1.11	2.39	3.4	3.36	0.93	0.96	0.89
	6	3.71	7.36	2.7	2.69	2.69	4.94	2.69	0.135471	0.0267059		M0012	37.6	59.5	49	47.4	72.3	220.2	52	46.3	36.6	39.1	43.7	74	27.6	20	15.7	1.54	1.29	2.18	1.42	2.38	4.13	1.73	1.76	2.22	1.13	2.35	3.27	3.19	0.9	0.99	1.04
	17	6.05	8.37	1.4	1.75	1.75	5.78	1.75	0.096433	0.0190102		M0013	37.8	59.2	48.5	47.4	72.1	222.4	52	46.3	36.3	39.1	43.6	73.9	27.6	20.1	16.2	1.46	1.3	2.2	1.31	2.7	4.03	1.72	1.8	2.33	1.15	2.39	3.27	3.2	0.88	0.93	0.9
	14	5.36	8.88	4.51	4.34	4.34	5.89	4.34	0.0922347	0.0181825		M0014	34.2	56.8	48.7	47.5	72.3	219.9	51.9	46.7	35.4	40.6	44.2	71.5	26.2	19.9	15.7	1.16	2.25	2.14	1.41	2.36	4.11	1.69	1.7	2.04	1.07	1.18	3.09	3.23	0.97	1.06	1.03
	23	6.9	9.33	2.71	3.02	3.02	6.37	3.02	0.075952	0.0149727		M0015	34.5	56.5	48.3	47.6	72	222	51.9	46.9	35	40.2	43.9	71.4	26.1	20	16	1.09	2.26	2.16	1.33	2.69	3.99	1.68	1.74	2.15	1.04	1.18	3.09	3.27	0.96	1	0.86
	19	6.31	9.33	5.48	5.02	5.02	6.69	5.02	0.0667272	0.0131542		M0016	37.9	59.4	49	47.4	72.3	220	51.8	46.7	36.4	40.4	44	74.2	27.7	19.9	15.6	1.45	1.94	2.38	1.4	2.33	4.12	1.72	1.74	2.11	1.24	1.42	3.29	3.22	0.9	1.07	1.03
	8	4.32	9.93	5.16	5.41	5.41	6.8	5.41	0.0638221	0.0125815		M0017	36.8	57.7	48.7	47.4	72.3	220.1	52	47	35.5	39.7	43.9	73.4	26.5	19.9	15.8	1.31	1.17	2.14	1.43	2.37	4.14	1.69	1.75	2.13	1.06	2.37	3.33	3.25	0.96	0.99	1.05
	26	7.64	9.61	3.6	3.63	3.63	7.27	3.63	0.0527684	0.0104024		M0018	38.1	59.1	48.6	47.5	72.2	222.2	51.8	46.7	36.2	40.3	43.9	74	27.8	20	16.2	1.37	1.97	2.38	1.32	2.66	3.99	1.72	1.78	2.23	1.25	1.44	3.28	3.23	0.9	1.01	0.89
	20	6.48	10.88	3.43	4.3	4.3	7.51	4.3	0.0478846	0.00943966		M0019	37	57.4	48.3	47.5	72	222.3	52	46.9	35.3	39.7	43.8	73.4	26.5	19.9	16.2	1.23	1.18	2.16	1.32	2.7	4.03	1.69	1.78	2.25	1.09	2.39	3.33	3.25	0.95	0.92	0.9
	16	5.63	9.07	6.01	6.49	6.49	7.69	6.49	0.0445208	0.00877654		M0020	34.5	57	48.3	47.7	72.2	221.8	51.9	46.9	34.7	41.3	44.1	70.7	27.3	20.1	16.2	1.13	2.3	2.13	1.31	2.66	3.99	1.71	1.73	2.12	1.17	1.21	3.17	3.38	1.19	0.99	0.89
	9	4.56	9.97	6.22	6.67	6.67	7.86	6.67	0.0415611	0.00819309		M0021	37.5	57.6	48.3	47.6	72.1	222.2	51.9	46.3	35.5	40.1	43.6	73.2	27.9	20	16.1	1.3	1.18	2.1	1.3	2.67	4.02	1.74	1.76	2.22	1.27	2.31	3.45	3.36	1.21	0.91	0.88
	28	7.76	11.91	6.33	6.31	6.31	8.05	6.31	0.0384855	0.00758677		M0022	35	57.3	48.6	47.5	72.2	219.8	51.9	45.9	35.1	40.7	44.1	71.3	27.8	19.9	15.6	1.24	1.24	2.03	1.4	2.34	4.1	1.71	1.69	2	1.19	1.19	3.1	3.26	1.19	1.02	1.04
	25	7.38	12.55	6.41	6.57	6.56	8.3	6.56	0.0347826	0.00685681		M0023	36.8	57.8	48.8	47.5	72.3	219.7	51.8	45.3	36.5	40.5	44.4	74	27.3	19.9	15.7	1.4	1.21	2.05	1.4	2.33	4.12	1.76	1.69	2.12	1.23	1.4	3.34	3.22	1.16	1	1.06
	31	9.43	12.76	4.63	5.15	5.15	8.75	5.15	0.0289921	0.0057153		M0024	35.4	57	48.2	47.5	72	222.1	51.8	45.9	34.8	40.5	43.9	71.3	27.8	20	16	1.18	1.25	2.06	1.32	2.65	3.99	1.71	1.73	2.12	1.2	1.21	3.11	3.26	1.16	0.94	0.87
	30	8.79	13.28	4.71	5.36	5.36	8.94	5.36	0.0268466	0.00529235		M0025	37.1	57.5	48.3	47.5	72.1	221.9	51.8	45.3	36.2	40.5	44.2	73.8	27.5	19.9	16.2	1.32	1.22	2.07	1.31	2.64	4	1.76	1.72	2.23	1.24	1.43	3.34	3.21	1.18	0.93	0.9
	5	2.93	9.57	7.74	8.04	---	---	---				Boltzmann averaged	36.9922	58.275	48.6463	44.4674	72.9126	220.56	51.7639	45.9492	35.8402	39.9094	43.7268	73.141	27.5016	19.6984	15.2417	1.3591	1.6832	2.31559	1.68383	2.44878	4.07941	1.70057	1.62901	2.20843	1.11638	1.95821	3.29511	3.28284	0.984653	1.02354	0.900057
	10	4.77	8.92	8.27	7.98	---	---	---
	11	4.78	5.96	---	---	---	---	---
	15	5.55	9.34	---	---	---	---	---
	22	6.89	9.61	---	---	---	---	---
	24	7.22	5.6	---	---	---	---	---
	#	58	31	27	27	25	25	25
	%Low	0.242	0.344	0.209	0.223	0.224	0.197	0.224
	Conformer
	ΔE (kJ/mol)	3.3	3.71	3.09	3.13	3.07	2.73	3.07
	Time	2.61	00:32:59.740000	00:54:16.580000	03:36:04.050000	00:13:54.710000	03:15:19.020000	02:39:58.530000
	2R3S5S7S9R11S
	Conformer	MMFF94	HF	ωB97X-D	ωB97X-D	ωB97X-D	ωB97X-V	ωB97X-D
	#		3-21G(*)	6-31G*	6-31G*	6-31G*	6-311+G(2DF,2P)	6-31G*
				(Energy)		(Part 2)	[6-311G*	(Energy)	8.3048
							(Energy)			Boltzman dist		Label	ChemShift(C1)	ChemShift(C2)	ChemShift(C3)	ChemShift(C4)	ChemShift(C5)	ChemShift(C6)	ChemShift(C7)	ChemShift(C8)	ChemShift(C9)	ChemShift(C10)	ChemShift(C11)	ChemShift(C12)	ChemShift(C13)	ChemShift(C14)	ChemShift(C15)	ChemShift(H1b)	ChemShift(H1a)	ChemShift(H2)	ChemShift(H4b)	ChemShift(H4a)	ChemShift(H5)	ChemShift(H8b)	ChemShift(H8a)	ChemShift(H9)	ChemShift(H10b)	ChemShift(H10a)	ChemShift(H15a)	ChemShift(H15b)	ChemShift(H14b)	ChemShift(H12a)	ChemShift(H13c)
	* 2	0	0	0	0	0	0	0	1	0.120412		M0001	38.7	59.7	50	42.2	73.4	221.2	51.6	43.7	35.8	39.6	43	73.8	28.5	19.5	19.6	1.41	1.94	2.83	2	2.19	3.91	1.64	1.9	3.02	1.15	2.4	3.38	3.42	0.95	0.96	0.87
	14	4.08	3.48	-2.41	-2.27	-2.27	0.87	-2.27	0.703245	0.0846793		M0002	38.3	60.4	49.8	42.2	73.2	220.9	51.7	43.4	35.9	39.3	43.6	74	28	19.8	19.2	1.52	1.34	2.39	2.01	2.18	3.91	1.63	1.94	3.05	1.17	2.44	3.21	3.29	0.91	0.94	0.85
	1	-1.13	1.15	1.37	1.8	1.8	0.92	1.8	0.689159	0.0829832		M0003	38.7	60.1	50.7	45.4	72.5	221.2	51.9	43	36.6	39.6	43	73.8	28.5	19.8	19.8	1.45	1.92	2.82	1.86	1.91	3.96	1.61	2.3	2.97	1.19	2.39	3.38	3.42	0.97	0.95	1.01
	11	3.57	3.4	-1.07	-1.32	-1.32	1.11	-1.32	0.638159	0.0768422		M0004	35	57.8	49.6	42.4	73.4	220.4	51.7	44.1	34.4	40.7	43.9	71.6	26.3	19.7	19.2	1.15	2.3	2.35	2.04	2.14	3.91	1.59	1.88	2.89	1.08	1.23	3.3	3.1	0.99	1.01	0.84
	12	3.73	3.73	-0.44	-0.94	-0.94	1.61	-0.94	0.521266	0.0627668		M0005	38.6	60.2	49.9	42.3	73.2	220.6	51.5	43.7	35.6	40.4	43.7	74.2	28.1	19.5	19.2	1.43	2	2.56	2.02	2.12	3.9	1.63	1.92	2.98	1.28	1.48	3.25	3.3	0.92	0.99	0.85
	9	3.5	4.62	-0.57	-0.44	-0.44	1.7	-0.44	0.502624	0.060522		M0006	38.1	60.7	50.5	45.3	72.3	220.8	51.9	42.5	36.5	39.1	43.6	74	27.9	19.9	19.6	1.55	1.32	2.36	1.86	1.89	3.97	1.6	2.32	3	1.22	2.4	3.21	3.29	0.92	0.91	1.02
	7	2.95	4.7	0.27	0.49	0.49	1.99	0.49	0.44697	0.0538207		M0007	35	58.2	50.3	45.5	72.4	220.4	51.9	43.3	35.1	40.6	43.8	71.5	26.3	19.9	19.6	1.18	2.29	2.34	1.89	1.87	3.95	1.56	2.27	2.84	1.11	1.21	3.27	3.1	1	0.99	1.01
	4	1.99	3.33	2.5	2.1	2.1	2.26	2.1	0.400709	0.0482502		M0008	35.2	58.1	49.6	42.4	73.4	220.1	51.6	43.7	34.2	41.5	43.8	71	27.8	19.7	19.3	1.19	2.33	2.3	2.02	2.12	3.9	1.63	1.86	2.85	1.2	1.23	3.42	3.21	1.22	0.99	0.85
	13	3.78	5.55	0.15	0.34	0.34	2.38	0.34	0.381716	0.0459632		M0009	37.8	58.6	49.5	42.3	73.1	220.7	51.8	44.2	34.6	39.8	43.7	73.5	26.7	19.6	19.2	1.31	1.23	2.36	2.02	2.17	3.91	1.58	1.92	2.97	1.1	2.42	3.26	3.39	0.98	0.93	0.84
	8	3.02	5.16	1.12	0.98	0.94	2.6	0.94	0.349202	0.0420482		M0010	38.6	60.6	50.6	45.5	72.4	220.6	51.7	43	36.3	40.4	43.7	74.2	28	19.7	19.6	1.46	1.98	2.54	1.88	1.83	3.96	1.59	2.3	2.91	1.33	1.46	3.25	3.29	0.93	0.98	1.01
	3	1.53	4.65	2.84	2.81	2.81	2.95	2.81	0.303088	0.0364955		M0011	38.2	58.9	49.5	42.4	73.2	220.5	51.8	43.6	34.8	40.3	43.6	73	27.8	19.8	19.2	1.37	1.22	2.29	2	2.14	3.9	1.63	1.9	2.94	1.26	2.36	3.36	3.49	1.23	0.93	0.84
	15	4.51	6.6	0.74	0.51	0.51	2.98	0.51	0.299431	0.0360551		M0012	37.6	58.5	49.6	42.3	73.2	220.2	51.5	42.3	35.6	40.6	44.1	73.9	27.7	19.5	19.2	1.38	1.25	2.25	2.01	2.11	3.9	1.67	1.85	2.97	1.26	1.45	3.23	3.37	1.19	0.93	0.85
	17	5.19	6.3	0.78	0.65	0.64	3.03	0.64	0.293433	0.0353329		M0013	35.6	58	49.4	42.3	73.2	220.4	51.7	43.4	33.9	40.8	43.9	71.2	27.5	19.5	19.2	1.23	1.29	2.24	2.02	2.12	3.91	1.6	1.87	2.85	1.22	1.25	3.32	3.11	1.16	0.93	0.86
	19	7.45	8.32	2.54	3.06	3.06	3.4	3.06	0.25263	0.0304198		M0014	38.4	59.5	50	45.4	72.9	221.4	51.3	42.3	38.2	39.8	43.2	73.7	28.3	19.4	19.1	1.41	1.92	2.8	2.18	1.76	3.83	1.66	1.99	2.07	1.21	2.41	3.38	3.43	0.97	0.92	0.95
	10	3.56	6.87	1.57	2.22	2.22	3.43	2.22	0.249582	0.0300527		M0015	37.8	59	50.2	45.5	72.3	220.6	52	43.5	35.4	39.7	43.8	73.5	26.7	19.9	19.6	1.34	1.22	2.34	1.87	1.88	3.96	1.56	2.32	2.93	1.13	2.43	3.27	3.38	1	0.92	1.01
	5	2.1	5.06	4.16	4.22	4.22	3.48	4.22	0.244583	0.0294508		M0016	35.2	58.4	50.3	45.5	72.3	220.3	51.8	42.8	34.8	41.2	43.6	71.1	27.9	19.9	19.5	1.23	2.32	2.3	1.88	1.85	3.94	1.6	2.25	2.78	1.22	1.18	3.4	3.21	1.22	0.96	0.99
	16	4.58	8.17	2.33	2.59	2.49	4.14	2.49	0.187257	0.0225481		M0017	37.5	59	50.3	45.5	72.3	220.3	51.8	41.7	36.3	40.6	44.1	74	27.7	19.7	19.5	1.41	1.24	2.25	1.87	1.83	3.95	1.65	2.24	2.92	1.31	1.44	3.23	3.37	1.21	0.9	1.01
	6	2.11	6.52	4.62	5.03	5.03	4.19	5.03	0.183506	0.0220964		M0018	38.2	59.1	50.3	45.5	72.3	220.6	51.9	42.6	35.6	40.1	43.5	73.4	28	19.7	19.5	1.4	1.21	2.27	1.86	1.85	3.95	1.61	2.28	2.88	1.34	2.32	3.38	3.49	1.25	0.88	1.01
	18	5.41	7.87	2.33	2.68	2.68	4.28	2.68	0.176944	0.0213062		M0019	35.6	58.5	50.2	45.5	72.3	220.4	51.9	42.7	34.6	40.9	43.9	71.2	27.6	19.9	19.5	1.26	1.27	2.23	1.87	1.86	3.95	1.57	2.26	2.79	1.26	1.25	3.31	3.11	1.19	0.94	1.02
	21	12.78	12.59	1.28	1.48	1.48	4.87	1.48	0.139363	0.0167811		M0020	37.9	60.2	49.8	45.3	72.7	221	51.4	41.9	38.1	39.5	43.8	73.9	27.7	19.6	18.9	1.52	1.33	2.36	2.19	1.74	3.84	1.65	2.02	2.08	1.22	2.41	3.21	3.29	0.92	0.9	0.96
	24	14.15	14.15	2.6	3.24	3.24	5.86	3.24	0.0933612	0.0112418		M0021	34.7	57.6	49.6	45.5	72.6	220.6	51.3	42.8	36.5	40.6	44	71.4	26	19.6	19	1.16	2.31	2.32	2.22	1.72	3.84	1.6	1.96	1.91	1.08	1.19	3.32	3.1	0.99	0.98	0.95
	23	13.44	15.08	3.4	4.21	4.21	6.6	4.21	0.0692021	0.00833278		M0022	37.3	58.5	49.6	45.5	72.6	220.8	51.5	42.9	36.8	39.9	44	73.1	26.5	19.5	18.9	1.31	1.24	2.31	2.2	1.73	3.84	1.61	2.02	2	1.12	2.47	3.26	3.36	0.99	0.9	0.95
	26	14.97	14.56	4.26	4.06	4.06	6.82	4.06	0.0633077	0.00762302		M0023	38.3	60.1	49.9	45.5	72.8	220.8	51.3	42.3	38	40.8	44	74.1	27.8	19.5	18.9	1.42	1.99	2.57	2.21	1.69	3.83	1.65	2.01	1.99	1.33	1.48	3.24	3.3	0.92	0.98	0.95
	22	13.31	13.91	6.34	6.57	6.57	7.03	6.57	0.0581502	0.007002		M0024	34.6	58	49.6	45.5	72.6	220.4	51.4	42.6	36.4	41.7	44.1	70.6	27.4	19.6	18.9	1.19	2.35	2.28	2.2	1.7	3.83	1.64	1.95	1.87	1.23	1.23	3.42	3.19	1.21	0.95	0.95
	20	11.83	14.17	5.91	6.54	6.54	7.04	6.54	0.0579154	0.00697372		M0025	37.7	58.5	49.6	45.4	72.7	220.7	51.4	42	37.2	40.3	43.7	73	27.8	19.5	18.9	1.37	1.23	2.25	2.18	1.73	3.83	1.67	1.97	1.97	1.32	2.37	3.37	3.48	1.23	0.88	0.96
	28	16.91	17.59	5.08	5.61	5.61	8.23	5.61	0.0357819	0.00430858		M0026	35	57.8	49.4	45.3	72.6	220.5	51.3	42.1	36.1	41.1	44.3	70.9	27.4	19.4	18.7	1.23	1.29	2.2	2.18	1.7	3.82	1.62	1.94	1.87	1.25	1.25	3.32	3.09	1.21	0.9	0.95
	27	16.58	18.37	5.54	5.85	5.85	8.5	5.85	0.0320785	0.00386264		M0027	37.1	58.3	49.6	45.4	72.6	220.3	51.2	40.7	37.9	40.8	44.3	73.9	27.6	19.4	18.9	1.38	1.26	2.22	2.19	1.68	3.83	1.69	1.93	1.98	1.32	1.44	3.24	3.37	1.2	0.89	0.96
	25	14.4	14.57	---	---	---	---	---				Boltzmann averaged	37.7001	59.747	50.399	44.0889	73.4956	222.503	52.1222	43.5775	35.9375	40.4644	43.9549	73.6946	27.904	19.8452	19.5402	1.37426	1.75359	2.48317	1.99575	2.02731	3.94977	1.62779	2.06516	2.87594	1.20519	1.9195	3.33162	3.32928	1.03154	0.959056	0.926647
	#	58	28	27	27	27	27	27
	%Low	0.225	0.26	0.159	0.153	0.153	0.119	0.153
	Conformer
	ΔE (kJ/mol)	2.85	2.93	2.79	2.61	2.6	2.19	2.6
	Time	1.04	00:11:17.050000	00:30:28.730000	02:16:34.310000	00:18:25.950000	03:32:44.700000	02:52:43.560000
	2R3S5R7S9R11R
	Conformer	MMFF94	HF	ωB97X-D	ωB97X-D	ωB97X-D	ωB97X-V	ωB97X-D
	#		3-21G(*)	6-31G*	6-31G*	6-31G*	6-311+G(2DF,2P)	6-31G*
				(Energy)		(Part 2)	[6-311G*	(Energy)	3.46233
							(Energy)			Boltzman dist		Label	ChemShift(C1)	ChemShift(C2)	ChemShift(C3)	ChemShift(C4)	ChemShift(C5)	ChemShift(C6)	ChemShift(C7)	ChemShift(C8)	ChemShift(C9)	ChemShift(C10)	ChemShift(C11)	ChemShift(C12)	ChemShift(C13)	ChemShift(C14)	ChemShift(C15)	ChemShift(H1b)	ChemShift(H1a)	ChemShift(H2)	ChemShift(H4a)	ChemShift(H4b)	ChemShift(H5)	ChemShift(H8b)	ChemShift(H8a)	ChemShift(H9)	ChemShift(H10b)	ChemShift(H10a)	ChemShift(H15a)	ChemShift(H15b)	ChemShift(H14c)	ChemShift(H12a)	ChemShift(H13c)
	* 5	0	0	0	0	0	0	0	1	0.288823		M0001	34.8	58	48.5	43.4	73.2	222.3	52.1	43.8	35.3	40.8	45	70.3	27.5	19.7	14.7	1.17	1.21	2.39	2.45	1.82	4.09	2.1	1.44	2.22	1.76	1.51	3.25	3.26	0.86	1.01	0.82
	3	-0.58	-1.46	2.95	3.88	3.88	0.56	3.88	0.797234	0.23026		M0002	35	57.6	48.1	43.5	73.4	220	51.7	42.8	35.6	39.8	44	69.5	27.5	20	14.9	2.14	1.18	2.31	2.43	1.77	4.08	2.4	1.35	2.22	1.79	1.46	3.34	3.37	0.89	1.04	0.84
	11	1.11	9.59	4.38	4.57	4.58	3.57	4.58	0.235836	0.0681149		M0003	37	57.1	48.4	43.4	73	220.7	51.8	45.2	35.4	40.8	44.8	75	26.5	19.7	14.9	1.22	1.45	2.28	2.44	1.82	4.05	1.48	1.49	2.18	0.95	1.47	3.31	3.33	1.11	1.05	0.85
	26	7.42	5.36	4.22	4.04	4.04	4.02	4.04	0.196574	0.0567753		M0004	34.9	57	47.9	43.4	73	218.9	51.4	43.1	35.4	40.3	44.6	70.1	27.2	19.8	15	2.1	1.22	2.29	2.4	1.78	4.05	1.88	1.27	2.2	0.93	1.55	3.29	3.23	0.85	1.05	0.87
	15	2.02	10.11	5.31	5.93	5.94	4.45	5.94	0.165181	0.047708		M0005	36.4	56.8	48.4	43.5	73	220.5	51.7	44.8	35.7	39.5	44.2	74.4	26.6	19.6	14.9	1.1	1.27	2.27	2.42	1.8	4.07	1.63	1.58	2.22	2.02	1.35	3.27	3.39	0.92	1.01	0.87
	2	-1.57	8.68	7.76	7.99	7.99	4.5	7.99	0.161872	0.0467524		M0006	37.2	56.6	48.5	43.5	73	220.6	51.8	45.5	35.6	39.8	43.8	74.2	27.8	19.6	14.8	1.1	1.37	2.28	2.44	1.79	4.08	1.6	1.55	2.22	1.97	1.46	3.39	3.49	1.14	1.01	0.83
	8	0.22	4.51	5.34	5.24	5.24	4.59	5.24	0.156083	0.0450804		M0007	34.7	58.2	48.8	47.5	72.8	222	52.3	44.6	35.7	40.7	45	70.1	27.6	20.1	15.7	1.19	1.18	2.34	2.4	1.44	4.14	2.1	1.58	2.14	1.8	1.5	3.25	3.25	0.86	1.02	1.02
	4	-0.15	3.13	8.45	9.29	9.29	5.27	9.29	0.118537	0.0342361		M0008	34.9	57.6	48.4	47.4	72.6	219.8	51.8	43.6	35.8	39.6	44	69.5	27.5	20.2	15.8	2.16	1.15	2.27	2.36	1.4	4.12	2.43	1.48	2.13	1.8	1.42	3.34	3.37	0.88	1.02	1.02
	16	2.29	5.37	3.98	4.4	4.41	5.33	4.41	0.115693	0.0334149		M0009	34.8	57.8	48.3	47.4	72.4	223.9	52.2	44.7	35.3	40.4	44.9	70	27.3	20.1	16.2	1.12	1.16	2.35	2.7	1.35	4.03	2.07	1.62	2.25	1.8	1.51	3.23	3.25	0.85	0.94	0.88
	7	0.21	3	5.97	7.45	7.46	5.36	7.46	0.114297	0.0330117		M0010	35.1	57.5	47.9	47.6	72.4	222	51.9	43.7	35.6	39.8	44	69.5	27.4	20.4	16.1	2.09	1.16	2.29	2.69	1.31	4.01	2.43	1.52	2.25	1.82	1.48	3.34	3.38	0.89	0.97	0.86
	12	1.12	11.21	9.66	9.52	9.52	5.69	9.52	0.10001	0.0288851		M0011	38.1	57	48.4	43.5	73	219.8	51.6	45.2	35.4	41.5	43.8	74.7	26.9	19.6	15	1.76	1.72	2.25	2.43	1.8	4.04	1.55	1.47	2.17	0.94	1.46	3.51	3.44	1.15	1.08	0.84
	19	3.15	11.92	6.98	7.37	7.38	6.15	7.38	0.0830237	0.0239792		M0012	36.7	56.2	48.2	43.5	72.9	219.9	51.7	45.6	35.5	40.4	44.8	74.4	27.3	19.6	14.8	1.11	1.32	2.25	2.42	1.8	4.04	1.51	1.5	2.24	1.05	1.44	3.28	3.39	1.11	1.03	0.84
	23	5.33	15.07	8.73	9.1	8.97	7.11	8.97	0.0562979	0.0162601		M0013	38.1	57.1	48.3	43.6	73	219.5	51.6	45.2	35.5	40.9	44.3	75.2	26	19.7	15.1	1.86	1.6	2.25	2.42	1.81	4.04	1.58	1.51	2.19	0.94	1.37	3.4	3.38	0.92	1.07	0.89
	10	0.4	13.51	9.24	9.45	9.45	7.7	9.45	0.044341	0.0128067		M0014	36.8	57.2	48.7	47.5	72.2	220.4	52	46.2	35.6	40.7	44.9	75	26.6	20	15.6	1.24	1.42	2.24	2.38	1.42	4.1	1.51	1.63	2.1	0.95	1.45	3.32	3.35	1.11	1.03	1.02
	25	7.12	9.8	9.36	9.23	9.23	8.47	9.23	0.0324703	0.00937818		M0015	34.6	57.2	48.3	47.4	72.3	218.6	51.6	44.1	35.7	40.4	44.7	70.1	27.3	20.1	15.6	2.14	1.19	2.25	2.35	1.41	4.1	1.88	1.41	2.11	0.95	1.54	3.29	3.24	0.84	1.05	1.02
	27	7.46	9.55	7.01	7.37	7.37	8.49	7.37	0.0322086	0.00930259		M0016	34.9	56.8	47.8	47.4	72.1	220.9	51.6	44	35.4	40.4	44.6	69.8	27.2	20.2	16.2	2.06	1.2	2.27	2.67	1.32	3.98	1.9	1.44	2.23	0.96	1.57	3.25	3.23	0.85	0.99	0.89
	18	2.72	14.57	7.73	8.53	8.53	8.55	8.53	0.031436	0.00907944		M0017	37.1	56.9	48.3	47.5	72.1	222.5	52	46.2	35.3	40.7	44.9	75.1	26.4	20	16.1	1.16	1.43	2.25	2.7	1.34	3.99	1.51	1.66	2.21	0.98	1.5	3.33	3.34	1.11	0.96	0.87
	20	3.89	15.21	9	9.91	9.92	9.52	9.92	0.0212305	0.00613186		M0018	36.5	56.7	48.3	47.6	72.1	222.4	51.9	45.7	35.7	39.5	44.2	74.3	26.5	20	16.1	1.04	1.24	2.24	2.69	1.33	4.01	1.66	1.74	2.26	2.05	1.38	3.27	3.39	0.92	0.93	0.88
	1	-2.09	12.63	12.52	12.85	---	---	---				Boltzmann averaged	35.4495	57.5057	48.3237	44.2253	73.046	221.003	51.8652	43.9838	35.4816	40.3352	44.5041	71.1565	27.3016	19.8485	15.0428	1.55065	1.25192	2.32032	2.45309	1.71761	4.07426	2.03172	1.45062	2.20767	1.60856	1.47732	3.30275	3.32477	0.921569	1.02201	0.859635
	6	0.2	15.06	14.39	14.27	---	---	---
	9	0.24	13.77	11.02	11.78	---	---	---
	13	1.69	15.31	12.16	12.85	---	---	---
	14	1.99	14.77	10.87	11.11	---	---	---
	17	2.37	15.83	11.79	12.27	---	---	---
	21	4.48	16.66	10.1	11.17	---	---	---
	22	4.91	19.26	13.75	14.04	---	---	---
	24	5.87	19.43	11.63	12.45	---	---	---
	#	31	27	27	27	18	18	18
	%Low	0.137	0.458	0.381	0.423	0.434	0.288	0.434
	Conformer
	ΔE (kJ/mol)	2.36	2.18	3.36	3.38	3.14	2.6	3.14
	Time	2.28	00:20:06.150000	00:42:14.630000	05:04:02.820000	00:18:38.560000	03:10:48.290000	02:02:51.520000
	2S3S5R7S9R11S
	Conformer	MMFF94	HF	ωB97X-D	ωB97X-D	ωB97X-D	ωB97X-V	ωB97X-D
	#		3-21G(*)	6-31G*	6-31G*	6-31G*	6-311+G(2DF,2P)	6-31G*
				(Energy)		(Part 2)	[6-311G*	(Energy)	3.53763
							(Energy)			Boltzman dist		Label	ChemShift(C1)	ChemShift(C2)	ChemShift(C3)	ChemShift(C4)	ChemShift(C5)	ChemShift(C6)	ChemShift(C7)	ChemShift(C8)	ChemShift(C9)	ChemShift(C10)	ChemShift(C11)	ChemShift(C12)	ChemShift(C13)	ChemShift(C14)	ChemShift(C15)	ChemShift(H1b)	ChemShift(H1a)	ChemShift(H2)	ChemShift(H4b)	ChemShift(H4a)	ChemShift(H5)	ChemShift(H8b)	ChemShift(H8a)	ChemShift(H9)	ChemShift(H10b)	ChemShift(H10a)	ChemShift(H15b)	ChemShift(H15a)	ChemShift(H14a)	ChemShift(H12c)	ChemShift(H13c)
	* 2	0	0	0	0	0	0	0	1	0.282675		M0001	34.5	55	49.3	37.2	74.4	221.1	51.2	41.8	38	41.7	42.6	72.6	26.8	18.3	15.4	1.15	2.1	1.65	1.58	2.63	3.97	1.21	1.58	2.26	0.96	1.95	3.48	3.52	0.92	1.03	0.88
	11	6.39	4.41	-0.84	-1.1	-1.1	1.94	-1.1	0.456106	0.12893		M0002	34.2	55	49.3	37	74.4	220.8	51	41.5	38.6	41.3	43.1	73	26.2	18	15.4	1.18	2.11	1.64	1.62	2.63	3.9	1.21	1.49	1.85	1.07	1.32	3.32	3.4	0.86	1.03	0.89
	12	6.64	6.25	0.74	0.17	0.17	3.1	0.17	0.285238	0.0806296		M0003	35	54.5	49.1	37.5	74.2	220.6	51.1	41.4	39	41.4	43.2	72.7	26.5	18.1	15.3	1.24	1.1	1.67	1.61	2.27	3.96	1.23	1.61	1.93	0.96	2.03	3.37	3.41	0.87	1.01	0.91
	17	7.49	7.34	0.81	0.55	0.55	3.18	0.55	0.276152	0.0780612		M0004	35.5	54.2	48.9	37.3	74.3	220.7	51.1	41.1	36.5	38.9	43.5	72.1	25.2	18.1	15.3	1.15	0.82	1.61	1.59	2.34	3.95	1.29	1.59	1.68	0.75	2.23	3.37	3.31	0.98	1	0.9
	1	-0.98	3.85	4.75	4.94	4.94	4.11	4.94	0.189544	0.0535794		M0005	34.4	55	49.7	41.3	73.7	221	51.2	42.5	38.4	41.7	42.6	72.7	26.7	18.6	16	1.13	2.02	1.64	1.15	2.59	4.02	1.24	1.7	2.16	0.98	1.94	3.47	3.52	0.9	1.04	1.05
	8	5.91	6.89	3.84	3.63	3.63	4.16	3.63	0.185748	0.0525062		M0006	36.4	53.8	48.8	37.3	74.3	220.7	51	41.2	36.8	38.9	43.3	71.5	26.7	18.1	15.2	1.25	0.82	1.63	1.57	2.3	3.93	1.3	1.57	1.66	0.82	2.24	3.5	3.39	1.2	0.99	0.88
	21	8.87	9.83	1.77	1.88	1.87	4.71	1.87	0.148685	0.0420295		M0007	36.5	54.1	48.7	37	74.2	220.4	50.9	41.3	37.7	40.3	44.1	73.6	26	18.1	15.2	1.3	1.03	1.66	1.61	2.33	3.9	1.25	1.52	1.61	0.91	1.23	3.37	3.45	1.16	1.02	0.88
	6	5.67	8.5	4.56	4.6	4.6	4.74	4.6	0.146891	0.0415223		M0008	37	54.4	49	37.2	74.3	220.7	50.9	41.4	37.6	41.1	43.2	73.4	26.4	18.2	15.3	1.5	1.73	1.64	1.62	2.42	3.91	1.26	1.51	1.66	0.9	1.21	3.53	3.56	1.19	1.06	0.88
	3	1.36	4.21	2.72	3.52	3.52	4.79	3.52	0.143949	0.0406907		M0009	36.5	54.7	49	37.2	74.3	220.8	51	41.3	37.4	40.7	43.5	73.7	25.3	18.1	15.2	1.33	1.86	1.65	1.64	2.47	3.94	1.26	1.53	1.73	0.83	1.23	3.44	3.46	0.95	1.06	0.88
	16	7.34	10.26	2.48	2.68	2.68	4.79	2.68	0.143949	0.0406907		M0010	34.5	54.7	48.9	41.2	73.3	223	51.4	42.6	38.1	41.8	42.7	72.7	26.7	18.8	16.6	1.13	2.08	1.61	1.1	2.9	3.9	1.23	1.74	2.31	0.98	1.97	3.49	3.54	0.91	0.97	0.89
	4	4.66	7.55	3.5	3.3	3.3	5.62	3.3	0.102883	0.0290824		M0011	34.2	55.1	49.7	41.2	73.6	220.6	51.1	42.3	39	41.4	42.9	73.1	26.2	18.5	15.9	1.17	2.05	1.65	1.19	2.61	3.96	1.25	1.64	1.74	1.1	1.34	3.31	3.41	0.86	1.06	1.03
	26	10.34	10.59	2.81	3.04	3.04	5.86	3.04	0.0933612	0.0263909		M0012	36.2	53.1	48.8	37.1	74.2	220.4	50.9	41.2	37.3	39.3	43.7	71.7	26.7	18	15.2	1.25	0.88	1.6	1.59	2.31	3.9	1.28	1.53	1.61	0.81	1.3	3.4	3.31	1.17	1	0.88
	13	6.93	8.52	2.01	2.32	2.32	6.63	2.32	0.0683671	0.0193256		M0013	34.3	54.7	48.9	41	73.5	222.6	51.3	42.4	38.6	41.4	43.1	73.1	26.1	18.5	16.5	1.16	2.1	1.61	1.13	2.92	3.83	1.23	1.66	1.89	1.08	1.37	3.33	3.41	0.86	0.97	0.9
	18	7.61	11.57	5.86	5.73	5.73	7.58	5.73	0.0465473	0.0131577		M0014	35.5	54.2	49.2	41.3	73.5	220.6	51.2	41.8	36.8	38.6	43.4	72.1	25	18.4	15.9	1.13	0.74	1.61	1.16	2.28	4.01	1.33	1.72	1.59	0.76	2.22	3.33	3.27	0.97	0.99	1.06
	14	7.03	10.87	6.41	5.69	5.69	7.87	5.69	0.0413933	0.0117008		M0015	34.9	54.5	49.5	41.6	73.5	220.5	51.2	42.2	39.5	41.3	43.3	72.8	26.5	18.6	15.9	1.22	1.02	1.67	1.19	2.22	4	1.27	1.74	1.83	0.99	2.03	3.34	3.41	0.87	1.04	1.06
	20	8.8	11.58	4.58	4.47	4.47	8.36	4.47	0.0339483	0.00959632		M0016	35.1	54.2	48.6	41.3	73.2	222.5	51.3	42.4	39.1	41.2	43.4	72.6	26.4	18.6	16.5	1.19	1.09	1.64	1.14	2.53	3.9	1.25	1.78	1.95	0.96	2.08	3.36	3.42	0.86	0.95	0.91
	23	9.2	12.44	4.01	4.57	4.57	8.37	4.57	0.0338112	0.00955757		M0017	35.5	53.9	48.5	41.2	73.2	222.6	51.4	42	36.5	38.8	43.6	72	25.1	18.4	16.5	1.13	0.79	1.57	1.11	2.6	3.89	1.32	1.77	1.71	0.76	2.27	3.39	3.3	0.98	0.9	0.91
	9	6.24	13.84	7	7.4	7.4	8.79	7.4	0.0285266	0.00806374		M0018	36.4	54.8	49.4	41.3	73.6	220.7	51.1	42.1	37.7	40.7	43.6	73.7	25.6	18.3	16	1.3	1.8	1.65	1.22	2.43	3.99	1.3	1.67	1.64	0.86	1.23	3.44	3.43	0.99	1.04	1.06
	22	8.96	14.08	6.78	7.12	7.12	9.06	7.12	0.0255741	0.00722915		M0019	36.5	54.1	49.1	41.1	73.4	220.3	51	42.1	38.1	40.2	44.1	73.6	26.1	18.4	15.9	1.28	0.95	1.66	1.19	2.28	3.95	1.28	1.65	1.51	0.93	1.24	3.36	3.42	1.17	1.01	1.05
	15	7.1	11.59	6.94	7.38	7.38	9.14	7.38	0.0247594	0.00699887		M0020	36.4	53.5	48.5	41.2	73.3	222.6	51.3	42.1	36.8	38.9	43.3	71.5	26.5	18.5	16.5	1.23	0.79	1.58	1.1	2.56	3.87	1.32	1.73	1.68	0.82	2.28	3.51	3.4	1.19	0.92	0.92
	7	5.85	12.68	7.31	8.05	8.05	9.39	8.05	0.0223772	0.00632547		M0021	37	54.1	48.6	41.2	73.4	222.6	51.2	42.3	37.6	41	43.2	73.4	26.3	18.7	16.5	1.46	1.71	1.6	1.13	2.69	3.84	1.28	1.67	1.68	0.91	1.25	3.54	3.58	1.18	1.01	0.9
	19	8	14.72	5.4	6.31	6.31	9.59	6.31	0.0206375	0.00583371		M0022	36.4	54.5	48.7	41.2	73.3	222.7	51.2	42.2	37.4	40.6	43.6	73.6	25.3	18.4	16.4	1.3	1.85	1.61	1.16	2.73	3.88	1.28	1.7	1.75	0.85	1.26	3.45	3.48	0.95	0.97	0.9
	24	10	14.82	5.02	5.88	5.88	9.77	5.88	0.0191878	0.0054239		M0023	36.6	53.7	48.3	41	73.2	222.3	51.1	42.3	37.8	40.2	44.2	73.6	26	18.6	16.4	1.28	1.01	1.62	1.13	2.59	3.84	1.27	1.69	1.62	0.92	1.27	3.38	3.47	1.15	0.95	0.9
	25	10.11	14.64	7.81	8.06	8.06	10.14	---				Boltzmann averaged	35.0901	54.6252	49.1394	38.1141	74.14	221.019	51.1147	41.6926	37.9527	40.9249	43.074	72.7075	26.3336	18.2521	15.5323	1.20306	1.6622	1.63962	1.49523	2.52405	3.94155	1.24109	1.59012	1.94053	0.937503	1.76422	3.42177	3.44861	0.959751	1.01884	0.907895
	27	11.18	15.36	5.91	6.85	6.85	10.84	---
	5	4.98	12.47	9.39	9.61	---	---	---
	10	6.34	11.35	9.1	9.01	---	---	---
	#	31	27	27	27	25	25	23
	%Low	0.332	0.499	0.18	0.198	0.199	0.279	0.202
	Conformer
	ΔE (kJ/mol)	2.9	3.05	2.68	2.72	2.67	3.21	2.6
	Time	0.39	00:15:40.270000	00:39:07.820000	03:39:23.220000	00:19:08.190000	04:28:14.720000	02:42:19.240000
	2R3S5R7S9S11S
	Conformer	MMFF94	HF	ωB97X-D	ωB97X-D	ωB97X-D	ωB97X-V	ωB97X-D
	#		3-21G(*)	6-31G*	6-31G*	6-31G*	6-311+G(2DF,2P)	6-31G*
				(Energy)		(Part 2)	[6-311G*	(Energy)	4.38893
							(Energy)			Boltzman dist		Label	ChemShift(C1)	ChemShift(C2)	ChemShift(C3)	ChemShift(C4)	ChemShift(C5)	ChemShift(C6)	ChemShift(C7)	ChemShift(C8)	ChemShift(C9)	ChemShift(C10)	ChemShift(C11)	ChemShift(C12)	ChemShift(C13)	ChemShift(C14)	ChemShift(C15)	ChemShift(H1b)	ChemShift(H1a)	ChemShift(H2)	ChemShift(H4b)	ChemShift(H4a)	ChemShift(H5)	ChemShift(H8b)	ChemShift(H8a)	ChemShift(H9)	ChemShift(H10b)	ChemShift(H10a)	ChemShift(H15b)	ChemShift(H15a)	ChemShift(H14c)	ChemShift(H12c)	ChemShift(H13c)
	* 2	0	0	0	0	0	0	0	1	0.227846		M0001	40.2	55.7	47.6	45.7	78.7	219.7	47.5	45.7	38.2	39.4	42.2	72.3	26.8	16.6	15.5	1.3	1.97	2.48	1.3	2.48	4.19	1.82	1.48	1.59	1.26	1.81	3.47	3.4	0.89	1.03	0.94
	8	5.47	3.58	-1.4	-1.73	-1.73	1.37	-1.73	0.57443	0.130881		M0002	39.9	56.5	47.2	46	78.4	219.2	47.5	45.5	38.4	39	42.7	72.7	26.3	16.5	15.4	1.4	1.37	2.06	1.34	2.35	4.17	1.84	1.51	1.59	1.29	1.83	3.36	3.23	0.84	1.01	0.95
	17	7.64	6.75	0.04	-0.04	-0.04	2.23	-0.04	0.405603	0.0924149		M0003	37.5	54.7	47.2	45.9	78.6	219.3	47.5	45.8	37.7	40.5	43	71.9	25.1	16.4	15.4	1.07	2.26	1.93	1.38	2.47	4.11	1.8	1.32	1.54	1.28	0.54	3.2	3.29	0.95	1.05	0.93
	16	7.34	6.17	0.89	0.1	0.1	2.73	0.1	0.331307	0.075487		M0004	40	57	47.6	45.7	78.8	219.3	47.4	45.8	38	40.5	43	72.4	26.6	16.5	15.5	1.3	2.06	2.11	1.34	2.49	4.09	1.85	1.32	1.62	1.39	0.76	3.35	3.27	0.86	1.06	0.94
	11	6.26	6.34	3.34	3.17	3.17	3.38	3.17	0.254683	0.0580285		M0005	37.6	55.1	47.3	45.9	78.7	219.2	47.4	46	37.3	41.4	42.7	71.4	26.5	16.5	15.4	1.14	2.29	1.9	1.37	2.43	4.09	1.82	1.29	1.55	1.39	0.53	3.3	3.42	1.16	1.05	0.92
	3	1.68	4.38	2.76	3.18	3.18	3.48	3.18	0.244583	0.0557272		M0006	40.2	54.6	48	49.6	77.8	221.2	47.1	46.8	38.5	39.5	42.2	72.2	26.8	16.6	16.3	1.27	1.96	2.55	0.62	2.65	4.23	1.86	1.74	1.6	1.28	1.86	3.47	3.41	0.88	0.95	0.89
	13	6.44	9.23	1.66	1.99	1.99	3.97	1.99	0.200592	0.0457041		M0007	39.5	55.4	47.1	45.9	78.5	219.2	47.5	45.8	38.3	40.9	42.9	73.7	25.5	16.5	15.4	1.18	1.26	1.98	1.37	2.42	4.15	1.86	1.44	1.59	1.43	1.63	3.39	3.39	0.94	0.99	0.95
	4	4.94	7.72	3.85	4.06	4.06	3.98	4.06	0.199782	0.0455195		M0008	39.8	55.7	47.1	45.9	78.6	219.1	47.5	45.8	37.9	41.8	42.6	73.5	26.4	16.5	15.4	1.25	1.25	1.91	1.35	2.38	4.12	1.86	1.4	1.57	1.62	1.49	3.49	3.48	1.17	0.99	0.94
	23	8.79	9.36	1.21	1.58	1.58	4.06	1.58	0.193418	0.0440695		M0009	38.9	55.8	47.1	45.8	78.6	218.8	47.3	45.5	37.6	41.9	43.4	73.8	26	16.4	15.3	1.26	1.25	1.86	1.35	2.39	4.09	1.84	1.34	1.59	1.44	0.77	3.39	3.32	1.13	0.98	0.94
	26	9.96	9.82	1.95	2.28	2.28	4.71	2.28	0.148685	0.0338772		M0010	37.7	55.3	47	45.8	78.5	218.9	47.4	45.4	36.8	41.1	43.1	71.6	26.6	16.4	15.4	1.14	1.32	1.84	1.36	2.38	4.08	1.8	1.3	1.52	1.38	0.58	3.21	3.32	1.13	1	0.94
	1	-1.2	5.4	6.25	6.33	6.33	5.01	6.33	0.131688	0.0300045		M0011	40.1	55.4	48.3	48.5	77.5	219.7	47.5	46.9	38.2	39.5	42.3	72.3	26.8	16.7	16	1.28	1.94	2.47	1.08	2.3	4.29	1.9	1.68	1.64	1.28	1.82	3.46	3.4	0.89	1	1.09
	18	7.96	9.02	2.23	2.12	2.12	5.43	2.12	0.111105	0.0253149		M0012	39.9	55.2	47.8	49.7	77.6	220.6	47	46.7	38.7	39.1	42.7	72.7	26.3	16.5	16.1	1.37	1.35	2.15	0.65	2.52	4.22	1.89	1.78	1.61	1.32	1.89	3.35	3.25	0.84	0.93	0.88
	22	8.57	11.26	2.95	3.23	3.23	5.82	3.23	0.0948847	0.0216191		M0013	37.5	53.4	47.7	49.5	77.9	220.7	47	47	38	40.4	43	71.9	25.1	16.4	16.4	1.05	2.25	2	0.68	2.64	4.16	1.85	1.58	1.55	1.3	0.59	3.21	3.32	0.94	0.98	0.9
	19	8.01	10.17	3.63	3.09	3.08	6.03	3.08	0.0871547	0.0198578		M0014	40.1	55.7	48.1	49.4	77.9	220.7	47	47	38.4	40.6	43	72.5	26.6	16.5	16.1	1.28	2.04	2.19	0.64	2.66	4.11	1.89	1.58	1.63	1.44	0.82	3.35	3.29	0.86	0.99	0.87
	6	5.27	9.48	5.15	5.06	5.04	6.71	5.04	0.0661893	0.015081		M0015	39.7	56.2	48	48.9	77.2	219.2	47.4	46.6	38.4	39.2	42.7	72.7	26.2	16.6	15.8	1.37	1.32	2.07	1.13	2.17	4.25	1.91	1.69	1.62	1.31	1.81	3.33	3.23	0.83	0.97	1.08
	15	6.86	10.79	6.12	6.3	6.3	6.81	6.3	0.0635644	0.0144829		M0016	37.6	53.8	47.8	49.6	77.9	220.7	47	47.1	37.7	41.5	42.8	71.4	26.6	16.5	16.2	1.12	2.27	1.97	0.67	2.6	4.13	1.86	1.56	1.56	1.42	0.59	3.32	3.44	1.17	0.98	0.88
	12	6.35	11.99	6.06	6.2	6.2	7.23	6.2	0.0536294	0.0122192		M0017	37.4	54.4	48	48.6	77.4	219.3	47.5	47.2	37.7	40.5	43	72	25.1	16.5	15.9	1.06	2.23	1.93	1.15	2.29	4.22	1.89	1.53	1.58	1.31	0.55	3.2	3.28	0.95	1.02	1.08
	9	5.51	11.01	6.52	6.03	6.03	7.4	6.03	0.0500642	0.0114069		M0018	40	56.6	48.4	48.3	77.6	219.2	47.4	47	38	40.5	43	72.5	26.6	16.5	15.8	1.29	2.01	2.13	1.09	2.31	4.21	1.93	1.53	1.66	1.42	0.78	3.34	3.27	0.85	1.02	1.09
	25	9.9	14.2	4.36	5	5	7.82	5	0.0422393	0.00962405		M0019	38.8	54.6	47.6	49.5	77.7	220.4	46.9	46.7	37.9	42.1	43.5	73.7	26	16.5	16.1	1.23	1.23	1.91	0.64	2.55	4.11	1.89	1.61	1.61	1.48	0.83	3.4	3.32	1.13	0.92	0.88
	14	6.64	12.65	7.06	7.56	7.56	7.84	7.56	0.0418989	0.00954648		M0020	39.8	54.5	47.7	49.7	77.9	220.6	47.1	47	38.3	42	42.7	73.5	26.4	16.6	16.3	1.23	1.24	1.99	0.66	2.57	4.16	1.92	1.67	1.59	1.66	1.55	3.51	3.48	1.17	0.94	0.91
	21	8.53	14.55	5.07	5.71	5.71	7.97	5.71	0.0397517	0.00905727		M0021	39.5	54.1	47.6	49.6	77.8	220.7	47.1	47	38.7	40.9	43	73.6	25.5	16.5	16.3	1.15	1.24	2.04	0.66	2.59	4.18	1.9	1.7	1.6	1.46	1.7	3.4	3.38	0.94	0.93	0.91
	27	11.36	14.94	5.25	5.9	5.9	8.65	5.9	0.0301893	0.00687851		M0022	37.8	54	47.6	49.5	77.7	220.4	47	46.8	37.1	41.2	43.2	71.6	26.6	16.5	16.1	1.12	1.31	1.91	0.67	2.56	4.11	1.86	1.57	1.53	1.42	0.65	3.23	3.34	1.13	0.94	0.87
	20	8.17	14.95	7.62	8.03	8.03	9.27	8.03	0.0234906	0.00535224		M0023	38.8	55.6	47.9	48.5	77.3	218.9	47.4	46.7	37.6	42	43.5	73.8	26.1	16.5	15.8	1.25	1.21	1.84	1.11	2.21	4.19	1.92	1.55	1.63	1.46	0.79	3.37	3.31	1.14	0.96	1.08
	5	5.07	13.73	10.51	10.88	---	---	---				Boltzmann averaged	39.3528	55.5457	47.4913	46.6747	78.3846	219.591	47.3917	45.9884	38.0379	40.1845	42.6847	72.4631	26.3085	16.5176	15.6061	1.2525	1.78382	2.14815	1.20244	2.45182	4.15617	1.84254	1.47209	1.58531	1.34238	1.31933	3.37313	3.34271	0.946656	1.01034	0.941418
	7	5.4	11.94	9.6	9.66	---	---	---
	10	6.19	15.05	8.14	8.7	---	---	---
	24	9.62	15.61	8.47	8.91	---	---	---
	#	31	27	27	27	23	23	23
	%Low	0.348	0.501	0.199	0.222	0.224	0.227	0.224
	Conformer
	ΔE (kJ/mol)	3.06	3.09	2.79	2.88	2.8	2.93	2.8
	Time	0.49	00:11:02.270000	00:34:25.420000	03:14:14	00:17:41.450000	04:04:49.400000	03:02:59.180000
	2S3S5R7S9S11S
	Conformer	MMFF94	HF	ωB97X-D	ωB97X-D	ωB97X-D	ωB97X-V	ωB97X-D
	#		3-21G(*)	6-31G*	6-31G*	6-31G*	6-311+G(2DF,2P)	6-31G*
				(Energy)		(Part 2)	[6-311G*	(Energy)	3.15194
							(Energy)			Boltzman dist		Label	ChemShift(C1)	ChemShift(C2)	ChemShift(C3)	ChemShift(C4)	ChemShift(C5)	ChemShift(C6)	ChemShift(C7)	ChemShift(C8)	ChemShift(C9)	ChemShift(C10)	ChemShift(C11)	ChemShift(C12)	ChemShift(C13)	ChemShift(C14)	ChemShift(C15)	ChemShift(H1b)	ChemShift(H1a)	ChemShift(H2)	ChemShift(H4b)	ChemShift(H4a)	ChemShift(H5)	ChemShift(H8b)	ChemShift(H8a)	ChemShift(H9)	ChemShift(H10b)	ChemShift(H10a)	ChemShift(H15b)	ChemShift(H15a)	ChemShift(H14c)	ChemShift(H12c)	ChemShift(H13c)
	* 2	0	0	0	0	0	0	0	1	0.317265		M0001	37.5	52.5	50.8	35.6	74.3	223	51.8	42.1	34.2	40.7	43.3	69.4	25.9	20.3	15.7	1.44	2.43	2.32	1.41	3.59	4.18	1.87	1.74	2.24	1.05	2.72	3.55	3.55	0.88	0.98	0.89
	12	5.74	5.12	0.65	-0.76	-0.76	2.31	-0.76	0.392683	0.124585		M0002	37.2	52.3	50.4	35.9	73.9	222.1	51.8	41.8	33.9	41.1	43.8	69.4	25.5	20.3	15.8	1.42	1.47	2.34	1.42	3.1	4.2	1.88	1.78	2.25	1.09	2.7	3.43	3.45	0.83	0.95	0.92
	19	8.07	5.35	0.4	-0.86	-0.86	2.38	-0.86	0.381716	0.121105		M0003	37.4	52.3	50.9	36.2	74.3	222.2	51.9	42.1	34.5	40.8	43.8	69.4	25.3	20.1	15.7	1.48	2.48	2.34	1.51	3.23	4.06	1.9	1.73	2.29	1	1.84	3.48	3.41	0.81	1.01	0.9
	1	-2.66	3.24	4.45	4.61	4.61	3.67	4.61	0.226483	0.0718553		M0004	37.5	52.7	51.3	39.7	73.3	222.6	51.7	43	34.4	40.5	43.2	69.5	25.8	20.6	16.2	1.43	2.35	2.32	1	3.58	4.27	1.93	1.9	2.26	1.07	2.66	3.53	3.54	0.85	0.97	1.05
	3	1.49	3.59	2.95	3.51	3.51	4.77	3.51	0.145118	0.046041		M0005	37.4	52.4	50.7	40.2	73.3	224.6	51.9	43	34.4	40.6	43.2	69.4	25.8	20.8	16.9	1.43	2.39	2.29	0.87	3.94	4.15	1.91	1.93	2.27	1.11	2.77	3.56	3.56	0.87	0.9	0.9
	4	3.22	13.84	5.61	5.27	5.27	4.77	5.27	0.145118	0.046041		M0006	40.1	52.4	50.2	37.7	73.9	222.1	51.7	41.7	34	44.9	43.2	73.6	24.8	20.2	15.3	1.54	1.23	2.32	1.55	2.53	4.16	1.88	1.75	2.15	1.78	1.89	3.68	3.66	1.14	0.93	0.88
	18	8.02	15.21	3.16	2.93	2.93	5.13	2.93	0.125446	0.0397996		M0007	39.4	52.4	50.2	37.6	74	221.8	51.6	41.6	34.1	43.7	44.2	74.1	24.4	19.8	15.4	1.53	1.24	2.34	1.57	2.48	4.08	1.88	1.69	2.18	1.38	1.57	3.59	3.51	1.12	0.9	0.89
	16	7.85	14.87	2.94	2.91	2.9	5.17	2.9	0.123432	0.0391606		M0008	39.7	52.6	50.1	37.6	73.9	221.9	51.7	41.6	33.6	43.8	44.1	73.5	24.2	20	15.6	1.68	1.35	2.39	1.58	2.49	4.06	1.88	1.68	2.23	1.16	1.51	3.48	3.57	1.13	0.93	0.91
	9	5.22	14.23	5.9	5.55	5.55	5.24	5.55	0.119984	0.0380669		M0009	40.8	53	50.2	37.8	74	222.2	51.7	41.8	33.6	44.3	43.3	73.2	24.8	20	15.5	1.93	1.91	2.36	1.59	2.54	4.07	1.88	1.67	2.22	1.19	1.52	3.64	3.67	1.16	0.98	0.88
	10	5.5	16.46	4.17	4.1	4.09	5.51	4.09	0.107566	0.034127		M0010	39.2	52.4	50.2	37.6	73.9	222.1	51.7	41.6	34.1	45.2	43.8	74	23.8	20.1	15.4	1.42	1.22	2.33	1.58	2.55	4.18	1.87	1.76	2.13	1.67	1.97	3.59	3.56	0.93	0.93	0.89
	17	7.85	17.06	4.75	4.63	4.63	6.02	4.63	0.0875081	0.0277633		M0011	40.8	53.1	50.2	37.8	74	222.2	51.8	41.7	33.8	43.5	43.9	73.6	24.2	20	15.5	1.8	2.01	2.35	1.64	2.55	4.08	1.87	1.67	2.18	1.09	1.51	3.54	3.59	0.94	1	0.89
	6	4.55	8.21	5.13	3.94	3.94	6.16	3.94	0.0826884	0.0262342		M0012	37.2	52.5	50.9	39.8	73.1	222.1	51.7	42.8	34.2	41.1	43.7	69.7	25.4	20.7	16.3	1.42	1.41	2.34	1.01	3.17	4.29	1.92	1.93	2.26	1.11	2.63	3.4	3.46	0.8	0.96	1.05
	13	5.77	8.82	5.3	4.17	4.17	6.36	4.17	0.07626	0.0241946		M0013	37.7	52.4	51.3	40.1	73.3	222.1	51.8	42.9	34.5	40.5	43.8	69.7	25.3	20.5	16.2	1.47	2.36	2.34	1.05	3.25	4.15	1.94	1.88	2.29	1	1.78	3.48	3.39	0.81	1	1.05
	22	8.1	8.27	3.17	2.44	2.44	6.82	2.44	0.0633077	0.0200853		M0014	37.5	52.1	50.8	40.5	73.4	223.9	51.9	43	34.7	40.6	43.8	69.6	25.3	20.6	16.9	1.47	2.42	2.31	0.96	3.59	4.02	1.92	1.91	2.3	1.06	1.91	3.49	3.44	0.82	0.92	0.9
	25	8.91	9.95	4.89	3.84	3.84	8.03	3.84	0.0387982	0.0123093		M0015	37.3	52.2	50.3	40.1	73	224.1	51.9	42.7	34.2	41	43.8	69.5	25.4	20.7	17.1	1.42	1.43	2.31	0.91	3.48	4.17	1.91	1.97	2.27	1.16	2.75	3.42	3.5	0.82	0.87	0.93
	21	8.09	19.58	8.55	8.5	8.5	9.91	8.5	0.018131	0.00575233		M0016	39.8	52.8	50.5	41.6	73	221.7	51.6	42.5	33.8	43.7	44.1	73.6	24.3	20.4	16.1	1.67	1.27	2.39	1.18	2.46	4.13	1.93	1.83	2.23	1.17	1.44	3.47	3.51	1.12	0.94	1.05
	20	8.08	19.82	8.69	8.47	8.47	9.97	8.47	0.0176961	0.00561435		M0017	39.5	52.7	50.6	41.6	73.1	221.6	51.6	42.6	34.3	43.6	44.2	74.1	24.5	20.3	16	1.53	1.17	2.34	1.17	2.45	4.15	1.94	1.85	2.19	1.39	1.51	3.53	3.5	1.11	0.93	1.05
	26	9.35	20.18	6.7	7.12	7.12	10.63	---				Boltzmann averaged	38.0216	52.4769	50.6604	37.1252	73.9489	222.591	51.7842	42.1395	34.1641	41.5864	43.5558	70.4373	25.3652	20.2844	15.8191	1.48911	2.0365	2.33097	1.37048	3.22686	4.15485	1.8879	1.77196	2.23999	1.1363	2.31753	3.52594	3.52104	0.904957	0.963788	0.917428
	27	9.68	20.28	6.8	7.4	7.4	10.71	---
	24	8.67	21.64	8.18	8.63	8.63	11.21	---
	23	8.23	22.16	8.12	8.72	8.72	11.22	---
	5	3.77	18.75	11.44	11.1	---	---	---
	7	4.99	18.88	11.5	11.24	---	---	---
	8	5.14	20.78	9.42	9.44	---	---	---
	11	5.64	19.17	9.39	9.68	---	---	---
	14	5.93	18.75	9.17	9.5	---	---	---
	15	6.72	21.12	9.83	9.84	---	---	---
	28	32.11	20.81	16.84	---	---	---	---
	29	35.78	15.83	21.78	---	---	---	---
	30	36.26	14.39	17.87	---	---	---	---
	#	58	30	30	27	21	21	17
	%Low	0.451	0.529	0.191	0.212	0.216	0.311	0.221
	Conformer
	ΔE (kJ/mol)	3.3	2.31	2.45	2.37	2.23	3.03	2.07
	Time	1.34	00:25:38.710000	00:59:00.990000	05:16:17.500000	00:15:09.110000	03:02:17.540000	02:23:53.340000
	2S3S5R7S9R11R
	Conformer	MMFF94	HF	ωB97X-D	ωB97X-D	ωB97X-D	ωB97X-V	ωB97X-D
	#		3-21G(*)	6-31G*	6-31G*	6-31G*	6-311+G(2DF,2P)	6-31G*
				(Energy)		(Part 2)	[6-311G*	(Energy)	5.45402
							(Energy)			Boltzman dist		Label	ChemShift(C1)	ChemShift(C2)	ChemShift(C3)	ChemShift(C4)	ChemShift(C5)	ChemShift(C6)	ChemShift(C7)	ChemShift(C8)	ChemShift(C9)	ChemShift(C10)	ChemShift(C11)	ChemShift(C12)	ChemShift(C13)	ChemShift(C14)	ChemShift(C15)	ChemShift(H1b)	ChemShift(H1a)	ChemShift(H2)	ChemShift(H4b)	ChemShift(H4a)	ChemShift(H5)	ChemShift(H8b)	ChemShift(H8a)	ChemShift(H9)	ChemShift(H10b)	ChemShift(H10a)	ChemShift(H15a)	ChemShift(H15b)	ChemShift(H14c)	ChemShift(H12c)	ChemShift(H13c)
	* 5	0	0	0	0	0	0	0	1	0.183351		M0001	37.2	55	49.2	37.1	74.4	220.4	50.9	41.2	37.3	38.4	42.7	71.8	26.9	18.3	15.4	1.86	1.14	2.06	1.58	2.4	3.96	1.37	1.55	1.81	1.88	1.22	3.48	3.42	0.96	1.04	0.9
	12	3.47	2.98	-1.91	-2.09	-2.09	0.79	-2.09	0.726383	0.133183		M0002	37.1	55.8	48.9	36.9	74.3	220.3	51.1	41.2	37.5	37.9	43.2	72.2	26.4	18.3	15.2	1.2	1.25	1.63	1.59	2.38	3.96	1.39	1.58	1.82	1.91	1.26	3.37	3.25	0.92	0.99	0.9
	19	4.56	5.53	-0.19	-0.26	-0.26	1.92	-0.26	0.459812	0.0843069		M0003	35	54.1	49	37.3	74.3	220.5	50.9	41.4	36.5	39.9	43.7	72	25.4	18.4	15.2	2.1	0.97	1.52	1.63	2.42	3.94	1.22	1.53	1.76	0.61	1.25	3.26	3.29	1.01	1.08	0.88
	7	0.68	3.78	2.16	1.87	1.87	2.06	1.87	0.434487	0.0796636		M0004	35.2	54.6	49	37.2	74.3	220.9	51	41.6	36.1	40.8	43.3	71.6	26.8	18.1	15.3	2.11	1.05	1.49	1.62	2.45	3.96	1.2	1.55	1.78	0.61	1.37	3.37	3.41	1.24	1.02	0.87
	25	5.15	5.69	-0.18	-0.36	-0.36	2.07	-0.36	0.432732	0.0793419		M0005	36.8	56.5	49.3	37.2	74.3	220.6	50.9	41.3	37.2	39.5	43.5	71.8	26.7	18.1	15.3	1.96	1.14	1.67	1.62	2.41	3.96	1.23	1.57	1.84	0.82	1.34	3.37	3.3	0.93	1.07	0.88
	2	-0.32	5.1	2.35	2.46	2.46	2.39	2.46	0.380174	0.0697053		M0006	36.8	55.1	49	37.3	74.3	220.9	51	41.4	36.8	41.4	43.1	73.5	26.4	18.2	15.3	1.08	1.1	1.51	1.6	2.41	3.97	1.29	1.59	1.79	1.47	1.65	3.49	3.52	1.22	0.99	0.89
	11	3.4	6.55	-0.28	-0.06	-0.06	2.48	-0.06	0.366578	0.0672124		M0007	36	55.2	49	37.2	74.2	220.6	50.9	41.1	36.7	41	44.1	73.7	26.2	18	15.2	1.11	1.11	1.45	1.61	2.41	3.96	1.24	1.58	1.82	0.83	1.44	3.4	3.36	1.21	0.98	0.88
	20	4.59	7.34	0.67	0.91	0.91	3.37	0.91	0.255716	0.0468858		M0008	35.1	54.8	48.9	37.2	74.2	220.5	50.9	41	35.8	40.3	43.9	71.8	26.8	18.2	15.2	1.17	1.02	1.44	1.61	2.4	3.95	1.2	1.54	1.76	0.66	1.34	3.26	3.31	1.2	1.02	0.88
	13	3.56	8.08	1.12	1.42	1.42	3.39	1.42	0.253655	0.0465078		M0009	36.3	54.8	48.9	37.2	74.3	220.5	50.9	41.2	37	41	43.5	73.7	25.5	18.1	15.2	1.09	1.02	1.57	1.6	2.39	3.96	1.32	1.58	1.8	1.59	1.49	3.4	3.42	1	0.99	0.9
	4	-0.08	4.15	5.15	5.22	5.22	4.48	5.22	0.163188	0.0299206		M0010	37.2	55	49.6	41.3	73.6	220.3	51.1	42	37.8	38.4	42.8	71.8	26.9	18.6	16.1	1.85	1.06	2.06	1.16	2.36	4.01	1.4	1.69	1.71	1.9	1.24	3.48	3.42	0.94	1.04	1.07
	15	3.8	7.43	3.32	3.3	3.3	5.44	3.3	0.110657	0.020289		M0011	37.1	55.8	49.2	41	73.5	220.2	51.3	42	37.9	37.8	43.2	72.2	26.4	18.4	15.9	1.19	1.18	1.64	1.17	2.34	4.01	1.43	1.71	1.73	1.93	1.27	3.36	3.25	0.9	0.97	1.07
	21	4.68	7.84	1.41	1.87	1.87	5.92	1.87	0.0911218	0.0167073		M0012	37.1	55.4	48.5	40.9	73.3	222.2	51.3	42.1	37.5	37.9	43.3	72.2	26.4	18.7	16.4	1.18	1.23	1.6	1.11	2.64	3.89	1.41	1.75	1.84	1.91	1.3	3.36	3.26	0.93	0.92	0.91
	3	-0.23	7.6	6.78	6.63	6.63	6.11	6.63	0.0843785	0.0154709		M0013	35.1	54.6	49.5	41.3	73.6	220.8	51	42.2	36.6	40.7	43.3	71.6	26.9	18.4	16	2.1	0.97	1.5	1.2	2.4	4.01	1.23	1.68	1.69	0.64	1.37	3.37	3.41	1.23	1.02	1.04
	16	3.97	9.48	4.82	4.74	4.74	6.2	4.74	0.0813608	0.0149176		M0014	35	54.2	49.3	41.3	73.6	220.5	51.1	42.3	36.9	39.8	43.7	72.1	25.5	18.4	15.9	2.09	0.9	1.52	1.2	2.38	4	1.26	1.67	1.67	0.64	1.27	3.26	3.3	1.01	1.05	1.05
	18	4.52	9.57	4.9	4.69	4.69	6.31	4.69	0.0778186	0.0142681		M0015	36.7	56.6	49.6	41.3	73.5	220.4	51.1	42.2	37.5	39.5	43.5	71.7	26.7	18.4	16	1.95	1.06	1.66	1.19	2.37	4.01	1.27	1.72	1.75	0.84	1.34	3.35	3.3	0.91	1.06	1.05
	10	2.95	10.52	4.67	4.96	4.96	6.68	4.96	0.0669977	0.0122841		M0016	35	53.8	48.5	41.2	73.4	222.4	51.1	42.3	36.5	39.8	43.7	72.1	25.4	18.6	16.5	2.08	0.95	1.49	1.14	2.69	3.88	1.24	1.7	1.78	0.62	1.3	3.26	3.28	1.03	0.98	0.9
	24	4.99	9.88	2.84	3.27	3.27	6.68	3.27	0.0669977	0.0122841		M0017	36	55.3	49.3	41.2	73.5	220.5	51	41.9	37.1	40.9	44.1	73.6	26.2	18.2	15.9	1.09	1.03	1.45	1.19	2.35	4.01	1.27	1.71	1.72	0.85	1.44	3.39	3.34	1.2	0.96	1.05
	26	5.32	9.77	2.89	3.16	3.16	6.74	3.16	0.0653907	0.0119894		M0018	36.8	56.1	48.9	41.1	73.3	222.4	51.1	42.2	37.2	39.4	43.5	71.8	26.6	18.5	16.6	1.92	1.11	1.63	1.13	2.67	3.89	1.25	1.74	1.86	0.83	1.38	3.36	3.3	0.93	0.98	0.91
	9	1.45	8.39	5.22	5.48	5.48	6.84	5.48	0.0627974	0.011514		M0019	35.1	54.3	48.6	41.2	73.4	222.7	51.2	42.4	36.2	40.7	43.4	71.6	26.8	18.6	16.5	2.08	1.02	1.46	1.13	2.71	3.89	1.22	1.71	1.8	0.62	1.41	3.37	3.39	1.25	0.96	0.89
	1	-0.36	9.4	7.62	7.79	7.79	6.9	7.79	0.0612911	0.0112378		M0020	36.8	55.1	49.2	41.3	73.7	220.7	51.1	42.2	37.1	41.4	43.2	73.5	26.5	18.6	16	1.06	1.02	1.5	1.18	2.36	4.01	1.32	1.73	1.69	1.48	1.65	3.49	3.5	1.22	1	1.06
	8	1.31	10	5.57	6.4	6.4	7.48	6.4	0.0484695	0.00888693		M0021	36.9	54.8	48.6	41.2	73.3	222.7	51.2	42.3	36.8	41.3	43.2	73.5	26.5	18.6	16.4	1.06	1.08	1.47	1.12	2.67	3.91	1.3	1.76	1.81	1.48	1.69	3.48	3.51	1.25	0.91	0.9
	22	4.7	11.47	3.05	3.92	3.92	7.48	3.92	0.0484695	0.00888693		M0022	36	55	48.5	41.1	73.3	222.3	51.1	42.1	36.7	41	44.2	73.6	26.1	18.4	16.5	1.08	1.08	1.41	1.13	2.66	3.89	1.25	1.74	1.83	0.82	1.48	3.38	3.35	1.22	0.9	0.91
	17	4.26	11.4	5.76	6.08	6.07	7.78	6.07	0.0429286	0.007871		M0023	35	54.8	49.2	41.2	73.5	220.4	51	41.9	36.2	40.3	43.9	71.8	26.8	18.3	16	1.16	0.94	1.45	1.19	2.35	4	1.23	1.68	1.66	0.68	1.36	3.26	3.32	1.19	0.99	1.06
	14	3.78	12.47	6.38	6.78	6.78	7.97	6.78	0.0397517	0.00728852		M0024	36.4	54.8	49.3	41.3	73.6	220.5	51.1	42	37.4	40.9	43.5	73.7	25.5	18.4	15.8	1.08	0.95	1.57	1.18	2.34	4.02	1.36	1.72	1.7	1.62	1.49	3.41	3.41	0.98	0.99	1.05
	23	4.8	12.94	4.28	5.32	5.32	8.44	5.32	0.0328669	0.00602617		M0025	36.4	54.4	48.5	41.1	73.3	222.4	51.1	42.1	37	40.9	43.5	73.7	25.5	18.5	16.4	1.07	1	1.54	1.13	2.64	3.9	1.34	1.75	1.82	1.61	1.52	3.39	3.41	1.01	0.91	0.91
	27	6.06	12.37	3.99	4.96	4.96	8.57	4.96	0.0311826	0.00571736		M0026	35.1	54.4	48.5	41.2	73.2	222.4	51.1	42	35.8	40.3	43.9	71.7	26.8	18.5	16.4	1.15	1	1.41	1.13	2.66	3.89	1.22	1.71	1.78	0.67	1.4	3.27	3.31	1.22	0.93	0.89
	6	0.06	4.01	2.95	---	---	---	---				Boltzmann averaged	36.5693	55.445	49.3363	38.2296	74.5537	221.94	51.2816	41.6897	37.1695	39.8315	43.578	72.7125	26.576	18.3806	15.5541	1.5945	1.10378	1.66371	1.51621	2.43541	3.98208	1.30568	1.60338	1.80075	1.28957	1.35199	3.40794	3.37868	1.05258	1.02099	0.91784
	#	58	27	27	26	26	26	26
	%Low	0.1	0.364	0.178	0.203	0.203	0.182	0.203
	Conformer
	ΔE (kJ/mol)	1.61	3.42	2.8	2.85	2.85	2.61	2.85
	Time	4.39	00:10:23.920000	00:30:38.770000	02:19:45.670000	00:21:08.430000	04:39:18.210000	03:25:09.780000
	2R3S5R7S9S11R
	Conformer	MMFF94	HF	ωB97X-D	ωB97X-D	ωB97X-D	ωB97X-V	ωB97X-D
	#		3-21G(*)	6-31G*	6-31G*	6-31G*	6-311+G(2DF,2P)	6-31G*
				(Energy)		(Part 2)	[6-311G*	(Energy)	6.24915
							(Energy)			Boltzman dist		Label	ChemShift(C1)	ChemShift(C2)	ChemShift(C3)	ChemShift(C4)	ChemShift(C5)	ChemShift(C6)	ChemShift(C7)	ChemShift(C8)	ChemShift(C9)	ChemShift(C10)	ChemShift(C11)	ChemShift(C12)	ChemShift(C13)	ChemShift(C14)	ChemShift(C15)	ChemShift(H1b)	ChemShift(H1a)	ChemShift(H2)	ChemShift(H4b)	ChemShift(H4a)	ChemShift(H5)	ChemShift(H8b)	ChemShift(H8a)	ChemShift(H9)	ChemShift(H10b)	ChemShift(H10a)	ChemShift(H15a)	ChemShift(H15b)	ChemShift(H14c)	ChemShift(H12c)	ChemShift(H13c)
	* 6	0	0	0	0	0	0	0	1	0.160022		M0001	37.2	55.4	47.5	45.8	78.7	218.9	47.3	46.1	39.1	42.2	42.3	71.6	26.8	16.5	15.5	2.22	1.27	2.08	1.35	2.43	4.14	1.85	1.34	1.93	2.01	0.86	3.38	3.43	0.89	1.05	0.95
	15	3.04	4.37	-1.36	-1.4	-1.4	0.96	-1.4	0.678094	0.10851		M0002	38.1	55.2	47.1	46	78.6	219.3	47.5	45.7	40.2	41.7	42.8	71.8	26.6	16.6	15.2	1.17	1.37	2.08	1.37	2.45	4.15	1.88	1.36	1.57	2.08	0.87	3.27	3.3	0.86	1.01	0.92
	23	4.3	3.77	-1.73	-1.43	-1.43	1.31	-1.43	0.588547	0.0941804		M0003	36.6	55.5	47.6	45.7	78.8	218.8	47.3	45.9	39.6	42.1	42.9	72	26.5	16.4	15.4	2.28	1.29	2.08	1.37	2.44	4.14	1.79	1.33	1.53	1.33	0.99	3.22	3.32	0.86	1.08	0.93
	16	3.06	4.75	-0.71	-0.83	-0.83	1.45	-0.83	0.556132	0.0889932		M0004	38.3	54.6	47.2	45.9	78.7	219	47.4	45.4	37.5	40.2	43	72.2	25.5	16.5	15.4	0.96	1.3	2.03	1.35	2.43	4.14	1.85	1.4	1.45	2.24	0.71	3.26	3.23	0.96	0.97	0.96
	3	-0.91	3.1	1.63	1.39	1.39	1.66	1.39	0.510825	0.0817432		M0005	39.2	54.3	47.2	45.9	78.7	219.3	47.5	45.6	37.8	40.3	42.6	71.7	26.7	16.5	15.2	0.95	1.4	2.04	1.35	2.45	4.15	1.83	1.42	1.43	2.25	0.78	3.38	3.34	1.16	0.97	0.92
	11	1.95	5.76	-0.95	-0.74	-0.74	1.78	-0.74	0.486613	0.0778687		M0006	39.7	54.6	47.1	45.7	78.7	219.1	47.4	45.7	38.9	41	43.5	73.8	25.9	16.5	15.3	1.15	1.5	2.06	1.37	2.45	4.14	1.79	1.37	1.38	1.23	0.85	3.31	3.35	1.13	1.02	0.94
	4	-0.69	4.75	2.39	2.47	2.47	2.23	2.47	0.405603	0.0649053		M0007	40.3	54.9	47.4	45.8	78.7	219.3	47.4	45.8	38.6	41.9	42.6	73.5	26.4	16.4	15.4	1.79	1.71	2.04	1.37	2.46	4.15	1.78	1.37	1.43	1.22	0.84	3.48	3.45	1.17	1.06	0.93
	20	3.56	6.83	0.69	0.96	0.96	3.3	0.96	0.263063	0.0420958		M0008	39.1	53.7	47.1	45.8	78.6	219	47.4	45.6	38.4	40.2	43.3	72	26.7	16.3	15.3	1	1.39	2.02	1.36	2.44	4.14	1.79	1.39	1.39	1.32	0.77	3.29	3.26	1.12	0.99	0.92
	19	3.54	8.03	1.3	1.61	1.6	3.37	1.6	0.255716	0.0409201		M0009	39.9	55	47.4	45.8	78.8	219	47.3	45.7	38.4	41.5	43.1	73.7	25.6	16.3	15.4	1.91	1.55	2.05	1.37	2.44	4.14	1.8	1.35	1.49	1.23	0.75	3.36	3.37	0.95	1.06	0.94
	8	0.73	4.46	2.84	3.18	3.18	3.55	3.18	0.237752	0.0380455		M0010	37.2	54.4	48	49.8	78	220.5	47	47.3	39.5	42.4	42.3	71.7	26.8	16.7	16.4	2.21	1.27	2.14	0.67	2.61	4.17	1.9	1.6	1.96	2.03	0.94	3.38	3.44	0.91	1	0.89
	26	4.85	8.1	0.92	1.61	1.61	4.76	1.61	0.145707	0.0233163		M0011	36.5	54.3	48	49.5	77.8	220.3	46.9	47	40	42.2	42.8	72.1	26.4	16.4	16.2	2.25	1.28	2.14	0.67	2.6	4.16	1.82	1.59	1.54	1.35	1.06	3.21	3.33	0.87	1.02	0.87
	25	4.8	9.59	2.08	2.33	2.33	5.17	2.33	0.123432	0.0197518		M0012	38.1	54	47.7	49.7	77.7	220.8	47.1	46.9	40.6	41.8	42.7	72	26.6	16.8	16.2	1.15	1.38	2.15	0.67	2.62	4.17	1.93	1.64	1.58	2.1	0.94	3.27	3.31	0.87	0.95	0.9
	24	4.74	9.83	2.46	2.67	2.67	5.39	2.67	0.112918	0.0180694		M0013	38.2	53.3	47.7	49.6	77.8	220.5	47	46.6	37.8	40.2	42.8	72.2	25.3	16.6	16.1	0.92	1.28	2.09	0.66	2.59	4.17	1.9	1.68	1.48	2.26	0.77	3.26	3.22	0.97	0.91	0.89
	5	-0.22	5.86	6.59	6.72	6.72	5.47	6.72	0.109321	0.0174938		M0014	37.2	55.3	48.2	48.7	77.5	218.9	47.4	47.4	39.2	42.1	42.3	71.5	26.9	16.8	15.9	2.22	1.24	2.07	1.13	2.25	4.25	1.94	1.55	1.96	2.04	0.88	3.38	3.44	0.89	1.03	1.08
	9	1.07	8.21	4.77	5.03	5.02	5.54	5.02	0.106268	0.0170052		M0015	39.2	53.3	47.6	49.9	78	220.9	47.1	46.8	38.2	40.3	42.6	71.6	26.6	16.6	16.2	0.93	1.39	2.09	0.67	2.63	4.19	1.88	1.67	1.44	2.27	0.84	3.38	3.33	1.17	0.9	0.88
	21	3.63	10.84	2.37	2.93	2.93	5.75	2.93	0.0976108	0.0156199		M0016	39.7	53.5	47.6	49.6	77.7	220.6	47	46.8	39.2	41.1	43.4	73.8	25.9	16.5	16.1	1.13	1.47	2.12	0.68	2.63	4.17	1.84	1.63	1.39	1.26	0.91	3.31	3.35	1.15	0.95	0.87
	7	0.35	9.28	5.13	5.56	5.56	5.76	5.56	0.0972166	0.0155568		M0017	40.2	53.8	47.8	49.7	77.9	220.9	47	46.9	38.9	42	42.6	73.5	26.4	16.5	16.2	1.78	1.68	2.09	0.68	2.64	4.17	1.83	1.63	1.44	1.24	0.9	3.48	3.45	1.19	0.99	0.87
	18	3.39	9.18	4.41	4.91	4.91	6.39	4.91	0.0753398	0.012056		M0018	36.5	55.3	48.4	48.5	77.5	218.8	47.3	47.1	39.7	42.2	42.9	72	26.5	16.5	15.9	2.27	1.25	2.08	1.15	2.26	4.24	1.86	1.54	1.56	1.36	1.01	3.21	3.32	0.85	1.06	1.08
	17	3.07	10.49	5.18	5.45	5.45	6.6	5.45	0.0692021	0.0110738		M0019	38.1	55	47.9	48.9	77.4	219.3	47.5	47	40.3	41.7	42.8	71.9	26.6	16.8	15.7	1.16	1.35	2.07	1.15	2.28	4.24	1.97	1.57	1.6	2.11	0.88	3.27	3.31	0.85	0.98	1.08
	14	2.97	10.67	5.82	5.92	5.92	6.89	5.92	0.0615396	0.00984768		M0020	38.2	54.4	47.9	48.7	77.4	219	47.4	46.6	37.5	40.2	43	72.1	25.4	16.7	15.9	0.95	1.26	2.01	1.14	2.25	4.24	1.93	1.61	1.5	2.26	0.72	3.27	3.22	0.95	0.95	1.11
	22	4.3	12.45	4.07	4.74	4.74	6.94	4.74	0.060307	0.00965043		M0021	39.5	53.9	47.9	49.6	77.9	220.5	47	46.8	38.7	41.7	42.9	73.7	25.4	16.5	16.2	1.92	1.5	2.12	0.67	2.61	4.17	1.85	1.63	1.52	1.26	0.83	3.38	3.36	0.95	1.01	0.88
	2	-1.27	8.85	8.04	8.02	8.02	7	8.02	0.0588604	0.00941895		M0022	39.2	54.1	47.9	48.7	77.4	219.3	47.5	46.8	37.8	40.3	42.6	71.7	26.7	16.7	15.8	0.94	1.36	2.02	1.13	2.27	4.25	1.91	1.62	1.47	2.26	0.8	3.38	3.33	1.16	0.95	1.07
	27	5.05	11.76	3.46	4.17	4.17	7.01	4.17	0.0586227	0.00938091		M0023	39.2	52.6	47.6	49.5	77.7	220.6	47	46.7	38.7	40.2	43.2	72	26.8	16.5	16.2	0.97	1.37	2.07	0.68	2.61	4.14	1.84	1.65	1.39	1.34	0.83	3.28	3.24	1.16	0.92	0.89
	10	1.25	11.68	5.24	6.13	6.1	7.15	6.1	0.055394	0.00886424		M0024	39.6	54.5	47.8	48.7	77.3	219	47.4	47	38.9	40.9	43.4	73.7	26	16.5	15.9	1.15	1.45	2.04	1.16	2.27	4.23	1.87	1.56	1.42	1.25	0.86	3.31	3.36	1.12	0.98	1.07
	13	2.72	12.33	6.67	7.08	7.08	8.28	7.08	0.0350652	0.0056112		M0025	39.1	53.4	47.9	48.5	77.4	219.1	47.4	46.7	38.4	40.2	43.2	72	26.8	16.5	15.8	0.98	1.35	2.01	1.13	2.26	4.24	1.87	1.6	1.42	1.33	0.78	3.29	3.24	1.13	0.96	1.09
	12	2.68	13.53	7.57	8.04	8.04	8.55	8.04	0.031436	0.00503044		M0026	39.7	54.9	48.2	48.5	77.5	219	47.4	46.9	38.4	41.6	43	73.8	25.6	16.5	15.7	1.92	1.5	2.05	1.15	2.27	4.25	1.89	1.57	1.54	1.26	0.78	3.38	3.38	0.93	1.05	1.08
	1	-1.85	10.13	8.45	8.6	---	---	---				Boltzmann averaged	38.5309	55.0111	47.6898	46.9252	78.853	220.42	47.5636	46.2893	39.1113	41.6063	43.0087	72.6449	26.5021	16.5885	15.6158	1.57328	1.38675	2.07889	1.23548	2.46866	4.17637	1.84999	1.43329	1.58146	1.77393	0.855137	3.34149	3.36245	0.989438	1.01849	0.943676
	#	58	27	27	27	26	26	26
	%Low	0.135	0.368	0.149	0.143	0.143	0.159	0.143
	Conformer
	ΔE (kJ/mol)	2.34	3.38	2.21	2.02	2	2.43	2
	Time	5.55	00:36:10.650000	00:51:50.940000	03:03:37.010000	00:18:15.790000	03:50:45.210000	03:38:07.280000
	2S3S5R7S9S11R
	Conformer	MMFF94	HF	ωB97X-D	ωB97X-D	ωB97X-D	ωB97X-V	ωB97X-D
	#		3-21G(*)	6-31G*	6-31G*	6-31G*	6-311+G(2DF,2P)	6-31G*
				(Energy)		(Part 2)	[6-311G*	(Energy)	5.22603
							(Energy)			Boltzman dist		Label	ChemShift(C1)	ChemShift(C2)	ChemShift(C3)	ChemShift(C4)	ChemShift(C5)	ChemShift(C6)	ChemShift(C7)	ChemShift(C8)	ChemShift(C9)	ChemShift(C10)	ChemShift(C11)	ChemShift(C12)	ChemShift(C13)	ChemShift(C14)	ChemShift(C15)	ChemShift(H1b)	ChemShift(H1a)	ChemShift(H2)	ChemShift(H4b)	ChemShift(H4a)	ChemShift(H5)	ChemShift(H8b)	ChemShift(H8a)	ChemShift(H9)	ChemShift(H10b)	ChemShift(H10a)	ChemShift(H15a)	ChemShift(H15b)	ChemShift(H14c)	ChemShift(H12c)	ChemShift(H13a)
	* 7	0	0	0	0	0	0	0	1	0.19135		M0001	39.6	53.2	50	37.8	73.9	221.9	51.7	41.6	33.3	41	43.6	69.9	23.6	20	15.4	1.34	1.37	2.24	1.62	2.6	4.17	1.88	1.75	2.18	2.2	1.5	3.42	3.11	1.02	0.94	0.89
	2	-3.38	-1.37	2.75	2.61	2.61	0.33	2.61	0.874996	0.16743		M0002	40.4	53	50.2	37.8	74	222.4	51.8	41.7	33.5	40.8	43.7	69	24.8	20	15.6	1.36	1.48	2.21	1.61	2.67	4.17	1.87	1.75	2.14	2.26	1.52	3.54	3.18	1.26	0.93	0.91
	18	2.25	1.79	1.84	1.75	1.75	1.86	1.75	0.471112	0.0901473		M0003	37.4	53	50.3	37.9	74	222	51.7	41.7	34.6	44.6	43.5	71.4	23.7	20	15.5	2.61	1.29	2.35	1.64	2.63	4.11	1.85	1.66	2.05	1.19	1.73	3.21	3.42	1.03	0.99	0.89
	9	0.25	-0.29	4.04	4.19	4.19	2.08	4.19	0.430985	0.0824689		M0004	40.9	55.6	50.2	38.2	74.2	222.5	51.9	42	35	47.6	42.5	76	25.6	20.2	15.5	2.27	1.56	2.51	1.64	2.61	4.17	1.81	1.67	2.9	1.73	1.89	3.48	3.57	1.02	1	0.87
	15	2.01	3.37	2.52	2.53	2.53	2.2	2.53	0.410557	0.07856		M0005	39.5	52.4	50.1	37.6	74	221.9	51.6	41.5	33.3	41.3	43.8	69.1	24.4	19.9	15.5	1.36	1.49	2.19	1.62	2.64	4.13	1.83	1.68	1.97	1.32	1.63	3.46	3.13	1.23	0.94	0.9
	4	-1.31	0.37	4.54	4.38	4.38	2.38	4.38	0.381716	0.0730413		M0006	37.6	53.4	50.4	37.8	74	222.3	51.7	41.7	34.8	45.2	43.5	70.4	25	20	15.6	2.65	1.38	2.3	1.64	2.68	4.12	1.81	1.66	2	1.2	1.79	3.29	3.51	1.29	0.99	0.88
	20	3.5	0.68	1.83	1.64	1.64	3.05	1.64	0.291068	0.0556959		M0007	40.4	55.1	50.2	37.8	74	222.3	51.9	41.7	35.1	46.9	43.1	76.2	24.9	20.2	15.5	1.61	1.69	2.25	1.64	2.59	4.14	1.82	1.7	2.82	1.77	1.87	3.38	3.44	0.96	0.99	0.89
	17	2.19	4.72	4.08	4.14	4.14	4.01	4.14	0.197372	0.037767		M0008	38	53.4	50.2	37.7	73.9	222	51.8	41.5	34.4	45	43.9	70.8	24.6	20	15.4	1.58	1.41	2.26	1.64	2.65	4.12	1.81	1.66	1.97	1.22	1.82	3.21	3.46	1.25	0.98	0.88
	1	-3.7	3.01	8.14	8.02	8.02	4.95	8.02	0.134924	0.0258177		M0009	40.4	53.2	50.6	41.7	73.1	222.1	51.6	42.6	33.7	40.7	43.6	69.1	24.8	20.4	16.2	1.34	1.39	2.21	1.21	2.64	4.24	1.91	1.89	2.14	2.27	1.45	3.53	3.17	1.22	0.94	1.06
	10	0.25	4.77	5.74	5.74	5.74	4.98	5.74	0.133296	0.0255062		M0010	39.8	53.4	50.5	41.9	73.1	221.8	51.6	42.5	33.5	40.8	43.7	70	23.7	20.4	16.1	1.34	1.3	2.25	1.23	2.58	4.23	1.94	1.89	2.19	2.21	1.43	3.43	3.09	0.99	0.94	1.06
	26	6.82	5.93	5.36	4.59	4.59	5.26	4.59	0.119017	0.022774		M0011	40.7	55.7	49.9	37.9	74.1	222.2	51.8	41.6	36.8	46.7	43.2	76.1	25	20.2	15.6	2.32	1.58	2.52	1.66	2.58	4.14	1.79	1.65	2.2	1.4	1.92	3.37	3.41	0.96	1.02	0.89
	16	2.14	5.29	3.84	4.36	4.36	5.56	4.36	0.105412	0.0201705		M0012	39.8	53.1	49.9	42	72.9	223.8	51.8	42.5	33.5	40.7	43.7	69.9	23.6	20.6	16.6	1.34	1.32	2.22	1.12	2.89	4.13	1.91	1.93	2.2	2.26	1.54	3.43	3.11	1.03	0.87	0.9
	5	-0.94	3.84	6.43	6.93	6.93	5.87	6.93	0.0929842	0.0177925		M0013	40.6	52.9	50	42	73	224.1	51.8	42.7	33.7	40.6	43.7	69	24.8	20.5	16.8	1.35	1.42	2.17	1.11	2.96	4.14	1.9	1.92	2.15	2.32	1.57	3.53	3.18	1.27	0.86	0.91
	14	1.75	6.25	7.35	7.27	7.27	6.59	7.27	0.0694827	0.0132955		M0014	37.5	53.3	50.7	41.9	73.1	221.8	51.6	42.6	34.8	44.4	43.5	71.3	23.8	20.3	16	2.61	1.22	2.36	1.23	2.62	4.19	1.9	1.81	2.07	1.2	1.66	3.2	3.42	1	0.99	1.05
	12	1.3	7.59	7.79	7.81	7.81	6.75	7.81	0.0651266	0.012462		M0015	39.7	52.7	50.6	41.7	73	221.8	51.6	42.4	33.5	41.2	43.9	69.2	24.6	20.3	16.1	1.36	1.42	2.2	1.22	2.62	4.21	1.89	1.83	1.99	1.32	1.56	3.46	3.11	1.21	0.94	1.06
	3	-2.4	4.44	9.69	9.54	9.54	6.78	9.54	0.0643407	0.0123116		M0016	37.7	53.6	50.8	41.8	73.1	222.1	51.6	42.7	35	45	43.5	70.6	25	20.3	16.1	2.65	1.3	2.31	1.23	2.66	4.2	1.87	1.81	2.01	1.21	1.72	3.31	3.53	1.24	0.98	1.05
	8	0.23	4.41	9.69	9.86	9.86	6.94	9.86	0.060307	0.0115397		M0017	40.9	55.9	50.5	42.2	73.4	222.3	51.7	42.8	35.1	47.5	42.5	75.9	25.6	20.6	16.2	2.27	1.49	2.51	1.24	2.59	4.22	1.87	1.81	2.9	1.74	1.82	3.47	3.56	0.98	1	1.05
	19	3.21	6.41	5.22	5.76	5.76	7.08	5.76	0.0569855	0.0109042		M0018	37.6	52.9	50.1	42.1	73	223.7	51.7	42.6	34.8	44.3	43.5	71.4	23.7	20.4	16.7	2.61	1.24	2.32	1.14	2.93	4.08	1.88	1.83	2.07	1.24	1.77	3.23	3.42	1.05	0.91	0.91
	11	1.27	4.1	7.3	8.1	8.1	7.3	8.1	0.0521317	0.00997539		M0019	41	55.5	50	42.3	73.2	224.3	51.9	42.9	35.1	47.5	42.5	75.9	25.6	20.6	16.8	2.27	1.5	2.48	1.15	2.9	4.11	1.85	1.84	2.92	1.78	1.93	3.49	3.59	1.04	0.91	0.9
	6	-0.2	4.92	7.84	8.31	8.3	7.51	8.3	0.0478846	0.00916272		M0020	37.6	53.2	50.2	42	73	224	51.7	42.7	34.9	44.9	43.5	70.6	25	20.5	16.7	2.65	1.31	2.28	1.13	2.97	4.08	1.85	1.83	2.02	1.25	1.83	3.33	3.53	1.29	0.91	0.89
	21	3.77	8.54	6.16	6.79	6.79	7.64	6.79	0.0454308	0.00869318		M0021	39.7	52.3	50	41.8	73	223.7	51.6	42.4	33.5	41	43.9	69.1	24.6	20.5	16.7	1.35	1.43	2.16	1.1	2.93	4.1	1.86	1.85	1.99	1.36	1.67	3.45	3.12	1.27	0.88	0.9
	22	3.83	5.62	7.59	7.42	7.42	8.01	7.42	0.0391135	0.00748436		M0022	40.5	55.3	50.6	41.8	73.1	222.1	51.7	42.6	35.2	46.7	43.1	76.2	25	20.5	16.1	1.61	1.61	2.26	1.24	2.57	4.21	1.87	1.85	2.82	1.78	1.8	3.36	3.43	0.92	0.98	1.05
	13	1.67	9.03	9.4	9.5	9.5	8.54	9.5	0.0315635	0.00603967		M0023	38	53.6	50.6	41.7	73	221.7	51.6	42.5	34.6	44.8	43.8	70.6	24.7	20.3	16.1	1.58	1.34	2.27	1.24	2.62	4.19	1.87	1.81	1.98	1.23	1.76	3.18	3.43	1.22	0.97	1.05
	24	5.56	6.07	5.77	6.1	6.1	8.75	6.1	0.0289921	0.00554763		M0024	40.5	55	50.1	42	73.1	224	51.9	42.6	35.3	46.8	43.2	76.1	25	20.6	16.9	1.61	1.64	2.23	1.16	2.89	4.1	1.86	1.88	2.86	1.83	1.94	3.38	3.47	0.98	0.9	0.92
	23	4.11	9.98	7.78	8.52	8.52	9.52	8.52	0.0212305	0.00406245		M0025	38.1	53.3	50	41.8	72.9	223.7	51.8	42.5	34.6	44.7	43.9	70.6	24.6	20.4	16.6	1.58	1.36	2.23	1.14	2.94	4.08	1.84	1.84	1.99	1.28	1.87	3.21	3.44	1.27	0.89	0.9
	25	6.34	10.37	10.71	9.98	9.98	9.91	9.98	0.018131	0.00346936		M0026	40.6	55.9	50.3	42	73.1	221.9	51.7	42.6	36.9	46.6	43.1	76	25.2	20.4	16.2	2.31	1.5	2.53	1.25	2.57	4.22	1.85	1.81	2.19	1.42	1.86	3.36	3.41	0.92	1.01	1.05
	27	7.52	10.3	8.78	8.49	8.49	10.47	---				Boltzmann averaged	39.6221	53.7317	50.3752	38.7964	74.0619	223.056	51.9188	42.008	34.2298	43.3322	43.6302	71.3689	24.5513	20.1848	15.7357	1.77155	1.43704	2.29016	1.54273	2.66368	4.16856	1.86145	1.74367	2.23821	1.782	1.6641	3.41725	3.30519	1.1243	0.958702	0.91514
	#	31	27	27	27	27	27	26
	%Low	0.183	0.207	0.226	0.227	0.227	0.189	0.229
	Conformer
	ΔE (kJ/mol)	2.62	2.62	3.05	2.99	2.99	2.53	2.95
	Time	2.76	00:11:55.450000	00:31:16.260000	03:02:25.050000	00:13:21.560000	03:18:17.020000	05:11:33.600000
	2R3S5S7S9R11R		2R3S5S7S9R11R		1
	Conformer	MMFF94	HF	ωB97X-D	ωB97X-D	ωB97X-D	ωB97X-V	ωB97X-D
	#		3-21G(*)	6-31G*	6-31G*	6-31G*	6-311+G(2DF,2P)	6-31G*
				(Energy)		(Part 2)	[6-311G*	(Energy)	4.89773
							(Energy)			Boltzman dist		Label	Relative Energy (kJ/mol)	ChemShift(C1)	ChemShift(C2)	ChemShift(C3)	ChemShift(C4)	ChemShift(C5)	ChemShift(C6)	ChemShift(C7)	ChemShift(C8)	ChemShift(C9)	ChemShift(C10)	ChemShift(C11)	ChemShift(C12)	ChemShift(C13)	ChemShift(C14)	ChemShift(C15)	ChemShift(H1b)	ChemShift(H1a)	ChemShift(H2)	ChemShift(H4a)	ChemShift(H4b)	ChemShift(H5)	ChemShift(H8b)	ChemShift(H8a)	ChemShift(H9)	ChemShift(H10b)	ChemShift(H10a)	ChemShift(H15a)	ChemShift(H15b)	ChemShift(H14c)	ChemShift(H12b)	ChemShift(H13b)
	* 8	0	0	0	0	0	0	0	1	0.204176		M0001	0	35.5	59	49.6	42.3	73.2	222.6	52	41.5	34.8	40.8	44.7	70.3	27.4	19.7	19	1.17	1.23	2.56	2.17	2.05	3.92	2.01	1.75	2.94	1.81	1.54	3.26	3.27	0.87	0.94	0.8
	3	-1.21	-1.43	2.99	3.89	3.89	0.56	3.89	0.797234	0.162776		M0002	3.89	35.6	58.5	49.2	42.4	73.2	220.3	51.6	40.6	35	39.8	43.8	69.6	27.4	20	19.2	2.16	1.19	2.48	2.16	2	3.89	2.32	1.65	2.96	1.83	1.5	3.36	3.39	0.9	0.97	0.81
	10	0.97	2.67	2.09	2.59	2.59	1.6	2.59	0.52338	0.106862		M0003	2.59	35.5	59.4	50.3	45.6	72.3	222.5	52.2	40.9	35.5	40.6	44.7	70.2	27.6	19.9	19.5	1.19	1.21	2.55	1.9	1.9	3.96	1.94	2.17	2.89	1.87	1.55	3.26	3.27	0.88	0.92	0.98
	7	-0.08	1.31	5.37	6.66	6.66	2.37	6.66	0.383263	0.0782533		M0004	6.66	35.6	58.9	49.9	45.6	72.3	220.4	51.8	39.8	35.6	39.7	43.8	69.5	27.5	20.1	19.6	2.2	1.17	2.47	1.87	1.86	3.93	2.27	2.06	2.89	1.87	1.48	3.36	3.39	0.9	0.94	0.99
	9	0.09	8.27	3.81	4.15	4.15	3.02	4.15	0.294623	0.0601551		M0005	4.15	37.5	58.2	49.5	42.4	73.3	221	51.8	43.6	34.4	40.8	44.7	75.4	26.3	19.5	19	1.22	1.46	2.45	2.17	2.05	3.91	1.41	1.82	2.95	0.95	1.51	3.37	3.36	1.12	0.95	0.81
	18	5.16	4.15	3.19	3.17	3.16	3.14	3.16	0.280658	0.0573038		M0006	3.16	35.4	57.9	49.1	42.2	73.1	219.2	51.4	41.1	34.6	40.2	44.3	69.8	27.1	19.8	19.2	2.11	1.23	2.46	2.13	2.01	3.89	1.76	1.58	2.95	0.94	1.55	3.25	3.23	0.86	0.99	0.84
	5	-0.41	9.56	5.23	6.04	6.03	4.05	6.03	0.194203	0.0396516		M0007	6.03	37.5	58.5	50.3	45.5	72.2	221	51.9	42.8	35.2	40.8	44.6	75.3	26.4	19.7	19.3	1.25	1.45	2.43	1.9	1.9	3.96	1.38	2.21	2.89	1.01	1.49	3.36	3.39	1.11	0.92	0.97
	22	10.32	9.04	3.11	3.75	3.75	4.12	3.75	0.188779	0.0385442		M0008	3.75	35.2	58.9	49.6	45.4	72.6	222.8	51.6	39.6	37.1	41.1	45	70.1	27.4	19.6	18.7	1.18	1.24	2.52	1.76	2.22	3.84	2.12	1.79	2.01	1.87	1.55	3.25	3.27	0.88	0.91	0.92
	12	1.61	9.35	5.06	5.7	5.7	4.32	5.7	0.174103	0.0355476		M0009	5.7	37.1	57.9	49.6	42.4	73.2	220.9	51.6	42.8	35.2	39.5	44	74.6	26.5	19.6	19.1	1.09	1.29	2.44	2.16	2.02	3.9	1.57	1.89	2.98	2.07	1.38	3.31	3.41	0.94	0.93	0.83
	20	8.84	7.13	5.51	7.17	7.17	4.34	7.17	0.172699	0.0352611		M0010	7.17	35.4	58.3	49.2	45.5	72.6	220.4	51.1	38.5	37.3	40	44	69.3	27.4	19.9	18.9	2.15	1.21	2.44	1.77	2.16	3.8	2.43	1.67	2.02	1.9	1.49	3.35	3.39	0.92	0.94	0.94
	17	4.93	6.05	4.7	5.24	5.23	4.38	5.23	0.169926	0.034695		M0011	5.23	35.4	58.3	49.9	45.4	72.2	219.2	51.6	40.4	35.4	40.3	44.3	69.9	27.4	20	19.5	2.15	1.22	2.44	1.85	1.86	3.93	1.72	1.97	2.91	1	1.57	3.27	3.25	0.88	0.96	0.99
	2	-1.32	8.6	7.81	8.06	8.06	4.58	8.06	0.156716	0.0319977		M0012	8.06	37.9	57.5	49.6	42.3	73.3	220.9	51.7	43.4	35	39.9	43.5	74.5	27.7	19.5	19.2	1.1	1.38	2.45	2.18	2.03	3.9	1.53	1.86	2.97	2	1.5	3.42	3.52	1.15	0.94	0.82
	6	-0.14	10	8.96	9.16	9.16	5.17	9.16	0.123432	0.0252018		M0013	9.16	38.9	58.2	49.6	42.5	73.3	220.3	51.6	44	34.2	41.6	43.8	75.1	26.5	19.6	19.1	1.68	1.78	2.42	2.17	2.04	3.9	1.45	1.8	2.94	0.94	1.52	3.56	3.46	1.15	0.99	0.8
	13	1.78	10.29	6.09	6.65	6.65	5.44	6.65	0.110657	0.0225935		M0014	6.65	37.3	57.6	49.3	42.4	73.1	220.3	51.7	44.4	34.5	40.8	44.8	74.8	26.8	19.8	19	1.14	1.32	2.44	2.15	2.04	3.89	1.42	1.86	3.01	1.06	1.55	3.32	3.43	1.13	0.97	0.8
	14	2.14	11.28	6.75	7.99	7.99	5.7	7.99	0.0996058	0.0203372		M0015	7.99	37.1	58.2	50.3	45.5	72.3	220.8	51.8	42.1	35.9	39.5	44	74.6	26.6	19.8	19.5	1.13	1.28	2.42	1.89	1.88	3.95	1.54	2.29	2.93	2.12	1.38	3.34	3.39	0.93	0.91	1.01
	16	3.4	13.35	7.75	8.27	8.27	6.34	8.27	0.0768797	0.015697		M0016	8.27	38.8	58.2	49.5	42.4	73.3	219.9	51.6	43.4	34.5	40.9	44.2	75.6	25.6	19.6	19.2	1.81	1.63	2.42	2.15	2.04	3.91	1.51	1.81	2.96	0.95	1.41	3.46	3.42	0.92	0.99	0.84
	11	1.14	11.48	7.37	8.49	8.48	6.34	8.48	0.0768797	0.015697		M0017	8.48	37.2	57.9	50.1	45.5	72.4	220.3	51.9	43.8	35.1	40.9	44.9	74.8	26.9	20	19.5	1.16	1.29	2.43	1.86	1.88	3.95	1.39	2.23	2.97	1.11	1.56	3.33	3.43	1.12	0.95	0.99
	23	10.72	19.31	8.12	8.95	8.95	8.07	8.95	0.0381753	0.00779449		M0018	8.95	37.2	58.1	49.6	45.4	72.6	221.1	51.4	42.3	36.6	41.2	45	75.3	26.2	19.4	18.8	1.2	1.48	2.4	1.74	2.22	3.84	1.42	1.9	1.98	1	1.52	3.38	3.36	1.12	0.92	0.93
	27	16.32	14.62	8.05	7.98	7.98	8.18	7.98	0.0365133	0.00745515		M0019	7.98	35.3	57.6	49.2	45.3	72.5	219.3	51.1	39.3	37.1	40.5	44.7	69.8	27	19.7	18.8	2.11	1.26	2.42	1.72	2.18	3.81	1.85	1.65	1.99	1.02	1.55	3.31	3.24	0.86	0.96	0.95
	1	-1.45	10.03	9.22	10.04	---	---	---				Boltzmann averaged		36.0822	58.5673	49.6333	43.5685	72.8793	221.124	51.7652	41.3976	35.2002	40.3841	44.3289	71.3187	27.1828	19.8014	19.1891	1.56628	1.27179	2.48803	2.04397	2.00039	3.90942	1.91554	1.85405	2.85384	1.6145	1.514	3.32023	3.3395	0.936959	0.946865	0.873238
	4	-0.89	11.22	10.27	10.9	---	---	---
	15	3.25	14.9	9.27	10.34	---	---	---
	19	8.05	18.26	11.01	11.89	---	---	---
	21	9.92	20.16	12.41	13.31	---	---	---
	24	12.08	19.73	8.76	10.17	---	---	---
	25	12.5	21.48	10.42	11.64	---	---	---
	26	14.47	24.52	12.26	13.16	---	---	---
	#	31	27	27	27	19	19	19
	%Low	0.116	0.417	0.273	0.325	0.335	0.204	0.335
	Conformer
	ΔE (kJ/mol)	1.42	2.16	3.22	3.32	3.09	2.43	3.09
	Time	4.31	00:37:00.340000	01:06:14.070000	06:42:23.890000	00:27:36.630000	04:43:22.930000	02:29:47.880000
	2R3S5S7S9S11S
	Conformer	MMFF94	HF	ωB97X-D	ωB97X-D	ωB97X-D	ωB97X-V	ωB97X-D
	#		3-21G(*)	6-31G*	6-31G*	6-31G*	6-311+G(2DF,2P)	6-31G*
				(Energy)		(Part 2)	[6-311G*	(Energy)	12.2402
							(Energy)			Boltzman dist		Label	Boltzmann Weights	ChemShift(C1)	ChemShift(C2)	ChemShift(C3)	ChemShift(C4)	ChemShift(C5)	ChemShift(C6)	ChemShift(C7)	ChemShift(C8)	ChemShift(C9)	ChemShift(C10)	ChemShift(C11)	ChemShift(C12)	ChemShift(C13)	ChemShift(C14)	ChemShift(C15)	ChemShift(H1b)	ChemShift(H1a)	ChemShift(H2)	ChemShift(H4a)	ChemShift(H4b)	ChemShift(H5)	ChemShift(H8b)	ChemShift(H8a)	ChemShift(H9)	ChemShift(H10b)	ChemShift(H10a)	ChemShift(H15b)	ChemShift(H15a)	ChemShift(H14c)	ChemShift(H12c)	ChemShift(H13c)
	* 11	0	0	0	0	0	0	0	1	0.0816981		M0001	0.06	40.9	58.1	47.5	47.4	74.4	221.2	48.1	35.7	37.4	39.2	42	72.9	26.6	16.2	21.3	1.31	1.93	2.27	1.68	1.74	3.89	1.49	2.12	1.63	1.36	1.78	3.48	3.42	0.9	0.91	1.07
	5	-1.76	0.04	0.27	-0.57	-0.57	0.06	-0.57	0.976013	0.0797384		M0002	0.075	40	55.5	47.9	46.8	73.5	220.8	48	35	37.5	40.4	42.9	73	26.7	16.2	21.5	1.28	2	2.75	1.59	1.44	3.95	1.35	2.59	1.64	1.46	0.97	3.35	3.32	0.87	0.96	1.09
	14	0.54	0.83	-1.37	-1.88	-1.88	0.11	-1.88	0.956464	0.0781413		M0003	0.127	39.8	55.9	47.4	44.4	74.9	220.4	47.9	36.1	37.4	40.7	42.9	72.8	26.7	16.2	21.1	1.26	2.07	2.58	2.05	1.6	3.89	1.34	2.03	1.61	1.44	0.92	3.35	3.32	0.86	0.98	0.94
	6	-1.43	-0.54	1.43	1.04	1.03	0.17	1.03	0.933521	0.0762669		M0004	0.039	40	55.6	47.5	44.9	74.6	220.9	48.3	35.6	37.8	39.3	42.4	72.2	27	16.9	21.4	1.27	2	2.87	2.02	1.64	3.88	1.29	2.3	1.6	1.27	1.95	3.48	3.41	0.89	0.98	0.94
	13	0.45	1.19	-0.19	-1.26	-1.26	0.17	-1.26	0.933521	0.0762669		M0005	0.099	37.4	53.7	47.2	44.6	74.5	220.5	48	36	37.1	40.4	43	71.8	25.2	16.4	21.1	1.05	2.26	2.41	2	1.64	3.88	1.3	2.09	1.55	1.28	0.7	3.22	3.38	0.94	0.97	0.93
	17	1.34	0.58	-1.07	-1.68	-1.68	0.5	-1.68	0.816827	0.0667332		M0006	0.117	39.7	55.3	47.2	44.6	74.3	220.2	48	35.8	37.9	38.6	42.9	72.5	26.6	16.5	21.2	1.39	1.38	2.49	1.89	1.59	3.88	1.35	2.21	1.62	1.28	2.03	3.38	3.23	0.85	0.94	0.96
	1	-3.1	0.17	3.83	3.37	3.37	0.93	3.37	0.686376	0.0560756		M0007	0.015	39.7	55	47.8	47.5	73.3	221.2	48.2	34.6	37.7	39.4	42.3	72.3	27	16.7	21.7	1.26	1.96	3	1.56	1.47	3.95	1.3	2.78	1.62	1.28	1.99	3.47	3.41	0.89	0.94	1.08
	8	-0.83	2.21	1.69	0.99	0.99	0.99	0.99	0.669912	0.0547305		M0008	0.04	37.3	53.3	47.5	47.2	73.3	220.9	48.1	34.8	37.2	40.3	43.1	72	25.2	16.4	21.6	1.05	2.22	2.54	1.57	1.49	3.94	1.3	2.62	1.58	1.31	0.75	3.23	3.36	0.95	0.96	1.08
	4	-1.95	0.57	2.8	1.8	1.79	1.11	1.79	0.638159	0.0521364		M0009	0.029	37.6	53.9	47.2	44.6	74.6	220.4	48	36.2	36.9	41.4	42.9	71.4	26.6	16.5	21.2	1.11	2.29	2.39	1.96	1.62	3.87	1.31	2.03	1.55	1.41	0.69	3.32	3.51	1.16	0.99	0.93
	10	-0.11	3.02	0.37	-0.18	-0.18	1.34	-0.18	0.581446	0.047503		M0010	0.064	39	54.5	47.1	44.5	74.6	220.2	47.9	36	37.3	41.7	43.7	73.7	26	16.5	21	1.25	1.28	2.39	1.94	1.6	3.88	1.36	2.08	1.61	1.47	0.94	3.47	3.32	1.13	0.94	0.94
	3	-2.27	2.29	3.56	2.76	2.76	1.92	2.76	0.459812	0.0375657		M0011	0.02	39.7	54.3	47.1	44.5	74.7	220.4	48	36.2	37.5	41.8	42.9	73.5	26.5	16.6	21.1	1.22	1.25	2.43	1.92	1.59	3.89	1.37	2.11	1.59	1.65	1.66	3.58	3.49	1.19	0.94	0.95
	19	1.96	3.24	1.73	1.41	1.41	2.01	1.41	0.443367	0.0362222		M0012	0.034	39.6	55.3	47.6	47.6	73	220.7	48.2	34.4	38	38.8	42.8	72.6	26.6	16.6	21.7	1.38	1.33	2.61	1.45	1.47	3.93	1.33	2.82	1.63	1.31	2.04	3.35	3.25	0.85	0.92	1.1
	16	1.34	3.54	1.29	0.62	0.62	2.25	0.62	0.402333	0.0328699		M0013	0.046	37.6	54	47	44.4	74.5	220.1	47.9	35.8	36.3	41	43.3	71.5	26.7	16.4	21.1	1.12	1.32	2.34	1.92	1.61	3.88	1.3	2.02	1.53	1.4	0.74	3.22	3.4	1.14	0.94	0.94
	12	0.36	4.15	1.68	1.09	1.09	2.27	1.09	0.39909	0.0326049		M0014	0.038	39.3	53.8	47.1	44.4	74.9	220.5	48.1	36.2	37.8	41.2	43.3	73.8	25.6	16.5	21	1.15	1.26	2.53	1.97	1.6	3.92	1.37	2.13	1.6	1.49	1.79	3.5	3.39	0.96	0.94	0.95
	9	-0.38	4.59	2.43	2.26	2.26	2.31	2.26	0.392683	0.0320814		M0015	0.024	39	54.3	47.5	47.1	73.3	220.6	48	34.7	37.3	41.5	43.6	73.8	25.9	16.5	21.6	1.25	1.23	2.5	1.51	1.46	3.93	1.35	2.64	1.63	1.46	0.99	3.44	3.31	1.12	0.93	1.09
	2	-2.39	2.48	5.35	4.59	4.59	2.36	4.59	0.384817	0.0314388		M0016	0.009	37.4	53.9	47.7	47.3	73.4	220.8	48	34.8	36.8	41.4	42.9	71.6	26.7	16.6	21.7	1.13	2.25	2.49	1.54	1.49	3.92	1.31	2.6	1.59	1.41	0.76	3.33	3.48	1.16	0.97	1.08
	20	7.51	6.05	1.11	0.03	0.03	2.95	0.03	0.303088	0.0247617		M0017	0.059	40.2	59.1	47.2	47.9	74.2	220.6	48	35.4	37.5	39.2	42.5	73	26	16.2	21.3	1.39	1.36	1.87	1.54	1.79	3.91	1.52	2.1	1.63	1.39	1.78	3.34	3.27	0.84	0.89	1.09
	18	1.58	5.6	3.74	3.48	3.48	3.59	3.48	0.233935	0.019112		M0018	0.015	37.6	53.8	47.5	47.2	73.2	220.6	48	34.5	36.3	41	43.3	71.8	26.6	16.6	21.5	1.13	1.29	2.46	1.51	1.47	3.92	1.31	2.61	1.56	1.41	0.81	3.24	3.38	1.12	0.94	1.07
	15	0.85	6.6	4.31	3.98	3.98	3.71	3.98	0.222847	0.0182061		M0019	0.012	39.3	53.8	47.4	47.2	73.4	220.8	48.2	34.8	37.8	41	43.1	73.9	25.6	16.5	21.6	1.15	1.22	2.6	1.54	1.47	3.96	1.35	2.73	1.63	1.48	1.82	3.46	3.39	0.95	0.92	1.09
	7	-1.11	5.17	6.65	6.22	6.22	3.83	6.22	0.212284	0.0173432		M0020	0.005	39.7	54.2	47.5	47.3	73.5	220.7	48.1	34.8	37.5	41.8	42.8	73.6	26.4	16.6	21.7	1.23	1.22	2.53	1.5	1.46	3.94	1.36	2.68	1.61	1.66	1.69	3.55	3.48	1.17	0.92	1.1
	22	8.25	6.95	4.77	2.5	2.5	4.7	2.5	0.149288	0.0121965		M0021	0.022	40.8	59.5	47.5	47.7	74.3	220.8	48.2	35.6	37.5	39.9	43	72.6	26.4	16.4	21.3	1.33	2.01	1.95	1.64	1.82	3.9	1.49	2.07	1.67	1.43	0.83	3.4	3.25	0.85	0.95	1.07
	25	9.65	10.78	3.28	2.82	2.82	4.97	2.82	0.133837	0.0109342		M0022	0.019	37.7	57.9	47.3	48.1	74	220.6	48.2	35.5	36.9	40.3	42.9	71.9	25.1	16.3	21.3	1.07	2.26	1.59	1.59	1.87	3.89	1.46	2.02	1.59	1.34	0.54	3.23	3.22	0.95	0.93	1.07
	23	8.41	10.44	6.3	5.85	5.84	5.99	5.84	0.0885769	0.00723656		M0023	0.006	37.8	58.4	47.4	48	74	220.6	48	35.5	36.5	41.4	42.6	71.4	26.6	16.4	21.3	1.15	2.29	1.57	1.58	1.84	3.87	1.48	1.96	1.6	1.45	0.54	3.32	3.36	1.15	0.95	1.07
	21	8.17	12.6	6.98	6.95	6.95	6.85	6.95	0.0625438	0.00510971		M0024	0.004	39.9	58.9	47.2	48	74.1	220.5	48.1	35.5	37.2	41.7	42.6	73.5	26.5	16.5	21.2	1.25	1.24	1.59	1.56	1.82	3.89	1.54	2.02	1.62	1.69	1.48	3.45	3.48	1.2	0.9	1.07
	24	9.58	14.3	4.98	5.07	5.07	6.99	5.07	0.0590991	0.00482828		M0025	0.008	39.6	58.6	47.2	48.1	73.9	220.6	48.1	35.4	37.4	40.9	42.8	73.8	25.4	16.4	21.3	1.17	1.25	1.65	1.58	1.85	3.9	1.52	2.06	1.63	1.5	1.61	3.33	3.4	0.95	0.89	1.09
	26	11.67	14.04	4.77	4.76	4.76	7.01	4.76	0.0586227	0.00478936		M0026	0.009	39.3	59.1	47.3	48	74	220.3	48	35.4	37.1	41.8	43.5	73.7	25.8	16.4	21.3	1.27	1.27	1.53	1.55	1.84	3.9	1.51	2.01	1.65	1.52	0.76	3.35	3.32	1.13	0.91	1.09
	27	13.17	14.88	5.6	5.56	5.56	7.85	5.56	0.0417297	0.00340923		M0027	0.006	38	58.4	47.2	48	73.9	220.3	48	35.3	36	41	43.1	71.6	26.5	16.4	21.2	1.15	1.32	1.51	1.54	1.84	3.89	1.48	1.94	1.57	1.46	0.58	3.23	3.28	1.12	0.92	1.07
	#	58	27	27	27	27	27	27				Boltzmann averaged		39.1583	55.2341	47.4116	45.9569	74.1172	220.646	48.0534	35.4852	37.3768	40.3157	42.8565	72.5892	26.3386	16.4548	21.3336	1.22494	1.78775	2.48992	1.77168	1.58824	3.90478	1.35336	2.30435	1.60272	1.38979	1.30298	3.38064	3.36759	0.967934	0.948686	1.01206
	%Low	0.132	0.126	0.133	0.127	0.127	0.082	0.127
	Conformer
	ΔE (kJ/mol)	1.97	1.73	2.27	2.13	2.13	1.31	2.13
	Time	5.9	00:32:25.290000	01:01:53.710000	05:48:28.290000	00:30:17.780000	06:15:25.920000	04:11:46.760000
	2R3S5S7S9S11R
	Conformer	MMFF94	HF	ωB97X-D	ωB97X-D	ωB97X-D	ωB97X-V	ωB97X-D
	#		3-21G(*)	6-31G*	6-31G*	6-31G*	6-311+G(2DF,2P)	6-31G*
				(Energy)		(Part 2)	[6-311G*	(Energy)	8.44901
							(Energy)			Boltzman dist		Label	Boltzmann Weights	ChemShift(C1)	ChemShift(C2)	ChemShift(C3)	ChemShift(C4)	ChemShift(C5)	ChemShift(C6)	ChemShift(C7)	ChemShift(C8)	ChemShift(C9)	ChemShift(C10)	ChemShift(C11)	ChemShift(C12)	ChemShift(C13)	ChemShift(C14)	ChemShift(C15)	ChemShift(H1b)	ChemShift(H1a)	ChemShift(H2)	ChemShift(H4b)	ChemShift(H4a)	ChemShift(H5)	ChemShift(H8b)	ChemShift(H8a)	ChemShift(H9)	ChemShift(H10b)	ChemShift(H10a)	ChemShift(H15a)	ChemShift(H15b)	ChemShift(H14c)	ChemShift(H12c)	ChemShift(H13c)
	* 3	0	0	0	0	0	0	0	1	0.118357		M0001	0.063	37.1	54.2	47.3	44.5	74.7	220.2	47.9	36.4	38.7	41.7	42.5	71.6	26.8	16.6	21.4	2.2	1.25	2.56	1.6	1.97	3.88	1.35	2.04	1.91	2.03	1.01	3.39	3.44	0.93	0.99	0.96
	16	3.24	2.46	-2.46	-2.14	-2.14	0.67	-2.14	0.762526	0.0902503		M0002	0.149	36.4	54.3	47.4	44.5	74.7	220.1	47.8	36.2	39.3	41.8	43	72.1	26.5	16.4	21.1	2.25	1.28	2.56	1.63	1.99	3.9	1.28	2.06	1.5	1.34	1.16	3.22	3.33	0.9	1.02	0.93
	14	2.95	3.88	-1.76	-1.65	-1.65	0.73	-1.65	0.744235	0.0880855		M0003	0.123	38	53.9	47.1	44.6	74.4	220.5	48.1	36	39.9	41.2	43	71.7	26.7	16.6	21.1	1.12	1.36	2.57	1.63	1.99	3.89	1.38	2.09	1.53	2.12	1.01	3.28	3.3	0.9	0.95	0.96
	13	2.83	3.74	-0.87	-1.06	-1.06	1.09	-1.06	0.643345	0.0761444		M0004	0.096	38.4	53	47	44.5	74.7	220.3	48	36	37.2	40	43.1	72.3	25.5	16.5	21	0.94	1.29	2.55	1.6	1.98	3.9	1.37	2.11	1.46	2.24	0.87	3.27	3.26	0.99	0.92	0.94
	8	1.69	4.55	-1.11	-1.03	-1.04	1.5	-1.04	0.544993	0.0645037		M0005	0.096	39.6	53.5	47.1	44.5	74.5	220.3	48	36	38.4	40.8	43.7	74	26	16.5	21	1.13	1.49	2.57	1.63	1.99	3.89	1.29	2.1	1.39	1.25	1.01	3.32	3.37	1.17	0.96	0.93
	10	2.59	4.02	-0.05	0.41	0.41	1.71	0.41	0.500594	0.0592488		M0006	0.053	36.4	54.2	47.9	47.2	73.4	220.5	47.9	34.9	39.4	41.7	43.1	72.1	26.6	16.5	21.6	2.26	1.24	2.68	1.49	1.55	3.94	1.26	2.61	1.53	1.34	1.2	3.21	3.34	0.88	1	1.07
	4	0.04	2.83	1.88	1.52	1.52	1.76	1.52	0.490567	0.0580621		M0007	0.034	39.4	52.9	47.1	44.5	74.4	220.6	48	36.1	37.6	40	42.8	72	26.8	16.5	21.1	0.94	1.4	2.56	1.6	1.99	3.88	1.34	2.13	1.44	2.25	0.95	3.39	3.37	1.2	0.91	0.94
	2	-0.4	4.32	2.29	2.28	2.28	2.16	2.28	0.417256	0.0493852		M0008	0.025	40.3	53.8	47.4	44.5	74.6	220.6	48	36.1	38.1	41.6	42.8	73.8	26.4	16.5	21.1	1.76	1.72	2.54	1.63	2	3.89	1.28	2.11	1.44	1.23	1	3.49	3.47	1.22	1	0.93
	18	3.63	6.47	1.32	1.58	1.58	2.41	1.58	0.37711	0.0446336		M0009	0.033	38	53.8	47.5	47.4	73.3	220.9	48.1	34.7	40	41	43.1	71.8	26.8	16.7	21.5	1.14	1.33	2.67	1.49	1.56	3.94	1.36	2.66	1.55	2.12	1.06	3.29	3.32	0.88	0.93	1.07
	7	1.32	6.24	1.21	1.66	1.66	2.69	1.66	0.336714	0.0398524		M0010	0.032	39.5	53.4	47.5	47.2	73.2	220.7	48.1	34.7	38.5	40.7	43.7	74	25.9	16.6	21.6	1.14	1.45	2.66	1.49	1.57	3.93	1.28	2.67	1.42	1.26	1.06	3.32	3.37	1.14	0.95	1.08
	17	3.41	6.11	1.87	2.05	2.04	2.69	2.04	0.336714	0.0398524		M0011	0.028	38.5	53.2	47.5	47.4	73.4	220.7	48.1	34.5	37.3	39.7	43.1	72.5	25.6	16.6	21.6	0.96	1.27	2.63	1.48	1.54	3.95	1.34	2.69	1.5	2.25	0.92	3.29	3.26	0.98	0.9	1.09
	12	2.67	6.71	0.69	0.91	0.91	2.83	0.91	0.318169	0.0376575		M0012	0.044	39.9	53.8	47.3	44.5	74.6	220.3	47.9	36.1	38	41.2	43.2	74.1	25.6	16.4	21.1	1.87	1.55	2.55	1.64	1.99	3.89	1.31	2.09	1.51	1.25	0.91	3.4	3.39	0.99	1.01	0.94
	15	3.2	5.53	0.14	0.33	0.33	2.84	0.33	0.316884	0.0375054		M0013	0.055	39.1	52.4	47.1	44.4	74.5	220.3	47.9	36	38	40	43.5	72.3	26.8	16.4	21	0.99	1.4	2.54	1.62	1.99	3.89	1.3	2.12	1.4	1.33	0.93	3.31	3.27	1.17	0.93	0.92
	5	0.3	5.06	4.59	4.46	4.46	3.17	4.46	0.277272	0.0328171		M0014	0.01	39.4	52.9	47.4	47.4	73.4	221	48.2	34.7	37.6	39.9	42.7	72	26.9	16.6	21.7	0.94	1.35	2.62	1.48	1.56	3.94	1.32	2.71	1.47	2.24	1.01	3.41	3.36	1.19	0.89	1.08
	1	-1.38	5.77	4.4	4.82	4.82	3.22	4.82	0.271718	0.0321598		M0015	0.009	40.2	53.7	47.8	47.4	73.4	221	48.1	34.8	38.2	41.5	42.8	73.8	26.4	16.6	21.7	1.77	1.67	2.62	1.5	1.57	3.94	1.27	2.67	1.47	1.24	1.05	3.5	3.48	1.18	0.99	1.08
	11	2.6	7.05	2.52	2.8	2.8	3.87	2.8	0.208876	0.0247219		M0016	0.02	39.1	52.4	47.5	47.2	73.2	220.7	48	34.6	38	39.8	43.3	72.2	26.7	16.4	21.7	0.98	1.34	2.6	1.48	1.55	3.93	1.28	2.68	1.43	1.33	0.97	3.32	3.25	1.14	0.91	1.1
	9	2.15	8.45	3.31	3.65	3.65	4.02	3.65	0.196574	0.023266		M0017	0.014	40	53.7	47.7	47.2	73.3	220.7	48	34.7	38.1	41	43.3	74	25.6	16.5	21.6	1.87	1.53	2.65	1.49	1.55	3.94	1.29	2.64	1.53	1.25	0.96	3.4	3.4	0.97	0.99	1.08
	21	8.97	8.52	2.84	3.45	3.45	4.29	3.45	0.176229	0.020858		M0018	0.016	37.4	58.8	47.5	48	74.1	220.4	48	35.8	38.4	41.9	42.2	71.4	26.8	16.6	21.3	2.24	1.26	1.74	1.82	1.6	3.87	1.52	1.95	1.97	2.08	0.85	3.38	3.44	0.88	0.96	1.06
	27	13.11	12.06	1.48	2.14	2.14	5.67	2.14	0.100822	0.011933		M0019	0.027	36.8	58.8	47.6	47.9	74.1	220.2	47.9	35.7	39	41.8	42.8	71.8	26.4	16.4	21.3	2.28	1.28	1.73	1.85	1.59	3.89	1.44	1.98	1.57	1.39	0.97	3.21	3.34	0.84	0.98	1.07
	26	13.04	13.77	2.35	2.87	2.87	5.89	2.87	0.0922347	0.0109166		M0020	0.02	38.3	58.3	47.2	48.2	74.1	220.6	48.1	35.4	39.5	41.3	42.8	71.5	26.6	16.6	21.3	1.17	1.36	1.76	1.86	1.62	3.9	1.55	1.97	1.59	2.17	0.84	3.27	3.32	0.85	0.91	1.09
	24	12.97	14.03	2.96	3.44	3.44	6.29	3.44	0.078451	0.00928523		M0021	0.016	38.7	57.7	47.1	48.1	73.9	220.4	48.1	35.3	37	40	42.8	72.2	25.5	16.4	21.2	0.96	1.27	1.69	1.84	1.58	3.89	1.53	2.04	1.5	2.3	0.69	3.27	3.26	0.94	0.88	1.08
	20	8.87	12.14	4.95	5.31	5.31	6.32	5.31	0.0775044	0.00917319		M0022	0.007	39.6	57.3	47.2	48	74	220.7	48.1	35.5	37.3	40.1	42.5	71.7	26.9	16.5	21.3	0.96	1.38	1.71	1.84	1.6	3.89	1.5	2.04	1.47	2.3	0.78	3.38	3.36	1.15	0.88	1.08
	19	8.13	13.01	5.25	5.84	5.84	6.5	5.84	0.0720598	0.00852879		M0023	0.006	40.6	58.1	47.4	48	74.1	220.8	48.1	35.5	37.9	41.6	42.5	73.4	26.4	16.3	21.3	1.77	1.7	1.69	1.85	1.61	3.89	1.43	2.01	1.48	1.28	0.82	3.49	3.46	1.16	0.95	1.07
	22	11.62	14.85	2.77	3.53	3.53	6.67	3.53	0.0672694	0.00796181		M0024	0.015	39.9	57.8	47.2	48	73.9	220.4	48.1	35.3	38.1	40.7	43.4	73.7	26.1	16.3	21.2	1.15	1.48	1.72	1.87	1.59	3.9	1.44	2	1.42	1.28	0.83	3.32	3.36	1.13	0.91	1.06
	25	13.03	15.72	4.02	4.8	4.8	7.9	4.8	0.0408938	0.00484007		M0025	0.009	39.3	56.9	47.2	48	73.9	220.4	48.1	35.4	37.8	40	43.1	71.9	26.7	16.4	21.3	1	1.38	1.68	1.86	1.58	3.89	1.45	2.06	1.43	1.38	0.76	3.3	3.26	1.11	0.89	1.07
	6	0.38	2.48	2.85	---	---	---	---				Boltzmann averaged		38.407	53.9953	47.339	45.6298	74.1664	220.469	47.9916	35.6609	38.4939	40.9652	43.0105	72.4761	26.3855	16.5223	21.2854	1.51311	1.37649	2.51444	1.59813	1.82596	3.90425	1.33353	2.24963	1.53925	1.73062	0.998147	3.32941	3.35422	1.01737	0.958634	0.993678
	23	12.51	16.51	4.49	---	---	---	---
	#	31	27	27	25	25	25	25
	%Low	0.159	0.262	0.152	0.149	0.149	0.118	0.149
	Conformer
	ΔE (kJ/mol)	2.25	3.09	2.63	2.36	2.36	2.04	2.36
	Time	5.55	00:31:36.540000	01:02:26.780000	04:47:10.340000	00:24:11.490000	06:16:19.490000	03:30:05.860000
	2S3S5S7S9R11S
	Conformer	MMFF94	HF	ωB97X-D	ωB97X-D	ωB97X-D	ωB97X-V	ωB97X-D
	#		3-21G(*)	6-31G*	6-31G*	6-31G*	6-311+G(2DF,2P)	6-31G*
				(Energy)		(Part 2)	[6-311G*	(Energy)	7.78892
							(Energy)			Boltzman dist		Label	Boltzmann Weights	ChemShift(C1)	ChemShift(C2)	ChemShift(C3)	ChemShift(C4)	ChemShift(C5)	ChemShift(C6)	ChemShift(C7)	ChemShift(C8)	ChemShift(C9)	ChemShift(C10)	ChemShift(C11)	ChemShift(C12)	ChemShift(C13)	ChemShift(C14)	ChemShift(C15)	ChemShift(H1b)	ChemShift(H1a)	ChemShift(H2)	ChemShift(H4b)	ChemShift(H4a)	ChemShift(H5)	ChemShift(H8b)	ChemShift(H8a)	ChemShift(H9)	ChemShift(H10b)	ChemShift(H10a)	ChemShift(H15b)	ChemShift(H15a)	ChemShift(H14c)	ChemShift(H12c)	ChemShift(H13c)
	* 3	0	0	0	0	0	0	0	1	0.128387		M0001	0.158	34.2	56.4	51	38.9	73.4	221.2	51.1	38.3	38.3	41.2	42.8	73.4	26.3	18.4	19.7	1.18	2.17	1.76	1.67	2.09	3.97	1.11	2.17	2.69	1.12	1.42	3.33	3.44	0.88	0.96	1.01
	9	2.76	0.93	-0.34	-0.47	-0.47	0.06	-0.47	0.976013	0.125308		M0002	0.19	33.9	56.2	50.1	36	74.3	221.1	50.8	39	37.6	41.4	43.1	73	26.5	18.4	19.4	1.16	2.27	1.74	1.83	2.35	3.88	1.14	1.81	2.64	1.09	1.41	3.32	3.44	0.89	1.01	0.85
	6	1.52	1.44	3.82	3.58	3.58	1.13	3.58	0.633016	0.0812712		M0003	0.037	34.6	56.2	49.9	35.9	74.2	221.4	51	39.2	37	41.5	42.6	72.3	26.9	18.4	19.5	1.13	2.21	1.74	1.79	2.35	3.88	1.15	1.87	3.06	0.95	2.04	3.49	3.53	0.92	0.96	0.84
	14	4.1	3.42	2.87	3.06	3.06	1.2	3.06	0.615336	0.0790015		M0004	0.046	34.6	55.7	50.2	38.7	73.8	221.6	50.5	37.3	39.7	41.8	42.2	73.1	26.5	18.2	19.2	1.19	2.07	1.73	1.94	1.92	3.82	1.19	1.93	2.09	1.03	1.97	3.5	3.55	0.93	0.93	0.96
	1	-0.67	1.23	4.88	4.93	4.92	1.75	4.92	0.492556	0.063238		M0005	0.022	34.4	56.3	50.8	38.9	73.3	221.5	51.2	38.6	37.9	41.6	42.6	72.6	26.9	18.4	19.9	1.13	2.14	1.77	1.63	2.03	3.95	1.12	2.26	3.02	0.99	2.04	3.5	3.53	0.92	0.93	1.03
	13	3.97	4.2	2.21	1.75	1.75	1.83	1.75	0.476866	0.0612237		M0006	0.078	35.6	55.2	49.6	36.2	74.2	221	50.8	38.7	35.3	38.7	43.3	72	25.3	18.3	19.5	1.14	0.92	1.7	1.8	2.05	3.91	1.24	1.88	2.55	0.74	2.27	3.46	3.3	0.99	0.94	0.88
	5	1.16	3.33	5.15	4.57	4.56	2.51	4.56	0.362154	0.0464961		M0007	0.025	36.5	54.9	49.6	36.1	74.2	221	50.8	38.7	35.5	38.9	43.1	71.5	26.7	18.3	19.4	1.24	0.91	1.71	1.77	2.01	3.88	1.25	1.85	2.5	0.82	2.29	3.58	3.41	1.21	0.93	0.85
	11	2.96	5.52	2.75	2.42	2.42	2.71	2.42	0.334	0.0428814		M0008	0.059	36.5	55.3	49.5	36	74	220.8	50.7	38.9	36.5	40.2	44	73.6	26.1	18.3	19.4	1.3	1.14	1.76	1.82	2.04	3.89	1.19	1.82	2.47	0.91	1.3	3.37	3.55	1.17	0.97	0.85
	4	0.04	4.27	5.54	5.11	5.11	2.74	5.11	0.329969	0.0423639		M0009	0.02	36.9	55.7	49.8	36.1	74.2	221.1	50.7	38.9	36.3	41	43.1	73.4	26.4	18.2	19.4	1.49	1.84	1.73	1.83	2.13	3.89	1.21	1.8	2.52	0.91	1.27	3.54	3.65	1.21	0.98	0.84
	18	4.94	5.75	2.22	2.09	2.09	2.91	2.09	0.308034	0.0395476		M0010	0.068	35.4	55.5	49.7	36.4	74	220.9	50.9	39	38.3	40.5	43.1	72.5	26.7	18.3	19.5	1.23	1.18	1.76	1.82	1.95	3.9	1.19	1.89	2.65	0.92	2.15	3.41	3.4	0.89	0.96	0.87
	10	2.89	6.27	3.68	3.46	3.46	3.11	3.46	0.284086	0.0364731		M0011	0.039	36.5	55.9	49.8	36.1	74.2	221.2	50.8	38.9	36.1	40.6	43.3	73.6	25.3	18.2	19.4	1.32	1.96	1.74	1.85	2.19	3.92	1.2	1.83	2.6	0.84	1.29	3.45	3.57	0.95	0.99	0.85
	17	4.54	6.32	4.14	4.07	4.07	3.3	4.07	0.263063	0.033774		M0012	0.031	35.7	55.4	50.4	39.2	73.2	221.1	51.1	38	36.2	38.7	43.4	72.2	25.3	18.4	19.7	1.14	0.85	1.73	1.63	1.78	3.94	1.21	2.28	2.51	0.78	2.3	3.43	3.3	0.99	0.92	1.03
	15	4.16	5.9	3.48	3.3	3.3	3.52	3.3	0.240656	0.0308972		M0013	0.042	36.1	54.3	49.6	36	74	220.8	50.7	38.6	35.9	39.1	43.7	71.6	26.8	18.3	19.3	1.24	0.96	1.69	1.79	2.01	3.87	1.22	1.82	2.46	0.82	1.35	3.49	3.31	1.18	0.95	0.84
	7	1.56	7.1	4.81	5.01	5.01	3.89	5.01	0.207192	0.0266009		M0014	0.021	36.4	56.1	50.6	39.1	73.3	221.3	51.1	38.1	36.9	40.6	43.4	73.7	25.5	18.2	19.8	1.3	1.91	1.77	1.68	1.91	3.96	1.17	2.21	2.56	0.87	1.31	3.45	3.52	0.98	0.95	1.03
	2	-0.37	6.02	7.3	7.32	7.32	4.08	7.32	0.191859	0.0246323		M0015	0.008	36.9	55.9	50.6	39.1	73.4	221.3	51	38.2	37.1	41	43.1	73.5	26.5	18.3	19.9	1.48	1.79	1.76	1.66	1.87	3.94	1.18	2.19	2.48	0.94	1.3	3.54	3.62	1.21	0.95	1.02
	12	3.49	7.48	4.67	4.76	4.76	4.19	4.76	0.183506	0.0235599		M0016	0.023	36.5	55.5	50.4	39.1	73.2	220.9	51	38.2	37.3	40.2	44	73.7	26	18.5	19.8	1.29	1.08	1.78	1.65	1.79	3.93	1.16	2.21	2.44	0.94	1.33	3.38	3.52	1.17	0.95	1.03
	8	2.38	5.9	7.48	7.27	7.27	4.36	7.27	0.171307	0.0219937		M0017	0.008	36.6	55.1	50.4	39.1	73.3	221.1	51.1	38.1	36.4	39	43.1	71.7	26.7	18.4	19.8	1.24	0.85	1.74	1.61	1.75	3.93	1.22	2.25	2.46	0.85	2.32	3.55	3.41	1.2	0.91	1.03
	16	4.21	7.49	5.04	5.25	5.24	4.67	5.24	0.151111	0.0194008		M0018	0.019	36.2	54.6	50.4	39	73.2	220.9	51	38	36.8	39.1	43.6	71.7	26.7	18.3	19.8	1.24	0.9	1.71	1.63	1.74	3.93	1.19	2.2	2.43	0.85	1.38	3.45	3.3	1.17	0.91	1.02
	19	6.21	8.4	5.09	5.13	5.13	4.77	5.13	0.145118	0.0186314		M0019	0.02	35.3	55.7	50.6	39.5	73	221.1	51.2	38.3	39.1	40.6	43.2	72.5	26.8	18.5	19.7	1.22	1.11	1.79	1.65	1.7	3.93	1.15	2.29	2.6	0.96	2.17	3.38	3.41	0.89	0.94	1.03
	20	11.27	9.98	5.28	4.22	4.22	5.12	4.22	0.125955	0.016171		M0020	0.029	34.6	55.7	50.1	38.6	73.7	221.3	50.5	37.3	40.5	41.2	42.9	73	26	18.2	19.2	1.2	2.08	1.73	2	1.87	3.83	1.19	1.9	1.68	1.1	1.38	3.37	3.4	0.88	0.96	0.96
	22	12.67	10.7	5.61	4.58	4.58	5.43	4.58	0.111105	0.0142645		M0021	0.025	34.8	55.4	49.9	39.1	73.5	221.1	50.4	37.1	40.5	41.6	43.1	72.8	26.3	18.2	19.1	1.24	1.15	1.76	1.95	1.62	3.82	1.23	1.92	1.8	1.03	2.05	3.36	3.46	0.89	0.93	0.98
	25	14.48	14.78	6.09	6.21	6.21	6.87	6.21	0.0620397	0.00796512		M0022	0.013	35.5	54.9	49.7	38.9	73.6	221.1	50.3	36.9	38.4	38.8	43.3	72	25.1	18.1	19.1	1.16	0.83	1.7	1.94	1.63	3.83	1.29	1.92	1.43	0.81	2.28	3.33	3.32	1	0.9	0.98
	23	12.84	14.08	9.11	9.08	9.08	7.69	9.08	0.0445208	0.00571591		M0023	0.004	36.4	54.5	49.6	38.8	73.6	221.1	50.3	37	38.7	38.9	43	71.6	26.6	18	19.2	1.26	0.83	1.71	1.92	1.6	3.81	1.3	1.89	1.4	0.88	2.3	3.47	3.41	1.22	0.89	0.97
	24	13.36	17.56	8.17	8.36	8.36	8.6	8.36	0.0308063	0.00395515		M0024	0.005	36.4	55.5	49.8	38.8	73.7	221.3	50.3	37.1	39.3	40.7	43.3	73.6	25.3	18	19.2	1.34	1.86	1.73	2	1.74	3.84	1.25	1.88	1.46	0.89	1.27	3.45	3.42	0.98	0.96	0.97
	26	16.15	17.63	7.58	7.85	7.85	8.71	7.85	0.0294652	0.00378296		M0025	0.007	36.5	54.9	49.6	38.7	73.5	220.9	50.2	37	39.6	40.3	43.9	73.6	25.8	18.2	19.1	1.32	1.04	1.75	1.96	1.62	3.82	1.25	1.85	1.35	0.97	1.29	3.38	3.44	1.18	0.94	0.97
	27	17.34	18.42	8.79	8.99	8.99	9.77	8.99	0.0191878	0.00246347		M0026	0.004	36.1	53.9	49.6	38.7	73.5	220.9	50.2	36.9	39.1	39.2	43.5	71.7	26.6	18	19.1	1.26	0.88	1.68	1.94	1.58	3.81	1.27	1.87	1.33	0.87	1.35	3.38	3.33	1.18	0.9	0.97
	21	11.78	15.6	10.01	9.99	---	---	---				Boltzmann averaged		35.2369	55.7427	50.1683	37.4863	73.8035	221.169	50.8713	38.4584	37.4254	40.6303	43.0483	72.7875	26.3263	18.3267	19.5204	1.2165	1.69555	1.74124	1.77233	2.04508	3.90266	1.17554	1.9858	2.54916	0.95608	1.72842	3.43229	3.46243	0.991193	0.955369	0.928182
	#	31	27	27	27	26	26	26
	%Low	0.147	0.218	0.192	0.19	0.19	0.128	0.19
	Conformer
	ΔE (kJ/mol)	1.92	2.42	2.84	2.84	2.82	2.15	2.82
	Time	0.43	00:12:14.160000	00:39:26.920000	03:44:28.470000	00:25:48.310000	06:00:22.710000	05:08:30.200000
	2S3S5S7S9S11S
	Conformer	MMFF94	HF	ωB97X-D	ωB97X-D	ωB97X-D	ωB97X-V	ωB97X-D
	#		3-21G(*)	6-31G*	6-31G*	6-31G*	6-311+G(2DF,2P)	6-31G*
				(Energy)		(Part 2)	[6-311G*	(Energy)	2.53796
							(Energy)			Boltzman dist		Label	Boltzmann Weights	ChemShift(C1)	ChemShift(C2)	ChemShift(C3)	ChemShift(C4)	ChemShift(C5)	ChemShift(C6)	ChemShift(C7)	ChemShift(C8)	ChemShift(C9)	ChemShift(C10)	ChemShift(C11)	ChemShift(C12)	ChemShift(C13)	ChemShift(C14)	ChemShift(C15)	ChemShift(H1b)	ChemShift(H1a)	ChemShift(H2)	ChemShift(H4b)	ChemShift(H4a)	ChemShift(H5)	ChemShift(H8b)	ChemShift(H8a)	ChemShift(H9)	ChemShift(H10b)	ChemShift(H10a)	ChemShift(H15b)	ChemShift(H15a)	ChemShift(H14a)	ChemShift(H12c)	ChemShift(H13c)
	* 5	0	0	0	0	0	0	0	1	0.394017		M0001	0.661	38.3	54.4	51.7	34.7	74	222.6	51.2	39.2	34	39.8	43.8	69.8	26.2	20.4	20.2	1.52	2.53	2.46	1.74	2.9	3.95	1.76	2.06	2.33	0.95	2.86	3.44	3.45	0.85	0.93	0.85
	1	-3.93	2.54	5.9	7.1	7.09	2.52	7.09	0.360692	0.142119		M0002	0.038	38.1	54.4	52.4	36.8	72.5	223.3	51.3	38.1	34.4	39.9	43.1	70	26.2	20.5	20.7	1.46	2.4	2.45	1.5	2.96	4.03	1.7	2.61	2.33	1.08	3.49	3.53	3.57	0.88	0.87	1.03
	4	-0.46	5.54	3.95	4.26	4.25	2.56	4.25	0.354901	0.139837		M0003	0.119	38.5	54.3	52.5	37.7	73.2	222.9	50.8	38.2	34.2	39.2	43.9	70	25.9	20.5	20.7	1.51	2.43	2.47	1.56	2.73	3.95	1.75	2.49	2.35	0.98	2.77	3.48	3.41	0.86	0.91	1.01
	13	1.68	5.13	7.44	8.28	8.28	3.35	8.28	0.257794	0.101575		M0004	0.023	37.1	54.2	51.7	34.2	73.7	223.3	51.1	38.5	34.1	40.4	43.4	69.2	26	20.3	20.2	1.41	2.54	2.42	1.68	3.29	3.92	1.7	2.19	2.31	1.01	3.58	3.56	3.53	0.88	0.91	0.84
	7	0.17	14.36	6.25	7.15	7.15	4.84	7.15	0.141065	0.0555823		M0005	0.037	40.2	54.3	51.1	36.3	73.4	222.5	50.9	38.3	33.7	42	44.2	74	24.9	20	20	1.54	1.28	2.46	1.81	2.16	3.93	1.73	2.13	2.24	1.29	2.55	3.63	3.49	1.14	0.85	0.86
	17	3.38	7.15	6.69	6.43	6.43	5.24	6.43	0.119984	0.047276		M0006	0.049	37.9	54.6	52.2	36.9	72.1	222.8	51.4	38.1	34.3	40.8	43.7	70.1	25.9	20.5	20.6	1.48	1.48	2.48	1.46	2.66	4.04	1.72	2.65	2.34	1.14	3.51	3.4	3.52	0.83	0.84	1.04
	10	1.25	15.5	7.18	8.24	8.24	5.94	8.24	0.0903873	0.0356142		M0007	0.024	40.2	54	50.8	36.4	73.1	222.5	50.8	38.1	33.1	42.4	44.3	73.8	24.1	20.2	20	1.7	1.38	2.5	1.81	2.15	3.92	1.71	2.11	2.28	1.07	2.42	3.49	3.62	1.13	0.87	0.85
	19	7.21	12.47	9.12	8.54	8.54	6.4	8.54	0.0750356	0.0295653		M0008	0.021	37.6	53.9	51.3	34.7	73.3	222.9	51.1	38.3	33.7	40.2	44	69.4	25.7	20.3	20.1	1.42	1.51	2.45	1.67	2.77	3.93	1.71	2.27	2.32	1.06	3.54	3.41	3.5	0.83	0.88	0.86
	11	1.47	16.98	8.53	9.66	9.66	6.46	9.66	0.0732357	0.0288561		M0009	0.013	41.4	54.4	51	36.4	73.3	222.8	50.9	38.4	33.2	42.1	44	73.8	24.2	20.1	20	1.84	2.01	2.47	1.87	2.23	3.94	1.72	2.1	2.24	1.01	2.47	3.56	3.64	0.94	0.92	0.85
	9	1.21	16.98	8.55	9.66	9.66	6.76	9.66	0.0648636	0.0255574		M0010	0.013	40.2	54.5	51.9	39.3	72.5	222.5	50.7	37.6	34.1	42.1	44.1	74.3	24.8	20.1	20.6	1.56	1.24	2.48	1.62	1.97	3.97	1.74	2.52	2.27	1.34	2.51	3.55	3.5	1.14	0.83	1.03
	2	-1.59	14.68	9.87	10.79	---	---	---				Boltzmann averaged		38.4493	54.3431	51.8427	35.7873	73.41	222.825	51.1023	38.6009	34.031	40.1904	43.7285	70.4041	25.8682	20.3741	20.3431	1.51183	2.26035	2.45879	1.66639	2.79824	3.96003	1.7355	2.26418	2.32003	1.02587	3.00782	3.48641	3.48941	0.893272	0.901484	0.911374
	3	-0.81	17.37	12.53	13.65	---	---	---
	6	0.09	17.03	11.23	12.08	---	---	---
	8	0.85	18.78	10.44	11.74	---	---	---
	12	1.56	19.61	13.93	14.94	---	---	---
	14	2.36	17.84	9.28	10.57	---	---	---
	15	2.86	20.89	11.35	12.71	---	---	---
	16	3.3	19.81	9.84	10.97	---	---	---
	18	4.01	12.49	9.5	10.04	---	---	---
	20	10	27.94	15.15	---	---	---	---
	21	11.2	17.81	11.86	10.16	---	---	---
	22	11.66	28.77	15.96	---	---	---	---
	23	12.26	31	14.28	15.19	---	---	---
	24	13.96	12.59	9.4	10.05	---	---	---
	25	14.15	32.1	15.4	---	---	---	---
	26	14.69	2.59	---	---	---	---	---
	27	15.13	29.98	13.42	14.32	---	---	---
	28	15.39	30.74	14.18	14.84	---	---	---
	#	58	28	27	24	10	10	10
	%Low	0.282	0.492	0.551	0.611	0.661	0.393	0.661
	Conformer
	ΔE (kJ/mol)	3.14	1.94	3.15	2.88	2.19	2.34	2.19
	Time	4.53	00:27:55.710000	00:59:44.730000	05:48:08.050000	00:13:19.730000	02:25:50.180000	02:07:00.250000
	2S3S5S7S9S11R
	Conformer	MMFF94	HF	ωB97X-D	ωB97X-D	ωB97X-D	ωB97X-V	ωB97X-D
	#		3-21G(*)	6-31G*	6-31G*	6-31G*	6-311+G(2DF,2P)	6-31G*
				(Energy)		(Part 2)	[6-311G*	(Energy)	2.51796
							(Energy)			Boltzman dist		Label	Boltzmann Weights	ChemShift(C1)	ChemShift(C2)	ChemShift(C3)	ChemShift(C4)	ChemShift(C5)	ChemShift(C6)	ChemShift(C7)	ChemShift(C8)	ChemShift(C9)	ChemShift(C10)	ChemShift(C11)	ChemShift(C12)	ChemShift(C13)	ChemShift(C14)	ChemShift(C15)	ChemShift(H1b)	ChemShift(H1a)	ChemShift(H2)	ChemShift(H4b)	ChemShift(H4a)	ChemShift(H5)	ChemShift(H8b)	ChemShift(H8a)	ChemShift(H9)	ChemShift(H10b)	ChemShift(H10a)	ChemShift(H15b)	ChemShift(H15a)	ChemShift(H14c)	ChemShift(H12c)	ChemShift(H13c)
	* 5	0	0	0	0	0	0	0	1	0.397147		M0001	0.67	38.2	54.3	51.7	34.8	73.9	222.6	51.1	39.2	34	39.7	43.8	69.7	26	20.4	20.2	1.51	2.53	2.46	1.74	2.87	3.94	1.76	2.06	2.33	0.94	2.85	3.44	3.45	0.84	0.93	0.85
	1	-3.93	2.54	5.78	7.2	7.19	2.56	7.19	0.354901	0.140948		M0002	0.037	38.1	54.4	52.4	36.8	72.5	223.3	51.3	38.1	34.4	39.9	43.1	70	26.2	20.5	20.7	1.46	2.4	2.45	1.5	2.96	4.03	1.7	2.61	2.33	1.08	3.49	3.53	3.57	0.88	0.87	1.03
	4	-0.46	5.54	3.84	4.36	4.34	2.59	4.34	0.350618	0.139247		M0003	0.116	38.5	54.3	52.5	37.7	73.2	222.9	50.8	38.2	34.2	39.2	43.9	70	25.9	20.5	20.7	1.51	2.43	2.47	1.56	2.73	3.95	1.75	2.49	2.35	0.98	2.77	3.48	3.41	0.86	0.91	1.01
	13	1.68	5.13	7.33	8.37	8.37	3.38	8.37	0.254683	0.101147		M0004	0.023	37.1	54.2	51.7	34.2	73.7	223.3	51.1	38.5	34.1	40.4	43.4	69.2	26	20.3	20.2	1.41	2.54	2.42	1.68	3.29	3.92	1.7	2.19	2.31	1.01	3.58	3.56	3.53	0.88	0.91	0.84
	7	0.17	14.36	6.14	7.25	7.25	4.87	7.25	0.139363	0.0553477		M0005	0.036	40.2	54.3	51.1	36.3	73.4	222.5	50.9	38.3	33.7	42	44.2	74	24.9	20	20	1.54	1.28	2.46	1.81	2.16	3.93	1.73	2.13	2.24	1.29	2.55	3.63	3.49	1.14	0.85	0.86
	17	3.38	7.15	6.57	6.52	6.52	5.27	6.52	0.118537	0.0470764		M0006	0.048	37.9	54.6	52.2	36.9	72.1	222.8	51.4	38.1	34.3	40.8	43.7	70.1	25.9	20.5	20.6	1.48	1.48	2.48	1.46	2.66	4.04	1.72	2.65	2.34	1.14	3.51	3.4	3.52	0.83	0.84	1.04
	10	1.25	15.5	7.06	8.34	8.34	5.97	8.34	0.0892966	0.0354639		M0007	0.023	40.2	54	50.8	36.4	73.1	222.5	50.8	38.1	33.1	42.4	44.3	73.8	24.1	20.2	20	1.7	1.38	2.5	1.81	2.15	3.92	1.71	2.11	2.28	1.07	2.42	3.49	3.62	1.13	0.87	0.85
	19	7.21	12.47	9	8.63	8.63	6.43	8.63	0.0741302	0.0294405		M0008	0.021	37.6	53.9	51.3	34.7	73.3	222.9	51.1	38.3	33.7	40.2	44	69.4	25.7	20.3	20.1	1.42	1.51	2.45	1.67	2.77	3.93	1.71	2.27	2.32	1.06	3.54	3.41	3.5	0.83	0.88	0.86
	11	1.47	16.98	8.41	9.75	9.75	6.49	9.75	0.072352	0.0287344		M0009	0.013	41.4	54.4	51	36.4	73.3	222.8	50.9	38.4	33.2	42.1	44	73.8	24.2	20.1	20	1.84	2.01	2.47	1.87	2.23	3.94	1.72	2.1	2.24	1.01	2.47	3.56	3.64	0.94	0.92	0.85
	9	1.21	16.98	8.44	9.76	9.76	6.79	9.76	0.0640809	0.0254495		M0010	0.013	40.2	54.5	51.9	39.3	72.5	222.5	50.7	37.6	34.1	42.1	44.1	74.3	24.8	20.1	20.6	1.56	1.24	2.48	1.62	1.97	3.97	1.74	2.52	2.27	1.34	2.51	3.55	3.5	1.14	0.83	1.03
	2	-1.59	14.68	9.75	10.88	---	---	---				Boltzmann averaged		38.4091	54.3037	51.8417	35.8212	73.3737	222.824	51.0629	38.6041	34.0307	40.149	43.7292	70.3618	25.7902	20.3742	20.3423	1.50793	2.26156	2.4588	1.66684	2.78672	3.95597	1.73563	2.26301	2.32007	1.0215	3.00286	3.48616	3.48918	0.889101	0.901638	0.911012
	3	-0.81	17.37	12.41	13.74	---	---	---
	6	0.09	17.03	11.11	12.18	---	---	---
	8	0.85	18.78	10.33	11.83	---	---	---
	12	1.56	19.61	13.81	15.03	---	---	---
	14	2.36	17.84	9.16	10.66	---	---	---
	15	2.86	20.89	11.24	12.8	---	---	---
	16	3.3	19.81	9.72	11.06	---	---	---
	18	4.01	12.49	9.38	10.13	---	---	---
	20	10	27.94	15.03	---	---	---	---
	21	11.2	17.81	11.74	10.26	---	---	---
	22	11.66	28.77	15.85	---	---	---	---
	23	12.26	31	14.17	15.28	---	---	---
	24	13.96	12.59	9.28	10.14	---	---	---
	25	14.15	32.1	15.29	---	---	---	---
	26	14.69	2.59	---	---	---	---	---
	27	15.13	29.98	13.31	14.41	---	---	---
	28	15.39	30.74	14.07	14.93	---	---	---
	#	58	28	27	24	10	10	10
	%Low	0.282	0.492	0.54	0.62	0.67	0.396	0.67
	Conformer
	ΔE (kJ/mol)	3.14	1.94	3.18	2.85	2.16	2.35	2.16
	Time	6.5	02:06:58.230000	01:19:44.680000	06:01:22.720000	00:06:47.150000	01:33:51.250000	02:06:13.970000
	2S3S5S7S9R11R		2S3S5S7S9R11R
	Conformer	MMFF94	HF	ωB97X-D	ωB97X-D	ωB97X-D	ωB97X-V	ωB97X-D
	#		3-21G(*)	6-31G*	6-31G*	6-31G*	6-311+G(2DF,2P)	6-31G*
				(Energy)		(Part 2)	[6-311G*	(Energy)	7.78892
							(Energy)			Boltzman dist		Label	Boltzmann Weights	ChemShift(C1)	ChemShift(C2)	ChemShift(C3)	ChemShift(C4)	ChemShift(C5)	ChemShift(C6)	ChemShift(C7)	ChemShift(C8)	ChemShift(C9)	ChemShift(C10)	ChemShift(C11)	ChemShift(C12)	ChemShift(C13)	ChemShift(C14)	ChemShift(C15)	ChemShift(H1b)	ChemShift(H1a)	ChemShift(H2)	ChemShift(H4b)	ChemShift(H4a)	ChemShift(H5)	ChemShift(H8b)	ChemShift(H8a)	ChemShift(H9)	ChemShift(H10b)	ChemShift(H10a)	ChemShift(H15b)	ChemShift(H15a)	ChemShift(H14c)	ChemShift(H12c)	ChemShift(H13c)
	* 3	0	0	0	0	0	0	0	1	0.128387		M0001	0.158	34.2	56.4	51	38.9	73.4	221.2	51.1	38.3	38.3	41.2	42.8	73.4	26.3	18.4	19.7	1.18	2.17	1.76	1.67	2.09	3.97	1.11	2.17	2.69	1.12	1.42	3.33	3.44	0.88	0.96	1.01
	9	2.76	0.93	-0.34	-0.47	-0.47	0.06	-0.47	0.976013	0.125308		M0002	0.19	33.9	56.2	50.1	36	74.3	221.1	50.8	39	37.6	41.4	43.1	73	26.5	18.4	19.4	1.16	2.27	1.74	1.83	2.35	3.88	1.14	1.81	2.64	1.09	1.41	3.32	3.44	0.89	1.01	0.85
	6	1.52	1.44	3.82	3.58	3.58	1.13	3.58	0.633016	0.0812712		M0003	0.037	34.6	56.2	49.9	35.9	74.2	221.4	51	39.2	37	41.5	42.6	72.3	26.9	18.4	19.5	1.13	2.21	1.74	1.79	2.35	3.88	1.15	1.87	3.06	0.95	2.04	3.49	3.53	0.92	0.96	0.84
	14	4.1	3.42	2.87	3.06	3.06	1.2	3.06	0.615336	0.0790015		M0004	0.046	34.6	55.7	50.2	38.7	73.8	221.6	50.5	37.3	39.7	41.8	42.2	73.1	26.5	18.2	19.2	1.19	2.07	1.73	1.94	1.92	3.82	1.19	1.93	2.09	1.03	1.97	3.5	3.55	0.93	0.93	0.96
	1	-0.67	1.23	4.88	4.93	4.92	1.75	4.92	0.492556	0.063238		M0005	0.022	34.4	56.3	50.8	38.9	73.3	221.5	51.2	38.6	37.9	41.6	42.6	72.6	26.9	18.4	19.9	1.13	2.14	1.77	1.63	2.03	3.95	1.12	2.26	3.02	0.99	2.04	3.5	3.53	0.92	0.93	1.03
	13	3.97	4.2	2.21	1.75	1.75	1.83	1.75	0.476866	0.0612237		M0006	0.078	35.6	55.2	49.6	36.2	74.2	221	50.8	38.7	35.3	38.7	43.3	72	25.3	18.3	19.5	1.14	0.92	1.7	1.8	2.05	3.91	1.24	1.88	2.55	0.74	2.27	3.46	3.3	0.99	0.94	0.88
	5	1.16	3.33	5.15	4.57	4.56	2.51	4.56	0.362154	0.0464961		M0007	0.025	36.5	54.9	49.6	36.1	74.2	221	50.8	38.7	35.5	38.9	43.1	71.5	26.7	18.3	19.4	1.24	0.91	1.71	1.77	2.01	3.88	1.25	1.85	2.5	0.82	2.29	3.58	3.41	1.21	0.93	0.85
	11	2.96	5.52	2.75	2.42	2.42	2.71	2.42	0.334	0.0428814		M0008	0.059	36.5	55.3	49.5	36	74	220.8	50.7	38.9	36.5	40.2	44	73.6	26.1	18.3	19.4	1.3	1.14	1.76	1.82	2.04	3.89	1.19	1.82	2.47	0.91	1.3	3.37	3.55	1.17	0.97	0.85
	4	0.04	4.27	5.54	5.11	5.11	2.74	5.11	0.329969	0.0423639		M0009	0.02	36.9	55.7	49.8	36.1	74.2	221.1	50.7	38.9	36.3	41	43.1	73.4	26.4	18.2	19.4	1.49	1.84	1.73	1.83	2.13	3.89	1.21	1.8	2.52	0.91	1.27	3.54	3.65	1.21	0.98	0.84
	18	4.94	5.75	2.22	2.09	2.09	2.91	2.09	0.308034	0.0395476		M0010	0.068	35.4	55.5	49.7	36.4	74	220.9	50.9	39	38.3	40.5	43.1	72.5	26.7	18.3	19.5	1.23	1.18	1.76	1.82	1.95	3.9	1.19	1.89	2.65	0.92	2.15	3.41	3.4	0.89	0.96	0.87
	10	2.89	6.27	3.68	3.46	3.46	3.11	3.46	0.284086	0.0364731		M0011	0.039	36.5	55.9	49.8	36.1	74.2	221.2	50.8	38.9	36.1	40.6	43.3	73.6	25.3	18.2	19.4	1.32	1.96	1.74	1.85	2.19	3.92	1.2	1.83	2.6	0.84	1.29	3.45	3.57	0.95	0.99	0.85
	17	4.54	6.32	4.14	4.07	4.07	3.3	4.07	0.263063	0.033774		M0012	0.031	35.7	55.4	50.4	39.2	73.2	221.1	51.1	38	36.2	38.7	43.4	72.2	25.3	18.4	19.7	1.14	0.85	1.73	1.63	1.78	3.94	1.21	2.28	2.51	0.78	2.3	3.43	3.3	0.99	0.92	1.03
	15	4.16	5.9	3.48	3.3	3.3	3.52	3.3	0.240656	0.0308972		M0013	0.042	36.1	54.3	49.6	36	74	220.8	50.7	38.6	35.9	39.1	43.7	71.6	26.8	18.3	19.3	1.24	0.96	1.69	1.79	2.01	3.87	1.22	1.82	2.46	0.82	1.35	3.49	3.31	1.18	0.95	0.84
	7	1.56	7.1	4.81	5.01	5.01	3.89	5.01	0.207192	0.0266009		M0014	0.021	36.4	56.1	50.6	39.1	73.3	221.3	51.1	38.1	36.9	40.6	43.4	73.7	25.5	18.2	19.8	1.3	1.91	1.77	1.68	1.91	3.96	1.17	2.21	2.56	0.87	1.31	3.45	3.52	0.98	0.95	1.03
	2	-0.37	6.02	7.3	7.32	7.32	4.08	7.32	0.191859	0.0246323		M0015	0.008	36.9	55.9	50.6	39.1	73.4	221.3	51	38.2	37.1	41	43.1	73.5	26.5	18.3	19.9	1.48	1.79	1.76	1.66	1.87	3.94	1.18	2.19	2.48	0.94	1.3	3.54	3.62	1.21	0.95	1.02
	12	3.49	7.48	4.67	4.76	4.76	4.19	4.76	0.183506	0.0235599		M0016	0.023	36.5	55.5	50.4	39.1	73.2	220.9	51	38.2	37.3	40.2	44	73.7	26	18.5	19.8	1.29	1.08	1.78	1.65	1.79	3.93	1.16	2.21	2.44	0.94	1.33	3.38	3.52	1.17	0.95	1.03
	8	2.38	5.9	7.48	7.27	7.27	4.36	7.27	0.171307	0.0219937		M0017	0.008	36.6	55.1	50.4	39.1	73.3	221.1	51.1	38.1	36.4	39	43.1	71.7	26.7	18.4	19.8	1.24	0.85	1.74	1.61	1.75	3.93	1.22	2.25	2.46	0.85	2.32	3.55	3.41	1.2	0.91	1.03
	16	4.21	7.49	5.04	5.25	5.24	4.67	5.24	0.151111	0.0194008		M0018	0.019	36.2	54.6	50.4	39	73.2	220.9	51	38	36.8	39.1	43.6	71.7	26.7	18.3	19.8	1.24	0.9	1.71	1.63	1.74	3.93	1.19	2.2	2.43	0.85	1.38	3.45	3.3	1.17	0.91	1.02
	19	6.21	8.4	5.09	5.13	5.13	4.77	5.13	0.145118	0.0186314		M0019	0.02	35.3	55.7	50.6	39.5	73	221.1	51.2	38.3	39.1	40.6	43.2	72.5	26.8	18.5	19.7	1.22	1.11	1.79	1.65	1.7	3.93	1.15	2.29	2.6	0.96	2.17	3.38	3.41	0.89	0.94	1.03
	20	11.27	9.98	5.28	4.22	4.22	5.12	4.22	0.125955	0.016171		M0020	0.029	34.6	55.7	50.1	38.6	73.7	221.3	50.5	37.3	40.5	41.2	42.9	73	26	18.2	19.2	1.2	2.08	1.73	2	1.87	3.83	1.19	1.9	1.68	1.1	1.38	3.37	3.4	0.88	0.96	0.96
	22	12.67	10.7	5.61	4.58	4.58	5.43	4.58	0.111105	0.0142645		M0021	0.025	34.8	55.4	49.9	39.1	73.5	221.1	50.4	37.1	40.5	41.6	43.1	72.8	26.3	18.2	19.1	1.24	1.15	1.76	1.95	1.62	3.82	1.23	1.92	1.8	1.03	2.05	3.36	3.46	0.89	0.93	0.98
	25	14.48	14.78	6.09	6.21	6.21	6.87	6.21	0.0620397	0.00796512		M0022	0.013	35.5	54.9	49.7	38.9	73.6	221.1	50.3	36.9	38.4	38.8	43.3	72	25.1	18.1	19.1	1.16	0.83	1.7	1.94	1.63	3.83	1.29	1.92	1.43	0.81	2.28	3.33	3.32	1	0.9	0.98
	23	12.84	14.08	9.11	9.08	9.08	7.69	9.08	0.0445208	0.00571591		M0023	0.004	36.4	54.5	49.6	38.8	73.6	221.1	50.3	37	38.7	38.9	43	71.6	26.6	18	19.2	1.26	0.83	1.71	1.92	1.6	3.81	1.3	1.89	1.4	0.88	2.3	3.47	3.41	1.22	0.89	0.97
	24	13.36	17.56	8.17	8.36	8.36	8.6	8.36	0.0308063	0.00395515		M0024	0.005	36.4	55.5	49.8	38.8	73.7	221.3	50.3	37.1	39.3	40.7	43.3	73.6	25.3	18	19.2	1.34	1.86	1.73	2	1.74	3.84	1.25	1.88	1.46	0.89	1.27	3.45	3.42	0.98	0.96	0.97
	26	16.15	17.63	7.58	7.85	7.85	8.71	7.85	0.0294652	0.00378296		M0025	0.007	36.5	54.9	49.6	38.7	73.5	220.9	50.2	37	39.6	40.3	43.9	73.6	25.8	18.2	19.1	1.32	1.04	1.75	1.96	1.62	3.82	1.25	1.85	1.35	0.97	1.29	3.38	3.44	1.18	0.94	0.97
	27	17.34	18.42	8.79	8.99	8.99	9.77	8.99	0.0191878	0.00246347		M0026	0.004	36.1	53.9	49.6	38.7	73.5	220.9	50.2	36.9	39.1	39.2	43.5	71.7	26.6	18	19.1	1.26	0.88	1.68	1.94	1.58	3.81	1.27	1.87	1.33	0.87	1.35	3.38	3.33	1.18	0.9	0.97
	21	11.78	15.6	10.01	9.99	---	---	---				Boltzmann averaged		35.2369	55.7427	50.1683	37.4863	73.8035	221.169	50.8713	38.4584	37.4254	40.6303	43.0483	72.7875	26.3263	18.3267	19.5204	1.2165	1.69555	1.74124	1.77233	2.04508	3.90266	1.17554	1.9858	2.54916	0.95608	1.72842	3.43229	3.46243	0.991193	0.955369	0.928182
	#	31	27	27	27	26	26	26
	%Low	0.147	0.218	0.192	0.19	0.19	0.128	0.19
	Conformer
	ΔE (kJ/mol)	1.92	2.42	2.84	2.84	2.82	2.15	2.82
	Time	0.51	00:24:43.460000	00:45:11.910000	02:29:32.110000	00:13:27.530000	03:11:07.230000	02:44:10.170000

## Sheet: analysis
		C-1	C-2	C-3	C-4	C-5	C-6	C-7	C-8	C-9	C-10	C-11	C-12	C-13	C-14	C-15	Ha-1	Hb-1	H-2	Hexo-4	Hendo-4	H-5	Ha-8	Hb-8	H-9	Ha-10	Hb-10	H-12	H-12	H-13	H-14	H-15
		36.5	59.2	48.5	45.7	71.6	221	51.8	47.6	35.2	40.8	44.3	71.9	27.6	18.7	14.3	1.07	1.67	2.28	1.55	2.62	4.18	1.66	1.85	2.35	1.05	1.75	3.23	3.28	1.06	1.01	0.98
1	2R3S5R7S9R11S	36.9922	58.275	48.6463	44.4674	72.9126	220.56	51.7639	45.9492	35.8402	39.9094	43.7268	73.141	27.5016	19.6984	15.2417	1.3591	1.6832	2.31559	1.68383	2.44878	4.07941	1.62901	1.70057	2.20843	1.11638	1.95821	3.28284	3.29511	0.984653	1.02354	0.900057
2	2R3S5R7S9R11R	35.4495	57.5057	48.3237	44.2253	73.046	221.003	51.8652	43.9838	35.4816	40.3352	44.5041	71.1565	27.3016	19.8485	15.0428	1.25192	1.55065	2.32032	1.71761	2.45309	4.07426	1.45062	2.03172	2.20767	1.47732	1.60856	3.30275	3.32477	0.921569	1.02201	0.859635
3	2R3S5R7S9S11R	38.5309	55.0111	47.6898	46.9252	78.853	220.42	47.5636	46.2893	39.1113	41.6063	43.0087	72.6449	26.5021	16.5885	15.6158	1.38675	1.57328	2.07889	1.23548	2.46866	4.17637	1.43329	1.84999	1.58146	0.855137	1.77393	3.34149	3.36245	0.989438	1.01849	0.943676
4	2R3S5R7S9S11S	39.3528	55.5457	47.4913	46.6747	78.3846	219.591	47.3917	45.9884	38.0379	40.1845	42.6847	72.4631	26.3085	16.5176	15.6061	1.2525	1.78382	2.14815	1.20244	2.45182	4.15617	1.47209	1.84254	1.58531	1.31933	1.34238	3.34271	3.37313	0.946656	1.01034	0.941418
5	2R3S5S7S9R11S	37.7001	59.747	50.399	44.0889	73.4956	222.503	52.1222	43.5775	35.9375	40.4644	43.9549	73.6946	27.904	19.8452	19.5402	1.37426	1.75359	2.48317	1.99575	2.02731	3.94977	1.62779	2.06516	2.87594	1.20519	1.9195	3.33162	3.32928	1.03154	0.959056	0.926647
6	2S3S5R7S9R11S	35.0901	54.6252	49.1394	38.1141	74.14	221.019	51.1147	41.6926	37.9527	40.9249	43.074	72.7075	26.3336	18.2521	15.5323	1.20306	1.6622	1.63962	1.49523	2.52405	3.94155	1.24109	1.59012	1.94053	0.937503	1.76422	3.42177	3.44861	0.959751	1.01884	0.907895
7	2S3S5R7S9S11S	38.0216	52.4769	50.6604	37.1252	73.9489	222.591	51.7842	42.1395	34.1641	41.5864	43.5558	70.4373	25.3652	20.2844	15.8191	1.48911	2.0365	2.33097	1.37048	3.22686	4.15485	1.77196	1.8879	2.23999	1.1363	2.31753	3.52104	3.52594	0.904957	0.963788	0.917428
8	2S3S5R7S9R11R	36.5693	55.445	49.3363	38.2296	74.5537	221.94	51.2816	41.6897	37.1695	39.8315	43.578	72.7125	26.576	18.3806	15.5541	1.10378	1.5945	1.66371	1.51621	2.43541	3.98208	1.30568	1.60338	1.80075	1.28957	1.35199	3.37868	3.40794	1.05258	1.02099	0.91784
9	2S3S5R7S9S11R	39.6221	53.7317	50.3752	38.7964	74.0619	223.056	51.9188	42.008	34.2298	43.3322	43.6302	71.3689	24.5513	20.1848	15.7357	1.43704	1.77155	2.29016	1.54273	2.66368	4.16856	1.74367	1.86145	2.23821	1.6641	1.782	3.30519	3.41725	1.1243	0.958702	0.91514
10	2R3S5S7S9R11R	36.0822	58.5673	49.6333	43.5685	72.8793	221.124	51.7652	41.3976	35.2002	40.3841	44.3289	71.3187	27.1828	19.8014	19.1891	1.27179	1.56628	2.48803	2.00039	2.04397	3.90942	1.85405	1.91554	2.85384	1.514	1.6145	3.32023	3.3395	0.936959	0.946865	0.873238
11	2R3S5S7S9S11S	39.1583	55.2341	47.4116	45.9569	74.1172	220.646	48.0534	35.4852	37.3768	40.3157	42.8565	72.5892	26.3386	16.4548	21.3336	1.22494	1.78775	2.48992	1.58824	1.77168	3.90478	1.35336	2.30435	1.60272	1.30298	1.38979	3.36759	3.38064	0.967934	0.948686	1.01206
12	2R3S5S7S9S11R	38.407	53.9953	47.339	45.6298	74.1664	220.469	47.9916	35.6609	38.4939	40.9652	43.0105	72.4761	26.3855	16.5223	21.2854	1.51311	1.37649	2.51444	1.59813	1.82596	3.90425	1.33353	2.24963	1.53925	0.998147	1.73062	3.32941	3.35422	1.01737	0.958634	0.993678
13	2S3S5S7S9R11S	35.2369	55.7427	50.1683	37.4863	73.8035	221.169	50.8713	38.4584	37.4254	40.6303	43.0483	72.7875	26.3263	18.3267	19.5204	1.2165	1.69555	1.74124	1.77233	2.04508	3.90266	1.17554	1.9858	2.54916	0.95608	1.72842	3.43229	3.46243	0.991193	0.955369	0.928182
14	2S3S5S7S9S11S	38.4493	54.3431	51.8427	35.7873	73.41	222.825	51.1023	38.6009	34.031	40.1904	43.7285	70.4041	25.8682	20.3741	20.3431	1.51183	2.26035	2.45879	1.66639	2.79824	3.96003	1.7355	2.26418	2.32003	1.02587	3.00782	3.48641	3.48941	0.893272	0.901484	0.911374
15	2S3S5S7S9S11R	38.4091	54.3037	51.8417	35.8212	73.3737	222.824	51.0629	38.6041	34.0307	40.149	43.7292	70.3618	25.7902	20.3742	20.3423	1.50793	2.26156	2.4588	1.66684	2.78672	3.95597	1.73563	2.26301	2.32007	1.0215	3.00286	3.48616	3.48918	0.889101	0.901638	0.911012
16	2S3S5S7S9R11R	35.2369	55.7427	50.1683	37.4863	73.8035	221.169	50.8713	38.4584	37.4254	40.6303	43.0483	72.7875	26.3263	18.3267	19.5204	1.2165	1.69555	1.74124	1.77233	2.04508	3.90266	1.17554	1.9858	2.54916	0.95608	1.72842	3.43229	3.46243	0.991193	0.955369	0.928182
deviation^2
	2R3S5R7S9R11S	0.242212	0.855698	0.0213955	1.51936	1.72281	0.193863	0.00130239	2.72515	0.409885	0.793229	0.328597	1.54006	0.00968569	0.996863	0.886811	0.0835766	0.000174283	0.00126671	0.0179099	0.0293155	0.0101192	0.000960572	0.0223291	0.0200407	0.00440598	0.0433524	0.00279178	0.000228249	0.00567716	0.000183305	0.00639094
	2R3S5R7S9R11R	1.10365	2.87067	0.031097	2.17473	2.09101	6.54021e-06	0.00424774	13.0772	0.0793224	0.216009	0.0416486	0.552743	0.089021	1.31895	0.551732	0.0330961	0.0142445	0.00162591	0.0280921	0.0278602	0.0111811	0.0438395	0.0330229	0.0202574	0.182606	0.0200043	0.00529313	0.00200419	0.0191632	0.000144358	0.0144878
	2R3S5R7S9S11R	4.12473	17.5468	0.656422	1.50103	52.606	0.336292	17.9472	1.71805	15.298	0.650122	1.66745	0.554813	1.20533	4.45854	1.73121	0.100334	0.00935422	0.0404467	0.0989255	0.0229029	1.32102e-05	0.0513978	6.9884e-11	0.590658	0.0379715	0.000572817	0.012431	0.00679783	0.00497902	7.20717e-05	0.00131941
	2R3S5R7S9S11S	8.13837	13.3538	1.01758	0.949979	46.0302	1.98647	19.4333	2.59712	8.05377	0.37888	2.60923	0.317101	1.66798	4.76277	1.70577	0.0333057	0.0129542	0.0173855	0.120801	0.0282839	0.000567637	0.0353103	5.5699e-05	0.584746	0.0725402	0.16615	0.0127038	0.00867295	0.0128469	1.15263e-07	0.00148856
	2R3S5S7S9R11S	1.44026	0.299177	3.60626	2.59551	3.59321	2.26022	0.103792	16.1807	0.543954	0.112638	0.119127	3.2205	0.0923934	1.31158	27.4602	0.0925752	0.00698753	0.0412768	0.198691	0.351281	0.0530056	0.00103769	0.0462926	0.276617	0.0240838	0.0287294	0.0103273	0.00242827	0.000810191	0.00259532	0.00284658
	2S3S5R7S9R11S	1.9877	20.9288	0.408894	57.5455	6.4516	0.000378798	0.469689	34.8979	7.57754	0.0156111	1.50312	0.652022	1.60371	0.200621	1.51856	0.0177061	6.08554e-05	0.41009	0.00300016	0.0092055	0.0568607	0.175488	0.0675395	0.167667	0.0126555	0.000202288	0.0367743	0.0284301	0.0100499	7.82026e-05	0.00519915
	2S3S5R7S9S11S	2.3153	45.1995	4.66744	73.5274	5.51724	2.53177	0.000250515	29.8167	1.07318	0.618371	0.553887	2.13937	4.99453	2.51028	2.30772	0.175652	0.134323	0.00259756	0.0322287	0.368277	0.000632613	0.0125361	0.00143662	0.0121032	0.00744703	0.322089	0.0847022	0.0604859	0.0240384	0.00213556	0.00391519
	2S3S5R7S9R11R	0.00480139	14.1003	0.699349	55.8071	8.72429	0.884402	0.268764	34.9319	3.87895	0.938057	0.521271	0.660086	1.04849	0.102017	1.57289	0.00114105	0.00570027	0.379815	0.00114149	0.034073	0.0391725	0.125539	0.0608211	0.30167	0.0573939	0.158411	0.0221048	0.0163687	5.51272e-05	0.000120682	0.00386384
	2S3S5R7S9S11R	9.74762	29.9021	3.51654	47.6594	6.0609	4.22902	0.0141217	31.2709	0.941216	6.4118	0.448569	0.282038	9.29463	2.20452	2.06132	0.134718	0.010313	0.000103211	5.28042e-05	0.00190787	0.000130969	0.00700088	0.000131148	0.0124974	0.377117	0.00102408	0.00565338	0.0188388	0.00413419	0.00263152	0.00420683
	2R3S5S7S9R11R	0.174527	0.400327	1.28441	4.54344	1.63667	0.0154447	0.00120947	38.4695	3.5207e-08	0.172947	0.00083402	0.337879	0.174018	1.21315	23.9036	0.0407174	0.0107571	0.0432751	0.202851	0.331814	0.0732141	0.0376552	0.00429562	0.253859	0.2153	0.0183597	0.0081421	0.00354082	0.0151391	0.00398607	0.011398
	2R3S5S7S9S11S	7.06645	15.7285	1.18451	0.0659979	6.33638	0.125259	14.0371	146.769	4.73849	0.234534	2.08361	0.475059	1.59116	5.04106	49.4714	0.0240063	0.0138661	0.0440675	0.00146207	0.719645	0.0757442	0.0940252	0.206434	0.558423	0.0640003	0.129752	0.0189298	0.0101292	0.00847609	0.00375944	0.00102774
	2R3S5S7S9S11R	3.6365	27.0886	1.34798	0.0049283	6.58638	0.281466	14.5041	142.543	10.85	0.0272856	1.66287	0.331849	1.47503	4.74238	48.7965	0.196346	0.0861511	0.0549631	0.00231657	0.630504	0.0760371	0.10658	0.159701	0.657323	0.00268868	0.000375423	0.00988246	0.00550872	0.00181759	0.00263848	0.00018709
	2S3S5S7S9R11S	1.59548	11.953	2.78322	67.4645	4.85532	0.0286553	0.86255	83.5684	4.95234	0.0288053	1.56683	0.787712	1.62238	0.139326	27.2526	0.0214632	0.000652792	0.290262	0.0494322	0.330531	0.0769159	0.234703	0.018443	0.0396642	0.0088209	0.00046556	0.0409214	0.033281	0.00473435	0.00298449	0.00268505
	2S3S5S7S9S11S	3.7999	23.5892	11.1735	98.2621	3.27618	3.33047	0.486838	80.9831	1.36649	0.371629	0.326573	2.2376	2.99903	2.80271	36.5196	0.195216	0.348515	0.0319653	0.0135461	0.0317681	0.0483875	0.00569981	0.171548	0.000898277	0.000582251	1.58211	0.0657464	0.0438536	0.0277983	0.0117758	0.00470955
	2S3S5S7S9S11R	3.64467	23.9742	11.1668	97.5907	3.14585	3.32555	0.543312	80.9263	1.36733	0.423845	0.325772	2.36619	3.27538	2.80288	36.5088	0.191782	0.349948	0.0319691	0.0136505	0.0277945	0.05019	0.00572062	0.170575	0.000895756	0.000812013	1.56966	0.0656196	0.0437553	0.0292066	0.0117422	0.00475936
	2S3S5S7S9R11R	1.59548	11.953	2.78322	67.4645	4.85532	0.0286553	0.86255	83.5684	4.95234	0.0288053	1.56683	0.787712	1.62238	0.139326	27.2526	0.0214632	0.000652792	0.290262	0.0494322	0.330531	0.0769159	0.234703	0.018443	0.0396642	0.0088209	0.00046556	0.0409214	0.033281	0.00473435	0.00298449	0.00268505
probability
	2R3S5R7S9R11S	0.417451	0.347998	0.475281	0.301806	0.290331	0.426027	0.493897	0.244494	0.393221	0.353348	0.404131	0.300593	0.483361	0.336702	0.345419	0.0702219	0.47206	0.425103	0.240675	0.185192	0.297583	0.434674	0.216379	0.228425	0.36255	0.139657	0.389681	0.468035	0.34498	0.471348	0.336116
	2R3S5R7S9R11R	0.32878	0.238935	0.470209	0.267793	0.271704	0.499567	0.488979	0.0725674	0.452498	0.421975	0.465535	0.376595	0.449694	0.314135	0.376704	0.171058	0.264635	0.415303	0.190137	0.191096	0.288337	0.138371	0.171316	0.227238	0.0183291	0.228625	0.350024	0.406148	0.233339	0.474568	0.262912
	2R3S5R7S9S11R	0.198652	0.0483062	0.365984	0.302888	0.00466019	0.403041	0.0466669	0.290588	0.0589718	0.366601	0.29336	0.376373	0.321661	0.189739	0.289877	0.0544565	0.304646	0.147677	0.0556022	0.21352	0.492301	0.120309	0.499982	0.000486702	0.155019	0.449452	0.278182	0.331325	0.35431	0.482023	0.423581
	2R3S5R7S9S11S	0.120902	0.0706721	0.335126	0.340341	0.00669829	0.276745	0.0411534	0.249576	0.122057	0.397232	0.249087	0.405787	0.293331	0.182138	0.291256	0.170321	0.274139	0.243863	0.0406323	0.189348	0.44968	0.163495	0.484195	0.000506881	0.0837453	0.02241	0.276059	0.311256	0.274958	0.499281	0.418901
	2R3S5S7S9R11S	0.30654	0.408433	0.213856	0.249642	0.214262	0.263909	0.445708	0.0544663	0.377544	0.443459	0.441866	0.226427	0.448756	0.31461	0.022059	0.0611495	0.329151	0.145323	0.0151577	0.00318655	0.116877	0.43213	0.132133	0.00651503	0.20782	0.187536	0.295722	0.396921	0.439959	0.393526	0.388634
	2S3S5R7S9R11S	0.276684	0.0363931	0.393347	0.00360476	0.147104	0.496709	0.385926	0.0132176	0.128847	0.478881	0.302765	0.366414	0.296932	0.424766	0.301853	0.241906	0.48348	0.00190807	0.38576	0.306062	0.109154	0.019977	0.0909429	0.0219919	0.276433	0.469903	0.158754	0.188751	0.298208	0.481275	0.35129
	2S3S5R7S9S11S	0.261463	0.00702552	0.184469	0.00169537	0.165138	0.252244	0.497323	0.0186437	0.330991	0.369761	0.376472	0.269431	0.17665	0.253132	0.261798	0.0199369	0.0337873	0.393481	0.174158	0.00273623	0.446896	0.27736	0.420307	0.280776	0.324029	0.00417539	0.0690004	0.102487	0.208035	0.403187	0.370106
	2S3S5R7S9R11R	0.488283	0.0658611	0.361869	0.0039401	0.113293	0.345616	0.413122	0.0131882	0.205638	0.341284	0.380033	0.365627	0.332811	0.446171	0.298693	0.428868	0.344683	0.00247225	0.428855	0.167661	0.151395	0.0380598	0.101897	0.00507935	0.108139	0.0246941	0.217514	0.250258	0.484277	0.476744	0.370927
	2S3S5R7S9S11R	0.101464	0.0185324	0.216676	0.00610782	0.154285	0.195799	0.479912	0.0168537	0.341033	0.147814	0.388441	0.411043	0.106488	0.266428	0.273117	0.0336091	0.295849	0.478491	0.484611	0.408386	0.475774	0.328999	0.475758	0.277663	0.00253127	0.432572	0.345287	0.235201	0.366672	0.392806	0.365556
	2R3S5S7S9R11R	0.429767	0.39444	0.316379	0.18757	0.295073	0.478993	0.494119	0.0105208	0.499968	0.430082	0.495116	0.402817	0.429868	0.321129	0.0287761	0.146904	0.291956	0.139862	0.0144449	0.00381113	0.0828309	0.155994	0.364206	0.00824028	0.0125349	0.237998	0.316639	0.376236	0.258401	0.368983	0.286521
	2R3S5S7S9S11S	0.136721	0.0567187	0.323088	0.456651	0.149172	0.4404	0.0662518	0.000135536	0.182727	0.418749	0.272054	0.385297	0.297647	0.175578	0.00552249	0.208187	0.267356	0.137775	0.419615	0.000212001	0.0795079	0.0598254	0.0138623	0.000609214	0.096515	0.0359351	0.234677	0.297492	0.313227	0.372615	0.432453
	2R3S5S7S9S11R	0.212919	0.0226645	0.312278	0.488129	0.144736	0.411131	0.0634303	0.000152486	0.0904723	0.47209	0.293614	0.403669	0.304438	0.182633	0.00573234	0.0155773	0.0674664	0.112869	0.399261	0.000372404	0.0791341	0.0497063	0.0242949	0.000312797	0.391679	0.459036	0.29973	0.347167	0.410538	0.392668	0.471054
	2S3S5S7S9R11S	0.2974	0.0809729	0.242249	0.00222909	0.179916	0.4714	0.347425	0.00110891	0.177631	0.471325	0.299042	0.353832	0.295876	0.437173	0.0223949	0.220813	0.446061	0.00568216	0.124688	0.00385702	0.0780255	0.0101133	0.237508	0.149945	0.309793	0.454404	0.146325	0.170408	0.357758	0.386049	0.39175
	2S3S5S7S9S11S	0.207967	0.0294824	0.0875437	0.000629383	0.224538	0.222721	0.383929	0.00123307	0.311107	0.398195	0.404421	0.264926	0.234212	0.241504	0.0119012	0.0157846	0.00326765	0.175116	0.2697	0.175838	0.127101	0.344689	0.0209635	0.436808	0.44904	4.30543e-06	0.0937133	0.138334	0.191353	0.283414	0.358113
	2S3S5S7S9S11R	0.212666	0.0286203	0.0876031	0.000645074	0.229002	0.222885	0.377614	0.00123598	0.311054	0.391469	0.404535	0.259241	0.224565	0.241497	0.0119094	0.016434	0.00322534	0.175102	0.268931	0.191369	0.122975	0.344422	0.0212159	0.436896	0.439892	4.49533e-06	0.0939132	0.138592	0.185625	0.283687	0.357401
	2S3S5S7S9R11R	0.2974	0.0809729	0.242249	0.00222909	0.179916	0.4714	0.347425	0.00110891	0.177631	0.471325	0.299042	0.353832	0.295876	0.437173	0.0223949	0.220813	0.446061	0.00568216	0.124688	0.00385702	0.0780255	0.0101133	0.237508	0.149945	0.309793	0.454404	0.146325	0.170408	0.357758	0.386049	0.39175
product of probability		13C	1H	13C+1H
	2R3S5R7S9R11S	2.95325e-07	2.0267e-09	5.98536e-16
	2R3S5R7S9R11R	8.48713e-08	1.84009e-11	1.56171e-18
	2R3S5R7S9S11R	1.14421e-12	1.94749e-13	2.22833e-25
	2R3S5R7S9S11S	1.41498e-12	1.46587e-14	2.07418e-26
	2R3S5S7S9R11S	4.78666e-10	1.89074e-15	9.05032e-25
	2S3S5R7S9R11S	1.38682e-12	2.25496e-14	3.12721e-26
	2S3S5R7S9S11S	3.22451e-14	5.48754e-16	1.76946e-29
	2S3S5R7S9R11R	4.23079e-12	9.75545e-16	4.12732e-27
	2S3S5R7S9S11R	3.79211e-14	9.11566e-11	3.45676e-24
	2R3S5S7S9R11R	1.25915e-09	1.24332e-16	1.56553e-25
	2R3S5S7S9S11S	1.56231e-15	3.34905e-19	5.23227e-34
	2R3S5S7S9S11R	6.8308e-16	7.48992e-19	5.11621e-34
	2S3S5S7S9R11S	1.09036e-14	1.43651e-15	1.56631e-29
	2S3S5S7S9S11S	7.14623e-17	8.3643e-20	5.97732e-36
	2S3S5S7S9S11R	6.75799e-17	9.0839e-20	6.13889e-36
	2S3S5S7S9R11R	1.09036e-14	1.43651e-15	1.56631e-29
DP4
	2R3S5R7S9R11S	0.773219	0.948609	0.997398
	2R3S5R7S9R11R	0.22221	0.00861264	0.00260242
	2R3S5R7S9S11R	2.99576e-06	9.11533e-05	3.71328e-10
	2R3S5R7S9S11S	3.70468e-06	6.86111e-06	3.45639e-11
	2R3S5S7S9R11S	0.00125324	8.84971e-07	1.50814e-09
	2S3S5R7S9R11S	3.63095e-06	1.05545e-05	5.21117e-11
	2S3S5R7S9S11S	8.44238e-08	2.56847e-07	2.94862e-14
	2S3S5R7S9R11R	1.1077e-05	4.56609e-07	6.87775e-12
	2S3S5R7S9S11R	9.92849e-08	0.0426664	5.76033e-09
	2R3S5S7S9R11R	0.0032967	5.81943e-08	2.60878e-10
	2R3S5S7S9S11S	4.09044e-09	1.56754e-10	8.71902e-19
	2R3S5S7S9S11R	1.78844e-09	3.5057e-10	8.52563e-19
	2S3S5S7S9R11S	2.85477e-08	6.72368e-07	2.61009e-14
	2S3S5S7S9S11S	1.87102e-10	3.91496e-11	9.96057e-21
	2S3S5S7S9S11R	1.76937e-10	4.25177e-11	1.02298e-20
	2S3S5S7S9R11R	2.85477e-08	6.72368e-07	2.61009e-14
RMSD	2R3S5R7S9R11S	0.903583	0.12468
	2R3S5R7S9R11R	1.27023	0.16899
	2R3S5R7S9S11R	2.85192	0.247257
	2R3S5R7S9S11S	2.74472	0.263132
	2R3S5S7S9R11S	2.04841	0.266878
	2S3S5R7S9R11S	3.00845	0.250126
	2S3S5R7S9S11S	3.4426	0.278904
	2S3S5R7S9R11R	2.87683	0.274704
	2S3S5R7S9S11R	3.20463	0.19047
	2R3S5S7S9R11R	2.19587	0.282213
	2R3S5S7S9S11S	4.12269	0.351225
	2R3S5S7S9S11R	4.19427	0.352936
	2S3S5S7S9R11S	3.73685	0.268789
	2S3S5S7S9S11S	4.2546	0.40188
	2S3S5S7S9S11R	4.25353	0.400631
	2S3S5S7S9R11R	3.73685	0.268789
max dev	2R3S5R7S9R11S	1.6508	0.289096
	2R3S5R7S9R11R	3.61625	0.427324
	2R3S5R7S9S11R	7.253	0.768543
	2R3S5R7S9S11S	6.78456	0.764687
	2R3S5S7S9R11S	5.24025	0.59269
	2S3S5R7S9R11S	7.58588	0.640383
	2S3S5R7S9S11S	8.57481	0.606859
	2S3S5R7S9R11R	7.47041	0.616291
	2S3S5R7S9S11R	6.90358	0.614098
	2R3S5S7S9R11R	6.20238	0.576033
	2R3S5S7S9S11S	12.1148	0.848319
	2R3S5S7S9S11R	11.9391	0.810754
	2S3S5S7S9R11S	9.14157	0.574918
	2S3S5S7S9S11S	9.91272	1.25782
	2S3S5S7S9S11R	9.8788	1.25286
	2S3S5S7S9R11R	9.14157	0.574918

## Sheet: 2S3S5S7S9S11R
M0001
Spartan	02202117193D
42 44 0	0 0 0 0	0 0 0	999	V2	0
0.0214	0.454	1.7454	H	0	0	0	0	0	0	0	0	0	0	0	0
1.0284	0.5641	1.3346	C	0	0	0	0	0	0	0	0	0	0	0	0
1.2259	-0.4691	0.2198	C	0	0	0	0	0	0	0	0	0	0	0	0
0.6578	0.2067	-1.0645	C	0	0	0	0	0	0	0	0	0	0	0	0
0.6872	1.7296	-0.7767	C	0	0	0	0	0	0	0	0	0	0	0	0
1.2253	1.9348	0.6635	C	0	0	0	0	0	0	0	0	0	0	0	0
1.7305	0.4057	2.1625	H	0	0	0	0	0	0	0	0	0	0	0	0
2.3073	-0.5669	0.0653	H	0	0	0	0	0	0	0	0	0	0	0	0
1.3166	-0.031	-1.908	H	0	0	0	0	0	0	0	0	0	0	0	0
-0.3185	2.154	-0.8502	H	0	0	0	0	0	0	0	0	0	0	0	0
1.3073	2.2624	-1.5048	H	0	0	0	0	0	0	0	0	0	0	0	0
0.7013	-1.8849	0.5423	C	0	0	0	0	0	0	0	0	0	0	0	0
0.6867	-2.0298	1.6294	H	0	0	0	0	0	0	0	0	0	0	0	0
1.3988	-2.6286	0.1396	H	0	0	0	0	0	0	0	0	0	0	0	0
-0.7538	-0.3058	-1.4894	C	0	0	0	0	0	0	0	0	0	0	0	0
-0.6322	-1.8246	-1.4894	C	0	0	0	0	0	0	0	0	0	0	0	0
-0.6929	-2.2554	-0.0288	C	0	0	0	0	0	0	0	0	0	0	0	0
-1.8205	-0.081	-0.3933	C	0	0	0	0	0	0	0	0	0	0	0	0
-2.8034	0.062	-0.8532	H	0	0	0	0	0	0	0	0	0	0	0	0
-1.6276	0.8089	0.2092	H	0	0	0	0	0	0	0	0	0	0	0	0
-1.8311	-1.3459	0.4954	C	0	0	0	0	0	0	0	0	0	0	0	0
-2.7777	-1.8856	0.3443	H	0	0	0	0	0	0	0	0	0	0	0	0
2.7115	2.314	0.6373	C	0	0	0	0	0	0	0	0	0	0	0	0
3.1156	2.4105	1.6519	H	0	0	0	0	0	0	0	0	0	0	0	0
2.8639	3.2686	0.1196	H	0	0	0	0	0	0	0	0	0	0	0	0
3.3049	1.558	0.112	H	0	0	0	0	0	0	0	0	0	0	0	0
0.4623	3.0473	1.3976	C	0	0	0	0	0	0	0	0	0	0	0	0
0.8896	3.1774	2.4048	H	0	0	0	0	0	0	0	0	0	0	0	0
0.596	3.994	0.8629	H	0	0	0	0	0	0	0	0	0	0	0	0
-0.9367	2.8518	1.4698	O	0	0	0	0	0	0	0	0	0	0	0	0
-1.1106	2.1201	2.0749	H	0	0	0	0	0	0	0	0	0	0	0	0
-1.1404	0.2453	-2.8557	C	0	0	0	0	0	0	0	0	0	0	0	0
-2.1091	-0.1537	-3.1741	H	0	0	0	0	0	0	0	0	0	0	0	0
-0.4002	-0.0407	-3.6092	H	0	0	0	0	0	0	0	0	0	0	0	0
-1.2132	1.3377	-2.8342	H	0	0	0	0	0	0	0	0	0	0	0	0
-0.9626	-3.7426	0.1535	C	0	0	0	0	0	0	0	0	0	0	0	0
-0.2105	-4.3375	-0.3722	H	0	0	0	0	0	0	0	0	0	0	0	0
-1.9417	-4.0182	-0.251	H	0	0	0	0	0	0	0	0	0	0	0	0
-0.9371	-4.0204	1.2147	H	0	0	0	0	0	0	0	0	0	0	0	0
-0.4868	-2.5464	-2.448	O	0	0	0	0	0	0	0	0	0	0	0	0
-1.7355	-0.9692	1.8583	O	0	0	0	0	0	0	0	0	0	0	0	0
-1.7962	-1.7694	2.3937	H	0	0	0	0	0	0	0	0	0	0	0	0
1 2 1	0 0 0 0
2 7 1	0 0 0 0
2 3 1	0 0 0 0
2 6 1	0 0 0 0
3 8 1	0 0 0 0
3 4 1	0 0 0 0
4 9 1	0 0 0 0
4 5 1	0 0 0 0
5 10 1	0 0 0 0
5 11 1	0 0 0 0
5 6 1	0 0 0 0
12 13 1	0 0 0 0
12 14 1	0 0 0 0
3 12 1	0 0 0 0
4 15 1	0 0 0 0
15 16 1	0 0 0 0
16 17 1	0 0 0 0
12 17 1	0 0 0 0
18 19 1	0 0 0 0
18 20 1	0 0 0 0
15 18 1	0 0 0 0
21 22 1	0 0 0 0
18 21 1	0 0 0 0
17 21 1	0 0 0 0
23 24 1	0 0 0 0
23 25 1	0 0 0 0
23 26 1	0 0 0 0
6 23 1	0 0 0 0
27 28 1	0 0 0 0
27 29 1	0 0 0 0
6 27 1	0 0 0 0
30 31 1	0 0 0 0
27 30 1	0 0 0 0
32 33 1	0 0 0 0
32 34 1	0 0 0 0
32 35 1	0 0 0 0
15 32 1	0 0 0 0
36 37 1	0 0 0 0
36 38 1	0 0 0 0
36 39 1	0 0 0 0
17 36 1	0 0 0 0
16 40 2	0 0 0 0
41 42 1	0 0 0 0
21 41 1	0 0 0 0
M END
$$$$
M0002
Spartan	02202117193D
42 44 0	0 0 0 0	0 0 0	999	V2	0
-0.4953	0.2577	1.7171	H	0	0	0	0	0	0	0	0	0	0	0	0
0.5356	0.5876	1.5775	C	0	0	0	0	0	0	0	0	0	0	0	0
1.228	-0.2596	0.5032	C	0	0	0	0	0	0	0	0	0	0	0	0
0.8281	0.4014	-0.8499	C	0	0	0	0	0	0	0	0	0	0	0	0
0.4414	1.8606	-0.4976	C	0	0	0	0	0	0	0	0	0	0	0	0
0.5823	2.029	1.0392	C	0	0	0	0	0	0	0	0	0	0	0	0
1.0373	0.4958	2.5488	H	0	0	0	0	0	0	0	0	0	0	0	0
2.3066	-0.0955	0.6186	H	0	0	0	0	0	0	0	0	0	0	0	0
1.6956	0.3923	-1.5205	H	0	0	0	0	0	0	0	0	0	0	0	0
-0.592	2.0645	-0.7932	H	0	0	0	0	0	0	0	0	0	0	0	0
1.0696	2.5828	-1.03	H	0	0	0	0	0	0	0	0	0	0	0	0
1.0097	-1.7845	0.6138	C	0	0	0	0	0	0	0	0	0	0	0	0
0.7812	-2.0506	1.6511	H	0	0	0	0	0	0	0	0	0	0	0	0
1.9416	-2.2985	0.3504	H	0	0	0	0	0	0	0	0	0	0	0	0
-0.2959	-0.3588	-1.6193	C	0	0	0	0	0	0	0	0	0	0	0	0
0.1892	-1.8041	-1.6749	C	0	0	0	0	0	0	0	0	0	0	0	0
-0.0844	-2.3997	-0.3013	C	0	0	0	0	0	0	0	0	0	0	0	0
-1.5921	-0.4963	-0.7868	C	0	0	0	0	0	0	0	0	0	0	0	0
-2.4592	-0.5175	-1.4567	H	0	0	0	0	0	0	0	0	0	0	0	0
-1.7405	0.3423	-0.1009	H	0	0	0	0	0	0	0	0	0	0	0	0
-1.489	-1.8406	-0.0116	C	0	0	0	0	0	0	0	0	0	0	0	0
-2.2188	-2.5501	-0.4324	H	0	0	0	0	0	0	0	0	0	0	0	0
1.9191	2.6992	1.3855	C	0	0	0	0	0	0	0	0	0	0	0	0
2.0587	2.7713	2.4706	H	0	0	0	0	0	0	0	0	0	0	0	0
1.9742	3.7113	0.9667	H	0	0	0	0	0	0	0	0	0	0	0	0
2.7612	2.1305	0.978	H	0	0	0	0	0	0	0	0	0	0	0	0
-0.5394	2.8897	1.6184	C	0	0	0	0	0	0	0	0	0	0	0	0
-0.3946	2.9865	2.7063	H	0	0	0	0	0	0	0	0	0	0	0	0
-0.4821	3.8999	1.1819	H	0	0	0	0	0	0	0	0	0	0	0	0
-1.7971	2.2969	1.336	O	0	0	0	0	0	0	0	0	0	0	0	0
-2.4856	2.8906	1.6537	H	0	0	0	0	0	0	0	0	0	0	0	0
-0.5032	0.2358	-3.0062	C	0	0	0	0	0	0	0	0	0	0	0	0
-1.2557	-0.333	-3.5625	H	0	0	0	0	0	0	0	0	0	0	0	0
0.4272	0.204	-3.5811	H	0	0	0	0	0	0	0	0	0	0	0	0
-0.8404	1.2759	-2.9449	H	0	0	0	0	0	0	0	0	0	0	0	0
-0.0142	-3.9194	-0.2653	C	0	0	0	0	0	0	0	0	0	0	0	0
0.9708	-4.2684	-0.5891	H	0	0	0	0	0	0	0	0	0	0	0	0
-0.7578	-4.3611	-0.9369	H	0	0	0	0	0	0	0	0	0	0	0	0
-0.2039	-4.2846	0.7493	H	0	0	0	0	0	0	0	0	0	0	0	0
0.7215	-2.3545	-2.6107	O	0	0	0	0	0	0	0	0	0	0	0	0
-1.7003	-1.7434	1.3837	O	0	0	0	0	0	0	0	0	0	0	0	0
-2.5375	-1.2852	1.5225	H	0	0	0	0	0	0	0	0	0	0	0	0
1 2 1	0 0 0 0
2 7 1	0 0 0 0
2 3 1	0 0 0 0
2 6 1	0 0 0 0
3 8 1	0 0 0 0
3 4 1	0 0 0 0
4 9 1	0 0 0 0
4 5 1	0 0 0 0
5 10 1	0 0 0 0
5 11 1	0 0 0 0
5 6 1	0 0 0 0
12 13 1	0 0 0 0
12 14 1	0 0 0 0
3 12 1	0 0 0 0
4 15 1	0 0 0 0
15 16 1	0 0 0 0
16 17 1	0 0 0 0
12 17 1	0 0 0 0
18 19 1	0 0 0 0
18 20 1	0 0 0 0
15 18 1	0 0 0 0
21 22 1	0 0 0 0
18 21 1	0 0 0 0
17 21 1	0 0 0 0
23 24 1	0 0 0 0
23 25 1	0 0 0 0
23 26 1	0 0 0 0
6 23 1	0 0 0 0
27 28 1	0 0 0 0
27 29 1	0 0 0 0
6 27 1	0 0 0 0
30 31 1	0 0 0 0
27 30 1	0 0 0 0
32 33 1	0 0 0 0
32 34 1	0 0 0 0
32 35 1	0 0 0 0
15 32 1	0 0 0 0
36 37 1	0 0 0 0
36 38 1	0 0 0 0
36 39 1	0 0 0 0
17 36 1	0 0 0 0
16 40 2	0 0 0 0
41 42 1	0 0 0 0
21 41 1	0 0 0 0
M END
$$$$
M0003
Spartan	02202117193D
42 44 0	0 0 0 0	0 0 0	999	V2	0
0.0083	0.4584	1.7391	H	0	0	0	0	0	0	0	0	0	0	0	0
1.0237	0.555	1.344	C	0	0	0	0	0	0	0	0	0	0	0	0
1.2262	-0.488	0.239	C	0	0	0	0	0	0	0	0	0	0	0	0
0.6694	0.1821	-1.0538	C	0	0	0	0	0	0	0	0	0	0	0	0
0.6964	1.7061	-0.7738	C	0	0	0	0	0	0	0	0	0	0	0	0
1.2456	1.9166	0.661	C	0	0	0	0	0	0	0	0	0	0	0	0
1.7093	0.395	2.1846	H	0	0	0	0	0	0	0	0	0	0	0	0
2.3083	-0.5873	0.0939	H	0	0	0	0	0	0	0	0	0	0	0	0
1.3352	-0.0598	-1.89	H	0	0	0	0	0	0	0	0	0	0	0	0
-0.3116	2.1269	-0.8397	H	0	0	0	0	0	0	0	0	0	0	0	0
1.3071	2.2396	-1.5095	H	0	0	0	0	0	0	0	0	0	0	0	0
0.6997	-1.9025	0.5658	C	0	0	0	0	0	0	0	0	0	0	0	0
0.6656	-2.0439	1.6512	H	0	0	0	0	0	0	0	0	0	0	0	0
1.403	-2.6452	0.1722	H	0	0	0	0	0	0	0	0	0	0	0	0
-0.7387	-0.3322	-1.487	C	0	0	0	0	0	0	0	0	0	0	0	0
-0.6103	-1.8515	-1.4814	C	0	0	0	0	0	0	0	0	0	0	0	0
-0.6871	-2.2821	-0.0226	C	0	0	0	0	0	0	0	0	0	0	0	0
-1.8135	-0.1083	-0.3972	C	0	0	0	0	0	0	0	0	0	0	0	0
-2.7919	0.0355	-0.8683	H	0	0	0	0	0	0	0	0	0	0	0	0
-1.6211	0.7826	0.2051	H	0	0	0	0	0	0	0	0	0	0	0	0
-1.8283	-1.385	0.4894	C	0	0	0	0	0	0	0	0	0	0	0	0
-2.7703	-1.9275	0.3203	H	0	0	0	0	0	0	0	0	0	0	0	0
2.7398	2.2654	0.6231	C	0	0	0	0	0	0	0	0	0	0	0	0
3.1536	2.357	1.6353	H	0	0	0	0	0	0	0	0	0	0	0	0
2.9052	3.2163	0.1024	H	0	0	0	0	0	0	0	0	0	0	0	0
3.3153	1.4968	0.0949	H	0	0	0	0	0	0	0	0	0	0	0	0
0.51	3.0563	1.382	C	0	0	0	0	0	0	0	0	0	0	0	0
0.9688	3.2214	2.3696	H	0	0	0	0	0	0	0	0	0	0	0	0
0.6242	3.9843	0.8107	H	0	0	0	0	0	0	0	0	0	0	0	0
-0.8884	2.8606	1.5081	O	0	0	0	0	0	0	0	0	0	0	0	0
-1.0235	2.1719	2.1696	H	0	0	0	0	0	0	0	0	0	0	0	0
-1.117	0.2147	-2.8574	C	0	0	0	0	0	0	0	0	0	0	0	0
-2.0825	-0.1875	-3.1823	H	0	0	0	0	0	0	0	0	0	0	0	0
-0.3705	-0.0722	-3.6046	H	0	0	0	0	0	0	0	0	0	0	0	0
-1.1919	1.3073	-2.8395	H	0	0	0	0	0	0	0	0	0	0	0	0
-0.9537	-3.7682	0.1682	C	0	0	0	0	0	0	0	0	0	0	0	0
-0.1706	-4.3653	-0.3074	H	0	0	0	0	0	0	0	0	0	0	0	0
-1.9079	-4.0566	-0.2843	H	0	0	0	0	0	0	0	0	0	0	0	0
-0.9874	-4.0136	1.2343	H	0	0	0	0	0	0	0	0	0	0	0	0
-0.4395	-2.5695	-2.4389	O	0	0	0	0	0	0	0	0	0	0	0	0
-1.6889	-1.1396	1.8805	O	0	0	0	0	0	0	0	0	0	0	0	0
-2.5203	-0.7642	2.1933	H	0	0	0	0	0	0	0	0	0	0	0	0
1 2 1	0 0 0 0
2 7 1	0 0 0 0
2 3 1	0 0 0 0
2 6 1	0 0 0 0
3 8 1	0 0 0 0
3 4 1	0 0 0 0
4 9 1	0 0 0 0
4 5 1	0 0 0 0
5 10 1	0 0 0 0
5 11 1	0 0 0 0
5 6 1	0 0 0 0
12 13 1	0 0 0 0
12 14 1	0 0 0 0
3 12 1	0 0 0 0
4 15 1	0 0 0 0
15 16 1	0 0 0 0
16 17 1	0 0 0 0
12 17 1	0 0 0 0
18 19 1	0 0 0 0
18 20 1	0 0 0 0
15 18 1	0 0 0 0
21 22 1	0 0 0 0
18 21 1	0 0 0 0
17 21 1	0 0 0 0
23 24 1	0 0 0 0
23 25 1	0 0 0 0
23 26 1	0 0 0 0
6 23 1	0 0 0 0
27 28 1	0 0 0 0
27 29 1	0 0 0 0
6 27 1	0 0 0 0
30 31 1	0 0 0 0
27 30 1	0 0 0 0
32 33 1	0 0 0 0
32 34 1	0 0 0 0
32 35 1	0 0 0 0
15 32 1	0 0 0 0
36 37 1	0 0 0 0
36 38 1	0 0 0 0
36 39 1	0 0 0 0
17 36 1	0 0 0 0
16 40 2	0 0 0 0
41 42 1	0 0 0 0
21 41 1	0 0 0 0
M END
$$$$
M0004
Spartan	02202117193D
42 44 0	0 0 0 0	0 0 0	999	V2	0
0.0653	0.4715	1.7539	H	0	0	0	0	0	0	0	0	0	0	0	0
1.0707	0.4662	1.3274	C	0	0	0	0	0	0	0	0	0	0	0	0
1.1785	-0.5646	0.1968	C	0	0	0	0	0	0	0	0	0	0	0	0
0.6272	0.1651	-1.0645	C	0	0	0	0	0	0	0	0	0	0	0	0
0.78	1.6773	-0.7645	C	0	0	0	0	0	0	0	0	0	0	0	0
1.3851	1.8174	0.6579	C	0	0	0	0	0	0	0	0	0	0	0	0
1.7697	0.2428	2.1434	H	0	0	0	0	0	0	0	0	0	0	0	0
2.2488	-0.7238	0.0168	H	0	0	0	0	0	0	0	0	0	0	0	0
1.2396	-0.1115	-1.9314	H	0	0	0	0	0	0	0	0	0	0	0	0
-0.1949	2.172	-0.7935	H	0	0	0	0	0	0	0	0	0	0	0	0
1.4096	2.1743	-1.5102	H	0	0	0	0	0	0	0	0	0	0	0	0
0.5828	-1.9579	0.4972	C	0	0	0	0	0	0	0	0	0	0	0	0
0.5666	-2.1217	1.5812	H	0	0	0	0	0	0	0	0	0	0	0	0
1.2401	-2.7268	0.0744	H	0	0	0	0	0	0	0	0	0	0	0	0
-0.8311	-0.239	-1.443	C	0	0	0	0	0	0	0	0	0	0	0	0
-0.7929	-1.761	-1.5079	C	0	0	0	0	0	0	0	0	0	0	0	0
-0.833	-2.247	-0.066	C	0	0	0	0	0	0	0	0	0	0	0	0
-1.8364	0.0039	-0.2911	C	0	0	0	0	0	0	0	0	0	0	0	0
-2.8216	0.2456	-0.7027	H	0	0	0	0	0	0	0	0	0	0	0	0
-1.555	0.8363	0.3583	H	0	0	0	0	0	0	0	0	0	0	0	0
-1.9129	-1.3086	0.5233	C	0	0	0	0	0	0	0	0	0	0	0	0
-2.8903	-1.785	0.3488	H	0	0	0	0	0	0	0	0	0	0	0	0
2.8999	2.0515	0.5814	C	0	0	0	0	0	0	0	0	0	0	0	0
3.3449	2.1046	1.5825	H	0	0	0	0	0	0	0	0	0	0	0	0
3.1287	2.9874	0.0576	H	0	0	0	0	0	0	0	0	0	0	0	0
3.3986	1.2422	0.0378	H	0	0	0	0	0	0	0	0	0	0	0	0
0.7628	2.9865	1.4207	C	0	0	0	0	0	0	0	0	0	0	0	0
1.1862	3.0139	2.4372	H	0	0	0	0	0	0	0	0	0	0	0	0
1.0312	3.9322	0.9218	H	0	0	0	0	0	0	0	0	0	0	0	0
-0.6429	2.8293	1.4648	O	0	0	0	0	0	0	0	0	0	0	0	0
-1.0086	3.4963	2.0545	H	0	0	0	0	0	0	0	0	0	0	0	0
-1.2414	0.3862	-2.77	C	0	0	0	0	0	0	0	0	0	0	0	0
-2.2434	0.0537	-3.0608	H	0	0	0	0	0	0	0	0	0	0	0	0
-0.5504	0.091	-3.5656	H	0	0	0	0	0	0	0	0	0	0	0	0
-1.2519	1.4791	-2.7044	H	0	0	0	0	0	0	0	0	0	0	0	0
-1.1676	-3.7262	0.0649	C	0	0	0	0	0	0	0	0	0	0	0	0
-0.4546	-4.3351	-0.4987	H	0	0	0	0	0	0	0	0	0	0	0	0
-2.1668	-3.9398	-0.3289	H	0	0	0	0	0	0	0	0	0	0	0	0
-1.1346	-4.0456	1.1143	H	0	0	0	0	0	0	0	0	0	0	0	0
-0.7189	-2.4478	-2.5005	O	0	0	0	0	0	0	0	0	0	0	0	0
-1.7783	-1.0279	1.9026	O	0	0	0	0	0	0	0	0	0	0	0	0
-1.8885	-1.8568	2.3843	H	0	0	0	0	0	0	0	0	0	0	0	0
1 2 1	0 0 0 0
2 7 1	0 0 0 0
2 3 1	0 0 0 0
2 6 1	0 0 0 0
3 8 1	0 0 0 0
3 4 1	0 0 0 0
4 9 1	0 0 0 0
4 5 1	0 0 0 0
5 10 1	0 0 0 0
5 11 1	0 0 0 0
5 6 1	0 0 0 0
12 13 1	0 0 0 0
12 14 1	0 0 0 0
3 12 1	0 0 0 0
4 15 1	0 0 0 0
15 16 1	0 0 0 0
16 17 1	0 0 0 0
12 17 1	0 0 0 0
18 19 1	0 0 0 0
18 20 1	0 0 0 0
15 18 1	0 0 0 0
21 22 1	0 0 0 0
18 21 1	0 0 0 0
17 21 1	0 0 0 0
23 24 1	0 0 0 0
23 25 1	0 0 0 0
23 26 1	0 0 0 0
6 23 1	0 0 0 0
27 28 1	0 0 0 0
27 29 1	0 0 0 0
6 27 1	0 0 0 0
30 31 1	0 0 0 0
27 30 1	0 0 0 0
32 33 1	0 0 0 0
32 34 1	0 0 0 0
32 35 1	0 0 0 0
15 32 1	0 0 0 0
36 37 1	0 0 0 0
36 38 1	0 0 0 0
36 39 1	0 0 0 0
17 36 1	0 0 0 0
16 40 2	0 0 0 0
41 42 1	0 0 0 0
21 41 1	0 0 0 0
M END
$$$$
M0005
Spartan	02202117193D
42 44 0	0 0 0 0	0 0 0	999	V2	0
-0.5491	0.3053	1.676	H	0	0	0	0	0	0	0	0	0	0	0	0
0.4844	0.6384	1.5267	C	0	0	0	0	0	0	0	0	0	0	0	0
1.1617	-0.2175	0.4486	C	0	0	0	0	0	0	0	0	0	0	0	0
0.7543	0.4406	-0.9029	C	0	0	0	0	0	0	0	0	0	0	0	0
0.3698	1.9002	-0.5485	C	0	0	0	0	0	0	0	0	0	0	0	0
0.5377	2.0801	0.9826	C	0	0	0	0	0	0	0	0	0	0	0	0
0.9985	0.5387	2.4906	H	0	0	0	0	0	0	0	0	0	0	0	0
2.2402	-0.0547	0.5568	H	0	0	0	0	0	0	0	0	0	0	0	0
1.6193	0.4342	-1.5764	H	0	0	0	0	0	0	0	0	0	0	0	0
-0.6703	2.099	-0.8368	H	0	0	0	0	0	0	0	0	0	0	0	0
0.9799	2.6225	-1.0997	H	0	0	0	0	0	0	0	0	0	0	0	0
0.9389	-1.7413	0.5688	C	0	0	0	0	0	0	0	0	0	0	0	0
0.698	-1.9937	1.6083	H	0	0	0	0	0	0	0	0	0	0	0	0
1.874	-2.2609	0.3301	H	0	0	0	0	0	0	0	0	0	0	0	0
-0.3716	-0.3222	-1.6679	C	0	0	0	0	0	0	0	0	0	0	0	0
0.1229	-1.7639	-1.7279	C	0	0	0	0	0	0	0	0	0	0	0	0
-0.1429	-2.3618	-0.3533	C	0	0	0	0	0	0	0	0	0	0	0	0
-1.6625	-0.4676	-0.8287	C	0	0	0	0	0	0	0	0	0	0	0	0
-2.5411	-0.4661	-1.4812	H	0	0	0	0	0	0	0	0	0	0	0	0
-1.8017	0.3478	-0.1146	H	0	0	0	0	0	0	0	0	0	0	0	0
-1.5613	-1.8115	-0.0705	C	0	0	0	0	0	0	0	0	0	0	0	0
-2.2825	-2.5227	-0.5011	H	0	0	0	0	0	0	0	0	0	0	0	0
1.8824	2.7387	1.3147	C	0	0	0	0	0	0	0	0	0	0	0	0
1.9871	2.8698	2.396	H	0	0	0	0	0	0	0	0	0	0	0	0
1.9537	3.7281	0.8473	H	0	0	0	0	0	0	0	0	0	0	0	0
2.7263	2.1397	0.9536	H	0	0	0	0	0	0	0	0	0	0	0	0
-0.6043	2.931	1.5507	C	0	0	0	0	0	0	0	0	0	0	0	0
-0.5571	3.9459	1.1409	H	0	0	0	0	0	0	0	0	0	0	0	0
-1.5694	2.4944	1.2409	H	0	0	0	0	0	0	0	0	0	0	0	0
-0.5502	3.0808	2.9548	O	0	0	0	0	0	0	0	0	0	0	0	0
-0.6921	2.2081	3.3417	H	0	0	0	0	0	0	0	0	0	0	0	0
-0.5889	0.2728	-3.0531	C	0	0	0	0	0	0	0	0	0	0	0	0
-1.3451	-0.2954	-3.6044	H	0	0	0	0	0	0	0	0	0	0	0	0
0.3376	0.2415	-3.634	H	0	0	0	0	0	0	0	0	0	0	0	0
-0.9252	1.3127	-2.9897	H	0	0	0	0	0	0	0	0	0	0	0	0
-0.0582	-3.8816	-0.3271	C	0	0	0	0	0	0	0	0	0	0	0	0
0.9178	-4.2197	-0.6875	H	0	0	0	0	0	0	0	0	0	0	0	0
-0.821	-4.3299	-0.9726	H	0	0	0	0	0	0	0	0	0	0	0	0
-0.1979	-4.2659	0.6913	H	0	0	0	0	0	0	0	0	0	0	0	0
0.6479	-2.3147	-2.6669	O	0	0	0	0	0	0	0	0	0	0	0	0
-1.8716	-1.6088	1.2944	O	0	0	0	0	0	0	0	0	0	0	0	0
-1.8685	-2.4702	1.7299	H	0	0	0	0	0	0	0	0	0	0	0	0
1 2 1	0 0 0 0
2 7 1	0 0 0 0
2 3 1	0 0 0 0
2 6 1	0 0 0 0
3 8 1	0 0 0 0
3 4 1	0 0 0 0
4 9 1	0 0 0 0
4 5 1	0 0 0 0
5 10 1	0 0 0 0
5 11 1	0 0 0 0
5 6 1	0 0 0 0
12 13 1	0 0 0 0
12 14 1	0 0 0 0
3 12 1	0 0 0 0
4 15 1	0 0 0 0
15 16 1	0 0 0 0
16 17 1	0 0 0 0
12 17 1	0 0 0 0
18 19 1	0 0 0 0
18 20 1	0 0 0 0
15 18 1	0 0 0 0
21 22 1	0 0 0 0
18 21 1	0 0 0 0
17 21 1	0 0 0 0
23 24 1	0 0 0 0
23 25 1	0 0 0 0
23 26 1	0 0 0 0
6 23 1	0 0 0 0
27 28 1	0 0 0 0
27 29 1	0 0 0 0
6 27 1	0 0 0 0
30 31 1	0 0 0 0
27 30 1	0 0 0 0
32 33 1	0 0 0 0
32 34 1	0 0 0 0
32 35 1	0 0 0 0
15 32 1	0 0 0 0
36 37 1	0 0 0 0
36 38 1	0 0 0 0
36 39 1	0 0 0 0
17 36 1	0 0 0 0
16 40 2	0 0 0 0
41 42 1	0 0 0 0
21 41 1	0 0 0 0
M END
$$$$
M0006
Spartan	02202117193D
42 44 0	0 0 0 0	0 0 0	999	V2	0
-0.5031	0.2682	1.7363	H	0	0	0	0	0	0	0	0	0	0	0	0
0.528	0.5983	1.5944	C	0	0	0	0	0	0	0	0	0	0	0	0
1.2253	-0.2545	0.5281	C	0	0	0	0	0	0	0	0	0	0	0	0
0.8327	0.3996	-0.8297	C	0	0	0	0	0	0	0	0	0	0	0	0
0.4589	1.8647	-0.4861	C	0	0	0	0	0	0	0	0	0	0	0	0
0.5704	2.0378	1.053	C	0	0	0	0	0	0	0	0	0	0	0	0
1.028	0.5132	2.5672	H	0	0	0	0	0	0	0	0	0	0	0	0
2.3035	-0.0904	0.6476	H	0	0	0	0	0	0	0	0	0	0	0	0
1.7	0.3812	-1.5009	H	0	0	0	0	0	0	0	0	0	0	0	0
-0.5634	2.0729	-0.8233	H	0	0	0	0	0	0	0	0	0	0	0	0
1.1029	2.5785	-1.0114	H	0	0	0	0	0	0	0	0	0	0	0	0
1.005	-1.7789	0.6433	C	0	0	0	0	0	0	0	0	0	0	0	0
0.7759	-2.0404	1.6817	H	0	0	0	0	0	0	0	0	0	0	0	0
1.936	-2.2956	0.3809	H	0	0	0	0	0	0	0	0	0	0	0	0
-0.2964	-0.3583	-1.5943	C	0	0	0	0	0	0	0	0	0	0	0	0
0.1837	-1.8065	-1.6447	C	0	0	0	0	0	0	0	0	0	0	0	0
-0.091	-2.3959	-0.2692	C	0	0	0	0	0	0	0	0	0	0	0	0
-1.5912	-0.4884	-0.7584	C	0	0	0	0	0	0	0	0	0	0	0	0
-2.4622	-0.5015	-1.4234	H	0	0	0	0	0	0	0	0	0	0	0	0
-1.7278	0.3445	-0.0631	H	0	0	0	0	0	0	0	0	0	0	0	0
-1.4945	-1.8327	0.0191	C	0	0	0	0	0	0	0	0	0	0	0	0
-2.2256	-2.5396	-0.4037	H	0	0	0	0	0	0	0	0	0	0	0	0
1.8963	2.7202	1.4169	C	0	0	0	0	0	0	0	0	0	0	0	0
2.0118	2.8042	2.5038	H	0	0	0	0	0	0	0	0	0	0	0	0
1.9539	3.7293	0.9908	H	0	0	0	0	0	0	0	0	0	0	0	0
2.7519	2.154	1.0342	H	0	0	0	0	0	0	0	0	0	0	0	0
-0.5701	2.8849	1.6349	C	0	0	0	0	0	0	0	0	0	0	0	0
-0.4725	2.9089	2.7265	H	0	0	0	0	0	0	0	0	0	0	0	0
-0.4861	3.9226	1.2768	H	0	0	0	0	0	0	0	0	0	0	0	0
-1.8686	2.3746	1.3775	O	0	0	0	0	0	0	0	0	0	0	0	0
-2.1388	2.6713	0.5031	H	0	0	0	0	0	0	0	0	0	0	0	0
-0.5044	0.2282	-2.9847	C	0	0	0	0	0	0	0	0	0	0	0	0
-1.2477	-0.3519	-3.5416	H	0	0	0	0	0	0	0	0	0	0	0	0
0.4287	0.2048	-3.5557	H	0	0	0	0	0	0	0	0	0	0	0	0
-0.8535	1.2654	-2.9319	H	0	0	0	0	0	0	0	0	0	0	0	0
-0.0256	-3.9156	-0.2261	C	0	0	0	0	0	0	0	0	0	0	0	0
0.9614	-4.2695	-0.5388	H	0	0	0	0	0	0	0	0	0	0	0	0
-0.7645	-4.3576	-0.9026	H	0	0	0	0	0	0	0	0	0	0	0	0
-0.2259	-4.2749	0.7887	H	0	0	0	0	0	0	0	0	0	0	0	0
0.7129	-2.3597	-2.5803	O	0	0	0	0	0	0	0	0	0	0	0	0
-1.7065	-1.733	1.4125	O	0	0	0	0	0	0	0	0	0	0	0	0
-2.5475	-1.2823	1.5527	H	0	0	0	0	0	0	0	0	0	0	0	0
1 2 1	0 0 0 0
2 7 1	0 0 0 0
2 3 1	0 0 0 0
2 6 1	0 0 0 0
3 8 1	0 0 0 0
3 4 1	0 0 0 0
4 9 1	0 0 0 0
4 5 1	0 0 0 0
5 10 1	0 0 0 0
5 11 1	0 0 0 0
5 6 1	0 0 0 0
12 13 1	0 0 0 0
12 14 1	0 0 0 0
3 12 1	0 0 0 0
4 15 1	0 0 0 0
15 16 1	0 0 0 0
16 17 1	0 0 0 0
12 17 1	0 0 0 0
18 19 1	0 0 0 0
18 20 1	0 0 0 0
15 18 1	0 0 0 0
21 22 1	0 0 0 0
18 21 1	0 0 0 0
17 21 1	0 0 0 0
23 24 1	0 0 0 0
23 25 1	0 0 0 0
23 26 1	0 0 0 0
6 23 1	0 0 0 0
27 28 1	0 0 0 0
27 29 1	0 0 0 0
6 27 1	0 0 0 0
30 31 1	0 0 0 0
27 30 1	0 0 0 0
32 33 1	0 0 0 0
32 34 1	0 0 0 0
32 35 1	0 0 0 0
15 32 1	0 0 0 0
36 37 1	0 0 0 0
36 38 1	0 0 0 0
36 39 1	0 0 0 0
17 36 1	0 0 0 0
16 40 2	0 0 0 0
41 42 1	0 0 0 0
21 41 1	0 0 0 0
M END
$$$$
M0007
Spartan	02202117193D
42 44 0	0 0 0 0	0 0 0	999	V2	0
-0.0846	0.5123	1.798	H	0	0	0	0	0	0	0	0	0	0	0	0
0.9389	0.5629	1.4108	C	0	0	0	0	0	0	0	0	0	0	0	0
1.1488	-0.4958	0.3206	C	0	0	0	0	0	0	0	0	0	0	0	0
0.6036	0.1601	-0.9834	C	0	0	0	0	0	0	0	0	0	0	0	0
0.615	1.6865	-0.7113	C	0	0	0	0	0	0	0	0	0	0	0	0
1.2048	1.9056	0.7076	C	0	0	0	0	0	0	0	0	0	0	0	0
1.6106	0.404	2.2626	H	0	0	0	0	0	0	0	0	0	0	0	0
2.2324	-0.591	0.1865	H	0	0	0	0	0	0	0	0	0	0	0	0
1.2813	-0.0774	-1.8117	H	0	0	0	0	0	0	0	0	0	0	0	0
-0.4108	2.0775	-0.7543	H	0	0	0	0	0	0	0	0	0	0	0	0
1.1851	2.2279	-1.4732	H	0	0	0	0	0	0	0	0	0	0	0	0
0.6314	-1.9135	0.6507	C	0	0	0	0	0	0	0	0	0	0	0	0
0.5641	-2.0324	1.7384	H	0	0	0	0	0	0	0	0	0	0	0	0
1.3619	-2.6516	0.3002	H	0	0	0	0	0	0	0	0	0	0	0	0
-0.7947	-0.3701	-1.4275	C	0	0	0	0	0	0	0	0	0	0	0	0
-0.6413	-1.8877	-1.4301	C	0	0	0	0	0	0	0	0	0	0	0	0
-0.7267	-2.3261	0.0253	C	0	0	0	0	0	0	0	0	0	0	0	0
-1.8773	-0.168	-0.3418	C	0	0	0	0	0	0	0	0	0	0	0	0
-2.8543	-0.0054	-0.8075	H	0	0	0	0	0	0	0	0	0	0	0	0
-1.6866	0.6973	0.2971	H	0	0	0	0	0	0	0	0	0	0	0	0
-1.9017	-1.45	0.522	C	0	0	0	0	0	0	0	0	0	0	0	0
-2.8328	-2.0023	0.3226	H	0	0	0	0	0	0	0	0	0	0	0	0
2.7068	2.2053	0.6227	C	0	0	0	0	0	0	0	0	0	0	0	0
3.1545	2.2343	1.6229	H	0	0	0	0	0	0	0	0	0	0	0	0
2.8713	3.1794	0.1528	H	0	0	0	0	0	0	0	0	0	0	0	0
3.2394	1.4488	0.0359	H	0	0	0	0	0	0	0	0	0	0	0	0
0.494	3.0502	1.4378	C	0	0	0	0	0	0	0	0	0	0	0	0
-0.5756	2.802	1.545	H	0	0	0	0	0	0	0	0	0	0	0	0
0.906	3.1608	2.4466	H	0	0	0	0	0	0	0	0	0	0	0	0
0.6587	4.3111	0.8184	O	0	0	0	0	0	0	0	0	0	0	0	0
0.2398	4.2655	-0.0496	H	0	0	0	0	0	0	0	0	0	0	0	0
-1.1743	0.1765	-2.7976	C	0	0	0	0	0	0	0	0	0	0	0	0
-2.1317	-0.2386	-3.1294	H	0	0	0	0	0	0	0	0	0	0	0	0
-0.4199	-0.095	-3.542	H	0	0	0	0	0	0	0	0	0	0	0	0
-1.2667	1.2677	-2.777	H	0	0	0	0	0	0	0	0	0	0	0	0
-0.9608	-3.8206	0.1949	C	0	0	0	0	0	0	0	0	0	0	0	0
-0.1775	-4.3928	-0.3106	H	0	0	0	0	0	0	0	0	0	0	0	0
-1.9203	-4.1214	-0.2386	H	0	0	0	0	0	0	0	0	0	0	0	0
-0.9581	-4.1009	1.2558	H	0	0	0	0	0	0	0	0	0	0	0	0
-0.461	-2.5978	-2.3913	O	0	0	0	0	0	0	0	0	0	0	0	0
-1.8573	-1.0949	1.8897	O	0	0	0	0	0	0	0	0	0	0	0	0
-1.9345	-1.9024	2.4122	H	0	0	0	0	0	0	0	0	0	0	0	0
1 2 1	0 0 0 0
2 7 1	0 0 0 0
2 3 1	0 0 0 0
2 6 1	0 0 0 0
3 8 1	0 0 0 0
3 4 1	0 0 0 0
4 9 1	0 0 0 0
4 5 1	0 0 0 0
5 10 1	0 0 0 0
5 11 1	0 0 0 0
5 6 1	0 0 0 0
12 13 1	0 0 0 0
12 14 1	0 0 0 0
3 12 1	0 0 0 0
4 15 1	0 0 0 0
15 16 1	0 0 0 0
16 17 1	0 0 0 0
12 17 1	0 0 0 0
18 19 1	0 0 0 0
18 20 1	0 0 0 0
15 18 1	0 0 0 0
21 22 1	0 0 0 0
18 21 1	0 0 0 0
17 21 1	0 0 0 0
23 24 1	0 0 0 0
23 25 1	0 0 0 0
23 26 1	0 0 0 0
6 23 1	0 0 0 0
27 28 1	0 0 0 0
27 29 1	0 0 0 0
6 27 1	0 0 0 0
30 31 1	0 0 0 0
27 30 1	0 0 0 0
32 33 1	0 0 0 0
32 34 1	0 0 0 0
32 35 1	0 0 0 0
15 32 1	0 0 0 0
36 37 1	0 0 0 0
36 38 1	0 0 0 0
36 39 1	0 0 0 0
17 36 1	0 0 0 0
16 40 2	0 0 0 0
41 42 1	0 0 0 0
21 41 1	0 0 0 0
M END
$$$$
M0008
Spartan	02202117193D
42 44 0	0 0 0 0	0 0 0	999	V2	0
-0.5563	0.3349	1.7355	H	0	0	0	0	0	0	0	0	0	0	0	0
0.4836	0.6434	1.6004	C	0	0	0	0	0	0	0	0	0	0	0	0
1.1806	-0.2178	0.5397	C	0	0	0	0	0	0	0	0	0	0	0	0
0.7916	0.4323	-0.8223	C	0	0	0	0	0	0	0	0	0	0	0	0
0.3959	1.8916	-0.4813	C	0	0	0	0	0	0	0	0	0	0	0	0
0.5549	2.0786	1.0499	C	0	0	0	0	0	0	0	0	0	0	0	0
0.9755	0.5558	2.5771	H	0	0	0	0	0	0	0	0	0	0	0	0
2.2581	-0.0537	0.6609	H	0	0	0	0	0	0	0	0	0	0	0	0
1.6654	0.4259	-1.4848	H	0	0	0	0	0	0	0	0	0	0	0	0
-0.644	2.0671	-0.7809	H	0	0	0	0	0	0	0	0	0	0	0	0
0.9992	2.6175	-1.0369	H	0	0	0	0	0	0	0	0	0	0	0	0
0.9646	-1.743	0.6613	C	0	0	0	0	0	0	0	0	0	0	0	0
0.6966	-1.9904	1.6952	H	0	0	0	0	0	0	0	0	0	0	0	0
1.9099	-2.2568	0.4499	H	0	0	0	0	0	0	0	0	0	0	0	0
-0.3223	-0.3381	-1.5949	C	0	0	0	0	0	0	0	0	0	0	0	0
0.1864	-1.7751	-1.6528	C	0	0	0	0	0	0	0	0	0	0	0	0
-0.0891	-2.3774	-0.2835	C	0	0	0	0	0	0	0	0	0	0	0	0
-1.6186	-0.4936	-0.764	C	0	0	0	0	0	0	0	0	0	0	0	0
-2.4919	-0.4904	-1.4235	H	0	0	0	0	0	0	0	0	0	0	0	0
-1.7649	0.3091	-0.0383	H	0	0	0	0	0	0	0	0	0	0	0	0
-1.5186	-1.8457	-0.0201	C	0	0	0	0	0	0	0	0	0	0	0	0
-2.2239	-2.5606	-0.4729	H	0	0	0	0	0	0	0	0	0	0	0	0
1.911	2.7244	1.3671	C	0	0	0	0	0	0	0	0	0	0	0	0
2.0679	2.8003	2.4498	H	0	0	0	0	0	0	0	0	0	0	0	0
1.9753	3.7344	0.9443	H	0	0	0	0	0	0	0	0	0	0	0	0
2.74	2.1426	0.9501	H	0	0	0	0	0	0	0	0	0	0	0	0
-0.5414	2.9713	1.6494	C	0	0	0	0	0	0	0	0	0	0	0	0
-0.3973	3.0284	2.7343	H	0	0	0	0	0	0	0	0	0	0	0	0
-0.4417	3.995	1.2536	H	0	0	0	0	0	0	0	0	0	0	0	0
-1.8592	2.4882	1.4645	O	0	0	0	0	0	0	0	0	0	0	0	0
-2.1401	2.711	0.571	H	0	0	0	0	0	0	0	0	0	0	0	0
-0.534	0.2538	-2.9825	C	0	0	0	0	0	0	0	0	0	0	0	0
-1.2729	-0.3285	-3.5427	H	0	0	0	0	0	0	0	0	0	0	0	0
0.3996	0.2407	-3.553	H	0	0	0	0	0	0	0	0	0	0	0	0
-0.8912	1.2878	-2.9235	H	0	0	0	0	0	0	0	0	0	0	0	0
0.0136	-3.8958	-0.2566	C	0	0	0	0	0	0	0	0	0	0	0	0
1.0054	-4.2227	-0.5832	H	0	0	0	0	0	0	0	0	0	0	0	0
-0.7216	-4.352	-0.9283	H	0	0	0	0	0	0	0	0	0	0	0	0
-0.1565	-4.2824	0.7564	H	0	0	0	0	0	0	0	0	0	0	0	0
0.7222	-2.3187	-2.5902	O	0	0	0	0	0	0	0	0	0	0	0	0
-1.852	-1.6628	1.3404	O	0	0	0	0	0	0	0	0	0	0	0	0
-1.86	-2.5286	1.7655	H	0	0	0	0	0	0	0	0	0	0	0	0
1 2 1	0 0 0 0
2 7 1	0 0 0 0
2 3 1	0 0 0 0
2 6 1	0 0 0 0
3 8 1	0 0 0 0
3 4 1	0 0 0 0
4 9 1	0 0 0 0
4 5 1	0 0 0 0
5 10 1	0 0 0 0
5 11 1	0 0 0 0
5 6 1	0 0 0 0
12 13 1	0 0 0 0
12 14 1	0 0 0 0
3 12 1	0 0 0 0
4 15 1	0 0 0 0
15 16 1	0 0 0 0
16 17 1	0 0 0 0
12 17 1	0 0 0 0
18 19 1	0 0 0 0
18 20 1	0 0 0 0
15 18 1	0 0 0 0
21 22 1	0 0 0 0
18 21 1	0 0 0 0
17 21 1	0 0 0 0
23 24 1	0 0 0 0
23 25 1	0 0 0 0
23 26 1	0 0 0 0
6 23 1	0 0 0 0
27 28 1	0 0 0 0
27 29 1	0 0 0 0
6 27 1	0 0 0 0
30 31 1	0 0 0 0
27 30 1	0 0 0 0
32 33 1	0 0 0 0
32 34 1	0 0 0 0
32 35 1	0 0 0 0
15 32 1	0 0 0 0
36 37 1	0 0 0 0
36 38 1	0 0 0 0
36 39 1	0 0 0 0
17 36 1	0 0 0 0
16 40 2	0 0 0 0
41 42 1	0 0 0 0
21 41 1	0 0 0 0
M END
$$$$
M0009
Spartan	02202117193D
42 44 0	0 0 0 0	0 0 0	999	V2	0
-0.0799	0.4836	1.7811	H	0	0	0	0	0	0	0	0	0	0	0	0
0.9373	0.5393	1.3791	C	0	0	0	0	0	0	0	0	0	0	0	0
1.1343	-0.5177	0.2844	C	0	0	0	0	0	0	0	0	0	0	0	0
0.5862	0.1424	-1.0158	C	0	0	0	0	0	0	0	0	0	0	0	0
0.6218	1.669	-0.7514	C	0	0	0	0	0	0	0	0	0	0	0	0
1.1848	1.8873	0.6769	C	0	0	0	0	0	0	0	0	0	0	0	0
1.6207	0.3783	2.2218	H	0	0	0	0	0	0	0	0	0	0	0	0
2.2168	-0.6222	0.1432	H	0	0	0	0	0	0	0	0	0	0	0	0
1.2515	-0.1112	-1.8497	H	0	0	0	0	0	0	0	0	0	0	0	0
-0.3834	2.0992	-0.8194	H	0	0	0	0	0	0	0	0	0	0	0	0
1.2199	2.1959	-1.5006	H	0	0	0	0	0	0	0	0	0	0	0	0
0.607	-1.9307	0.6179	C	0	0	0	0	0	0	0	0	0	0	0	0
0.5545	-2.0533	1.7063	H	0	0	0	0	0	0	0	0	0	0	0	0
1.3237	-2.6759	0.2537	H	0	0	0	0	0	0	0	0	0	0	0	0
-0.8237	-0.3704	-1.4447	C	0	0	0	0	0	0	0	0	0	0	0	0
-0.6901	-1.889	-1.4469	C	0	0	0	0	0	0	0	0	0	0	0	0
-0.7648	-2.3246	0.0104	C	0	0	0	0	0	0	0	0	0	0	0	0
-1.8913	-0.1519	-0.3478	C	0	0	0	0	0	0	0	0	0	0	0	0
-2.8713	0.0217	-0.8029	H	0	0	0	0	0	0	0	0	0	0	0	0
-1.6823	0.7148	0.2835	H	0	0	0	0	0	0	0	0	0	0	0	0
-1.9222	-1.432	0.5185	C	0	0	0	0	0	0	0	0	0	0	0	0
-2.8624	-1.9726	0.3294	H	0	0	0	0	0	0	0	0	0	0	0	0
2.6863	2.2018	0.6204	C	0	0	0	0	0	0	0	0	0	0	0	0
3.1036	2.3239	1.6278	H	0	0	0	0	0	0	0	0	0	0	0	0
2.8774	3.1199	0.0518	H	0	0	0	0	0	0	0	0	0	0	0	0
3.2456	1.4022	0.1228	H	0	0	0	0	0	0	0	0	0	0	0	0
0.4408	3.0113	1.4056	C	0	0	0	0	0	0	0	0	0	0	0	0
-0.6246	2.7613	1.4624	H	0	0	0	0	0	0	0	0	0	0	0	0
0.8123	3.0902	2.4409	H	0	0	0	0	0	0	0	0	0	0	0	0
0.5016	4.2614	0.7466	O	0	0	0	0	0	0	0	0	0	0	0	0
1.3976	4.6033	0.8391	H	0	0	0	0	0	0	0	0	0	0	0	0
-1.2104	0.1802	-2.8112	C	0	0	0	0	0	0	0	0	0	0	0	0
-2.177	-0.2222	-3.1317	H	0	0	0	0	0	0	0	0	0	0	0	0
-0.468	-0.1034	-3.5632	H	0	0	0	0	0	0	0	0	0	0	0	0
-1.2864	1.2723	-2.7907	H	0	0	0	0	0	0	0	0	0	0	0	0
-1.0172	-3.8155	0.185	C	0	0	0	0	0	0	0	0	0	0	0	0
-0.2481	-4.399	-0.3291	H	0	0	0	0	0	0	0	0	0	0	0	0
-1.9857	-4.1038	-0.2367	H	0	0	0	0	0	0	0	0	0	0	0	0
-1.0056	-4.0948	1.2461	H	0	0	0	0	0	0	0	0	0	0	0	0
-0.5277	-2.6044	-2.4076	O	0	0	0	0	0	0	0	0	0	0	0	0
-1.8602	-1.0786	1.8862	O	0	0	0	0	0	0	0	0	0	0	0	0
-1.9413	-1.8858	2.4083	H	0	0	0	0	0	0	0	0	0	0	0	0
1 2 1	0 0 0 0
2 7 1	0 0 0 0
2 3 1	0 0 0 0
2 6 1	0 0 0 0
3 8 1	0 0 0 0
3 4 1	0 0 0 0
4 9 1	0 0 0 0
4 5 1	0 0 0 0
5 10 1	0 0 0 0
5 11 1	0 0 0 0
5 6 1	0 0 0 0
12 13 1	0 0 0 0
12 14 1	0 0 0 0
3 12 1	0 0 0 0
4 15 1	0 0 0 0
15 16 1	0 0 0 0
16 17 1	0 0 0 0
12 17 1	0 0 0 0
18 19 1	0 0 0 0
18 20 1	0 0 0 0
15 18 1	0 0 0 0
21 22 1	0 0 0 0
18 21 1	0 0 0 0
17 21 1	0 0 0 0
23 24 1	0 0 0 0
23 25 1	0 0 0 0
23 26 1	0 0 0 0
6 23 1	0 0 0 0
27 28 1	0 0 0 0
27 29 1	0 0 0 0
6 27 1	0 0 0 0
30 31 1	0 0 0 0
27 30 1	0 0 0 0
32 33 1	0 0 0 0
32 34 1	0 0 0 0
32 35 1	0 0 0 0
15 32 1	0 0 0 0
36 37 1	0 0 0 0
36 38 1	0 0 0 0
36 39 1	0 0 0 0
17 36 1	0 0 0 0
16 40 2	0 0 0 0
41 42 1	0 0 0 0
21 41 1	0 0 0 0
M END
$$$$
M0010
Spartan	02202117193D
42 44 0	0 0 0 0	0 0 0	999	V2	0
-0.5385	0.285	1.674	H	0	0	0	0	0	0	0	0	0	0	0	0
0.4966	0.6164	1.531	C	0	0	0	0	0	0	0	0	0	0	0	0
1.1763	-0.2425	0.4571	C	0	0	0	0	0	0	0	0	0	0	0	0
0.7775	0.4167	-0.8962	C	0	0	0	0	0	0	0	0	0	0	0	0
0.4002	1.879	-0.5452	C	0	0	0	0	0	0	0	0	0	0	0	0
0.5574	2.0581	0.9874	C	0	0	0	0	0	0	0	0	0	0	0	0
1.0038	0.5124	2.4981	H	0	0	0	0	0	0	0	0	0	0	0	0
2.2548	-0.0813	0.5709	H	0	0	0	0	0	0	0	0	0	0	0	0
1.6446	0.4045	-1.5669	H	0	0	0	0	0	0	0	0	0	0	0	0
-0.636	2.086	-0.8426	H	0	0	0	0	0	0	0	0	0	0	0	0
1.0201	2.5971	-1.091	H	0	0	0	0	0	0	0	0	0	0	0	0
0.9505	-1.7656	0.5763	C	0	0	0	0	0	0	0	0	0	0	0	0
0.7135	-2.0259	1.6134	H	0	0	0	0	0	0	0	0	0	0	0	0
1.8822	-2.2848	0.3235	H	0	0	0	0	0	0	0	0	0	0	0	0
-0.3487	-0.3414	-1.6655	C	0	0	0	0	0	0	0	0	0	0	0	0
0.1388	-1.7869	-1.7173	C	0	0	0	0	0	0	0	0	0	0	0	0
-0.1383	-2.382	-0.3442	C	0	0	0	0	0	0	0	0	0	0	0	0
-1.6446	-0.4795	-0.8328	C	0	0	0	0	0	0	0	0	0	0	0	0
-2.5166	-0.4846	-1.496	H	0	0	0	0	0	0	0	0	0	0	0	0
-1.7839	0.3491	-0.1329	H	0	0	0	0	0	0	0	0	0	0	0	0
-1.5445	-1.8264	-0.0606	C	0	0	0	0	0	0	0	0	0	0	0	0
-2.2698	-2.5358	-0.4867	H	0	0	0	0	0	0	0	0	0	0	0	0
1.9016	2.7133	1.3282	C	0	0	0	0	0	0	0	0	0	0	0	0
2.0031	2.8406	2.4101	H	0	0	0	0	0	0	0	0	0	0	0	0
1.9769	3.7041	0.8647	H	0	0	0	0	0	0	0	0	0	0	0	0
2.7453	2.1136	0.9683	H	0	0	0	0	0	0	0	0	0	0	0	0
-0.5865	2.9118	1.5463	C	0	0	0	0	0	0	0	0	0	0	0	0
-0.5416	3.9236	1.1287	H	0	0	0	0	0	0	0	0	0	0	0	0
-1.5501	2.4705	1.2359	H	0	0	0	0	0	0	0	0	0	0	0	0
-0.5386	3.0737	2.9487	O	0	0	0	0	0	0	0	0	0	0	0	0
-0.624	2.1966	3.3425	H	0	0	0	0	0	0	0	0	0	0	0	0
-0.5548	0.251	-3.0535	C	0	0	0	0	0	0	0	0	0	0	0	0
-1.3116	-0.314	-3.6075	H	0	0	0	0	0	0	0	0	0	0	0	0
0.3748	0.2109	-3.629	H	0	0	0	0	0	0	0	0	0	0	0	0
-0.8839	1.2939	-2.9959	H	0	0	0	0	0	0	0	0	0	0	0	0
-0.0686	-3.9016	-0.3053	C	0	0	0	0	0	0	0	0	0	0	0	0
0.9203	-4.251	-0.6166	H	0	0	0	0	0	0	0	0	0	0	0	0
-0.8038	-4.3449	-0.9851	H	0	0	0	0	0	0	0	0	0	0	0	0
-0.2698	-4.2643	0.708	H	0	0	0	0	0	0	0	0	0	0	0	0
0.6771	-2.3358	-2.6498	O	0	0	0	0	0	0	0	0	0	0	0	0
-1.7634	-1.7272	1.3341	O	0	0	0	0	0	0	0	0	0	0	0	0
-2.6978	-1.5325	1.4733	H	0	0	0	0	0	0	0	0	0	0	0	0
1 2 1	0 0 0 0
2 7 1	0 0 0 0
2 3 1	0 0 0 0
2 6 1	0 0 0 0
3 8 1	0 0 0 0
3 4 1	0 0 0 0
4 9 1	0 0 0 0
4 5 1	0 0 0 0
5 10 1	0 0 0 0
5 11 1	0 0 0 0
5 6 1	0 0 0 0
12 13 1	0 0 0 0
12 14 1	0 0 0 0
3 12 1	0 0 0 0
4 15 1	0 0 0 0
15 16 1	0 0 0 0
16 17 1	0 0 0 0
12 17 1	0 0 0 0
18 19 1	0 0 0 0
18 20 1	0 0 0 0
15 18 1	0 0 0 0
21 22 1	0 0 0 0
18 21 1	0 0 0 0
17 21 1	0 0 0 0
23 24 1	0 0 0 0
23 25 1	0 0 0 0
23 26 1	0 0 0 0
6 23 1	0 0 0 0
27 28 1	0 0 0 0
27 29 1	0 0 0 0
6 27 1	0 0 0 0
30 31 1	0 0 0 0
27 30 1	0 0 0 0
32 33 1	0 0 0 0
32 34 1	0 0 0 0
32 35 1	0 0 0 0
15 32 1	0 0 0 0
36 37 1	0 0 0 0
36 38 1	0 0 0 0
36 39 1	0 0 0 0
17 36 1	0 0 0 0
16 40 2	0 0 0 0
41 42 1	0 0 0 0
21 41 1	0 0 0 0
M END
$$$$

## Sheet: 2S3S5S7S9S11S
M0001
Spartan	02202117113D
42 44 0	0 0 0 0	0 0 0	999	V2	0
-0.4593	0.2575	1.7252	H	0	0	0	0	0	0	0	0	0	0	0	0
0.5546	0.6332	1.5651	C	0	0	0	0	0	0	0	0	0	0	0	0
1.2298	-0.2086	0.4766	C	0	0	0	0	0	0	0	0	0	0	0	0
0.8097	0.4548	-0.8699	C	0	0	0	0	0	0	0	0	0	0	0	0
0.4142	1.9093	-0.5069	C	0	0	0	0	0	0	0	0	0	0	0	0
0.5526	2.076	1.0297	C	0	0	0	0	0	0	0	0	0	0	0	0
1.0803	0.5507	2.5244	H	0	0	0	0	0	0	0	0	0	0	0	0
2.3105	-0.0498	0.5758	H	0	0	0	0	0	0	0	0	0	0	0	0
1.673	0.4561	-1.5457	H	0	0	0	0	0	0	0	0	0	0	0	0
-0.6201	2.1107	-0.8012	H	0	0	0	0	0	0	0	0	0	0	0	0
1.0386	2.6367	-1.0357	H	0	0	0	0	0	0	0	0	0	0	0	0
0.9978	-1.7304	0.5964	C	0	0	0	0	0	0	0	0	0	0	0	0
0.7839	-1.9856	1.6416	H	0	0	0	0	0	0	0	0	0	0	0	0
1.9204	-2.2594	0.3307	H	0	0	0	0	0	0	0	0	0	0	0	0
-0.3137	-0.3081	-1.6396	C	0	0	0	0	0	0	0	0	0	0	0	0
0.1594	-1.7559	-1.6853	C	0	0	0	0	0	0	0	0	0	0	0	0
-0.1129	-2.335	-0.3022	C	0	0	0	0	0	0	0	0	0	0	0	0
-1.6146	-0.4333	-0.8148	C	0	0	0	0	0	0	0	0	0	0	0	0
-2.4802	-0.4614	-1.4841	H	0	0	0	0	0	0	0	0	0	0	0	0
-1.7706	0.4113	-0.1409	H	0	0	0	0	0	0	0	0	0	0	0	0
-1.5199	-1.7539	-0.017	C	0	0	0	0	0	0	0	0	0	0	0	0
-2.2556	-2.4696	-0.4134	H	0	0	0	0	0	0	0	0	0	0	0	0
1.8684	2.7826	1.38	C	0	0	0	0	0	0	0	0	0	0	0	0
2.0006	2.8621	2.4655	H	0	0	0	0	0	0	0	0	0	0	0	0
1.8941	3.7953	0.9603	H	0	0	0	0	0	0	0	0	0	0	0	0
2.7299	2.2389	0.9777	H	0	0	0	0	0	0	0	0	0	0	0	0
-0.6022	2.9019	1.6151	C	0	0	0	0	0	0	0	0	0	0	0	0
-0.453	3.0161	2.7007	H	0	0	0	0	0	0	0	0	0	0	0	0
-0.589	3.9059	1.1775	H	0	0	0	0	0	0	0	0	0	0	0	0
-1.8915	2.3903	1.3395	O	0	0	0	0	0	0	0	0	0	0	0	0
-2.0106	1.5766	1.8453	H	0	0	0	0	0	0	0	0	0	0	0	0
-0.5122	0.2821	-3.0296	C	0	0	0	0	0	0	0	0	0	0	0	0
-1.2683	-0.2825	-3.5852	H	0	0	0	0	0	0	0	0	0	0	0	0
0.4197	0.2409	-3.6021	H	0	0	0	0	0	0	0	0	0	0	0	0
-0.8411	1.325	-2.9722	H	0	0	0	0	0	0	0	0	0	0	0	0
-0.0582	-3.8559	-0.2618	C	0	0	0	0	0	0	0	0	0	0	0	0
0.9081	-4.2165	-0.6255	H	0	0	0	0	0	0	0	0	0	0	0	0
-0.8334	-4.2949	-0.8979	H	0	0	0	0	0	0	0	0	0	0	0	0
-0.1989	-4.2284	0.7606	H	0	0	0	0	0	0	0	0	0	0	0	0
0.6747	-2.3279	-2.6172	O	0	0	0	0	0	0	0	0	0	0	0	0
-1.8158	-1.5065	1.3468	O	0	0	0	0	0	0	0	0	0	0	0	0
-1.7997	-2.3508	1.8134	H	0	0	0	0	0	0	0	0	0	0	0	0
1 2 1	0 0 0 0
2 7 1	0 0 0 0
2 3 1	0 0 0 0
2 6 1	0 0 0 0
3 8 1	0 0 0 0
3 4 1	0 0 0 0
4 9 1	0 0 0 0
4 5 1	0 0 0 0
5 10 1	0 0 0 0
5 11 1	0 0 0 0
5 6 1	0 0 0 0
12 13 1	0 0 0 0
12 14 1	0 0 0 0
3 12 1	0 0 0 0
4 15 1	0 0 0 0
15 16 1	0 0 0 0
16 17 1	0 0 0 0
12 17 1	0 0 0 0
18 19 1	0 0 0 0
18 20 1	0 0 0 0
15 18 1	0 0 0 0
21 22 1	0 0 0 0
18 21 1	0 0 0 0
17 21 1	0 0 0 0
23 24 1	0 0 0 0
23 25 1	0 0 0 0
23 26 1	0 0 0 0
6 23 1	0 0 0 0
27 28 1	0 0 0 0
27 29 1	0 0 0 0
6 27 1	0 0 0 0
30 31 1	0 0 0 0
27 30 1	0 0 0 0
32 33 1	0 0 0 0
32 34 1	0 0 0 0
32 35 1	0 0 0 0
15 32 1	0 0 0 0
36 37 1	0 0 0 0
36 38 1	0 0 0 0
36 39 1	0 0 0 0
17 36 1	0 0 0 0
16 40 2	0 0 0 0
41 42 1	0 0 0 0
21 41 1	0 0 0 0
M END
$$$$
M0002
Spartan	02202117113D
42 44 0	0 0 0 0	0 0 0	999	V2	0
-0.4953	0.2577	1.7171	H	0	0	0	0	0	0	0	0	0	0	0	0
0.5356	0.5876	1.5775	C	0	0	0	0	0	0	0	0	0	0	0	0
1.228	-0.2596	0.5032	C	0	0	0	0	0	0	0	0	0	0	0	0
0.8281	0.4014	-0.8499	C	0	0	0	0	0	0	0	0	0	0	0	0
0.4414	1.8606	-0.4976	C	0	0	0	0	0	0	0	0	0	0	0	0
0.5823	2.029	1.0392	C	0	0	0	0	0	0	0	0	0	0	0	0
1.0373	0.4958	2.5488	H	0	0	0	0	0	0	0	0	0	0	0	0
2.3066	-0.0955	0.6186	H	0	0	0	0	0	0	0	0	0	0	0	0
1.6956	0.3923	-1.5205	H	0	0	0	0	0	0	0	0	0	0	0	0
-0.592	2.0645	-0.7932	H	0	0	0	0	0	0	0	0	0	0	0	0
1.0696	2.5828	-1.03	H	0	0	0	0	0	0	0	0	0	0	0	0
1.0097	-1.7845	0.6138	C	0	0	0	0	0	0	0	0	0	0	0	0
0.7812	-2.0506	1.6511	H	0	0	0	0	0	0	0	0	0	0	0	0
1.9416	-2.2985	0.3504	H	0	0	0	0	0	0	0	0	0	0	0	0
-0.2959	-0.3588	-1.6193	C	0	0	0	0	0	0	0	0	0	0	0	0
0.1892	-1.8041	-1.6749	C	0	0	0	0	0	0	0	0	0	0	0	0
-0.0844	-2.3997	-0.3013	C	0	0	0	0	0	0	0	0	0	0	0	0
-1.5921	-0.4963	-0.7868	C	0	0	0	0	0	0	0	0	0	0	0	0
-2.4592	-0.5175	-1.4567	H	0	0	0	0	0	0	0	0	0	0	0	0
-1.7405	0.3423	-0.1009	H	0	0	0	0	0	0	0	0	0	0	0	0
-1.489	-1.8406	-0.0116	C	0	0	0	0	0	0	0	0	0	0	0	0
-2.2188	-2.5501	-0.4324	H	0	0	0	0	0	0	0	0	0	0	0	0
1.9191	2.6992	1.3855	C	0	0	0	0	0	0	0	0	0	0	0	0
2.0587	2.7713	2.4706	H	0	0	0	0	0	0	0	0	0	0	0	0
1.9742	3.7113	0.9667	H	0	0	0	0	0	0	0	0	0	0	0	0
2.7612	2.1305	0.978	H	0	0	0	0	0	0	0	0	0	0	0	0
-0.5394	2.8897	1.6184	C	0	0	0	0	0	0	0	0	0	0	0	0
-0.3946	2.9865	2.7063	H	0	0	0	0	0	0	0	0	0	0	0	0
-0.4821	3.8999	1.1819	H	0	0	0	0	0	0	0	0	0	0	0	0
-1.7971	2.2969	1.336	O	0	0	0	0	0	0	0	0	0	0	0	0
-2.4856	2.8906	1.6537	H	0	0	0	0	0	0	0	0	0	0	0	0
-0.5032	0.2358	-3.0062	C	0	0	0	0	0	0	0	0	0	0	0	0
-1.2557	-0.333	-3.5625	H	0	0	0	0	0	0	0	0	0	0	0	0
0.4272	0.204	-3.5811	H	0	0	0	0	0	0	0	0	0	0	0	0
-0.8404	1.2759	-2.9449	H	0	0	0	0	0	0	0	0	0	0	0	0
-0.0142	-3.9194	-0.2653	C	0	0	0	0	0	0	0	0	0	0	0	0
0.9708	-4.2684	-0.5891	H	0	0	0	0	0	0	0	0	0	0	0	0
-0.7578	-4.3611	-0.9369	H	0	0	0	0	0	0	0	0	0	0	0	0
-0.2039	-4.2846	0.7493	H	0	0	0	0	0	0	0	0	0	0	0	0
0.7215	-2.3545	-2.6107	O	0	0	0	0	0	0	0	0	0	0	0	0
-1.7003	-1.7434	1.3837	O	0	0	0	0	0	0	0	0	0	0	0	0
-2.5375	-1.2852	1.5225	H	0	0	0	0	0	0	0	0	0	0	0	0
1 2 1	0 0 0 0
2 7 1	0 0 0 0
2 3 1	0 0 0 0
2 6 1	0 0 0 0
3 8 1	0 0 0 0
3 4 1	0 0 0 0
4 9 1	0 0 0 0
4 5 1	0 0 0 0
5 10 1	0 0 0 0
5 11 1	0 0 0 0
5 6 1	0 0 0 0
12 13 1	0 0 0 0
12 14 1	0 0 0 0
3 12 1	0 0 0 0
4 15 1	0 0 0 0
15 16 1	0 0 0 0
16 17 1	0 0 0 0
12 17 1	0 0 0 0
18 19 1	0 0 0 0
18 20 1	0 0 0 0
15 18 1	0 0 0 0
21 22 1	0 0 0 0
18 21 1	0 0 0 0
17 21 1	0 0 0 0
23 24 1	0 0 0 0
23 25 1	0 0 0 0
23 26 1	0 0 0 0
6 23 1	0 0 0 0
27 28 1	0 0 0 0
27 29 1	0 0 0 0
6 27 1	0 0 0 0
30 31 1	0 0 0 0
27 30 1	0 0 0 0
32 33 1	0 0 0 0
32 34 1	0 0 0 0
32 35 1	0 0 0 0
15 32 1	0 0 0 0
36 37 1	0 0 0 0
36 38 1	0 0 0 0
36 39 1	0 0 0 0
17 36 1	0 0 0 0
16 40 2	0 0 0 0
41 42 1	0 0 0 0
21 41 1	0 0 0 0
M END
$$$$
M0003
Spartan	02202117113D
42 44 0	0 0 0 0	0 0 0	999	V2	0
0.0083	0.4584	1.7391	H	0	0	0	0	0	0	0	0	0	0	0	0
1.0237	0.555	1.344	C	0	0	0	0	0	0	0	0	0	0	0	0
1.2262	-0.488	0.239	C	0	0	0	0	0	0	0	0	0	0	0	0
0.6694	0.1821	-1.0538	C	0	0	0	0	0	0	0	0	0	0	0	0
0.6964	1.7061	-0.7738	C	0	0	0	0	0	0	0	0	0	0	0	0
1.2456	1.9166	0.661	C	0	0	0	0	0	0	0	0	0	0	0	0
1.7093	0.395	2.1846	H	0	0	0	0	0	0	0	0	0	0	0	0
2.3083	-0.5873	0.0939	H	0	0	0	0	0	0	0	0	0	0	0	0
1.3352	-0.0598	-1.89	H	0	0	0	0	0	0	0	0	0	0	0	0
-0.3116	2.1269	-0.8397	H	0	0	0	0	0	0	0	0	0	0	0	0
1.3071	2.2396	-1.5095	H	0	0	0	0	0	0	0	0	0	0	0	0
0.6997	-1.9025	0.5658	C	0	0	0	0	0	0	0	0	0	0	0	0
0.6656	-2.0439	1.6512	H	0	0	0	0	0	0	0	0	0	0	0	0
1.403	-2.6452	0.1722	H	0	0	0	0	0	0	0	0	0	0	0	0
-0.7387	-0.3322	-1.487	C	0	0	0	0	0	0	0	0	0	0	0	0
-0.6103	-1.8515	-1.4814	C	0	0	0	0	0	0	0	0	0	0	0	0
-0.6871	-2.2821	-0.0226	C	0	0	0	0	0	0	0	0	0	0	0	0
-1.8135	-0.1083	-0.3972	C	0	0	0	0	0	0	0	0	0	0	0	0
-2.7919	0.0355	-0.8683	H	0	0	0	0	0	0	0	0	0	0	0	0
-1.6211	0.7826	0.2051	H	0	0	0	0	0	0	0	0	0	0	0	0
-1.8283	-1.385	0.4894	C	0	0	0	0	0	0	0	0	0	0	0	0
-2.7703	-1.9275	0.3203	H	0	0	0	0	0	0	0	0	0	0	0	0
2.7398	2.2654	0.6231	C	0	0	0	0	0	0	0	0	0	0	0	0
3.1536	2.357	1.6353	H	0	0	0	0	0	0	0	0	0	0	0	0
2.9052	3.2163	0.1024	H	0	0	0	0	0	0	0	0	0	0	0	0
3.3153	1.4968	0.0949	H	0	0	0	0	0	0	0	0	0	0	0	0
0.51	3.0563	1.382	C	0	0	0	0	0	0	0	0	0	0	0	0
0.9688	3.2214	2.3696	H	0	0	0	0	0	0	0	0	0	0	0	0
0.6242	3.9843	0.8107	H	0	0	0	0	0	0	0	0	0	0	0	0
-0.8884	2.8606	1.5081	O	0	0	0	0	0	0	0	0	0	0	0	0
-1.0235	2.1719	2.1696	H	0	0	0	0	0	0	0	0	0	0	0	0
-1.117	0.2147	-2.8574	C	0	0	0	0	0	0	0	0	0	0	0	0
-2.0825	-0.1875	-3.1823	H	0	0	0	0	0	0	0	0	0	0	0	0
-0.3705	-0.0722	-3.6046	H	0	0	0	0	0	0	0	0	0	0	0	0
-1.1919	1.3073	-2.8395	H	0	0	0	0	0	0	0	0	0	0	0	0
-0.9537	-3.7682	0.1682	C	0	0	0	0	0	0	0	0	0	0	0	0
-0.1706	-4.3653	-0.3074	H	0	0	0	0	0	0	0	0	0	0	0	0
-1.9079	-4.0566	-0.2843	H	0	0	0	0	0	0	0	0	0	0	0	0
-0.9874	-4.0136	1.2343	H	0	0	0	0	0	0	0	0	0	0	0	0
-0.4395	-2.5695	-2.4389	O	0	0	0	0	0	0	0	0	0	0	0	0
-1.6889	-1.1396	1.8805	O	0	0	0	0	0	0	0	0	0	0	0	0
-2.5203	-0.7642	2.1933	H	0	0	0	0	0	0	0	0	0	0	0	0
1 2 1	0 0 0 0
2 7 1	0 0 0 0
2 3 1	0 0 0 0
2 6 1	0 0 0 0
3 8 1	0 0 0 0
3 4 1	0 0 0 0
4 9 1	0 0 0 0
4 5 1	0 0 0 0
5 10 1	0 0 0 0
5 11 1	0 0 0 0
5 6 1	0 0 0 0
12 13 1	0 0 0 0
12 14 1	0 0 0 0
3 12 1	0 0 0 0
4 15 1	0 0 0 0
15 16 1	0 0 0 0
16 17 1	0 0 0 0
12 17 1	0 0 0 0
18 19 1	0 0 0 0
18 20 1	0 0 0 0
15 18 1	0 0 0 0
21 22 1	0 0 0 0
18 21 1	0 0 0 0
17 21 1	0 0 0 0
23 24 1	0 0 0 0
23 25 1	0 0 0 0
23 26 1	0 0 0 0
6 23 1	0 0 0 0
27 28 1	0 0 0 0
27 29 1	0 0 0 0
6 27 1	0 0 0 0
30 31 1	0 0 0 0
27 30 1	0 0 0 0
32 33 1	0 0 0 0
32 34 1	0 0 0 0
32 35 1	0 0 0 0
15 32 1	0 0 0 0
36 37 1	0 0 0 0
36 38 1	0 0 0 0
36 39 1	0 0 0 0
17 36 1	0 0 0 0
16 40 2	0 0 0 0
41 42 1	0 0 0 0
21 41 1	0 0 0 0
M END
$$$$
M0004
Spartan	02202117113D
42 44 0	0 0 0 0	0 0 0	999	V2	0
0.0653	0.4715	1.7539	H	0	0	0	0	0	0	0	0	0	0	0	0
1.0707	0.4662	1.3274	C	0	0	0	0	0	0	0	0	0	0	0	0
1.1785	-0.5646	0.1968	C	0	0	0	0	0	0	0	0	0	0	0	0
0.6272	0.1651	-1.0645	C	0	0	0	0	0	0	0	0	0	0	0	0
0.78	1.6773	-0.7645	C	0	0	0	0	0	0	0	0	0	0	0	0
1.3851	1.8174	0.6579	C	0	0	0	0	0	0	0	0	0	0	0	0
1.7697	0.2428	2.1434	H	0	0	0	0	0	0	0	0	0	0	0	0
2.2488	-0.7238	0.0168	H	0	0	0	0	0	0	0	0	0	0	0	0
1.2396	-0.1115	-1.9314	H	0	0	0	0	0	0	0	0	0	0	0	0
-0.1949	2.172	-0.7935	H	0	0	0	0	0	0	0	0	0	0	0	0
1.4096	2.1743	-1.5102	H	0	0	0	0	0	0	0	0	0	0	0	0
0.5828	-1.9579	0.4972	C	0	0	0	0	0	0	0	0	0	0	0	0
0.5666	-2.1217	1.5812	H	0	0	0	0	0	0	0	0	0	0	0	0
1.2401	-2.7268	0.0744	H	0	0	0	0	0	0	0	0	0	0	0	0
-0.8311	-0.239	-1.443	C	0	0	0	0	0	0	0	0	0	0	0	0
-0.7929	-1.761	-1.5079	C	0	0	0	0	0	0	0	0	0	0	0	0
-0.833	-2.247	-0.066	C	0	0	0	0	0	0	0	0	0	0	0	0
-1.8364	0.0039	-0.2911	C	0	0	0	0	0	0	0	0	0	0	0	0
-2.8216	0.2456	-0.7027	H	0	0	0	0	0	0	0	0	0	0	0	0
-1.555	0.8363	0.3583	H	0	0	0	0	0	0	0	0	0	0	0	0
-1.9129	-1.3086	0.5233	C	0	0	0	0	0	0	0	0	0	0	0	0
-2.8903	-1.785	0.3488	H	0	0	0	0	0	0	0	0	0	0	0	0
2.8999	2.0515	0.5814	C	0	0	0	0	0	0	0	0	0	0	0	0
3.3449	2.1046	1.5825	H	0	0	0	0	0	0	0	0	0	0	0	0
3.1287	2.9874	0.0576	H	0	0	0	0	0	0	0	0	0	0	0	0
3.3986	1.2422	0.0378	H	0	0	0	0	0	0	0	0	0	0	0	0
0.7628	2.9865	1.4207	C	0	0	0	0	0	0	0	0	0	0	0	0
1.1862	3.0139	2.4372	H	0	0	0	0	0	0	0	0	0	0	0	0
1.0312	3.9322	0.9218	H	0	0	0	0	0	0	0	0	0	0	0	0
-0.6429	2.8293	1.4648	O	0	0	0	0	0	0	0	0	0	0	0	0
-1.0086	3.4963	2.0545	H	0	0	0	0	0	0	0	0	0	0	0	0
-1.2414	0.3862	-2.77	C	0	0	0	0	0	0	0	0	0	0	0	0
-2.2434	0.0537	-3.0608	H	0	0	0	0	0	0	0	0	0	0	0	0
-0.5504	0.091	-3.5656	H	0	0	0	0	0	0	0	0	0	0	0	0
-1.2519	1.4791	-2.7044	H	0	0	0	0	0	0	0	0	0	0	0	0
-1.1676	-3.7262	0.0649	C	0	0	0	0	0	0	0	0	0	0	0	0
-0.4546	-4.3351	-0.4987	H	0	0	0	0	0	0	0	0	0	0	0	0
-2.1668	-3.9398	-0.3289	H	0	0	0	0	0	0	0	0	0	0	0	0
-1.1346	-4.0456	1.1143	H	0	0	0	0	0	0	0	0	0	0	0	0
-0.7189	-2.4478	-2.5005	O	0	0	0	0	0	0	0	0	0	0	0	0
-1.7783	-1.0279	1.9026	O	0	0	0	0	0	0	0	0	0	0	0	0
-1.8885	-1.8568	2.3843	H	0	0	0	0	0	0	0	0	0	0	0	0
1 2 1	0 0 0 0
2 7 1	0 0 0 0
2 3 1	0 0 0 0
2 6 1	0 0 0 0
3 8 1	0 0 0 0
3 4 1	0 0 0 0
4 9 1	0 0 0 0
4 5 1	0 0 0 0
5 10 1	0 0 0 0
5 11 1	0 0 0 0
5 6 1	0 0 0 0
12 13 1	0 0 0 0
12 14 1	0 0 0 0
3 12 1	0 0 0 0
4 15 1	0 0 0 0
15 16 1	0 0 0 0
16 17 1	0 0 0 0
12 17 1	0 0 0 0
18 19 1	0 0 0 0
18 20 1	0 0 0 0
15 18 1	0 0 0 0
21 22 1	0 0 0 0
18 21 1	0 0 0 0
17 21 1	0 0 0 0
23 24 1	0 0 0 0
23 25 1	0 0 0 0
23 26 1	0 0 0 0
6 23 1	0 0 0 0
27 28 1	0 0 0 0
27 29 1	0 0 0 0
6 27 1	0 0 0 0
30 31 1	0 0 0 0
27 30 1	0 0 0 0
32 33 1	0 0 0 0
32 34 1	0 0 0 0
32 35 1	0 0 0 0
15 32 1	0 0 0 0
36 37 1	0 0 0 0
36 38 1	0 0 0 0
36 39 1	0 0 0 0
17 36 1	0 0 0 0
16 40 2	0 0 0 0
41 42 1	0 0 0 0
21 41 1	0 0 0 0
M END
$$$$
M0005
Spartan	02202117113D
42 44 0	0 0 0 0	0 0 0	999	V2	0
-0.5491	0.3053	1.676	H	0	0	0	0	0	0	0	0	0	0	0	0
0.4844	0.6384	1.5267	C	0	0	0	0	0	0	0	0	0	0	0	0
1.1617	-0.2175	0.4486	C	0	0	0	0	0	0	0	0	0	0	0	0
0.7543	0.4406	-0.9029	C	0	0	0	0	0	0	0	0	0	0	0	0
0.3698	1.9002	-0.5485	C	0	0	0	0	0	0	0	0	0	0	0	0
0.5377	2.0801	0.9826	C	0	0	0	0	0	0	0	0	0	0	0	0
0.9985	0.5387	2.4906	H	0	0	0	0	0	0	0	0	0	0	0	0
2.2402	-0.0547	0.5568	H	0	0	0	0	0	0	0	0	0	0	0	0
1.6193	0.4342	-1.5764	H	0	0	0	0	0	0	0	0	0	0	0	0
-0.6703	2.099	-0.8368	H	0	0	0	0	0	0	0	0	0	0	0	0
0.9799	2.6225	-1.0997	H	0	0	0	0	0	0	0	0	0	0	0	0
0.9389	-1.7413	0.5688	C	0	0	0	0	0	0	0	0	0	0	0	0
0.698	-1.9937	1.6083	H	0	0	0	0	0	0	0	0	0	0	0	0
1.874	-2.2609	0.3301	H	0	0	0	0	0	0	0	0	0	0	0	0
-0.3716	-0.3222	-1.6679	C	0	0	0	0	0	0	0	0	0	0	0	0
0.1229	-1.7639	-1.7279	C	0	0	0	0	0	0	0	0	0	0	0	0
-0.1429	-2.3618	-0.3533	C	0	0	0	0	0	0	0	0	0	0	0	0
-1.6625	-0.4676	-0.8287	C	0	0	0	0	0	0	0	0	0	0	0	0
-2.5411	-0.4661	-1.4812	H	0	0	0	0	0	0	0	0	0	0	0	0
-1.8017	0.3478	-0.1146	H	0	0	0	0	0	0	0	0	0	0	0	0
-1.5613	-1.8115	-0.0705	C	0	0	0	0	0	0	0	0	0	0	0	0
-2.2825	-2.5227	-0.5011	H	0	0	0	0	0	0	0	0	0	0	0	0
1.8824	2.7387	1.3147	C	0	0	0	0	0	0	0	0	0	0	0	0
1.9871	2.8698	2.396	H	0	0	0	0	0	0	0	0	0	0	0	0
1.9537	3.7281	0.8473	H	0	0	0	0	0	0	0	0	0	0	0	0
2.7263	2.1397	0.9536	H	0	0	0	0	0	0	0	0	0	0	0	0
-0.6043	2.931	1.5507	C	0	0	0	0	0	0	0	0	0	0	0	0
-0.5571	3.9459	1.1409	H	0	0	0	0	0	0	0	0	0	0	0	0
-1.5694	2.4944	1.2409	H	0	0	0	0	0	0	0	0	0	0	0	0
-0.5502	3.0808	2.9548	O	0	0	0	0	0	0	0	0	0	0	0	0
-0.6921	2.2081	3.3417	H	0	0	0	0	0	0	0	0	0	0	0	0
-0.5889	0.2728	-3.0531	C	0	0	0	0	0	0	0	0	0	0	0	0
-1.3451	-0.2954	-3.6044	H	0	0	0	0	0	0	0	0	0	0	0	0
0.3376	0.2415	-3.634	H	0	0	0	0	0	0	0	0	0	0	0	0
-0.9252	1.3127	-2.9897	H	0	0	0	0	0	0	0	0	0	0	0	0
-0.0582	-3.8816	-0.3271	C	0	0	0	0	0	0	0	0	0	0	0	0
0.9178	-4.2197	-0.6875	H	0	0	0	0	0	0	0	0	0	0	0	0
-0.821	-4.3299	-0.9726	H	0	0	0	0	0	0	0	0	0	0	0	0
-0.1979	-4.2659	0.6913	H	0	0	0	0	0	0	0	0	0	0	0	0
0.6479	-2.3147	-2.6669	O	0	0	0	0	0	0	0	0	0	0	0	0
-1.8716	-1.6088	1.2944	O	0	0	0	0	0	0	0	0	0	0	0	0
-1.8685	-2.4702	1.7299	H	0	0	0	0	0	0	0	0	0	0	0	0
1 2 1	0 0 0 0
2 7 1	0 0 0 0
2 3 1	0 0 0 0
2 6 1	0 0 0 0
3 8 1	0 0 0 0
3 4 1	0 0 0 0
4 9 1	0 0 0 0
4 5 1	0 0 0 0
5 10 1	0 0 0 0
5 11 1	0 0 0 0
5 6 1	0 0 0 0
12 13 1	0 0 0 0
12 14 1	0 0 0 0
3 12 1	0 0 0 0
4 15 1	0 0 0 0
15 16 1	0 0 0 0
16 17 1	0 0 0 0
12 17 1	0 0 0 0
18 19 1	0 0 0 0
18 20 1	0 0 0 0
15 18 1	0 0 0 0
21 22 1	0 0 0 0
18 21 1	0 0 0 0
17 21 1	0 0 0 0
23 24 1	0 0 0 0
23 25 1	0 0 0 0
23 26 1	0 0 0 0
6 23 1	0 0 0 0
27 28 1	0 0 0 0
27 29 1	0 0 0 0
6 27 1	0 0 0 0
30 31 1	0 0 0 0
27 30 1	0 0 0 0
32 33 1	0 0 0 0
32 34 1	0 0 0 0
32 35 1	0 0 0 0
15 32 1	0 0 0 0
36 37 1	0 0 0 0
36 38 1	0 0 0 0
36 39 1	0 0 0 0
17 36 1	0 0 0 0
16 40 2	0 0 0 0
41 42 1	0 0 0 0
21 41 1	0 0 0 0
M END
$$$$
M0006
Spartan	02202117113D
42 44 0	0 0 0 0	0 0 0	999	V2	0
-0.5031	0.2682	1.7363	H	0	0	0	0	0	0	0	0	0	0	0	0
0.528	0.5983	1.5944	C	0	0	0	0	0	0	0	0	0	0	0	0
1.2253	-0.2545	0.5281	C	0	0	0	0	0	0	0	0	0	0	0	0
0.8327	0.3996	-0.8297	C	0	0	0	0	0	0	0	0	0	0	0	0
0.4589	1.8647	-0.4861	C	0	0	0	0	0	0	0	0	0	0	0	0
0.5704	2.0378	1.053	C	0	0	0	0	0	0	0	0	0	0	0	0
1.028	0.5132	2.5672	H	0	0	0	0	0	0	0	0	0	0	0	0
2.3035	-0.0904	0.6476	H	0	0	0	0	0	0	0	0	0	0	0	0
1.7	0.3812	-1.5009	H	0	0	0	0	0	0	0	0	0	0	0	0
-0.5634	2.0729	-0.8233	H	0	0	0	0	0	0	0	0	0	0	0	0
1.1029	2.5785	-1.0114	H	0	0	0	0	0	0	0	0	0	0	0	0
1.005	-1.7789	0.6433	C	0	0	0	0	0	0	0	0	0	0	0	0
0.7759	-2.0404	1.6817	H	0	0	0	0	0	0	0	0	0	0	0	0
1.936	-2.2956	0.3809	H	0	0	0	0	0	0	0	0	0	0	0	0
-0.2964	-0.3583	-1.5943	C	0	0	0	0	0	0	0	0	0	0	0	0
0.1837	-1.8065	-1.6447	C	0	0	0	0	0	0	0	0	0	0	0	0
-0.091	-2.3959	-0.2692	C	0	0	0	0	0	0	0	0	0	0	0	0
-1.5912	-0.4884	-0.7584	C	0	0	0	0	0	0	0	0	0	0	0	0
-2.4622	-0.5015	-1.4234	H	0	0	0	0	0	0	0	0	0	0	0	0
-1.7278	0.3445	-0.0631	H	0	0	0	0	0	0	0	0	0	0	0	0
-1.4945	-1.8327	0.0191	C	0	0	0	0	0	0	0	0	0	0	0	0
-2.2256	-2.5396	-0.4037	H	0	0	0	0	0	0	0	0	0	0	0	0
1.8963	2.7202	1.4169	C	0	0	0	0	0	0	0	0	0	0	0	0
2.0118	2.8042	2.5038	H	0	0	0	0	0	0	0	0	0	0	0	0
1.9539	3.7293	0.9908	H	0	0	0	0	0	0	0	0	0	0	0	0
2.7519	2.154	1.0342	H	0	0	0	0	0	0	0	0	0	0	0	0
-0.5701	2.8849	1.6349	C	0	0	0	0	0	0	0	0	0	0	0	0
-0.4725	2.9089	2.7265	H	0	0	0	0	0	0	0	0	0	0	0	0
-0.4861	3.9226	1.2768	H	0	0	0	0	0	0	0	0	0	0	0	0
-1.8686	2.3746	1.3775	O	0	0	0	0	0	0	0	0	0	0	0	0
-2.1388	2.6713	0.5031	H	0	0	0	0	0	0	0	0	0	0	0	0
-0.5044	0.2282	-2.9847	C	0	0	0	0	0	0	0	0	0	0	0	0
-1.2477	-0.3519	-3.5416	H	0	0	0	0	0	0	0	0	0	0	0	0
0.4287	0.2048	-3.5557	H	0	0	0	0	0	0	0	0	0	0	0	0
-0.8535	1.2654	-2.9319	H	0	0	0	0	0	0	0	0	0	0	0	0
-0.0256	-3.9156	-0.2261	C	0	0	0	0	0	0	0	0	0	0	0	0
0.9614	-4.2695	-0.5388	H	0	0	0	0	0	0	0	0	0	0	0	0
-0.7645	-4.3576	-0.9026	H	0	0	0	0	0	0	0	0	0	0	0	0
-0.2259	-4.2749	0.7887	H	0	0	0	0	0	0	0	0	0	0	0	0
0.7129	-2.3597	-2.5803	O	0	0	0	0	0	0	0	0	0	0	0	0
-1.7065	-1.733	1.4125	O	0	0	0	0	0	0	0	0	0	0	0	0
-2.5475	-1.2823	1.5527	H	0	0	0	0	0	0	0	0	0	0	0	0
1 2 1	0 0 0 0
2 7 1	0 0 0 0
2 3 1	0 0 0 0
2 6 1	0 0 0 0
3 8 1	0 0 0 0
3 4 1	0 0 0 0
4 9 1	0 0 0 0
4 5 1	0 0 0 0
5 10 1	0 0 0 0
5 11 1	0 0 0 0
5 6 1	0 0 0 0
12 13 1	0 0 0 0
12 14 1	0 0 0 0
3 12 1	0 0 0 0
4 15 1	0 0 0 0
15 16 1	0 0 0 0
16 17 1	0 0 0 0
12 17 1	0 0 0 0
18 19 1	0 0 0 0
18 20 1	0 0 0 0
15 18 1	0 0 0 0
21 22 1	0 0 0 0
18 21 1	0 0 0 0
17 21 1	0 0 0 0
23 24 1	0 0 0 0
23 25 1	0 0 0 0
23 26 1	0 0 0 0
6 23 1	0 0 0 0
27 28 1	0 0 0 0
27 29 1	0 0 0 0
6 27 1	0 0 0 0
30 31 1	0 0 0 0
27 30 1	0 0 0 0
32 33 1	0 0 0 0
32 34 1	0 0 0 0
32 35 1	0 0 0 0
15 32 1	0 0 0 0
36 37 1	0 0 0 0
36 38 1	0 0 0 0
36 39 1	0 0 0 0
17 36 1	0 0 0 0
16 40 2	0 0 0 0
41 42 1	0 0 0 0
21 41 1	0 0 0 0
M END
$$$$
M0007
Spartan	02202117113D
42 44 0	0 0 0 0	0 0 0	999	V2	0
-0.0846	0.5123	1.798	H	0	0	0	0	0	0	0	0	0	0	0	0
0.9389	0.5629	1.4108	C	0	0	0	0	0	0	0	0	0	0	0	0
1.1488	-0.4958	0.3206	C	0	0	0	0	0	0	0	0	0	0	0	0
0.6036	0.1601	-0.9834	C	0	0	0	0	0	0	0	0	0	0	0	0
0.615	1.6865	-0.7113	C	0	0	0	0	0	0	0	0	0	0	0	0
1.2048	1.9056	0.7076	C	0	0	0	0	0	0	0	0	0	0	0	0
1.6106	0.404	2.2626	H	0	0	0	0	0	0	0	0	0	0	0	0
2.2324	-0.591	0.1865	H	0	0	0	0	0	0	0	0	0	0	0	0
1.2813	-0.0774	-1.8117	H	0	0	0	0	0	0	0	0	0	0	0	0
-0.4108	2.0775	-0.7543	H	0	0	0	0	0	0	0	0	0	0	0	0
1.1851	2.2279	-1.4732	H	0	0	0	0	0	0	0	0	0	0	0	0
0.6314	-1.9135	0.6507	C	0	0	0	0	0	0	0	0	0	0	0	0
0.5641	-2.0324	1.7384	H	0	0	0	0	0	0	0	0	0	0	0	0
1.3619	-2.6516	0.3002	H	0	0	0	0	0	0	0	0	0	0	0	0
-0.7947	-0.3701	-1.4275	C	0	0	0	0	0	0	0	0	0	0	0	0
-0.6413	-1.8877	-1.4301	C	0	0	0	0	0	0	0	0	0	0	0	0
-0.7267	-2.3261	0.0253	C	0	0	0	0	0	0	0	0	0	0	0	0
-1.8773	-0.168	-0.3418	C	0	0	0	0	0	0	0	0	0	0	0	0
-2.8543	-0.0054	-0.8075	H	0	0	0	0	0	0	0	0	0	0	0	0
-1.6866	0.6973	0.2971	H	0	0	0	0	0	0	0	0	0	0	0	0
-1.9017	-1.45	0.522	C	0	0	0	0	0	0	0	0	0	0	0	0
-2.8328	-2.0023	0.3226	H	0	0	0	0	0	0	0	0	0	0	0	0
2.7068	2.2053	0.6227	C	0	0	0	0	0	0	0	0	0	0	0	0
3.1545	2.2343	1.6229	H	0	0	0	0	0	0	0	0	0	0	0	0
2.8713	3.1794	0.1528	H	0	0	0	0	0	0	0	0	0	0	0	0
3.2394	1.4488	0.0359	H	0	0	0	0	0	0	0	0	0	0	0	0
0.494	3.0502	1.4378	C	0	0	0	0	0	0	0	0	0	0	0	0
-0.5756	2.802	1.545	H	0	0	0	0	0	0	0	0	0	0	0	0
0.906	3.1608	2.4466	H	0	0	0	0	0	0	0	0	0	0	0	0
0.6587	4.3111	0.8184	O	0	0	0	0	0	0	0	0	0	0	0	0
0.2398	4.2655	-0.0496	H	0	0	0	0	0	0	0	0	0	0	0	0
-1.1743	0.1765	-2.7976	C	0	0	0	0	0	0	0	0	0	0	0	0
-2.1317	-0.2386	-3.1294	H	0	0	0	0	0	0	0	0	0	0	0	0
-0.4199	-0.095	-3.542	H	0	0	0	0	0	0	0	0	0	0	0	0
-1.2667	1.2677	-2.777	H	0	0	0	0	0	0	0	0	0	0	0	0
-0.9608	-3.8206	0.1949	C	0	0	0	0	0	0	0	0	0	0	0	0
-0.1775	-4.3928	-0.3106	H	0	0	0	0	0	0	0	0	0	0	0	0
-1.9203	-4.1214	-0.2386	H	0	0	0	0	0	0	0	0	0	0	0	0
-0.9581	-4.1009	1.2558	H	0	0	0	0	0	0	0	0	0	0	0	0
-0.461	-2.5978	-2.3913	O	0	0	0	0	0	0	0	0	0	0	0	0
-1.8573	-1.0949	1.8897	O	0	0	0	0	0	0	0	0	0	0	0	0
-1.9345	-1.9024	2.4122	H	0	0	0	0	0	0	0	0	0	0	0	0
1 2 1	0 0 0 0
2 7 1	0 0 0 0
2 3 1	0 0 0 0
2 6 1	0 0 0 0
3 8 1	0 0 0 0
3 4 1	0 0 0 0
4 9 1	0 0 0 0
4 5 1	0 0 0 0
5 10 1	0 0 0 0
5 11 1	0 0 0 0
5 6 1	0 0 0 0
12 13 1	0 0 0 0
12 14 1	0 0 0 0
3 12 1	0 0 0 0
4 15 1	0 0 0 0
15 16 1	0 0 0 0
16 17 1	0 0 0 0
12 17 1	0 0 0 0
18 19 1	0 0 0 0
18 20 1	0 0 0 0
15 18 1	0 0 0 0
21 22 1	0 0 0 0
18 21 1	0 0 0 0
17 21 1	0 0 0 0
23 24 1	0 0 0 0
23 25 1	0 0 0 0
23 26 1	0 0 0 0
6 23 1	0 0 0 0
27 28 1	0 0 0 0
27 29 1	0 0 0 0
6 27 1	0 0 0 0
30 31 1	0 0 0 0
27 30 1	0 0 0 0
32 33 1	0 0 0 0
32 34 1	0 0 0 0
32 35 1	0 0 0 0
15 32 1	0 0 0 0
36 37 1	0 0 0 0
36 38 1	0 0 0 0
36 39 1	0 0 0 0
17 36 1	0 0 0 0
16 40 2	0 0 0 0
41 42 1	0 0 0 0
21 41 1	0 0 0 0
M END
$$$$
M0008
Spartan	02202117113D
42 44 0	0 0 0 0	0 0 0	999	V2	0
-0.5563	0.3349	1.7355	H	0	0	0	0	0	0	0	0	0	0	0	0
0.4836	0.6434	1.6004	C	0	0	0	0	0	0	0	0	0	0	0	0
1.1806	-0.2178	0.5397	C	0	0	0	0	0	0	0	0	0	0	0	0
0.7916	0.4323	-0.8223	C	0	0	0	0	0	0	0	0	0	0	0	0
0.3959	1.8916	-0.4813	C	0	0	0	0	0	0	0	0	0	0	0	0
0.5549	2.0786	1.0499	C	0	0	0	0	0	0	0	0	0	0	0	0
0.9755	0.5558	2.5771	H	0	0	0	0	0	0	0	0	0	0	0	0
2.2581	-0.0537	0.6609	H	0	0	0	0	0	0	0	0	0	0	0	0
1.6654	0.4259	-1.4848	H	0	0	0	0	0	0	0	0	0	0	0	0
-0.644	2.0671	-0.7809	H	0	0	0	0	0	0	0	0	0	0	0	0
0.9992	2.6175	-1.0369	H	0	0	0	0	0	0	0	0	0	0	0	0
0.9646	-1.743	0.6613	C	0	0	0	0	0	0	0	0	0	0	0	0
0.6966	-1.9904	1.6952	H	0	0	0	0	0	0	0	0	0	0	0	0
1.9099	-2.2568	0.4499	H	0	0	0	0	0	0	0	0	0	0	0	0
-0.3223	-0.3381	-1.5949	C	0	0	0	0	0	0	0	0	0	0	0	0
0.1864	-1.7751	-1.6528	C	0	0	0	0	0	0	0	0	0	0	0	0
-0.0891	-2.3774	-0.2835	C	0	0	0	0	0	0	0	0	0	0	0	0
-1.6186	-0.4936	-0.764	C	0	0	0	0	0	0	0	0	0	0	0	0
-2.4919	-0.4904	-1.4235	H	0	0	0	0	0	0	0	0	0	0	0	0
-1.7649	0.3091	-0.0383	H	0	0	0	0	0	0	0	0	0	0	0	0
-1.5186	-1.8457	-0.0201	C	0	0	0	0	0	0	0	0	0	0	0	0
-2.2239	-2.5606	-0.4729	H	0	0	0	0	0	0	0	0	0	0	0	0
1.911	2.7244	1.3671	C	0	0	0	0	0	0	0	0	0	0	0	0
2.0679	2.8003	2.4498	H	0	0	0	0	0	0	0	0	0	0	0	0
1.9753	3.7344	0.9443	H	0	0	0	0	0	0	0	0	0	0	0	0
2.74	2.1426	0.9501	H	0	0	0	0	0	0	0	0	0	0	0	0
-0.5414	2.9713	1.6494	C	0	0	0	0	0	0	0	0	0	0	0	0
-0.3973	3.0284	2.7343	H	0	0	0	0	0	0	0	0	0	0	0	0
-0.4417	3.995	1.2536	H	0	0	0	0	0	0	0	0	0	0	0	0
-1.8592	2.4882	1.4645	O	0	0	0	0	0	0	0	0	0	0	0	0
-2.1401	2.711	0.571	H	0	0	0	0	0	0	0	0	0	0	0	0
-0.534	0.2538	-2.9825	C	0	0	0	0	0	0	0	0	0	0	0	0
-1.2729	-0.3285	-3.5427	H	0	0	0	0	0	0	0	0	0	0	0	0
0.3996	0.2407	-3.553	H	0	0	0	0	0	0	0	0	0	0	0	0
-0.8912	1.2878	-2.9235	H	0	0	0	0	0	0	0	0	0	0	0	0
0.0136	-3.8958	-0.2566	C	0	0	0	0	0	0	0	0	0	0	0	0
1.0054	-4.2227	-0.5832	H	0	0	0	0	0	0	0	0	0	0	0	0
-0.7216	-4.352	-0.9283	H	0	0	0	0	0	0	0	0	0	0	0	0
-0.1565	-4.2824	0.7564	H	0	0	0	0	0	0	0	0	0	0	0	0
0.7222	-2.3187	-2.5902	O	0	0	0	0	0	0	0	0	0	0	0	0
-1.852	-1.6628	1.3404	O	0	0	0	0	0	0	0	0	0	0	0	0
-1.86	-2.5286	1.7655	H	0	0	0	0	0	0	0	0	0	0	0	0
1 2 1	0 0 0 0
2 7 1	0 0 0 0
2 3 1	0 0 0 0
2 6 1	0 0 0 0
3 8 1	0 0 0 0
3 4 1	0 0 0 0
4 9 1	0 0 0 0
4 5 1	0 0 0 0
5 10 1	0 0 0 0
5 11 1	0 0 0 0
5 6 1	0 0 0 0
12 13 1	0 0 0 0
12 14 1	0 0 0 0
3 12 1	0 0 0 0
4 15 1	0 0 0 0
15 16 1	0 0 0 0
16 17 1	0 0 0 0
12 17 1	0 0 0 0
18 19 1	0 0 0 0
18 20 1	0 0 0 0
15 18 1	0 0 0 0
21 22 1	0 0 0 0
18 21 1	0 0 0 0
17 21 1	0 0 0 0
23 24 1	0 0 0 0
23 25 1	0 0 0 0
23 26 1	0 0 0 0
6 23 1	0 0 0 0
27 28 1	0 0 0 0
27 29 1	0 0 0 0
6 27 1	0 0 0 0
30 31 1	0 0 0 0
27 30 1	0 0 0 0
32 33 1	0 0 0 0
32 34 1	0 0 0 0
32 35 1	0 0 0 0
15 32 1	0 0 0 0
36 37 1	0 0 0 0
36 38 1	0 0 0 0
36 39 1	0 0 0 0
17 36 1	0 0 0 0
16 40 2	0 0 0 0
41 42 1	0 0 0 0
21 41 1	0 0 0 0
M END
$$$$
M0009
Spartan	02202117113D
42 44 0	0 0 0 0	0 0 0	999	V2	0
-0.0799	0.4836	1.7811	H	0	0	0	0	0	0	0	0	0	0	0	0
0.9373	0.5393	1.3791	C	0	0	0	0	0	0	0	0	0	0	0	0
1.1343	-0.5177	0.2844	C	0	0	0	0	0	0	0	0	0	0	0	0
0.5862	0.1424	-1.0158	C	0	0	0	0	0	0	0	0	0	0	0	0
0.6218	1.669	-0.7514	C	0	0	0	0	0	0	0	0	0	0	0	0
1.1848	1.8873	0.6769	C	0	0	0	0	0	0	0	0	0	0	0	0
1.6207	0.3783	2.2218	H	0	0	0	0	0	0	0	0	0	0	0	0
2.2168	-0.6222	0.1432	H	0	0	0	0	0	0	0	0	0	0	0	0
1.2515	-0.1112	-1.8497	H	0	0	0	0	0	0	0	0	0	0	0	0
-0.3834	2.0992	-0.8194	H	0	0	0	0	0	0	0	0	0	0	0	0
1.2199	2.1959	-1.5006	H	0	0	0	0	0	0	0	0	0	0	0	0
0.607	-1.9307	0.6179	C	0	0	0	0	0	0	0	0	0	0	0	0
0.5545	-2.0533	1.7063	H	0	0	0	0	0	0	0	0	0	0	0	0
1.3237	-2.6759	0.2537	H	0	0	0	0	0	0	0	0	0	0	0	0
-0.8237	-0.3704	-1.4447	C	0	0	0	0	0	0	0	0	0	0	0	0
-0.6901	-1.889	-1.4469	C	0	0	0	0	0	0	0	0	0	0	0	0
-0.7648	-2.3246	0.0104	C	0	0	0	0	0	0	0	0	0	0	0	0
-1.8913	-0.1519	-0.3478	C	0	0	0	0	0	0	0	0	0	0	0	0
-2.8713	0.0217	-0.8029	H	0	0	0	0	0	0	0	0	0	0	0	0
-1.6823	0.7148	0.2835	H	0	0	0	0	0	0	0	0	0	0	0	0
-1.9222	-1.432	0.5185	C	0	0	0	0	0	0	0	0	0	0	0	0
-2.8624	-1.9726	0.3294	H	0	0	0	0	0	0	0	0	0	0	0	0
2.6863	2.2018	0.6204	C	0	0	0	0	0	0	0	0	0	0	0	0
3.1036	2.3239	1.6278	H	0	0	0	0	0	0	0	0	0	0	0	0
2.8774	3.1199	0.0518	H	0	0	0	0	0	0	0	0	0	0	0	0
3.2456	1.4022	0.1228	H	0	0	0	0	0	0	0	0	0	0	0	0
0.4408	3.0113	1.4056	C	0	0	0	0	0	0	0	0	0	0	0	0
-0.6246	2.7613	1.4624	H	0	0	0	0	0	0	0	0	0	0	0	0
0.8123	3.0902	2.4409	H	0	0	0	0	0	0	0	0	0	0	0	0
0.5016	4.2614	0.7466	O	0	0	0	0	0	0	0	0	0	0	0	0
1.3976	4.6033	0.8391	H	0	0	0	0	0	0	0	0	0	0	0	0
-1.2104	0.1802	-2.8112	C	0	0	0	0	0	0	0	0	0	0	0	0
-2.177	-0.2222	-3.1317	H	0	0	0	0	0	0	0	0	0	0	0	0
-0.468	-0.1034	-3.5632	H	0	0	0	0	0	0	0	0	0	0	0	0
-1.2864	1.2723	-2.7907	H	0	0	0	0	0	0	0	0	0	0	0	0
-1.0172	-3.8155	0.185	C	0	0	0	0	0	0	0	0	0	0	0	0
-0.2481	-4.399	-0.3291	H	0	0	0	0	0	0	0	0	0	0	0	0
-1.9857	-4.1038	-0.2367	H	0	0	0	0	0	0	0	0	0	0	0	0
-1.0056	-4.0948	1.2461	H	0	0	0	0	0	0	0	0	0	0	0	0
-0.5277	-2.6044	-2.4076	O	0	0	0	0	0	0	0	0	0	0	0	0
-1.8602	-1.0786	1.8862	O	0	0	0	0	0	0	0	0	0	0	0	0
-1.9413	-1.8858	2.4083	H	0	0	0	0	0	0	0	0	0	0	0	0
1 2 1	0 0 0 0
2 7 1	0 0 0 0
2 3 1	0 0 0 0
2 6 1	0 0 0 0
3 8 1	0 0 0 0
3 4 1	0 0 0 0
4 9 1	0 0 0 0
4 5 1	0 0 0 0
5 10 1	0 0 0 0
5 11 1	0 0 0 0
5 6 1	0 0 0 0
12 13 1	0 0 0 0
12 14 1	0 0 0 0
3 12 1	0 0 0 0
4 15 1	0 0 0 0
15 16 1	0 0 0 0
16 17 1	0 0 0 0
12 17 1	0 0 0 0
18 19 1	0 0 0 0
18 20 1	0 0 0 0
15 18 1	0 0 0 0
21 22 1	0 0 0 0
18 21 1	0 0 0 0
17 21 1	0 0 0 0
23 24 1	0 0 0 0
23 25 1	0 0 0 0
23 26 1	0 0 0 0
6 23 1	0 0 0 0
27 28 1	0 0 0 0
27 29 1	0 0 0 0
6 27 1	0 0 0 0
30 31 1	0 0 0 0
27 30 1	0 0 0 0
32 33 1	0 0 0 0
32 34 1	0 0 0 0
32 35 1	0 0 0 0
15 32 1	0 0 0 0
36 37 1	0 0 0 0
36 38 1	0 0 0 0
36 39 1	0 0 0 0
17 36 1	0 0 0 0
16 40 2	0 0 0 0
41 42 1	0 0 0 0
21 41 1	0 0 0 0
M END
$$$$
M0010
Spartan	02202117113D
42 44 0	0 0 0 0	0 0 0	999	V2	0
-0.5385	0.285	1.674	H	0	0	0	0	0	0	0	0	0	0	0	0
0.4966	0.6164	1.531	C	0	0	0	0	0	0	0	0	0	0	0	0
1.1763	-0.2425	0.4571	C	0	0	0	0	0	0	0	0	0	0	0	0
0.7775	0.4167	-0.8962	C	0	0	0	0	0	0	0	0	0	0	0	0
0.4002	1.879	-0.5452	C	0	0	0	0	0	0	0	0	0	0	0	0
0.5574	2.0581	0.9874	C	0	0	0	0	0	0	0	0	0	0	0	0
1.0038	0.5124	2.4981	H	0	0	0	0	0	0	0	0	0	0	0	0
2.2548	-0.0813	0.5709	H	0	0	0	0	0	0	0	0	0	0	0	0
1.6446	0.4045	-1.5669	H	0	0	0	0	0	0	0	0	0	0	0	0
-0.636	2.086	-0.8426	H	0	0	0	0	0	0	0	0	0	0	0	0
1.0201	2.5971	-1.091	H	0	0	0	0	0	0	0	0	0	0	0	0
0.9505	-1.7656	0.5763	C	0	0	0	0	0	0	0	0	0	0	0	0
0.7135	-2.0259	1.6134	H	0	0	0	0	0	0	0	0	0	0	0	0
1.8822	-2.2848	0.3235	H	0	0	0	0	0	0	0	0	0	0	0	0
-0.3487	-0.3414	-1.6655	C	0	0	0	0	0	0	0	0	0	0	0	0
0.1388	-1.7869	-1.7173	C	0	0	0	0	0	0	0	0	0	0	0	0
-0.1383	-2.382	-0.3442	C	0	0	0	0	0	0	0	0	0	0	0	0
-1.6446	-0.4795	-0.8328	C	0	0	0	0	0	0	0	0	0	0	0	0
-2.5166	-0.4846	-1.496	H	0	0	0	0	0	0	0	0	0	0	0	0
-1.7839	0.3491	-0.1329	H	0	0	0	0	0	0	0	0	0	0	0	0
-1.5445	-1.8264	-0.0606	C	0	0	0	0	0	0	0	0	0	0	0	0
-2.2698	-2.5358	-0.4867	H	0	0	0	0	0	0	0	0	0	0	0	0
1.9016	2.7133	1.3282	C	0	0	0	0	0	0	0	0	0	0	0	0
2.0031	2.8406	2.4101	H	0	0	0	0	0	0	0	0	0	0	0	0
1.9769	3.7041	0.8647	H	0	0	0	0	0	0	0	0	0	0	0	0
2.7453	2.1136	0.9683	H	0	0	0	0	0	0	0	0	0	0	0	0
-0.5865	2.9118	1.5463	C	0	0	0	0	0	0	0	0	0	0	0	0
-0.5416	3.9236	1.1287	H	0	0	0	0	0	0	0	0	0	0	0	0
-1.5501	2.4705	1.2359	H	0	0	0	0	0	0	0	0	0	0	0	0
-0.5386	3.0737	2.9487	O	0	0	0	0	0	0	0	0	0	0	0	0
-0.624	2.1966	3.3425	H	0	0	0	0	0	0	0	0	0	0	0	0
-0.5548	0.251	-3.0535	C	0	0	0	0	0	0	0	0	0	0	0	0
-1.3116	-0.314	-3.6075	H	0	0	0	0	0	0	0	0	0	0	0	0
0.3748	0.2109	-3.629	H	0	0	0	0	0	0	0	0	0	0	0	0
-0.8839	1.2939	-2.9959	H	0	0	0	0	0	0	0	0	0	0	0	0
-0.0686	-3.9016	-0.3053	C	0	0	0	0	0	0	0	0	0	0	0	0
0.9203	-4.251	-0.6166	H	0	0	0	0	0	0	0	0	0	0	0	0
-0.8038	-4.3449	-0.9851	H	0	0	0	0	0	0	0	0	0	0	0	0
-0.2698	-4.2643	0.708	H	0	0	0	0	0	0	0	0	0	0	0	0
0.6771	-2.3358	-2.6498	O	0	0	0	0	0	0	0	0	0	0	0	0
-1.7634	-1.7272	1.3341	O	0	0	0	0	0	0	0	0	0	0	0	0
-2.6978	-1.5325	1.4733	H	0	0	0	0	0	0	0	0	0	0	0	0
1 2 1	0 0 0 0
2 7 1	0 0 0 0
2 3 1	0 0 0 0
2 6 1	0 0 0 0
3 8 1	0 0 0 0
3 4 1	0 0 0 0
4 9 1	0 0 0 0
4 5 1	0 0 0 0
5 10 1	0 0 0 0
5 11 1	0 0 0 0
5 6 1	0 0 0 0
12 13 1	0 0 0 0
12 14 1	0 0 0 0
3 12 1	0 0 0 0
4 15 1	0 0 0 0
15 16 1	0 0 0 0
16 17 1	0 0 0 0
12 17 1	0 0 0 0
18 19 1	0 0 0 0
18 20 1	0 0 0 0
15 18 1	0 0 0 0
21 22 1	0 0 0 0
18 21 1	0 0 0 0
17 21 1	0 0 0 0
23 24 1	0 0 0 0
23 25 1	0 0 0 0
23 26 1	0 0 0 0
6 23 1	0 0 0 0
27 28 1	0 0 0 0
27 29 1	0 0 0 0
6 27 1	0 0 0 0
30 31 1	0 0 0 0
27 30 1	0 0 0 0
32 33 1	0 0 0 0
32 34 1	0 0 0 0
32 35 1	0 0 0 0
15 32 1	0 0 0 0
36 37 1	0 0 0 0
36 38 1	0 0 0 0
36 39 1	0 0 0 0
17 36 1	0 0 0 0
16 40 2	0 0 0 0
41 42 1	0 0 0 0
21 41 1	0 0 0 0
M END
$$$$

## Sheet: 2S3S5S7S9R11S
M0001
Spartan	02202117013D
42 44 0	0 0 0 0	0 0 0	999	V2	0
-2.0631	0.4632	2.0605	H	0	0	0	0	0	0	0	0	0	0	0	0
-1.8282	0.4899	0.988	C	0	0	0	0	0	0	0	0	0	0	0	0
-0.3335	0.4173	0.6895	C	0	0	0	0	0	0	0	0	0	0	0	0
-0.3366	0.0228	-0.7894	C	0	0	0	0	0	0	0	0	0	0	0	0
-1.3293	-1.1394	-0.8115	C	0	0	0	0	0	0	0	0	0	0	0	0
-2.436	-0.7221	0.2094	C	0	0	0	0	0	0	0	0	0	0	0	0
-2.2422	1.4314	0.6035	H	0	0	0	0	0	0	0	0	0	0	0	0
0.0679	-0.4314	1.2536	H	0	0	0	0	0	0	0	0	0	0	0	0
-0.7797	0.8544	-1.3625	H	0	0	0	0	0	0	0	0	0	0	0	0
-0.8379	-2.0576	-0.4691	H	0	0	0	0	0	0	0	0	0	0	0	0
-1.7449	-1.3303	-1.8063	H	0	0	0	0	0	0	0	0	0	0	0	0
0.5681	1.6121	0.9716	C	0	0	0	0	0	0	0	0	0	0	0	0
0.71	1.7512	2.0483	H	0	0	0	0	0	0	0	0	0	0	0	0
0.1248	2.5349	0.5723	H	0	0	0	0	0	0	0	0	0	0	0	0
1.098	-0.1753	-1.3414	C	0	0	0	0	0	0	0	0	0	0	0	0
1.6908	1.2268	-1.1874	C	0	0	0	0	0	0	0	0	0	0	0	0
1.9636	1.4225	0.3042	C	0	0	0	0	0	0	0	0	0	0	0	0
1.9771	-0.9804	-0.3579	C	0	0	0	0	0	0	0	0	0	0	0	0
2.7783	-1.4894	-0.9054	H	0	0	0	0	0	0	0	0	0	0	0	0
1.407	-1.7506	0.1734	H	0	0	0	0	0	0	0	0	0	0	0	0
2.5802	0.0491	0.6525	C	0	0	0	0	0	0	0	0	0	0	0	0
3.6646	0.1206	0.4774	H	0	0	0	0	0	0	0	0	0	0	0	0
-3.7296	-0.3177	-0.5018	C	0	0	0	0	0	0	0	0	0	0	0	0
-4.4665	0.0774	0.2084	H	0	0	0	0	0	0	0	0	0	0	0	0
-4.1831	-1.1702	-1.0212	H	0	0	0	0	0	0	0	0	0	0	0	0
-3.5327	0.4618	-1.2462	H	0	0	0	0	0	0	0	0	0	0	0	0
-2.7477	-1.8885	1.1602	C	0	0	0	0	0	0	0	0	0	0	0	0
-3.5658	-1.5985	1.8396	H	0	0	0	0	0	0	0	0	0	0	0	0
-3.0948	-2.7485	0.5768	H	0	0	0	0	0	0	0	0	0	0	0	0
-1.63	-2.3562	1.8916	O	0	0	0	0	0	0	0	0	0	0	0	0
-1.3838	-1.672	2.5254	H	0	0	0	0	0	0	0	0	0	0	0	0
1.1018	-0.6791	-2.7755	C	0	0	0	0	0	0	0	0	0	0	0	0
2.1194	-0.7078	-3.1784	H	0	0	0	0	0	0	0	0	0	0	0	0
0.5103	-0.0181	-3.4163	H	0	0	0	0	0	0	0	0	0	0	0	0
0.6795	-1.6878	-2.833	H	0	0	0	0	0	0	0	0	0	0	0	0
2.8776	2.6001	0.6041	C	0	0	0	0	0	0	0	0	0	0	0	0
2.4147	3.538	0.2843	H	0	0	0	0	0	0	0	0	0	0	0	0
3.8298	2.5049	0.0731	H	0	0	0	0	0	0	0	0	0	0	0	0
3.082	2.6561	1.6779	H	0	0	0	0	0	0	0	0	0	0	0	0
1.879	2.0334	-2.0669	O	0	0	0	0	0	0	0	0	0	0	0	0
2.3499	-0.2555	2.0151	O	0	0	0	0	0	0	0	0	0	0	0	0
2.7907	-1.0915	2.2093	H	0	0	0	0	0	0	0	0	0	0	0	0
1 2 1	0 0 0 0
2 7 1	0 0 0 0
2 3 1	0 0 0 0
2 6 1	0 0 0 0
3 8 1	0 0 0 0
3 4 1	0 0 0 0
4 9 1	0 0 0 0
4 5 1	0 0 0 0
5 10 1	0 0 0 0
5 11 1	0 0 0 0
5 6 1	0 0 0 0
12 13 1	0 0 0 0
12 14 1	0 0 0 0
3 12 1	0 0 0 0
4 15 1	0 0 0 0
15 16 1	0 0 0 0
16 17 1	0 0 0 0
12 17 1	0 0 0 0
18 19 1	0 0 0 0
18 20 1	0 0 0 0
15 18 1	0 0 0 0
21 22 1	0 0 0 0
18 21 1	0 0 0 0
17 21 1	0 0 0 0
23 24 1	0 0 0 0
23 25 1	0 0 0 0
23 26 1	0 0 0 0
6 23 1	0 0 0 0
27 28 1	0 0 0 0
27 29 1	0 0 0 0
6 27 1	0 0 0 0
30 31 1	0 0 0 0
27 30 1	0 0 0 0
32 33 1	0 0 0 0
32 34 1	0 0 0 0
32 35 1	0 0 0 0
15 32 1	0 0 0 0
36 37 1	0 0 0 0
36 38 1	0 0 0 0
36 39 1	0 0 0 0
17 36 1	0 0 0 0
16 40 2	0 0 0 0
41 42 1	0 0 0 0
21 41 1	0 0 0 0
M END
$$$$
M0002
Spartan	02202117013D
42 44 0	0 0 0 0	0 0 0	999	V2	0
2.0593	-0.4152	2.0642	H	0	0	0	0	0	0	0	0	0	0	0	0
1.8263	-0.4513	0.9916	C	0	0	0	0	0	0	0	0	0	0	0	0
0.3312	-0.3793	0.6922	C	0	0	0	0	0	0	0	0	0	0	0	0
0.3333	0.0191	-0.7859	C	0	0	0	0	0	0	0	0	0	0	0	0
1.322	1.1846	-0.8018	C	0	0	0	0	0	0	0	0	0	0	0	0
2.438	0.7532	0.2024	C	0	0	0	0	0	0	0	0	0	0	0	0
2.2398	-1.3966	0.6152	H	0	0	0	0	0	0	0	0	0	0	0	0
-0.074	0.4653	1.2592	H	0	0	0	0	0	0	0	0	0	0	0	0
0.7816	-0.8085	-1.361	H	0	0	0	0	0	0	0	0	0	0	0	0
0.8328	2.0957	-0.4392	H	0	0	0	0	0	0	0	0	0	0	0	0
1.7276	1.3901	-1.7975	H	0	0	0	0	0	0	0	0	0	0	0	0
-0.5626	-1.5825	0.9659	C	0	0	0	0	0	0	0	0	0	0	0	0
-0.7078	-1.7206	2.0435	H	0	0	0	0	0	0	0	0	0	0	0	0
-0.1047	-2.5028	0.5779	H	0	0	0	0	0	0	0	0	0	0	0	0
-1.1022	0.2124	-1.3375	C	0	0	0	0	0	0	0	0	0	0	0	0
-1.6821	-1.1957	-1.2014	C	0	0	0	0	0	0	0	0	0	0	0	0
-1.9526	-1.4088	0.2882	C	0	0	0	0	0	0	0	0	0	0	0	0
-1.9921	1	-0.349	C	0	0	0	0	0	0	0	0	0	0	0	0
-2.7927	1.5132	-0.8906	H	0	0	0	0	0	0	0	0	0	0	0	0
-1.4398	1.764	0.2057	H	0	0	0	0	0	0	0	0	0	0	0	0
-2.5934	-0.0368	0.6405	C	0	0	0	0	0	0	0	0	0	0	0	0
-3.6745	-0.1209	0.4537	H	0	0	0	0	0	0	0	0	0	0	0	0
3.714	0.3284	-0.5308	C	0	0	0	0	0	0	0	0	0	0	0	0
4.4567	-0.0755	0.1679	H	0	0	0	0	0	0	0	0	0	0	0	0
4.1712	1.174	-1.0594	H	0	0	0	0	0	0	0	0	0	0	0	0
3.4933	-0.4499	-1.2705	H	0	0	0	0	0	0	0	0	0	0	0	0
2.7819	1.9165	1.1459	C	0	0	0	0	0	0	0	0	0	0	0	0
3.5931	1.6084	1.8256	H	0	0	0	0	0	0	0	0	0	0	0	0
3.1522	2.7622	0.5563	H	0	0	0	0	0	0	0	0	0	0	0	0
1.6781	2.4205	1.8729	O	0	0	0	0	0	0	0	0	0	0	0	0
1.4027	1.7469	2.5064	H	0	0	0	0	0	0	0	0	0	0	0	0
-1.1069	0.7328	-2.766	C	0	0	0	0	0	0	0	0	0	0	0	0
-2.1243	0.7562	-3.1703	H	0	0	0	0	0	0	0	0	0	0	0	0
-0.5068	0.0847	-3.4138	H	0	0	0	0	0	0	0	0	0	0	0	0
-0.6943	1.7468	-2.8098	H	0	0	0	0	0	0	0	0	0	0	0	0
-2.8522	-2.6036	0.5664	C	0	0	0	0	0	0	0	0	0	0	0	0
-2.3928	-3.5263	0.1999	H	0	0	0	0	0	0	0	0	0	0	0	0
-3.8194	-2.496	0.0647	H	0	0	0	0	0	0	0	0	0	0	0	0
-3.0313	-2.7166	1.6428	H	0	0	0	0	0	0	0	0	0	0	0	0
-1.8777	-1.9914	-2.0896	O	0	0	0	0	0	0	0	0	0	0	0	0
-2.3828	0.3985	1.9699	O	0	0	0	0	0	0	0	0	0	0	0	0
-2.8682	-0.1954	2.5553	H	0	0	0	0	0	0	0	0	0	0	0	0
1 2 1	0 0 0 0
2 7 1	0 0 0 0
2 3 1	0 0 0 0
2 6 1	0 0 0 0
3 8 1	0 0 0 0
3 4 1	0 0 0 0
4 9 1	0 0 0 0
4 5 1	0 0 0 0
5 10 1	0 0 0 0
5 11 1	0 0 0 0
5 6 1	0 0 0 0
12 13 1	0 0 0 0
12 14 1	0 0 0 0
3 12 1	0 0 0 0
4 15 1	0 0 0 0
15 16 1	0 0 0 0
16 17 1	0 0 0 0
12 17 1	0 0 0 0
18 19 1	0 0 0 0
18 20 1	0 0 0 0
15 18 1	0 0 0 0
21 22 1	0 0 0 0
18 21 1	0 0 0 0
17 21 1	0 0 0 0
23 24 1	0 0 0 0
23 25 1	0 0 0 0
23 26 1	0 0 0 0
6 23 1	0 0 0 0
27 28 1	0 0 0 0
27 29 1	0 0 0 0
6 27 1	0 0 0 0
30 31 1	0 0 0 0
27 30 1	0 0 0 0
32 33 1	0 0 0 0
32 34 1	0 0 0 0
32 35 1	0 0 0 0
15 32 1	0 0 0 0
36 37 1	0 0 0 0
36 38 1	0 0 0 0
36 39 1	0 0 0 0
17 36 1	0 0 0 0
16 40 2	0 0 0 0
41 42 1	0 0 0 0
21 41 1	0 0 0 0
M END
$$$$
M0003
Spartan	02202117013D
42 44 0	0 0 0 0	0 0 0	999	V2	0
2.0247	-0.373	2.0883	H	0	0	0	0	0	0	0	0	0	0	0	0
1.8086	-0.4554	1.0187	C	0	0	0	0	0	0	0	0	0	0	0	0
0.3149	-0.3851	0.7113	C	0	0	0	0	0	0	0	0	0	0	0	0
0.3188	0.0051	-0.7689	C	0	0	0	0	0	0	0	0	0	0	0	0
1.3032	1.1731	-0.7872	C	0	0	0	0	0	0	0	0	0	0	0	0
2.427	0.7289	0.2042	C	0	0	0	0	0	0	0	0	0	0	0	0
2.2245	-1.4092	0.6657	H	0	0	0	0	0	0	0	0	0	0	0	0
-0.0806	0.46	1.2833	H	0	0	0	0	0	0	0	0	0	0	0	0
0.774	-0.8227	-1.339	H	0	0	0	0	0	0	0	0	0	0	0	0
0.8139	2.0806	-0.4152	H	0	0	0	0	0	0	0	0	0	0	0	0
1.7028	1.3867	-1.7842	H	0	0	0	0	0	0	0	0	0	0	0	0
-0.5762	-1.5909	0.9847	C	0	0	0	0	0	0	0	0	0	0	0	0
-0.7304	-1.7216	2.0624	H	0	0	0	0	0	0	0	0	0	0	0	0
-0.1107	-2.5127	0.6084	H	0	0	0	0	0	0	0	0	0	0	0	0
-1.1138	0.1876	-1.3311	C	0	0	0	0	0	0	0	0	0	0	0	0
-1.6816	-1.2253	-1.1954	C	0	0	0	0	0	0	0	0	0	0	0	0
-1.9619	-1.4356	0.2922	C	0	0	0	0	0	0	0	0	0	0	0	0
-2.0164	0.9705	-0.3506	C	0	0	0	0	0	0	0	0	0	0	0	0
-2.8108	1.487	-0.8987	H	0	0	0	0	0	0	0	0	0	0	0	0
-1.4685	1.729	0.2161	H	0	0	0	0	0	0	0	0	0	0	0	0
-2.627	-0.0717	0.6263	C	0	0	0	0	0	0	0	0	0	0	0	0
-3.702	-0.1723	0.4106	H	0	0	0	0	0	0	0	0	0	0	0	0
3.6769	0.2741	-0.5551	C	0	0	0	0	0	0	0	0	0	0	0	0
4.4232	-0.1488	0.1284	H	0	0	0	0	0	0	0	0	0	0	0	0
4.1433	1.1062	-1.0969	H	0	0	0	0	0	0	0	0	0	0	0	0
3.4194	-0.4995	-1.2871	H	0	0	0	0	0	0	0	0	0	0	0	0
2.8137	1.8844	1.1257	C	0	0	0	0	0	0	0	0	0	0	0	0
3.6381	1.5627	1.7829	H	0	0	0	0	0	0	0	0	0	0	0	0
3.1817	2.7249	0.5143	H	0	0	0	0	0	0	0	0	0	0	0	0
1.6851	2.27	1.887	O	0	0	0	0	0	0	0	0	0	0	0	0
1.9382	3.0036	2.4564	H	0	0	0	0	0	0	0	0	0	0	0	0
-1.114	0.7038	-2.761	C	0	0	0	0	0	0	0	0	0	0	0	0
-2.1272	0.7114	-3.1747	H	0	0	0	0	0	0	0	0	0	0	0	0
-0.4991	0.0639	-3.4013	H	0	0	0	0	0	0	0	0	0	0	0	0
-0.7164	1.7229	-2.8046	H	0	0	0	0	0	0	0	0	0	0	0	0
-2.85	-2.64	0.5671	C	0	0	0	0	0	0	0	0	0	0	0	0
-2.3748	-3.5587	0.2113	H	0	0	0	0	0	0	0	0	0	0	0	0
-3.8127	-2.5472	0.0543	H	0	0	0	0	0	0	0	0	0	0	0	0
-3.0395	-2.75	1.642	H	0	0	0	0	0	0	0	0	0	0	0	0
-1.8633	-2.0245	-2.0834	O	0	0	0	0	0	0	0	0	0	0	0	0
-2.4578	0.371	1.9571	O	0	0	0	0	0	0	0	0	0	0	0	0
-2.8972	-0.2634	2.5359	H	0	0	0	0	0	0	0	0	0	0	0	0
1 2 1	0 0 0 0
2 7 1	0 0 0 0
2 3 1	0 0 0 0
2 6 1	0 0 0 0
3 8 1	0 0 0 0
3 4 1	0 0 0 0
4 9 1	0 0 0 0
4 5 1	0 0 0 0
5 10 1	0 0 0 0
5 11 1	0 0 0 0
5 6 1	0 0 0 0
12 13 1	0 0 0 0
12 14 1	0 0 0 0
3 12 1	0 0 0 0
4 15 1	0 0 0 0
15 16 1	0 0 0 0
16 17 1	0 0 0 0
12 17 1	0 0 0 0
18 19 1	0 0 0 0
18 20 1	0 0 0 0
15 18 1	0 0 0 0
21 22 1	0 0 0 0
18 21 1	0 0 0 0
17 21 1	0 0 0 0
23 24 1	0 0 0 0
23 25 1	0 0 0 0
23 26 1	0 0 0 0
6 23 1	0 0 0 0
27 28 1	0 0 0 0
27 29 1	0 0 0 0
6 27 1	0 0 0 0
30 31 1	0 0 0 0
27 30 1	0 0 0 0
32 33 1	0 0 0 0
32 34 1	0 0 0 0
32 35 1	0 0 0 0
15 32 1	0 0 0 0
36 37 1	0 0 0 0
36 38 1	0 0 0 0
36 39 1	0 0 0 0
17 36 1	0 0 0 0
16 40 2	0 0 0 0
41 42 1	0 0 0 0
21 41 1	0 0 0 0
M END
$$$$
M0004
Spartan	02202117013D
42 44 0	0 0 0 0	0 0 0	999	V2	0
2.0386	-0.4613	2.0495	H	0	0	0	0	0	0	0	0	0	0	0	0
1.8073	-0.5087	0.9808	C	0	0	0	0	0	0	0	0	0	0	0	0
0.3124	-0.4294	0.6897	C	0	0	0	0	0	0	0	0	0	0	0	0
0.2983	-0.0331	-0.7882	C	0	0	0	0	0	0	0	0	0	0	0	0
1.2964	1.1244	-0.8194	C	0	0	0	0	0	0	0	0	0	0	0	0
2.4091	0.7013	0.1959	C	0	0	0	0	0	0	0	0	0	0	0	0
2.2159	-1.4515	0.593	H	0	0	0	0	0	0	0	0	0	0	0	0
-0.0407	0.4425	1.2532	H	0	0	0	0	0	0	0	0	0	0	0	0
0.7333	-0.8664	-1.3647	H	0	0	0	0	0	0	0	0	0	0	0	0
0.81	2.0467	-0.4812	H	0	0	0	0	0	0	0	0	0	0	0	0
1.7069	1.3085	-1.8174	H	0	0	0	0	0	0	0	0	0	0	0	0
-0.5982	-1.6167	0.9841	C	0	0	0	0	0	0	0	0	0	0	0	0
-0.7434	-1.7481	2.0633	H	0	0	0	0	0	0	0	0	0	0	0	0
-0.1475	-2.5441	0.6057	H	0	0	0	0	0	0	0	0	0	0	0	0
-1.1414	0.1701	-1.3252	C	0	0	0	0	0	0	0	0	0	0	0	0
-1.7265	-1.2368	-1.1785	C	0	0	0	0	0	0	0	0	0	0	0	0
-1.9906	-1.4439	0.3101	C	0	0	0	0	0	0	0	0	0	0	0	0
-2.014	0.9679	-0.329	C	0	0	0	0	0	0	0	0	0	0	0	0
-2.8044	1.5058	-0.8624	H	0	0	0	0	0	0	0	0	0	0	0	0
-1.4391	1.7227	0.219	H	0	0	0	0	0	0	0	0	0	0	0	0
-2.6393	-0.0731	0.6555	C	0	0	0	0	0	0	0	0	0	0	0	0
-3.7092	-0.1617	0.4387	H	0	0	0	0	0	0	0	0	0	0	0	0
3.6946	0.2967	-0.53	C	0	0	0	0	0	0	0	0	0	0	0	0
4.4351	-0.1085	0.17	H	0	0	0	0	0	0	0	0	0	0	0	0
4.1475	1.1491	-1.0499	H	0	0	0	0	0	0	0	0	0	0	0	0
3.4839	-0.4764	-1.2767	H	0	0	0	0	0	0	0	0	0	0	0	0
2.7311	1.8554	1.1446	C	0	0	0	0	0	0	0	0	0	0	0	0
3.5501	1.5544	1.8175	H	0	0	0	0	0	0	0	0	0	0	0	0
3.08	2.7188	0.5553	H	0	0	0	0	0	0	0	0	0	0	0	0
1.5719	2.1908	1.8879	O	0	0	0	0	0	0	0	0	0	0	0	0
1.7848	2.9362	2.4592	H	0	0	0	0	0	0	0	0	0	0	0	0
-1.1567	0.6834	-2.756	C	0	0	0	0	0	0	0	0	0	0	0	0
-2.1777	0.7139	-3.1494	H	0	0	0	0	0	0	0	0	0	0	0	0
-0.5706	0.0272	-3.4068	H	0	0	0	0	0	0	0	0	0	0	0	0
-0.7364	1.693	-2.8107	H	0	0	0	0	0	0	0	0	0	0	0	0
-2.8915	-2.63	0.6121	C	0	0	0	0	0	0	0	0	0	0	0	0
-2.4114	-3.569	0.3208	H	0	0	0	0	0	0	0	0	0	0	0	0
-3.8342	-2.5566	0.0609	H	0	0	0	0	0	0	0	0	0	0	0	0
-3.1185	-2.6662	1.6826	H	0	0	0	0	0	0	0	0	0	0	0	0
-1.9262	-2.0302	-2.0679	O	0	0	0	0	0	0	0	0	0	0	0	0
-2.5995	0.2861	2.0176	O	0	0	0	0	0	0	0	0	0	0	0	0
-1.6906	0.5166	2.2464	H	0	0	0	0	0	0	0	0	0	0	0	0
1 2 1	0 0 0 0
2 7 1	0 0 0 0
2 3 1	0 0 0 0
2 6 1	0 0 0 0
3 8 1	0 0 0 0
3 4 1	0 0 0 0
4 9 1	0 0 0 0
4 5 1	0 0 0 0
5 10 1	0 0 0 0
5 11 1	0 0 0 0
5 6 1	0 0 0 0
12 13 1	0 0 0 0
12 14 1	0 0 0 0
3 12 1	0 0 0 0
4 15 1	0 0 0 0
15 16 1	0 0 0 0
16 17 1	0 0 0 0
12 17 1	0 0 0 0
18 19 1	0 0 0 0
18 20 1	0 0 0 0
15 18 1	0 0 0 0
21 22 1	0 0 0 0
18 21 1	0 0 0 0
17 21 1	0 0 0 0
23 24 1	0 0 0 0
23 25 1	0 0 0 0
23 26 1	0 0 0 0
6 23 1	0 0 0 0
27 28 1	0 0 0 0
27 29 1	0 0 0 0
6 27 1	0 0 0 0
30 31 1	0 0 0 0
27 30 1	0 0 0 0
32 33 1	0 0 0 0
32 34 1	0 0 0 0
32 35 1	0 0 0 0
15 32 1	0 0 0 0
36 37 1	0 0 0 0
36 38 1	0 0 0 0
36 39 1	0 0 0 0
17 36 1	0 0 0 0
16 40 2	0 0 0 0
41 42 1	0 0 0 0
21 41 1	0 0 0 0
M END
$$$$
M0005
Spartan	02202117013D
42 44 0	0 0 0 0	0 0 0	999	V2	0
2.0178	-0.4035	2.0964	H	0	0	0	0	0	0	0	0	0	0	0	0
1.8051	-0.4858	1.0261	C	0	0	0	0	0	0	0	0	0	0	0	0
0.3126	-0.4173	0.7145	C	0	0	0	0	0	0	0	0	0	0	0	0
0.3204	-0.031	-0.7667	C	0	0	0	0	0	0	0	0	0	0	0	0
1.308	1.1346	-0.7897	C	0	0	0	0	0	0	0	0	0	0	0	0
2.4251	0.6981	0.2131	C	0	0	0	0	0	0	0	0	0	0	0	0
2.2229	-1.4395	0.675	H	0	0	0	0	0	0	0	0	0	0	0	0
-0.0827	0.4296	1.2842	H	0	0	0	0	0	0	0	0	0	0	0	0
0.7728	-0.8624	-1.3333	H	0	0	0	0	0	0	0	0	0	0	0	0
0.8193	2.0478	-0.4313	H	0	0	0	0	0	0	0	0	0	0	0	0
1.7142	1.3372	-1.7863	H	0	0	0	0	0	0	0	0	0	0	0	0
-0.5815	-1.6199	0.9911	C	0	0	0	0	0	0	0	0	0	0	0	0
-0.7366	-1.7525	2.0667	H	0	0	0	0	0	0	0	0	0	0	0	0
-0.1227	-2.5408	0.6042	H	0	0	0	0	0	0	0	0	0	0	0	0
-1.1109	0.1535	-1.3311	C	0	0	0	0	0	0	0	0	0	0	0	0
-1.6867	-1.2565	-1.1843	C	0	0	0	0	0	0	0	0	0	0	0	0
-1.9711	-1.4568	0.3038	C	0	0	0	0	0	0	0	0	0	0	0	0
-2.0079	0.9462	-0.3539	C	0	0	0	0	0	0	0	0	0	0	0	0
-2.8038	1.4568	-0.9073	H	0	0	0	0	0	0	0	0	0	0	0	0
-1.4467	1.7116	0.1929	H	0	0	0	0	0	0	0	0	0	0	0	0
-2.6198	-0.0959	0.6385	C	0	0	0	0	0	0	0	0	0	0	0	0
-3.6972	-0.1861	0.4294	H	0	0	0	0	0	0	0	0	0	0	0	0
3.6835	0.2459	-0.5337	C	0	0	0	0	0	0	0	0	0	0	0	0
4.426	-0.1705	0.1577	H	0	0	0	0	0	0	0	0	0	0	0	0
4.1505	1.0774	-1.0758	H	0	0	0	0	0	0	0	0	0	0	0	0
3.4353	-0.5323	-1.2638	H	0	0	0	0	0	0	0	0	0	0	0	0
2.8008	1.858	1.1336	C	0	0	0	0	0	0	0	0	0	0	0	0
3.6121	1.5361	1.8062	H	0	0	0	0	0	0	0	0	0	0	0	0
3.1826	2.6938	0.5241	H	0	0	0	0	0	0	0	0	0	0	0	0
1.6625	2.2561	1.8756	O	0	0	0	0	0	0	0	0	0	0	0	0
1.9254	2.9607	2.4765	H	0	0	0	0	0	0	0	0	0	0	0	0
-1.1095	0.6594	-2.7646	C	0	0	0	0	0	0	0	0	0	0	0	0
-2.1229	0.6726	-3.177	H	0	0	0	0	0	0	0	0	0	0	0	0
-0.502	0.0087	-3.4002	H	0	0	0	0	0	0	0	0	0	0	0	0
-0.7025	1.6741	-2.8176	H	0	0	0	0	0	0	0	0	0	0	0	0
-2.8676	-2.6505	0.5941	C	0	0	0	0	0	0	0	0	0	0	0	0
-2.3844	-3.5805	0.2796	H	0	0	0	0	0	0	0	0	0	0	0	0
-3.8161	-2.572	0.0524	H	0	0	0	0	0	0	0	0	0	0	0	0
-3.0823	-2.7095	1.6662	H	0	0	0	0	0	0	0	0	0	0	0	0
-1.8579	-2.0627	-2.0679	O	0	0	0	0	0	0	0	0	0	0	0	0
-2.4359	0.2068	2.0061	O	0	0	0	0	0	0	0	0	0	0	0	0
-2.848	1.0608	2.1764	H	0	0	0	0	0	0	0	0	0	0	0	0
1 2 1	0 0 0 0
2 7 1	0 0 0 0
2 3 1	0 0 0 0
2 6 1	0 0 0 0
3 8 1	0 0 0 0
3 4 1	0 0 0 0
4 9 1	0 0 0 0
4 5 1	0 0 0 0
5 10 1	0 0 0 0
5 11 1	0 0 0 0
5 6 1	0 0 0 0
12 13 1	0 0 0 0
12 14 1	0 0 0 0
3 12 1	0 0 0 0
4 15 1	0 0 0 0
15 16 1	0 0 0 0
16 17 1	0 0 0 0
12 17 1	0 0 0 0
18 19 1	0 0 0 0
18 20 1	0 0 0 0
15 18 1	0 0 0 0
21 22 1	0 0 0 0
18 21 1	0 0 0 0
17 21 1	0 0 0 0
23 24 1	0 0 0 0
23 25 1	0 0 0 0
23 26 1	0 0 0 0
6 23 1	0 0 0 0
27 28 1	0 0 0 0
27 29 1	0 0 0 0
6 27 1	0 0 0 0
30 31 1	0 0 0 0
27 30 1	0 0 0 0
32 33 1	0 0 0 0
32 34 1	0 0 0 0
32 35 1	0 0 0 0
15 32 1	0 0 0 0
36 37 1	0 0 0 0
36 38 1	0 0 0 0
36 39 1	0 0 0 0
17 36 1	0 0 0 0
16 40 2	0 0 0 0
41 42 1	0 0 0 0
21 41 1	0 0 0 0
M END
$$$$
M0006
Spartan	02202117013D
42 44 0	0 0 0 0	0 0 0	999	V2	0
2.0363	-0.4617	2.0248	H	0	0	0	0	0	0	0	0	0	0	0	0
1.7678	-0.4892	0.9648	C	0	0	0	0	0	0	0	0	0	0	0	0
0.2696	-0.3831	0.6982	C	0	0	0	0	0	0	0	0	0	0	0	0
0.25	0.0201	-0.7783	C	0	0	0	0	0	0	0	0	0	0	0	0
1.2583	1.1686	-0.8111	C	0	0	0	0	0	0	0	0	0	0	0	0
2.3694	0.7278	0.1983	C	0	0	0	0	0	0	0	0	0	0	0	0
2.1551	-1.4305	0.5522	H	0	0	0	0	0	0	0	0	0	0	0	0
-0.1062	0.4644	1.2844	H	0	0	0	0	0	0	0	0	0	0	0	0
0.6808	-0.812	-1.3599	H	0	0	0	0	0	0	0	0	0	0	0	0
0.7789	2.0989	-0.4741	H	0	0	0	0	0	0	0	0	0	0	0	0
1.6621	1.3588	-1.8106	H	0	0	0	0	0	0	0	0	0	0	0	0
-0.6452	-1.5672	0.986	C	0	0	0	0	0	0	0	0	0	0	0	0
-0.7782	-1.6992	2.066	H	0	0	0	0	0	0	0	0	0	0	0	0
-0.2082	-2.4971	0.5965	H	0	0	0	0	0	0	0	0	0	0	0	0
-1.1879	0.2313	-1.3161	C	0	0	0	0	0	0	0	0	0	0	0	0
-1.783	-1.1701	-1.1698	C	0	0	0	0	0	0	0	0	0	0	0	0
-2.0403	-1.3759	0.3229	C	0	0	0	0	0	0	0	0	0	0	0	0
-2.0589	1.0304	-0.3214	C	0	0	0	0	0	0	0	0	0	0	0	0
-2.8572	1.5555	-0.8556	H	0	0	0	0	0	0	0	0	0	0	0	0
-1.4912	1.7869	0.2287	H	0	0	0	0	0	0	0	0	0	0	0	0
-2.6632	0.0039	0.6762	C	0	0	0	0	0	0	0	0	0	0	0	0
-3.7473	-0.0701	0.4983	H	0	0	0	0	0	0	0	0	0	0	0	0
3.657	0.3376	-0.5309	C	0	0	0	0	0	0	0	0	0	0	0	0
4.3858	-0.1034	0.1601	H	0	0	0	0	0	0	0	0	0	0	0	0
4.1204	1.204	-1.0201	H	0	0	0	0	0	0	0	0	0	0	0	0
3.4522	-0.4112	-1.304	H	0	0	0	0	0	0	0	0	0	0	0	0
2.6389	1.8866	1.1703	C	0	0	0	0	0	0	0	0	0	0	0	0
2.9125	2.7855	0.5929	H	0	0	0	0	0	0	0	0	0	0	0	0
1.7201	2.1214	1.7187	H	0	0	0	0	0	0	0	0	0	0	0	0
3.6079	1.6019	2.1579	O	0	0	0	0	0	0	0	0	0	0	0	0
4.4691	1.5572	1.7255	H	0	0	0	0	0	0	0	0	0	0	0	0
-1.2018	0.7473	-2.7459	C	0	0	0	0	0	0	0	0	0	0	0	0
-2.2226	0.7784	-3.1413	H	0	0	0	0	0	0	0	0	0	0	0	0
-0.6133	0.0933	-3.3974	H	0	0	0	0	0	0	0	0	0	0	0	0
-0.7819	1.7578	-2.797	H	0	0	0	0	0	0	0	0	0	0	0	0
-2.9519	-2.5589	0.6123	C	0	0	0	0	0	0	0	0	0	0	0	0
-2.5078	-3.4879	0.2413	H	0	0	0	0	0	0	0	0	0	0	0	0
-3.9241	-2.4396	0.1219	H	0	0	0	0	0	0	0	0	0	0	0	0
-3.1196	-2.6692	1.6913	H	0	0	0	0	0	0	0	0	0	0	0	0
-1.9947	-1.9649	-2.0547	O	0	0	0	0	0	0	0	0	0	0	0	0
-2.4373	0.4463	1.9998	O	0	0	0	0	0	0	0	0	0	0	0	0
-2.8704	-0.1728	2.5989	H	0	0	0	0	0	0	0	0	0	0	0	0
1 2 1	0 0 0 0
2 7 1	0 0 0 0
2 3 1	0 0 0 0
2 6 1	0 0 0 0
3 8 1	0 0 0 0
3 4 1	0 0 0 0
4 9 1	0 0 0 0
4 5 1	0 0 0 0
5 10 1	0 0 0 0
5 11 1	0 0 0 0
5 6 1	0 0 0 0
12 13 1	0 0 0 0
12 14 1	0 0 0 0
3 12 1	0 0 0 0
4 15 1	0 0 0 0
15 16 1	0 0 0 0
16 17 1	0 0 0 0
12 17 1	0 0 0 0
18 19 1	0 0 0 0
18 20 1	0 0 0 0
15 18 1	0 0 0 0
21 22 1	0 0 0 0
18 21 1	0 0 0 0
17 21 1	0 0 0 0
23 24 1	0 0 0 0
23 25 1	0 0 0 0
23 26 1	0 0 0 0
6 23 1	0 0 0 0
27 28 1	0 0 0 0
27 29 1	0 0 0 0
6 27 1	0 0 0 0
30 31 1	0 0 0 0
27 30 1	0 0 0 0
32 33 1	0 0 0 0
32 34 1	0 0 0 0
32 35 1	0 0 0 0
15 32 1	0 0 0 0
36 37 1	0 0 0 0
36 38 1	0 0 0 0
36 39 1	0 0 0 0
17 36 1	0 0 0 0
16 40 2	0 0 0 0
41 42 1	0 0 0 0
21 41 1	0 0 0 0
M END
$$$$
M0007
Spartan	02202117013D
42 44 0	0 0 0 0	0 0 0	999	V2	0
2.0439	-0.4589	2.016	H	0	0	0	0	0	0	0	0	0	0	0	0
1.7808	-0.4901	0.9549	C	0	0	0	0	0	0	0	0	0	0	0	0
0.2828	-0.3928	0.6825	C	0	0	0	0	0	0	0	0	0	0	0	0
0.2665	0.0055	-0.7952	C	0	0	0	0	0	0	0	0	0	0	0	0
1.2667	1.1611	-0.8262	C	0	0	0	0	0	0	0	0	0	0	0	0
2.3822	0.7262	0.182	C	0	0	0	0	0	0	0	0	0	0	0	0
2.1764	-1.4298	0.5472	H	0	0	0	0	0	0	0	0	0	0	0	0
-0.0998	0.4545	1.2641	H	0	0	0	0	0	0	0	0	0	0	0	0
0.7056	-0.8248	-1.3726	H	0	0	0	0	0	0	0	0	0	0	0	0
0.7788	2.0872	-0.4902	H	0	0	0	0	0	0	0	0	0	0	0	0
1.6724	1.3532	-1.8242	H	0	0	0	0	0	0	0	0	0	0	0	0
-0.627	-1.581	0.9707	C	0	0	0	0	0	0	0	0	0	0	0	0
-0.7634	-1.7108	2.0505	H	0	0	0	0	0	0	0	0	0	0	0	0
-0.1836	-2.5094	0.5855	H	0	0	0	0	0	0	0	0	0	0	0	0
-1.1704	0.2063	-1.3395	C	0	0	0	0	0	0	0	0	0	0	0	0
-1.7593	-1.1972	-1.1905	C	0	0	0	0	0	0	0	0	0	0	0	0
-2.0208	-1.3991	0.302	C	0	0	0	0	0	0	0	0	0	0	0	0
-2.0499	1.0048	-0.3514	C	0	0	0	0	0	0	0	0	0	0	0	0
-2.8488	1.5231	-0.891	H	0	0	0	0	0	0	0	0	0	0	0	0
-1.4884	1.7662	0.198	H	0	0	0	0	0	0	0	0	0	0	0	0
-2.6526	-0.0216	0.6473	C	0	0	0	0	0	0	0	0	0	0	0	0
-3.735	-0.1021	0.4646	H	0	0	0	0	0	0	0	0	0	0	0	0
3.6709	0.3397	-0.5473	C	0	0	0	0	0	0	0	0	0	0	0	0
4.4139	-0.0446	0.1574	H	0	0	0	0	0	0	0	0	0	0	0	0
4.1067	1.2043	-1.0624	H	0	0	0	0	0	0	0	0	0	0	0	0
3.4692	-0.4354	-1.296	H	0	0	0	0	0	0	0	0	0	0	0	0
2.651	1.8832	1.1445	C	0	0	0	0	0	0	0	0	0	0	0	0
2.942	2.7731	0.5613	H	0	0	0	0	0	0	0	0	0	0	0	0
1.7189	2.1288	1.6811	H	0	0	0	0	0	0	0	0	0	0	0	0
3.6717	1.5121	2.0498	O	0	0	0	0	0	0	0	0	0	0	0	0
3.8141	2.2449	2.6575	H	0	0	0	0	0	0	0	0	0	0	0	0
-1.1818	0.7167	-2.7714	C	0	0	0	0	0	0	0	0	0	0	0	0
-2.2008	0.7393	-3.1712	H	0	0	0	0	0	0	0	0	0	0	0	0
-0.5861	0.064	-3.4174	H	0	0	0	0	0	0	0	0	0	0	0	0
-0.7679	1.7294	-2.8251	H	0	0	0	0	0	0	0	0	0	0	0	0
-2.9277	-2.5856	0.5926	C	0	0	0	0	0	0	0	0	0	0	0	0
-2.4748	-3.5141	0.2335	H	0	0	0	0	0	0	0	0	0	0	0	0
-3.8953	-2.4763	0.0927	H	0	0	0	0	0	0	0	0	0	0	0	0
-3.1046	-2.6885	1.6702	H	0	0	0	0	0	0	0	0	0	0	0	0
-1.966	-1.9958	-2.0731	O	0	0	0	0	0	0	0	0	0	0	0	0
-2.436	0.4265	1.971	O	0	0	0	0	0	0	0	0	0	0	0	0
-2.8744	-0.1921	2.5676	H	0	0	0	0	0	0	0	0	0	0	0	0
1 2 1	0 0 0 0
2 7 1	0 0 0 0
2 3 1	0 0 0 0
2 6 1	0 0 0 0
3 8 1	0 0 0 0
3 4 1	0 0 0 0
4 9 1	0 0 0 0
4 5 1	0 0 0 0
5 10 1	0 0 0 0
5 11 1	0 0 0 0
5 6 1	0 0 0 0
12 13 1	0 0 0 0
12 14 1	0 0 0 0
3 12 1	0 0 0 0
4 15 1	0 0 0 0
15 16 1	0 0 0 0
16 17 1	0 0 0 0
12 17 1	0 0 0 0
18 19 1	0 0 0 0
18 20 1	0 0 0 0
15 18 1	0 0 0 0
21 22 1	0 0 0 0
18 21 1	0 0 0 0
17 21 1	0 0 0 0
23 24 1	0 0 0 0
23 25 1	0 0 0 0
23 26 1	0 0 0 0
6 23 1	0 0 0 0
27 28 1	0 0 0 0
27 29 1	0 0 0 0
6 27 1	0 0 0 0
30 31 1	0 0 0 0
27 30 1	0 0 0 0
32 33 1	0 0 0 0
32 34 1	0 0 0 0
32 35 1	0 0 0 0
15 32 1	0 0 0 0
36 37 1	0 0 0 0
36 38 1	0 0 0 0
36 39 1	0 0 0 0
17 36 1	0 0 0 0
16 40 2	0 0 0 0
41 42 1	0 0 0 0
21 41 1	0 0 0 0
M END
$$$$
M0008
Spartan	02202117013D
42 44 0	0 0 0 0	0 0 0	999	V2	0
-2.0124	0.3866	2.1472	H	0	0	0	0	0	0	0	0	0	0	0	0
-1.7884	0.4646	1.0766	C	0	0	0	0	0	0	0	0	0	0	0	0
-0.2934	0.3933	0.7745	C	0	0	0	0	0	0	0	0	0	0	0	0
-0.2944	0.0056	-0.7058	C	0	0	0	0	0	0	0	0	0	0	0	0
-1.275	-1.1654	-0.7207	C	0	0	0	0	0	0	0	0	0	0	0	0
-2.4094	-0.7139	0.2589	C	0	0	0	0	0	0	0	0	0	0	0	0
-2.1994	1.4216	0.7295	H	0	0	0	0	0	0	0	0	0	0	0	0
0.1141	-0.4516	1.3424	H	0	0	0	0	0	0	0	0	0	0	0	0
-0.7593	0.8294	-1.2727	H	0	0	0	0	0	0	0	0	0	0	0	0
-0.7657	-2.0663	-0.3454	H	0	0	0	0	0	0	0	0	0	0	0	0
-1.6598	-1.3969	-1.7188	H	0	0	0	0	0	0	0	0	0	0	0	0
0.5989	1.5962	1.0575	C	0	0	0	0	0	0	0	0	0	0	0	0
0.7506	1.7204	2.1361	H	0	0	0	0	0	0	0	0	0	0	0	0
0.1329	2.5192	0.6859	H	0	0	0	0	0	0	0	0	0	0	0	0
1.1368	-0.1654	-1.2742	C	0	0	0	0	0	0	0	0	0	0	0	0
1.702	1.2482	-1.124	C	0	0	0	0	0	0	0	0	0	0	0	0
1.9849	1.4436	0.3656	C	0	0	0	0	0	0	0	0	0	0	0	0
2.0482	-0.9541	-0.3077	C	0	0	0	0	0	0	0	0	0	0	0	0
2.8492	-1.4493	-0.8656	H	0	0	0	0	0	0	0	0	0	0	0	0
1.5136	-1.7333	0.2437	H	0	0	0	0	0	0	0	0	0	0	0	0
2.645	0.0747	0.692	C	0	0	0	0	0	0	0	0	0	0	0	0
3.7236	0.1752	0.4979	H	0	0	0	0	0	0	0	0	0	0	0	0
-3.6465	-0.2603	-0.5192	C	0	0	0	0	0	0	0	0	0	0	0	0
-4.3854	0.1883	0.1556	H	0	0	0	0	0	0	0	0	0	0	0	0
-4.1193	-1.1088	-1.0232	H	0	0	0	0	0	0	0	0	0	0	0	0
-3.3808	0.4909	-1.2723	H	0	0	0	0	0	0	0	0	0	0	0	0
-2.7859	-1.8575	1.2109	C	0	0	0	0	0	0	0	0	0	0	0	0
-1.914	-2.1106	1.8383	H	0	0	0	0	0	0	0	0	0	0	0	0
-3.5879	-1.5294	1.8809	H	0	0	0	0	0	0	0	0	0	0	0	0
-3.2868	-3.0031	0.5529	O	0	0	0	0	0	0	0	0	0	0	0	0
-2.5765	-3.3639	0.0101	H	0	0	0	0	0	0	0	0	0	0	0	0
1.1339	-0.6641	-2.7103	C	0	0	0	0	0	0	0	0	0	0	0	0
2.1461	-0.6612	-3.1276	H	0	0	0	0	0	0	0	0	0	0	0	0
0.5131	-0.0195	-3.341	H	0	0	0	0	0	0	0	0	0	0	0	0
0.7416	-1.6855	-2.7657	H	0	0	0	0	0	0	0	0	0	0	0	0
2.8751	2.6439	0.6508	C	0	0	0	0	0	0	0	0	0	0	0	0
2.4009	3.5668	0.3043	H	0	0	0	0	0	0	0	0	0	0	0	0
3.8372	2.5547	0.136	H	0	0	0	0	0	0	0	0	0	0	0	0
3.066	2.7428	1.7266	H	0	0	0	0	0	0	0	0	0	0	0	0
1.8788	2.0566	-2.0039	O	0	0	0	0	0	0	0	0	0	0	0	0
2.4505	-0.3875	2.0138	O	0	0	0	0	0	0	0	0	0	0	0	0
2.897	0.2252	2.6102	H	0	0	0	0	0	0	0	0	0	0	0	0
1 2 1	0 0 0 0
2 7 1	0 0 0 0
2 3 1	0 0 0 0
2 6 1	0 0 0 0
3 8 1	0 0 0 0
3 4 1	0 0 0 0
4 9 1	0 0 0 0
4 5 1	0 0 0 0
5 10 1	0 0 0 0
5 11 1	0 0 0 0
5 6 1	0 0 0 0
12 13 1	0 0 0 0
12 14 1	0 0 0 0
3 12 1	0 0 0 0
4 15 1	0 0 0 0
15 16 1	0 0 0 0
16 17 1	0 0 0 0
12 17 1	0 0 0 0
18 19 1	0 0 0 0
18 20 1	0 0 0 0
15 18 1	0 0 0 0
21 22 1	0 0 0 0
18 21 1	0 0 0 0
17 21 1	0 0 0 0
23 24 1	0 0 0 0
23 25 1	0 0 0 0
23 26 1	0 0 0 0
6 23 1	0 0 0 0
27 28 1	0 0 0 0
27 29 1	0 0 0 0
6 27 1	0 0 0 0
30 31 1	0 0 0 0
27 30 1	0 0 0 0
32 33 1	0 0 0 0
32 34 1	0 0 0 0
32 35 1	0 0 0 0
15 32 1	0 0 0 0
36 37 1	0 0 0 0
36 38 1	0 0 0 0
36 39 1	0 0 0 0
17 36 1	0 0 0 0
16 40 2	0 0 0 0
41 42 1	0 0 0 0
21 41 1	0 0 0 0
M END
$$$$
M0009
Spartan	02202117013D
42 44 0	0 0 0 0	0 0 0	999	V2	0
2.0219	-0.4602	2.0913	H	0	0	0	0	0	0	0	0	0	0	0	0
1.7839	-0.5046	1.0216	C	0	0	0	0	0	0	0	0	0	0	0	0
0.2872	-0.4181	0.7351	C	0	0	0	0	0	0	0	0	0	0	0	0
0.2821	-0.0266	-0.7442	C	0	0	0	0	0	0	0	0	0	0	0	0
1.2729	1.1362	-0.7694	C	0	0	0	0	0	0	0	0	0	0	0	0
2.3948	0.6954	0.2288	C	0	0	0	0	0	0	0	0	0	0	0	0
2.1876	-1.4519	0.6407	H	0	0	0	0	0	0	0	0	0	0	0	0
-0.1045	0.4305	1.3085	H	0	0	0	0	0	0	0	0	0	0	0	0
0.73	-0.8577	-1.3145	H	0	0	0	0	0	0	0	0	0	0	0	0
0.7928	2.0591	-0.4214	H	0	0	0	0	0	0	0	0	0	0	0	0
1.6749	1.3424	-1.7652	H	0	0	0	0	0	0	0	0	0	0	0	0
-0.6162	-1.6107	1.0244	C	0	0	0	0	0	0	0	0	0	0	0	0
-0.7603	-1.7358	2.1041	H	0	0	0	0	0	0	0	0	0	0	0	0
-0.165	-2.5387	0.6467	H	0	0	0	0	0	0	0	0	0	0	0	0
-1.1525	0.1614	-1.2999	C	0	0	0	0	0	0	0	0	0	0	0	0
-1.7333	-1.2446	-1.1476	C	0	0	0	0	0	0	0	0	0	0	0	0
-2.0058	-1.4396	0.3445	C	0	0	0	0	0	0	0	0	0	0	0	0
-2.0436	0.9604	-0.3229	C	0	0	0	0	0	0	0	0	0	0	0	0
-2.8422	1.4699	-0.8712	H	0	0	0	0	0	0	0	0	0	0	0	0
-1.4901	1.7292	0.2243	H	0	0	0	0	0	0	0	0	0	0	0	0
-2.6467	-0.0634	0.6779	C	0	0	0	0	0	0	0	0	0	0	0	0
-3.7275	-0.1508	0.4893	H	0	0	0	0	0	0	0	0	0	0	0	0
3.6638	0.2792	-0.5192	C	0	0	0	0	0	0	0	0	0	0	0	0
4.4019	-0.1462	0.172	H	0	0	0	0	0	0	0	0	0	0	0	0
4.1184	1.1384	-1.021	H	0	0	0	0	0	0	0	0	0	0	0	0
3.4338	-0.4824	-1.2736	H	0	0	0	0	0	0	0	0	0	0	0	0
2.7123	1.8275	1.2043	C	0	0	0	0	0	0	0	0	0	0	0	0
1.8167	2.042	1.812	H	0	0	0	0	0	0	0	0	0	0	0	0
3.5109	1.501	1.8911	H	0	0	0	0	0	0	0	0	0	0	0	0
3.1095	2.9688	0.4696	O	0	0	0	0	0	0	0	0	0	0	0	0
3.2903	3.6799	1.093	H	0	0	0	0	0	0	0	0	0	0	0	0
-1.1551	0.6647	-2.7343	C	0	0	0	0	0	0	0	0	0	0	0	0
-2.1705	0.6778	-3.143	H	0	0	0	0	0	0	0	0	0	0	0	0
-0.5491	0.0134	-3.3716	H	0	0	0	0	0	0	0	0	0	0	0	0
-0.7476	1.6794	-2.7888	H	0	0	0	0	0	0	0	0	0	0	0	0
-2.9083	-2.6295	0.6349	C	0	0	0	0	0	0	0	0	0	0	0	0
-2.449	-3.5567	0.2809	H	0	0	0	0	0	0	0	0	0	0	0	0
-3.8739	-2.5268	0.1298	H	0	0	0	0	0	0	0	0	0	0	0	0
-3.0903	-2.7298	1.712	H	0	0	0	0	0	0	0	0	0	0	0	0
-1.9277	-2.0512	-2.0259	O	0	0	0	0	0	0	0	0	0	0	0	0
-2.4411	0.3921	2.0009	O	0	0	0	0	0	0	0	0	0	0	0	0
-2.8852	-0.2235	2.5961	H	0	0	0	0	0	0	0	0	0	0	0	0
1 2 1	0 0 0 0
2 7 1	0 0 0 0
2 3 1	0 0 0 0
2 6 1	0 0 0 0
3 8 1	0 0 0 0
3 4 1	0 0 0 0
4 9 1	0 0 0 0
4 5 1	0 0 0 0
5 10 1	0 0 0 0
5 11 1	0 0 0 0
5 6 1	0 0 0 0
12 13 1	0 0 0 0
12 14 1	0 0 0 0
3 12 1	0 0 0 0
4 15 1	0 0 0 0
15 16 1	0 0 0 0
16 17 1	0 0 0 0
12 17 1	0 0 0 0
18 19 1	0 0 0 0
18 20 1	0 0 0 0
15 18 1	0 0 0 0
21 22 1	0 0 0 0
18 21 1	0 0 0 0
17 21 1	0 0 0 0
23 24 1	0 0 0 0
23 25 1	0 0 0 0
23 26 1	0 0 0 0
6 23 1	0 0 0 0
27 28 1	0 0 0 0
27 29 1	0 0 0 0
6 27 1	0 0 0 0
30 31 1	0 0 0 0
27 30 1	0 0 0 0
32 33 1	0 0 0 0
32 34 1	0 0 0 0
32 35 1	0 0 0 0
15 32 1	0 0 0 0
36 37 1	0 0 0 0
36 38 1	0 0 0 0
36 39 1	0 0 0 0
17 36 1	0 0 0 0
16 40 2	0 0 0 0
41 42 1	0 0 0 0
21 41 1	0 0 0 0
M END
$$$$
M0010
Spartan	02202117013D
42 44 0	0 0 0 0	0 0 0	999	V2	0
2.048	-0.3792	2.0969	H	0	0	0	0	0	0	0	0	0	0	0	0
1.8309	-0.4544	1.0275	C	0	0	0	0	0	0	0	0	0	0	0	0
0.3369	-0.3843	0.7238	C	0	0	0	0	0	0	0	0	0	0	0	0
0.3365	0.006	-0.7561	C	0	0	0	0	0	0	0	0	0	0	0	0
1.319	1.1752	-0.7728	C	0	0	0	0	0	0	0	0	0	0	0	0
2.4413	0.7406	0.2269	C	0	0	0	0	0	0	0	0	0	0	0	0
2.2462	-1.4043	0.664	H	0	0	0	0	0	0	0	0	0	0	0	0
-0.0584	0.4606	1.2983	H	0	0	0	0	0	0	0	0	0	0	0	0
0.7989	-0.8179	-1.3251	H	0	0	0	0	0	0	0	0	0	0	0	0
0.8105	2.0889	-0.4312	H	0	0	0	0	0	0	0	0	0	0	0	0
1.7214	1.3927	-1.7673	H	0	0	0	0	0	0	0	0	0	0	0	0
-0.5588	-1.584	1.0056	C	0	0	0	0	0	0	0	0	0	0	0	0
-0.7074	-1.7094	2.0844	H	0	0	0	0	0	0	0	0	0	0	0	0
-0.0984	-2.5088	0.6312	H	0	0	0	0	0	0	0	0	0	0	0	0
-1.0943	0.1803	-1.3244	C	0	0	0	0	0	0	0	0	0	0	0	0
-1.6644	-1.2311	-1.1726	C	0	0	0	0	0	0	0	0	0	0	0	0
-1.946	-1.4248	0.3173	C	0	0	0	0	0	0	0	0	0	0	0	0
-2.0023	0.9721	-0.3581	C	0	0	0	0	0	0	0	0	0	0	0	0
-2.8018	1.471	-0.9149	H	0	0	0	0	0	0	0	0	0	0	0	0
-1.4644	1.7493	0.1931	H	0	0	0	0	0	0	0	0	0	0	0	0
-2.6008	-0.0532	0.6438	C	0	0	0	0	0	0	0	0	0	0	0	0
-3.6804	-0.151	0.4509	H	0	0	0	0	0	0	0	0	0	0	0	0
3.6977	0.3099	-0.5353	C	0	0	0	0	0	0	0	0	0	0	0	0
4.442	-0.1196	0.1455	H	0	0	0	0	0	0	0	0	0	0	0	0
4.1618	1.1569	-1.0551	H	0	0	0	0	0	0	0	0	0	0	0	0
3.4539	-0.4509	-1.2853	H	0	0	0	0	0	0	0	0	0	0	0	0
2.8188	1.891	1.1725	C	0	0	0	0	0	0	0	0	0	0	0	0
3.6691	1.5851	1.7918	H	0	0	0	0	0	0	0	0	0	0	0	0
3.1413	2.7616	0.5775	H	0	0	0	0	0	0	0	0	0	0	0	0
1.804	2.25	2.0883	O	0	0	0	0	0	0	0	0	0	0	0	0
1.0758	2.6476	1.597	H	0	0	0	0	0	0	0	0	0	0	0	0
-1.0909	0.6783	-2.7608	C	0	0	0	0	0	0	0	0	0	0	0	0
-2.1031	0.6793	-3.1776	H	0	0	0	0	0	0	0	0	0	0	0	0
-0.4736	0.0311	-3.3912	H	0	0	0	0	0	0	0	0	0	0	0	0
-0.6947	1.6976	-2.8172	H	0	0	0	0	0	0	0	0	0	0	0	0
-2.8411	-2.6211	0.6037	C	0	0	0	0	0	0	0	0	0	0	0	0
-2.3729	-3.5456	0.2529	H	0	0	0	0	0	0	0	0	0	0	0	0
-3.8054	-2.5259	0.0935	H	0	0	0	0	0	0	0	0	0	0	0	0
-3.0276	-2.7216	1.6801	H	0	0	0	0	0	0	0	0	0	0	0	0
-1.8432	-2.0397	-2.0521	O	0	0	0	0	0	0	0	0	0	0	0	0
-2.4032	0.4135	1.9631	O	0	0	0	0	0	0	0	0	0	0	0	0
-2.8209	-0.2118	2.5672	H	0	0	0	0	0	0	0	0	0	0	0	0
1 2 1	0 0 0 0
2 7 1	0 0 0 0
2 3 1	0 0 0 0
2 6 1	0 0 0 0
3 8 1	0 0 0 0
3 4 1	0 0 0 0
4 9 1	0 0 0 0
4 5 1	0 0 0 0
5 10 1	0 0 0 0
5 11 1	0 0 0 0
5 6 1	0 0 0 0
12 13 1	0 0 0 0
12 14 1	0 0 0 0
3 12 1	0 0 0 0
4 15 1	0 0 0 0
15 16 1	0 0 0 0
16 17 1	0 0 0 0
12 17 1	0 0 0 0
18 19 1	0 0 0 0
18 20 1	0 0 0 0
15 18 1	0 0 0 0
21 22 1	0 0 0 0
18 21 1	0 0 0 0
17 21 1	0 0 0 0
23 24 1	0 0 0 0
23 25 1	0 0 0 0
23 26 1	0 0 0 0
6 23 1	0 0 0 0
27 28 1	0 0 0 0
27 29 1	0 0 0 0
6 27 1	0 0 0 0
30 31 1	0 0 0 0
27 30 1	0 0 0 0
32 33 1	0 0 0 0
32 34 1	0 0 0 0
32 35 1	0 0 0 0
15 32 1	0 0 0 0
36 37 1	0 0 0 0
36 38 1	0 0 0 0
36 39 1	0 0 0 0
17 36 1	0 0 0 0
16 40 2	0 0 0 0
41 42 1	0 0 0 0
21 41 1	0 0 0 0
M END
$$$$
M0011
Spartan	02202117013D
42 44 0	0 0 0 0	0 0 0	999	V2	0
-2.0208	0.4575	2.097	H	0	0	0	0	0	0	0	0	0	0	0	0
-1.7766	0.5	1.0285	C	0	0	0	0	0	0	0	0	0	0	0	0
-0.279	0.4057	0.7494	C	0	0	0	0	0	0	0	0	0	0	0	0
-0.2678	0.0186	-0.7309	C	0	0	0	0	0	0	0	0	0	0	0	0
-1.2674	-1.1364	-0.7678	C	0	0	0	0	0	0	0	0	0	0	0	0
-2.3833	-0.7025	0.2382	C	0	0	0	0	0	0	0	0	0	0	0	0
-2.1735	1.4494	0.6447	H	0	0	0	0	0	0	0	0	0	0	0	0
0.1043	-0.4464	1.3234	H	0	0	0	0	0	0	0	0	0	0	0	0
-0.7059	0.8554	-1.301	H	0	0	0	0	0	0	0	0	0	0	0	0
-0.7973	-2.0694	-0.4339	H	0	0	0	0	0	0	0	0	0	0	0	0
-1.6686	-1.324	-1.7685	H	0	0	0	0	0	0	0	0	0	0	0	0
0.6301	1.5919	1.0469	C	0	0	0	0	0	0	0	0	0	0	0	0
0.7693	1.7124	2.1278	H	0	0	0	0	0	0	0	0	0	0	0	0
0.1863	2.5239	0.6699	H	0	0	0	0	0	0	0	0	0	0	0	0
1.1685	-0.1774	-1.2791	C	0	0	0	0	0	0	0	0	0	0	0	0
1.7565	1.2251	-1.1201	C	0	0	0	0	0	0	0	0	0	0	0	0
2.0223	1.4145	0.3739	C	0	0	0	0	0	0	0	0	0	0	0	0
2.0486	-0.9841	-0.2989	C	0	0	0	0	0	0	0	0	0	0	0	0
2.8471	-1.4977	-0.8439	H	0	0	0	0	0	0	0	0	0	0	0	0
1.4875	-1.7516	0.2427	H	0	0	0	0	0	0	0	0	0	0	0	0
2.6525	0.0332	0.7079	C	0	0	0	0	0	0	0	0	0	0	0	0
3.7355	0.1139	0.5267	H	0	0	0	0	0	0	0	0	0	0	0	0
-3.6572	-0.285	-0.5008	C	0	0	0	0	0	0	0	0	0	0	0	0
-4.4134	0.0969	0.1955	H	0	0	0	0	0	0	0	0	0	0	0	0
-4.0943	-1.1212	-1.0587	H	0	0	0	0	0	0	0	0	0	0	0	0
-3.4426	0.5059	-1.2267	H	0	0	0	0	0	0	0	0	0	0	0	0
-2.6851	-1.8419	1.2233	C	0	0	0	0	0	0	0	0	0	0	0	0
-1.788	-2.0565	1.8153	H	0	0	0	0	0	0	0	0	0	0	0	0
-3.4722	-1.5193	1.9256	H	0	0	0	0	0	0	0	0	0	0	0	0
-3.0277	-3.063	0.602	O	0	0	0	0	0	0	0	0	0	0	0	0
-3.8871	-2.9501	0.1791	H	0	0	0	0	0	0	0	0	0	0	0	0
1.1758	-0.6768	-2.7147	C	0	0	0	0	0	0	0	0	0	0	0	0
2.1943	-0.7	-3.1163	H	0	0	0	0	0	0	0	0	0	0	0	0
0.5816	-0.017	-3.3551	H	0	0	0	0	0	0	0	0	0	0	0	0
0.7582	-1.6875	-2.7748	H	0	0	0	0	0	0	0	0	0	0	0	0
2.9299	2.5983	0.6718	C	0	0	0	0	0	0	0	0	0	0	0	0
2.4796	3.5289	0.3152	H	0	0	0	0	0	0	0	0	0	0	0	0
3.8988	2.4899	0.174	H	0	0	0	0	0	0	0	0	0	0	0	0
3.1045	2.6963	1.7501	H	0	0	0	0	0	0	0	0	0	0	0	0
1.9575	2.0333	-1.9954	O	0	0	0	0	0	0	0	0	0	0	0	0
2.4346	-0.4241	2.028	O	0	0	0	0	0	0	0	0	0	0	0	0
2.8845	0.1809	2.6294	H	0	0	0	0	0	0	0	0	0	0	0	0
1 2 1	0 0 0 0
2 7 1	0 0 0 0
2 3 1	0 0 0 0
2 6 1	0 0 0 0
3 8 1	0 0 0 0
3 4 1	0 0 0 0
4 9 1	0 0 0 0
4 5 1	0 0 0 0
5 10 1	0 0 0 0
5 11 1	0 0 0 0
5 6 1	0 0 0 0
12 13 1	0 0 0 0
12 14 1	0 0 0 0
3 12 1	0 0 0 0
4 15 1	0 0 0 0
15 16 1	0 0 0 0
16 17 1	0 0 0 0
12 17 1	0 0 0 0
18 19 1	0 0 0 0
18 20 1	0 0 0 0
15 18 1	0 0 0 0
21 22 1	0 0 0 0
18 21 1	0 0 0 0
17 21 1	0 0 0 0
23 24 1	0 0 0 0
23 25 1	0 0 0 0
23 26 1	0 0 0 0
6 23 1	0 0 0 0
27 28 1	0 0 0 0
27 29 1	0 0 0 0
6 27 1	0 0 0 0
30 31 1	0 0 0 0
27 30 1	0 0 0 0
32 33 1	0 0 0 0
32 34 1	0 0 0 0
32 35 1	0 0 0 0
15 32 1	0 0 0 0
36 37 1	0 0 0 0
36 38 1	0 0 0 0
36 39 1	0 0 0 0
17 36 1	0 0 0 0
16 40 2	0 0 0 0
41 42 1	0 0 0 0
21 41 1	0 0 0 0
M END
$$$$
M0012
Spartan	02202117013D
42 44 0	0 0 0 0	0 0 0	999	V2	0
2.0334	-0.4879	2.0347	H	0	0	0	0	0	0	0	0	0	0	0	0
1.7663	-0.5176	0.9742	C	0	0	0	0	0	0	0	0	0	0	0	0
0.2685	-0.4092	0.7054	C	0	0	0	0	0	0	0	0	0	0	0	0
0.2528	-0.0128	-0.7731	C	0	0	0	0	0	0	0	0	0	0	0	0
1.2664	1.1311	-0.8133	C	0	0	0	0	0	0	0	0	0	0	0	0
2.3721	0.6954	0.2044	C	0	0	0	0	0	0	0	0	0	0	0	0
2.152	-1.4611	0.5646	H	0	0	0	0	0	0	0	0	0	0	0	0
-0.1048	0.4421	1.2882	H	0	0	0	0	0	0	0	0	0	0	0	0
0.6799	-0.8503	-1.3492	H	0	0	0	0	0	0	0	0	0	0	0	0
0.7907	2.0676	-0.4875	H	0	0	0	0	0	0	0	0	0	0	0	0
1.6746	1.3099	-1.8132	H	0	0	0	0	0	0	0	0	0	0	0	0
-0.6505	-1.5892	0.9976	C	0	0	0	0	0	0	0	0	0	0	0	0
-0.7879	-1.72	2.0755	H	0	0	0	0	0	0	0	0	0	0	0	0
-0.2188	-2.5191	0.602	H	0	0	0	0	0	0	0	0	0	0	0	0
-1.1835	0.2006	-1.314	C	0	0	0	0	0	0	0	0	0	0	0	0
-1.7838	-1.1987	-1.1574	C	0	0	0	0	0	0	0	0	0	0	0	0
-2.0479	-1.394	0.335	C	0	0	0	0	0	0	0	0	0	0	0	0
-2.0514	1.009	-0.3236	C	0	0	0	0	0	0	0	0	0	0	0	0
-2.8486	1.5309	-0.8649	H	0	0	0	0	0	0	0	0	0	0	0	0
-1.4725	1.7693	0.2121	H	0	0	0	0	0	0	0	0	0	0	0	0
-2.6602	-0.0197	0.6846	C	0	0	0	0	0	0	0	0	0	0	0	0
-3.7441	-0.0874	0.5052	H	0	0	0	0	0	0	0	0	0	0	0	0
3.6643	0.3024	-0.5157	C	0	0	0	0	0	0	0	0	0	0	0	0
4.3889	-0.1357	0.1816	H	0	0	0	0	0	0	0	0	0	0	0	0
4.1308	1.167	-1.0058	H	0	0	0	0	0	0	0	0	0	0	0	0
3.4642	-0.4501	-1.2866	H	0	0	0	0	0	0	0	0	0	0	0	0
2.635	1.8607	1.1714	C	0	0	0	0	0	0	0	0	0	0	0	0
2.91	2.7571	0.59	H	0	0	0	0	0	0	0	0	0	0	0	0
1.7121	2.0966	1.7137	H	0	0	0	0	0	0	0	0	0	0	0	0
3.5986	1.5851	2.1663	O	0	0	0	0	0	0	0	0	0	0	0	0
4.4597	1.5229	1.7374	H	0	0	0	0	0	0	0	0	0	0	0	0
-1.1944	0.7058	-2.7476	C	0	0	0	0	0	0	0	0	0	0	0	0
-2.2153	0.7421	-3.1426	H	0	0	0	0	0	0	0	0	0	0	0	0
-0.6126	0.0405	-3.3938	H	0	0	0	0	0	0	0	0	0	0	0	0
-0.7651	1.7121	-2.8085	H	0	0	0	0	0	0	0	0	0	0	0	0
-2.9647	-2.5682	0.6402	C	0	0	0	0	0	0	0	0	0	0	0	0
-2.5058	-3.5083	0.3205	H	0	0	0	0	0	0	0	0	0	0	0	0
-3.9189	-2.471	0.1126	H	0	0	0	0	0	0	0	0	0	0	0	0
-3.1645	-2.6215	1.7151	H	0	0	0	0	0	0	0	0	0	0	0	0
-1.983	-2.0012	-2.0381	O	0	0	0	0	0	0	0	0	0	0	0	0
-2.4314	0.2821	2.0467	O	0	0	0	0	0	0	0	0	0	0	0	0
-2.9108	1.0925	2.2559	H	0	0	0	0	0	0	0	0	0	0	0	0
1 2 1	0 0 0 0
2 7 1	0 0 0 0
2 3 1	0 0 0 0
2 6 1	0 0 0 0
3 8 1	0 0 0 0
3 4 1	0 0 0 0
4 9 1	0 0 0 0
4 5 1	0 0 0 0
5 10 1	0 0 0 0
5 11 1	0 0 0 0
5 6 1	0 0 0 0
12 13 1	0 0 0 0
12 14 1	0 0 0 0
3 12 1	0 0 0 0
4 15 1	0 0 0 0
15 16 1	0 0 0 0
16 17 1	0 0 0 0
12 17 1	0 0 0 0
18 19 1	0 0 0 0
18 20 1	0 0 0 0
15 18 1	0 0 0 0
21 22 1	0 0 0 0
18 21 1	0 0 0 0
17 21 1	0 0 0 0
23 24 1	0 0 0 0
23 25 1	0 0 0 0
23 26 1	0 0 0 0
6 23 1	0 0 0 0
27 28 1	0 0 0 0
27 29 1	0 0 0 0
6 27 1	0 0 0 0
30 31 1	0 0 0 0
27 30 1	0 0 0 0
32 33 1	0 0 0 0
32 34 1	0 0 0 0
32 35 1	0 0 0 0
15 32 1	0 0 0 0
36 37 1	0 0 0 0
36 38 1	0 0 0 0
36 39 1	0 0 0 0
17 36 1	0 0 0 0
16 40 2	0 0 0 0
41 42 1	0 0 0 0
21 41 1	0 0 0 0
M END
$$$$
M0013
Spartan	02202117013D
42 44 0	0 0 0 0	0 0 0	999	V2	0
1.9967	-0.4294	2.0511	H	0	0	0	0	0	0	0	0	0	0	0	0
1.7728	-0.4535	0.9769	C	0	0	0	0	0	0	0	0	0	0	0	0
0.277	-0.3615	0.6899	C	0	0	0	0	0	0	0	0	0	0	0	0
0.2734	0.0441	-0.7855	C	0	0	0	0	0	0	0	0	0	0	0	0
1.2682	1.2035	-0.7961	C	0	0	0	0	0	0	0	0	0	0	0	0
2.3889	0.7563	0.1987	C	0	0	0	0	0	0	0	0	0	0	0	0
2.1759	-1.3993	0.5924	H	0	0	0	0	0	0	0	0	0	0	0	0
-0.1134	0.4822	1.2712	H	0	0	0	0	0	0	0	0	0	0	0	0
0.7215	-0.7801	-1.3647	H	0	0	0	0	0	0	0	0	0	0	0	0
0.778	2.1197	-0.4371	H	0	0	0	0	0	0	0	0	0	0	0	0
1.6716	1.4191	-1.79	H	0	0	0	0	0	0	0	0	0	0	0	0
-0.6283	-1.556	0.9663	C	0	0	0	0	0	0	0	0	0	0	0	0
-0.7738	-1.6905	2.0443	H	0	0	0	0	0	0	0	0	0	0	0	0
-0.1772	-2.4805	0.5808	H	0	0	0	0	0	0	0	0	0	0	0	0
-1.1603	0.2411	-1.3394	C	0	0	0	0	0	0	0	0	0	0	0	0
-1.7435	-1.1662	-1.2024	C	0	0	0	0	0	0	0	0	0	0	0	0
-2.0171	-1.3769	0.287	C	0	0	0	0	0	0	0	0	0	0	0	0
-2.0521	1.0301	-0.3547	C	0	0	0	0	0	0	0	0	0	0	0	0
-2.8502	1.5448	-0.8988	H	0	0	0	0	0	0	0	0	0	0	0	0
-1.5009	1.7941	0.2016	H	0	0	0	0	0	0	0	0	0	0	0	0
-2.6563	-0.0035	0.6356	C	0	0	0	0	0	0	0	0	0	0	0	0
-3.7373	-0.0867	0.4473	H	0	0	0	0	0	0	0	0	0	0	0	0
3.659	0.3411	-0.5466	C	0	0	0	0	0	0	0	0	0	0	0	0
4.4145	-0.0344	0.1508	H	0	0	0	0	0	0	0	0	0	0	0	0
4.0949	1.1927	-1.082	H	0	0	0	0	0	0	0	0	0	0	0	0
3.4398	-0.4464	-1.2775	H	0	0	0	0	0	0	0	0	0	0	0	0
2.6986	1.9228	1.15	C	0	0	0	0	0	0	0	0	0	0	0	0
2.98	2.8021	0.5605	H	0	0	0	0	0	0	0	0	0	0	0	0
1.7866	2.1841	1.7138	H	0	0	0	0	0	0	0	0	0	0	0	0
3.7843	1.6902	2.0224	O	0	0	0	0	0	0	0	0	0	0	0	0
3.5386	0.9702	2.615	H	0	0	0	0	0	0	0	0	0	0	0	0
-1.1616	0.7594	-2.7686	C	0	0	0	0	0	0	0	0	0	0	0	0
-2.1778	0.7806	-3.176	H	0	0	0	0	0	0	0	0	0	0	0	0
-0.5585	0.1121	-3.4137	H	0	0	0	0	0	0	0	0	0	0	0	0
-0.7509	1.774	-2.8131	H	0	0	0	0	0	0	0	0	0	0	0	0
-2.9207	-2.569	0.5644	C	0	0	0	0	0	0	0	0	0	0	0	0
-2.4618	-3.4933	0.2029	H	0	0	0	0	0	0	0	0	0	0	0	0
-3.885	-2.4607	0.0584	H	0	0	0	0	0	0	0	0	0	0	0	0
-3.105	-2.6789	1.6398	H	0	0	0	0	0	0	0	0	0	0	0	0
-1.9384	-1.9617	-2.0903	O	0	0	0	0	0	0	0	0	0	0	0	0
-2.4466	0.4375	1.9627	O	0	0	0	0	0	0	0	0	0	0	0	0
-2.9038	-0.1735	2.5527	H	0	0	0	0	0	0	0	0	0	0	0	0
1 2 1	0 0 0 0
2 7 1	0 0 0 0
2 3 1	0 0 0 0
2 6 1	0 0 0 0
3 8 1	0 0 0 0
3 4 1	0 0 0 0
4 9 1	0 0 0 0
4 5 1	0 0 0 0
5 10 1	0 0 0 0
5 11 1	0 0 0 0
5 6 1	0 0 0 0
12 13 1	0 0 0 0
12 14 1	0 0 0 0
3 12 1	0 0 0 0
4 15 1	0 0 0 0
15 16 1	0 0 0 0
16 17 1	0 0 0 0
12 17 1	0 0 0 0
18 19 1	0 0 0 0
18 20 1	0 0 0 0
15 18 1	0 0 0 0
21 22 1	0 0 0 0
18 21 1	0 0 0 0
17 21 1	0 0 0 0
23 24 1	0 0 0 0
23 25 1	0 0 0 0
23 26 1	0 0 0 0
6 23 1	0 0 0 0
27 28 1	0 0 0 0
27 29 1	0 0 0 0
6 27 1	0 0 0 0
30 31 1	0 0 0 0
27 30 1	0 0 0 0
32 33 1	0 0 0 0
32 34 1	0 0 0 0
32 35 1	0 0 0 0
15 32 1	0 0 0 0
36 37 1	0 0 0 0
36 38 1	0 0 0 0
36 39 1	0 0 0 0
17 36 1	0 0 0 0
16 40 2	0 0 0 0
41 42 1	0 0 0 0
21 41 1	0 0 0 0
M END
$$$$
M0014
Spartan	02202117013D
42 44 0	0 0 0 0	0 0 0	999	V2	0
2.0198	-0.494	2.1021	H	0	0	0	0	0	0	0	0	0	0	0	0
1.7761	-0.534	1.0335	C	0	0	0	0	0	0	0	0	0	0	0	0
0.2788	-0.4351	0.7541	C	0	0	0	0	0	0	0	0	0	0	0	0
0.2712	-0.0544	-0.728	C	0	0	0	0	0	0	0	0	0	0	0	0
1.2765	1.0961	-0.7719	C	0	0	0	0	0	0	0	0	0	0	0	0
2.3853	0.6686	0.2454	C	0	0	0	0	0	0	0	0	0	0	0	0
2.1708	-1.4833	0.6477	H	0	0	0	0	0	0	0	0	0	0	0	0
-0.1004	0.4215	1.3244	H	0	0	0	0	0	0	0	0	0	0	0	0
0.705	-0.8967	-1.2927	H	0	0	0	0	0	0	0	0	0	0	0	0
0.81	2.0356	-0.4512	H	0	0	0	0	0	0	0	0	0	0	0	0
1.6841	1.2705	-1.7724	H	0	0	0	0	0	0	0	0	0	0	0	0
-0.6358	-1.6156	1.0572	C	0	0	0	0	0	0	0	0	0	0	0	0
-0.7774	-1.7349	2.1362	H	0	0	0	0	0	0	0	0	0	0	0	0
-0.2001	-2.5484	0.6729	H	0	0	0	0	0	0	0	0	0	0	0	0
-1.1635	0.1447	-1.2789	C	0	0	0	0	0	0	0	0	0	0	0	0
-1.7601	-1.2539	-1.107	C	0	0	0	0	0	0	0	0	0	0	0	0
-2.0308	-1.4304	0.3874	C	0	0	0	0	0	0	0	0	0	0	0	0
-2.0391	0.9636	-0.3044	C	0	0	0	0	0	0	0	0	0	0	0	0
-2.8372	1.4716	-0.857	H	0	0	0	0	0	0	0	0	0	0	0	0
-1.4659	1.736	0.2195	H	0	0	0	0	0	0	0	0	0	0	0	0
-2.6463	-0.0525	0.7174	C	0	0	0	0	0	0	0	0	0	0	0	0
-3.7298	-0.1254	0.5387	H	0	0	0	0	0	0	0	0	0	0	0	0
3.6687	0.2561	-0.4803	C	0	0	0	0	0	0	0	0	0	0	0	0
4.4162	-0.1283	0.2251	H	0	0	0	0	0	0	0	0	0	0	0	0
4.1131	1.096	-1.0297	H	0	0	0	0	0	0	0	0	0	0	0	0
3.4629	-0.5324	-1.2131	H	0	0	0	0	0	0	0	0	0	0	0	0
2.6726	1.8109	1.2317	C	0	0	0	0	0	0	0	0	0	0	0	0
1.7715	2.0159	1.8209	H	0	0	0	0	0	0	0	0	0	0	0	0
3.4608	1.4968	1.9361	H	0	0	0	0	0	0	0	0	0	0	0	0
3.0035	3.037	0.6121	O	0	0	0	0	0	0	0	0	0	0	0	0
3.8632	2.9325	0.1893	H	0	0	0	0	0	0	0	0	0	0	0	0
-1.1677	0.6311	-2.7192	C	0	0	0	0	0	0	0	0	0	0	0	0
-2.1852	0.6579	-3.121	H	0	0	0	0	0	0	0	0	0	0	0	0
-0.5797	-0.0397	-3.3521	H	0	0	0	0	0	0	0	0	0	0	0	0
-0.7423	1.637	-2.7904	H	0	0	0	0	0	0	0	0	0	0	0	0
-2.9467	-2.6027	0.7034	C	0	0	0	0	0	0	0	0	0	0	0	0
-2.4867	-3.5458	0.393	H	0	0	0	0	0	0	0	0	0	0	0	0
-3.9007	-2.5112	0.1736	H	0	0	0	0	0	0	0	0	0	0	0	0
-3.1479	-2.6453	1.7789	H	0	0	0	0	0	0	0	0	0	0	0	0
-1.953	-2.0698	-1.9768	O	0	0	0	0	0	0	0	0	0	0	0	0
-2.4202	0.2686	2.0758	O	0	0	0	0	0	0	0	0	0	0	0	0
-2.8934	1.0856	2.2693	H	0	0	0	0	0	0	0	0	0	0	0	0
1 2 1	0 0 0 0
2 7 1	0 0 0 0
2 3 1	0 0 0 0
2 6 1	0 0 0 0
3 8 1	0 0 0 0
3 4 1	0 0 0 0
4 9 1	0 0 0 0
4 5 1	0 0 0 0
5 10 1	0 0 0 0
5 11 1	0 0 0 0
5 6 1	0 0 0 0
12 13 1	0 0 0 0
12 14 1	0 0 0 0
3 12 1	0 0 0 0
4 15 1	0 0 0 0
15 16 1	0 0 0 0
16 17 1	0 0 0 0
12 17 1	0 0 0 0
18 19 1	0 0 0 0
18 20 1	0 0 0 0
15 18 1	0 0 0 0
21 22 1	0 0 0 0
18 21 1	0 0 0 0
17 21 1	0 0 0 0
23 24 1	0 0 0 0
23 25 1	0 0 0 0
23 26 1	0 0 0 0
6 23 1	0 0 0 0
27 28 1	0 0 0 0
27 29 1	0 0 0 0
6 27 1	0 0 0 0
30 31 1	0 0 0 0
27 30 1	0 0 0 0
32 33 1	0 0 0 0
32 34 1	0 0 0 0
32 35 1	0 0 0 0
15 32 1	0 0 0 0
36 37 1	0 0 0 0
36 38 1	0 0 0 0
36 39 1	0 0 0 0
17 36 1	0 0 0 0
16 40 2	0 0 0 0
41 42 1	0 0 0 0
21 41 1	0 0 0 0
M END
$$$$
M0015
Spartan	02202117013D
42 44 0	0 0 0 0	0 0 0	999	V2	0
2.0153	-0.4811	2.1042	H	0	0	0	0	0	0	0	0	0	0	0	0
1.78	-0.5294	1.0342	C	0	0	0	0	0	0	0	0	0	0	0	0
0.2839	-0.4416	0.7444	C	0	0	0	0	0	0	0	0	0	0	0	0
0.2836	-0.0557	-0.7364	C	0	0	0	0	0	0	0	0	0	0	0	0
1.277	1.1049	-0.7651	C	0	0	0	0	0	0	0	0	0	0	0	0
2.3958	0.6655	0.2374	C	0	0	0	0	0	0	0	0	0	0	0	0
2.1823	-1.4793	0.6585	H	0	0	0	0	0	0	0	0	0	0	0	0
-0.1063	0.4107	1.3142	H	0	0	0	0	0	0	0	0	0	0	0	0
0.7313	-0.8904	-1.3014	H	0	0	0	0	0	0	0	0	0	0	0	0
0.799	2.031	-0.4224	H	0	0	0	0	0	0	0	0	0	0	0	0
1.6817	1.306	-1.761	H	0	0	0	0	0	0	0	0	0	0	0	0
-0.6224	-1.6311	1.0375	C	0	0	0	0	0	0	0	0	0	0	0	0
-0.7717	-1.7548	2.115	H	0	0	0	0	0	0	0	0	0	0	0	0
-0.1746	-2.5587	0.6546	H	0	0	0	0	0	0	0	0	0	0	0	0
-1.1488	0.1302	-1.2982	C	0	0	0	0	0	0	0	0	0	0	0	0
-1.7326	-1.2747	-1.1352	C	0	0	0	0	0	0	0	0	0	0	0	0
-2.0135	-1.4585	0.3565	C	0	0	0	0	0	0	0	0	0	0	0	0
-2.041	0.937	-0.3286	C	0	0	0	0	0	0	0	0	0	0	0	0
-2.8391	1.4395	-0.8863	H	0	0	0	0	0	0	0	0	0	0	0	0
-1.4798	1.7125	0.2035	H	0	0	0	0	0	0	0	0	0	0	0	0
-2.6471	-0.0885	0.6841	C	0	0	0	0	0	0	0	0	0	0	0	0
-3.7279	-0.173	0.4941	H	0	0	0	0	0	0	0	0	0	0	0	0
3.6649	0.243	-0.5067	C	0	0	0	0	0	0	0	0	0	0	0	0
4.4003	-0.1825	0.1876	H	0	0	0	0	0	0	0	0	0	0	0	0
4.1233	1.0992	-1.0104	H	0	0	0	0	0	0	0	0	0	0	0	0
3.4341	-0.5204	-1.2589	H	0	0	0	0	0	0	0	0	0	0	0	0
2.7151	1.8003	1.209	C	0	0	0	0	0	0	0	0	0	0	0	0
1.8205	2.0164	1.818	H	0	0	0	0	0	0	0	0	0	0	0	0
3.5144	1.4753	1.8954	H	0	0	0	0	0	0	0	0	0	0	0	0
3.1108	2.9404	0.4715	O	0	0	0	0	0	0	0	0	0	0	0	0
3.3239	3.6426	1.0949	H	0	0	0	0	0	0	0	0	0	0	0	0
-1.1466	0.6213	-2.7369	C	0	0	0	0	0	0	0	0	0	0	0	0
-2.1609	0.6363	-3.1477	H	0	0	0	0	0	0	0	0	0	0	0	0
-0.544	-0.0398	-3.3667	H	0	0	0	0	0	0	0	0	0	0	0	0
-0.7328	1.6326	-2.8009	H	0	0	0	0	0	0	0	0	0	0	0	0
-2.9198	-2.641	0.6617	C	0	0	0	0	0	0	0	0	0	0	0	0
-2.4462	-3.5786	0.355	H	0	0	0	0	0	0	0	0	0	0	0	0
-3.8693	-2.5595	0.1223	H	0	0	0	0	0	0	0	0	0	0	0	0
-3.1312	-2.6874	1.7351	H	0	0	0	0	0	0	0	0	0	0	0	0
-1.9116	-2.0898	-2.0087	O	0	0	0	0	0	0	0	0	0	0	0	0
-2.4389	0.2322	2.0458	O	0	0	0	0	0	0	0	0	0	0	0	0
-2.9308	1.0389	2.2368	H	0	0	0	0	0	0	0	0	0	0	0	0
1 2 1	0 0 0 0
2 7 1	0 0 0 0
2 3 1	0 0 0 0
2 6 1	0 0 0 0
3 8 1	0 0 0 0
3 4 1	0 0 0 0
4 9 1	0 0 0 0
4 5 1	0 0 0 0
5 10 1	0 0 0 0
5 11 1	0 0 0 0
5 6 1	0 0 0 0
12 13 1	0 0 0 0
12 14 1	0 0 0 0
3 12 1	0 0 0 0
4 15 1	0 0 0 0
15 16 1	0 0 0 0
16 17 1	0 0 0 0
12 17 1	0 0 0 0
18 19 1	0 0 0 0
18 20 1	0 0 0 0
15 18 1	0 0 0 0
21 22 1	0 0 0 0
18 21 1	0 0 0 0
17 21 1	0 0 0 0
23 24 1	0 0 0 0
23 25 1	0 0 0 0
23 26 1	0 0 0 0
6 23 1	0 0 0 0
27 28 1	0 0 0 0
27 29 1	0 0 0 0
6 27 1	0 0 0 0
30 31 1	0 0 0 0
27 30 1	0 0 0 0
32 33 1	0 0 0 0
32 34 1	0 0 0 0
32 35 1	0 0 0 0
15 32 1	0 0 0 0
36 37 1	0 0 0 0
36 38 1	0 0 0 0
36 39 1	0 0 0 0
17 36 1	0 0 0 0
16 40 2	0 0 0 0
41 42 1	0 0 0 0
21 41 1	0 0 0 0
M END
$$$$
M0016
Spartan	02202117013D
42 44 0	0 0 0 0	0 0 0	999	V2	0
2.0075	-0.4092	2.159	H	0	0	0	0	0	0	0	0	0	0	0	0
1.7856	-0.4903	1.0883	C	0	0	0	0	0	0	0	0	0	0	0	0
0.2912	-0.4164	0.7836	C	0	0	0	0	0	0	0	0	0	0	0	0
0.2966	-0.0346	-0.6983	C	0	0	0	0	0	0	0	0	0	0	0	0
1.282	1.1323	-0.7187	C	0	0	0	0	0	0	0	0	0	0	0	0
2.4123	0.6827	0.2671	C	0	0	0	0	0	0	0	0	0	0	0	0
2.1942	-1.4499	0.7458	H	0	0	0	0	0	0	0	0	0	0	0	0
-0.1138	0.4325	1.348	H	0	0	0	0	0	0	0	0	0	0	0	0
0.7592	-0.8631	-1.2598	H	0	0	0	0	0	0	0	0	0	0	0	0
0.7761	2.0385	-0.3508	H	0	0	0	0	0	0	0	0	0	0	0	0
1.6702	1.3555	-1.7175	H	0	0	0	0	0	0	0	0	0	0	0	0
-0.6048	-1.6157	1.0704	C	0	0	0	0	0	0	0	0	0	0	0	0
-0.7616	-1.7387	2.1468	H	0	0	0	0	0	0	0	0	0	0	0	0
-0.1429	-2.5385	0.6931	H	0	0	0	0	0	0	0	0	0	0	0	0
-1.1326	0.1368	-1.2712	C	0	0	0	0	0	0	0	0	0	0	0	0
-1.7019	-1.2755	-1.1112	C	0	0	0	0	0	0	0	0	0	0	0	0
-1.9925	-1.4608	0.3778	C	0	0	0	0	0	0	0	0	0	0	0	0
-2.0438	0.9333	-0.3106	C	0	0	0	0	0	0	0	0	0	0	0	0
-2.8437	1.4232	-0.8768	H	0	0	0	0	0	0	0	0	0	0	0	0
-1.5003	1.7179	0.2269	H	0	0	0	0	0	0	0	0	0	0	0	0
-2.6445	-0.098	0.7	C	0	0	0	0	0	0	0	0	0	0	0	0
-3.7231	-0.1949	0.5039	H	0	0	0	0	0	0	0	0	0	0	0	0
3.6511	0.2228	-0.5044	C	0	0	0	0	0	0	0	0	0	0	0	0
4.3858	-0.2255	0.1752	H	0	0	0	0	0	0	0	0	0	0	0	0
4.129	1.0678	-1.0099	H	0	0	0	0	0	0	0	0	0	0	0	0
3.386	-0.5306	-1.2556	H	0	0	0	0	0	0	0	0	0	0	0	0
2.7873	1.83	1.2149	C	0	0	0	0	0	0	0	0	0	0	0	0
1.9124	2.0885	1.8364	H	0	0	0	0	0	0	0	0	0	0	0	0
3.5843	1.5033	1.8914	H	0	0	0	0	0	0	0	0	0	0	0	0
3.2954	2.9712	0.5549	O	0	0	0	0	0	0	0	0	0	0	0	0
2.5975	3.3164	-0.0133	H	0	0	0	0	0	0	0	0	0	0	0	0
-1.1255	0.6246	-2.7111	C	0	0	0	0	0	0	0	0	0	0	0	0
-2.1373	0.6251	-3.1294	H	0	0	0	0	0	0	0	0	0	0	0	0
-0.5093	-0.0301	-3.3357	H	0	0	0	0	0	0	0	0	0	0	0	0
-0.7256	1.6425	-2.7754	H	0	0	0	0	0	0	0	0	0	0	0	0
-2.887	-2.6536	0.6778	C	0	0	0	0	0	0	0	0	0	0	0	0
-2.3991	-3.5862	0.3786	H	0	0	0	0	0	0	0	0	0	0	0	0
-3.8324	-2.5854	0.1293	H	0	0	0	0	0	0	0	0	0	0	0	0
-3.1077	-2.6992	1.7493	H	0	0	0	0	0	0	0	0	0	0	0	0
-1.8644	-2.0915	-1.9868	O	0	0	0	0	0	0	0	0	0	0	0	0
-2.4463	0.2266	2.0618	O	0	0	0	0	0	0	0	0	0	0	0	0
-2.9636	1.0162	2.2565	H	0	0	0	0	0	0	0	0	0	0	0	0
1 2 1	0 0 0 0
2 7 1	0 0 0 0
2 3 1	0 0 0 0
2 6 1	0 0 0 0
3 8 1	0 0 0 0
3 4 1	0 0 0 0
4 9 1	0 0 0 0
4 5 1	0 0 0 0
5 10 1	0 0 0 0
5 11 1	0 0 0 0
5 6 1	0 0 0 0
12 13 1	0 0 0 0
12 14 1	0 0 0 0
3 12 1	0 0 0 0
4 15 1	0 0 0 0
15 16 1	0 0 0 0
16 17 1	0 0 0 0
12 17 1	0 0 0 0
18 19 1	0 0 0 0
18 20 1	0 0 0 0
15 18 1	0 0 0 0
21 22 1	0 0 0 0
18 21 1	0 0 0 0
17 21 1	0 0 0 0
23 24 1	0 0 0 0
23 25 1	0 0 0 0
23 26 1	0 0 0 0
6 23 1	0 0 0 0
27 28 1	0 0 0 0
27 29 1	0 0 0 0
6 27 1	0 0 0 0
30 31 1	0 0 0 0
27 30 1	0 0 0 0
32 33 1	0 0 0 0
32 34 1	0 0 0 0
32 35 1	0 0 0 0
15 32 1	0 0 0 0
36 37 1	0 0 0 0
36 38 1	0 0 0 0
36 39 1	0 0 0 0
17 36 1	0 0 0 0
16 40 2	0 0 0 0
41 42 1	0 0 0 0
21 41 1	0 0 0 0
M END
$$$$
M0017
Spartan	02202117013D
42 44 0	0 0 0 0	0 0 0	999	V2	0
-2.0342	0.4731	2.0348	H	0	0	0	0	0	0	0	0	0	0	0	0
-1.7752	0.5116	0.9729	C	0	0	0	0	0	0	0	0	0	0	0	0
-0.278	0.4137	0.6948	C	0	0	0	0	0	0	0	0	0	0	0	0
-0.2683	0.0214	-0.7846	C	0	0	0	0	0	0	0	0	0	0	0	0
-1.2711	-1.1317	-0.8184	C	0	0	0	0	0	0	0	0	0	0	0	0
-2.3844	-0.6957	0.1916	C	0	0	0	0	0	0	0	0	0	0	0	0
-2.1693	1.456	0.5747	H	0	0	0	0	0	0	0	0	0	0	0	0
0.105	-0.4371	1.272	H	0	0	0	0	0	0	0	0	0	0	0	0
-0.7081	0.8556	-1.3557	H	0	0	0	0	0	0	0	0	0	0	0	0
-0.7859	-2.0604	-0.4846	H	0	0	0	0	0	0	0	0	0	0	0	0
-1.678	-1.3211	-1.8165	H	0	0	0	0	0	0	0	0	0	0	0	0
0.6341	1.5996	0.9855	C	0	0	0	0	0	0	0	0	0	0	0	0
0.778	1.7276	2.063	H	0	0	0	0	0	0	0	0	0	0	0	0
0.1923	2.5273	0.5964	H	0	0	0	0	0	0	0	0	0	0	0	0
1.1657	-0.1766	-1.3368	C	0	0	0	0	0	0	0	0	0	0	0	0
1.7557	1.2269	-1.1788	C	0	0	0	0	0	0	0	0	0	0	0	0
2.0283	1.4185	0.3127	C	0	0	0	0	0	0	0	0	0	0	0	0
2.0483	-0.9815	-0.3567	C	0	0	0	0	0	0	0	0	0	0	0	0
2.846	-1.4936	-0.9063	H	0	0	0	0	0	0	0	0	0	0	0	0
1.4804	-1.7488	0.1803	H	0	0	0	0	0	0	0	0	0	0	0	0
2.6555	0.0482	0.6513	C	0	0	0	0	0	0	0	0	0	0	0	0
3.7372	0.1269	0.4636	H	0	0	0	0	0	0	0	0	0	0	0	0
-3.6687	-0.2952	-0.5377	C	0	0	0	0	0	0	0	0	0	0	0	0
-4.4089	0.0928	0.1675	H	0	0	0	0	0	0	0	0	0	0	0	0
-4.1117	-1.1534	-1.0575	H	0	0	0	0	0	0	0	0	0	0	0	0
-3.4591	0.4814	-1.2824	H	0	0	0	0	0	0	0	0	0	0	0	0
-2.6639	-1.8571	1.1453	C	0	0	0	0	0	0	0	0	0	0	0	0
-2.9574	-2.7421	0.5556	H	0	0	0	0	0	0	0	0	0	0	0	0
-1.7349	-2.1111	1.6839	H	0	0	0	0	0	0	0	0	0	0	0	0
-3.6856	-1.4861	2.0488	O	0	0	0	0	0	0	0	0	0	0	0	0
-3.8329	-2.2203	2.6541	H	0	0	0	0	0	0	0	0	0	0	0	0
1.1707	-0.6754	-2.7729	C	0	0	0	0	0	0	0	0	0	0	0	0
2.1882	-0.6991	-3.1764	H	0	0	0	0	0	0	0	0	0	0	0	0
0.5766	-0.0135	-3.4109	H	0	0	0	0	0	0	0	0	0	0	0	0
0.7512	-1.6854	-2.835	H	0	0	0	0	0	0	0	0	0	0	0	0
2.9374	2.5993	0.6161	C	0	0	0	0	0	0	0	0	0	0	0	0
2.4684	3.5368	0.3032	H	0	0	0	0	0	0	0	0	0	0	0	0
3.889	2.5122	0.0815	H	0	0	0	0	0	0	0	0	0	0	0	0
3.144	2.6499	1.6901	H	0	0	0	0	0	0	0	0	0	0	0	0
1.9438	2.0343	-2.0576	O	0	0	0	0	0	0	0	0	0	0	0	0
2.4417	-0.2631	2.014	O	0	0	0	0	0	0	0	0	0	0	0	0
2.9383	-1.0645	2.2151	H	0	0	0	0	0	0	0	0	0	0	0	0
1 2 1	0 0 0 0
2 7 1	0 0 0 0
2 3 1	0 0 0 0
2 6 1	0 0 0 0
3 8 1	0 0 0 0
3 4 1	0 0 0 0
4 9 1	0 0 0 0
4 5 1	0 0 0 0
5 10 1	0 0 0 0
5 11 1	0 0 0 0
5 6 1	0 0 0 0
12 13 1	0 0 0 0
12 14 1	0 0 0 0
3 12 1	0 0 0 0
4 15 1	0 0 0 0
15 16 1	0 0 0 0
16 17 1	0 0 0 0
12 17 1	0 0 0 0
18 19 1	0 0 0 0
18 20 1	0 0 0 0
15 18 1	0 0 0 0
21 22 1	0 0 0 0
18 21 1	0 0 0 0
17 21 1	0 0 0 0
23 24 1	0 0 0 0
23 25 1	0 0 0 0
23 26 1	0 0 0 0
6 23 1	0 0 0 0
27 28 1	0 0 0 0
27 29 1	0 0 0 0
6 27 1	0 0 0 0
30 31 1	0 0 0 0
27 30 1	0 0 0 0
32 33 1	0 0 0 0
32 34 1	0 0 0 0
32 35 1	0 0 0 0
15 32 1	0 0 0 0
36 37 1	0 0 0 0
36 38 1	0 0 0 0
36 39 1	0 0 0 0
17 36 1	0 0 0 0
16 40 2	0 0 0 0
41 42 1	0 0 0 0
21 41 1	0 0 0 0
M END
$$$$
M0018
Spartan	02202117013D
42 44 0	0 0 0 0	0 0 0	999	V2	0
1.9917	-0.4554	2.0613	H	0	0	0	0	0	0	0	0	0	0	0	0
1.7701	-0.4814	0.9867	C	0	0	0	0	0	0	0	0	0	0	0	0
0.2749	-0.3869	0.6972	C	0	0	0	0	0	0	0	0	0	0	0	0
0.2758	0.0127	-0.7798	C	0	0	0	0	0	0	0	0	0	0	0	0
1.2751	1.1683	-0.7955	C	0	0	0	0	0	0	0	0	0	0	0	0
2.3911	0.7239	0.2061	C	0	0	0	0	0	0	0	0	0	0	0	0
2.171	-1.4296	0.6057	H	0	0	0	0	0	0	0	0	0	0	0	0
-0.1134	0.4607	1.2751	H	0	0	0	0	0	0	0	0	0	0	0	0
0.7216	-0.8163	-1.3538	H	0	0	0	0	0	0	0	0	0	0	0	0
0.7879	2.0894	-0.4444	H	0	0	0	0	0	0	0	0	0	0	0	0
1.6822	1.376	-1.7897	H	0	0	0	0	0	0	0	0	0	0	0	0
-0.6345	-1.5772	0.9781	C	0	0	0	0	0	0	0	0	0	0	0	0
-0.7838	-1.7108	2.0541	H	0	0	0	0	0	0	0	0	0	0	0	0
-0.1887	-2.5017	0.5862	H	0	0	0	0	0	0	0	0	0	0	0	0
-1.1558	0.2101	-1.3386	C	0	0	0	0	0	0	0	0	0	0	0	0
-1.744	-1.1954	-1.19	C	0	0	0	0	0	0	0	0	0	0	0	0
-2.0251	-1.3939	0.2994	C	0	0	0	0	0	0	0	0	0	0	0	0
-2.0464	1.0087	-0.3606	C	0	0	0	0	0	0	0	0	0	0	0	0
-2.8439	1.5173	-0.9133	H	0	0	0	0	0	0	0	0	0	0	0	0
-1.4859	1.7789	0.1799	H	0	0	0	0	0	0	0	0	0	0	0	0
-2.6537	-0.0254	0.6431	C	0	0	0	0	0	0	0	0	0	0	0	0
-3.7353	-0.1036	0.4557	H	0	0	0	0	0	0	0	0	0	0	0	0
3.6641	0.3051	-0.5318	C	0	0	0	0	0	0	0	0	0	0	0	0
4.4156	-0.0689	0.1703	H	0	0	0	0	0	0	0	0	0	0	0	0
4.1038	1.1539	-1.0685	H	0	0	0	0	0	0	0	0	0	0	0	0
3.4474	-0.4848	-1.2606	H	0	0	0	0	0	0	0	0	0	0	0	0
2.6974	1.894	1.1536	C	0	0	0	0	0	0	0	0	0	0	0	0
2.9817	2.7713	0.5621	H	0	0	0	0	0	0	0	0	0	0	0	0
1.7822	2.1573	1.7119	H	0	0	0	0	0	0	0	0	0	0	0	0
3.7779	1.6655	2.0327	O	0	0	0	0	0	0	0	0	0	0	0	0
3.5312	0.9443	2.6238	H	0	0	0	0	0	0	0	0	0	0	0	0
-1.1528	0.7157	-2.7722	C	0	0	0	0	0	0	0	0	0	0	0	0
-2.1673	0.7377	-3.1822	H	0	0	0	0	0	0	0	0	0	0	0	0
-0.5523	0.0597	-3.4095	H	0	0	0	0	0	0	0	0	0	0	0	0
-0.7371	1.7272	-2.8262	H	0	0	0	0	0	0	0	0	0	0	0	0
-2.9347	-2.5769	0.5924	C	0	0	0	0	0	0	0	0	0	0	0	0
-2.4645	-3.5125	0.2751	H	0	0	0	0	0	0	0	0	0	0	0	0
-3.8844	-2.4866	0.055	H	0	0	0	0	0	0	0	0	0	0	0	0
-3.1452	-2.6342	1.6654	H	0	0	0	0	0	0	0	0	0	0	0	0
-1.9247	-1.9999	-2.0727	O	0	0	0	0	0	0	0	0	0	0	0	0
-2.439	0.2802	2.0071	O	0	0	0	0	0	0	0	0	0	0	0	0
-2.9304	1.0835	2.2114	H	0	0	0	0	0	0	0	0	0	0	0	0
1 2 1	0 0 0 0
2 7 1	0 0 0 0
2 3 1	0 0 0 0
2 6 1	0 0 0 0
3 8 1	0 0 0 0
3 4 1	0 0 0 0
4 9 1	0 0 0 0
4 5 1	0 0 0 0
5 10 1	0 0 0 0
5 11 1	0 0 0 0
5 6 1	0 0 0 0
12 13 1	0 0 0 0
12 14 1	0 0 0 0
3 12 1	0 0 0 0
4 15 1	0 0 0 0
15 16 1	0 0 0 0
16 17 1	0 0 0 0
12 17 1	0 0 0 0
18 19 1	0 0 0 0
18 20 1	0 0 0 0
15 18 1	0 0 0 0
21 22 1	0 0 0 0
18 21 1	0 0 0 0
17 21 1	0 0 0 0
23 24 1	0 0 0 0
23 25 1	0 0 0 0
23 26 1	0 0 0 0
6 23 1	0 0 0 0
27 28 1	0 0 0 0
27 29 1	0 0 0 0
6 27 1	0 0 0 0
30 31 1	0 0 0 0
27 30 1	0 0 0 0
32 33 1	0 0 0 0
32 34 1	0 0 0 0
32 35 1	0 0 0 0
15 32 1	0 0 0 0
36 37 1	0 0 0 0
36 38 1	0 0 0 0
36 39 1	0 0 0 0
17 36 1	0 0 0 0
16 40 2	0 0 0 0
41 42 1	0 0 0 0
21 41 1	0 0 0 0
M END
$$$$
M0019
Spartan	02202117013D
42 44 0	0 0 0 0	0 0 0	999	V2	0
2.0362	-0.388	2.1173	H	0	0	0	0	0	0	0	0	0	0	0	0
1.8249	-0.4741	1.0478	C	0	0	0	0	0	0	0	0	0	0	0	0
0.332	-0.4031	0.7377	C	0	0	0	0	0	0	0	0	0	0	0	0
0.3381	-0.0211	-0.7444	C	0	0	0	0	0	0	0	0	0	0	0	0
1.3278	1.1418	-0.7696	C	0	0	0	0	0	0	0	0	0	0	0	0
2.4457	0.7079	0.2353	C	0	0	0	0	0	0	0	0	0	0	0	0
2.2385	-1.4299	0.6987	H	0	0	0	0	0	0	0	0	0	0	0	0
-0.0625	0.4455	1.3076	H	0	0	0	0	0	0	0	0	0	0	0	0
0.7965	-0.8514	-1.3068	H	0	0	0	0	0	0	0	0	0	0	0	0
0.824	2.0618	-0.4376	H	0	0	0	0	0	0	0	0	0	0	0	0
1.7323	1.3485	-1.7654	H	0	0	0	0	0	0	0	0	0	0	0	0
-0.5653	-1.6018	1.0207	C	0	0	0	0	0	0	0	0	0	0	0	0
-0.7224	-1.7259	2.0966	H	0	0	0	0	0	0	0	0	0	0	0	0
-0.1035	-2.5243	0.6428	H	0	0	0	0	0	0	0	0	0	0	0	0
-1.091	0.1554	-1.3163	C	0	0	0	0	0	0	0	0	0	0	0	0
-1.662	-1.2568	-1.1609	C	0	0	0	0	0	0	0	0	0	0	0	0
-1.9524	-1.4463	0.3271	C	0	0	0	0	0	0	0	0	0	0	0	0
-1.9992	0.9501	-0.3515	C	0	0	0	0	0	0	0	0	0	0	0	0
-2.7955	1.4497	-0.9139	H	0	0	0	0	0	0	0	0	0	0	0	0
-1.4531	1.7276	0.1934	H	0	0	0	0	0	0	0	0	0	0	0	0
-2.6061	-0.0852	0.6513	C	0	0	0	0	0	0	0	0	0	0	0	0
-3.6832	-0.1806	0.446	H	0	0	0	0	0	0	0	0	0	0	0	0
3.6978	0.2571	-0.5227	C	0	0	0	0	0	0	0	0	0	0	0	0
4.439	-0.1695	0.1633	H	0	0	0	0	0	0	0	0	0	0	0	0
4.1688	1.0932	-1.0545	H	0	0	0	0	0	0	0	0	0	0	0	0
3.4468	-0.5119	-1.2619	H	0	0	0	0	0	0	0	0	0	0	0	0
2.8363	1.8651	1.1667	C	0	0	0	0	0	0	0	0	0	0	0	0
3.6719	1.5511	1.8007	H	0	0	0	0	0	0	0	0	0	0	0	0
3.184	2.7197	0.5628	H	0	0	0	0	0	0	0	0	0	0	0	0
1.818	2.2612	2.0644	O	0	0	0	0	0	0	0	0	0	0	0	0
1.1034	2.6588	1.5533	H	0	0	0	0	0	0	0	0	0	0	0	0
-1.084	0.6482	-2.7545	C	0	0	0	0	0	0	0	0	0	0	0	0
-2.097	0.6626	-3.1691	H	0	0	0	0	0	0	0	0	0	0	0	0
-0.4786	-0.0121	-3.3833	H	0	0	0	0	0	0	0	0	0	0	0	0
-0.6718	1.661	-2.8174	H	0	0	0	0	0	0	0	0	0	0	0	0
-2.8466	-2.6402	0.6229	C	0	0	0	0	0	0	0	0	0	0	0	0
-2.3583	-3.5715	0.3209	H	0	0	0	0	0	0	0	0	0	0	0	0
-3.7919	-2.5709	0.0748	H	0	0	0	0	0	0	0	0	0	0	0	0
-3.0673	-2.6894	1.694	H	0	0	0	0	0	0	0	0	0	0	0	0
-1.8232	-2.0699	-2.0397	O	0	0	0	0	0	0	0	0	0	0	0	0
-2.4171	0.2331	2.0142	O	0	0	0	0	0	0	0	0	0	0	0	0
-2.9301	1.0245	2.2092	H	0	0	0	0	0	0	0	0	0	0	0	0
1 2 1	0 0 0 0
2 7 1	0 0 0 0
2 3 1	0 0 0 0
2 6 1	0 0 0 0
3 8 1	0 0 0 0
3 4 1	0 0 0 0
4 9 1	0 0 0 0
4 5 1	0 0 0 0
5 10 1	0 0 0 0
5 11 1	0 0 0 0
5 6 1	0 0 0 0
12 13 1	0 0 0 0
12 14 1	0 0 0 0
3 12 1	0 0 0 0
4 15 1	0 0 0 0
15 16 1	0 0 0 0
16 17 1	0 0 0 0
12 17 1	0 0 0 0
18 19 1	0 0 0 0
18 20 1	0 0 0 0
15 18 1	0 0 0 0
21 22 1	0 0 0 0
18 21 1	0 0 0 0
17 21 1	0 0 0 0
23 24 1	0 0 0 0
23 25 1	0 0 0 0
23 26 1	0 0 0 0
6 23 1	0 0 0 0
27 28 1	0 0 0 0
27 29 1	0 0 0 0
6 27 1	0 0 0 0
30 31 1	0 0 0 0
27 30 1	0 0 0 0
32 33 1	0 0 0 0
32 34 1	0 0 0 0
32 35 1	0 0 0 0
15 32 1	0 0 0 0
36 37 1	0 0 0 0
36 38 1	0 0 0 0
36 39 1	0 0 0 0
17 36 1	0 0 0 0
16 40 2	0 0 0 0
41 42 1	0 0 0 0
21 41 1	0 0 0 0
M END
$$$$
M0020
Spartan	02202117013D
42 44 0	0 0 0 0	0 0 0	999	V2	0
2.0473	-0.4424	2.0606	H	0	0	0	0	0	0	0	0	0	0	0	0
1.8054	-0.4706	0.9899	C	0	0	0	0	0	0	0	0	0	0	0	0
0.3079	-0.3885	0.7017	C	0	0	0	0	0	0	0	0	0	0	0	0
0.3016	0.0106	-0.776	C	0	0	0	0	0	0	0	0	0	0	0	0
1.2938	1.1723	-0.7939	C	0	0	0	0	0	0	0	0	0	0	0	0
2.4167	0.7326	0.1996	C	0	0	0	0	0	0	0	0	0	0	0	0
2.2054	-1.4184	0.6068	H	0	0	0	0	0	0	0	0	0	0	0	0
-0.0553	0.4852	1.2602	H	0	0	0	0	0	0	0	0	0	0	0	0
0.7487	-0.8194	-1.348	H	0	0	0	0	0	0	0	0	0	0	0	0
0.8079	2.0844	-0.4275	H	0	0	0	0	0	0	0	0	0	0	0	0
1.6931	1.3811	-1.7913	H	0	0	0	0	0	0	0	0	0	0	0	0
-0.6004	-1.5795	0.9912	C	0	0	0	0	0	0	0	0	0	0	0	0
-0.7606	-1.7069	2.0687	H	0	0	0	0	0	0	0	0	0	0	0	0
-0.1352	-2.5041	0.6246	H	0	0	0	0	0	0	0	0	0	0	0	0
-1.134	0.1987	-1.3285	C	0	0	0	0	0	0	0	0	0	0	0	0
-1.7028	-1.2158	-1.1893	C	0	0	0	0	0	0	0	0	0	0	0	0
-1.9843	-1.4247	0.2964	C	0	0	0	0	0	0	0	0	0	0	0	0
-2.0298	0.9858	-0.3447	C	0	0	0	0	0	0	0	0	0	0	0	0
-2.8188	1.5141	-0.889	H	0	0	0	0	0	0	0	0	0	0	0	0
-1.4727	1.7498	0.2094	H	0	0	0	0	0	0	0	0	0	0	0	0
-2.6561	-0.0629	0.6302	C	0	0	0	0	0	0	0	0	0	0	0	0
-3.7211	-0.1661	0.3979	H	0	0	0	0	0	0	0	0	0	0	0	0
3.6835	0.3065	-0.5473	C	0	0	0	0	0	0	0	0	0	0	0	0
4.428	-0.1122	0.1406	H	0	0	0	0	0	0	0	0	0	0	0	0
4.1432	1.1547	-1.0686	H	0	0	0	0	0	0	0	0	0	0	0	0
3.4515	-0.4602	-1.2951	H	0	0	0	0	0	0	0	0	0	0	0	0
2.7724	1.892	1.1422	C	0	0	0	0	0	0	0	0	0	0	0	0
3.6263	1.6057	1.7764	H	0	0	0	0	0	0	0	0	0	0	0	0
3.0817	2.7588	0.5478	H	0	0	0	0	0	0	0	0	0	0	0	0
1.6872	2.3392	1.9367	O	0	0	0	0	0	0	0	0	0	0	0	0
1.56	1.6998	2.6461	H	0	0	0	0	0	0	0	0	0	0	0	0
-1.1361	0.7134	-2.7589	C	0	0	0	0	0	0	0	0	0	0	0	0
-2.151	0.7213	-3.169	H	0	0	0	0	0	0	0	0	0	0	0	0
-0.5243	0.0718	-3.4011	H	0	0	0	0	0	0	0	0	0	0	0	0
-0.7378	1.7326	-2.8045	H	0	0	0	0	0	0	0	0	0	0	0	0
-2.8732	-2.6227	0.5879	C	0	0	0	0	0	0	0	0	0	0	0	0
-2.3767	-3.5558	0.3048	H	0	0	0	0	0	0	0	0	0	0	0	0
-3.8089	-2.5627	0.0232	H	0	0	0	0	0	0	0	0	0	0	0	0
-3.1151	-2.6603	1.6552	H	0	0	0	0	0	0	0	0	0	0	0	0
-1.8806	-2.0123	-2.0802	O	0	0	0	0	0	0	0	0	0	0	0	0
-2.6401	0.2957	1.9933	O	0	0	0	0	0	0	0	0	0	0	0	0
-1.7468	0.5793	2.2215	H	0	0	0	0	0	0	0	0	0	0	0	0
1 2 1	0 0 0 0
2 7 1	0 0 0 0
2 3 1	0 0 0 0
2 6 1	0 0 0 0
3 8 1	0 0 0 0
3 4 1	0 0 0 0
4 9 1	0 0 0 0
4 5 1	0 0 0 0
5 10 1	0 0 0 0
5 11 1	0 0 0 0
5 6 1	0 0 0 0
12 13 1	0 0 0 0
12 14 1	0 0 0 0
3 12 1	0 0 0 0
4 15 1	0 0 0 0
15 16 1	0 0 0 0
16 17 1	0 0 0 0
12 17 1	0 0 0 0
18 19 1	0 0 0 0
18 20 1	0 0 0 0
15 18 1	0 0 0 0
21 22 1	0 0 0 0
18 21 1	0 0 0 0
17 21 1	0 0 0 0
23 24 1	0 0 0 0
23 25 1	0 0 0 0
23 26 1	0 0 0 0
6 23 1	0 0 0 0
27 28 1	0 0 0 0
27 29 1	0 0 0 0
6 27 1	0 0 0 0
30 31 1	0 0 0 0
27 30 1	0 0 0 0
32 33 1	0 0 0 0
32 34 1	0 0 0 0
32 35 1	0 0 0 0
15 32 1	0 0 0 0
36 37 1	0 0 0 0
36 38 1	0 0 0 0
36 39 1	0 0 0 0
17 36 1	0 0 0 0
16 40 2	0 0 0 0
41 42 1	0 0 0 0
21 41 1	0 0 0 0
M END
$$$$
M0021
Spartan	02202117013D
42 44 0	0 0 0 0	0 0 0	999	V2	0
-2.0381	0.415	2.0889	H	0	0	0	0	0	0	0	0	0	0	0	0
-1.8137	0.4822	1.0201	C	0	0	0	0	0	0	0	0	0	0	0	0
-0.3197	0.4051	0.7238	C	0	0	0	0	0	0	0	0	0	0	0	0
-0.3103	0.0165	-0.7561	C	0	0	0	0	0	0	0	0	0	0	0	0
-1.3073	-1.1411	-0.7882	C	0	0	0	0	0	0	0	0	0	0	0	0
-2.4241	-0.7136	0.2208	C	0	0	0	0	0	0	0	0	0	0	0	0
-2.2196	1.4336	0.6514	H	0	0	0	0	0	0	0	0	0	0	0	0
0.0376	-0.4686	1.2855	H	0	0	0	0	0	0	0	0	0	0	0	0
-0.7571	0.8496	-1.3233	H	0	0	0	0	0	0	0	0	0	0	0	0
-0.8069	-2.0639	-0.4614	H	0	0	0	0	0	0	0	0	0	0	0	0
-1.7111	-1.3368	-1.7865	H	0	0	0	0	0	0	0	0	0	0	0	0
0.5871	1.5966	1.0167	C	0	0	0	0	0	0	0	0	0	0	0	0
0.7396	1.7269	2.0952	H	0	0	0	0	0	0	0	0	0	0	0	0
0.1231	2.521	0.6476	H	0	0	0	0	0	0	0	0	0	0	0	0
1.1256	-0.172	-1.3075	C	0	0	0	0	0	0	0	0	0	0	0	0
1.6971	1.2414	-1.1601	C	0	0	0	0	0	0	0	0	0	0	0	0
1.9749	1.4445	0.3266	C	0	0	0	0	0	0	0	0	0	0	0	0
2.017	-0.9636	-0.3232	C	0	0	0	0	0	0	0	0	0	0	0	0
2.8052	-1.4952	-0.866	H	0	0	0	0	0	0	0	0	0	0	0	0
1.4585	-1.7241	0.2344	H	0	0	0	0	0	0	0	0	0	0	0	0
2.6449	0.0808	0.6569	C	0	0	0	0	0	0	0	0	0	0	0	0
3.7096	0.1817	0.4213	H	0	0	0	0	0	0	0	0	0	0	0	0
-3.6927	-0.2865	-0.5236	C	0	0	0	0	0	0	0	0	0	0	0	0
-4.4353	0.127	0.1694	H	0	0	0	0	0	0	0	0	0	0	0	0
-4.1537	-1.131	-1.0501	H	0	0	0	0	0	0	0	0	0	0	0	0
-3.4628	0.4862	-1.266	H	0	0	0	0	0	0	0	0	0	0	0	0
-2.7823	-1.865	1.1717	C	0	0	0	0	0	0	0	0	0	0	0	0
-3.589	-1.5422	1.8393	H	0	0	0	0	0	0	0	0	0	0	0	0
-3.1584	-2.7217	0.5909	H	0	0	0	0	0	0	0	0	0	0	0	0
-1.7176	-2.2612	2.019	O	0	0	0	0	0	0	0	0	0	0	0	0
-1.1271	-2.8303	1.5145	H	0	0	0	0	0	0	0	0	0	0	0	0
1.1328	-0.6778	-2.741	C	0	0	0	0	0	0	0	0	0	0	0	0
2.1492	-0.6881	-3.1468	H	0	0	0	0	0	0	0	0	0	0	0	0
0.5274	-0.0289	-3.3813	H	0	0	0	0	0	0	0	0	0	0	0	0
0.7301	-1.6946	-2.7968	H	0	0	0	0	0	0	0	0	0	0	0	0
2.8635	2.6412	0.625	C	0	0	0	0	0	0	0	0	0	0	0	0
2.3661	3.5757	0.3476	H	0	0	0	0	0	0	0	0	0	0	0	0
3.7995	2.585	0.0601	H	0	0	0	0	0	0	0	0	0	0	0	0
3.1049	2.6723	1.6925	H	0	0	0	0	0	0	0	0	0	0	0	0
1.8777	2.0401	-2.0485	O	0	0	0	0	0	0	0	0	0	0	0	0
2.6349	-0.2862	2.0165	O	0	0	0	0	0	0	0	0	0	0	0	0
1.7207	-0.4296	2.2908	H	0	0	0	0	0	0	0	0	0	0	0	0
1 2 1	0 0 0 0
2 7 1	0 0 0 0
2 3 1	0 0 0 0
2 6 1	0 0 0 0
3 8 1	0 0 0 0
3 4 1	0 0 0 0
4 9 1	0 0 0 0
4 5 1	0 0 0 0
5 10 1	0 0 0 0
5 11 1	0 0 0 0
5 6 1	0 0 0 0
12 13 1	0 0 0 0
12 14 1	0 0 0 0
3 12 1	0 0 0 0
4 15 1	0 0 0 0
15 16 1	0 0 0 0
16 17 1	0 0 0 0
12 17 1	0 0 0 0
18 19 1	0 0 0 0
18 20 1	0 0 0 0
15 18 1	0 0 0 0
21 22 1	0 0 0 0
18 21 1	0 0 0 0
17 21 1	0 0 0 0
23 24 1	0 0 0 0
23 25 1	0 0 0 0
23 26 1	0 0 0 0
6 23 1	0 0 0 0
27 28 1	0 0 0 0
27 29 1	0 0 0 0
6 27 1	0 0 0 0
30 31 1	0 0 0 0
27 30 1	0 0 0 0
32 33 1	0 0 0 0
32 34 1	0 0 0 0
32 35 1	0 0 0 0
15 32 1	0 0 0 0
36 37 1	0 0 0 0
36 38 1	0 0 0 0
36 39 1	0 0 0 0
17 36 1	0 0 0 0
16 40 2	0 0 0 0
41 42 1	0 0 0 0
21 41 1	0 0 0 0
M END
$$$$
M0022
Spartan	02202117013D
42 44 0	0 0 0 0	0 0 0	999	V2	0
2.0226	-0.4745	2.0267	H	0	0	0	0	0	0	0	0	0	0	0	0
1.7486	-0.503	0.9679	C	0	0	0	0	0	0	0	0	0	0	0	0
0.2499	-0.3924	0.7049	C	0	0	0	0	0	0	0	0	0	0	0	0
0.2232	0.0097	-0.7714	C	0	0	0	0	0	0	0	0	0	0	0	0
1.2411	1.1498	-0.8144	C	0	0	0	0	0	0	0	0	0	0	0	0
2.3534	0.7079	0.1934	C	0	0	0	0	0	0	0	0	0	0	0	0
2.1256	-1.4488	0.5569	H	0	0	0	0	0	0	0	0	0	0	0	0
-0.097	0.482	1.277	H	0	0	0	0	0	0	0	0	0	0	0	0
0.6451	-0.829	-1.349	H	0	0	0	0	0	0	0	0	0	0	0	0
0.7704	2.087	-0.4837	H	0	0	0	0	0	0	0	0	0	0	0	0
1.6415	1.3287	-1.817	H	0	0	0	0	0	0	0	0	0	0	0	0
-0.6752	-1.5691	1.0038	C	0	0	0	0	0	0	0	0	0	0	0	0
-0.8159	-1.7028	2.0834	H	0	0	0	0	0	0	0	0	0	0	0	0
-0.2302	-2.4984	0.6246	H	0	0	0	0	0	0	0	0	0	0	0	0
-1.2174	0.2256	-1.3003	C	0	0	0	0	0	0	0	0	0	0	0	0
-1.807	-1.1807	-1.1566	C	0	0	0	0	0	0	0	0	0	0	0	0
-2.0687	-1.3916	0.3321	C	0	0	0	0	0	0	0	0	0	0	0	0
-2.0836	1.0222	-0.2978	C	0	0	0	0	0	0	0	0	0	0	0	0
-2.8707	1.5694	-0.8262	H	0	0	0	0	0	0	0	0	0	0	0	0
-1.5062	1.771	0.256	H	0	0	0	0	0	0	0	0	0	0	0	0
-2.7153	-0.0216	0.6805	C	0	0	0	0	0	0	0	0	0	0	0	0
-3.784	-0.1049	0.4581	H	0	0	0	0	0	0	0	0	0	0	0	0
3.6378	0.3077	-0.5363	C	0	0	0	0	0	0	0	0	0	0	0	0
4.3656	-0.1314	0.1565	H	0	0	0	0	0	0	0	0	0	0	0	0
4.1035	1.1696	-1.0311	H	0	0	0	0	0	0	0	0	0	0	0	0
3.4288	-0.4451	-1.3044	H	0	0	0	0	0	0	0	0	0	0	0	0
2.6313	1.8697	1.1605	C	0	0	0	0	0	0	0	0	0	0	0	0
2.9148	2.7634	0.5798	H	0	0	0	0	0	0	0	0	0	0	0	0
1.7127	2.1179	1.7052	H	0	0	0	0	0	0	0	0	0	0	0	0
3.5923	1.5795	2.1528	O	0	0	0	0	0	0	0	0	0	0	0	0
4.4558	1.5314	1.7273	H	0	0	0	0	0	0	0	0	0	0	0	0
-1.2355	0.7441	-2.7292	C	0	0	0	0	0	0	0	0	0	0	0	0
-2.2579	0.779	-3.1188	H	0	0	0	0	0	0	0	0	0	0	0	0
-0.6536	0.0884	-3.3846	H	0	0	0	0	0	0	0	0	0	0	0	0
-0.8126	1.7531	-2.7819	H	0	0	0	0	0	0	0	0	0	0	0	0
-2.9701	-2.5778	0.6332	C	0	0	0	0	0	0	0	0	0	0	0	0
-2.4905	-3.517	0.3414	H	0	0	0	0	0	0	0	0	0	0	0	0
-3.9126	-2.5032	0.0817	H	0	0	0	0	0	0	0	0	0	0	0	0
-3.1978	-2.6143	1.7036	H	0	0	0	0	0	0	0	0	0	0	0	0
-2.0109	-1.97	-2.0483	O	0	0	0	0	0	0	0	0	0	0	0	0
-2.6841	0.3308	2.044	O	0	0	0	0	0	0	0	0	0	0	0	0
-1.7672	0.4879	2.2997	H	0	0	0	0	0	0	0	0	0	0	0	0
1 2 1	0 0 0 0
2 7 1	0 0 0 0
2 3 1	0 0 0 0
2 6 1	0 0 0 0
3 8 1	0 0 0 0
3 4 1	0 0 0 0
4 9 1	0 0 0 0
4 5 1	0 0 0 0
5 10 1	0 0 0 0
5 11 1	0 0 0 0
5 6 1	0 0 0 0
12 13 1	0 0 0 0
12 14 1	0 0 0 0
3 12 1	0 0 0 0
4 15 1	0 0 0 0
15 16 1	0 0 0 0
16 17 1	0 0 0 0
12 17 1	0 0 0 0
18 19 1	0 0 0 0
18 20 1	0 0 0 0
15 18 1	0 0 0 0
21 22 1	0 0 0 0
18 21 1	0 0 0 0
17 21 1	0 0 0 0
23 24 1	0 0 0 0
23 25 1	0 0 0 0
23 26 1	0 0 0 0
6 23 1	0 0 0 0
27 28 1	0 0 0 0
27 29 1	0 0 0 0
6 27 1	0 0 0 0
30 31 1	0 0 0 0
27 30 1	0 0 0 0
32 33 1	0 0 0 0
32 34 1	0 0 0 0
32 35 1	0 0 0 0
15 32 1	0 0 0 0
36 37 1	0 0 0 0
36 38 1	0 0 0 0
36 39 1	0 0 0 0
17 36 1	0 0 0 0
16 40 2	0 0 0 0
41 42 1	0 0 0 0
21 41 1	0 0 0 0
[truncated: 366 more rows]

## Sheet: 2R3S5S7S9S11R
M0001
Spartan	02202116523D
42 44 0	0 0 0 0	0 0 0	999	V2	0
1.3952	-2.1939	0.1865	H	0	0	0	0	0	0	0	0	0	0	0	0
1.7607	-1.1855	-0.0491	C	0	0	0	0	0	0	0	0	0	0	0	0
0.6248	-0.352	-0.6359	C	0	0	0	0	0	0	0	0	0	0	0	0
-0.11	0.141	0.6169	C	0	0	0	0	0	0	0	0	0	0	0	0
1.0528	0.6247	1.4845	C	0	0	0	0	0	0	0	0	0	0	0	0
2.1652	-0.4455	1.2663	C	0	0	0	0	0	0	0	0	0	0	0	0
2.6048	-1.2903	-0.7371	H	0	0	0	0	0	0	0	0	0	0	0	0
1.0754	0.5304	-1.113	H	0	0	0	0	0	0	0	0	0	0	0	0
-0.5447	-0.7427	1.1036	H	0	0	0	0	0	0	0	0	0	0	0	0
0.7914	0.7279	2.543	H	0	0	0	0	0	0	0	0	0	0	0	0
1.4085	1.5963	1.1277	H	0	0	0	0	0	0	0	0	0	0	0	0
-0.3235	-1.0095	-1.6371	C	0	0	0	0	0	0	0	0	0	0	0	0
-0.5573	-2.0305	-1.3176	H	0	0	0	0	0	0	0	0	0	0	0	0
0.1515	-1.0724	-2.6222	H	0	0	0	0	0	0	0	0	0	0	0	0
-1.2851	1.117	0.2687	C	0	0	0	0	0	0	0	0	0	0	0	0
-1.3215	1.2159	-1.2595	C	0	0	0	0	0	0	0	0	0	0	0	0
-1.6487	-0.1958	-1.7656	C	0	0	0	0	0	0	0	0	0	0	0	0
-2.6207	0.3723	0.4621	C	0	0	0	0	0	0	0	0	0	0	0	0
-3.4548	1.0822	0.4178	H	0	0	0	0	0	0	0	0	0	0	0	0
-2.6806	-0.1539	1.4187	H	0	0	0	0	0	0	0	0	0	0	0	0
-2.7272	-0.6329	-0.7106	C	0	0	0	0	0	0	0	0	0	0	0	0
-3.7151	-0.5432	-1.184	H	0	0	0	0	0	0	0	0	0	0	0	0
2.225	-1.4226	2.4443	C	0	0	0	0	0	0	0	0	0	0	0	0
1.2389	-1.8643	2.6248	H	0	0	0	0	0	0	0	0	0	0	0	0
2.5414	-0.9201	3.3662	H	0	0	0	0	0	0	0	0	0	0	0	0
2.9255	-2.2424	2.2453	H	0	0	0	0	0	0	0	0	0	0	0	0
3.5305	0.2237	1.119	C	0	0	0	0	0	0	0	0	0	0	0	0
3.753	0.7985	2.033	H	0	0	0	0	0	0	0	0	0	0	0	0
4.3058	-0.553	1.015	H	0	0	0	0	0	0	0	0	0	0	0	0
3.5105	1.068	-0.0165	O	0	0	0	0	0	0	0	0	0	0	0	0
4.363	1.5129	-0.0804	H	0	0	0	0	0	0	0	0	0	0	0	0
-1.22	2.4753	0.9475	C	0	0	0	0	0	0	0	0	0	0	0	0
-2.092	3.0797	0.6777	H	0	0	0	0	0	0	0	0	0	0	0	0
-0.3314	3.0297	0.6339	H	0	0	0	0	0	0	0	0	0	0	0	0
-1.1976	2.3695	2.0369	H	0	0	0	0	0	0	0	0	0	0	0	0
-2.1757	-0.204	-3.1943	C	0	0	0	0	0	0	0	0	0	0	0	0
-1.456	0.2695	-3.8697	H	0	0	0	0	0	0	0	0	0	0	0	0
-3.118	0.3494	-3.2749	H	0	0	0	0	0	0	0	0	0	0	0	0
-2.3489	-1.2313	-3.5404	H	0	0	0	0	0	0	0	0	0	0	0	0
-1.1794	2.2079	-1.9329	O	0	0	0	0	0	0	0	0	0	0	0	0
-2.5818	-1.9401	-0.19	O	0	0	0	0	0	0	0	0	0	0	0	0
-2.7338	-2.5661	-0.9086	H	0	0	0	0	0	0	0	0	0	0	0	0
1 2 1	0 0 0 0
2 7 1	0 0 0 0
2 3 1	0 0 0 0
2 6 1	0 0 0 0
3 8 1	0 0 0 0
3 4 1	0 0 0 0
4 9 1	0 0 0 0
4 5 1	0 0 0 0
5 10 1	0 0 0 0
5 11 1	0 0 0 0
5 6 1	0 0 0 0
12 13 1	0 0 0 0
12 14 1	0 0 0 0
3 12 1	0 0 0 0
4 15 1	0 0 0 0
15 16 1	0 0 0 0
16 17 1	0 0 0 0
12 17 1	0 0 0 0
18 19 1	0 0 0 0
18 20 1	0 0 0 0
15 18 1	0 0 0 0
21 22 1	0 0 0 0
18 21 1	0 0 0 0
17 21 1	0 0 0 0
23 24 1	0 0 0 0
23 25 1	0 0 0 0
23 26 1	0 0 0 0
6 23 1	0 0 0 0
27 28 1	0 0 0 0
27 29 1	0 0 0 0
6 27 1	0 0 0 0
30 31 1	0 0 0 0
27 30 1	0 0 0 0
32 33 1	0 0 0 0
32 34 1	0 0 0 0
32 35 1	0 0 0 0
15 32 1	0 0 0 0
36 37 1	0 0 0 0
36 38 1	0 0 0 0
36 39 1	0 0 0 0
17 36 1	0 0 0 0
16 40 2	0 0 0 0
41 42 1	0 0 0 0
21 41 1	0 0 0 0
M END
$$$$
M0002
Spartan	02202116523D
42 44 0	0 0 0 0	0 0 0	999	V2	0
1.3864	-2.1791	0.2238	H	0	0	0	0	0	0	0	0	0	0	0	0
1.7662	-1.1791	-0.0221	C	0	0	0	0	0	0	0	0	0	0	0	0
0.6382	-0.3407	-0.6182	C	0	0	0	0	0	0	0	0	0	0	0	0
-0.0952	0.1559	0.6343	C	0	0	0	0	0	0	0	0	0	0	0	0
1.068	0.6344	1.505	C	0	0	0	0	0	0	0	0	0	0	0	0
2.1833	-0.4302	1.2849	C	0	0	0	0	0	0	0	0	0	0	0	0
2.6064	-1.331	-0.7128	H	0	0	0	0	0	0	0	0	0	0	0	0
1.086	0.5463	-1.093	H	0	0	0	0	0	0	0	0	0	0	0	0
-0.5342	-0.7276	1.1177	H	0	0	0	0	0	0	0	0	0	0	0	0
0.8044	0.7335	2.5632	H	0	0	0	0	0	0	0	0	0	0	0	0
1.4262	1.6071	1.1527	H	0	0	0	0	0	0	0	0	0	0	0	0
-0.3102	-0.9943	-1.6221	C	0	0	0	0	0	0	0	0	0	0	0	0
-0.5484	-2.0136	-1.3004	H	0	0	0	0	0	0	0	0	0	0	0	0
0.1653	-1.0602	-2.6069	H	0	0	0	0	0	0	0	0	0	0	0	0
-1.2669	1.1358	0.2829	C	0	0	0	0	0	0	0	0	0	0	0	0
-1.2982	1.234	-1.2454	C	0	0	0	0	0	0	0	0	0	0	0	0
-1.6326	-0.1762	-1.752	C	0	0	0	0	0	0	0	0	0	0	0	0
-2.6044	0.3944	0.475	C	0	0	0	0	0	0	0	0	0	0	0	0
-3.4365	1.1067	0.4296	H	0	0	0	0	0	0	0	0	0	0	0	0
-2.6667	-0.1314	1.4318	H	0	0	0	0	0	0	0	0	0	0	0	0
-2.7126	-0.6111	-0.6976	C	0	0	0	0	0	0	0	0	0	0	0	0
-3.6997	-0.519	-1.172	H	0	0	0	0	0	0	0	0	0	0	0	0
2.2639	-1.4053	2.4628	C	0	0	0	0	0	0	0	0	0	0	0	0
1.2861	-1.8617	2.6535	H	0	0	0	0	0	0	0	0	0	0	0	0
2.5812	-0.8954	3.3802	H	0	0	0	0	0	0	0	0	0	0	0	0
2.9762	-2.2148	2.2613	H	0	0	0	0	0	0	0	0	0	0	0	0
3.5486	0.2533	1.1222	C	0	0	0	0	0	0	0	0	0	0	0	0
3.7812	0.8228	2.0287	H	0	0	0	0	0	0	0	0	0	0	0	0
4.3309	-0.5148	1.0055	H	0	0	0	0	0	0	0	0	0	0	0	0
3.6022	1.1906	0.0654	O	0	0	0	0	0	0	0	0	0	0	0	0
3.5246	0.7087	-0.766	H	0	0	0	0	0	0	0	0	0	0	0	0
-1.1968	2.4944	0.9611	C	0	0	0	0	0	0	0	0	0	0	0	0
-2.0664	3.1015	0.6898	H	0	0	0	0	0	0	0	0	0	0	0	0
-0.3056	3.0454	0.6486	H	0	0	0	0	0	0	0	0	0	0	0	0
-1.1762	2.3891	2.0507	H	0	0	0	0	0	0	0	0	0	0	0	0
-2.1565	-0.1824	-3.1817	C	0	0	0	0	0	0	0	0	0	0	0	0
-1.4371	0.294	-3.8538	H	0	0	0	0	0	0	0	0	0	0	0	0
-3.0989	0.3691	-3.2635	H	0	0	0	0	0	0	0	0	0	0	0	0
-2.3272	-1.2081	-3.5308	H	0	0	0	0	0	0	0	0	0	0	0	0
-1.1408	2.2225	-1.9203	O	0	0	0	0	0	0	0	0	0	0	0	0
-2.5699	-1.9195	-0.1788	O	0	0	0	0	0	0	0	0	0	0	0	0
-2.7441	-2.544	-0.8935	H	0	0	0	0	0	0	0	0	0	0	0	0
1 2 1	0 0 0 0
2 7 1	0 0 0 0
2 3 1	0 0 0 0
2 6 1	0 0 0 0
3 8 1	0 0 0 0
3 4 1	0 0 0 0
4 9 1	0 0 0 0
4 5 1	0 0 0 0
5 10 1	0 0 0 0
5 11 1	0 0 0 0
5 6 1	0 0 0 0
12 13 1	0 0 0 0
12 14 1	0 0 0 0
3 12 1	0 0 0 0
4 15 1	0 0 0 0
15 16 1	0 0 0 0
16 17 1	0 0 0 0
12 17 1	0 0 0 0
18 19 1	0 0 0 0
18 20 1	0 0 0 0
15 18 1	0 0 0 0
21 22 1	0 0 0 0
18 21 1	0 0 0 0
17 21 1	0 0 0 0
23 24 1	0 0 0 0
23 25 1	0 0 0 0
23 26 1	0 0 0 0
6 23 1	0 0 0 0
27 28 1	0 0 0 0
27 29 1	0 0 0 0
6 27 1	0 0 0 0
30 31 1	0 0 0 0
27 30 1	0 0 0 0
32 33 1	0 0 0 0
32 34 1	0 0 0 0
32 35 1	0 0 0 0
15 32 1	0 0 0 0
36 37 1	0 0 0 0
36 38 1	0 0 0 0
36 39 1	0 0 0 0
17 36 1	0 0 0 0
16 40 2	0 0 0 0
41 42 1	0 0 0 0
21 41 1	0 0 0 0
M END
$$$$
M0003
Spartan	02202116523D
42 44 0	0 0 0 0	0 0 0	999	V2	0
1.4081	-2.2031	0.2127	H	0	0	0	0	0	0	0	0	0	0	0	0
1.7803	-1.1999	-0.0337	C	0	0	0	0	0	0	0	0	0	0	0	0
0.649	-0.3657	-0.6261	C	0	0	0	0	0	0	0	0	0	0	0	0
-0.0931	0.1258	0.6232	C	0	0	0	0	0	0	0	0	0	0	0	0
1.0651	0.6079	1.498	C	0	0	0	0	0	0	0	0	0	0	0	0
2.1928	-0.446	1.2689	C	0	0	0	0	0	0	0	0	0	0	0	0
2.6227	-1.314	-0.7219	H	0	0	0	0	0	0	0	0	0	0	0	0
1.1052	0.5171	-1.1	H	0	0	0	0	0	0	0	0	0	0	0	0
-0.5255	-0.7594	1.1081	H	0	0	0	0	0	0	0	0	0	0	0	0
0.8033	0.7003	2.5568	H	0	0	0	0	0	0	0	0	0	0	0	0
1.3863	1.6041	1.1664	H	0	0	0	0	0	0	0	0	0	0	0	0
-0.2923	-1.0142	-1.6394	C	0	0	0	0	0	0	0	0	0	0	0	0
-0.531	-2.0361	-1.3265	H	0	0	0	0	0	0	0	0	0	0	0	0
0.1924	-1.0725	-2.6198	H	0	0	0	0	0	0	0	0	0	0	0	0
-1.2699	1.0997	0.2735	C	0	0	0	0	0	0	0	0	0	0	0	0
-1.2872	1.2091	-1.2545	C	0	0	0	0	0	0	0	0	0	0	0	0
-1.6152	-0.1969	-1.7745	C	0	0	0	0	0	0	0	0	0	0	0	0
-2.6043	0.3494	0.451	C	0	0	0	0	0	0	0	0	0	0	0	0
-3.4394	1.058	0.4101	H	0	0	0	0	0	0	0	0	0	0	0	0
-2.6687	-0.1878	1.4012	H	0	0	0	0	0	0	0	0	0	0	0	0
-2.7025	-0.643	-0.7328	C	0	0	0	0	0	0	0	0	0	0	0	0
-3.6862	-0.5471	-1.2128	H	0	0	0	0	0	0	0	0	0	0	0	0
2.278	-1.4074	2.4579	C	0	0	0	0	0	0	0	0	0	0	0	0
1.2986	-1.8523	2.6667	H	0	0	0	0	0	0	0	0	0	0	0	0
2.6138	-0.8926	3.3663	H	0	0	0	0	0	0	0	0	0	0	0	0
2.9786	-2.2254	2.2531	H	0	0	0	0	0	0	0	0	0	0	0	0
3.56	0.2311	1.0913	C	0	0	0	0	0	0	0	0	0	0	0	0
3.7895	0.8377	1.9827	H	0	0	0	0	0	0	0	0	0	0	0	0
4.335	-0.5385	1.0113	H	0	0	0	0	0	0	0	0	0	0	0	0
3.6759	1.0002	-0.0891	O	0	0	0	0	0	0	0	0	0	0	0	0
3.1152	1.7794	-0.0001	H	0	0	0	0	0	0	0	0	0	0	0	0
-1.2169	2.4539	0.9622	C	0	0	0	0	0	0	0	0	0	0	0	0
-2.0952	3.0514	0.6982	H	0	0	0	0	0	0	0	0	0	0	0	0
-0.3365	3.0227	0.6499	H	0	0	0	0	0	0	0	0	0	0	0	0
-1.1914	2.3419	2.0509	H	0	0	0	0	0	0	0	0	0	0	0	0
-2.1275	-0.193	-3.2085	C	0	0	0	0	0	0	0	0	0	0	0	0
-1.4022	0.2881	-3.8716	H	0	0	0	0	0	0	0	0	0	0	0	0
-3.0701	0.3584	-3.294	H	0	0	0	0	0	0	0	0	0	0	0	0
-2.2945	-1.2168	-3.5659	H	0	0	0	0	0	0	0	0	0	0	0	0
-1.1192	2.2042	-1.9174	O	0	0	0	0	0	0	0	0	0	0	0	0
-2.5624	-1.9547	-0.2241	O	0	0	0	0	0	0	0	0	0	0	0	0
-2.7186	-2.5739	-0.9473	H	0	0	0	0	0	0	0	0	0	0	0	0
1 2 1	0 0 0 0
2 7 1	0 0 0 0
2 3 1	0 0 0 0
2 6 1	0 0 0 0
3 8 1	0 0 0 0
3 4 1	0 0 0 0
4 9 1	0 0 0 0
4 5 1	0 0 0 0
5 10 1	0 0 0 0
5 11 1	0 0 0 0
5 6 1	0 0 0 0
12 13 1	0 0 0 0
12 14 1	0 0 0 0
3 12 1	0 0 0 0
4 15 1	0 0 0 0
15 16 1	0 0 0 0
16 17 1	0 0 0 0
12 17 1	0 0 0 0
18 19 1	0 0 0 0
18 20 1	0 0 0 0
15 18 1	0 0 0 0
21 22 1	0 0 0 0
18 21 1	0 0 0 0
17 21 1	0 0 0 0
23 24 1	0 0 0 0
23 25 1	0 0 0 0
23 26 1	0 0 0 0
6 23 1	0 0 0 0
27 28 1	0 0 0 0
27 29 1	0 0 0 0
6 27 1	0 0 0 0
30 31 1	0 0 0 0
27 30 1	0 0 0 0
32 33 1	0 0 0 0
32 34 1	0 0 0 0
32 35 1	0 0 0 0
15 32 1	0 0 0 0
36 37 1	0 0 0 0
36 38 1	0 0 0 0
36 39 1	0 0 0 0
17 36 1	0 0 0 0
16 40 2	0 0 0 0
41 42 1	0 0 0 0
21 41 1	0 0 0 0
M END
$$$$
M0004
Spartan	02202116523D
42 44 0	0 0 0 0	0 0 0	999	V2	0
1.309	-2.1535	0.1923	H	0	0	0	0	0	0	0	0	0	0	0	0
1.715	-1.1645	-0.0574	C	0	0	0	0	0	0	0	0	0	0	0	0
0.6098	-0.3046	-0.6637	C	0	0	0	0	0	0	0	0	0	0	0	0
-0.1352	0.1966	0.5803	C	0	0	0	0	0	0	0	0	0	0	0	0
1.0212	0.6567	1.4711	C	0	0	0	0	0	0	0	0	0	0	0	0
2.1353	-0.4105	1.2408	C	0	0	0	0	0	0	0	0	0	0	0	0
2.5701	-1.3235	-0.7215	H	0	0	0	0	0	0	0	0	0	0	0	0
1.0772	0.5749	-1.135	H	0	0	0	0	0	0	0	0	0	0	0	0
-0.5872	-0.6853	1.0545	H	0	0	0	0	0	0	0	0	0	0	0	0
0.7461	0.742	2.5275	H	0	0	0	0	0	0	0	0	0	0	0	0
1.3754	1.6449	1.1496	H	0	0	0	0	0	0	0	0	0	0	0	0
-0.3339	-0.9378	-1.6862	C	0	0	0	0	0	0	0	0	0	0	0	0
-0.5814	-1.9598	-1.3807	H	0	0	0	0	0	0	0	0	0	0	0	0
0.1531	-0.9941	-2.6656	H	0	0	0	0	0	0	0	0	0	0	0	0
-1.2932	1.1903	0.2235	C	0	0	0	0	0	0	0	0	0	0	0	0
-1.3066	1.2946	-1.3046	C	0	0	0	0	0	0	0	0	0	0	0	0
-1.6498	-0.1096	-1.8202	C	0	0	0	0	0	0	0	0	0	0	0	0
-2.6407	0.4625	0.398	C	0	0	0	0	0	0	0	0	0	0	0	0
-3.4646	1.1833	0.3384	H	0	0	0	0	0	0	0	0	0	0	0	0
-2.7224	-0.0615	1.3542	H	0	0	0	0	0	0	0	0	0	0	0	0
-2.7403	-0.543	-0.7752	C	0	0	0	0	0	0	0	0	0	0	0	0
-3.7238	-0.4519	-1.2571	H	0	0	0	0	0	0	0	0	0	0	0	0
2.2254	-1.3751	2.4272	C	0	0	0	0	0	0	0	0	0	0	0	0
1.2431	-1.8073	2.649	H	0	0	0	0	0	0	0	0	0	0	0	0
2.5799	-0.8659	3.3328	H	0	0	0	0	0	0	0	0	0	0	0	0
2.9018	-2.2107	2.2097	H	0	0	0	0	0	0	0	0	0	0	0	0
3.4775	0.3072	1.0352	C	0	0	0	0	0	0	0	0	0	0	0	0
3.4124	0.9519	0.1522	H	0	0	0	0	0	0	0	0	0	0	0	0
3.6792	0.9585	1.9021	H	0	0	0	0	0	0	0	0	0	0	0	0
4.5635	-0.5612	0.7898	O	0	0	0	0	0	0	0	0	0	0	0	0
4.7533	-1.0343	1.6071	H	0	0	0	0	0	0	0	0	0	0	0	0
-1.2181	2.546	0.9074	C	0	0	0	0	0	0	0	0	0	0	0	0
-2.0846	3.158	0.6378	H	0	0	0	0	0	0	0	0	0	0	0	0
-0.3253	3.0962	0.5968	H	0	0	0	0	0	0	0	0	0	0	0	0
-1.1991	2.4372	1.9967	H	0	0	0	0	0	0	0	0	0	0	0	0
-2.1648	-0.1037	-3.2535	C	0	0	0	0	0	0	0	0	0	0	0	0
-1.4372	0.3694	-3.9188	H	0	0	0	0	0	0	0	0	0	0	0	0
-3.1018	0.4562	-3.338	H	0	0	0	0	0	0	0	0	0	0	0	0
-2.3421	-1.1259	-3.6084	H	0	0	0	0	0	0	0	0	0	0	0	0
-1.1282	2.2849	-1.972	O	0	0	0	0	0	0	0	0	0	0	0	0
-2.6016	-1.8499	-0.251	O	0	0	0	0	0	0	0	0	0	0	0	0
-2.7666	-2.4776	-0.965	H	0	0	0	0	0	0	0	0	0	0	0	0
1 2 1	0 0 0 0
2 7 1	0 0 0 0
2 3 1	0 0 0 0
2 6 1	0 0 0 0
3 8 1	0 0 0 0
3 4 1	0 0 0 0
4 9 1	0 0 0 0
4 5 1	0 0 0 0
5 10 1	0 0 0 0
5 11 1	0 0 0 0
5 6 1	0 0 0 0
12 13 1	0 0 0 0
12 14 1	0 0 0 0
3 12 1	0 0 0 0
4 15 1	0 0 0 0
15 16 1	0 0 0 0
16 17 1	0 0 0 0
12 17 1	0 0 0 0
18 19 1	0 0 0 0
18 20 1	0 0 0 0
15 18 1	0 0 0 0
21 22 1	0 0 0 0
18 21 1	0 0 0 0
17 21 1	0 0 0 0
23 24 1	0 0 0 0
23 25 1	0 0 0 0
23 26 1	0 0 0 0
6 23 1	0 0 0 0
27 28 1	0 0 0 0
27 29 1	0 0 0 0
6 27 1	0 0 0 0
30 31 1	0 0 0 0
27 30 1	0 0 0 0
32 33 1	0 0 0 0
32 34 1	0 0 0 0
32 35 1	0 0 0 0
15 32 1	0 0 0 0
36 37 1	0 0 0 0
36 38 1	0 0 0 0
36 39 1	0 0 0 0
17 36 1	0 0 0 0
16 40 2	0 0 0 0
41 42 1	0 0 0 0
21 41 1	0 0 0 0
M END
$$$$
M0005
Spartan	02202116523D
42 44 0	0 0 0 0	0 0 0	999	V2	0
1.4314	-2.193	0.1088	H	0	0	0	0	0	0	0	0	0	0	0	0
1.789	-1.1792	-0.1114	C	0	0	0	0	0	0	0	0	0	0	0	0
0.6512	-0.3482	-0.7009	C	0	0	0	0	0	0	0	0	0	0	0	0
-0.0888	0.1391	0.551	C	0	0	0	0	0	0	0	0	0	0	0	0
1.0725	0.6274	1.4186	C	0	0	0	0	0	0	0	0	0	0	0	0
2.1823	-0.4508	1.2132	C	0	0	0	0	0	0	0	0	0	0	0	0
2.6394	-1.2798	-0.7968	H	0	0	0	0	0	0	0	0	0	0	0	0
1.0907	0.5428	-1.1776	H	0	0	0	0	0	0	0	0	0	0	0	0
-0.5141	-0.7494	1.0376	H	0	0	0	0	0	0	0	0	0	0	0	0
0.8057	0.7488	2.4735	H	0	0	0	0	0	0	0	0	0	0	0	0
1.4145	1.6052	1.0499	H	0	0	0	0	0	0	0	0	0	0	0	0
-0.2896	-1.0037	-1.7117	C	0	0	0	0	0	0	0	0	0	0	0	0
-0.5189	-2.0273	-1.3978	H	0	0	0	0	0	0	0	0	0	0	0	0
0.1903	-1.0577	-2.6949	H	0	0	0	0	0	0	0	0	0	0	0	0
-1.2714	1.1068	0.2047	C	0	0	0	0	0	0	0	0	0	0	0	0
-1.2997	1.2128	-1.3234	C	0	0	0	0	0	0	0	0	0	0	0	0
-1.6196	-0.1971	-1.8386	C	0	0	0	0	0	0	0	0	0	0	0	0
-2.6018	0.3504	0.3904	C	0	0	0	0	0	0	0	0	0	0	0	0
-3.4404	1.0551	0.346	H	0	0	0	0	0	0	0	0	0	0	0	0
-2.661	-0.181	1.3441	H	0	0	0	0	0	0	0	0	0	0	0	0
-2.6963	-0.6502	-0.7877	C	0	0	0	0	0	0	0	0	0	0	0	0
-3.6843	-0.569	-1.262	H	0	0	0	0	0	0	0	0	0	0	0	0
2.2149	-1.4248	2.3942	C	0	0	0	0	0	0	0	0	0	0	0	0
1.219	-1.8407	2.5858	H	0	0	0	0	0	0	0	0	0	0	0	0
2.5647	-0.9208	3.3	H	0	0	0	0	0	0	0	0	0	0	0	0
2.893	-2.2617	2.1883	H	0	0	0	0	0	0	0	0	0	0	0	0
3.5563	0.2133	1.0511	C	0	0	0	0	0	0	0	0	0	0	0	0
4.3259	-0.5559	0.9241	H	0	0	0	0	0	0	0	0	0	0	0	0
3.5548	0.833	0.1381	H	0	0	0	0	0	0	0	0	0	0	0	0
3.9562	0.9698	2.1759	O	0	0	0	0	0	0	0	0	0	0	0	0
3.3468	1.7137	2.2582	H	0	0	0	0	0	0	0	0	0	0	0	0
-1.2202	2.4625	0.8912	C	0	0	0	0	0	0	0	0	0	0	0	0
-2.0983	3.0589	0.6239	H	0	0	0	0	0	0	0	0	0	0	0	0
-0.3381	3.0305	0.5801	H	0	0	0	0	0	0	0	0	0	0	0	0
-1.198	2.3519	1.9807	H	0	0	0	0	0	0	0	0	0	0	0	0
-2.143	-0.2002	-3.2686	C	0	0	0	0	0	0	0	0	0	0	0	0
-1.4226	0.2745	-3.941	H	0	0	0	0	0	0	0	0	0	0	0	0
-3.0842	0.3537	-3.3495	H	0	0	0	0	0	0	0	0	0	0	0	0
-2.3161	-1.2253	-3.6179	H	0	0	0	0	0	0	0	0	0	0	0	0
-1.1469	2.2075	-1.9906	O	0	0	0	0	0	0	0	0	0	0	0	0
-2.5364	-1.9579	-0.2727	O	0	0	0	0	0	0	0	0	0	0	0	0
-2.7091	-2.5839	-0.9863	H	0	0	0	0	0	0	0	0	0	0	0	0
1 2 1	0 0 0 0
2 7 1	0 0 0 0
2 3 1	0 0 0 0
2 6 1	0 0 0 0
3 8 1	0 0 0 0
3 4 1	0 0 0 0
4 9 1	0 0 0 0
4 5 1	0 0 0 0
5 10 1	0 0 0 0
5 11 1	0 0 0 0
5 6 1	0 0 0 0
12 13 1	0 0 0 0
12 14 1	0 0 0 0
3 12 1	0 0 0 0
4 15 1	0 0 0 0
15 16 1	0 0 0 0
16 17 1	0 0 0 0
12 17 1	0 0 0 0
18 19 1	0 0 0 0
18 20 1	0 0 0 0
15 18 1	0 0 0 0
21 22 1	0 0 0 0
18 21 1	0 0 0 0
17 21 1	0 0 0 0
23 24 1	0 0 0 0
23 25 1	0 0 0 0
23 26 1	0 0 0 0
6 23 1	0 0 0 0
27 28 1	0 0 0 0
27 29 1	0 0 0 0
6 27 1	0 0 0 0
30 31 1	0 0 0 0
27 30 1	0 0 0 0
32 33 1	0 0 0 0
32 34 1	0 0 0 0
32 35 1	0 0 0 0
15 32 1	0 0 0 0
36 37 1	0 0 0 0
36 38 1	0 0 0 0
36 39 1	0 0 0 0
17 36 1	0 0 0 0
16 40 2	0 0 0 0
41 42 1	0 0 0 0
21 41 1	0 0 0 0
M END
$$$$
M0006
Spartan	02202116523D
42 44 0	0 0 0 0	0 0 0	999	V2	0
1.3838	-2.1862	0.1882	H	0	0	0	0	0	0	0	0	0	0	0	0
1.7693	-1.1876	-0.0533	C	0	0	0	0	0	0	0	0	0	0	0	0
0.6469	-0.3426	-0.651	C	0	0	0	0	0	0	0	0	0	0	0	0
-0.0856	0.1561	0.6022	C	0	0	0	0	0	0	0	0	0	0	0	0
1.0781	0.6277	1.4763	C	0	0	0	0	0	0	0	0	0	0	0	0
2.1876	-0.4437	1.2564	C	0	0	0	0	0	0	0	0	0	0	0	0
2.6099	-1.3415	-0.7426	H	0	0	0	0	0	0	0	0	0	0	0	0
1.1007	0.5449	-1.1193	H	0	0	0	0	0	0	0	0	0	0	0	0
-0.5285	-0.7269	1.0837	H	0	0	0	0	0	0	0	0	0	0	0	0
0.8126	0.727	2.5345	H	0	0	0	0	0	0	0	0	0	0	0	0
1.4432	1.5989	1.1268	H	0	0	0	0	0	0	0	0	0	0	0	0
-0.2982	-0.9903	-1.6643	C	0	0	0	0	0	0	0	0	0	0	0	0
-0.5252	-2.0213	-1.3834	H	0	0	0	0	0	0	0	0	0	0	0	0
0.1714	-1.0112	-2.6534	H	0	0	0	0	0	0	0	0	0	0	0	0
-1.2517	1.1434	0.2501	C	0	0	0	0	0	0	0	0	0	0	0	0
-1.2943	1.2248	-1.2803	C	0	0	0	0	0	0	0	0	0	0	0	0
-1.6353	-0.1894	-1.7687	C	0	0	0	0	0	0	0	0	0	0	0	0
-2.5927	0.4135	0.452	C	0	0	0	0	0	0	0	0	0	0	0	0
-3.4219	1.1275	0.3676	H	0	0	0	0	0	0	0	0	0	0	0	0
-2.6649	-0.0642	1.4353	H	0	0	0	0	0	0	0	0	0	0	0	0
-2.6803	-0.6322	-0.6981	C	0	0	0	0	0	0	0	0	0	0	0	0
-3.6779	-0.5888	-1.1571	H	0	0	0	0	0	0	0	0	0	0	0	0
2.258	-1.4219	2.4329	C	0	0	0	0	0	0	0	0	0	0	0	0
1.2766	-1.8724	2.6191	H	0	0	0	0	0	0	0	0	0	0	0	0
2.5754	-0.9159	3.3522	H	0	0	0	0	0	0	0	0	0	0	0	0
2.9654	-2.2356	2.2321	H	0	0	0	0	0	0	0	0	0	0	0	0
3.5584	0.2316	1.0996	C	0	0	0	0	0	0	0	0	0	0	0	0
3.7932	0.7945	2.0094	H	0	0	0	0	0	0	0	0	0	0	0	0
4.3355	-0.5415	0.9799	H	0	0	0	0	0	0	0	0	0	0	0	0
3.6193	1.1749	0.0483	O	0	0	0	0	0	0	0	0	0	0	0	0
3.5432	0.6966	-0.7864	H	0	0	0	0	0	0	0	0	0	0	0	0
-1.1665	2.5091	0.912	C	0	0	0	0	0	0	0	0	0	0	0	0
-2.0345	3.1192	0.6422	H	0	0	0	0	0	0	0	0	0	0	0	0
-0.2748	3.0499	0.583	H	0	0	0	0	0	0	0	0	0	0	0	0
-1.135	2.4172	2.0024	H	0	0	0	0	0	0	0	0	0	0	0	0
-2.1901	-0.2163	-3.1862	C	0	0	0	0	0	0	0	0	0	0	0	0
-1.4792	0.2372	-3.8827	H	0	0	0	0	0	0	0	0	0	0	0	0
-3.1269	0.3461	-3.2578	H	0	0	0	0	0	0	0	0	0	0	0	0
-2.381	-1.2481	-3.5003	H	0	0	0	0	0	0	0	0	0	0	0	0
-1.1253	2.2043	-1.9653	O	0	0	0	0	0	0	0	0	0	0	0	0
-2.4253	-1.9581	-0.2697	O	0	0	0	0	0	0	0	0	0	0	0	0
-3.1333	-2.2085	0.3338	H	0	0	0	0	0	0	0	0	0	0	0	0
1 2 1	0 0 0 0
2 7 1	0 0 0 0
2 3 1	0 0 0 0
2 6 1	0 0 0 0
3 8 1	0 0 0 0
3 4 1	0 0 0 0
4 9 1	0 0 0 0
4 5 1	0 0 0 0
5 10 1	0 0 0 0
5 11 1	0 0 0 0
5 6 1	0 0 0 0
12 13 1	0 0 0 0
12 14 1	0 0 0 0
3 12 1	0 0 0 0
4 15 1	0 0 0 0
15 16 1	0 0 0 0
16 17 1	0 0 0 0
12 17 1	0 0 0 0
18 19 1	0 0 0 0
18 20 1	0 0 0 0
15 18 1	0 0 0 0
21 22 1	0 0 0 0
18 21 1	0 0 0 0
17 21 1	0 0 0 0
23 24 1	0 0 0 0
23 25 1	0 0 0 0
23 26 1	0 0 0 0
6 23 1	0 0 0 0
27 28 1	0 0 0 0
27 29 1	0 0 0 0
6 27 1	0 0 0 0
30 31 1	0 0 0 0
27 30 1	0 0 0 0
32 33 1	0 0 0 0
32 34 1	0 0 0 0
32 35 1	0 0 0 0
15 32 1	0 0 0 0
36 37 1	0 0 0 0
36 38 1	0 0 0 0
36 39 1	0 0 0 0
17 36 1	0 0 0 0
16 40 2	0 0 0 0
41 42 1	0 0 0 0
21 41 1	0 0 0 0
M END
$$$$
M0007
Spartan	02202116523D
42 44 0	0 0 0 0	0 0 0	999	V2	0
1.3267	-2.161	0.1954	H	0	0	0	0	0	0	0	0	0	0	0	0
1.7163	-1.1653	-0.0519	C	0	0	0	0	0	0	0	0	0	0	0	0
0.5978	-0.3169	-0.6503	C	0	0	0	0	0	0	0	0	0	0	0	0
-0.1425	0.1805	0.5976	C	0	0	0	0	0	0	0	0	0	0	0	0
1.0168	0.6517	1.4781	C	0	0	0	0	0	0	0	0	0	0	0	0
2.1321	-0.4158	1.2526	C	0	0	0	0	0	0	0	0	0	0	0	0
2.5681	-1.3107	-0.7229	H	0	0	0	0	0	0	0	0	0	0	0	0
1.0529	0.5668	-1.1263	H	0	0	0	0	0	0	0	0	0	0	0	0
-0.5841	-0.7038	1.0774	H	0	0	0	0	0	0	0	0	0	0	0	0
0.7487	0.7429	2.5358	H	0	0	0	0	0	0	0	0	0	0	0	0
1.3635	1.6392	1.1453	H	0	0	0	0	0	0	0	0	0	0	0	0
-0.3485	-0.9596	-1.6642	C	0	0	0	0	0	0	0	0	0	0	0	0
-0.5906	-1.9806	-1.3504	H	0	0	0	0	0	0	0	0	0	0	0	0
0.1333	-1.0204	-2.6462	H	0	0	0	0	0	0	0	0	0	0	0	0
-1.3102	1.1649	0.2462	C	0	0	0	0	0	0	0	0	0	0	0	0
-1.3313	1.2691	-1.2818	C	0	0	0	0	0	0	0	0	0	0	0	0
-1.6685	-0.1371	-1.7957	C	0	0	0	0	0	0	0	0	0	0	0	0
-2.6512	0.4269	0.4282	C	0	0	0	0	0	0	0	0	0	0	0	0
-3.4805	1.1421	0.3787	H	0	0	0	0	0	0	0	0	0	0	0	0
-2.7217	-0.1016	1.3829	H	0	0	0	0	0	0	0	0	0	0	0	0
-2.754	-0.5744	-0.7478	C	0	0	0	0	0	0	0	0	0	0	0	0
-3.7389	-0.4813	-1.2258	H	0	0	0	0	0	0	0	0	0	0	0	0
2.2195	-1.3808	2.4382	C	0	0	0	0	0	0	0	0	0	0	0	0
1.2424	-1.8383	2.6311	H	0	0	0	0	0	0	0	0	0	0	0	0
2.5355	-0.8583	3.349	H	0	0	0	0	0	0	0	0	0	0	0	0
2.9406	-2.1776	2.2372	H	0	0	0	0	0	0	0	0	0	0	0	0
3.4699	0.2971	1.0584	C	0	0	0	0	0	0	0	0	0	0	0	0
3.3967	0.9675	0.1855	H	0	0	0	0	0	0	0	0	0	0	0	0
3.6757	0.9243	1.9419	H	0	0	0	0	0	0	0	0	0	0	0	0
4.4883	-0.6655	0.8704	O	0	0	0	0	0	0	0	0	0	0	0	0
5.3215	-0.2002	0.7443	H	0	0	0	0	0	0	0	0	0	0	0	0
-1.2424	2.5211	0.9299	C	0	0	0	0	0	0	0	0	0	0	0	0
-2.1144	3.127	0.6635	H	0	0	0	0	0	0	0	0	0	0	0	0
-0.3545	3.0776	0.6161	H	0	0	0	0	0	0	0	0	0	0	0	0
-1.2183	2.4122	2.0192	H	0	0	0	0	0	0	0	0	0	0	0	0
-2.1879	-0.1352	-3.2273	C	0	0	0	0	0	0	0	0	0	0	0	0
-1.4621	0.3355	-3.8968	H	0	0	0	0	0	0	0	0	0	0	0	0
-3.1253	0.4248	-3.3104	H	0	0	0	0	0	0	0	0	0	0	0	0
-2.3669	-1.1589	-3.5785	H	0	0	0	0	0	0	0	0	0	0	0	0
-1.162	2.2603	-1.9505	O	0	0	0	0	0	0	0	0	0	0	0	0
-2.6137	-1.8821	-0.23	O	0	0	0	0	0	0	0	0	0	0	0	0
-2.7768	-2.5063	-0.9463	H	0	0	0	0	0	0	0	0	0	0	0	0
1 2 1	0 0 0 0
2 7 1	0 0 0 0
2 3 1	0 0 0 0
2 6 1	0 0 0 0
3 8 1	0 0 0 0
3 4 1	0 0 0 0
4 9 1	0 0 0 0
4 5 1	0 0 0 0
5 10 1	0 0 0 0
5 11 1	0 0 0 0
5 6 1	0 0 0 0
12 13 1	0 0 0 0
12 14 1	0 0 0 0
3 12 1	0 0 0 0
4 15 1	0 0 0 0
15 16 1	0 0 0 0
16 17 1	0 0 0 0
12 17 1	0 0 0 0
18 19 1	0 0 0 0
18 20 1	0 0 0 0
15 18 1	0 0 0 0
21 22 1	0 0 0 0
18 21 1	0 0 0 0
17 21 1	0 0 0 0
23 24 1	0 0 0 0
23 25 1	0 0 0 0
23 26 1	0 0 0 0
6 23 1	0 0 0 0
27 28 1	0 0 0 0
27 29 1	0 0 0 0
6 27 1	0 0 0 0
30 31 1	0 0 0 0
27 30 1	0 0 0 0
32 33 1	0 0 0 0
32 34 1	0 0 0 0
32 35 1	0 0 0 0
15 32 1	0 0 0 0
36 37 1	0 0 0 0
36 38 1	0 0 0 0
36 39 1	0 0 0 0
17 36 1	0 0 0 0
16 40 2	0 0 0 0
41 42 1	0 0 0 0
21 41 1	0 0 0 0
M END
$$$$
M0008
Spartan	02202116523D
42 44 0	0 0 0 0	0 0 0	999	V2	0
1.378	-2.1949	0.1397	H	0	0	0	0	0	0	0	0	0	0	0	0
1.7483	-1.1894	-0.0966	C	0	0	0	0	0	0	0	0	0	0	0	0
0.6176	-0.352	-0.6894	C	0	0	0	0	0	0	0	0	0	0	0	0
-0.119	0.1409	0.5621	C	0	0	0	0	0	0	0	0	0	0	0	0
1.0417	0.6243	1.4339	C	0	0	0	0	0	0	0	0	0	0	0	0
2.1544	-0.4478	1.2167	C	0	0	0	0	0	0	0	0	0	0	0	0
2.5933	-1.3128	-0.7849	H	0	0	0	0	0	0	0	0	0	0	0	0
1.0638	0.5353	-1.1665	H	0	0	0	0	0	0	0	0	0	0	0	0
-0.553	-0.7459	1.0452	H	0	0	0	0	0	0	0	0	0	0	0	0
0.7802	0.7288	2.491	H	0	0	0	0	0	0	0	0	0	0	0	0
1.3956	1.6046	1.0945	H	0	0	0	0	0	0	0	0	0	0	0	0
-0.3262	-1.0042	-1.6993	C	0	0	0	0	0	0	0	0	0	0	0	0
-0.5631	-2.0251	-1.3821	H	0	0	0	0	0	0	0	0	0	0	0	0
0.1536	-1.0653	-2.6824	H	0	0	0	0	0	0	0	0	0	0	0	0
-1.296	1.1153	0.2128	C	0	0	0	0	0	0	0	0	0	0	0	0
-1.3218	1.2201	-1.3149	C	0	0	0	0	0	0	0	0	0	0	0	0
-1.6502	-0.1885	-1.8296	C	0	0	0	0	0	0	0	0	0	0	0	0
-2.6311	0.3671	0.3978	C	0	0	0	0	0	0	0	0	0	0	0	0
-3.4659	1.0766	0.355	H	0	0	0	0	0	0	0	0	0	0	0	0
-2.6923	-0.1647	1.3511	H	0	0	0	0	0	0	0	0	0	0	0	0
-2.7328	-0.6318	-0.7812	C	0	0	0	0	0	0	0	0	0	0	0	0
-3.719	-0.5401	-1.2578	H	0	0	0	0	0	0	0	0	0	0	0	0
2.2184	-1.4182	2.4004	C	0	0	0	0	0	0	0	0	0	0	0	0
1.231	-1.8526	2.5958	H	0	0	0	0	0	0	0	0	0	0	0	0
2.5579	-0.9049	3.3049	H	0	0	0	0	0	0	0	0	0	0	0	0
2.9115	-2.2428	2.1917	H	0	0	0	0	0	0	0	0	0	0	0	0
3.5121	0.2239	1.0206	C	0	0	0	0	0	0	0	0	0	0	0	0
4.2833	-0.5503	0.8715	H	0	0	0	0	0	0	0	0	0	0	0	0
3.4788	0.8418	0.1073	H	0	0	0	0	0	0	0	0	0	0	0	0
3.8004	1.0164	2.1559	O	0	0	0	0	0	0	0	0	0	0	0	0
4.6484	1.4496	2.0127	H	0	0	0	0	0	0	0	0	0	0	0	0
-1.237	2.4707	0.8991	C	0	0	0	0	0	0	0	0	0	0	0	0
-2.1105	3.0733	0.6299	H	0	0	0	0	0	0	0	0	0	0	0	0
-0.349	3.0308	0.5917	H	0	0	0	0	0	0	0	0	0	0	0	0
-1.2167	2.3593	1.9883	H	0	0	0	0	0	0	0	0	0	0	0	0
-2.1706	-0.1894	-3.2607	C	0	0	0	0	0	0	0	0	0	0	0	0
-1.4445	0.2775	-3.9324	H	0	0	0	0	0	0	0	0	0	0	0	0
-3.1064	0.3731	-3.3444	H	0	0	0	0	0	0	0	0	0	0	0	0
-2.3527	-1.2135	-3.6088	H	0	0	0	0	0	0	0	0	0	0	0	0
-1.1619	2.2121	-1.9848	O	0	0	0	0	0	0	0	0	0	0	0	0
-2.5877	-1.9424	-0.2683	O	0	0	0	0	0	0	0	0	0	0	0	0
-2.7608	-2.5647	-0.9855	H	0	0	0	0	0	0	0	0	0	0	0	0
1 2 1	0 0 0 0
2 7 1	0 0 0 0
2 3 1	0 0 0 0
2 6 1	0 0 0 0
3 8 1	0 0 0 0
3 4 1	0 0 0 0
4 9 1	0 0 0 0
4 5 1	0 0 0 0
5 10 1	0 0 0 0
5 11 1	0 0 0 0
5 6 1	0 0 0 0
12 13 1	0 0 0 0
12 14 1	0 0 0 0
3 12 1	0 0 0 0
4 15 1	0 0 0 0
15 16 1	0 0 0 0
16 17 1	0 0 0 0
12 17 1	0 0 0 0
18 19 1	0 0 0 0
18 20 1	0 0 0 0
15 18 1	0 0 0 0
21 22 1	0 0 0 0
18 21 1	0 0 0 0
17 21 1	0 0 0 0
23 24 1	0 0 0 0
23 25 1	0 0 0 0
23 26 1	0 0 0 0
6 23 1	0 0 0 0
27 28 1	0 0 0 0
27 29 1	0 0 0 0
6 27 1	0 0 0 0
30 31 1	0 0 0 0
27 30 1	0 0 0 0
32 33 1	0 0 0 0
32 34 1	0 0 0 0
32 35 1	0 0 0 0
15 32 1	0 0 0 0
36 37 1	0 0 0 0
36 38 1	0 0 0 0
36 39 1	0 0 0 0
17 36 1	0 0 0 0
16 40 2	0 0 0 0
41 42 1	0 0 0 0
21 41 1	0 0 0 0
M END
$$$$
M0009
Spartan	02202116523D
42 44 0	0 0 0 0	0 0 0	999	V2	0
1.4055	-2.2101	0.1806	H	0	0	0	0	0	0	0	0	0	0	0	0
1.7833	-1.2088	-0.0637	C	0	0	0	0	0	0	0	0	0	0	0	0
0.6572	-0.3684	-0.6579	C	0	0	0	0	0	0	0	0	0	0	0	0
-0.0834	0.1261	0.5922	C	0	0	0	0	0	0	0	0	0	0	0	0
1.0767	0.6037	1.4677	C	0	0	0	0	0	0	0	0	0	0	0	0
2.1983	-0.4575	1.2401	C	0	0	0	0	0	0	0	0	0	0	0	0
2.6253	-1.3264	-0.7512	H	0	0	0	0	0	0	0	0	0	0	0	0
1.119	0.5153	-1.1248	H	0	0	0	0	0	0	0	0	0	0	0	0
-0.5183	-0.7584	1.0773	H	0	0	0	0	0	0	0	0	0	0	0	0
0.8147	0.699	2.527	H	0	0	0	0	0	0	0	0	0	0	0	0
1.4042	1.5978	1.135	H	0	0	0	0	0	0	0	0	0	0	0	0
-0.2803	-1.01	-1.6813	C	0	0	0	0	0	0	0	0	0	0	0	0
-0.5086	-2.0432	-1.4104	H	0	0	0	0	0	0	0	0	0	0	0	0
0.1988	-1.0227	-2.6655	H	0	0	0	0	0	0	0	0	0	0	0	0
-1.2555	1.1064	0.2424	C	0	0	0	0	0	0	0	0	0	0	0	0
-1.2834	1.2001	-1.2878	C	0	0	0	0	0	0	0	0	0	0	0	0
-1.6177	-0.2095	-1.7913	C	0	0	0	0	0	0	0	0	0	0	0	0
-2.5933	0.3672	0.4289	C	0	0	0	0	0	0	0	0	0	0	0	0
-3.4253	1.0784	0.3487	H	0	0	0	0	0	0	0	0	0	0	0	0
-2.6683	-0.1227	1.4058	H	0	0	0	0	0	0	0	0	0	0	0	0
-2.6705	-0.6652	-0.7338	C	0	0	0	0	0	0	0	0	0	0	0	0
-3.665	-0.6179	-1.1995	H	0	0	0	0	0	0	0	0	0	0	0	0
2.2739	-1.4199	2.4296	C	0	0	0	0	0	0	0	0	0	0	0	0
1.2908	-1.8575	2.6359	H	0	0	0	0	0	0	0	0	0	0	0	0
2.6114	-0.9074	3.3384	H	0	0	0	0	0	0	0	0	0	0	0	0
2.9686	-2.2432	2.2262	H	0	0	0	0	0	0	0	0	0	0	0	0
3.5714	0.2099	1.0663	C	0	0	0	0	0	0	0	0	0	0	0	0
3.8022	0.8151	1.9589	H	0	0	0	0	0	0	0	0	0	0	0	0
4.3409	-0.5664	0.9889	H	0	0	0	0	0	0	0	0	0	0	0	0
3.6977	0.9772	-0.1142	O	0	0	0	0	0	0	0	0	0	0	0	0
3.1459	1.7633	-0.0259	H	0	0	0	0	0	0	0	0	0	0	0	0
-1.1886	2.4673	0.9166	C	0	0	0	0	0	0	0	0	0	0	0	0
-2.0646	3.0681	0.6527	H	0	0	0	0	0	0	0	0	0	0	0	0
-0.3066	3.0261	0.5904	H	0	0	0	0	0	0	0	0	0	0	0	0
-1.1549	2.3677	2.0064	H	0	0	0	0	0	0	0	0	0	0	0	0
-2.1597	-0.225	-3.2138	C	0	0	0	0	0	0	0	0	0	0	0	0
-1.4416	0.2312	-3.9002	H	0	0	0	0	0	0	0	0	0	0	0	0
-3.0948	0.339	-3.2906	H	0	0	0	0	0	0	0	0	0	0	0	0
-2.349	-1.2537	-3.5368	H	0	0	0	0	0	0	0	0	0	0	0	0
-1.1034	2.187	-1.9598	O	0	0	0	0	0	0	0	0	0	0	0	0
-2.4167	-1.9947	-0.3161	O	0	0	0	0	0	0	0	0	0	0	0	0
-3.136	-2.257	0.2684	H	0	0	0	0	0	0	0	0	0	0	0	0
1 2 1	0 0 0 0
2 7 1	0 0 0 0
2 3 1	0 0 0 0
2 6 1	0 0 0 0
3 8 1	0 0 0 0
3 4 1	0 0 0 0
4 9 1	0 0 0 0
4 5 1	0 0 0 0
5 10 1	0 0 0 0
5 11 1	0 0 0 0
5 6 1	0 0 0 0
12 13 1	0 0 0 0
12 14 1	0 0 0 0
3 12 1	0 0 0 0
4 15 1	0 0 0 0
15 16 1	0 0 0 0
16 17 1	0 0 0 0
12 17 1	0 0 0 0
18 19 1	0 0 0 0
18 20 1	0 0 0 0
15 18 1	0 0 0 0
21 22 1	0 0 0 0
18 21 1	0 0 0 0
17 21 1	0 0 0 0
23 24 1	0 0 0 0
23 25 1	0 0 0 0
23 26 1	0 0 0 0
6 23 1	0 0 0 0
27 28 1	0 0 0 0
27 29 1	0 0 0 0
6 27 1	0 0 0 0
30 31 1	0 0 0 0
27 30 1	0 0 0 0
32 33 1	0 0 0 0
32 34 1	0 0 0 0
32 35 1	0 0 0 0
15 32 1	0 0 0 0
36 37 1	0 0 0 0
36 38 1	0 0 0 0
36 39 1	0 0 0 0
17 36 1	0 0 0 0
16 40 2	0 0 0 0
41 42 1	0 0 0 0
21 41 1	0 0 0 0
M END
$$$$
M0010
Spartan	02202116523D
42 44 0	0 0 0 0	0 0 0	999	V2	0
1.4266	-2.2012	0.0789	H	0	0	0	0	0	0	0	0	0	0	0	0
1.7914	-1.1896	-0.1394	C	0	0	0	0	0	0	0	0	0	0	0	0
0.6593	-0.3527	-0.7318	C	0	0	0	0	0	0	0	0	0	0	0	0
-0.0795	0.1379	0.5204	C	0	0	0	0	0	0	0	0	0	0	0	0
1.0823	0.6198	1.3905	C	0	0	0	0	0	0	0	0	0	0	0	0
2.187	-0.4638	1.1857	C	0	0	0	0	0	0	0	0	0	0	0	0
2.6427	-1.2956	-0.8229	H	0	0	0	0	0	0	0	0	0	0	0	0
1.105	0.5385	-1.2027	H	0	0	0	0	0	0	0	0	0	0	0	0
-0.5095	-0.7495	1.0045	H	0	0	0	0	0	0	0	0	0	0	0	0
0.8152	0.742	2.4454	H	0	0	0	0	0	0	0	0	0	0	0	0
1.4295	1.5962	1.0232	H	0	0	0	0	0	0	0	0	0	0	0	0
-0.2792	-1.0028	-1.7502	C	0	0	0	0	0	0	0	0	0	0	0	0
-0.5015	-2.0361	-1.4719	H	0	0	0	0	0	0	0	0	0	0	0	0
0.1935	-1.0168	-2.7381	H	0	0	0	0	0	0	0	0	0	0	0	0
-1.2567	1.1135	0.1738	C	0	0	0	0	0	0	0	0	0	0	0	0
-1.2927	1.2034	-1.3562	C	0	0	0	0	0	0	0	0	0	0	0	0
-1.6221	-0.2099	-1.8544	C	0	0	0	0	0	0	0	0	0	0	0	0
-2.5904	0.3682	0.3687	C	0	0	0	0	0	0	0	0	0	0	0	0
-3.4261	1.0751	0.2895	H	0	0	0	0	0	0	0	0	0	0	0	0
-2.6584	-0.1189	1.3476	H	0	0	0	0	0	0	0	0	0	0	0	0
-2.6666	-0.6689	-0.7898	C	0	0	0	0	0	0	0	0	0	0	0	0
-3.6629	-0.6298	-1.2518	H	0	0	0	0	0	0	0	0	0	0	0	0
2.2142	-1.4375	2.3668	C	0	0	0	0	0	0	0	0	0	0	0	0
1.217	-1.8497	2.557	H	0	0	0	0	0	0	0	0	0	0	0	0
2.5642	-0.9349	3.2725	H	0	0	0	0	0	0	0	0	0	0	0	0
2.8886	-2.2768	2.1625	H	0	0	0	0	0	0	0	0	0	0	0	0
3.5641	0.1941	1.0257	C	0	0	0	0	0	0	0	0	0	0	0	0
4.3307	-0.5785	0.9016	H	0	0	0	0	0	0	0	0	0	0	0	0
3.5669	0.8122	0.1117	H	0	0	0	0	0	0	0	0	0	0	0	0
3.965	0.9507	2.1504	O	0	0	0	0	0	0	0	0	0	0	0	0
3.3617	1.6998	2.2269	H	0	0	0	0	0	0	0	0	0	0	0	0
-1.1891	2.4764	0.8441	C	0	0	0	0	0	0	0	0	0	0	0	0
-2.067	3.0751	0.5809	H	0	0	0	0	0	0	0	0	0	0	0	0
-0.3077	3.0347	0.5131	H	0	0	0	0	0	0	0	0	0	0	0	0
-1.1522	2.3799	1.9348	H	0	0	0	0	0	0	0	0	0	0	0	0
-2.1715	-0.2316	-3.2743	C	0	0	0	0	0	0	0	0	0	0	0	0
-1.4621	0.2348	-3.9642	H	0	0	0	0	0	0	0	0	0	0	0	0
-3.1143	0.3215	-3.3455	H	0	0	0	0	0	0	0	0	0	0	0	0
-2.3497	-1.2631	-3.5968	H	0	0	0	0	0	0	0	0	0	0	0	0
-1.1232	2.1888	-2.0329	O	0	0	0	0	0	0	0	0	0	0	0	0
-2.4032	-1.9952	-0.3704	O	0	0	0	0	0	0	0	0	0	0	0	0
-3.1193	-2.2593	0.2171	H	0	0	0	0	0	0	0	0	0	0	0	0
1 2 1	0 0 0 0
2 7 1	0 0 0 0
2 3 1	0 0 0 0
2 6 1	0 0 0 0
3 8 1	0 0 0 0
3 4 1	0 0 0 0
4 9 1	0 0 0 0
4 5 1	0 0 0 0
5 10 1	0 0 0 0
5 11 1	0 0 0 0
5 6 1	0 0 0 0
12 13 1	0 0 0 0
12 14 1	0 0 0 0
3 12 1	0 0 0 0
4 15 1	0 0 0 0
15 16 1	0 0 0 0
16 17 1	0 0 0 0
12 17 1	0 0 0 0
18 19 1	0 0 0 0
18 20 1	0 0 0 0
15 18 1	0 0 0 0
21 22 1	0 0 0 0
18 21 1	0 0 0 0
17 21 1	0 0 0 0
23 24 1	0 0 0 0
23 25 1	0 0 0 0
23 26 1	0 0 0 0
6 23 1	0 0 0 0
27 28 1	0 0 0 0
27 29 1	0 0 0 0
6 27 1	0 0 0 0
30 31 1	0 0 0 0
27 30 1	0 0 0 0
32 33 1	0 0 0 0
32 34 1	0 0 0 0
32 35 1	0 0 0 0
15 32 1	0 0 0 0
36 37 1	0 0 0 0
36 38 1	0 0 0 0
36 39 1	0 0 0 0
17 36 1	0 0 0 0
16 40 2	0 0 0 0
41 42 1	0 0 0 0
21 41 1	0 0 0 0
M END
$$$$
M0011
Spartan	02202116523D
42 44 0	0 0 0 0	0 0 0	999	V2	0
1.2973	-2.1649	0.1794	H	0	0	0	0	0	0	0	0	0	0	0	0
1.7131	-1.1817	-0.0765	C	0	0	0	0	0	0	0	0	0	0	0	0
0.616	-0.3155	-0.6875	C	0	0	0	0	0	0	0	0	0	0	0	0
-0.1272	0.1923	0.5557	C	0	0	0	0	0	0	0	0	0	0	0	0
1.03	0.6469	1.4493	C	0	0	0	0	0	0	0	0	0	0	0	0
2.1424	-0.4224	1.2152	C	0	0	0	0	0	0	0	0	0	0	0	0
2.5647	-1.3537	-0.7412	H	0	0	0	0	0	0	0	0	0	0	0	0
1.0923	0.5623	-1.1537	H	0	0	0	0	0	0	0	0	0	0	0	0
-0.5841	-0.6869	1.0313	H	0	0	0	0	0	0	0	0	0	0	0	0
0.7538	0.7283	2.5069	H	0	0	0	0	0	0	0	0	0	0	0	0
1.3864	1.6364	1.1326	H	0	0	0	0	0	0	0	0	0	0	0	0
-0.3257	-0.9424	-1.7174	C	0	0	0	0	0	0	0	0	0	0	0	0
-0.5715	-1.9718	-1.4464	H	0	0	0	0	0	0	0	0	0	0	0	0
0.1589	-0.9646	-2.6989	H	0	0	0	0	0	0	0	0	0	0	0	0
-1.2786	1.1935	0.1954	C	0	0	0	0	0	0	0	0	0	0	0	0
-1.2964	1.2839	-1.3351	C	0	0	0	0	0	0	0	0	0	0	0	0
-1.65	-0.1218	-1.8373	C	0	0	0	0	0	0	0	0	0	0	0	0
-2.6301	0.4773	0.3752	C	0	0	0	0	0	0	0	0	0	0	0	0
-3.4496	1.2022	0.2882	H	0	0	0	0	0	0	0	0	0	0	0	0
-2.7195	-0.0091	1.3528	H	0	0	0	0	0	0	0	0	0	0	0	0
-2.7175	-0.5567	-0.7858	C	0	0	0	0	0	0	0	0	0	0	0	0
-3.7079	-0.4922	-1.2585	H	0	0	0	0	0	0	0	0	0	0	0	0
2.2423	-1.3824	2.4049	C	0	0	0	0	0	0	0	0	0	0	0	0
1.2623	-1.8149	2.6358	H	0	0	0	0	0	0	0	0	0	0	0	0
2.6027	-0.8691	3.3057	H	0	0	0	0	0	0	0	0	0	0	0	0
2.9184	-2.218	2.1854	H	0	0	0	0	0	0	0	0	0	0	0	0
3.483	0.296	0.9971	C	0	0	0	0	0	0	0	0	0	0	0	0
3.4088	0.9422	0.1152	H	0	0	0	0	0	0	0	0	0	0	0	0
3.6923	0.9467	1.863	H	0	0	0	0	0	0	0	0	0	0	0	0
4.5684	-0.5716	0.7397	O	0	0	0	0	0	0	0	0	0	0	0	0
4.7634	-1.0531	1.552	H	0	0	0	0	0	0	0	0	0	0	0	0
-1.1899	2.5553	0.8654	C	0	0	0	0	0	0	0	0	0	0	0	0
-2.0541	3.1708	0.5959	H	0	0	0	0	0	0	0	0	0	0	0	0
-0.2959	3.0958	0.5408	H	0	0	0	0	0	0	0	0	0	0	0	0
-1.1625	2.4585	1.9557	H	0	0	0	0	0	0	0	0	0	0	0	0
-2.1823	-0.1324	-3.2636	C	0	0	0	0	0	0	0	0	0	0	0	0
-1.4565	0.3215	-3.9442	H	0	0	0	0	0	0	0	0	0	0	0	0
-3.114	0.4371	-3.3462	H	0	0	0	0	0	0	0	0	0	0	0	0
-2.3749	-1.1599	-3.5897	H	0	0	0	0	0	0	0	0	0	0	0	0
-1.0992	2.2656	-2.0096	O	0	0	0	0	0	0	0	0	0	0	0	0
-2.4913	-1.8903	-0.3649	O	0	0	0	0	0	0	0	0	0	0	0	0
-3.2177	-2.1371	0.2179	H	0	0	0	0	0	0	0	0	0	0	0	0
1 2 1	0 0 0 0
2 7 1	0 0 0 0
2 3 1	0 0 0 0
2 6 1	0 0 0 0
3 8 1	0 0 0 0
3 4 1	0 0 0 0
4 9 1	0 0 0 0
4 5 1	0 0 0 0
5 10 1	0 0 0 0
5 11 1	0 0 0 0
5 6 1	0 0 0 0
12 13 1	0 0 0 0
12 14 1	0 0 0 0
3 12 1	0 0 0 0
4 15 1	0 0 0 0
15 16 1	0 0 0 0
16 17 1	0 0 0 0
12 17 1	0 0 0 0
18 19 1	0 0 0 0
18 20 1	0 0 0 0
15 18 1	0 0 0 0
21 22 1	0 0 0 0
18 21 1	0 0 0 0
17 21 1	0 0 0 0
23 24 1	0 0 0 0
23 25 1	0 0 0 0
23 26 1	0 0 0 0
6 23 1	0 0 0 0
27 28 1	0 0 0 0
27 29 1	0 0 0 0
6 27 1	0 0 0 0
30 31 1	0 0 0 0
27 30 1	0 0 0 0
32 33 1	0 0 0 0
32 34 1	0 0 0 0
32 35 1	0 0 0 0
15 32 1	0 0 0 0
36 37 1	0 0 0 0
36 38 1	0 0 0 0
36 39 1	0 0 0 0
17 36 1	0 0 0 0
16 40 2	0 0 0 0
41 42 1	0 0 0 0
21 41 1	0 0 0 0
M END
$$$$
M0012
Spartan	02202116523D
42 44 0	0 0 0 0	0 0 0	999	V2	0
1.3825	-2.1809	0.1203	H	0	0	0	0	0	0	0	0	0	0	0	0
1.7579	-1.1752	-0.1078	C	0	0	0	0	0	0	0	0	0	0	0	0
0.6334	-0.3314	-0.7042	C	0	0	0	0	0	0	0	0	0	0	0	0
-0.1103	0.1581	0.5443	C	0	0	0	0	0	0	0	0	0	0	0	0
1.045	0.6329	1.4279	C	0	0	0	0	0	0	0	0	0	0	0	0
2.159	-0.4357	1.2075	C	0	0	0	0	0	0	0	0	0	0	0	0
2.6075	-1.2977	-0.7903	H	0	0	0	0	0	0	0	0	0	0	0	0
1.0849	0.5559	-1.1758	H	0	0	0	0	0	0	0	0	0	0	0	0
-0.5504	-0.73	1.0193	H	0	0	0	0	0	0	0	0	0	0	0	0
0.7715	0.7277	2.4834	H	0	0	0	0	0	0	0	0	0	0	0	0
1.4036	1.6161	1.1033	H	0	0	0	0	0	0	0	0	0	0	0	0
-0.306	-0.9779	-1.7219	C	0	0	0	0	0	0	0	0	0	0	0	0
-0.5443	-2.0008	-1.411	H	0	0	0	0	0	0	0	0	0	0	0	0
0.1783	-1.034	-2.703	H	0	0	0	0	0	0	0	0	0	0	0	0
-1.2823	1.1372	0.1922	C	0	0	0	0	0	0	0	0	0	0	0	0
-1.3019	1.2454	-1.3355	C	0	0	0	0	0	0	0	0	0	0	0	0
-1.6295	-0.1619	-1.8542	C	0	0	0	0	0	0	0	0	0	0	0	0
-2.6196	0.3912	0.3694	C	0	0	0	0	0	0	0	0	0	0	0	0
-3.4528	1.102	0.3211	H	0	0	0	0	0	0	0	0	0	0	0	0
-2.6884	-0.1403	1.3225	H	0	0	0	0	0	0	0	0	0	0	0	0
-2.7153	-0.6071	-0.8101	C	0	0	0	0	0	0	0	0	0	0	0	0
-3.6996	-0.5165	-1.29	H	0	0	0	0	0	0	0	0	0	0	0	0
2.2154	-1.4153	2.3844	C	0	0	0	0	0	0	0	0	0	0	0	0
1.236	-1.8783	2.5502	H	0	0	0	0	0	0	0	0	0	0	0	0
2.4943	-0.9112	3.3184	H	0	0	0	0	0	0	0	0	0	0	0	0
2.9382	-2.2195	2.197	H	0	0	0	0	0	0	0	0	0	0	0	0
3.5228	0.2412	1.011	C	0	0	0	0	0	0	0	0	0	0	0	0
4.2967	-0.529	0.8534	H	0	0	0	0	0	0	0	0	0	0	0	0
3.4908	0.8613	0.1081	H	0	0	0	0	0	0	0	0	0	0	0	0
3.8849	1.1184	2.0588	O	0	0	0	0	0	0	0	0	0	0	0	0
4.0627	0.5864	2.8436	H	0	0	0	0	0	0	0	0	0	0	0	0
-1.2219	2.491	0.881	C	0	0	0	0	0	0	0	0	0	0	0	0
-2.0926	3.0965	0.6097	H	0	0	0	0	0	0	0	0	0	0	0	0
-0.3317	3.0492	0.5779	H	0	0	0	0	0	0	0	0	0	0	0	0
-1.2063	2.3778	1.9698	H	0	0	0	0	0	0	0	0	0	0	0	0
-2.1445	-0.1593	-3.2874	C	0	0	0	0	0	0	0	0	0	0	0	0
-1.4209	0.321	-3.9525	H	0	0	0	0	0	0	0	0	0	0	0	0
-3.0863	0.3928	-3.3711	H	0	0	0	0	0	0	0	0	0	0	0	0
-2.3132	-1.1829	-3.6437	H	0	0	0	0	0	0	0	0	0	0	0	0
-1.1392	2.2387	-2.0024	O	0	0	0	0	0	0	0	0	0	0	0	0
-2.5708	-1.9174	-0.2976	O	0	0	0	0	0	0	0	0	0	0	0	0
-2.7379	-2.5386	-1.0159	H	0	0	0	0	0	0	0	0	0	0	0	0
1 2 1	0 0 0 0
2 7 1	0 0 0 0
2 3 1	0 0 0 0
2 6 1	0 0 0 0
3 8 1	0 0 0 0
3 4 1	0 0 0 0
4 9 1	0 0 0 0
4 5 1	0 0 0 0
5 10 1	0 0 0 0
5 11 1	0 0 0 0
5 6 1	0 0 0 0
12 13 1	0 0 0 0
12 14 1	0 0 0 0
3 12 1	0 0 0 0
4 15 1	0 0 0 0
15 16 1	0 0 0 0
16 17 1	0 0 0 0
12 17 1	0 0 0 0
18 19 1	0 0 0 0
18 20 1	0 0 0 0
15 18 1	0 0 0 0
21 22 1	0 0 0 0
18 21 1	0 0 0 0
17 21 1	0 0 0 0
23 24 1	0 0 0 0
23 25 1	0 0 0 0
23 26 1	0 0 0 0
6 23 1	0 0 0 0
27 28 1	0 0 0 0
27 29 1	0 0 0 0
6 27 1	0 0 0 0
30 31 1	0 0 0 0
27 30 1	0 0 0 0
32 33 1	0 0 0 0
32 34 1	0 0 0 0
32 35 1	0 0 0 0
15 32 1	0 0 0 0
36 37 1	0 0 0 0
36 38 1	0 0 0 0
36 39 1	0 0 0 0
17 36 1	0 0 0 0
16 40 2	0 0 0 0
41 42 1	0 0 0 0
21 41 1	0 0 0 0
M END
$$$$
M0013
Spartan	02202116523D
42 44 0	0 0 0 0	0 0 0	999	V2	0
1.3677	-2.1427	0.1667	H	0	0	0	0	0	0	0	0	0	0	0	0
1.7396	-1.1361	-0.0618	C	0	0	0	0	0	0	0	0	0	0	0	0
0.6117	-0.2913	-0.6497	C	0	0	0	0	0	0	0	0	0	0	0	0
-0.1175	0.2064	0.6041	C	0	0	0	0	0	0	0	0	0	0	0	0
1.0513	0.6785	1.4701	C	0	0	0	0	0	0	0	0	0	0	0	0
2.1552	-0.4006	1.2545	C	0	0	0	0	0	0	0	0	0	0	0	0
2.5734	-1.2604	-0.765	H	0	0	0	0	0	0	0	0	0	0	0	0
1.0623	0.5934	-1.1277	H	0	0	0	0	0	0	0	0	0	0	0	0
-0.5552	-0.6765	1.0906	H	0	0	0	0	0	0	0	0	0	0	0	0
0.7935	0.7879	2.5288	H	0	0	0	0	0	0	0	0	0	0	0	0
1.4075	1.6568	1.1192	H	0	0	0	0	0	0	0	0	0	0	0	0
-0.3394	-0.9362	-1.6578	C	0	0	0	0	0	0	0	0	0	0	0	0
-0.5783	-1.9579	-1.3441	H	0	0	0	0	0	0	0	0	0	0	0	0
0.1359	-0.9943	-2.6433	H	0	0	0	0	0	0	0	0	0	0	0	0
-1.2877	1.19	0.2591	C	0	0	0	0	0	0	0	0	0	0	0	0
-1.321	1.292	-1.2691	C	0	0	0	0	0	0	0	0	0	0	0	0
-1.661	-0.1156	-1.7787	C	0	0	0	0	0	0	0	0	0	0	0	0
-2.6273	0.4525	0.4517	C	0	0	0	0	0	0	0	0	0	0	0	0
-3.457	1.1678	0.4043	H	0	0	0	0	0	0	0	0	0	0	0	0
-2.6919	-0.0721	1.4089	H	0	0	0	0	0	0	0	0	0	0	0	0
-2.7369	-0.5535	-0.7205	C	0	0	0	0	0	0	0	0	0	0	0	0
-3.7263	-0.4655	-1.1906	H	0	0	0	0	0	0	0	0	0	0	0	0
2.2071	-1.3775	2.432	C	0	0	0	0	0	0	0	0	0	0	0	0
1.2259	-1.8371	2.5979	H	0	0	0	0	0	0	0	0	0	0	0	0
2.5038	-0.8639	3.3537	H	0	0	0	0	0	0	0	0	0	0	0	0
2.9345	-2.1735	2.2468	H	0	0	0	0	0	0	0	0	0	0	0	0
3.5132	0.299	1.0964	C	0	0	0	0	0	0	0	0	0	0	0	0
3.4777	0.9658	0.2173	H	0	0	0	0	0	0	0	0	0	0	0	0
3.7004	0.9272	1.9745	H	0	0	0	0	0	0	0	0	0	0	0	0
4.6151	-0.5813	1.0206	O	0	0	0	0	0	0	0	0	0	0	0	0
4.5267	-1.0966	0.2094	H	0	0	0	0	0	0	0	0	0	0	0	0
-1.2146	2.5467	0.9415	C	0	0	0	0	0	0	0	0	0	0	0	0
-2.0861	3.154	0.6773	H	0	0	0	0	0	0	0	0	0	0	0	0
-0.3262	3.1014	0.625	H	0	0	0	0	0	0	0	0	0	0	0	0
-1.1877	2.4385	2.0311	H	0	0	0	0	0	0	0	0	0	0	0	0
-2.1929	-0.1162	-3.2056	C	0	0	0	0	0	0	0	0	0	0	0	0
-1.472	0.3493	-3.8833	H	0	0	0	0	0	0	0	0	0	0	0	0
-3.1283	0.4474	-3.2818	H	0	0	0	0	0	0	0	0	0	0	0	0
-2.3796	-1.1398	-3.5519	H	0	0	0	0	0	0	0	0	0	0	0	0
-1.1579	2.2819	-1.9408	O	0	0	0	0	0	0	0	0	0	0	0	0
-2.5866	-1.8602	-0.2003	O	0	0	0	0	0	0	0	0	0	0	0	0
-2.7711	-2.4877	-0.9095	H	0	0	0	0	0	0	0	0	0	0	0	0
1 2 1	0 0 0 0
2 7 1	0 0 0 0
2 3 1	0 0 0 0
2 6 1	0 0 0 0
3 8 1	0 0 0 0
3 4 1	0 0 0 0
4 9 1	0 0 0 0
4 5 1	0 0 0 0
5 10 1	0 0 0 0
5 11 1	0 0 0 0
5 6 1	0 0 0 0
12 13 1	0 0 0 0
12 14 1	0 0 0 0
3 12 1	0 0 0 0
4 15 1	0 0 0 0
15 16 1	0 0 0 0
16 17 1	0 0 0 0
12 17 1	0 0 0 0
18 19 1	0 0 0 0
18 20 1	0 0 0 0
15 18 1	0 0 0 0
21 22 1	0 0 0 0
18 21 1	0 0 0 0
17 21 1	0 0 0 0
23 24 1	0 0 0 0
23 25 1	0 0 0 0
23 26 1	0 0 0 0
6 23 1	0 0 0 0
27 28 1	0 0 0 0
27 29 1	0 0 0 0
6 27 1	0 0 0 0
30 31 1	0 0 0 0
27 30 1	0 0 0 0
32 33 1	0 0 0 0
32 34 1	0 0 0 0
32 35 1	0 0 0 0
15 32 1	0 0 0 0
36 37 1	0 0 0 0
36 38 1	0 0 0 0
36 39 1	0 0 0 0
17 36 1	0 0 0 0
16 40 2	0 0 0 0
41 42 1	0 0 0 0
21 41 1	0 0 0 0
M END
$$$$
M0014
Spartan	02202116523D
42 44 0	0 0 0 0	0 0 0	999	V2	0
1.3184	-2.1701	0.1732	H	0	0	0	0	0	0	0	0	0	0	0	0
1.7167	-1.1784	-0.0765	C	0	0	0	0	0	0	0	0	0	0	0	0
0.6053	-0.3235	-0.6789	C	0	0	0	0	0	0	0	0	0	0	0	0
-0.1327	0.1794	0.5689	C	0	0	0	0	0	0	0	0	0	0	0	0
1.0286	0.6462	1.4488	C	0	0	0	0	0	0	0	0	0	0	0	0
2.1384	-0.4272	1.2248	C	0	0	0	0	0	0	0	0	0	0	0	0
2.5673	-1.3334	-0.7465	H	0	0	0	0	0	0	0	0	0	0	0	0
1.0688	0.5594	-1.149	H	0	0	0	0	0	0	0	0	0	0	0	0
-0.577	-0.7022	1.0504	H	0	0	0	0	0	0	0	0	0	0	0	0
0.7621	0.7414	2.5066	H	0	0	0	0	0	0	0	0	0	0	0	0
1.3798	1.6312	1.1142	H	0	0	0	0	0	0	0	0	0	0	0	0
-0.3379	-0.9587	-1.7019	C	0	0	0	0	0	0	0	0	0	0	0	0
-0.5737	-1.9894	-1.4269	H	0	0	0	0	0	0	0	0	0	0	0	0
0.1391	-0.9786	-2.6876	H	0	0	0	0	0	0	0	0	0	0	0	0
-1.2962	1.1695	0.2174	C	0	0	0	0	0	0	0	0	0	0	0	0
-1.3238	1.2602	-1.3124	C	0	0	0	0	0	0	0	0	0	0	0	0
-1.6696	-0.1482	-1.8129	C	0	0	0	0	0	0	0	0	0	0	0	0
-2.6395	0.4402	0.4063	C	0	0	0	0	0	0	0	0	0	0	0	0
-3.4667	1.1571	0.3272	H	0	0	0	0	0	0	0	0	0	0	0	0
-2.7159	-0.0484	1.384	H	0	0	0	0	0	0	0	0	0	0	0	0
-2.726	-0.5933	-0.7547	C	0	0	0	0	0	0	0	0	0	0	0	0
-3.72	-0.5379	-1.2214	H	0	0	0	0	0	0	0	0	0	0	0	0
2.2235	-1.3884	2.4134	C	0	0	0	0	0	0	0	0	0	0	0	0
1.2448	-1.8425	2.6083	H	0	0	0	0	0	0	0	0	0	0	0	0
2.5419	-0.8636	3.3225	H	0	0	0	0	0	0	0	0	0	0	0	0
2.9419	-2.1885	2.2145	H	0	0	0	0	0	0	0	0	0	0	0	0
3.4788	0.279	1.0268	C	0	0	0	0	0	0	0	0	0	0	0	0
3.408	0.9437	0.1493	H	0	0	0	0	0	0	0	0	0	0	0	0
3.6865	0.9117	1.9064	H	0	0	0	0	0	0	0	0	0	0	0	0
4.4938	-0.6883	0.8457	O	0	0	0	0	0	0	0	0	0	0	0	0
5.3272	-0.2262	0.7064	H	0	0	0	0	0	0	0	0	0	0	0	0
-1.2159	2.5309	0.8885	C	0	0	0	0	0	0	0	0	0	0	0	0
-2.0871	3.1391	0.6243	H	0	0	0	0	0	0	0	0	0	0	0	0
-0.3285	3.0794	0.5601	H	0	0	0	0	0	0	0	0	0	0	0	0
-1.1814	2.4329	1.9785	H	0	0	0	0	0	0	0	0	0	0	0	0
-2.2121	-0.1622	-3.2354	C	0	0	0	0	0	0	0	0	0	0	0	0
-1.4929	0.2944	-3.9215	H	0	0	0	0	0	0	0	0	0	0	0	0
-3.1469	0.4033	-3.3116	H	0	0	0	0	0	0	0	0	0	0	0	0
-2.4025	-1.1911	-3.5593	H	0	0	0	0	0	0	0	0	0	0	0	0
-1.1374	2.2433	-1.9882	O	0	0	0	0	0	0	0	0	0	0	0	0
-2.4848	-1.9251	-0.3373	O	0	0	0	0	0	0	0	0	0	0	0	0
-3.2024	-2.1771	0.2557	H	0	0	0	0	0	0	0	0	0	0	0	0
1 2 1	0 0 0 0
2 7 1	0 0 0 0
2 3 1	0 0 0 0
2 6 1	0 0 0 0
3 8 1	0 0 0 0
3 4 1	0 0 0 0
4 9 1	0 0 0 0
4 5 1	0 0 0 0
5 10 1	0 0 0 0
5 11 1	0 0 0 0
5 6 1	0 0 0 0
12 13 1	0 0 0 0
12 14 1	0 0 0 0
3 12 1	0 0 0 0
4 15 1	0 0 0 0
15 16 1	0 0 0 0
16 17 1	0 0 0 0
12 17 1	0 0 0 0
18 19 1	0 0 0 0
18 20 1	0 0 0 0
15 18 1	0 0 0 0
21 22 1	0 0 0 0
18 21 1	0 0 0 0
17 21 1	0 0 0 0
23 24 1	0 0 0 0
23 25 1	0 0 0 0
23 26 1	0 0 0 0
6 23 1	0 0 0 0
27 28 1	0 0 0 0
27 29 1	0 0 0 0
6 27 1	0 0 0 0
30 31 1	0 0 0 0
27 30 1	0 0 0 0
32 33 1	0 0 0 0
32 34 1	0 0 0 0
32 35 1	0 0 0 0
15 32 1	0 0 0 0
36 37 1	0 0 0 0
36 38 1	0 0 0 0
36 39 1	0 0 0 0
17 36 1	0 0 0 0
16 40 2	0 0 0 0
41 42 1	0 0 0 0
21 41 1	0 0 0 0
M END
$$$$
M0015
Spartan	02202116523D
42 44 0	0 0 0 0	0 0 0	999	V2	0
1.371	-2.2047	0.1131	H	0	0	0	0	0	0	0	0	0	0	0	0
1.7495	-1.2021	-0.123	C	0	0	0	0	0	0	0	0	0	0	0	0
0.625	-0.3586	-0.7191	C	0	0	0	0	0	0	0	0	0	0	0	0
-0.1105	0.1382	0.5323	C	0	0	0	0	0	0	0	0	0	0	0	0
1.0505	0.6145	1.4066	C	0	0	0	0	0	0	0	0	0	0	0	0
2.1592	-0.4614	1.1892	C	0	0	0	0	0	0	0	0	0	0	0	0
2.5948	-1.3329	-0.8096	H	0	0	0	0	0	0	0	0	0	0	0	0
1.0783	0.5285	-1.1903	H	0	0	0	0	0	0	0	0	0	0	0	0
-0.5498	-0.747	1.0133	H	0	0	0	0	0	0	0	0	0	0	0	0
0.7886	0.7187	2.4637	H	0	0	0	0	0	0	0	0	0	0	0	0
1.4089	1.594	1.07	H	0	0	0	0	0	0	0	0	0	0	0	0
-0.3164	-1.0043	-1.7373	C	0	0	0	0	0	0	0	0	0	0	0	0
-0.5471	-2.0351	-1.4564	H	0	0	0	0	0	0	0	0	0	0	0	0
0.1571	-1.0256	-2.7249	H	0	0	0	0	0	0	0	0	0	0	0	0
-1.2812	1.1211	0.1821	C	0	0	0	0	0	0	0	0	0	0	0	0
-1.3135	1.2104	-1.3475	C	0	0	0	0	0	0	0	0	0	0	0	0
-1.6528	-0.201	-1.8461	C	0	0	0	0	0	0	0	0	0	0	0	0
-2.6201	0.3848	0.3752	C	0	0	0	0	0	0	0	0	0	0	0	0
-3.4512	1.0975	0.2981	H	0	0	0	0	0	0	0	0	0	0	0	0
-2.6906	-0.1033	1.3536	H	0	0	0	0	0	0	0	0	0	0	0	0
-2.7049	-0.6498	-0.7852	C	0	0	0	0	0	0	0	0	0	0	0	0
-3.6996	-0.5978	-1.2502	H	0	0	0	0	0	0	0	0	0	0	0	0
2.2219	-1.4304	2.3737	C	0	0	0	0	0	0	0	0	0	0	0	0
1.2343	-1.8636	2.5692	H	0	0	0	0	0	0	0	0	0	0	0	0
2.5614	-0.9167	3.2771	H	0	0	0	0	0	0	0	0	0	0	0	0
2.9132	-2.2563	2.1666	H	0	0	0	0	0	0	0	0	0	0	0	0
3.5185	0.2065	0.9916	C	0	0	0	0	0	0	0	0	0	0	0	0
4.2878	-0.57	0.8435	H	0	0	0	0	0	0	0	0	0	0	0	0
3.4861	0.8224	0.0769	H	0	0	0	0	0	0	0	0	0	0	0	0
3.8093	1.0004	2.1256	O	0	0	0	0	0	0	0	0	0	0	0	0
4.6568	1.4355	1.9802	H	0	0	0	0	0	0	0	0	0	0	0	0
-1.2055	2.4834	0.8527	C	0	0	0	0	0	0	0	0	0	0	0	0
-2.0786	3.0885	0.5874	H	0	0	0	0	0	0	0	0	0	0	0	0
-0.3182	3.0337	0.5258	H	0	0	0	0	0	0	0	0	0	0	0	0
-1.1707	2.3855	1.943	H	0	0	0	0	0	0	0	0	0	0	0	0
-2.1972	-0.2189	-3.2679	C	0	0	0	0	0	0	0	0	0	0	0	0
-1.4837	0.2465	-3.9541	H	0	0	0	0	0	0	0	0	0	0	0	0
-3.1379	0.3371	-3.342	H	0	0	0	0	0	0	0	0	0	0	0	0
-2.3775	-1.2493	-3.5931	H	0	0	0	0	0	0	0	0	0	0	0	0
-1.1353	2.193	-2.0262	O	0	0	0	0	0	0	0	0	0	0	0	0
-2.459	-1.9807	-0.3686	O	0	0	0	0	0	0	0	0	0	0	0	0
-3.171	-2.2307	0.2308	H	0	0	0	0	0	0	0	0	0	0	0	0
1 2 1	0 0 0 0
2 7 1	0 0 0 0
2 3 1	0 0 0 0
2 6 1	0 0 0 0
3 8 1	0 0 0 0
3 4 1	0 0 0 0
4 9 1	0 0 0 0
4 5 1	0 0 0 0
5 10 1	0 0 0 0
5 11 1	0 0 0 0
5 6 1	0 0 0 0
12 13 1	0 0 0 0
12 14 1	0 0 0 0
3 12 1	0 0 0 0
4 15 1	0 0 0 0
15 16 1	0 0 0 0
16 17 1	0 0 0 0
12 17 1	0 0 0 0
18 19 1	0 0 0 0
18 20 1	0 0 0 0
15 18 1	0 0 0 0
21 22 1	0 0 0 0
18 21 1	0 0 0 0
17 21 1	0 0 0 0
23 24 1	0 0 0 0
23 25 1	0 0 0 0
23 26 1	0 0 0 0
6 23 1	0 0 0 0
27 28 1	0 0 0 0
27 29 1	0 0 0 0
6 27 1	0 0 0 0
30 31 1	0 0 0 0
27 30 1	0 0 0 0
32 33 1	0 0 0 0
32 34 1	0 0 0 0
32 35 1	0 0 0 0
15 32 1	0 0 0 0
36 37 1	0 0 0 0
36 38 1	0 0 0 0
36 39 1	0 0 0 0
17 36 1	0 0 0 0
16 40 2	0 0 0 0
41 42 1	0 0 0 0
21 41 1	0 0 0 0
M END
$$$$
M0016
Spartan	02202116523D
42 44 0	0 0 0 0	0 0 0	999	V2	0
1.3588	-2.151	0.1435	H	0	0	0	0	0	0	0	0	0	0	0	0
1.7397	-1.1486	-0.0874	C	0	0	0	0	0	0	0	0	0	0	0	0
0.619	-0.297	-0.6792	C	0	0	0	0	0	0	0	0	0	0	0	0
-0.1081	0.2057	0.5747	C	0	0	0	0	0	0	0	0	0	0	0	0
1.0629	0.6741	1.4395	C	0	0	0	0	0	0	0	0	0	0	0	0
2.1612	-0.4113	1.2258	C	0	0	0	0	0	0	0	0	0	0	0	0
2.5724	-1.2823	-0.7899	H	0	0	0	0	0	0	0	0	0	0	0	0
1.0776	0.5864	-1.152	H	0	0	0	0	0	0	0	0	0	0	0	0
-0.5483	-0.6744	1.0624	H	0	0	0	0	0	0	0	0	0	0	0	0
0.8066	0.7876	2.4979	H	0	0	0	0	0	0	0	0	0	0	0	0
1.4237	1.6493	1.0863	H	0	0	0	0	0	0	0	0	0	0	0	0
-0.3295	-0.9353	-1.6957	C	0	0	0	0	0	0	0	0	0	0	0	0
-0.562	-1.9665	-1.4191	H	0	0	0	0	0	0	0	0	0	0	0	0
0.1404	-0.9533	-2.6848	H	0	0	0	0	0	0	0	0	0	0	0	0
-1.2741	1.1949	0.2294	C	0	0	0	0	0	0	0	0	0	0	0	0
-1.315	1.283	-1.3003	C	0	0	0	0	0	0	0	0	0	0	0	0
-1.6629	-0.1271	-1.7955	C	0	0	0	0	0	0	0	0	0	0	0	0
-2.6154	0.465	0.4302	C	0	0	0	0	0	0	0	0	0	0	0	0
-3.4437	1.1806	0.3538	H	0	0	0	0	0	0	0	0	0	0	0	0
-2.6848	-0.0198	1.4101	H	0	0	0	0	0	0	0	0	0	0	0	0
-2.7084	-0.5724	-0.7265	C	0	0	0	0	0	0	0	0	0	0	0	0
-3.7063	-0.5225	-1.1841	H	0	0	0	0	0	0	0	0	0	0	0	0
2.2109	-1.3839	2.4068	C	0	0	0	0	0	0	0	0	0	0	0	0
1.2276	-1.8364	2.5773	H	0	0	0	0	0	0	0	0	0	0	0	0
2.514	-0.8691	3.3254	H	0	0	0	0	0	0	0	0	0	0	0	0
2.9317	-2.1853	2.2225	H	0	0	0	0	0	0	0	0	0	0	0	0
3.5221	0.2816	1.0634	C	0	0	0	0	0	0	0	0	0	0	0	0
3.4887	0.9414	0.1796	H	0	0	0	0	0	0	0	0	0	0	0	0
3.7128	0.9153	1.9365	H	0	0	0	0	0	0	0	0	0	0	0	0
4.6203	-0.6037	0.9929	O	0	0	0	0	0	0	0	0	0	0	0	0
4.5202	-1.1355	0.1947	H	0	0	0	0	0	0	0	0	0	0	0	0
-1.1886	2.5571	0.8986	C	0	0	0	0	0	0	0	0	0	0	0	0
-2.0597	3.1662	0.6372	H	0	0	0	0	0	0	0	0	0	0	0	0
-0.3013	3.1038	0.5666	H	0	0	0	0	0	0	0	0	0	0	0	0
-1.1503	2.46	1.9885	H	0	0	0	0	0	0	0	0	0	0	0	0
-2.2182	-0.1441	-3.2131	C	0	0	0	0	0	0	0	0	0	0	0	0
-1.507	0.3157	-3.9064	H	0	0	0	0	0	0	0	0	0	0	0	0
-3.1564	0.418	-3.2802	H	0	0	0	0	0	0	0	0	0	0	0	0
-2.4077	-1.1745	-3.5345	H	0	0	0	0	0	0	0	0	0	0	0	0
-1.1355	2.2646	-1.9798	O	0	0	0	0	0	0	0	0	0	0	0	0
-2.4577	-1.9014	-0.3066	O	0	0	0	0	0	0	0	0	0	0	0	0
-3.1698	-2.1547	0.2915	H	0	0	0	0	0	0	0	0	0	0	0	0
1 2 1	0 0 0 0
2 7 1	0 0 0 0
2 3 1	0 0 0 0
2 6 1	0 0 0 0
3 8 1	0 0 0 0
3 4 1	0 0 0 0
4 9 1	0 0 0 0
4 5 1	0 0 0 0
5 10 1	0 0 0 0
5 11 1	0 0 0 0
5 6 1	0 0 0 0
12 13 1	0 0 0 0
12 14 1	0 0 0 0
3 12 1	0 0 0 0
4 15 1	0 0 0 0
15 16 1	0 0 0 0
16 17 1	0 0 0 0
12 17 1	0 0 0 0
18 19 1	0 0 0 0
18 20 1	0 0 0 0
15 18 1	0 0 0 0
21 22 1	0 0 0 0
18 21 1	0 0 0 0
17 21 1	0 0 0 0
23 24 1	0 0 0 0
23 25 1	0 0 0 0
23 26 1	0 0 0 0
6 23 1	0 0 0 0
27 28 1	0 0 0 0
27 29 1	0 0 0 0
6 27 1	0 0 0 0
30 31 1	0 0 0 0
27 30 1	0 0 0 0
32 33 1	0 0 0 0
32 34 1	0 0 0 0
32 35 1	0 0 0 0
15 32 1	0 0 0 0
36 37 1	0 0 0 0
36 38 1	0 0 0 0
36 39 1	0 0 0 0
17 36 1	0 0 0 0
16 40 2	0 0 0 0
41 42 1	0 0 0 0
21 41 1	0 0 0 0
M END
$$$$
M0017
Spartan	02202116523D
42 44 0	0 0 0 0	0 0 0	999	V2	0
1.3781	-2.1876	0.0906	H	0	0	0	0	0	0	0	0	0	0	0	0
1.7602	-1.1843	-0.1359	C	0	0	0	0	0	0	0	0	0	0	0	0
0.6415	-0.3344	-0.7348	C	0	0	0	0	0	0	0	0	0	0	0	0
-0.1017	0.1575	0.5141	C	0	0	0	0	0	0	0	0	0	0	0	0
1.0541	0.6267	1.4	C	0	0	0	0	0	0	0	0	0	0	0	0
2.1635	-0.4472	1.1801	C	0	0	0	0	0	0	0	0	0	0	0	0
2.6097	-1.3119	-0.8172	H	0	0	0	0	0	0	0	0	0	0	0	0
1.0994	0.5534	-1.1995	H	0	0	0	0	0	0	0	0	0	0	0	0
-0.5457	-0.729	0.9878	H	0	0	0	0	0	0	0	0	0	0	0	0
0.78	0.7226	2.4557	H	0	0	0	0	0	0	0	0	0	0	0	0
1.4175	1.6084	1.0761	H	0	0	0	0	0	0	0	0	0	0	0	0
-0.2943	-0.9754	-1.7613	C	0	0	0	0	0	0	0	0	0	0	0	0
-0.5239	-2.0084	-1.4897	H	0	0	0	0	0	0	0	0	0	0	0	0
0.1846	-0.9889	-2.7459	H	0	0	0	0	0	0	0	0	0	0	0	0
-1.2678	1.144	0.1604	C	0	0	0	0	0	0	0	0	0	0	0	0
-1.2959	1.2363	-1.3695	C	0	0	0	0	0	0	0	0	0	0	0	0
-1.6311	-0.1745	-1.8714	C	0	0	0	0	0	0	0	0	0	0	0	0
-2.6084	0.409	0.3457	C	0	0	0	0	0	0	0	0	0	0	0	0
-3.4383	1.1217	0.2606	H	0	0	0	0	0	0	0	0	0	0	0	0
-2.6876	-0.0768	1.3244	H	0	0	0	0	0	0	0	0	0	0	0	0
-2.6846	-0.6272	-0.8133	C	0	0	0	0	0	0	0	0	0	0	0	0
-3.6782	-0.5813	-1.2802	H	0	0	0	0	0	0	0	0	0	0	0	0
2.214	-1.427	2.3575	C	0	0	0	0	0	0	0	0	0	0	0	0
1.2328	-1.886	2.5218	H	0	0	0	0	0	0	0	0	0	0	0	0
2.4936	-0.9233	3.2912	H	0	0	0	0	0	0	0	0	0	0	0	0
2.9334	-2.2344	2.1713	H	0	0	0	0	0	0	0	0	0	0	0	0
3.5307	0.2238	0.985	C	0	0	0	0	0	0	0	0	0	0	0	0
4.2994	-0.5498	0.8195	H	0	0	0	0	0	0	0	0	0	0	0	0
3.5003	0.8508	0.0873	H	0	0	0	0	0	0	0	0	0	0	0	0
3.9002	1.0903	2.0386	O	0	0	0	0	0	0	0	0	0	0	0	0
4.0868	0.5498	2.814	H	0	0	0	0	0	0	0	0	0	0	0	0
-1.1932	2.5046	0.8339	C	0	0	0	0	0	0	0	0	0	0	0	0
-2.0617	3.113	0.5627	H	0	0	0	0	0	0	0	0	0	0	0	0
-0.3019	3.0527	0.5161	H	0	0	0	0	0	0	0	0	0	0	0	0
-1.1687	2.4046	1.9238	H	0	0	0	0	0	0	0	0	0	0	0	0
-2.1733	-0.1914	-3.2939	C	0	0	0	0	0	0	0	0	0	0	0	0
-1.4573	0.2697	-3.9801	H	0	0	0	0	0	0	0	0	0	0	0	0
-3.1113	0.3688	-3.3695	H	0	0	0	0	0	0	0	0	0	0	0	0
-2.3583	-1.2211	-3.6181	H	0	0	0	0	0	0	0	0	0	0	0	0
-1.1184	2.2207	-2.0454	O	0	0	0	0	0	0	0	0	0	0	0	0
-2.4318	-1.9558	-0.3927	O	0	0	0	0	0	0	0	0	0	0	0	0
-3.1462	-2.2124	0.2002	H	0	0	0	0	0	0	0	0	0	0	0	0
1 2 1	0 0 0 0
2 7 1	0 0 0 0
2 3 1	0 0 0 0
2 6 1	0 0 0 0
3 8 1	0 0 0 0
3 4 1	0 0 0 0
4 9 1	0 0 0 0
4 5 1	0 0 0 0
5 10 1	0 0 0 0
5 11 1	0 0 0 0
5 6 1	0 0 0 0
12 13 1	0 0 0 0
12 14 1	0 0 0 0
3 12 1	0 0 0 0
4 15 1	0 0 0 0
15 16 1	0 0 0 0
16 17 1	0 0 0 0
12 17 1	0 0 0 0
18 19 1	0 0 0 0
18 20 1	0 0 0 0
15 18 1	0 0 0 0
21 22 1	0 0 0 0
18 21 1	0 0 0 0
17 21 1	0 0 0 0
23 24 1	0 0 0 0
23 25 1	0 0 0 0
23 26 1	0 0 0 0
6 23 1	0 0 0 0
27 28 1	0 0 0 0
27 29 1	0 0 0 0
6 27 1	0 0 0 0
30 31 1	0 0 0 0
27 30 1	0 0 0 0
32 33 1	0 0 0 0
32 34 1	0 0 0 0
32 35 1	0 0 0 0
15 32 1	0 0 0 0
36 37 1	0 0 0 0
36 38 1	0 0 0 0
36 39 1	0 0 0 0
17 36 1	0 0 0 0
16 40 2	0 0 0 0
41 42 1	0 0 0 0
21 41 1	0 0 0 0
M END
$$$$
M0018
Spartan	02202116523D
42 44 0	0 0 0 0	0 0 0	999	V2	0
1.3689	-2.2109	0.188	H	0	0	0	0	0	0	0	0	0	0	0	0
1.7367	-1.2052	-0.0593	C	0	0	0	0	0	0	0	0	0	0	0	0
0.6042	-0.3712	-0.6508	C	0	0	0	0	0	0	0	0	0	0	0	0
-0.1282	0.1327	0.6001	C	0	0	0	0	0	0	0	0	0	0	0	0
1.039	0.6211	1.4601	C	0	0	0	0	0	0	0	0	0	0	0	0
2.1505	-0.4511	1.245	C	0	0	0	0	0	0	0	0	0	0	0	0
2.5767	-1.3232	-0.7498	H	0	0	0	0	0	0	0	0	0	0	0	0
1.0616	0.5126	-1.1181	H	0	0	0	0	0	0	0	0	0	0	0	0
-0.5511	-0.7459	1.1158	H	0	0	0	0	0	0	0	0	0	0	0	0
0.7816	0.7346	2.5184	H	0	0	0	0	0	0	0	0	0	0	0	0
1.391	1.5896	1.0915	H	0	0	0	0	0	0	0	0	0	0	0	0
-0.3361	-1.0122	-1.6707	C	0	0	0	0	0	0	0	0	0	0	0	0
-0.5803	-2.0471	-1.4039	H	0	0	0	0	0	0	0	0	0	0	0	0
0.1511	-1.0505	-2.6506	H	0	0	0	0	0	0	0	0	0	0	0	0
-1.3109	1.0995	0.2529	C	0	0	0	0	0	0	0	0	0	0	0	0
-1.338	1.2076	-1.278	C	0	0	0	0	0	0	0	0	0	0	0	0
-1.6599	-0.1981	-1.7977	C	0	0	0	0	0	0	0	0	0	0	0	0
-2.6424	0.3448	0.4343	C	0	0	0	0	0	0	0	0	0	0	0	0
-3.479	1.0519	0.3958	H	0	0	0	0	0	0	0	0	0	0	0	0
-2.7087	-0.1774	1.395	H	0	0	0	0	0	0	0	0	0	0	0	0
-2.7436	-0.6546	-0.7558	C	0	0	0	0	0	0	0	0	0	0	0	0
-3.7228	-0.5589	-1.2319	H	0	0	0	0	0	0	0	0	0	0	0	0
2.2226	-1.4139	2.4338	C	0	0	0	0	0	0	0	0	0	0	0	0
1.2388	-1.854	2.6319	H	0	0	0	0	0	0	0	0	0	0	0	0
2.5483	-0.9006	3.3464	H	0	0	0	0	0	0	0	0	0	0	0	0
2.9206	-2.2365	2.2374	H	0	0	0	0	0	0	0	0	0	0	0	0
3.5132	0.2191	1.0774	C	0	0	0	0	0	0	0	0	0	0	0	0
3.7436	0.8042	1.9831	H	0	0	0	0	0	0	0	0	0	0	0	0
4.2885	-0.5578	0.9746	H	0	0	0	0	0	0	0	0	0	0	0	0
3.4784	1.05	-0.0664	O	0	0	0	0	0	0	0	0	0	0	0	0
4.3314	1.4881	-0.1518	H	0	0	0	0	0	0	0	0	0	0	0	0
-1.2564	2.4537	0.9409	C	0	0	0	0	0	0	0	0	0	0	0	0
-2.1299	3.0543	0.6681	H	0	0	0	0	0	0	0	0	0	0	0	0
-0.3691	3.0154	0.636	H	0	0	0	0	0	0	0	0	0	0	0	0
-1.2414	2.3425	2.0302	H	0	0	0	0	0	0	0	0	0	0	0	0
-2.1824	-0.2053	-3.2269	C	0	0	0	0	0	0	0	0	0	0	0	0
-1.4502	0.239	-3.9067	H	0	0	0	0	0	0	0	0	0	0	0	0
-3.1077	0.3731	-3.3141	H	0	0	0	0	0	0	0	0	0	0	0	0
-2.3861	-1.2315	-3.5501	H	0	0	0	0	0	0	0	0	0	0	0	0
-1.1906	2.209	-1.9362	O	0	0	0	0	0	0	0	0	0	0	0	0
-2.6881	-2.0114	-0.3704	O	0	0	0	0	0	0	0	0	0	0	0	0
-1.9437	-2.1253	0.2324	H	0	0	0	0	0	0	0	0	0	0	0	0
1 2 1	0 0 0 0
2 7 1	0 0 0 0
2 3 1	0 0 0 0
2 6 1	0 0 0 0
3 8 1	0 0 0 0
3 4 1	0 0 0 0
4 9 1	0 0 0 0
4 5 1	0 0 0 0
5 10 1	0 0 0 0
5 11 1	0 0 0 0
5 6 1	0 0 0 0
12 13 1	0 0 0 0
12 14 1	0 0 0 0
3 12 1	0 0 0 0
4 15 1	0 0 0 0
15 16 1	0 0 0 0
16 17 1	0 0 0 0
12 17 1	0 0 0 0
18 19 1	0 0 0 0
18 20 1	0 0 0 0
15 18 1	0 0 0 0
21 22 1	0 0 0 0
18 21 1	0 0 0 0
17 21 1	0 0 0 0
23 24 1	0 0 0 0
23 25 1	0 0 0 0
23 26 1	0 0 0 0
6 23 1	0 0 0 0
27 28 1	0 0 0 0
27 29 1	0 0 0 0
6 27 1	0 0 0 0
30 31 1	0 0 0 0
27 30 1	0 0 0 0
32 33 1	0 0 0 0
32 34 1	0 0 0 0
32 35 1	0 0 0 0
15 32 1	0 0 0 0
36 37 1	0 0 0 0
36 38 1	0 0 0 0
36 39 1	0 0 0 0
17 36 1	0 0 0 0
16 40 2	0 0 0 0
41 42 1	0 0 0 0
21 41 1	0 0 0 0
M END
$$$$
M0019
Spartan	02202116523D
42 44 0	0 0 0 0	0 0 0	999	V2	0
-1.3666	-0.2146	2.1945	H	0	0	0	0	0	0	0	0	0	0	0	0
-1.7446	0.0389	1.195	C	0	0	0	0	0	0	0	0	0	0	0	0
-0.617	0.6368	0.3577	C	0	0	0	0	0	0	0	0	0	0	0	0
0.1129	-0.6146	-0.1489	C	0	0	0	0	0	0	0	0	0	0	0	0
-1.0554	-1.4766	-0.632	C	0	0	0	0	0	0	0	0	0	0	0	0
-2.1687	-1.2599	0.436	C	0	0	0	0	0	0	0	0	0	0	0	0
-2.5804	0.7326	1.3535	H	0	0	0	0	0	0	0	0	0	0	0	0
-1.0685	1.1032	-0.5311	H	0	0	0	0	0	0	0	0	0	0	0	0
0.5387	-1.1273	0.7298	H	0	0	0	0	0	0	0	0	0	0	0	0
-0.7966	-2.5347	-0.7426	H	0	0	0	0	0	0	0	0	0	0	0	0
-1.4105	-1.1115	-1.6009	H	0	0	0	0	0	0	0	0	0	0	0	0
0.3248	1.6562	0.9974	C	0	0	0	0	0	0	0	0	0	0	0	0
0.572	1.3841	2.0299	H	0	0	0	0	0	0	0	0	0	0	0	0
-0.1609	2.6367	1.0408	H	0	0	0	0	0	0	0	0	0	0	0	0
1.2928	-0.2657	-1.1191	C	0	0	0	0	0	0	0	0	0	0	0	0
1.3181	1.2654	-1.225	C	0	0	0	0	0	0	0	0	0	0	0	0
1.6463	1.7831	0.1801	C	0	0	0	0	0	0	0	0	0	0	0	0
2.6266	-0.4481	-0.3687	C	0	0	0	0	0	0	0	0	0	0	0	0
3.4611	-0.4068	-1.0782	H	0	0	0	0	0	0	0	0	0	0	0	0
2.6954	-1.4106	0.1499	H	0	0	0	0	0	0	0	0	0	0	0	0
2.7297	0.7396	0.6334	C	0	0	0	0	0	0	0	0	0	0	0	0
3.7088	1.2158	0.5377	H	0	0	0	0	0	0	0	0	0	0	0	0
-2.2558	-2.4463	1.4003	C	0	0	0	0	0	0	0	0	0	0	0	0
-1.2789	-2.65	1.8538	H	0	0	0	0	0	0	0	0	0	0	0	0
-2.58	-3.3566	0.8825	H	0	0	0	0	0	0	0	0	0	0	0	0
-2.9647	-2.2476	2.2131	H	0	0	0	0	0	0	0	0	0	0	0	0
-3.5331	-1.0843	-0.2472	C	0	0	0	0	0	0	0	0	0	0	0	0
-3.7688	-1.9849	-0.8246	H	0	0	0	0	0	0	0	0	0	0	0	0
-4.3155	-0.9708	0.5208	H	0	0	0	0	0	0	0	0	0	0	0	0
-3.5781	-0.0191	-1.1752	O	0	0	0	0	0	0	0	0	0	0	0	0
-3.5333	0.8096	-0.6846	H	0	0	0	0	0	0	0	0	0	0	0	0
1.2322	-0.952	-2.4741	C	0	0	0	0	0	0	0	0	0	0	0	0
2.1037	-0.6791	-3.0774	H	0	0	0	0	0	0	0	0	0	0	0	0
0.3431	-0.646	-3.0319	H	0	0	0	0	0	0	0	0	0	0	0	0
1.2168	-2.0412	-2.3641	H	0	0	0	0	0	0	0	0	0	0	0	0
2.1689	3.2124	0.1877	C	0	0	0	0	0	0	0	0	0	0	0	0
1.4383	3.8924	-0.2607	H	0	0	0	0	0	0	0	0	0	0	0	0
3.0966	3.2979	-0.388	H	0	0	0	0	0	0	0	0	0	0	0	0
2.3696	3.5371	1.2146	H	0	0	0	0	0	0	0	0	0	0	0	0
1.1598	1.9261	-2.2227	O	0	0	0	0	0	0	0	0	0	0	0	0
2.6738	0.3527	1.9899	O	0	0	0	0	0	0	0	0	0	0	0	0
1.9473	-0.2724	2.0988	H	0	0	0	0	0	0	0	0	0	0	0	0
1 2 1	0 0 0 0
2 7 1	0 0 0 0
2 3 1	0 0 0 0
2 6 1	0 0 0 0
3 8 1	0 0 0 0
3 4 1	0 0 0 0
4 9 1	0 0 0 0
4 5 1	0 0 0 0
5 10 1	0 0 0 0
5 11 1	0 0 0 0
5 6 1	0 0 0 0
12 13 1	0 0 0 0
12 14 1	0 0 0 0
3 12 1	0 0 0 0
4 15 1	0 0 0 0
15 16 1	0 0 0 0
16 17 1	0 0 0 0
12 17 1	0 0 0 0
18 19 1	0 0 0 0
18 20 1	0 0 0 0
15 18 1	0 0 0 0
21 22 1	0 0 0 0
18 21 1	0 0 0 0
17 21 1	0 0 0 0
23 24 1	0 0 0 0
23 25 1	0 0 0 0
23 26 1	0 0 0 0
6 23 1	0 0 0 0
27 28 1	0 0 0 0
27 29 1	0 0 0 0
6 27 1	0 0 0 0
30 31 1	0 0 0 0
27 30 1	0 0 0 0
32 33 1	0 0 0 0
32 34 1	0 0 0 0
32 35 1	0 0 0 0
15 32 1	0 0 0 0
36 37 1	0 0 0 0
36 38 1	0 0 0 0
36 39 1	0 0 0 0
17 36 1	0 0 0 0
16 40 2	0 0 0 0
41 42 1	0 0 0 0
21 41 1	0 0 0 0
M END
$$$$
M0020
Spartan	02202116523D
42 44 0	0 0 0 0	0 0 0	999	V2	0
1.3844	-2.2198	0.211	H	0	0	0	0	0	0	0	0	0	0	0	0
1.7564	-1.2187	-0.0472	C	0	0	0	0	0	0	0	0	0	0	0	0
0.6266	-0.385	-0.6425	C	0	0	0	0	0	0	0	0	0	0	0	0
-0.1107	0.1189	0.6057	C	0	0	0	0	0	0	0	0	0	0	0	0
1.0546	0.6086	1.4683	C	0	0	0	0	0	0	0	0	0	0	0	0
2.1786	-0.4506	1.2444	C	0	0	0	0	0	0	0	0	0	0	0	0
2.5934	-1.3437	-0.7393	H	0	0	0	0	0	0	0	0	0	0	0	0
1.0876	0.4988	-1.1086	H	0	0	0	0	0	0	0	0	0	0	0	0
-0.5296	-0.7602	1.1224	H	0	0	0	0	0	0	0	0	0	0	0	0
0.7991	0.7166	2.5274	H	0	0	0	0	0	0	0	0	0	0	0	0
1.3735	1.5991	1.1183	H	0	0	0	0	0	0	0	0	0	0	0	0
-0.3077	-1.0177	-1.6727	C	0	0	0	0	0	0	0	0	0	0	0	0
-0.5548	-2.0534	-1.4139	H	0	0	0	0	0	0	0	0	0	0	0	0
0.188	-1.0516	-2.648	H	0	0	0	0	0	0	0	0	0	0	0	0
-1.2965	1.0821	0.2581	C	0	0	0	0	0	0	0	0	0	0	0	0
-1.3065	1.1997	-1.2724	C	0	0	0	0	0	0	0	0	0	0	0	0
-1.6292	-0.2004	-1.8052	C	0	0	0	0	0	0	0	0	0	0	0	0
-2.6268	0.322	0.4259	C	0	0	0	0	0	0	0	0	0	0	0	0
-3.4653	1.0278	0.3924	H	0	0	0	0	0	0	0	0	0	0	0	0
-2.6945	-0.2112	1.3805	H	0	0	0	0	0	0	0	0	0	0	0	0
-2.7215	-0.6646	-0.7761	C	0	0	0	0	0	0	0	0	0	0	0	0
-3.6974	-0.5612	-1.2584	H	0	0	0	0	0	0	0	0	0	0	0	0
2.2709	-1.3975	2.4449	C	0	0	0	0	0	0	0	0	0	0	0	0
1.2922	-1.8369	2.6699	H	0	0	0	0	0	0	0	0	0	0	0	0
2.6161	-0.8724	3.3437	H	0	0	0	0	0	0	0	0	0	0	0	0
2.9668	-2.2205	2.2444	H	0	0	0	0	0	0	0	0	0	0	0	0
3.5464	0.2214	1.048	C	0	0	0	0	0	0	0	0	0	0	0	0
3.7848	0.8376	1.9303	H	0	0	0	0	0	0	0	0	0	0	0	0
4.3183	-0.5521	0.9712	H	0	0	0	0	0	0	0	0	0	0	0	0
3.6535	0.9749	-0.1431	O	0	0	0	0	0	0	0	0	0	0	0	0
3.1308	1.7786	-0.0451	H	0	0	0	0	0	0	0	0	0	0	0	0
-1.2541	2.4326	0.9554	C	0	0	0	0	0	0	0	0	0	0	0	0
-2.1333	3.0267	0.6875	H	0	0	0	0	0	0	0	0	0	0	0	0
-0.3744	3.0076	0.6522	H	0	0	0	0	0	0	0	0	0	0	0	0
-1.2369	2.3155	2.0439	H	0	0	0	0	0	0	0	0	0	0	0	0
-2.1382	-0.196	-3.2394	C	0	0	0	0	0	0	0	0	0	0	0	0
-1.4003	0.2558	-3.9091	H	0	0	0	0	0	0	0	0	0	0	0	0
-3.0647	0.3811	-3.3295	H	0	0	0	0	0	0	0	0	0	0	0	0
-2.3367	-1.2204	-3.5732	H	0	0	0	0	0	0	0	0	0	0	0	0
-1.1351	2.2038	-1.9207	O	0	0	0	0	0	0	0	0	0	0	0	0
-2.6728	-2.0257	-0.405	O	0	0	0	0	0	0	0	0	0	0	0	0
-1.9346	-2.1496	0.2035	H	0	0	0	0	0	0	0	0	0	0	0	0
1 2 1	0 0 0 0
2 7 1	0 0 0 0
2 3 1	0 0 0 0
2 6 1	0 0 0 0
3 8 1	0 0 0 0
3 4 1	0 0 0 0
4 9 1	0 0 0 0
4 5 1	0 0 0 0
5 10 1	0 0 0 0
5 11 1	0 0 0 0
5 6 1	0 0 0 0
12 13 1	0 0 0 0
12 14 1	0 0 0 0
3 12 1	0 0 0 0
4 15 1	0 0 0 0
15 16 1	0 0 0 0
16 17 1	0 0 0 0
12 17 1	0 0 0 0
18 19 1	0 0 0 0
18 20 1	0 0 0 0
15 18 1	0 0 0 0
21 22 1	0 0 0 0
18 21 1	0 0 0 0
17 21 1	0 0 0 0
23 24 1	0 0 0 0
23 25 1	0 0 0 0
23 26 1	0 0 0 0
6 23 1	0 0 0 0
27 28 1	0 0 0 0
27 29 1	0 0 0 0
6 27 1	0 0 0 0
30 31 1	0 0 0 0
27 30 1	0 0 0 0
32 33 1	0 0 0 0
32 34 1	0 0 0 0
32 35 1	0 0 0 0
15 32 1	0 0 0 0
36 37 1	0 0 0 0
36 38 1	0 0 0 0
36 39 1	0 0 0 0
17 36 1	0 0 0 0
16 40 2	0 0 0 0
41 42 1	0 0 0 0
21 41 1	0 0 0 0
M END
$$$$
M0021
Spartan	02202116523D
42 44 0	0 0 0 0	0 0 0	999	V2	0
1.2813	-2.1727	0.2017	H	0	0	0	0	0	0	0	0	0	0	0	0
1.6889	-1.1879	-0.0652	C	0	0	0	0	0	0	0	0	0	0	0	0
0.5856	-0.3299	-0.6764	C	0	0	0	0	0	0	0	0	0	0	0	0
-0.1523	0.1881	0.5659	C	0	0	0	0	0	0	0	0	0	0	0	0
1.0126	0.6574	1.4412	C	0	0	0	0	0	0	0	0	0	0	0	0
2.1231	-0.4149	1.2167	C	0	0	0	0	0	0	0	0	0	0	0	0
2.5372	-1.3634	-0.7333	H	0	0	0	0	0	0	0	0	0	0	0	0
1.0581	0.549	-1.1435	H	0	0	0	0	0	0	0	0	0	0	0	0
-0.5897	-0.6859	1.0762	H	0	0	0	0	0	0	0	0	0	0	0	0
0.7467	0.7613	2.4979	H	0	0	0	0	0	0	0	0	0	0	0	0
1.3621	1.6401	1.0993	H	0	0	0	0	0	0	0	0	0	0	0	0
-0.3536	-0.9493	-1.711	C	0	0	0	0	0	0	0	0	0	0	0	0
-0.6196	-1.9795	-1.4478	H	0	0	0	0	0	0	0	0	0	0	0	0
0.1458	-0.9953	-2.6842	H	0	0	0	0	0	0	0	0	0	0	0	0
-1.3196	1.1703	0.2098	C	0	0	0	0	0	0	0	0	0	0	0	0
-1.3217	1.285	-1.321	C	0	0	0	0	0	0	0	0	0	0	0	0
-1.6618	-0.112	-1.8519	C	0	0	0	0	0	0	0	0	0	0	0	0
-2.6621	0.4307	0.3721	C	0	0	0	0	0	0	0	0	0	0	0	0
-3.489	1.1489	0.3317	H	0	0	0	0	0	0	0	0	0	0	0	0
-2.7447	-0.0978	1.3281	H	0	0	0	0	0	0	0	0	0	0	0	0
-2.7656	-0.5572	-0.827	C	0	0	0	0	0	0	0	0	0	0	0	0
-3.7369	-0.4405	-1.3142	H	0	0	0	0	0	0	0	0	0	0	0	0
2.2275	-1.3594	2.4174	C	0	0	0	0	0	0	0	0	0	0	0	0
1.2486	-1.7877	2.6612	H	0	0	0	0	0	0	0	0	0	0	0	0
2.5931	-0.8353	3.3099	H	0	0	0	0	0	0	0	0	0	0	0	0
2.9011	-2.198	2.2049	H	0	0	0	0	0	0	0	0	0	0	0	0
3.464	0.2981	0.9837	C	0	0	0	0	0	0	0	0	0	0	0	0
3.3877	0.9305	0.0921	H	0	0	0	0	0	0	0	0	0	0	0	0
3.6765	0.9626	1.838	H	0	0	0	0	0	0	0	0	0	0	0	0
4.5446	-0.5758	0.737	O	0	0	0	0	0	0	0	0	0	0	0	0
4.7569	-1.0267	1.5612	H	0	0	0	0	0	0	0	0	0	0	0	0
-1.2579	2.5211	0.9045	C	0	0	0	0	0	0	0	0	0	0	0	0
-2.1262	3.1289	0.6311	H	0	0	0	0	0	0	0	0	0	0	0	0
-0.3668	3.0797	0.6049	H	0	0	0	0	0	0	0	0	0	0	0	0
-1.248	2.4056	1.9933	H	0	0	0	0	0	0	0	0	0	0	0	0
-2.1639	-0.1038	-3.2885	C	0	0	0	0	0	0	0	0	0	0	0	0
-1.4171	0.3368	-3.9551	H	0	0	0	0	0	0	0	0	0	0	0	0
-3.0816	0.4853	-3.3846	H	0	0	0	0	0	0	0	0	0	0	0	0
-2.3745	-1.1255	-3.6216	H	0	0	0	0	0	0	0	0	0	0	0	0
-1.1355	2.2847	-1.9717	O	0	0	0	0	0	0	0	0	0	0	0	0
-2.7384	-1.9176	-0.453	O	0	0	0	0	0	0	0	0	0	0	0	0
-2.0149	-2.0481	0.1704	H	0	0	0	0	0	0	0	0	0	0	0	0
1 2 1	0 0 0 0
2 7 1	0 0 0 0
2 3 1	0 0 0 0
2 6 1	0 0 0 0
3 8 1	0 0 0 0
3 4 1	0 0 0 0
4 9 1	0 0 0 0
4 5 1	0 0 0 0
5 10 1	0 0 0 0
5 11 1	0 0 0 0
5 6 1	0 0 0 0
12 13 1	0 0 0 0
12 14 1	0 0 0 0
3 12 1	0 0 0 0
4 15 1	0 0 0 0
15 16 1	0 0 0 0
16 17 1	0 0 0 0
12 17 1	0 0 0 0
18 19 1	0 0 0 0
18 20 1	0 0 0 0
15 18 1	0 0 0 0
21 22 1	0 0 0 0
18 21 1	0 0 0 0
17 21 1	0 0 0 0
23 24 1	0 0 0 0
23 25 1	0 0 0 0
23 26 1	0 0 0 0
6 23 1	0 0 0 0
27 28 1	0 0 0 0
27 29 1	0 0 0 0
6 27 1	0 0 0 0
30 31 1	0 0 0 0
27 30 1	0 0 0 0
32 33 1	0 0 0 0
32 34 1	0 0 0 0
32 35 1	0 0 0 0
15 32 1	0 0 0 0
36 37 1	0 0 0 0
36 38 1	0 0 0 0
36 39 1	0 0 0 0
17 36 1	0 0 0 0
16 40 2	0 0 0 0
41 42 1	0 0 0 0
21 41 1	0 0 0 0
M END
$$$$
M0022
Spartan	02202116523D
42 44 0	0 0 0 0	0 0 0	999	V2	0
1.3023	-2.1767	0.1974	H	0	0	0	0	0	0	0	0	0	0	0	0
1.6927	-1.1838	-0.0632	C	0	0	0	0	0	0	0	0	0	0	0	0
0.5762	-0.3367	-0.666	C	0	0	0	0	0	0	0	0	0	0	0	0
-0.1588	0.1747	0.5803	C	0	0	0	0	0	0	0	0	0	0	0	0
1.0075	0.6545	1.4473	C	0	0	0	0	0	0	0	0	0	0	0	0
2.119	-0.4184	1.2286	C	0	0	0	0	0	0	0	0	0	0	0	0
2.5395	-1.3423	-0.737	H	0	0	0	0	0	0	0	0	0	0	0	0
1.0362	0.5477	-1.1356	H	0	0	0	0	0	0	0	0	0	0	0	0
-0.5853	-0.7025	1.0941	H	0	0	0	0	0	0	0	0	0	0	0	0
0.7469	0.7634	2.5047	H	0	0	0	0	0	0	0	0	0	0	0	0
1.3506	1.6362	1.0956	H	0	0	0	0	0	0	0	0	0	0	0	0
-0.3633	-0.9645	-1.6953	C	0	0	0	0	0	0	0	0	0	0	0	0
-0.6174	-1.9973	-1.4312	H	0	0	0	0	0	0	0	0	0	0	0	0
0.1301	-1.0052	-2.6719	H	0	0	0	0	0	0	0	0	0	0	0	0
-1.3367	1.1467	0.231	C	0	0	0	0	0	0	0	0	0	0	0	0
-1.3492	1.2601	-1.2995	C	0	0	0	0	0	0	0	0	0	0	0	0
-1.6804	-0.14	-1.8274	C	0	0	0	0	0	0	0	0	0	0	0	0
-2.672	0.396	0.4022	C	0	0	0	0	0	0	0	0	0	0	0	0
-3.5055	1.107	0.3647	H	0	0	0	0	0	0	0	0	0	0	0	0
-2.7443	-0.1314	1.3598	H	0	0	0	0	0	0	0	0	0	0	0	0
-2.7729	-0.5955	-0.7945	C	0	0	0	0	0	0	0	0	0	0	0	0
-3.7487	-0.4898	-1.2756	H	0	0	0	0	0	0	0	0	0	0	0	0
2.2134	-1.3665	2.4269	C	0	0	0	0	0	0	0	0	0	0	0	0
1.237	-1.8188	2.6365	H	0	0	0	0	0	0	0	0	0	0	0	0
2.5386	-0.832	3.3275	H	0	0	0	0	0	0	0	0	0	0	0	0
2.9297	-2.1684	2.2311	H	0	0	0	0	0	0	0	0	0	0	0	0
3.4571	0.2878	1.0148	C	0	0	0	0	0	0	0	0	0	0	0	0
3.3794	0.945	0.1323	H	0	0	0	0	0	0	0	0	0	0	0	0
3.6703	0.9281	1.8873	H	0	0	0	0	0	0	0	0	0	0	0	0
4.4692	-0.6815	0.8346	O	0	0	0	0	0	0	0	0	0	0	0	0
5.304	-0.223	0.6915	H	0	0	0	0	0	0	0	0	0	0	0	0
-1.2824	2.4981	0.9249	C	0	0	0	0	0	0	0	0	0	0	0	0
-2.1568	3.0991	0.6557	H	0	0	0	0	0	0	0	0	0	0	0	0
-0.3969	3.0636	0.6207	H	0	0	0	0	0	0	0	0	0	0	0	0
-1.2659	2.383	2.0137	H	0	0	0	0	0	0	0	0	0	0	0	0
-2.1928	-0.1373	-3.2604	C	0	0	0	0	0	0	0	0	0	0	0	0
-1.455	0.3109	-3.9327	H	0	0	0	0	0	0	0	0	0	0	0	0
-3.1174	0.4428	-3.3499	H	0	0	0	0	0	0	0	0	0	0	0	0
-2.3954	-1.1615	-3.5917	H	0	0	0	0	0	0	0	0	0	0	0	0
-1.1746	2.2607	-1.9524	O	0	0	0	0	0	0	0	0	0	0	0	0
-2.7289	-1.955	-0.4188	O	0	0	0	0	0	0	0	0	0	0	0	0
-1.9995	-2.0773	0.1997	H	0	0	0	0	0	0	0	0	0	0	0	0
1 2 1	0 0 0 0
2 7 1	0 0 0 0
2 3 1	0 0 0 0
2 6 1	0 0 0 0
3 8 1	0 0 0 0
3 4 1	0 0 0 0
4 9 1	0 0 0 0
4 5 1	0 0 0 0
5 10 1	0 0 0 0
5 11 1	0 0 0 0
5 6 1	0 0 0 0
12 13 1	0 0 0 0
12 14 1	0 0 0 0
3 12 1	0 0 0 0
4 15 1	0 0 0 0
15 16 1	0 0 0 0
16 17 1	0 0 0 0
12 17 1	0 0 0 0
18 19 1	0 0 0 0
18 20 1	0 0 0 0
15 18 1	0 0 0 0
21 22 1	0 0 0 0
18 21 1	0 0 0 0
17 21 1	0 0 0 0
23 24 1	0 0 0 0
23 25 1	0 0 0 0
23 26 1	0 0 0 0
6 23 1	0 0 0 0
27 28 1	0 0 0 0
27 29 1	0 0 0 0
6 27 1	0 0 0 0
30 31 1	0 0 0 0
27 30 1	0 0 0 0
32 33 1	0 0 0 0
32 34 1	0 0 0 0
32 35 1	0 0 0 0
15 32 1	0 0 0 0
36 37 1	0 0 0 0
36 38 1	0 0 0 0
36 39 1	0 0 0 0
17 36 1	0 0 0 0
16 40 2	0 0 0 0
41 42 1	0 0 0 0
21 41 1	0 0 0 0
[truncated: 275 more rows]

## Sheet: 2R3S5S7S9S11S
M0001
Spartan	02202116403D
42 44 0	0 0 0 0	0 0 0	999	V2	0
1.4897	-2.0503	0.1887	H	0	0	0	0	0	0	0	0	0	0	0	0
1.8482	-1.0507	-0.0845	C	0	0	0	0	0	0	0	0	0	0	0	0
0.7105	-0.2619	-0.7273	C	0	0	0	0	0	0	0	0	0	0	0	0
-0.0636	0.2593	0.4913	C	0	0	0	0	0	0	0	0	0	0	0	0
1.0659	0.7928	1.3737	C	0	0	0	0	0	0	0	0	0	0	0	0
2.2175	-0.2464	1.2017	C	0	0	0	0	0	0	0	0	0	0	0	0
2.7096	-1.1766	-0.7491	H	0	0	0	0	0	0	0	0	0	0	0	0
1.1441	0.6221	-1.222	H	0	0	0	0	0	0	0	0	0	0	0	0
-0.4639	-0.6114	1.0277	H	0	0	0	0	0	0	0	0	0	0	0	0
0.7718	0.9073	2.4216	H	0	0	0	0	0	0	0	0	0	0	0	0
1.3984	1.774	1.0139	H	0	0	0	0	0	0	0	0	0	0	0	0
-0.1902	-0.9652	-1.7438	C	0	0	0	0	0	0	0	0	0	0	0	0
-0.3946	-2.0006	-1.4495	H	0	0	0	0	0	0	0	0	0	0	0	0
0.3086	-1.0075	-2.7179	H	0	0	0	0	0	0	0	0	0	0	0	0
-1.2618	1.1837	0.0892	C	0	0	0	0	0	0	0	0	0	0	0	0
-1.2734	1.2235	-1.4438	C	0	0	0	0	0	0	0	0	0	0	0	0
-1.5458	-0.2131	-1.9026	C	0	0	0	0	0	0	0	0	0	0	0	0
-2.5729	0.3987	0.2894	C	0	0	0	0	0	0	0	0	0	0	0	0
-3.4313	1.0738	0.1867	H	0	0	0	0	0	0	0	0	0	0	0	0
-2.6438	-0.0665	1.2785	H	0	0	0	0	0	0	0	0	0	0	0	0
-2.6095	-0.6732	-0.8397	C	0	0	0	0	0	0	0	0	0	0	0	0
-3.5897	-0.6636	-1.3241	H	0	0	0	0	0	0	0	0	0	0	0	0
3.5681	0.4587	1.0494	C	0	0	0	0	0	0	0	0	0	0	0	0
4.3899	-0.2625	0.9646	H	0	0	0	0	0	0	0	0	0	0	0	0
3.7751	1.1127	1.9049	H	0	0	0	0	0	0	0	0	0	0	0	0
3.5735	1.0792	0.1465	H	0	0	0	0	0	0	0	0	0	0	0	0
2.2923	-1.1773	2.4115	C	0	0	0	0	0	0	0	0	0	0	0	0
3.071	-1.9374	2.2352	H	0	0	0	0	0	0	0	0	0	0	0	0
2.5869	-0.5944	3.2989	H	0	0	0	0	0	0	0	0	0	0	0	0
1.0307	-1.7903	2.6136	O	0	0	0	0	0	0	0	0	0	0	0	0
1.0985	-2.3759	3.3757	H	0	0	0	0	0	0	0	0	0	0	0	0
-1.2501	2.5677	0.7169	C	0	0	0	0	0	0	0	0	0	0	0	0
-2.137	3.1322	0.4122	H	0	0	0	0	0	0	0	0	0	0	0	0
-0.3765	3.1404	0.3934	H	0	0	0	0	0	0	0	0	0	0	0	0
-1.2407	2.5051	1.8098	H	0	0	0	0	0	0	0	0	0	0	0	0
-2.0656	-0.3006	-3.3303	C	0	0	0	0	0	0	0	0	0	0	0	0
-1.3581	0.1599	-4.026	H	0	0	0	0	0	0	0	0	0	0	0	0
-3.0222	0.2212	-3.4377	H	0	0	0	0	0	0	0	0	0	0	0	0
-2.2109	-1.3478	-3.6172	H	0	0	0	0	0	0	0	0	0	0	0	0
-1.1354	2.1966	-2.1459	O	0	0	0	0	0	0	0	0	0	0	0	0
-2.4767	-1.9994	-0.3756	O	0	0	0	0	0	0	0	0	0	0	0	0
-1.7365	-2.0364	0.2421	H	0	0	0	0	0	0	0	0	0	0	0	0
1 2 1	0 0 0 0
2 7 1	0 0 0 0
2 3 1	0 0 0 0
2 6 1	0 0 0 0
3 8 1	0 0 0 0
3 4 1	0 0 0 0
4 9 1	0 0 0 0
4 5 1	0 0 0 0
5 10 1	0 0 0 0
5 11 1	0 0 0 0
5 6 1	0 0 0 0
12 13 1	0 0 0 0
12 14 1	0 0 0 0
3 12 1	0 0 0 0
4 15 1	0 0 0 0
15 16 1	0 0 0 0
16 17 1	0 0 0 0
12 17 1	0 0 0 0
18 19 1	0 0 0 0
18 20 1	0 0 0 0
15 18 1	0 0 0 0
21 22 1	0 0 0 0
18 21 1	0 0 0 0
17 21 1	0 0 0 0
23 24 1	0 0 0 0
23 25 1	0 0 0 0
23 26 1	0 0 0 0
6 23 1	0 0 0 0
27 28 1	0 0 0 0
27 29 1	0 0 0 0
6 27 1	0 0 0 0
30 31 1	0 0 0 0
27 30 1	0 0 0 0
32 33 1	0 0 0 0
32 34 1	0 0 0 0
32 35 1	0 0 0 0
15 32 1	0 0 0 0
36 37 1	0 0 0 0
36 38 1	0 0 0 0
36 39 1	0 0 0 0
17 36 1	0 0 0 0
16 40 2	0 0 0 0
41 42 1	0 0 0 0
21 41 1	0 0 0 0
M END
$$$$
M0002
Spartan	02202116403D
42 44 0	0 0 0 0	0 0 0	999	V2	0
1.5283	-2.0536	0.1499	H	0	0	0	0	0	0	0	0	0	0	0	0
1.8835	-1.037	-0.0746	C	0	0	0	0	0	0	0	0	0	0	0	0
0.7466	-0.2439	-0.7139	C	0	0	0	0	0	0	0	0	0	0	0	0
-0.0287	0.2663	0.5081	C	0	0	0	0	0	0	0	0	0	0	0	0
1.0957	0.7855	1.4039	C	0	0	0	0	0	0	0	0	0	0	0	0
2.2411	-0.2584	1.2317	C	0	0	0	0	0	0	0	0	0	0	0	0
2.7515	-1.1514	-0.7326	H	0	0	0	0	0	0	0	0	0	0	0	0
1.1852	0.6401	-1.2042	H	0	0	0	0	0	0	0	0	0	0	0	0
-0.4511	-0.6119	1.01	H	0	0	0	0	0	0	0	0	0	0	0	0
0.7935	0.8845	2.4507	H	0	0	0	0	0	0	0	0	0	0	0	0
1.4373	1.7693	1.0595	H	0	0	0	0	0	0	0	0	0	0	0	0
-0.155	-0.9493	-1.7296	C	0	0	0	0	0	0	0	0	0	0	0	0
-0.3449	-1.9836	-1.431	H	0	0	0	0	0	0	0	0	0	0	0	0
0.3296	-0.9695	-2.7118	H	0	0	0	0	0	0	0	0	0	0	0	0
-1.2171	1.2053	0.1067	C	0	0	0	0	0	0	0	0	0	0	0	0
-1.2373	1.233	-1.4246	C	0	0	0	0	0	0	0	0	0	0	0	0
-1.5229	-0.2085	-1.8678	C	0	0	0	0	0	0	0	0	0	0	0	0
-2.5339	0.4345	0.3158	C	0	0	0	0	0	0	0	0	0	0	0	0
-3.388	1.1107	0.183	H	0	0	0	0	0	0	0	0	0	0	0	0
-2.6078	-0.0017	1.3181	H	0	0	0	0	0	0	0	0	0	0	0	0
-2.5552	-0.6611	-0.7886	C	0	0	0	0	0	0	0	0	0	0	0	0
-3.5483	-0.693	-1.2574	H	0	0	0	0	0	0	0	0	0	0	0	0
3.6012	0.4327	1.1011	C	0	0	0	0	0	0	0	0	0	0	0	0
4.4166	-0.2975	1.0278	H	0	0	0	0	0	0	0	0	0	0	0	0
3.8008	1.0785	1.9645	H	0	0	0	0	0	0	0	0	0	0	0	0
3.6302	1.0587	0.2019	H	0	0	0	0	0	0	0	0	0	0	0	0
2.2932	-1.203	2.4425	C	0	0	0	0	0	0	0	0	0	0	0	0
3.0526	-1.9825	2.2648	H	0	0	0	0	0	0	0	0	0	0	0	0
2.6043	-0.6385	3.3283	H	0	0	0	0	0	0	0	0	0	0	0	0
1.0495	-1.7805	2.7893	O	0	0	0	0	0	0	0	0	0	0	0	0
0.788	-2.3794	2.0794	H	0	0	0	0	0	0	0	0	0	0	0	0
-1.1859	2.5934	0.7239	C	0	0	0	0	0	0	0	0	0	0	0	0
-2.0703	3.1655	0.4249	H	0	0	0	0	0	0	0	0	0	0	0	0
-0.3095	3.1534	0.3859	H	0	0	0	0	0	0	0	0	0	0	0	0
-1.1634	2.5385	1.8168	H	0	0	0	0	0	0	0	0	0	0	0	0
-2.0648	-0.3033	-3.2873	C	0	0	0	0	0	0	0	0	0	0	0	0
-1.374	0.1723	-3.9895	H	0	0	0	0	0	0	0	0	0	0	0	0
-3.0315	0.203	-3.3805	H	0	0	0	0	0	0	0	0	0	0	0	0
-2.1944	-1.352	-3.5767	H	0	0	0	0	0	0	0	0	0	0	0	0
-1.0828	2.192	-2.1417	O	0	0	0	0	0	0	0	0	0	0	0	0
-2.2359	-1.9531	-0.3014	O	0	0	0	0	0	0	0	0	0	0	0	0
-2.9257	-2.2045	0.3249	H	0	0	0	0	0	0	0	0	0	0	0	0
1 2 1	0 0 0 0
2 7 1	0 0 0 0
2 3 1	0 0 0 0
2 6 1	0 0 0 0
3 8 1	0 0 0 0
3 4 1	0 0 0 0
4 9 1	0 0 0 0
4 5 1	0 0 0 0
5 10 1	0 0 0 0
5 11 1	0 0 0 0
5 6 1	0 0 0 0
12 13 1	0 0 0 0
12 14 1	0 0 0 0
3 12 1	0 0 0 0
4 15 1	0 0 0 0
15 16 1	0 0 0 0
16 17 1	0 0 0 0
12 17 1	0 0 0 0
18 19 1	0 0 0 0
18 20 1	0 0 0 0
15 18 1	0 0 0 0
21 22 1	0 0 0 0
18 21 1	0 0 0 0
17 21 1	0 0 0 0
23 24 1	0 0 0 0
23 25 1	0 0 0 0
23 26 1	0 0 0 0
6 23 1	0 0 0 0
27 28 1	0 0 0 0
27 29 1	0 0 0 0
6 27 1	0 0 0 0
30 31 1	0 0 0 0
27 30 1	0 0 0 0
32 33 1	0 0 0 0
32 34 1	0 0 0 0
32 35 1	0 0 0 0
15 32 1	0 0 0 0
36 37 1	0 0 0 0
36 38 1	0 0 0 0
36 39 1	0 0 0 0
17 36 1	0 0 0 0
16 40 2	0 0 0 0
41 42 1	0 0 0 0
21 41 1	0 0 0 0
M END
$$$$
M0003
Spartan	02202116403D
42 44 0	0 0 0 0	0 0 0	999	V2	0
0.6092	-2.4787	-0.169	H	0	0	0	0	0	0	0	0	0	0	0	0
1.3291	-1.6785	0.059	C	0	0	0	0	0	0	0	0	0	0	0	0
0.8104	-0.3649	-0.5195	C	0	0	0	0	0	0	0	0	0	0	0	0
-0.148	0.122	0.5743	C	0	0	0	0	0	0	0	0	0	0	0	0
0.6878	-0.0824	1.8381	C	0	0	0	0	0	0	0	0	0	0	0	0
1.4323	-1.4313	1.598	C	0	0	0	0	0	0	0	0	0	0	0	0
2.2863	-1.9921	-0.3706	H	0	0	0	0	0	0	0	0	0	0	0	0
1.6513	0.3463	-0.5503	H	0	0	0	0	0	0	0	0	0	0	0	0
-0.9752	-0.5965	0.6248	H	0	0	0	0	0	0	0	0	0	0	0	0
0.081	-0.1108	2.7479	H	0	0	0	0	0	0	0	0	0	0	0	0
1.4187	0.728	1.9485	H	0	0	0	0	0	0	0	0	0	0	0	0
0.1575	-0.3807	-1.9015	C	0	0	0	0	0	0	0	0	0	0	0	0
-0.4681	-1.2724	-2.0099	H	0	0	0	0	0	0	0	0	0	0	0	0
0.9244	-0.418	-2.6826	H	0	0	0	0	0	0	0	0	0	0	0	0
-0.7569	1.5279	0.2486	C	0	0	0	0	0	0	0	0	0	0	0	0
-0.1937	1.9291	-1.1169	C	0	0	0	0	0	0	0	0	0	0	0	0
-0.723	0.8886	-2.1149	C	0	0	0	0	0	0	0	0	0	0	0	0
-2.2265	1.3358	-0.1739	C	0	0	0	0	0	0	0	0	0	0	0	0
-2.7322	2.3075	-0.2234	H	0	0	0	0	0	0	0	0	0	0	0	0
-2.788	0.7012	0.5173	H	0	0	0	0	0	0	0	0	0	0	0	0
-2.1884	0.695	-1.5829	C	0	0	0	0	0	0	0	0	0	0	0	0
-2.8653	1.2409	-2.2554	H	0	0	0	0	0	0	0	0	0	0	0	0
2.8959	-1.3378	2.0383	C	0	0	0	0	0	0	0	0	0	0	0	0
3.4122	-2.2985	1.9205	H	0	0	0	0	0	0	0	0	0	0	0	0
2.9728	-1.0384	3.0902	H	0	0	0	0	0	0	0	0	0	0	0	0
3.4322	-0.5933	1.4392	H	0	0	0	0	0	0	0	0	0	0	0	0
0.7622	-2.5666	2.3883	C	0	0	0	0	0	0	0	0	0	0	0	0
1.2426	-3.5243	2.1268	H	0	0	0	0	0	0	0	0	0	0	0	0
0.9213	-2.403	3.4599	H	0	0	0	0	0	0	0	0	0	0	0	0
-0.6402	-2.6436	2.2299	O	0	0	0	0	0	0	0	0	0	0	0	0
-0.8296	-2.9036	1.3204	H	0	0	0	0	0	0	0	0	0	0	0	0
-0.5431	2.5899	1.3146	C	0	0	0	0	0	0	0	0	0	0	0	0
-0.9535	2.2684	2.2769	H	0	0	0	0	0	0	0	0	0	0	0	0
-1.0329	3.5251	1.0258	H	0	0	0	0	0	0	0	0	0	0	0	0
0.5202	2.8087	1.4452	H	0	0	0	0	0	0	0	0	0	0	0	0
-0.6695	1.3715	-3.5579	C	0	0	0	0	0	0	0	0	0	0	0	0
0.351	1.6601	-3.8257	H	0	0	0	0	0	0	0	0	0	0	0	0
-1.3103	2.2464	-3.71	H	0	0	0	0	0	0	0	0	0	0	0	0
-0.9967	0.5826	-4.2461	H	0	0	0	0	0	0	0	0	0	0	0	0
0.4937	2.8879	-1.3741	O	0	0	0	0	0	0	0	0	0	0	0	0
-2.6278	-0.6473	-1.4774	O	0	0	0	0	0	0	0	0	0	0	0	0
-2.7231	-1.0005	-2.3709	H	0	0	0	0	0	0	0	0	0	0	0	0
1 2 1	0 0 0 0
2 7 1	0 0 0 0
2 3 1	0 0 0 0
2 6 1	0 0 0 0
3 8 1	0 0 0 0
3 4 1	0 0 0 0
4 9 1	0 0 0 0
4 5 1	0 0 0 0
5 10 1	0 0 0 0
5 11 1	0 0 0 0
5 6 1	0 0 0 0
12 13 1	0 0 0 0
12 14 1	0 0 0 0
3 12 1	0 0 0 0
4 15 1	0 0 0 0
15 16 1	0 0 0 0
16 17 1	0 0 0 0
12 17 1	0 0 0 0
18 19 1	0 0 0 0
18 20 1	0 0 0 0
15 18 1	0 0 0 0
21 22 1	0 0 0 0
18 21 1	0 0 0 0
17 21 1	0 0 0 0
23 24 1	0 0 0 0
23 25 1	0 0 0 0
23 26 1	0 0 0 0
6 23 1	0 0 0 0
27 28 1	0 0 0 0
27 29 1	0 0 0 0
6 27 1	0 0 0 0
30 31 1	0 0 0 0
27 30 1	0 0 0 0
32 33 1	0 0 0 0
32 34 1	0 0 0 0
32 35 1	0 0 0 0
15 32 1	0 0 0 0
36 37 1	0 0 0 0
36 38 1	0 0 0 0
36 39 1	0 0 0 0
17 36 1	0 0 0 0
16 40 2	0 0 0 0
41 42 1	0 0 0 0
21 41 1	0 0 0 0
M END
$$$$
M0004
Spartan	02202116403D
42 44 0	0 0 0 0	0 0 0	999	V2	0
1.4543	-2.0631	0.3056	H	0	0	0	0	0	0	0	0	0	0	0	0
1.8372	-1.0871	-0.0145	C	0	0	0	0	0	0	0	0	0	0	0	0
0.7106	-0.2939	-0.6694	C	0	0	0	0	0	0	0	0	0	0	0	0
-0.0642	0.2344	0.5441	C	0	0	0	0	0	0	0	0	0	0	0	0
1.0634	0.7726	1.4284	C	0	0	0	0	0	0	0	0	0	0	0	0
2.2378	-0.2391	1.2325	C	0	0	0	0	0	0	0	0	0	0	0	0
2.689	-1.2594	-0.6823	H	0	0	0	0	0	0	0	0	0	0	0	0
1.1552	0.5782	-1.1766	H	0	0	0	0	0	0	0	0	0	0	0	0
-0.4847	-0.6387	1.0578	H	0	0	0	0	0	0	0	0	0	0	0	0
0.7717	0.8601	2.4791	H	0	0	0	0	0	0	0	0	0	0	0	0
1.3775	1.766	1.087	H	0	0	0	0	0	0	0	0	0	0	0	0
-0.2034	-1.0018	-1.668	C	0	0	0	0	0	0	0	0	0	0	0	0
-0.4548	-2.0007	-1.2966	H	0	0	0	0	0	0	0	0	0	0	0	0
0.3064	-1.122	-2.6305	H	0	0	0	0	0	0	0	0	0	0	0	0
-1.2488	1.1721	0.1278	C	0	0	0	0	0	0	0	0	0	0	0	0
-1.2249	1.2332	-1.4022	C	0	0	0	0	0	0	0	0	0	0	0	0
-1.5205	-0.1926	-1.8875	C	0	0	0	0	0	0	0	0	0	0	0	0
-2.5744	0.4019	0.2979	C	0	0	0	0	0	0	0	0	0	0	0	0
-3.4207	1.0969	0.2455	H	0	0	0	0	0	0	0	0	0	0	0	0
-2.6351	-0.129	1.2515	H	0	0	0	0	0	0	0	0	0	0	0	0
-2.6502	-0.6035	-0.8786	C	0	0	0	0	0	0	0	0	0	0	0	0
-3.6143	-0.4906	-1.3951	H	0	0	0	0	0	0	0	0	0	0	0	0
3.5574	0.5025	0.9939	C	0	0	0	0	0	0	0	0	0	0	0	0
4.3974	-0.1957	0.8958	H	0	0	0	0	0	0	0	0	0	0	0	0
3.7808	1.1913	1.8179	H	0	0	0	0	0	0	0	0	0	0	0	0
3.5031	1.0921	0.072	H	0	0	0	0	0	0	0	0	0	0	0	0
2.3999	-1.1301	2.4633	C	0	0	0	0	0	0	0	0	0	0	0	0
3.1856	-1.8781	2.2664	H	0	0	0	0	0	0	0	0	0	0	0	0
2.7306	-0.5135	3.3154	H	0	0	0	0	0	0	0	0	0	0	0	0
1.1644	-1.7589	2.7506	O	0	0	0	0	0	0	0	0	0	0	0	0
1.2862	-2.3324	3.5145	H	0	0	0	0	0	0	0	0	0	0	0	0
-1.2409	2.5494	0.7728	C	0	0	0	0	0	0	0	0	0	0	0	0
-2.1212	3.1218	0.4628	H	0	0	0	0	0	0	0	0	0	0	0	0
-0.3593	3.1224	0.4695	H	0	0	0	0	0	0	0	0	0	0	0	0
-1.2469	2.4721	1.8655	H	0	0	0	0	0	0	0	0	0	0	0	0
-1.9722	-0.241	-3.341	C	0	0	0	0	0	0	0	0	0	0	0	0
-1.2147	0.2054	-3.9922	H	0	0	0	0	0	0	0	0	0	0	0	0
-2.9038	0.316	-3.4881	H	0	0	0	0	0	0	0	0	0	0	0	0
-2.1357	-1.2766	-3.6639	H	0	0	0	0	0	0	0	0	0	0	0	0
-1.0546	2.2086	-2.0943	O	0	0	0	0	0	0	0	0	0	0	0	0
-2.5574	-1.9142	-0.3558	O	0	0	0	0	0	0	0	0	0	0	0	0
-2.7056	-2.535	-1.0809	H	0	0	0	0	0	0	0	0	0	0	0	0
1 2 1	0 0 0 0
2 7 1	0 0 0 0
2 3 1	0 0 0 0
2 6 1	0 0 0 0
3 8 1	0 0 0 0
3 4 1	0 0 0 0
4 9 1	0 0 0 0
4 5 1	0 0 0 0
5 10 1	0 0 0 0
5 11 1	0 0 0 0
5 6 1	0 0 0 0
12 13 1	0 0 0 0
12 14 1	0 0 0 0
3 12 1	0 0 0 0
4 15 1	0 0 0 0
15 16 1	0 0 0 0
16 17 1	0 0 0 0
12 17 1	0 0 0 0
18 19 1	0 0 0 0
18 20 1	0 0 0 0
15 18 1	0 0 0 0
21 22 1	0 0 0 0
18 21 1	0 0 0 0
17 21 1	0 0 0 0
23 24 1	0 0 0 0
23 25 1	0 0 0 0
23 26 1	0 0 0 0
6 23 1	0 0 0 0
27 28 1	0 0 0 0
27 29 1	0 0 0 0
6 27 1	0 0 0 0
30 31 1	0 0 0 0
27 30 1	0 0 0 0
32 33 1	0 0 0 0
32 34 1	0 0 0 0
32 35 1	0 0 0 0
15 32 1	0 0 0 0
36 37 1	0 0 0 0
36 38 1	0 0 0 0
36 39 1	0 0 0 0
17 36 1	0 0 0 0
16 40 2	0 0 0 0
41 42 1	0 0 0 0
21 41 1	0 0 0 0
M END
$$$$
M0005
Spartan	02202116403D
42 44 0	0 0 0 0	0 0 0	999	V2	0
1.4894	-2.0844	0.1869	H	0	0	0	0	0	0	0	0	0	0	0	0
1.8254	-1.0733	-0.0835	C	0	0	0	0	0	0	0	0	0	0	0	0
0.6662	-0.3057	-0.7152	C	0	0	0	0	0	0	0	0	0	0	0	0
-0.0933	0.2177	0.5107	C	0	0	0	0	0	0	0	0	0	0	0	0
1.0472	0.7807	1.3598	C	0	0	0	0	0	0	0	0	0	0	0	0
2.1929	-0.2603	1.1978	C	0	0	0	0	0	0	0	0	0	0	0	0
2.6799	-1.1902	-0.7579	H	0	0	0	0	0	0	0	0	0	0	0	0
1.0831	0.574	-1.2311	H	0	0	0	0	0	0	0	0	0	0	0	0
-0.4983	-0.6595	1.0339	H	0	0	0	0	0	0	0	0	0	0	0	0
0.7924	0.9263	2.4135	H	0	0	0	0	0	0	0	0	0	0	0	0
1.3678	1.7519	0.9637	H	0	0	0	0	0	0	0	0	0	0	0	0
-0.2492	-1.0354	-1.6972	C	0	0	0	0	0	0	0	0	0	0	0	0
-0.4555	-2.0473	-1.333	H	0	0	0	0	0	0	0	0	0	0	0	0
0.2384	-1.1272	-2.674	H	0	0	0	0	0	0	0	0	0	0	0	0
-1.3024	1.1315	0.1142	C	0	0	0	0	0	0	0	0	0	0	0	0
-1.3214	1.1699	-1.4169	C	0	0	0	0	0	0	0	0	0	0	0	0
-1.5977	-0.2701	-1.8723	C	0	0	0	0	0	0	0	0	0	0	0	0
-2.6097	0.3425	0.3253	C	0	0	0	0	0	0	0	0	0	0	0	0
-3.4697	1.0187	0.2536	H	0	0	0	0	0	0	0	0	0	0	0	0
-2.6554	-0.1533	1.2988	H	0	0	0	0	0	0	0	0	0	0	0	0
-2.6723	-0.7049	-0.8131	C	0	0	0	0	0	0	0	0	0	0	0	0
-3.6571	-0.6629	-1.2986	H	0	0	0	0	0	0	0	0	0	0	0	0
3.5486	0.4344	1.0493	C	0	0	0	0	0	0	0	0	0	0	0	0
4.3695	-0.2926	0.9984	H	0	0	0	0	0	0	0	0	0	0	0	0
3.74	1.1179	1.8848	H	0	0	0	0	0	0	0	0	0	0	0	0
3.5759	1.0329	0.1325	H	0	0	0	0	0	0	0	0	0	0	0	0
2.2153	-1.2153	2.4013	C	0	0	0	0	0	0	0	0	0	0	0	0
1.2256	-1.6681	2.5244	H	0	0	0	0	0	0	0	0	0	0	0	0
2.9266	-2.0343	2.201	H	0	0	0	0	0	0	0	0	0	0	0	0
2.4988	-0.5863	3.633	O	0	0	0	0	0	0	0	0	0	0	0	0
3.4242	-0.3146	3.6199	H	0	0	0	0	0	0	0	0	0	0	0	0
-1.2986	2.5158	0.7421	C	0	0	0	0	0	0	0	0	0	0	0	0
-2.1903	3.0747	0.4415	H	0	0	0	0	0	0	0	0	0	0	0	0
-0.43	3.0943	0.4175	H	0	0	0	0	0	0	0	0	0	0	0	0
-1.2844	2.4509	1.8343	H	0	0	0	0	0	0	0	0	0	0	0	0
-2.1049	-0.3498	-3.3058	C	0	0	0	0	0	0	0	0	0	0	0	0
-1.3944	0.1245	-3.9889	H	0	0	0	0	0	0	0	0	0	0	0	0
-3.0648	0.1647	-3.4187	H	0	0	0	0	0	0	0	0	0	0	0	0
-2.236	-1.3938	-3.616	H	0	0	0	0	0	0	0	0	0	0	0	0
-1.1903	2.1375	-2.1271	O	0	0	0	0	0	0	0	0	0	0	0	0
-2.4906	-1.9884	-0.2484	O	0	0	0	0	0	0	0	0	0	0	0	0
-2.6408	-2.6434	-0.9404	H	0	0	0	0	0	0	0	0	0	0	0	0
1 2 1	0 0 0 0
2 7 1	0 0 0 0
2 3 1	0 0 0 0
2 6 1	0 0 0 0
3 8 1	0 0 0 0
3 4 1	0 0 0 0
4 9 1	0 0 0 0
4 5 1	0 0 0 0
5 10 1	0 0 0 0
5 11 1	0 0 0 0
5 6 1	0 0 0 0
12 13 1	0 0 0 0
12 14 1	0 0 0 0
3 12 1	0 0 0 0
4 15 1	0 0 0 0
15 16 1	0 0 0 0
16 17 1	0 0 0 0
12 17 1	0 0 0 0
18 19 1	0 0 0 0
18 20 1	0 0 0 0
15 18 1	0 0 0 0
21 22 1	0 0 0 0
18 21 1	0 0 0 0
17 21 1	0 0 0 0
23 24 1	0 0 0 0
23 25 1	0 0 0 0
23 26 1	0 0 0 0
6 23 1	0 0 0 0
27 28 1	0 0 0 0
27 29 1	0 0 0 0
6 27 1	0 0 0 0
30 31 1	0 0 0 0
27 30 1	0 0 0 0
32 33 1	0 0 0 0
32 34 1	0 0 0 0
32 35 1	0 0 0 0
15 32 1	0 0 0 0
36 37 1	0 0 0 0
36 38 1	0 0 0 0
36 39 1	0 0 0 0
17 36 1	0 0 0 0
16 40 2	0 0 0 0
41 42 1	0 0 0 0
21 41 1	0 0 0 0
M END
$$$$
M0006
Spartan	02202116403D
42 44 0	0 0 0 0	0 0 0	999	V2	0
0.5323	-2.5051	-0.1063	H	0	0	0	0	0	0	0	0	0	0	0	0
1.2885	-1.7279	0.0563	C	0	0	0	0	0	0	0	0	0	0	0	0
0.7898	-0.4115	-0.5322	C	0	0	0	0	0	0	0	0	0	0	0	0
-0.1729	0.0907	0.5511	C	0	0	0	0	0	0	0	0	0	0	0	0
0.6523	-0.1206	1.8234	C	0	0	0	0	0	0	0	0	0	0	0	0
1.4333	-1.4529	1.5825	C	0	0	0	0	0	0	0	0	0	0	0	0
2.2286	-2.0708	-0.3891	H	0	0	0	0	0	0	0	0	0	0	0	0
1.6357	0.2944	-0.566	H	0	0	0	0	0	0	0	0	0	0	0	0
-1.0102	-0.6186	0.5734	H	0	0	0	0	0	0	0	0	0	0	0	0
0.0447	-0.1475	2.7378	H	0	0	0	0	0	0	0	0	0	0	0	0
1.3649	0.702	1.9536	H	0	0	0	0	0	0	0	0	0	0	0	0
0.1342	-0.4278	-1.9129	C	0	0	0	0	0	0	0	0	0	0	0	0
-0.5129	-1.3065	-2.0045	H	0	0	0	0	0	0	0	0	0	0	0	0
0.899	-0.4957	-2.6945	H	0	0	0	0	0	0	0	0	0	0	0	0
-0.7517	1.5087	0.2189	C	0	0	0	0	0	0	0	0	0	0	0	0
-0.17	1.895	-1.1446	C	0	0	0	0	0	0	0	0	0	0	0	0
-0.7127	0.8628	-2.1424	C	0	0	0	0	0	0	0	0	0	0	0	0
-2.2221	1.3525	-0.2155	C	0	0	0	0	0	0	0	0	0	0	0	0
-2.7031	2.3364	-0.2663	H	0	0	0	0	0	0	0	0	0	0	0	0
-2.8067	0.7297	0.4674	H	0	0	0	0	0	0	0	0	0	0	0	0
-2.1885	0.7131	-1.6251	C	0	0	0	0	0	0	0	0	0	0	0	0
-2.84	1.2814	-2.3032	H	0	0	0	0	0	0	0	0	0	0	0	0
2.9016	-1.2934	1.9867	C	0	0	0	0	0	0	0	0	0	0	0	0
3.4553	-2.2303	1.8524	H	0	0	0	0	0	0	0	0	0	0	0	0
2.9947	-0.9922	3.0372	H	0	0	0	0	0	0	0	0	0	0	0	0
3.3885	-0.5257	1.3752	H	0	0	0	0	0	0	0	0	0	0	0	0
0.83	-2.6067	2.3961	C	0	0	0	0	0	0	0	0	0	0	0	0
1.3622	-3.5341	2.1575	H	0	0	0	0	0	0	0	0	0	0	0	0
0.9756	-2.4106	3.4711	H	0	0	0	0	0	0	0	0	0	0	0	0
-0.5297	-2.8692	2.1137	O	0	0	0	0	0	0	0	0	0	0	0	0
-1.051	-2.1139	2.4105	H	0	0	0	0	0	0	0	0	0	0	0	0
-0.5211	2.5722	1.2803	C	0	0	0	0	0	0	0	0	0	0	0	0
-0.9394	2.2657	2.2445	H	0	0	0	0	0	0	0	0	0	0	0	0
-0.9934	3.5144	0.9849	H	0	0	0	0	0	0	0	0	0	0	0	0
0.5456	2.7742	1.4119	H	0	0	0	0	0	0	0	0	0	0	0	0
-0.6324	1.3368	-3.5871	C	0	0	0	0	0	0	0	0	0	0	0	0
0.3991	1.5908	-3.8483	H	0	0	0	0	0	0	0	0	0	0	0	0
-1.2436	2.2311	-3.7482	H	0	0	0	0	0	0	0	0	0	0	0	0
-0.9794	0.5549	-4.2741	H	0	0	0	0	0	0	0	0	0	0	0	0
0.5342	2.8426	-1.397	O	0	0	0	0	0	0	0	0	0	0	0	0
-2.6711	-0.6103	-1.5199	O	0	0	0	0	0	0	0	0	0	0	0	0
-2.7381	-0.9784	-2.4091	H	0	0	0	0	0	0	0	0	0	0	0	0
1 2 1	0 0 0 0
2 7 1	0 0 0 0
2 3 1	0 0 0 0
2 6 1	0 0 0 0
3 8 1	0 0 0 0
3 4 1	0 0 0 0
4 9 1	0 0 0 0
4 5 1	0 0 0 0
5 10 1	0 0 0 0
5 11 1	0 0 0 0
5 6 1	0 0 0 0
12 13 1	0 0 0 0
12 14 1	0 0 0 0
3 12 1	0 0 0 0
4 15 1	0 0 0 0
15 16 1	0 0 0 0
16 17 1	0 0 0 0
12 17 1	0 0 0 0
18 19 1	0 0 0 0
18 20 1	0 0 0 0
15 18 1	0 0 0 0
21 22 1	0 0 0 0
18 21 1	0 0 0 0
17 21 1	0 0 0 0
23 24 1	0 0 0 0
23 25 1	0 0 0 0
23 26 1	0 0 0 0
6 23 1	0 0 0 0
27 28 1	0 0 0 0
27 29 1	0 0 0 0
6 27 1	0 0 0 0
30 31 1	0 0 0 0
27 30 1	0 0 0 0
32 33 1	0 0 0 0
32 34 1	0 0 0 0
32 35 1	0 0 0 0
15 32 1	0 0 0 0
36 37 1	0 0 0 0
36 38 1	0 0 0 0
36 39 1	0 0 0 0
17 36 1	0 0 0 0
16 40 2	0 0 0 0
41 42 1	0 0 0 0
21 41 1	0 0 0 0
M END
$$$$
M0007
Spartan	02202116403D
42 44 0	0 0 0 0	0 0 0	999	V2	0
1.4467	-2.0673	0.2559	H	0	0	0	0	0	0	0	0	0	0	0	0
1.8402	-1.091	-0.0499	C	0	0	0	0	0	0	0	0	0	0	0	0
0.7248	-0.2861	-0.7097	C	0	0	0	0	0	0	0	0	0	0	0	0
-0.0561	0.2368	0.5031	C	0	0	0	0	0	0	0	0	0	0	0	0
1.0658	0.7589	1.4032	C	0	0	0	0	0	0	0	0	0	0	0	0
2.2348	-0.2588	1.2088	C	0	0	0	0	0	0	0	0	0	0	0	0
2.6973	-1.264	-0.7102	H	0	0	0	0	0	0	0	0	0	0	0	0
1.1791	0.5897	-1.2018	H	0	0	0	0	0	0	0	0	0	0	0	0
-0.4863	-0.6384	1.0038	H	0	0	0	0	0	0	0	0	0	0	0	0
0.7656	0.8389	2.4524	H	0	0	0	0	0	0	0	0	0	0	0	0
1.3893	1.7538	1.0747	H	0	0	0	0	0	0	0	0	0	0	0	0
-0.1788	-0.9829	-1.7282	C	0	0	0	0	0	0	0	0	0	0	0	0
-0.4014	-2.0053	-1.4139	H	0	0	0	0	0	0	0	0	0	0	0	0
0.3227	-1.0345	-2.7006	H	0	0	0	0	0	0	0	0	0	0	0	0
-1.2299	1.1884	0.0862	C	0	0	0	0	0	0	0	0	0	0	0	0
-1.2212	1.2269	-1.4455	C	0	0	0	0	0	0	0	0	0	0	0	0
-1.5231	-0.2053	-1.9056	C	0	0	0	0	0	0	0	0	0	0	0	0
-2.5597	0.4336	0.2697	C	0	0	0	0	0	0	0	0	0	0	0	0
-3.4023	1.1272	0.155	H	0	0	0	0	0	0	0	0	0	0	0	0
-2.6418	-0.0276	1.2602	H	0	0	0	0	0	0	0	0	0	0	0	0
-2.6009	-0.6341	-0.8628	C	0	0	0	0	0	0	0	0	0	0	0	0
-3.5826	-0.6034	-1.3571	H	0	0	0	0	0	0	0	0	0	0	0	0
3.5614	0.4754	0.9909	C	0	0	0	0	0	0	0	0	0	0	0	0
4.3976	-0.2278	0.8947	H	0	0	0	0	0	0	0	0	0	0	0	0
3.7816	1.1554	1.8227	H	0	0	0	0	0	0	0	0	0	0	0	0
3.5205	1.0732	0.0737	H	0	0	0	0	0	0	0	0	0	0	0	0
2.3796	-1.1624	2.4321	C	0	0	0	0	0	0	0	0	0	0	0	0
3.1555	-1.9194	2.2308	H	0	0	0	0	0	0	0	0	0	0	0	0
2.7164	-0.5584	3.2908	H	0	0	0	0	0	0	0	0	0	0	0	0
1.1355	-1.7776	2.7116	O	0	0	0	0	0	0	0	0	0	0	0	0
1.2575	-2.3784	3.4538	H	0	0	0	0	0	0	0	0	0	0	0	0
-1.1986	2.5739	0.7104	C	0	0	0	0	0	0	0	0	0	0	0	0
-2.0772	3.1515	0.405	H	0	0	0	0	0	0	0	0	0	0	0	0
-0.3166	3.1319	0.3837	H	0	0	0	0	0	0	0	0	0	0	0	0
-1.1877	2.5145	1.8035	H	0	0	0	0	0	0	0	0	0	0	0	0
-2.023	-0.2804	-3.3415	C	0	0	0	0	0	0	0	0	0	0	0	0
-1.2946	0.1693	-4.022	H	0	0	0	0	0	0	0	0	0	0	0	0
-2.9677	0.2597	-3.4643	H	0	0	0	0	0	0	0	0	0	0	0	0
-2.1809	-1.3238	-3.6348	H	0	0	0	0	0	0	0	0	0	0	0	0
-1.0392	2.1899	-2.1512	O	0	0	0	0	0	0	0	0	0	0	0	0
-2.3545	-1.9503	-0.4046	O	0	0	0	0	0	0	0	0	0	0	0	0
-3.0481	-2.1713	0.2271	H	0	0	0	0	0	0	0	0	0	0	0	0
1 2 1	0 0 0 0
2 7 1	0 0 0 0
2 3 1	0 0 0 0
2 6 1	0 0 0 0
3 8 1	0 0 0 0
3 4 1	0 0 0 0
4 9 1	0 0 0 0
4 5 1	0 0 0 0
5 10 1	0 0 0 0
5 11 1	0 0 0 0
5 6 1	0 0 0 0
12 13 1	0 0 0 0
12 14 1	0 0 0 0
3 12 1	0 0 0 0
4 15 1	0 0 0 0
15 16 1	0 0 0 0
16 17 1	0 0 0 0
12 17 1	0 0 0 0
18 19 1	0 0 0 0
18 20 1	0 0 0 0
15 18 1	0 0 0 0
21 22 1	0 0 0 0
18 21 1	0 0 0 0
17 21 1	0 0 0 0
23 24 1	0 0 0 0
23 25 1	0 0 0 0
23 26 1	0 0 0 0
6 23 1	0 0 0 0
27 28 1	0 0 0 0
27 29 1	0 0 0 0
6 27 1	0 0 0 0
30 31 1	0 0 0 0
27 30 1	0 0 0 0
32 33 1	0 0 0 0
32 34 1	0 0 0 0
32 35 1	0 0 0 0
15 32 1	0 0 0 0
36 37 1	0 0 0 0
36 38 1	0 0 0 0
36 39 1	0 0 0 0
17 36 1	0 0 0 0
16 40 2	0 0 0 0
41 42 1	0 0 0 0
21 41 1	0 0 0 0
M END
$$$$
M0008
Spartan	02202116403D
42 44 0	0 0 0 0	0 0 0	999	V2	0
0.6138	-2.4877	-0.2539	H	0	0	0	0	0	0	0	0	0	0	0	0
1.3203	-1.6724	-0.0426	C	0	0	0	0	0	0	0	0	0	0	0	0
0.7745	-0.3683	-0.6223	C	0	0	0	0	0	0	0	0	0	0	0	0
-0.1701	0.1186	0.4851	C	0	0	0	0	0	0	0	0	0	0	0	0
0.6977	-0.0622	1.7304	C	0	0	0	0	0	0	0	0	0	0	0	0
1.4183	-1.4209	1.4958	C	0	0	0	0	0	0	0	0	0	0	0	0
2.2828	-1.9637	-0.4762	H	0	0	0	0	0	0	0	0	0	0	0	0
1.6044	0.355	-0.668	H	0	0	0	0	0	0	0	0	0	0	0	0
-0.9936	-0.6062	0.5429	H	0	0	0	0	0	0	0	0	0	0	0	0
0.1386	-0.0689	2.6709	H	0	0	0	0	0	0	0	0	0	0	0	0
1.4368	0.7457	1.7949	H	0	0	0	0	0	0	0	0	0	0	0	0
0.1035	-0.401	-1.9967	C	0	0	0	0	0	0	0	0	0	0	0	0
-0.5012	-1.3036	-2.1152	H	0	0	0	0	0	0	0	0	0	0	0	0
0.8636	-0.4032	-2.7854	H	0	0	0	0	0	0	0	0	0	0	0	0
-0.7937	1.5195	0.1604	C	0	0	0	0	0	0	0	0	0	0	0	0
-0.2638	1.9051	-1.2242	C	0	0	0	0	0	0	0	0	0	0	0	0
-0.8115	0.8498	-2.1956	C	0	0	0	0	0	0	0	0	0	0	0	0
-2.2701	1.3224	-0.2314	C	0	0	0	0	0	0	0	0	0	0	0	0
-2.7681	2.2973	-0.308	H	0	0	0	0	0	0	0	0	0	0	0	0
-2.8214	0.725	0.5032	H	0	0	0	0	0	0	0	0	0	0	0	0
-2.2475	0.6325	-1.626	C	0	0	0	0	0	0	0	0	0	0	0	0
-2.9595	1.1348	-2.2959	H	0	0	0	0	0	0	0	0	0	0	0	0
2.8741	-1.3593	1.965	C	0	0	0	0	0	0	0	0	0	0	0	0
3.371	-2.3328	1.8609	H	0	0	0	0	0	0	0	0	0	0	0	0
2.9426	-1.044	3.0133	H	0	0	0	0	0	0	0	0	0	0	0	0
3.4397	-0.6315	1.3728	H	0	0	0	0	0	0	0	0	0	0	0	0
0.6737	-2.5493	2.2274	C	0	0	0	0	0	0	0	0	0	0	0	0
-0.377	-2.5529	1.9157	H	0	0	0	0	0	0	0	0	0	0	0	0
1.1053	-3.5196	1.9291	H	0	0	0	0	0	0	0	0	0	0	0	0
0.6503	-2.4138	3.6333	O	0	0	0	0	0	0	0	0	0	0	0	0
1.5467	-2.5588	3.9595	H	0	0	0	0	0	0	0	0	0	0	0	0
-0.5556	2.5943	1.2079	C	0	0	0	0	0	0	0	0	0	0	0	0
-0.9352	2.2826	2.1859	H	0	0	0	0	0	0	0	0	0	0	0	0
-1.0581	3.524	0.9226	H	0	0	0	0	0	0	0	0	0	0	0	0
0.5098	2.8197	1.3043	H	0	0	0	0	0	0	0	0	0	0	0	0
-0.8099	1.3137	-3.6457	C	0	0	0	0	0	0	0	0	0	0	0	0
0.1992	1.607	-3.9489	H	0	0	0	0	0	0	0	0	0	0	0	0
-1.4631	2.181	-3.7883	H	0	0	0	0	0	0	0	0	0	0	0	0
-1.1553	0.5087	-4.3034	H	0	0	0	0	0	0	0	0	0	0	0	0
0.4233	2.8575	-1.5045	O	0	0	0	0	0	0	0	0	0	0	0	0
-2.5603	-0.7478	-1.5723	O	0	0	0	0	0	0	0	0	0	0	0	0
-3.4751	-0.8261	-1.2767	H	0	0	0	0	0	0	0	0	0	0	0	0
1 2 1	0 0 0 0
2 7 1	0 0 0 0
2 3 1	0 0 0 0
2 6 1	0 0 0 0
3 8 1	0 0 0 0
3 4 1	0 0 0 0
4 9 1	0 0 0 0
4 5 1	0 0 0 0
5 10 1	0 0 0 0
5 11 1	0 0 0 0
5 6 1	0 0 0 0
12 13 1	0 0 0 0
12 14 1	0 0 0 0
3 12 1	0 0 0 0
4 15 1	0 0 0 0
15 16 1	0 0 0 0
16 17 1	0 0 0 0
12 17 1	0 0 0 0
18 19 1	0 0 0 0
18 20 1	0 0 0 0
15 18 1	0 0 0 0
21 22 1	0 0 0 0
18 21 1	0 0 0 0
17 21 1	0 0 0 0
23 24 1	0 0 0 0
23 25 1	0 0 0 0
23 26 1	0 0 0 0
6 23 1	0 0 0 0
27 28 1	0 0 0 0
27 29 1	0 0 0 0
6 27 1	0 0 0 0
30 31 1	0 0 0 0
27 30 1	0 0 0 0
32 33 1	0 0 0 0
32 34 1	0 0 0 0
32 35 1	0 0 0 0
15 32 1	0 0 0 0
36 37 1	0 0 0 0
36 38 1	0 0 0 0
36 39 1	0 0 0 0
17 36 1	0 0 0 0
16 40 2	0 0 0 0
41 42 1	0 0 0 0
21 41 1	0 0 0 0
M END
$$$$
M0009
Spartan	02202116403D
42 44 0	0 0 0 0	0 0 0	999	V2	0
0.613	-2.4794	-0.2248	H	0	0	0	0	0	0	0	0	0	0	0	0
1.323	-1.6662	-0.0157	C	0	0	0	0	0	0	0	0	0	0	0	0
0.7781	-0.3611	-0.5927	C	0	0	0	0	0	0	0	0	0	0	0	0
-0.1714	0.1207	0.5112	C	0	0	0	0	0	0	0	0	0	0	0	0
0.6922	-0.0611	1.7599	C	0	0	0	0	0	0	0	0	0	0	0	0
1.4304	-1.4128	1.5227	C	0	0	0	0	0	0	0	0	0	0	0	0
2.2844	-1.9591	-0.4507	H	0	0	0	0	0	0	0	0	0	0	0	0
1.6076	0.3623	-0.6381	H	0	0	0	0	0	0	0	0	0	0	0	0
-0.994	-0.606	0.5648	H	0	0	0	0	0	0	0	0	0	0	0	0
0.1268	-0.0742	2.6957	H	0	0	0	0	0	0	0	0	0	0	0	0
1.4255	0.7505	1.8338	H	0	0	0	0	0	0	0	0	0	0	0	0
0.1049	-0.3907	-1.9647	C	0	0	0	0	0	0	0	0	0	0	0	0
-0.5237	-1.283	-2.0528	H	0	0	0	0	0	0	0	0	0	0	0	0
0.8601	-0.4376	-2.7569	H	0	0	0	0	0	0	0	0	0	0	0	0
-0.7974	1.5201	0.1863	C	0	0	0	0	0	0	0	0	0	0	0	0
-0.2461	1.9237	-1.1839	C	0	0	0	0	0	0	0	0	0	0	0	0
-0.7759	0.8795	-2.1774	C	0	0	0	0	0	0	0	0	0	0	0	0
-2.2691	1.3203	-0.2264	C	0	0	0	0	0	0	0	0	0	0	0	0
-2.7808	2.2892	-0.2636	H	0	0	0	0	0	0	0	0	0	0	0	0
-2.822	0.677	0.4636	H	0	0	0	0	0	0	0	0	0	0	0	0
-2.2398	0.6903	-1.6406	C	0	0	0	0	0	0	0	0	0	0	0	0
-2.915	1.2465	-2.3057	H	0	0	0	0	0	0	0	0	0	0	0	0
2.8886	-1.3352	1.9816	C	0	0	0	0	0	0	0	0	0	0	0	0
3.3973	-2.2965	1.8411	H	0	0	0	0	0	0	0	0	0	0	0	0
2.949	-1.0719	3.0412	H	0	0	0	0	0	0	0	0	0	0	0	0
3.4306	-0.5774	1.4043	H	0	0	0	0	0	0	0	0	0	0	0	0
0.7106	-2.5444	2.2578	C	0	0	0	0	0	0	0	0	0	0	0	0
-0.3441	-2.5701	1.9357	H	0	0	0	0	0	0	0	0	0	0	0	0
1.1687	-3.5056	1.97	H	0	0	0	0	0	0	0	0	0	0	0	0
0.8067	-2.3331	3.6528	O	0	0	0	0	0	0	0	0	0	0	0	0
0.3368	-3.0462	4.0973	H	0	0	0	0	0	0	0	0	0	0	0	0
-0.5837	2.5864	1.2487	C	0	0	0	0	0	0	0	0	0	0	0	0
-0.9813	2.263	2.2162	H	0	0	0	0	0	0	0	0	0	0	0	0
-1.0854	3.5162	0.9623	H	0	0	0	0	0	0	0	0	0	0	0	0
0.4789	2.8155	1.3692	H	0	0	0	0	0	0	0	0	0	0	0	0
-0.7269	1.3598	-3.6217	C	0	0	0	0	0	0	0	0	0	0	0	0
0.2935	1.6447	-3.8942	H	0	0	0	0	0	0	0	0	0	0	0	0
-1.3655	2.2364	-3.7727	H	0	0	0	0	0	0	0	0	0	0	0	0
-1.059	0.5703	-4.3071	H	0	0	0	0	0	0	0	0	0	0	0	0
0.4298	2.8891	-1.4469	O	0	0	0	0	0	0	0	0	0	0	0	0
-2.6882	-0.648	-1.5427	O	0	0	0	0	0	0	0	0	0	0	0	0
-2.7671	-1.002	-2.4368	H	0	0	0	0	0	0	0	0	0	0	0	0
1 2 1	0 0 0 0
2 7 1	0 0 0 0
2 3 1	0 0 0 0
2 6 1	0 0 0 0
3 8 1	0 0 0 0
3 4 1	0 0 0 0
4 9 1	0 0 0 0
4 5 1	0 0 0 0
5 10 1	0 0 0 0
5 11 1	0 0 0 0
5 6 1	0 0 0 0
12 13 1	0 0 0 0
12 14 1	0 0 0 0
3 12 1	0 0 0 0
4 15 1	0 0 0 0
15 16 1	0 0 0 0
16 17 1	0 0 0 0
12 17 1	0 0 0 0
18 19 1	0 0 0 0
18 20 1	0 0 0 0
15 18 1	0 0 0 0
21 22 1	0 0 0 0
18 21 1	0 0 0 0
17 21 1	0 0 0 0
23 24 1	0 0 0 0
23 25 1	0 0 0 0
23 26 1	0 0 0 0
6 23 1	0 0 0 0
27 28 1	0 0 0 0
27 29 1	0 0 0 0
6 27 1	0 0 0 0
30 31 1	0 0 0 0
27 30 1	0 0 0 0
32 33 1	0 0 0 0
32 34 1	0 0 0 0
32 35 1	0 0 0 0
15 32 1	0 0 0 0
36 37 1	0 0 0 0
36 38 1	0 0 0 0
36 39 1	0 0 0 0
17 36 1	0 0 0 0
16 40 2	0 0 0 0
41 42 1	0 0 0 0
21 41 1	0 0 0 0
M END
$$$$
M0010
Spartan	02202116403D
42 44 0	0 0 0 0	0 0 0	999	V2	0
1.4041	-2.0434	0.2785	H	0	0	0	0	0	0	0	0	0	0	0	0
1.7961	-1.0531	-0.0008	C	0	0	0	0	0	0	0	0	0	0	0	0
0.6684	-0.2541	-0.6468	C	0	0	0	0	0	0	0	0	0	0	0	0
-0.11	0.2537	0.5731	C	0	0	0	0	0	0	0	0	0	0	0	0
1.0165	0.7813	1.4656	C	0	0	0	0	0	0	0	0	0	0	0	0
2.1886	-0.2298	1.2683	C	0	0	0	0	0	0	0	0	0	0	0	0
2.6475	-1.216	-0.67	H	0	0	0	0	0	0	0	0	0	0	0	0
1.113	0.6275	-1.1354	H	0	0	0	0	0	0	0	0	0	0	0	0
-0.5374	-0.6313	1.0655	H	0	0	0	0	0	0	0	0	0	0	0	0
0.7224	0.8686	2.5186	H	0	0	0	0	0	0	0	0	0	0	0	0
1.3316	1.7784	1.1365	H	0	0	0	0	0	0	0	0	0	0	0	0
-0.2364	-0.9523	-1.6624	C	0	0	0	0	0	0	0	0	0	0	0	0
-0.4546	-1.9723	-1.3282	H	0	0	0	0	0	0	0	0	0	0	0	0
0.2676	-1.0221	-2.6326	H	0	0	0	0	0	0	0	0	0	0	0	0
-1.2982	1.193	0.1713	C	0	0	0	0	0	0	0	0	0	0	0	0
-1.2932	1.2539	-1.3597	C	0	0	0	0	0	0	0	0	0	0	0	0
-1.5777	-0.1757	-1.8405	C	0	0	0	0	0	0	0	0	0	0	0	0
-2.6204	0.4203	0.3482	C	0	0	0	0	0	0	0	0	0	0	0	0
-3.4691	1.1089	0.2611	H	0	0	0	0	0	0	0	0	0	0	0	0
-2.695	-0.0818	1.3167	H	0	0	0	0	0	0	0	0	0	0	0	0
-2.669	-0.6178	-0.8	C	0	0	0	0	0	0	0	0	0	0	0	0
-3.6475	-0.5711	-1.2981	H	0	0	0	0	0	0	0	0	0	0	0	0
3.5189	0.498	1.0602	C	0	0	0	0	0	0	0	0	0	0	0	0
4.3453	-0.2165	1.0016	H	0	0	0	0	0	0	0	0	0	0	0	0
3.7214	1.1835	1.8919	H	0	0	0	0	0	0	0	0	0	0	0	0
3.5	1.0879	0.1365	H	0	0	0	0	0	0	0	0	0	0	0	0
2.2854	-1.1465	2.4965	C	0	0	0	0	0	0	0	0	0	0	0	0
2.5691	-0.557	3.3751	H	0	0	0	0	0	0	0	0	0	0	0	0
1.2954	-1.5887	2.6999	H	0	0	0	0	0	0	0	0	0	0	0	0
3.2734	-2.15	2.3778	O	0	0	0	0	0	0	0	0	0	0	0	0
3.0107	-2.7338	1.6554	H	0	0	0	0	0	0	0	0	0	0	0	0
-1.2837	2.5696	0.8165	C	0	0	0	0	0	0	0	0	0	0	0	0
-2.1665	3.1419	0.5142	H	0	0	0	0	0	0	0	0	0	0	0	0
-0.4052	3.1427	0.505	H	0	0	0	0	0	0	0	0	0	0	0	0
-1.2805	2.4933	1.909	H	0	0	0	0	0	0	0	0	0	0	0	0
-2.0697	-0.2301	-3.2806	C	0	0	0	0	0	0	0	0	0	0	0	0
-1.3448	0.2404	-3.951	H	0	0	0	0	0	0	0	0	0	0	0	0
-3.0202	0.3009	-3.3973	H	0	0	0	0	0	0	0	0	0	0	0	0
-2.2144	-1.2681	-3.604	H	0	0	0	0	0	0	0	0	0	0	0	0
-1.1413	2.2306	-2.053	O	0	0	0	0	0	0	0	0	0	0	0	0
-2.4955	-1.9066	-0.2425	O	0	0	0	0	0	0	0	0	0	0	0	0
-2.6449	-2.5562	-0.9399	H	0	0	0	0	0	0	0	0	0	0	0	0
1 2 1	0 0 0 0
2 7 1	0 0 0 0
2 3 1	0 0 0 0
2 6 1	0 0 0 0
3 8 1	0 0 0 0
3 4 1	0 0 0 0
4 9 1	0 0 0 0
4 5 1	0 0 0 0
5 10 1	0 0 0 0
5 11 1	0 0 0 0
5 6 1	0 0 0 0
12 13 1	0 0 0 0
12 14 1	0 0 0 0
3 12 1	0 0 0 0
4 15 1	0 0 0 0
15 16 1	0 0 0 0
16 17 1	0 0 0 0
12 17 1	0 0 0 0
18 19 1	0 0 0 0
18 20 1	0 0 0 0
15 18 1	0 0 0 0
21 22 1	0 0 0 0
18 21 1	0 0 0 0
17 21 1	0 0 0 0
23 24 1	0 0 0 0
23 25 1	0 0 0 0
23 26 1	0 0 0 0
6 23 1	0 0 0 0
27 28 1	0 0 0 0
27 29 1	0 0 0 0
6 27 1	0 0 0 0
30 31 1	0 0 0 0
27 30 1	0 0 0 0
32 33 1	0 0 0 0
32 34 1	0 0 0 0
32 35 1	0 0 0 0
15 32 1	0 0 0 0
36 37 1	0 0 0 0
36 38 1	0 0 0 0
36 39 1	0 0 0 0
17 36 1	0 0 0 0
16 40 2	0 0 0 0
41 42 1	0 0 0 0
21 41 1	0 0 0 0
M END
$$$$
M0011
Spartan	02202116403D
42 44 0	0 0 0 0	0 0 0	999	V2	0
1.4663	-2.0368	0.2297	H	0	0	0	0	0	0	0	0	0	0	0	0
1.8118	-1.0325	-0.0455	C	0	0	0	0	0	0	0	0	0	0	0	0
0.6697	-0.2468	-0.684	C	0	0	0	0	0	0	0	0	0	0	0	0
-0.106	0.2635	0.5366	C	0	0	0	0	0	0	0	0	0	0	0	0
1.0237	0.8048	1.4158	C	0	0	0	0	0	0	0	0	0	0	0	0
2.1874	-0.2182	1.2341	C	0	0	0	0	0	0	0	0	0	0	0	0
2.6702	-1.1638	-0.7119	H	0	0	0	0	0	0	0	0	0	0	0	0
1.0977	0.6376	-1.1832	H	0	0	0	0	0	0	0	0	0	0	0	0
-0.524	-0.6206	1.0378	H	0	0	0	0	0	0	0	0	0	0	0	0
0.7346	0.9204	2.4671	H	0	0	0	0	0	0	0	0	0	0	0	0
1.3442	1.7911	1.0615	H	0	0	0	0	0	0	0	0	0	0	0	0
-0.2383	-0.9591	-1.6867	C	0	0	0	0	0	0	0	0	0	0	0	0
-0.4474	-1.9769	-1.3406	H	0	0	0	0	0	0	0	0	0	0	0	0
0.2598	-1.0361	-2.6594	H	0	0	0	0	0	0	0	0	0	0	0	0
-1.3023	1.1926	0.1364	C	0	0	0	0	0	0	0	0	0	0	0	0
-1.3072	1.2436	-1.3949	C	0	0	0	0	0	0	0	0	0	0	0	0
-1.5849	-0.1908	-1.8646	C	0	0	0	0	0	0	0	0	0	0	0	0
-2.6195	0.4144	0.3257	C	0	0	0	0	0	0	0	0	0	0	0	0
-3.4724	1.0982	0.2408	H	0	0	0	0	0	0	0	0	0	0	0	0
-2.6848	-0.0835	1.297	H	0	0	0	0	0	0	0	0	0	0	0	0
-2.6703	-0.6302	-0.8168	C	0	0	0	0	0	0	0	0	0	0	0	0
-3.6513	-0.589	-1.311	H	0	0	0	0	0	0	0	0	0	0	0	0
3.5312	0.4973	1.065	C	0	0	0	0	0	0	0	0	0	0	0	0
4.35	-0.2252	0.9967	H	0	0	0	0	0	0	0	0	0	0	0	0
3.7297	1.163	1.9147	H	0	0	0	0	0	0	0	0	0	0	0	0
3.5294	1.1075	0.1539	H	0	0	0	0	0	0	0	0	0	0	0	0
2.2378	-1.1376	2.4547	C	0	0	0	0	0	0	0	0	0	0	0	0
2.5055	-0.5451	3.3455	H	0	0	0	0	0	0	0	0	0	0	0	0
1.2355	-1.5657	2.626	H	0	0	0	0	0	0	0	0	0	0	0	0
3.1881	-2.1586	2.2209	O	0	0	0	0	0	0	0	0	0	0	0	0
3.1975	-2.7422	2.9873	H	0	0	0	0	0	0	0	0	0	0	0	0
-1.2923	2.5735	0.7729	C	0	0	0	0	0	0	0	0	0	0	0	0
-2.1776	3.1408	0.4683	H	0	0	0	0	0	0	0	0	0	0	0	0
-0.416	3.1476	0.457	H	0	0	0	0	0	0	0	0	0	0	0	0
-1.2873	2.5039	1.8661	H	0	0	0	0	0	0	0	0	0	0	0	0
-2.0833	-0.2572	-3.3021	C	0	0	0	0	0	0	0	0	0	0	0	0
-1.3623	0.2102	-3.9791	H	0	0	0	0	0	0	0	0	0	0	0	0
-3.0359	0.2705	-3.419	H	0	0	0	0	0	0	0	0	0	0	0	0
-2.2262	-1.298	-3.6169	H	0	0	0	0	0	0	0	0	0	0	0	0
-1.1695	2.2178	-2.095	O	0	0	0	0	0	0	0	0	0	0	0	0
-2.4916	-1.9151	-0.2514	O	0	0	0	0	0	0	0	0	0	0	0	0
-2.6194	-2.5691	-0.9494	H	0	0	0	0	0	0	0	0	0	0	0	0
1 2 1	0 0 0 0
2 7 1	0 0 0 0
2 3 1	0 0 0 0
2 6 1	0 0 0 0
3 8 1	0 0 0 0
3 4 1	0 0 0 0
4 9 1	0 0 0 0
4 5 1	0 0 0 0
5 10 1	0 0 0 0
5 11 1	0 0 0 0
5 6 1	0 0 0 0
12 13 1	0 0 0 0
12 14 1	0 0 0 0
3 12 1	0 0 0 0
4 15 1	0 0 0 0
15 16 1	0 0 0 0
16 17 1	0 0 0 0
12 17 1	0 0 0 0
18 19 1	0 0 0 0
18 20 1	0 0 0 0
15 18 1	0 0 0 0
21 22 1	0 0 0 0
18 21 1	0 0 0 0
17 21 1	0 0 0 0
23 24 1	0 0 0 0
23 25 1	0 0 0 0
23 26 1	0 0 0 0
6 23 1	0 0 0 0
27 28 1	0 0 0 0
27 29 1	0 0 0 0
6 27 1	0 0 0 0
30 31 1	0 0 0 0
27 30 1	0 0 0 0
32 33 1	0 0 0 0
32 34 1	0 0 0 0
32 35 1	0 0 0 0
15 32 1	0 0 0 0
36 37 1	0 0 0 0
36 38 1	0 0 0 0
36 39 1	0 0 0 0
17 36 1	0 0 0 0
16 40 2	0 0 0 0
41 42 1	0 0 0 0
21 41 1	0 0 0 0
M END
$$$$
M0012
Spartan	02202116403D
42 44 0	0 0 0 0	0 0 0	999	V2	0
0.535	-2.5041	-0.1394	H	0	0	0	0	0	0	0	0	0	0	0	0
1.2978	-1.7339	0.025	C	0	0	0	0	0	0	0	0	0	0	0	0
0.8087	-0.4128	-0.5618	C	0	0	0	0	0	0	0	0	0	0	0	0
-0.1488	0.0912	0.5265	C	0	0	0	0	0	0	0	0	0	0	0	0
0.6859	-0.1187	1.7925	C	0	0	0	0	0	0	0	0	0	0	0	0
1.4481	-1.4614	1.5517	C	0	0	0	0	0	0	0	0	0	0	0	0
2.2345	-2.0842	-0.4221	H	0	0	0	0	0	0	0	0	0	0	0	0
1.659	0.2883	-0.5874	H	0	0	0	0	0	0	0	0	0	0	0	0
-0.9847	-0.6194	0.555	H	0	0	0	0	0	0	0	0	0	0	0	0
0.0891	-0.1314	2.7145	H	0	0	0	0	0	0	0	0	0	0	0	0
1.409	0.6969	1.908	H	0	0	0	0	0	0	0	0	0	0	0	0
0.1625	-0.4202	-1.9483	C	0	0	0	0	0	0	0	0	0	0	0	0
-0.4658	-1.3048	-2.0794	H	0	0	0	0	0	0	0	0	0	0	0	0
0.9376	-0.4434	-2.7218	H	0	0	0	0	0	0	0	0	0	0	0	0
-0.7299	1.5095	0.1986	C	0	0	0	0	0	0	0	0	0	0	0	0
-0.1594	1.8913	-1.1718	C	0	0	0	0	0	0	0	0	0	0	0	0
-0.7115	0.8579	-2.1622	C	0	0	0	0	0	0	0	0	0	0	0	0
-2.2019	1.3513	-0.2262	C	0	0	0	0	0	0	0	0	0	0	0	0
-2.6762	2.338	-0.2997	H	0	0	0	0	0	0	0	0	0	0	0	0
-2.783	0.7562	0.4872	H	0	0	0	0	0	0	0	0	0	0	0	0
-2.1665	0.6781	-1.6292	C	0	0	0	0	0	0	0	0	0	0	0	0
-2.8459	1.2121	-2.3081	H	0	0	0	0	0	0	0	0	0	0	0	0
2.9191	-1.3247	1.955	C	0	0	0	0	0	0	0	0	0	0	0	0
3.4566	-2.2718	1.8253	H	0	0	0	0	0	0	0	0	0	0	0	0
3.018	-1.0198	3.0041	H	0	0	0	0	0	0	0	0	0	0	0	0
3.4189	-0.5688	1.3388	H	0	0	0	0	0	0	0	0	0	0	0	0
0.8269	-2.6046	2.3673	C	0	0	0	0	0	0	0	0	0	0	0	0
1.3266	-3.5453	2.1117	H	0	0	0	0	0	0	0	0	0	0	0	0
0.9972	-2.4223	3.4412	H	0	0	0	0	0	0	0	0	0	0	0	0
-0.546	-2.8239	2.1086	O	0	0	0	0	0	0	0	0	0	0	0	0
-1.0342	-2.058	2.4329	H	0	0	0	0	0	0	0	0	0	0	0	0
-0.4876	2.5749	1.2552	C	0	0	0	0	0	0	0	0	0	0	0	0
-0.8923	2.2703	2.2261	H	0	0	0	0	0	0	0	0	0	0	0	0
-0.9642	3.5163	0.9639	H	0	0	0	0	0	0	0	0	0	0	0	0
0.5808	2.7776	1.3715	H	0	0	0	0	0	0	0	0	0	0	0	0
-0.6626	1.3288	-3.6092	C	0	0	0	0	0	0	0	0	0	0	0	0
0.3625	1.5885	-3.8892	H	0	0	0	0	0	0	0	0	0	0	0	0
-1.2826	2.2188	-3.7608	H	0	0	0	0	0	0	0	0	0	0	0	0
-1.021	0.5389	-4.2783	H	0	0	0	0	0	0	0	0	0	0	0	0
0.5569	2.829	-1.4272	O	0	0	0	0	0	0	0	0	0	0	0	0
-2.5207	-0.691	-1.6024	O	0	0	0	0	0	0	0	0	0	0	0	0
-3.4456	-0.7495	-1.3361	H	0	0	0	0	0	0	0	0	0	0	0	0
1 2 1	0 0 0 0
2 7 1	0 0 0 0
2 3 1	0 0 0 0
2 6 1	0 0 0 0
3 8 1	0 0 0 0
3 4 1	0 0 0 0
4 9 1	0 0 0 0
4 5 1	0 0 0 0
5 10 1	0 0 0 0
5 11 1	0 0 0 0
5 6 1	0 0 0 0
12 13 1	0 0 0 0
12 14 1	0 0 0 0
3 12 1	0 0 0 0
4 15 1	0 0 0 0
15 16 1	0 0 0 0
16 17 1	0 0 0 0
12 17 1	0 0 0 0
18 19 1	0 0 0 0
18 20 1	0 0 0 0
15 18 1	0 0 0 0
21 22 1	0 0 0 0
18 21 1	0 0 0 0
17 21 1	0 0 0 0
23 24 1	0 0 0 0
23 25 1	0 0 0 0
23 26 1	0 0 0 0
6 23 1	0 0 0 0
27 28 1	0 0 0 0
27 29 1	0 0 0 0
6 27 1	0 0 0 0
30 31 1	0 0 0 0
27 30 1	0 0 0 0
32 33 1	0 0 0 0
32 34 1	0 0 0 0
32 35 1	0 0 0 0
15 32 1	0 0 0 0
36 37 1	0 0 0 0
36 38 1	0 0 0 0
36 39 1	0 0 0 0
17 36 1	0 0 0 0
16 40 2	0 0 0 0
41 42 1	0 0 0 0
21 41 1	0 0 0 0
M END
$$$$
M0013
Spartan	02202116403D
42 44 0	0 0 0 0	0 0 0	999	V2	0
1.4718	-2.0998	0.2274	H	0	0	0	0	0	0	0	0	0	0	0	0
1.8333	-1.1008	-0.0562	C	0	0	0	0	0	0	0	0	0	0	0	0
0.6943	-0.3215	-0.7065	C	0	0	0	0	0	0	0	0	0	0	0	0
-0.0793	0.2033	0.509	C	0	0	0	0	0	0	0	0	0	0	0	0
1.0521	0.7519	1.38	C	0	0	0	0	0	0	0	0	0	0	0	0
2.2139	-0.2782	1.2141	C	0	0	0	0	0	0	0	0	0	0	0	0
2.6915	-1.2452	-0.7201	H	0	0	0	0	0	0	0	0	0	0	0	0
1.1273	0.5549	-1.2146	H	0	0	0	0	0	0	0	0	0	0	0	0
-0.4972	-0.6738	1.0218	H	0	0	0	0	0	0	0	0	0	0	0	0
0.7513	0.889	2.4264	H	0	0	0	0	0	0	0	0	0	0	0	0
1.3721	1.735	1.0166	H	0	0	0	0	0	0	0	0	0	0	0	0
-0.214	-1.0423	-1.7015	C	0	0	0	0	0	0	0	0	0	0	0	0
-0.4285	-2.0545	-1.3449	H	0	0	0	0	0	0	0	0	0	0	0	0
0.2851	-1.1321	-2.6722	H	0	0	0	0	0	0	0	0	0	0	0	0
-1.2752	1.1287	0.0993	C	0	0	0	0	0	0	0	0	0	0	0	0
-1.2766	1.1669	-1.4327	C	0	0	0	0	0	0	0	0	0	0	0	0
-1.557	-0.271	-1.8906	C	0	0	0	0	0	0	0	0	0	0	0	0
-2.5917	0.3513	0.2939	C	0	0	0	0	0	0	0	0	0	0	0	0
-3.4447	1.0343	0.2076	H	0	0	0	0	0	0	0	0	0	0	0	0
-2.6565	-0.1415	1.268	H	0	0	0	0	0	0	0	0	0	0	0	0
-2.6454	-0.6994	-0.8423	C	0	0	0	0	0	0	0	0	0	0	0	0
-3.6247	-0.6556	-1.339	H	0	0	0	0	0	0	0	0	0	0	0	0
3.5567	0.4335	1.0392	C	0	0	0	0	0	0	0	0	0	0	0	0
4.3723	-0.2914	0.9318	H	0	0	0	0	0	0	0	0	0	0	0	0
3.7833	1.062	1.9059	H	0	0	0	0	0	0	0	0	0	0	0	0
3.5439	1.0677	0.1447	H	0	0	0	0	0	0	0	0	0	0	0	0
2.2814	-1.2308	2.4182	C	0	0	0	0	0	0	0	0	0	0	0	0
1.2939	-1.7001	2.5652	H	0	0	0	0	0	0	0	0	0	0	0	0
2.994	-2.0342	2.2017	H	0	0	0	0	0	0	0	0	0	0	0	0
2.7402	-0.6326	3.6114	O	0	0	0	0	0	0	0	0	0	0	0	0
2.0922	0.0291	3.8797	H	0	0	0	0	0	0	0	0	0	0	0	0
-1.2668	2.5145	0.7239	C	0	0	0	0	0	0	0	0	0	0	0	0
-2.1498	3.0801	0.41	H	0	0	0	0	0	0	0	0	0	0	0	0
-0.3894	3.0851	0.4081	H	0	0	0	0	0	0	0	0	0	0	0	0
-1.2687	2.4546	1.817	H	0	0	0	0	0	0	0	0	0	0	0	0
-2.05	-0.3489	-3.3291	C	0	0	0	0	0	0	0	0	0	0	0	0
-1.3292	0.1191	-4.0058	H	0	0	0	0	0	0	0	0	0	0	0	0
-3.0054	0.172	-3.4527	H	0	0	0	0	0	0	0	0	0	0	0	0
-2.1854	-1.3925	-3.6388	H	0	0	0	0	0	0	0	0	0	0	0	0
-1.132	2.1345	-2.1399	O	0	0	0	0	0	0	0	0	0	0	0	0
-2.4737	-1.9817	-0.2706	O	0	0	0	0	0	0	0	0	0	0	0	0
-2.6096	-2.6396	-0.9634	H	0	0	0	0	0	0	0	0	0	0	0	0
1 2 1	0 0 0 0
2 7 1	0 0 0 0
2 3 1	0 0 0 0
2 6 1	0 0 0 0
3 8 1	0 0 0 0
3 4 1	0 0 0 0
4 9 1	0 0 0 0
4 5 1	0 0 0 0
5 10 1	0 0 0 0
5 11 1	0 0 0 0
5 6 1	0 0 0 0
12 13 1	0 0 0 0
12 14 1	0 0 0 0
3 12 1	0 0 0 0
4 15 1	0 0 0 0
15 16 1	0 0 0 0
16 17 1	0 0 0 0
12 17 1	0 0 0 0
18 19 1	0 0 0 0
18 20 1	0 0 0 0
15 18 1	0 0 0 0
21 22 1	0 0 0 0
18 21 1	0 0 0 0
17 21 1	0 0 0 0
23 24 1	0 0 0 0
23 25 1	0 0 0 0
23 26 1	0 0 0 0
6 23 1	0 0 0 0
27 28 1	0 0 0 0
27 29 1	0 0 0 0
6 27 1	0 0 0 0
30 31 1	0 0 0 0
27 30 1	0 0 0 0
32 33 1	0 0 0 0
32 34 1	0 0 0 0
32 35 1	0 0 0 0
15 32 1	0 0 0 0
36 37 1	0 0 0 0
36 38 1	0 0 0 0
36 39 1	0 0 0 0
17 36 1	0 0 0 0
16 40 2	0 0 0 0
41 42 1	0 0 0 0
21 41 1	0 0 0 0
M END
$$$$
M0014
Spartan	02202116403D
42 44 0	0 0 0 0	0 0 0	999	V2	0
0.5807	-2.462	-0.1782	H	0	0	0	0	0	0	0	0	0	0	0	0
1.2811	-1.6428	0.0281	C	0	0	0	0	0	0	0	0	0	0	0	0
0.7423	-0.3337	-0.5446	C	0	0	0	0	0	0	0	0	0	0	0	0
-0.2191	0.1425	0.5512	C	0	0	0	0	0	0	0	0	0	0	0	0
0.6277	-0.0518	1.8109	C	0	0	0	0	0	0	0	0	0	0	0	0
1.3806	-1.395	1.5673	C	0	0	0	0	0	0	0	0	0	0	0	0
2.2444	-1.9327	-0.4061	H	0	0	0	0	0	0	0	0	0	0	0	0
1.5707	0.3925	-0.5796	H	0	0	0	0	0	0	0	0	0	0	0	0
-1.0436	-0.5827	0.5878	H	0	0	0	0	0	0	0	0	0	0	0	0
0.0332	-0.0741	2.732	H	0	0	0	0	0	0	0	0	0	0	0	0
1.3499	0.7661	1.9151	H	0	0	0	0	0	0	0	0	0	0	0	0
0.0801	-0.3557	-1.9227	C	0	0	0	0	0	0	0	0	0	0	0	0
-0.5393	-1.2525	-2.0232	H	0	0	0	0	0	0	0	0	0	0	0	0
0.8428	-0.39	-2.7082	H	0	0	0	0	0	0	0	0	0	0	0	0
-0.8364	1.5471	0.2315	C	0	0	0	0	0	0	0	0	0	0	0	0
-0.2804	1.9519	-1.137	C	0	0	0	0	0	0	0	0	0	0	0	0
-0.8085	0.9098	-2.1329	C	0	0	0	0	0	0	0	0	0	0	0	0
-2.3075	1.3577	-0.1875	C	0	0	0	0	0	0	0	0	0	0	0	0
-2.809	2.3315	-0.239	H	0	0	0	0	0	0	0	0	0	0	0	0
-2.871	0.7261	0.5047	H	0	0	0	0	0	0	0	0	0	0	0	0
-2.2724	0.7116	-1.595	C	0	0	0	0	0	0	0	0	0	0	0	0
-2.9551	1.251	-2.2675	H	0	0	0	0	0	0	0	0	0	0	0	0
2.8401	-1.2916	2.0231	C	0	0	0	0	0	0	0	0	0	0	0	0
3.384	-2.2308	1.8601	H	0	0	0	0	0	0	0	0	0	0	0	0
2.9065	-1.0358	3.0886	H	0	0	0	0	0	0	0	0	0	0	0	0
3.3675	-0.5146	1.4579	H	0	0	0	0	0	0	0	0	0	0	0	0
0.6599	-2.5142	2.3365	C	0	0	0	0	0	0	0	0	0	0	0	0
0.7322	-2.3202	3.4202	H	0	0	0	0	0	0	0	0	0	0	0	0
-0.4039	-2.508	2.0732	H	0	0	0	0	0	0	0	0	0	0	0	0
1.1166	-3.8142	2.0232	O	0	0	0	0	0	0	0	0	0	0	0	0
2.0134	-3.9028	2.3666	H	0	0	0	0	0	0	0	0	0	0	0	0
-0.6185	2.6105	1.2961	C	0	0	0	0	0	0	0	0	0	0	0	0
-1.0203	2.2889	2.263	H	0	0	0	0	0	0	0	0	0	0	0	0
-1.115	3.5432	1.0103	H	0	0	0	0	0	0	0	0	0	0	0	0
0.4454	2.8352	1.4181	H	0	0	0	0	0	0	0	0	0	0	0	0
-0.7628	1.3948	-3.5759	C	0	0	0	0	0	0	0	0	0	0	0	0
0.2563	1.6808	-3.8505	H	0	0	0	0	0	0	0	0	0	0	0	0
-1.4022	2.2714	-3.7227	H	0	0	0	0	0	0	0	0	0	0	0	0
-1.0964	0.6075	-4.2619	H	0	0	0	0	0	0	0	0	0	0	0	0
0.3976	2.9174	-1.395	O	0	0	0	0	0	0	0	0	0	0	0	0
-2.7054	-0.631	-1.4748	O	0	0	0	0	0	0	0	0	0	0	0	0
-2.7862	-1.0014	-2.3632	H	0	0	0	0	0	0	0	0	0	0	0	0
1 2 1	0 0 0 0
2 7 1	0 0 0 0
2 3 1	0 0 0 0
2 6 1	0 0 0 0
3 8 1	0 0 0 0
3 4 1	0 0 0 0
4 9 1	0 0 0 0
4 5 1	0 0 0 0
5 10 1	0 0 0 0
5 11 1	0 0 0 0
5 6 1	0 0 0 0
12 13 1	0 0 0 0
12 14 1	0 0 0 0
3 12 1	0 0 0 0
4 15 1	0 0 0 0
15 16 1	0 0 0 0
16 17 1	0 0 0 0
12 17 1	0 0 0 0
18 19 1	0 0 0 0
18 20 1	0 0 0 0
15 18 1	0 0 0 0
21 22 1	0 0 0 0
18 21 1	0 0 0 0
17 21 1	0 0 0 0
23 24 1	0 0 0 0
23 25 1	0 0 0 0
23 26 1	0 0 0 0
6 23 1	0 0 0 0
27 28 1	0 0 0 0
27 29 1	0 0 0 0
6 27 1	0 0 0 0
30 31 1	0 0 0 0
27 30 1	0 0 0 0
32 33 1	0 0 0 0
32 34 1	0 0 0 0
32 35 1	0 0 0 0
15 32 1	0 0 0 0
36 37 1	0 0 0 0
36 38 1	0 0 0 0
36 39 1	0 0 0 0
17 36 1	0 0 0 0
16 40 2	0 0 0 0
41 42 1	0 0 0 0
21 41 1	0 0 0 0
M END
$$$$
M0015
Spartan	02202116403D
42 44 0	0 0 0 0	0 0 0	999	V2	0
1.3994	-2.0509	0.2472	H	0	0	0	0	0	0	0	0	0	0	0	0
1.7994	-1.063	-0.0283	C	0	0	0	0	0	0	0	0	0	0	0	0
0.6786	-0.2574	-0.678	C	0	0	0	0	0	0	0	0	0	0	0	0
-0.0999	0.2534	0.5416	C	0	0	0	0	0	0	0	0	0	0	0	0
1.0266	0.7737	1.4381	C	0	0	0	0	0	0	0	0	0	0	0	0
2.1932	-0.2441	1.2429	C	0	0	0	0	0	0	0	0	0	0	0	0
2.6522	-1.2308	-0.6945	H	0	0	0	0	0	0	0	0	0	0	0	0
1.1301	0.6246	-1.1598	H	0	0	0	0	0	0	0	0	0	0	0	0
-0.5327	-0.6305	1.0304	H	0	0	0	0	0	0	0	0	0	0	0	0
0.731	0.8623	2.4907	H	0	0	0	0	0	0	0	0	0	0	0	0
1.3481	1.7692	1.1107	H	0	0	0	0	0	0	0	0	0	0	0	0
-0.2223	-0.9502	-1.7028	C	0	0	0	0	0	0	0	0	0	0	0	0
-0.4304	-1.9817	-1.4062	H	0	0	0	0	0	0	0	0	0	0	0	0
0.2738	-0.9769	-2.6789	H	0	0	0	0	0	0	0	0	0	0	0	0
-1.2824	1.2007	0.1383	C	0	0	0	0	0	0	0	0	0	0	0	0
-1.2846	1.2441	-1.3942	C	0	0	0	0	0	0	0	0	0	0	0	0
-1.5782	-0.1893	-1.8566	C	0	0	0	0	0	0	0	0	0	0	0	0
-2.6082	0.4392	0.3241	C	0	0	0	0	0	0	0	0	0	0	0	0
-3.4534	1.1281	0.1983	H	0	0	0	0	0	0	0	0	0	0	0	0
-2.6947	-0.0151	1.3174	H	0	0	0	0	0	0	0	0	0	0	0	0
-2.6352	-0.6376	-0.8	C	0	0	0	0	0	0	0	0	0	0	0	0
-3.6216	-0.6386	-1.2842	H	0	0	0	0	0	0	0	0	0	0	0	0
3.5285	0.4758	1.0413	C	0	0	0	0	0	0	0	0	0	0	0	0
4.3499	-0.2435	0.984	H	0	0	0	0	0	0	0	0	0	0	0	0
3.7328	1.1584	1.8746	H	0	0	0	0	0	0	0	0	0	0	0	0
3.5166	1.0672	0.1188	H	0	0	0	0	0	0	0	0	0	0	0	0
2.2795	-1.1632	2.47	C	0	0	0	0	0	0	0	0	0	0	0	0
2.5635	-0.5773	3.351	H	0	0	0	0	0	0	0	0	0	0	0	0
1.285	-1.5983	2.6683	H	0	0	0	0	0	0	0	0	0	0	0	0
3.26	-2.1736	2.3548	O	0	0	0	0	0	0	0	0	0	0	0	0
3.0075	-2.7434	1.6188	H	0	0	0	0	0	0	0	0	0	0	0	0
-1.2512	2.5846	0.7667	C	0	0	0	0	0	0	0	0	0	0	0	0
-2.1332	3.1596	0.4669	H	0	0	0	0	0	0	0	0	0	0	0	0
-0.3722	3.1466	0.4365	H	0	0	0	0	0	0	0	0	0	0	0	0
-1.2348	2.5232	1.8603	H	0	0	0	0	0	0	0	0	0	0	0	0
-2.0982	-0.2643	-3.2856	C	0	0	0	0	0	0	0	0	0	0	0	0
-1.3849	0.1965	-3.975	H	0	0	0	0	0	0	0	0	0	0	0	0
-3.0506	0.2658	-3.3919	H	0	0	0	0	0	0	0	0	0	0	0	0
-2.2486	-1.3085	-3.5809	H	0	0	0	0	0	0	0	0	0	0	0	0
-1.1159	2.2107	-2.0974	O	0	0	0	0	0	0	0	0	0	0	0	0
-2.3505	-1.943	-0.3303	O	0	0	0	0	0	0	0	0	0	0	0	0
-3.0719	-2.2025	0.2529	H	0	0	0	0	0	0	0	0	0	0	0	0
1 2 1	0 0 0 0
2 7 1	0 0 0 0
2 3 1	0 0 0 0
2 6 1	0 0 0 0
3 8 1	0 0 0 0
3 4 1	0 0 0 0
4 9 1	0 0 0 0
4 5 1	0 0 0 0
5 10 1	0 0 0 0
5 11 1	0 0 0 0
5 6 1	0 0 0 0
12 13 1	0 0 0 0
12 14 1	0 0 0 0
3 12 1	0 0 0 0
4 15 1	0 0 0 0
15 16 1	0 0 0 0
16 17 1	0 0 0 0
12 17 1	0 0 0 0
18 19 1	0 0 0 0
18 20 1	0 0 0 0
15 18 1	0 0 0 0
21 22 1	0 0 0 0
18 21 1	0 0 0 0
17 21 1	0 0 0 0
23 24 1	0 0 0 0
23 25 1	0 0 0 0
23 26 1	0 0 0 0
6 23 1	0 0 0 0
27 28 1	0 0 0 0
27 29 1	0 0 0 0
6 27 1	0 0 0 0
30 31 1	0 0 0 0
27 30 1	0 0 0 0
32 33 1	0 0 0 0
32 34 1	0 0 0 0
32 35 1	0 0 0 0
15 32 1	0 0 0 0
36 37 1	0 0 0 0
36 38 1	0 0 0 0
36 39 1	0 0 0 0
17 36 1	0 0 0 0
16 40 2	0 0 0 0
41 42 1	0 0 0 0
21 41 1	0 0 0 0
M END
$$$$
M0016
Spartan	02202116403D
42 44 0	0 0 0 0	0 0 0	999	V2	0
1.4798	-2.0856	0.1548	H	0	0	0	0	0	0	0	0	0	0	0	0
1.8362	-1.0804	-0.1124	C	0	0	0	0	0	0	0	0	0	0	0	0
0.6935	-0.2969	-0.7537	C	0	0	0	0	0	0	0	0	0	0	0	0
-0.0733	0.2266	0.4682	C	0	0	0	0	0	0	0	0	0	0	0	0
1.0615	0.7716	1.3367	C	0	0	0	0	0	0	0	0	0	0	0	0
2.2105	-0.2688	1.1687	C	0	0	0	0	0	0	0	0	0	0	0	0
2.695	-1.2104	-0.7794	H	0	0	0	0	0	0	0	0	0	0	0	0
1.1263	0.5838	-1.2547	H	0	0	0	0	0	0	0	0	0	0	0	0
-0.4939	-0.6515	0.9779	H	0	0	0	0	0	0	0	0	0	0	0	0
0.7946	0.9044	2.3889	H	0	0	0	0	0	0	0	0	0	0	0	0
1.3911	1.7468	0.9601	H	0	0	0	0	0	0	0	0	0	0	0	0
-0.214	-1.012	-1.7561	C	0	0	0	0	0	0	0	0	0	0	0	0
-0.4155	-2.0379	-1.4377	H	0	0	0	0	0	0	0	0	0	0	0	0
0.2727	-1.0567	-2.7364	H	0	0	0	0	0	0	0	0	0	0	0	0
-1.2682	1.1578	0.0646	C	0	0	0	0	0	0	0	0	0	0	0	0
-1.2849	1.1837	-1.4678	C	0	0	0	0	0	0	0	0	0	0	0	0
-1.5732	-0.257	-1.9117	C	0	0	0	0	0	0	0	0	0	0	0	0
-2.5862	0.3884	0.2721	C	0	0	0	0	0	0	0	0	0	0	0	0
-3.4379	1.0705	0.1545	H	0	0	0	0	0	0	0	0	0	0	0	0
-2.6554	-0.0605	1.2692	H	0	0	0	0	0	0	0	0	0	0	0	0
-2.6227	-0.696	-0.8443	C	0	0	0	0	0	0	0	0	0	0	0	0
-3.6128	-0.6978	-1.3216	H	0	0	0	0	0	0	0	0	0	0	0	0
3.5663	0.4252	1.0171	C	0	0	0	0	0	0	0	0	0	0	0	0
4.3762	-0.3086	0.9267	H	0	0	0	0	0	0	0	0	0	0	0	0
3.7778	1.059	1.882	H	0	0	0	0	0	0	0	0	0	0	0	0
3.5755	1.051	0.1175	H	0	0	0	0	0	0	0	0	0	0	0	0
2.2417	-1.2199	2.3653	C	0	0	0	0	0	0	0	0	0	0	0	0
1.2518	-1.6944	2.4749	H	0	0	0	0	0	0	0	0	0	0	0	0
2.9726	-2.0217	2.1669	H	0	0	0	0	0	0	0	0	0	0	0	0
2.5853	-0.4962	3.5308	O	0	0	0	0	0	0	0	0	0	0	0	0
2.6114	-1.1126	4.2699	H	0	0	0	0	0	0	0	0	0	0	0	0
-1.243	2.5478	0.6792	C	0	0	0	0	0	0	0	0	0	0	0	0
-2.1311	3.1141	0.3802	H	0	0	0	0	0	0	0	0	0	0	0	0
-0.3697	3.1119	0.339	H	0	0	0	0	0	0	0	0	0	0	0	0
-1.218	2.4958	1.7728	H	0	0	0	0	0	0	0	0	0	0	0	0
-2.1006	-0.3502	-3.3369	C	0	0	0	0	0	0	0	0	0	0	0	0
-1.3935	0.1079	-4.0345	H	0	0	0	0	0	0	0	0	0	0	0	0
-3.0566	0.1734	-3.4441	H	0	0	0	0	0	0	0	0	0	0	0	0
-2.246	-1.3981	-3.6208	H	0	0	0	0	0	0	0	0	0	0	0	0
-1.131	2.1433	-2.1842	O	0	0	0	0	0	0	0	0	0	0	0	0
-2.3383	-1.9994	-0.3679	O	0	0	0	0	0	0	0	0	0	0	0	0
-3.054	-2.2502	0.2267	H	0	0	0	0	0	0	0	0	0	0	0	0
1 2 1	0 0 0 0
2 7 1	0 0 0 0
2 3 1	0 0 0 0
2 6 1	0 0 0 0
3 8 1	0 0 0 0
3 4 1	0 0 0 0
4 9 1	0 0 0 0
4 5 1	0 0 0 0
5 10 1	0 0 0 0
5 11 1	0 0 0 0
5 6 1	0 0 0 0
12 13 1	0 0 0 0
12 14 1	0 0 0 0
3 12 1	0 0 0 0
4 15 1	0 0 0 0
15 16 1	0 0 0 0
16 17 1	0 0 0 0
12 17 1	0 0 0 0
18 19 1	0 0 0 0
18 20 1	0 0 0 0
15 18 1	0 0 0 0
21 22 1	0 0 0 0
18 21 1	0 0 0 0
17 21 1	0 0 0 0
23 24 1	0 0 0 0
23 25 1	0 0 0 0
23 26 1	0 0 0 0
6 23 1	0 0 0 0
27 28 1	0 0 0 0
27 29 1	0 0 0 0
6 27 1	0 0 0 0
30 31 1	0 0 0 0
27 30 1	0 0 0 0
32 33 1	0 0 0 0
32 34 1	0 0 0 0
32 35 1	0 0 0 0
15 32 1	0 0 0 0
36 37 1	0 0 0 0
36 38 1	0 0 0 0
36 39 1	0 0 0 0
17 36 1	0 0 0 0
16 40 2	0 0 0 0
41 42 1	0 0 0 0
21 41 1	0 0 0 0
M END
$$$$
M0017
Spartan	02202116403D
42 44 0	0 0 0 0	0 0 0	999	V2	0
1.4854	-2.0774	0.2218	H	0	0	0	0	0	0	0	0	0	0	0	0
1.854	-1.0849	-0.0652	C	0	0	0	0	0	0	0	0	0	0	0	0
0.7221	-0.294	-0.7145	C	0	0	0	0	0	0	0	0	0	0	0	0
-0.0527	0.2319	0.5016	C	0	0	0	0	0	0	0	0	0	0	0	0
1.0833	0.7698	1.3753	C	0	0	0	0	0	0	0	0	0	0	0	0
2.2343	-0.2715	1.2101	C	0	0	0	0	0	0	0	0	0	0	0	0
2.712	-1.2288	-0.7301	H	0	0	0	0	0	0	0	0	0	0	0	0
1.1602	0.5881	-1.2082	H	0	0	0	0	0	0	0	0	0	0	0	0
-0.4551	-0.6444	1.0307	H	0	0	0	0	0	0	0	0	0	0	0	0
0.7969	0.9186	2.4245	H	0	0	0	0	0	0	0	0	0	0	0	0
1.412	1.7473	1.0037	H	0	0	0	0	0	0	0	0	0	0	0	0
-0.179	-0.9921	-1.7334	C	0	0	0	0	0	0	0	0	0	0	0	0
-0.389	-2.027	-1.4419	H	0	0	0	0	0	0	0	0	0	0	0	0
0.3261	-1.0392	-2.7037	H	0	0	0	0	0	0	0	0	0	0	0	0
-1.2517	1.1543	0.1002	C	0	0	0	0	0	0	0	0	0	0	0	0
-1.2546	1.202	-1.4338	C	0	0	0	0	0	0	0	0	0	0	0	0
-1.5286	-0.2305	-1.9032	C	0	0	0	0	0	0	0	0	0	0	0	0
-2.563	0.3674	0.2911	C	0	0	0	0	0	0	0	0	0	0	0	0
-3.4207	1.0451	0.2046	H	0	0	0	0	0	0	0	0	0	0	0	0
-2.6322	-0.1151	1.2723	H	0	0	0	0	0	0	0	0	0	0	0	0
-2.6075	-0.6876	-0.8549	C	0	0	0	0	0	0	0	0	0	0	0	0
-3.584	-0.6526	-1.3464	H	0	0	0	0	0	0	0	0	0	0	0	0
3.5841	0.4318	1.0461	C	0	0	0	0	0	0	0	0	0	0	0	0
4.4033	-0.2928	0.967	H	0	0	0	0	0	0	0	0	0	0	0	0
3.7963	1.0919	1.8958	H	0	0	0	0	0	0	0	0	0	0	0	0
3.5906	1.0446	0.1376	H	0	0	0	0	0	0	0	0	0	0	0	0
2.3137	-1.201	2.4305	C	0	0	0	0	0	0	0	0	0	0	0	0
3.0529	-1.9867	2.2395	H	0	0	0	0	0	0	0	0	0	0	0	0
2.6583	-0.6308	3.3079	H	0	0	0	0	0	0	0	0	0	0	0	0
1.1022	-1.877	2.7193	O	0	0	0	0	0	0	0	0	0	0	0	0
0.5043	-1.2465	3.1353	H	0	0	0	0	0	0	0	0	0	0	0	0
-1.245	2.5357	0.7342	C	0	0	0	0	0	0	0	0	0	0	0	0
-2.1286	3.1016	0.4234	H	0	0	0	0	0	0	0	0	0	0	0	0
-0.3687	3.1099	0.4215	H	0	0	0	0	0	0	0	0	0	0	0	0
-1.2471	2.47	1.827	H	0	0	0	0	0	0	0	0	0	0	0	0
-2.0338	-0.3092	-3.3366	C	0	0	0	0	0	0	0	0	0	0	0	0
-1.3102	0.1369	-4.0252	H	0	0	0	0	0	0	0	0	0	0	0	0
-2.9793	0.2307	-3.4547	H	0	0	0	0	0	0	0	0	0	0	0	0
-2.196	-1.3538	-3.6236	H	0	0	0	0	0	0	0	0	0	0	0	0
-1.1112	2.18	-2.1273	O	0	0	0	0	0	0	0	0	0	0	0	0
-2.5024	-2.0232	-0.4107	O	0	0	0	0	0	0	0	0	0	0	0	0
-1.7516	-2.092	0.1924	H	0	0	0	0	0	0	0	0	0	0	0	0
1 2 1	0 0 0 0
2 7 1	0 0 0 0
2 3 1	0 0 0 0
2 6 1	0 0 0 0
3 8 1	0 0 0 0
3 4 1	0 0 0 0
4 9 1	0 0 0 0
4 5 1	0 0 0 0
5 10 1	0 0 0 0
5 11 1	0 0 0 0
5 6 1	0 0 0 0
12 13 1	0 0 0 0
12 14 1	0 0 0 0
3 12 1	0 0 0 0
4 15 1	0 0 0 0
15 16 1	0 0 0 0
16 17 1	0 0 0 0
12 17 1	0 0 0 0
18 19 1	0 0 0 0
18 20 1	0 0 0 0
15 18 1	0 0 0 0
21 22 1	0 0 0 0
18 21 1	0 0 0 0
17 21 1	0 0 0 0
23 24 1	0 0 0 0
23 25 1	0 0 0 0
23 26 1	0 0 0 0
6 23 1	0 0 0 0
27 28 1	0 0 0 0
27 29 1	0 0 0 0
6 27 1	0 0 0 0
30 31 1	0 0 0 0
27 30 1	0 0 0 0
32 33 1	0 0 0 0
32 34 1	0 0 0 0
32 35 1	0 0 0 0
15 32 1	0 0 0 0
36 37 1	0 0 0 0
36 38 1	0 0 0 0
36 39 1	0 0 0 0
17 36 1	0 0 0 0
16 40 2	0 0 0 0
41 42 1	0 0 0 0
21 41 1	0 0 0 0
M END
$$$$
M0018
Spartan	02202116403D
42 44 0	0 0 0 0	0 0 0	999	V2	0
1.4625	-2.1109	0.2044	H	0	0	0	0	0	0	0	0	0	0	0	0
1.8344	-1.1158	-0.0793	C	0	0	0	0	0	0	0	0	0	0	0	0
0.704	-0.3282	-0.7349	C	0	0	0	0	0	0	0	0	0	0	0	0
-0.072	0.199	0.4792	C	0	0	0	0	0	0	0	0	0	0	0	0
1.0576	0.7393	1.3581	C	0	0	0	0	0	0	0	0	0	0	0	0
2.2176	-0.2936	1.1908	C	0	0	0	0	0	0	0	0	0	0	0	0
2.694	-1.2687	-0.7402	H	0	0	0	0	0	0	0	0	0	0	0	0
1.1456	0.5493	-1.2342	H	0	0	0	0	0	0	0	0	0	0	0	0
-0.4979	-0.6784	0.9854	H	0	0	0	0	0	0	0	0	0	0	0	0
0.7521	0.8705	2.4041	H	0	0	0	0	0	0	0	0	0	0	0	0
1.3824	1.7235	1.0024	H	0	0	0	0	0	0	0	0	0	0	0	0
-0.1993	-1.0416	-1.7428	C	0	0	0	0	0	0	0	0	0	0	0	0
-0.4049	-2.0671	-1.425	H	0	0	0	0	0	0	0	0	0	0	0	0
0.2942	-1.0874	-2.7196	H	0	0	0	0	0	0	0	0	0	0	0	0
-1.26	1.1345	0.0663	C	0	0	0	0	0	0	0	0	0	0	0	0
-1.266	1.1559	-1.4669	C	0	0	0	0	0	0	0	0	0	0	0	0
-1.5563	-0.2845	-1.9082	C	0	0	0	0	0	0	0	0	0	0	0	0
-2.5828	0.3713	0.2667	C	0	0	0	0	0	0	0	0	0	0	0	0
-3.4305	1.0564	0.1379	H	0	0	0	0	0	0	0	0	0	0	0	0
-2.6629	-0.073	1.265	H	0	0	0	0	0	0	0	0	0	0	0	0
-2.6127	-0.7184	-0.845	C	0	0	0	0	0	0	0	0	0	0	0	0
-3.5998	-0.7229	-1.3281	H	0	0	0	0	0	0	0	0	0	0	0	0
3.5616	0.4163	1.0138	C	0	0	0	0	0	0	0	0	0	0	0	0
4.3767	-0.3088	0.9108	H	0	0	0	0	0	0	0	0	0	0	0	0
3.7878	1.0491	1.8764	H	0	0	0	0	0	0	0	0	0	0	0	0
3.5505	1.0451	0.1165	H	0	0	0	0	0	0	0	0	0	0	0	0
2.2846	-1.2452	2.3954	C	0	0	0	0	0	0	0	0	0	0	0	0
1.2954	-1.7129	2.5437	H	0	0	0	0	0	0	0	0	0	0	0	0
2.9953	-2.0502	2.1784	H	0	0	0	0	0	0	0	0	0	0	0	0
2.7468	-0.6474	3.5886	O	0	0	0	0	0	0	0	0	0	0	0	0
2.1044	0.0227	3.8536	H	0	0	0	0	0	0	0	0	0	0	0	0
-1.2331	2.5276	0.6744	C	0	0	0	0	0	0	0	0	0	0	0	0
-2.1157	3.0962	0.3642	H	0	0	0	0	0	0	0	0	0	0	0	0
-0.3546	3.0868	0.3382	H	0	0	0	0	0	0	0	0	0	0	0	0
-1.22	2.4829	1.769	H	0	0	0	0	0	0	0	0	0	0	0	0
-2.0758	-0.3809	-3.3362	C	0	0	0	0	0	0	0	0	0	0	0	0
-1.3629	0.0709	-4.0317	H	0	0	0	0	0	0	0	0	0	0	0	0
-3.0286	0.1461	-3.451	H	0	0	0	0	0	0	0	0	0	0	0	0
-2.2241	-1.4291	-3.6164	H	0	0	0	0	0	0	0	0	0	0	0	0
-1.1027	2.1138	-2.1832	O	0	0	0	0	0	0	0	0	0	0	0	0
-2.3299	-2.0186	-0.3603	O	0	0	0	0	0	0	0	0	0	0	0	0
-3.0555	-2.2735	0.2198	H	0	0	0	0	0	0	0	0	0	0	0	0
1 2 1	0 0 0 0
2 7 1	0 0 0 0
2 3 1	0 0 0 0
2 6 1	0 0 0 0
3 8 1	0 0 0 0
3 4 1	0 0 0 0
4 9 1	0 0 0 0
4 5 1	0 0 0 0
5 10 1	0 0 0 0
5 11 1	0 0 0 0
5 6 1	0 0 0 0
12 13 1	0 0 0 0
12 14 1	0 0 0 0
3 12 1	0 0 0 0
4 15 1	0 0 0 0
15 16 1	0 0 0 0
16 17 1	0 0 0 0
12 17 1	0 0 0 0
18 19 1	0 0 0 0
18 20 1	0 0 0 0
15 18 1	0 0 0 0
21 22 1	0 0 0 0
18 21 1	0 0 0 0
17 21 1	0 0 0 0
23 24 1	0 0 0 0
23 25 1	0 0 0 0
23 26 1	0 0 0 0
6 23 1	0 0 0 0
27 28 1	0 0 0 0
27 29 1	0 0 0 0
6 27 1	0 0 0 0
30 31 1	0 0 0 0
27 30 1	0 0 0 0
32 33 1	0 0 0 0
32 34 1	0 0 0 0
32 35 1	0 0 0 0
15 32 1	0 0 0 0
36 37 1	0 0 0 0
36 38 1	0 0 0 0
36 39 1	0 0 0 0
17 36 1	0 0 0 0
16 40 2	0 0 0 0
41 42 1	0 0 0 0
21 41 1	0 0 0 0
M END
$$$$
M0019
Spartan	02202116403D
42 44 0	0 0 0 0	0 0 0	999	V2	0
0.5694	-2.4633	-0.1982	H	0	0	0	0	0	0	0	0	0	0	0	0
1.2814	-1.6536	0.0029	C	0	0	0	0	0	0	0	0	0	0	0	0
0.755	-0.3399	-0.5703	C	0	0	0	0	0	0	0	0	0	0	0	0
-0.2021	0.1416	0.528	C	0	0	0	0	0	0	0	0	0	0	0	0
0.6454	-0.0577	1.7862	C	0	0	0	0	0	0	0	0	0	0	0	0
1.3931	-1.4035	1.54	C	0	0	0	0	0	0	0	0	0	0	0	0
2.2379	-1.9572	-0.4357	H	0	0	0	0	0	0	0	0	0	0	0	0
1.5892	0.3799	-0.5989	H	0	0	0	0	0	0	0	0	0	0	0	0
-1.0299	-0.5793	0.5645	H	0	0	0	0	0	0	0	0	0	0	0	0
0.0531	-0.0785	2.7089	H	0	0	0	0	0	0	0	0	0	0	0	0
1.3705	0.7577	1.8901	H	0	0	0	0	0	0	0	0	0	0	0	0
0.0993	-0.3545	-1.9527	C	0	0	0	0	0	0	0	0	0	0	0	0
-0.5087	-1.2523	-2.0862	H	0	0	0	0	0	0	0	0	0	0	0	0
0.8691	-0.3538	-2.7318	H	0	0	0	0	0	0	0	0	0	0	0	0
-0.8124	1.5505	0.2112	C	0	0	0	0	0	0	0	0	0	0	0	0
-0.2636	1.9458	-1.164	C	0	0	0	0	0	0	0	0	0	0	0	0
-0.8062	0.9037	-2.1512	C	0	0	0	0	0	0	0	0	0	0	0	0
-2.2855	1.369	-0.1999	C	0	0	0	0	0	0	0	0	0	0	0	0
-2.7744	2.3489	-0.2749	H	0	0	0	0	0	0	0	0	0	0	0	0
-2.8509	0.7691	0.5218	H	0	0	0	0	0	0	0	0	0	0	0	0
-2.2507	0.6898	-1.6005	C	0	0	0	0	0	0	0	0	0	0	0	0
-2.9523	1.2018	-2.2749	H	0	0	0	0	0	0	0	0	0	0	0	0
2.8558	-1.3026	1.9841	C	0	0	0	0	0	0	0	0	0	0	0	0
3.3953	-2.2448	1.8224	H	0	0	0	0	0	0	0	0	0	0	0	0
2.9318	-1.0404	3.0471	H	0	0	0	0	0	0	0	0	0	0	0	0
3.3813	-0.5311	1.4097	H	0	0	0	0	0	0	0	0	0	0	0	0
0.6757	-2.5176	2.3183	C	0	0	0	0	0	0	0	0	0	0	0	0
0.7608	-2.3218	3.4008	H	0	0	0	0	0	0	0	0	0	0	0	0
-0.3909	-2.5048	2.0665	H	0	0	0	0	0	0	0	0	0	0	0	0
1.12	-3.8213	2.0025	O	0	0	0	0	0	0	0	0	0	0	0	0
2.0239	-3.9134	2.3275	H	0	0	0	0	0	0	0	0	0	0	0	0
-0.5772	2.6157	1.2697	C	0	0	0	0	0	0	0	0	0	0	0	0
-0.9674	2.2999	2.2431	H	0	0	0	0	0	0	0	0	0	0	0	0
-1.0721	3.5502	0.9867	H	0	0	0	0	0	0	0	0	0	0	0	0
0.4892	2.8352	1.3764	H	0	0	0	0	0	0	0	0	0	0	0	0
-0.7856	1.381	-3.597	C	0	0	0	0	0	0	0	0	0	0	0	0
0.2298	1.663	-3.8893	H	0	0	0	0	0	0	0	0	0	0	0	0
-1.4255	2.2585	-3.7372	H	0	0	0	0	0	0	0	0	0	0	0	0
-1.1362	0.5868	-4.2644	H	0	0	0	0	0	0	0	0	0	0	0	0
0.4317	2.8976	-1.4256	O	0	0	0	0	0	0	0	0	0	0	0	0
-2.5715	-0.6896	-1.5608	O	0	0	0	0	0	0	0	0	0	0	0	0
-3.4952	-0.7645	-1.2951	H	0	0	0	0	0	0	0	0	0	0	0	0
1 2 1	0 0 0 0
2 7 1	0 0 0 0
2 3 1	0 0 0 0
2 6 1	0 0 0 0
3 8 1	0 0 0 0
3 4 1	0 0 0 0
4 9 1	0 0 0 0
4 5 1	0 0 0 0
5 10 1	0 0 0 0
5 11 1	0 0 0 0
5 6 1	0 0 0 0
12 13 1	0 0 0 0
12 14 1	0 0 0 0
3 12 1	0 0 0 0
4 15 1	0 0 0 0
15 16 1	0 0 0 0
16 17 1	0 0 0 0
12 17 1	0 0 0 0
18 19 1	0 0 0 0
18 20 1	0 0 0 0
15 18 1	0 0 0 0
21 22 1	0 0 0 0
18 21 1	0 0 0 0
17 21 1	0 0 0 0
23 24 1	0 0 0 0
23 25 1	0 0 0 0
23 26 1	0 0 0 0
6 23 1	0 0 0 0
27 28 1	0 0 0 0
27 29 1	0 0 0 0
6 27 1	0 0 0 0
30 31 1	0 0 0 0
27 30 1	0 0 0 0
32 33 1	0 0 0 0
32 34 1	0 0 0 0
32 35 1	0 0 0 0
15 32 1	0 0 0 0
36 37 1	0 0 0 0
36 38 1	0 0 0 0
36 39 1	0 0 0 0
17 36 1	0 0 0 0
16 40 2	0 0 0 0
41 42 1	0 0 0 0
21 41 1	0 0 0 0
M END
$$$$
M0020
Spartan	02202116403D
42 44 0	0 0 0 0	0 0 0	999	V2	0
0.5478	-2.4532	-0.1874	H	0	0	0	0	0	0	0	0	0	0	0	0
1.2787	-1.6588	0.0083	C	0	0	0	0	0	0	0	0	0	0	0	0
0.7723	-0.339	-0.567	C	0	0	0	0	0	0	0	0	0	0	0	0
-0.1864	0.1509	0.5259	C	0	0	0	0	0	0	0	0	0	0	0	0
0.6499	-0.0595	1.79	C	0	0	0	0	0	0	0	0	0	0	0	0
1.4045	-1.4026	1.544	C	0	0	0	0	0	0	0	0	0	0	0	0
2.2267	-1.986	-0.4296	H	0	0	0	0	0	0	0	0	0	0	0	0
1.6149	0.3711	-0.5897	H	0	0	0	0	0	0	0	0	0	0	0	0
-1.0218	-0.5624	0.5556	H	0	0	0	0	0	0	0	0	0	0	0	0
0.0488	-0.0835	2.7072	H	0	0	0	0	0	0	0	0	0	0	0	0
1.3767	0.7528	1.9061	H	0	0	0	0	0	0	0	0	0	0	0	0
0.124	-0.3458	-1.953	C	0	0	0	0	0	0	0	0	0	0	0	0
-0.4928	-1.2373	-2.0908	H	0	0	0	0	0	0	0	0	0	0	0	0
0.8981	-0.3536	-2.7277	H	0	0	0	0	0	0	0	0	0	0	0	0
-0.7805	1.5663	0.2067	C	0	0	0	0	0	0	0	0	0	0	0	0
-0.2206	1.958	-1.1652	C	0	0	0	0	0	0	0	0	0	0	0	0
-0.7669	0.9218	-2.1566	C	0	0	0	0	0	0	0	0	0	0	0	0
-2.2531	1.4004	-0.2131	C	0	0	0	0	0	0	0	0	0	0	0	0
-2.732	2.3853	-0.2879	H	0	0	0	0	0	0	0	0	0	0	0	0
-2.8283	0.8039	0.504	H	0	0	0	0	0	0	0	0	0	0	0	0
-2.2171	0.7246	-1.6155	C	0	0	0	0	0	0	0	0	0	0	0	0
-2.9074	1.2477	-2.2928	H	0	0	0	0	0	0	0	0	0	0	0	0
2.8704	-1.2986	1.9742	C	0	0	0	0	0	0	0	0	0	0	0	0
3.3782	-2.2596	1.854	H	0	0	0	0	0	0	0	0	0	0	0	0
2.9497	-0.9964	3.0259	H	0	0	0	0	0	0	0	0	0	0	0	0
3.3957	-0.5501	1.3698	H	0	0	0	0	0	0	0	0	0	0	0	0
0.7115	-2.5168	2.3279	C	0	0	0	0	0	0	0	0	0	0	0	0
0.8114	-2.3183	3.4083	H	0	0	0	0	0	0	0	0	0	0	0	0
-0.3651	-2.5117	2.0856	H	0	0	0	0	0	0	0	0	0	0	0	0
1.3006	-3.755	1.9833	O	0	0	0	0	0	0	0	0	0	0	0	0
0.845	-4.4525	2.4679	H	0	0	0	0	0	0	0	0	0	0	0	0
-0.5411	2.6288	1.2672	C	0	0	0	0	0	0	0	0	0	0	0	0
-0.9407	2.3167	2.2381	H	0	0	0	0	0	0	0	0	0	0	0	0
-1.0241	3.5686	0.9814	H	0	0	0	0	0	0	0	0	0	0	0	0
0.5271	2.8366	1.381	H	0	0	0	0	0	0	0	0	0	0	0	0
-0.7326	1.3996	-3.6019	C	0	0	0	0	0	0	0	0	0	0	0	0
0.2882	1.6687	-3.8889	H	0	0	0	0	0	0	0	0	0	0	0	0
-1.3607	2.2856	-3.7448	H	0	0	0	0	0	0	0	0	0	0	0	0
-1.0901	0.6099	-4.2718	H	0	0	0	0	0	0	0	0	0	0	0	0
0.4826	2.9051	-1.4227	O	0	0	0	0	0	0	0	0	0	0	0	0
-2.5574	-0.6504	-1.5822	O	0	0	0	0	0	0	0	0	0	0	0	0
-3.4838	-0.7111	-1.3238	H	0	0	0	0	0	0	0	0	0	0	0	0
1 2 1	0 0 0 0
2 7 1	0 0 0 0
2 3 1	0 0 0 0
2 6 1	0 0 0 0
3 8 1	0 0 0 0
3 4 1	0 0 0 0
4 9 1	0 0 0 0
4 5 1	0 0 0 0
5 10 1	0 0 0 0
5 11 1	0 0 0 0
5 6 1	0 0 0 0
12 13 1	0 0 0 0
12 14 1	0 0 0 0
3 12 1	0 0 0 0
4 15 1	0 0 0 0
15 16 1	0 0 0 0
16 17 1	0 0 0 0
12 17 1	0 0 0 0
18 19 1	0 0 0 0
18 20 1	0 0 0 0
15 18 1	0 0 0 0
21 22 1	0 0 0 0
18 21 1	0 0 0 0
17 21 1	0 0 0 0
23 24 1	0 0 0 0
23 25 1	0 0 0 0
23 26 1	0 0 0 0
6 23 1	0 0 0 0
27 28 1	0 0 0 0
27 29 1	0 0 0 0
6 27 1	0 0 0 0
30 31 1	0 0 0 0
27 30 1	0 0 0 0
32 33 1	0 0 0 0
32 34 1	0 0 0 0
32 35 1	0 0 0 0
15 32 1	0 0 0 0
36 37 1	0 0 0 0
36 38 1	0 0 0 0
36 39 1	0 0 0 0
17 36 1	0 0 0 0
16 40 2	0 0 0 0
41 42 1	0 0 0 0
21 41 1	0 0 0 0
M END
$$$$
M0021
Spartan	02202116403D
42 44 0	0 0 0 0	0 0 0	999	V2	0
0.5619	-2.4824	-0.1746	H	0	0	0	0	0	0	0	0	0	0	0	0
1.2953	-1.6891	0.0327	C	0	0	0	0	0	0	0	0	0	0	0	0
0.7801	-0.3755	-0.5483	C	0	0	0	0	0	0	0	0	0	0	0	0
-0.1736	0.121	0.5464	C	0	0	0	0	0	0	0	0	0	0	0	0
0.6669	-0.0826	1.8078	C	0	0	0	0	0	0	0	0	0	0	0	0
1.4235	-1.4259	1.566	C	0	0	0	0	0	0	0	0	0	0	0	0
2.2424	-2.0149	-0.4102	H	0	0	0	0	0	0	0	0	0	0	0	0
1.6231	0.3332	-0.5708	H	0	0	0	0	0	0	0	0	0	0	0	0
-0.9992	-0.6022	0.6251	H	0	0	0	0	0	0	0	0	0	0	0	0
0.0621	-0.1135	2.719	H	0	0	0	0	0	0	0	0	0	0	0	0
1.3902	0.7341	1.917	H	0	0	0	0	0	0	0	0	0	0	0	0
0.1411	-0.377	-1.9371	C	0	0	0	0	0	0	0	0	0	0	0	0
-0.4932	-1.2579	-2.0869	H	0	0	0	0	0	0	0	0	0	0	0	0
0.9194	-0.4147	-2.7064	H	0	0	0	0	0	0	0	0	0	0	0	0
-0.7783	1.5285	0.2178	C	0	0	0	0	0	0	0	0	0	0	0	0
-0.1966	1.9314	-1.1429	C	0	0	0	0	0	0	0	0	0	0	0	0
-0.7225	0.903	-2.1513	C	0	0	0	0	0	0	0	0	0	0	0	0
-2.2446	1.3504	-0.222	C	0	0	0	0	0	0	0	0	0	0	0	0
-2.74	2.3276	-0.2693	H	0	0	0	0	0	0	0	0	0	0	0	0
-2.8236	0.7304	0.4712	H	0	0	0	0	0	0	0	0	0	0	0	0
-2.1981	0.7158	-1.6432	C	0	0	0	0	0	0	0	0	0	0	0	0
-2.8552	1.2719	-2.318	H	0	0	0	0	0	0	0	0	0	0	0	0
2.8934	-1.3054	1.98	C	0	0	0	0	0	0	0	0	0	0	0	0
3.4251	-2.2563	1.854	H	0	0	0	0	0	0	0	0	0	0	0	0
2.9841	-1.0026	3.03	H	0	0	0	0	0	0	0	0	0	0	0	0
3.4049	-0.552	1.3705	H	0	0	0	0	0	0	0	0	0	0	0	0
0.783	-2.5576	2.3832	C	0	0	0	0	0	0	0	0	0	0	0	0
1.3026	-3.5056	2.1729	H	0	0	0	0	0	0	0	0	0	0	0	0
0.9104	-2.3455	3.4505	H	0	0	0	0	0	0	0	0	0	0	0	0
-0.6133	-2.694	2.1854	O	0	0	0	0	0	0	0	0	0	0	0	0
-0.7518	-3.1834	1.3674	H	0	0	0	0	0	0	0	0	0	0	0	0
-0.5683	2.5865	1.289	C	0	0	0	0	0	0	0	0	0	0	0	0
-0.9863	2.2648	2.2484	H	0	0	0	0	0	0	0	0	0	0	0	0
-1.054	3.5231	0.9981	H	0	0	0	0	0	0	0	0	0	0	0	0
0.4947	2.8036	1.4266	H	0	0	0	0	0	0	0	0	0	0	0	0
-0.6532	1.386	-3.5929	C	0	0	0	0	0	0	0	0	0	0	0	0
0.3764	1.6363	-3.8654	H	0	0	0	0	0	0	0	0	0	0	0	0
-1.2616	2.2845	-3.7399	H	0	0	0	0	0	0	0	0	0	0	0	0
-1.0188	0.6082	-4.2721	H	0	0	0	0	0	0	0	0	0	0	0	0
0.5005	2.8885	-1.3796	O	0	0	0	0	0	0	0	0	0	0	0	0
-2.6957	-0.6053	-1.6957	O	0	0	0	0	0	0	0	0	0	0	0	0
-2.3533	-1.0856	-0.9326	H	0	0	0	0	0	0	0	0	0	0	0	0
1 2 1	0 0 0 0
2 7 1	0 0 0 0
2 3 1	0 0 0 0
2 6 1	0 0 0 0
3 8 1	0 0 0 0
3 4 1	0 0 0 0
4 9 1	0 0 0 0
4 5 1	0 0 0 0
5 10 1	0 0 0 0
5 11 1	0 0 0 0
5 6 1	0 0 0 0
12 13 1	0 0 0 0
12 14 1	0 0 0 0
3 12 1	0 0 0 0
4 15 1	0 0 0 0
15 16 1	0 0 0 0
16 17 1	0 0 0 0
12 17 1	0 0 0 0
18 19 1	0 0 0 0
18 20 1	0 0 0 0
15 18 1	0 0 0 0
21 22 1	0 0 0 0
18 21 1	0 0 0 0
17 21 1	0 0 0 0
23 24 1	0 0 0 0
23 25 1	0 0 0 0
23 26 1	0 0 0 0
6 23 1	0 0 0 0
27 28 1	0 0 0 0
27 29 1	0 0 0 0
6 27 1	0 0 0 0
30 31 1	0 0 0 0
27 30 1	0 0 0 0
32 33 1	0 0 0 0
32 34 1	0 0 0 0
32 35 1	0 0 0 0
15 32 1	0 0 0 0
36 37 1	0 0 0 0
36 38 1	0 0 0 0
36 39 1	0 0 0 0
17 36 1	0 0 0 0
16 40 2	0 0 0 0
41 42 1	0 0 0 0
21 41 1	0 0 0 0
M END
$$$$
M0022
Spartan	02202116403D
42 44 0	0 0 0 0	0 0 0	999	V2	0
1.4669	-2.1042	0.1843	H	0	0	0	0	0	0	0	0	0	0	0	0
1.8031	-1.0955	-0.098	C	0	0	0	0	0	0	0	0	0	0	0	0
0.6446	-0.3297	-0.7322	C	0	0	0	0	0	0	0	0	0	0	0	0
-0.1115	0.2058	0.4916	C	0	0	0	0	0	0	0	0	0	0	0	0
1.0341	0.7737	1.3314	C	0	0	0	0	0	0	0	0	0	0	0	0
2.1798	-0.2681	1.1715	C	0	0	0	0	0	0	0	0	0	0	0	0
2.6528	-1.2238	-0.7761	H	0	0	0	0	0	0	0	0	0	0	0	0
1.0652	0.5519	-1.2412	H	0	0	0	0	0	0	0	0	0	0	0	0
-0.5052	-0.6637	1.0438	H	0	0	0	0	0	0	0	0	0	0	0	0
0.7846	0.9292	2.3849	H	0	0	0	0	0	0	0	0	0	0	0	0
1.3494	1.7416	0.9239	H	0	0	0	0	0	0	0	0	0	0	0	0
-0.2648	-1.0455	-1.7301	C	0	0	0	0	0	0	0	0	0	0	0	0
-0.4829	-2.0716	-1.4131	H	0	0	0	0	0	0	0	0	0	0	0	0
0.2329	-1.1171	-2.7029	H	0	0	0	0	0	0	0	0	0	0	0	0
-1.3263	1.1119	0.0961	C	0	0	0	0	0	0	0	0	0	0	0	0
-1.3376	1.1568	-1.438	C	0	0	0	0	0	0	0	0	0	0	0	0
-1.6109	-0.2781	-1.9039	C	0	0	0	0	0	0	0	0	0	0	0	0
-2.6316	0.3167	0.2969	C	0	0	0	0	0	0	0	0	0	0	0	0
-3.4922	0.9923	0.2265	H	0	0	0	0	0	0	0	0	0	0	0	0
-2.6873	-0.1688	1.2776	H	0	0	0	0	0	0	0	0	0	0	0	0
-2.6895	-0.7296	-0.8547	C	0	0	0	0	0	0	0	0	0	0	0	0
-3.6664	-0.6837	-1.3433	H	0	0	0	0	0	0	0	0	0	0	0	0
3.5329	0.4277	1.0043	C	0	0	0	0	0	0	0	0	0	0	0	0
4.3546	-0.2985	0.9557	H	0	0	0	0	0	0	0	0	0	0	0	0
3.729	1.1211	1.8309	H	0	0	0	0	0	0	0	0	0	0	0	0
3.5525	1.0158	0.0803	H	0	0	0	0	0	0	0	0	0	0	0	0
2.213	-1.2086	2.3868	C	0	0	0	0	0	0	0	0	0	0	0	0
1.2257	-1.6655	2.521	H	0	0	0	0	0	0	0	0	0	0	0	0
2.926	-2.0274	2.1921	H	0	0	0	0	0	0	0	0	0	0	0	0
2.4986	-0.5644	3.6091	O	0	0	0	0	0	0	0	0	0	0	0	0
3.4215	-0.2895	3.591	H	0	0	0	0	0	0	0	0	0	0	0	0
-1.3302	2.4931	0.731	C	0	0	0	0	0	0	0	0	0	0	0	0
-2.2225	3.0492	0.4277	H	0	0	0	0	0	0	0	0	0	0	0	0
-0.4629	3.0768	0.4127	H	0	0	0	0	0	0	0	0	0	0	0	0
-1.3219	2.4244	1.823	H	0	0	0	0	0	0	0	0	0	0	0	0
-2.1155	-0.3589	-3.3373	C	0	0	0	0	0	0	0	0	0	0	0	0
-1.3924	0.0884	-4.0255	H	0	0	0	0	0	0	0	0	0	0	0	0
-3.0616	0.1792	-3.4563	H	0	0	0	0	0	0	0	0	0	0	0	0
-2.2754	-1.4037	-3.6243	H	0	0	0	0	0	0	0	0	0	0	0	0
-1.201	2.1329	-2.1352	O	0	0	0	0	0	0	0	0	0	0	0	0
-2.5912	-2.0683	-0.4184	O	0	0	0	0	0	0	0	0	0	0	0	0
-1.8864	-2.1241	0.2365	H	0	0	0	0	0	0	0	0	0	0	0	0
1 2 1	0 0 0 0
2 7 1	0 0 0 0
2 3 1	0 0 0 0
2 6 1	0 0 0 0
3 8 1	0 0 0 0
3 4 1	0 0 0 0
4 9 1	0 0 0 0
4 5 1	0 0 0 0
5 10 1	0 0 0 0
5 11 1	0 0 0 0
5 6 1	0 0 0 0
12 13 1	0 0 0 0
12 14 1	0 0 0 0
3 12 1	0 0 0 0
4 15 1	0 0 0 0
15 16 1	0 0 0 0
16 17 1	0 0 0 0
12 17 1	0 0 0 0
18 19 1	0 0 0 0
18 20 1	0 0 0 0
15 18 1	0 0 0 0
21 22 1	0 0 0 0
18 21 1	0 0 0 0
17 21 1	0 0 0 0
23 24 1	0 0 0 0
23 25 1	0 0 0 0
23 26 1	0 0 0 0
6 23 1	0 0 0 0
27 28 1	0 0 0 0
27 29 1	0 0 0 0
6 27 1	0 0 0 0
30 31 1	0 0 0 0
27 30 1	0 0 0 0
32 33 1	0 0 0 0
32 34 1	0 0 0 0
32 35 1	0 0 0 0
15 32 1	0 0 0 0
36 37 1	0 0 0 0
36 38 1	0 0 0 0
36 39 1	0 0 0 0
17 36 1	0 0 0 0
16 40 2	0 0 0 0
41 42 1	0 0 0 0
21 41 1	0 0 0 0
[truncated: 457 more rows]

## Sheet: 2R3S5S7S9R11R
M0001
Spartan	02202116233D
42 44 0	0 0 0 0	0 0 0	999	V2	0
1.3291	-2.4168	1.3433	H	0	0	0	0	0	0	0	0	0	0	0	0
1.3894	-1.6432	0.5701	C	0	0	0	0	0	0	0	0	0	0	0	0
-0.0249	-1.1798	0.1743	C	0	0	0	0	0	0	0	0	0	0	0	0
-0.256	0.0802	1.0374	C	0	0	0	0	0	0	0	0	0	0	0	0
1.1214	0.753	1.0867	C	0	0	0	0	0	0	0	0	0	0	0	0
2.1518	-0.4022	1.1277	C	0	0	0	0	0	0	0	0	0	0	0	0
1.9142	-2.0849	-0.2834	H	0	0	0	0	0	0	0	0	0	0	0	0
-0.7698	-1.9428	0.4154	H	0	0	0	0	0	0	0	0	0	0	0	0
-0.5242	-0.2424	2.0546	H	0	0	0	0	0	0	0	0	0	0	0	0
1.2312	1.4273	1.9425	H	0	0	0	0	0	0	0	0	0	0	0	0
1.2544	1.369	0.1884	H	0	0	0	0	0	0	0	0	0	0	0	0
-0.1323	-0.8885	-1.3317	C	0	0	0	0	0	0	0	0	0	0	0	0
-0.2366	-1.8383	-1.87	H	0	0	0	0	0	0	0	0	0	0	0	0
0.7976	-0.4309	-1.6902	H	0	0	0	0	0	0	0	0	0	0	0	0
-1.4198	0.9733	0.5282	C	0	0	0	0	0	0	0	0	0	0	0	0
-1.0672	1.3097	-0.9172	C	0	0	0	0	0	0	0	0	0	0	0	0
-1.3104	0.0403	-1.7192	C	0	0	0	0	0	0	0	0	0	0	0	0
-2.6864	0.1063	0.3411	C	0	0	0	0	0	0	0	0	0	0	0	0
-3.5877	0.7074	0.4973	H	0	0	0	0	0	0	0	0	0	0	0	0
-2.7246	-0.7268	1.0488	H	0	0	0	0	0	0	0	0	0	0	0	0
-2.6493	-0.4438	-1.1078	C	0	0	0	0	0	0	0	0	0	0	0	0
-3.4675	0.0114	-1.6873	H	0	0	0	0	0	0	0	0	0	0	0	0
2.605	-0.6591	2.5704	C	0	0	0	0	0	0	0	0	0	0	0	0
1.7423	-0.8495	3.2182	H	0	0	0	0	0	0	0	0	0	0	0	0
3.1481	0.2004	2.9802	H	0	0	0	0	0	0	0	0	0	0	0	0
3.2628	-1.5347	2.6272	H	0	0	0	0	0	0	0	0	0	0	0	0
3.3978	-0.0743	0.2896	C	0	0	0	0	0	0	0	0	0	0	0	0
3.9034	0.8057	0.7178	H	0	0	0	0	0	0	0	0	0	0	0	0
4.1002	-0.9133	0.3458	H	0	0	0	0	0	0	0	0	0	0	0	0
3.1448	0.1181	-1.0901	O	0	0	0	0	0	0	0	0	0	0	0	0
2.7378	0.9842	-1.2057	H	0	0	0	0	0	0	0	0	0	0	0	0
-1.6181	2.2048	1.3994	C	0	0	0	0	0	0	0	0	0	0	0	0
-2.4656	2.8006	1.0458	H	0	0	0	0	0	0	0	0	0	0	0	0
-0.7331	2.8468	1.3753	H	0	0	0	0	0	0	0	0	0	0	0	0
-1.8118	1.9159	2.4384	H	0	0	0	0	0	0	0	0	0	0	0	0
-1.3557	0.2706	-3.222	C	0	0	0	0	0	0	0	0	0	0	0	0
-0.4172	0.7082	-3.5731	H	0	0	0	0	0	0	0	0	0	0	0	0
-2.164	0.9573	-3.4937	H	0	0	0	0	0	0	0	0	0	0	0	0
-1.5099	-0.6738	-3.7575	H	0	0	0	0	0	0	0	0	0	0	0	0
-0.6404	2.3612	-1.3384	O	0	0	0	0	0	0	0	0	0	0	0	0
-2.8206	-1.8473	-1.0814	O	0	0	0	0	0	0	0	0	0	0	0	0
-2.8383	-2.1593	-1.9948	H	0	0	0	0	0	0	0	0	0	0	0	0
1 2 1	0 0 0 0
2 7 1	0 0 0 0
2 3 1	0 0 0 0
2 6 1	0 0 0 0
3 8 1	0 0 0 0
3 4 1	0 0 0 0
4 9 1	0 0 0 0
4 5 1	0 0 0 0
5 10 1	0 0 0 0
5 11 1	0 0 0 0
5 6 1	0 0 0 0
12 13 1	0 0 0 0
12 14 1	0 0 0 0
3 12 1	0 0 0 0
4 15 1	0 0 0 0
15 16 1	0 0 0 0
16 17 1	0 0 0 0
12 17 1	0 0 0 0
18 19 1	0 0 0 0
18 20 1	0 0 0 0
15 18 1	0 0 0 0
21 22 1	0 0 0 0
18 21 1	0 0 0 0
17 21 1	0 0 0 0
23 24 1	0 0 0 0
23 25 1	0 0 0 0
23 26 1	0 0 0 0
6 23 1	0 0 0 0
27 28 1	0 0 0 0
27 29 1	0 0 0 0
6 27 1	0 0 0 0
30 31 1	0 0 0 0
27 30 1	0 0 0 0
32 33 1	0 0 0 0
32 34 1	0 0 0 0
32 35 1	0 0 0 0
15 32 1	0 0 0 0
36 37 1	0 0 0 0
36 38 1	0 0 0 0
36 39 1	0 0 0 0
17 36 1	0 0 0 0
16 40 2	0 0 0 0
41 42 1	0 0 0 0
21 41 1	0 0 0 0
M END
$$$$
M0002
Spartan	02202116233D
42 44 0	0 0 0 0	0 0 0	999	V2	0
1.3112	-2.4145	1.3221	H	0	0	0	0	0	0	0	0	0	0	0	0
1.374	-1.6308	0.5578	C	0	0	0	0	0	0	0	0	0	0	0	0
-0.0391	-1.1582	0.1634	C	0	0	0	0	0	0	0	0	0	0	0	0
-0.2583	0.1054	1.0233	C	0	0	0	0	0	0	0	0	0	0	0	0
1.1215	0.7739	1.0341	C	0	0	0	0	0	0	0	0	0	0	0	0
2.1325	-0.3932	1.1342	C	0	0	0	0	0	0	0	0	0	0	0	0
1.901	-2.0599	-0.3005	H	0	0	0	0	0	0	0	0	0	0	0	0
-0.7875	-1.918	0.4033	H	0	0	0	0	0	0	0	0	0	0	0	0
-0.5061	-0.212	2.0476	H	0	0	0	0	0	0	0	0	0	0	0	0
1.2418	1.4868	1.8573	H	0	0	0	0	0	0	0	0	0	0	0	0
1.2816	1.3228	0.0994	H	0	0	0	0	0	0	0	0	0	0	0	0
-0.1484	-0.855	-1.3403	C	0	0	0	0	0	0	0	0	0	0	0	0
-0.2396	-1.8012	-1.888	H	0	0	0	0	0	0	0	0	0	0	0	0
0.7727	-0.3738	-1.6912	H	0	0	0	0	0	0	0	0	0	0	0	0
-1.4357	0.9882	0.5336	C	0	0	0	0	0	0	0	0	0	0	0	0
-1.1217	1.338	-0.9178	C	0	0	0	0	0	0	0	0	0	0	0	0
-1.3415	0.0597	-1.7153	C	0	0	0	0	0	0	0	0	0	0	0	0
-2.6974	0.1087	0.36	C	0	0	0	0	0	0	0	0	0	0	0	0
-3.6025	0.7015	0.5267	H	0	0	0	0	0	0	0	0	0	0	0	0
-2.7197	-0.7264	1.0667	H	0	0	0	0	0	0	0	0	0	0	0	0
-2.6704	-0.4384	-1.0913	C	0	0	0	0	0	0	0	0	0	0	0	0
-3.4975	0.0126	-1.6611	H	0	0	0	0	0	0	0	0	0	0	0	0
2.5243	-0.6413	2.5967	C	0	0	0	0	0	0	0	0	0	0	0	0
1.6326	-0.8137	3.2093	H	0	0	0	0	0	0	0	0	0	0	0	0
3.0595	0.2173	3.0196	H	0	0	0	0	0	0	0	0	0	0	0	0
3.1671	-1.5245	2.6913	H	0	0	0	0	0	0	0	0	0	0	0	0
3.4042	-0.0858	0.3453	C	0	0	0	0	0	0	0	0	0	0	0	0
3.867	0.8266	0.7545	H	0	0	0	0	0	0	0	0	0	0	0	0
4.1218	-0.9124	0.4745	H	0	0	0	0	0	0	0	0	0	0	0	0
3.0824	0.0864	-1.023	O	0	0	0	0	0	0	0	0	0	0	0	0
3.8734	0.3811	-1.4865	H	0	0	0	0	0	0	0	0	0	0	0	0
-1.6349	2.2133	1.4133	C	0	0	0	0	0	0	0	0	0	0	0	0
-2.4922	2.8034	1.0729	H	0	0	0	0	0	0	0	0	0	0	0	0
-0.7557	2.8631	1.3812	H	0	0	0	0	0	0	0	0	0	0	0	0
-1.8128	1.9173	2.4535	H	0	0	0	0	0	0	0	0	0	0	0	0
-1.4058	0.2894	-3.2177	C	0	0	0	0	0	0	0	0	0	0	0	0
-0.4727	0.7303	-3.579	H	0	0	0	0	0	0	0	0	0	0	0	0
-2.219	0.9739	-3.4795	H	0	0	0	0	0	0	0	0	0	0	0	0
-1.5639	-0.6555	-3.7515	H	0	0	0	0	0	0	0	0	0	0	0	0
-0.7709	2.4112	-1.3502	O	0	0	0	0	0	0	0	0	0	0	0	0
-2.8327	-1.8433	-1.0676	O	0	0	0	0	0	0	0	0	0	0	0	0
-2.8428	-2.1528	-1.9811	H	0	0	0	0	0	0	0	0	0	0	0	0
1 2 1	0 0 0 0
2 7 1	0 0 0 0
2 3 1	0 0 0 0
2 6 1	0 0 0 0
3 8 1	0 0 0 0
3 4 1	0 0 0 0
4 9 1	0 0 0 0
4 5 1	0 0 0 0
5 10 1	0 0 0 0
5 11 1	0 0 0 0
5 6 1	0 0 0 0
12 13 1	0 0 0 0
12 14 1	0 0 0 0
3 12 1	0 0 0 0
4 15 1	0 0 0 0
15 16 1	0 0 0 0
16 17 1	0 0 0 0
12 17 1	0 0 0 0
18 19 1	0 0 0 0
18 20 1	0 0 0 0
15 18 1	0 0 0 0
21 22 1	0 0 0 0
18 21 1	0 0 0 0
17 21 1	0 0 0 0
23 24 1	0 0 0 0
23 25 1	0 0 0 0
23 26 1	0 0 0 0
6 23 1	0 0 0 0
27 28 1	0 0 0 0
27 29 1	0 0 0 0
6 27 1	0 0 0 0
30 31 1	0 0 0 0
27 30 1	0 0 0 0
32 33 1	0 0 0 0
32 34 1	0 0 0 0
32 35 1	0 0 0 0
15 32 1	0 0 0 0
36 37 1	0 0 0 0
36 38 1	0 0 0 0
36 39 1	0 0 0 0
17 36 1	0 0 0 0
16 40 2	0 0 0 0
41 42 1	0 0 0 0
21 41 1	0 0 0 0
M END
$$$$
M0003
Spartan	02202116233D
42 44 0	0 0 0 0	0 0 0	999	V2	0
1.3511	-2.4146	1.318	H	0	0	0	0	0	0	0	0	0	0	0	0
1.4081	-1.6414	0.5432	C	0	0	0	0	0	0	0	0	0	0	0	0
-0.008	-1.1775	0.1528	C	0	0	0	0	0	0	0	0	0	0	0	0
-0.2329	0.0853	1.0142	C	0	0	0	0	0	0	0	0	0	0	0	0
1.1454	0.757	1.0528	C	0	0	0	0	0	0	0	0	0	0	0	0
2.1733	-0.4	1.0967	C	0	0	0	0	0	0	0	0	0	0	0	0
1.9278	-2.0832	-0.3132	H	0	0	0	0	0	0	0	0	0	0	0	0
-0.7514	-1.9406	0.3992	H	0	0	0	0	0	0	0	0	0	0	0	0
-0.4952	-0.2326	2.0346	H	0	0	0	0	0	0	0	0	0	0	0	0
1.2602	1.4364	1.904	H	0	0	0	0	0	0	0	0	0	0	0	0
1.2755	1.3667	0.1501	H	0	0	0	0	0	0	0	0	0	0	0	0
-0.1234	-0.8905	-1.3536	C	0	0	0	0	0	0	0	0	0	0	0	0
-0.2305	-1.8381	-1.8916	H	0	0	0	0	0	0	0	0	0	0	0	0
0.8013	-0.4243	-1.7149	H	0	0	0	0	0	0	0	0	0	0	0	0
-1.3983	0.978	0.5084	C	0	0	0	0	0	0	0	0	0	0	0	0
-1.0551	1.3052	-0.9426	C	0	0	0	0	0	0	0	0	0	0	0	0
-1.3083	0.0345	-1.7383	C	0	0	0	0	0	0	0	0	0	0	0	0
-2.6674	0.1113	0.3335	C	0	0	0	0	0	0	0	0	0	0	0	0
-3.5654	0.7194	0.4893	H	0	0	0	0	0	0	0	0	0	0	0	0
-2.6978	-0.7115	1.0559	H	0	0	0	0	0	0	0	0	0	0	0	0
-2.6341	-0.4501	-1.1218	C	0	0	0	0	0	0	0	0	0	0	0	0
-3.457	0.0022	-1.6961	H	0	0	0	0	0	0	0	0	0	0	0	0
2.626	-0.6524	2.5408	C	0	0	0	0	0	0	0	0	0	0	0	0
1.7629	-0.8367	3.1907	H	0	0	0	0	0	0	0	0	0	0	0	0
3.1731	0.2074	2.9464	H	0	0	0	0	0	0	0	0	0	0	0	0
3.2803	-1.5302	2.6007	H	0	0	0	0	0	0	0	0	0	0	0	0
3.4204	-0.077	0.2589	C	0	0	0	0	0	0	0	0	0	0	0	0
3.9239	0.807	0.6816	H	0	0	0	0	0	0	0	0	0	0	0	0
4.1234	-0.9147	0.3235	H	0	0	0	0	0	0	0	0	0	0	0	0
3.1723	0.1026	-1.1221	O	0	0	0	0	0	0	0	0	0	0	0	0
2.7519	0.9614	-1.2462	H	0	0	0	0	0	0	0	0	0	0	0	0
-1.5879	2.2146	1.3741	C	0	0	0	0	0	0	0	0	0	0	0	0
-2.4386	2.8091	1.0251	H	0	0	0	0	0	0	0	0	0	0	0	0
-0.7027	2.8558	1.3368	H	0	0	0	0	0	0	0	0	0	0	0	0
-1.7709	1.9326	2.4171	H	0	0	0	0	0	0	0	0	0	0	0	0
-1.3674	0.2481	-3.2426	C	0	0	0	0	0	0	0	0	0	0	0	0
-0.4159	0.64	-3.614	H	0	0	0	0	0	0	0	0	0	0	0	0
-2.1492	0.9674	-3.5082	H	0	0	0	0	0	0	0	0	0	0	0	0
-1.5786	-0.6992	-3.749	H	0	0	0	0	0	0	0	0	0	0	0	0
-0.6179	2.3512	-1.3665	O	0	0	0	0	0	0	0	0	0	0	0	0
-2.7219	-1.8586	-1.2115	O	0	0	0	0	0	0	0	0	0	0	0	0
-3.6011	-2.1201	-0.9161	H	0	0	0	0	0	0	0	0	0	0	0	0
1 2 1	0 0 0 0
2 7 1	0 0 0 0
2 3 1	0 0 0 0
2 6 1	0 0 0 0
3 8 1	0 0 0 0
3 4 1	0 0 0 0
4 9 1	0 0 0 0
4 5 1	0 0 0 0
5 10 1	0 0 0 0
5 11 1	0 0 0 0
5 6 1	0 0 0 0
12 13 1	0 0 0 0
12 14 1	0 0 0 0
3 12 1	0 0 0 0
4 15 1	0 0 0 0
15 16 1	0 0 0 0
16 17 1	0 0 0 0
12 17 1	0 0 0 0
18 19 1	0 0 0 0
18 20 1	0 0 0 0
15 18 1	0 0 0 0
21 22 1	0 0 0 0
18 21 1	0 0 0 0
17 21 1	0 0 0 0
23 24 1	0 0 0 0
23 25 1	0 0 0 0
23 26 1	0 0 0 0
6 23 1	0 0 0 0
27 28 1	0 0 0 0
27 29 1	0 0 0 0
6 27 1	0 0 0 0
30 31 1	0 0 0 0
27 30 1	0 0 0 0
32 33 1	0 0 0 0
32 34 1	0 0 0 0
32 35 1	0 0 0 0
15 32 1	0 0 0 0
36 37 1	0 0 0 0
36 38 1	0 0 0 0
36 39 1	0 0 0 0
17 36 1	0 0 0 0
16 40 2	0 0 0 0
41 42 1	0 0 0 0
21 41 1	0 0 0 0
M END
$$$$
M0004
Spartan	02202116233D
42 44 0	0 0 0 0	0 0 0	999	V2	0
1.3344	-2.4127	1.2946	H	0	0	0	0	0	0	0	0	0	0	0	0
1.3926	-1.6284	0.5314	C	0	0	0	0	0	0	0	0	0	0	0	0
-0.0222	-1.156	0.1428	C	0	0	0	0	0	0	0	0	0	0	0	0
-0.2368	0.1096	1.0009	C	0	0	0	0	0	0	0	0	0	0	0	0
1.1435	0.7764	1.0048	C	0	0	0	0	0	0	0	0	0	0	0	0
2.1535	-0.3916	1.1046	C	0	0	0	0	0	0	0	0	0	0	0	0
1.915	-2.0565	-0.3297	H	0	0	0	0	0	0	0	0	0	0	0	0
-0.7682	-1.9164	0.3894	H	0	0	0	0	0	0	0	0	0	0	0	0
-0.4811	-0.2033	2.0278	H	0	0	0	0	0	0	0	0	0	0	0	0
1.2676	1.4912	1.8258	H	0	0	0	0	0	0	0	0	0	0	0	0
1.3006	1.3227	0.0684	H	0	0	0	0	0	0	0	0	0	0	0	0
-0.1401	-0.86	-1.3612	C	0	0	0	0	0	0	0	0	0	0	0	0
-0.2366	-1.8049	-1.9066	H	0	0	0	0	0	0	0	0	0	0	0	0
0.7761	-0.3731	-1.7162	H	0	0	0	0	0	0	0	0	0	0	0	0
-1.4141	0.9935	0.5123	C	0	0	0	0	0	0	0	0	0	0	0	0
-1.1075	1.3325	-0.9445	C	0	0	0	0	0	0	0	0	0	0	0	0
-1.3381	0.0522	-1.735	C	0	0	0	0	0	0	0	0	0	0	0	0
-2.6781	0.1155	0.3505	C	0	0	0	0	0	0	0	0	0	0	0	0
-3.5797	0.7158	0.516	H	0	0	0	0	0	0	0	0	0	0	0	0
-2.6939	-0.708	1.0727	H	0	0	0	0	0	0	0	0	0	0	0	0
-2.6549	-0.4432	-1.1069	C	0	0	0	0	0	0	0	0	0	0	0	0
-3.4858	0.0064	-1.6719	H	0	0	0	0	0	0	0	0	0	0	0	0
2.5482	-0.6379	2.5663	C	0	0	0	0	0	0	0	0	0	0	0	0
1.6574	-0.8055	3.1822	H	0	0	0	0	0	0	0	0	0	0	0	0
3.0881	0.2198	2.9859	H	0	0	0	0	0	0	0	0	0	0	0	0
3.1883	-1.5234	2.6606	H	0	0	0	0	0	0	0	0	0	0	0	0
3.4238	-0.0863	0.3123	C	0	0	0	0	0	0	0	0	0	0	0	0
3.8895	0.825	0.7209	H	0	0	0	0	0	0	0	0	0	0	0	0
4.1403	-0.9143	0.4399	H	0	0	0	0	0	0	0	0	0	0	0	0
3.0974	0.0866	-1.0539	O	0	0	0	0	0	0	0	0	0	0	0	0
3.8883	0.3721	-1.5231	H	0	0	0	0	0	0	0	0	0	0	0	0
-1.6049	2.225	1.3846	C	0	0	0	0	0	0	0	0	0	0	0	0
-2.4622	2.8155	1.0453	H	0	0	0	0	0	0	0	0	0	0	0	0
-0.7241	2.8718	1.3417	H	0	0	0	0	0	0	0	0	0	0	0	0
-1.7765	1.9376	2.4282	H	0	0	0	0	0	0	0	0	0	0	0	0
-1.4142	0.2645	-3.2386	C	0	0	0	0	0	0	0	0	0	0	0	0
-0.4688	0.6623	-3.6187	H	0	0	0	0	0	0	0	0	0	0	0	0
-2.2023	0.9796	-3.4964	H	0	0	0	0	0	0	0	0	0	0	0	0
-1.6251	-0.6842	-3.7425	H	0	0	0	0	0	0	0	0	0	0	0	0
-0.7432	2.4001	-1.3799	O	0	0	0	0	0	0	0	0	0	0	0	0
-2.7375	-1.8521	-1.1999	O	0	0	0	0	0	0	0	0	0	0	0	0
-3.6086	-2.1179	-0.8849	H	0	0	0	0	0	0	0	0	0	0	0	0
1 2 1	0 0 0 0
2 7 1	0 0 0 0
2 3 1	0 0 0 0
2 6 1	0 0 0 0
3 8 1	0 0 0 0
3 4 1	0 0 0 0
4 9 1	0 0 0 0
4 5 1	0 0 0 0
5 10 1	0 0 0 0
5 11 1	0 0 0 0
5 6 1	0 0 0 0
12 13 1	0 0 0 0
12 14 1	0 0 0 0
3 12 1	0 0 0 0
4 15 1	0 0 0 0
15 16 1	0 0 0 0
16 17 1	0 0 0 0
12 17 1	0 0 0 0
18 19 1	0 0 0 0
18 20 1	0 0 0 0
15 18 1	0 0 0 0
21 22 1	0 0 0 0
18 21 1	0 0 0 0
17 21 1	0 0 0 0
23 24 1	0 0 0 0
23 25 1	0 0 0 0
23 26 1	0 0 0 0
6 23 1	0 0 0 0
27 28 1	0 0 0 0
27 29 1	0 0 0 0
6 27 1	0 0 0 0
30 31 1	0 0 0 0
27 30 1	0 0 0 0
32 33 1	0 0 0 0
32 34 1	0 0 0 0
32 35 1	0 0 0 0
15 32 1	0 0 0 0
36 37 1	0 0 0 0
36 38 1	0 0 0 0
36 39 1	0 0 0 0
17 36 1	0 0 0 0
16 40 2	0 0 0 0
41 42 1	0 0 0 0
21 41 1	0 0 0 0
M END
$$$$
M0005
Spartan	02202116233D
42 44 0	0 0 0 0	0 0 0	999	V2	0
1.2983	-2.4484	1.2884	H	0	0	0	0	0	0	0	0	0	0	0	0
1.3701	-1.6677	0.5239	C	0	0	0	0	0	0	0	0	0	0	0	0
-0.036	-1.1954	0.1108	C	0	0	0	0	0	0	0	0	0	0	0	0
-0.269	0.0602	0.9763	C	0	0	0	0	0	0	0	0	0	0	0	0
1.1095	0.7319	1.0088	C	0	0	0	0	0	0	0	0	0	0	0	0
2.1282	-0.4324	1.0991	C	0	0	0	0	0	0	0	0	0	0	0	0
1.9044	-2.1151	-0.3242	H	0	0	0	0	0	0	0	0	0	0	0	0
-0.7861	-1.9587	0.3317	H	0	0	0	0	0	0	0	0	0	0	0	0
-0.5219	-0.2645	1.9967	H	0	0	0	0	0	0	0	0	0	0	0	0
1.2142	1.4362	1.8407	H	0	0	0	0	0	0	0	0	0	0	0	0
1.2569	1.3069	0.0829	H	0	0	0	0	0	0	0	0	0	0	0	0
-0.1305	-0.8837	-1.3916	C	0	0	0	0	0	0	0	0	0	0	0	0
-0.2059	-1.8251	-1.9491	H	0	0	0	0	0	0	0	0	0	0	0	0
0.7875	-0.3898	-1.7391	H	0	0	0	0	0	0	0	0	0	0	0	0
-1.4447	0.9439	0.4802	C	0	0	0	0	0	0	0	0	0	0	0	0
-1.1072	1.3011	-0.9636	C	0	0	0	0	0	0	0	0	0	0	0	0
-1.3225	0.03	-1.7748	C	0	0	0	0	0	0	0	0	0	0	0	0
-2.6999	0.0607	0.2865	C	0	0	0	0	0	0	0	0	0	0	0	0
-3.6092	0.6492	0.445	H	0	0	0	0	0	0	0	0	0	0	0	0
-2.7289	-0.7776	0.989	H	0	0	0	0	0	0	0	0	0	0	0	0
-2.6542	-0.4799	-1.1666	C	0	0	0	0	0	0	0	0	0	0	0	0
-3.4779	-0.0315	-1.7432	H	0	0	0	0	0	0	0	0	0	0	0	0
2.5387	-0.6714	2.5558	C	0	0	0	0	0	0	0	0	0	0	0	0
1.6574	-0.797	3.1959	H	0	0	0	0	0	0	0	0	0	0	0	0
3.1265	0.1711	2.9325	H	0	0	0	0	0	0	0	0	0	0	0	0
3.1495	-1.5776	2.6449	H	0	0	0	0	0	0	0	0	0	0	0	0
3.3748	-0.1311	0.2566	C	0	0	0	0	0	0	0	0	0	0	0	0
4.0874	-0.9597	0.3369	H	0	0	0	0	0	0	0	0	0	0	0	0
3.0829	-0.0504	-0.8046	H	0	0	0	0	0	0	0	0	0	0	0	0
4.0772	1.0197	0.6751	O	0	0	0	0	0	0	0	0	0	0	0	0
3.5043	1.7813	0.5244	H	0	0	0	0	0	0	0	0	0	0	0	0
-1.6558	2.163	1.3653	C	0	0	0	0	0	0	0	0	0	0	0	0
-2.5139	2.75	1.024	H	0	0	0	0	0	0	0	0	0	0	0	0
-0.7808	2.8181	1.3422	H	0	0	0	0	0	0	0	0	0	0	0	0
-1.8375	1.8609	2.4022	H	0	0	0	0	0	0	0	0	0	0	0	0
-1.3697	0.2715	-3.2758	C	0	0	0	0	0	0	0	0	0	0	0	0
-0.4455	0.7441	-3.6189	H	0	0	0	0	0	0	0	0	0	0	0	0
-2.198	0.9346	-3.5446	H	0	0	0	0	0	0	0	0	0	0	0	0
-1.492	-0.6719	-3.8206	H	0	0	0	0	0	0	0	0	0	0	0	0
-0.7219	2.3685	-1.3815	O	0	0	0	0	0	0	0	0	0	0	0	0
-2.8062	-1.8854	-1.1514	O	0	0	0	0	0	0	0	0	0	0	0	0
-2.8525	-2.1885	-2.0662	H	0	0	0	0	0	0	0	0	0	0	0	0
1 2 1	0 0 0 0
2 7 1	0 0 0 0
2 3 1	0 0 0 0
2 6 1	0 0 0 0
3 8 1	0 0 0 0
3 4 1	0 0 0 0
4 9 1	0 0 0 0
4 5 1	0 0 0 0
5 10 1	0 0 0 0
5 11 1	0 0 0 0
5 6 1	0 0 0 0
12 13 1	0 0 0 0
12 14 1	0 0 0 0
3 12 1	0 0 0 0
4 15 1	0 0 0 0
15 16 1	0 0 0 0
16 17 1	0 0 0 0
12 17 1	0 0 0 0
18 19 1	0 0 0 0
18 20 1	0 0 0 0
15 18 1	0 0 0 0
21 22 1	0 0 0 0
18 21 1	0 0 0 0
17 21 1	0 0 0 0
23 24 1	0 0 0 0
23 25 1	0 0 0 0
23 26 1	0 0 0 0
6 23 1	0 0 0 0
27 28 1	0 0 0 0
27 29 1	0 0 0 0
6 27 1	0 0 0 0
30 31 1	0 0 0 0
27 30 1	0 0 0 0
32 33 1	0 0 0 0
32 34 1	0 0 0 0
32 35 1	0 0 0 0
15 32 1	0 0 0 0
36 37 1	0 0 0 0
36 38 1	0 0 0 0
36 39 1	0 0 0 0
17 36 1	0 0 0 0
16 40 2	0 0 0 0
41 42 1	0 0 0 0
21 41 1	0 0 0 0
M END
$$$$
M0006
Spartan	02202116233D
42 44 0	0 0 0 0	0 0 0	999	V2	0
1.3053	-2.3756	1.3575	H	0	0	0	0	0	0	0	0	0	0	0	0
1.3796	-1.6117	0.577	C	0	0	0	0	0	0	0	0	0	0	0	0
-0.0257	-1.1339	0.1679	C	0	0	0	0	0	0	0	0	0	0	0	0
-0.2406	0.1302	1.0264	C	0	0	0	0	0	0	0	0	0	0	0	0
1.1415	0.7952	1.0243	C	0	0	0	0	0	0	0	0	0	0	0	0
2.1534	-0.3708	1.1245	C	0	0	0	0	0	0	0	0	0	0	0	0
1.8944	-2.0959	-0.2635	H	0	0	0	0	0	0	0	0	0	0	0	0
-0.7775	-1.8922	0.3988	H	0	0	0	0	0	0	0	0	0	0	0	0
-0.4815	-0.1854	2.0529	H	0	0	0	0	0	0	0	0	0	0	0	0
1.2691	1.5133	1.8412	H	0	0	0	0	0	0	0	0	0	0	0	0
1.298	1.3394	0.0858	H	0	0	0	0	0	0	0	0	0	0	0	0
-0.1262	-0.8219	-1.3334	C	0	0	0	0	0	0	0	0	0	0	0	0
-0.1995	-1.7628	-1.8926	H	0	0	0	0	0	0	0	0	0	0	0	0
0.7864	-0.3158	-1.6725	H	0	0	0	0	0	0	0	0	0	0	0	0
-1.4224	1.0094	0.5408	C	0	0	0	0	0	0	0	0	0	0	0	0
-1.1146	1.3665	-0.9101	C	0	0	0	0	0	0	0	0	0	0	0	0
-1.3227	0.0865	-1.7109	C	0	0	0	0	0	0	0	0	0	0	0	0
-2.68	0.1246	0.3637	C	0	0	0	0	0	0	0	0	0	0	0	0
-3.5877	0.7132	0.5302	H	0	0	0	0	0	0	0	0	0	0	0	0
-2.7007	-0.7111	1.0695	H	0	0	0	0	0	0	0	0	0	0	0	0
-2.6496	-0.4194	-1.089	C	0	0	0	0	0	0	0	0	0	0	0	0
-3.4774	0.0305	-1.6584	H	0	0	0	0	0	0	0	0	0	0	0	0
2.564	-0.6065	2.5834	C	0	0	0	0	0	0	0	0	0	0	0	0
1.6826	-0.7644	3.2144	H	0	0	0	0	0	0	0	0	0	0	0	0
3.1126	0.2532	2.9848	H	0	0	0	0	0	0	0	0	0	0	0	0
3.204	-1.4919	2.6787	H	0	0	0	0	0	0	0	0	0	0	0	0
3.4248	-0.0666	0.3181	C	0	0	0	0	0	0	0	0	0	0	0	0
3.8757	0.8547	0.6993	H	0	0	0	0	0	0	0	0	0	0	0	0
4.1575	-0.8756	0.4659	H	0	0	0	0	0	0	0	0	0	0	0	0
3.2066	0.1613	-1.0602	O	0	0	0	0	0	0	0	0	0	0	0	0
3.0166	-0.687	-1.4752	H	0	0	0	0	0	0	0	0	0	0	0	0
-1.626	2.2303	1.4249	C	0	0	0	0	0	0	0	0	0	0	0	0
-2.4813	2.8219	1.0826	H	0	0	0	0	0	0	0	0	0	0	0	0
-0.7467	2.8801	1.4001	H	0	0	0	0	0	0	0	0	0	0	0	0
-1.8091	1.9295	2.4627	H	0	0	0	0	0	0	0	0	0	0	0	0
-1.3833	0.3182	-3.2129	C	0	0	0	0	0	0	0	0	0	0	0	0
-0.4529	0.7702	-3.5704	H	0	0	0	0	0	0	0	0	0	0	0	0
-2.2022	0.9963	-3.4751	H	0	0	0	0	0	0	0	0	0	0	0	0
-1.5311	-0.6277	-3.7502	H	0	0	0	0	0	0	0	0	0	0	0	0
-0.7828	2.4447	-1.3432	O	0	0	0	0	0	0	0	0	0	0	0	0
-2.8052	-1.8251	-1.0713	O	0	0	0	0	0	0	0	0	0	0	0	0
-2.8454	-2.1278	-1.9865	H	0	0	0	0	0	0	0	0	0	0	0	0
1 2 1	0 0 0 0
2 7 1	0 0 0 0
2 3 1	0 0 0 0
2 6 1	0 0 0 0
3 8 1	0 0 0 0
3 4 1	0 0 0 0
4 9 1	0 0 0 0
4 5 1	0 0 0 0
5 10 1	0 0 0 0
5 11 1	0 0 0 0
5 6 1	0 0 0 0
12 13 1	0 0 0 0
12 14 1	0 0 0 0
3 12 1	0 0 0 0
4 15 1	0 0 0 0
15 16 1	0 0 0 0
16 17 1	0 0 0 0
12 17 1	0 0 0 0
18 19 1	0 0 0 0
18 20 1	0 0 0 0
15 18 1	0 0 0 0
21 22 1	0 0 0 0
18 21 1	0 0 0 0
17 21 1	0 0 0 0
23 24 1	0 0 0 0
23 25 1	0 0 0 0
23 26 1	0 0 0 0
6 23 1	0 0 0 0
27 28 1	0 0 0 0
27 29 1	0 0 0 0
6 27 1	0 0 0 0
30 31 1	0 0 0 0
27 30 1	0 0 0 0
32 33 1	0 0 0 0
32 34 1	0 0 0 0
32 35 1	0 0 0 0
15 32 1	0 0 0 0
36 37 1	0 0 0 0
36 38 1	0 0 0 0
36 39 1	0 0 0 0
17 36 1	0 0 0 0
16 40 2	0 0 0 0
41 42 1	0 0 0 0
21 41 1	0 0 0 0
M END
$$$$
M0007
Spartan	02202116233D
42 44 0	0 0 0 0	0 0 0	999	V2	0
1.3004	-2.438	1.2931	H	0	0	0	0	0	0	0	0	0	0	0	0
1.378	-1.6709	0.5156	C	0	0	0	0	0	0	0	0	0	0	0	0
-0.025	-1.1952	0.0979	C	0	0	0	0	0	0	0	0	0	0	0	0
-0.2534	0.0629	0.9611	C	0	0	0	0	0	0	0	0	0	0	0	0
1.1267	0.7323	0.9895	C	0	0	0	0	0	0	0	0	0	0	0	0
2.1459	-0.433	1.0705	C	0	0	0	0	0	0	0	0	0	0	0	0
1.9071	-2.1369	-0.3252	H	0	0	0	0	0	0	0	0	0	0	0	0
-0.7766	-1.9572	0.3198	H	0	0	0	0	0	0	0	0	0	0	0	0
-0.5053	-0.2574	1.9835	H	0	0	0	0	0	0	0	0	0	0	0	0
1.2362	1.4331	1.8238	H	0	0	0	0	0	0	0	0	0	0	0	0
1.2696	1.3112	0.0655	H	0	0	0	0	0	0	0	0	0	0	0	0
-0.118	-0.8872	-1.4051	C	0	0	0	0	0	0	0	0	0	0	0	0
-0.1963	-1.8261	-1.9636	H	0	0	0	0	0	0	0	0	0	0	0	0
0.7978	-0.3872	-1.7497	H	0	0	0	0	0	0	0	0	0	0	0	0
-1.4268	0.9488	0.4633	C	0	0	0	0	0	0	0	0	0	0	0	0
-1.0897	1.2977	-0.9838	C	0	0	0	0	0	0	0	0	0	0	0	0
-1.312	0.0262	-1.7913	C	0	0	0	0	0	0	0	0	0	0	0	0
-2.6847	0.0683	0.2738	C	0	0	0	0	0	0	0	0	0	0	0	0
-3.591	0.6648	0.4271	H	0	0	0	0	0	0	0	0	0	0	0	0
-2.7107	-0.7595	0.9908	H	0	0	0	0	0	0	0	0	0	0	0	0
-2.6354	-0.481	-1.1866	C	0	0	0	0	0	0	0	0	0	0	0	0
-3.459	-0.0314	-1.7621	H	0	0	0	0	0	0	0	0	0	0	0	0
2.5811	-0.6634	2.5208	C	0	0	0	0	0	0	0	0	0	0	0	0
1.7106	-0.7804	3.1767	H	0	0	0	0	0	0	0	0	0	0	0	0
3.1784	0.1792	2.8812	H	0	0	0	0	0	0	0	0	0	0	0	0
3.1899	-1.5719	2.606	H	0	0	0	0	0	0	0	0	0	0	0	0
3.3778	-0.1373	0.2054	C	0	0	0	0	0	0	0	0	0	0	0	0
4.0932	-0.9638	0.2831	H	0	0	0	0	0	0	0	0	0	0	0	0
3.0691	-0.0677	-0.8515	H	0	0	0	0	0	0	0	0	0	0	0	0
4.0843	1.0181	0.6022	O	0	0	0	0	0	0	0	0	0	0	0	0
3.5101	1.7781	0.446	H	0	0	0	0	0	0	0	0	0	0	0	0
-1.6326	2.1726	1.343	C	0	0	0	0	0	0	0	0	0	0	0	0
-2.4874	2.7627	0.9987	H	0	0	0	0	0	0	0	0	0	0	0	0
-0.7544	2.8232	1.3166	H	0	0	0	0	0	0	0	0	0	0	0	0
-1.8156	1.8765	2.3815	H	0	0	0	0	0	0	0	0	0	0	0	0
-1.3651	0.2513	-3.294	C	0	0	0	0	0	0	0	0	0	0	0	0
-0.4164	0.6559	-3.658	H	0	0	0	0	0	0	0	0	0	0	0	0
-2.1512	0.9659	-3.5577	H	0	0	0	0	0	0	0	0	0	0	0	0
-1.5659	-0.6931	-3.8089	H	0	0	0	0	0	0	0	0	0	0	0	0
-0.6914	2.3606	-1.4013	O	0	0	0	0	0	0	0	0	0	0	0	0
-2.707	-1.8884	-1.2921	O	0	0	0	0	0	0	0	0	0	0	0	0
-3.5853	-2.1626	-1.0057	H	0	0	0	0	0	0	0	0	0	0	0	0
1 2 1	0 0 0 0
2 7 1	0 0 0 0
2 3 1	0 0 0 0
2 6 1	0 0 0 0
3 8 1	0 0 0 0
3 4 1	0 0 0 0
4 9 1	0 0 0 0
4 5 1	0 0 0 0
5 10 1	0 0 0 0
5 11 1	0 0 0 0
5 6 1	0 0 0 0
12 13 1	0 0 0 0
12 14 1	0 0 0 0
3 12 1	0 0 0 0
4 15 1	0 0 0 0
15 16 1	0 0 0 0
16 17 1	0 0 0 0
12 17 1	0 0 0 0
18 19 1	0 0 0 0
18 20 1	0 0 0 0
15 18 1	0 0 0 0
21 22 1	0 0 0 0
18 21 1	0 0 0 0
17 21 1	0 0 0 0
23 24 1	0 0 0 0
23 25 1	0 0 0 0
23 26 1	0 0 0 0
6 23 1	0 0 0 0
27 28 1	0 0 0 0
27 29 1	0 0 0 0
6 27 1	0 0 0 0
30 31 1	0 0 0 0
27 30 1	0 0 0 0
32 33 1	0 0 0 0
32 34 1	0 0 0 0
32 35 1	0 0 0 0
15 32 1	0 0 0 0
36 37 1	0 0 0 0
36 38 1	0 0 0 0
36 39 1	0 0 0 0
17 36 1	0 0 0 0
16 40 2	0 0 0 0
41 42 1	0 0 0 0
21 41 1	0 0 0 0
M END
$$$$
M0008
Spartan	02202116233D
42 44 0	0 0 0 0	0 0 0	999	V2	0
1.3349	-2.4059	1.3352	H	0	0	0	0	0	0	0	0	0	0	0	0
1.3868	-1.6377	0.556	C	0	0	0	0	0	0	0	0	0	0	0	0
-0.0325	-1.1826	0.1654	C	0	0	0	0	0	0	0	0	0	0	0	0
-0.2714	0.0802	1.0231	C	0	0	0	0	0	0	0	0	0	0	0	0
1.1038	0.7586	1.0684	C	0	0	0	0	0	0	0	0	0	0	0	0
2.1435	-0.3881	1.1017	C	0	0	0	0	0	0	0	0	0	0	0	0
1.9074	-2.0818	-0.2984	H	0	0	0	0	0	0	0	0	0	0	0	0
-0.7561	-1.9574	0.449	H	0	0	0	0	0	0	0	0	0	0	0	0
-0.5375	-0.2395	2.0416	H	0	0	0	0	0	0	0	0	0	0	0	0
1.2103	1.4295	1.9269	H	0	0	0	0	0	0	0	0	0	0	0	0
1.2305	1.379	0.1731	H	0	0	0	0	0	0	0	0	0	0	0	0
-0.1542	-0.9052	-1.3454	C	0	0	0	0	0	0	0	0	0	0	0	0
-0.2671	-1.8528	-1.8872	H	0	0	0	0	0	0	0	0	0	0	0	0
0.7836	-0.4647	-1.7027	H	0	0	0	0	0	0	0	0	0	0	0	0
-1.4374	0.9657	0.5061	C	0	0	0	0	0	0	0	0	0	0	0	0
-1.0707	1.3032	-0.9376	C	0	0	0	0	0	0	0	0	0	0	0	0
-1.3155	0.0413	-1.7459	C	0	0	0	0	0	0	0	0	0	0	0	0
-2.6995	0.0915	0.312	C	0	0	0	0	0	0	0	0	0	0	0	0
-3.6063	0.6766	0.4951	H	0	0	0	0	0	0	0	0	0	0	0	0
-2.7246	-0.751	1.0124	H	0	0	0	0	0	0	0	0	0	0	0	0
-2.6736	-0.4217	-1.1609	C	0	0	0	0	0	0	0	0	0	0	0	0
-3.4659	0.0802	-1.7254	H	0	0	0	0	0	0	0	0	0	0	0	0
2.6166	-0.6378	2.5393	C	0	0	0	0	0	0	0	0	0	0	0	0
1.7634	-0.8299	3.1995	H	0	0	0	0	0	0	0	0	0	0	0	0
3.1602	0.2267	2.9383	H	0	0	0	0	0	0	0	0	0	0	0	0
3.2801	-1.5093	2.5903	H	0	0	0	0	0	0	0	0	0	0	0	0
3.3756	-0.0529	0.2463	C	0	0	0	0	0	0	0	0	0	0	0	0
3.8766	0.8352	0.6618	H	0	0	0	0	0	0	0	0	0	0	0	0
4.0872	-0.884	0.3001	H	0	0	0	0	0	0	0	0	0	0	0	0
3.1013	0.1262	-1.1306	O	0	0	0	0	0	0	0	0	0	0	0	0
2.7081	0.9978	-1.254	H	0	0	0	0	0	0	0	0	0	0	0	0
-1.6447	2.1973	1.3751	C	0	0	0	0	0	0	0	0	0	0	0	0
-2.4921	2.7891	1.0146	H	0	0	0	0	0	0	0	0	0	0	0	0
-0.7622	2.8429	1.3557	H	0	0	0	0	0	0	0	0	0	0	0	0
-1.8448	1.9091	2.4133	H	0	0	0	0	0	0	0	0	0	0	0	0
-1.3423	0.2594	-3.2495	C	0	0	0	0	0	0	0	0	0	0	0	0
-0.3713	0.6099	-3.6118	H	0	0	0	0	0	0	0	0	0	0	0	0
-2.0896	1.0115	-3.5219	H	0	0	0	0	0	0	0	0	0	0	0	0
-1.5919	-0.6767	-3.7595	H	0	0	0	0	0	0	0	0	0	0	0	0
-0.6353	2.3562	-1.3463	O	0	0	0	0	0	0	0	0	0	0	0	0
-2.9578	-1.7919	-1.3244	O	0	0	0	0	0	0	0	0	0	0	0	0
-2.3253	-2.2961	-0.7986	H	0	0	0	0	0	0	0	0	0	0	0	0
1 2 1	0 0 0 0
2 7 1	0 0 0 0
2 3 1	0 0 0 0
2 6 1	0 0 0 0
3 8 1	0 0 0 0
3 4 1	0 0 0 0
4 9 1	0 0 0 0
4 5 1	0 0 0 0
5 10 1	0 0 0 0
5 11 1	0 0 0 0
5 6 1	0 0 0 0
12 13 1	0 0 0 0
12 14 1	0 0 0 0
3 12 1	0 0 0 0
4 15 1	0 0 0 0
15 16 1	0 0 0 0
16 17 1	0 0 0 0
12 17 1	0 0 0 0
18 19 1	0 0 0 0
18 20 1	0 0 0 0
15 18 1	0 0 0 0
21 22 1	0 0 0 0
18 21 1	0 0 0 0
17 21 1	0 0 0 0
23 24 1	0 0 0 0
23 25 1	0 0 0 0
23 26 1	0 0 0 0
6 23 1	0 0 0 0
27 28 1	0 0 0 0
27 29 1	0 0 0 0
6 27 1	0 0 0 0
30 31 1	0 0 0 0
27 30 1	0 0 0 0
32 33 1	0 0 0 0
32 34 1	0 0 0 0
32 35 1	0 0 0 0
15 32 1	0 0 0 0
36 37 1	0 0 0 0
36 38 1	0 0 0 0
36 39 1	0 0 0 0
17 36 1	0 0 0 0
16 40 2	0 0 0 0
41 42 1	0 0 0 0
21 41 1	0 0 0 0
M END
$$$$
M0009
Spartan	02202116233D
42 44 0	0 0 0 0	0 0 0	999	V2	0
-2.3192	-1.1444	1.4658	H	0	0	0	0	0	0	0	0	0	0	0	0
-1.6227	-1.2754	0.6298	C	0	0	0	0	0	0	0	0	0	0	0	0
-1.1293	0.1007	0.1551	C	0	0	0	0	0	0	0	0	0	0	0	0
0.1384	0.3348	1.0025	C	0	0	0	0	0	0	0	0	0	0	0	0
0.7954	-1.0525	1.0771	C	0	0	0	0	0	0	0	0	0	0	0	0
-0.3728	-2.0728	1.1076	C	0	0	0	0	0	0	0	0	0	0	0	0
-2.1694	-1.8198	-0.1473	H	0	0	0	0	0	0	0	0	0	0	0	0
-1.8751	0.8726	0.3615	H	0	0	0	0	0	0	0	0	0	0	0	0
-0.1769	0.6281	2.0149	H	0	0	0	0	0	0	0	0	0	0	0	0
1.4521	-1.1558	1.9466	H	0	0	0	0	0	0	0	0	0	0	0	0
1.4238	-1.219	0.1919	H	0	0	0	0	0	0	0	0	0	0	0	0
-0.8345	0.1446	-1.3537	C	0	0	0	0	0	0	0	0	0	0	0	0
-1.7812	0.227	-1.9004	H	0	0	0	0	0	0	0	0	0	0	0	0
-0.3669	-0.7913	-1.686	H	0	0	0	0	0	0	0	0	0	0	0	0
1.0387	1.4774	0.4621	C	0	0	0	0	0	0	0	0	0	0	0	0
1.3758	1.0939	-0.975	C	0	0	0	0	0	0	0	0	0	0	0	0
0.1001	1.3052	-1.7799	C	0	0	0	0	0	0	0	0	0	0	0	0
0.1786	2.7442	0.238	C	0	0	0	0	0	0	0	0	0	0	0	0
0.787	3.6454	0.3628	H	0	0	0	0	0	0	0	0	0	0	0	0
-0.6518	2.811	0.9472	H	0	0	0	0	0	0	0	0	0	0	0	0
-0.3765	2.6655	-1.2083	C	0	0	0	0	0	0	0	0	0	0	0	0
0.0833	3.4614	-1.8136	H	0	0	0	0	0	0	0	0	0	0	0	0
-0.5908	-2.6111	2.5268	C	0	0	0	0	0	0	0	0	0	0	0	0
-0.7196	-1.7881	3.2391	H	0	0	0	0	0	0	0	0	0	0	0	0
0.2639	-3.2132	2.8626	H	0	0	0	0	0	0	0	0	0	0	0	0
-1.4953	-3.2287	2.5819	H	0	0	0	0	0	0	0	0	0	0	0	0
-0.051	-3.2353	0.1552	C	0	0	0	0	0	0	0	0	0	0	0	0
0.0869	-2.8504	-0.8608	H	0	0	0	0	0	0	0	0	0	0	0	0
0.9029	-3.6999	0.4581	H	0	0	0	0	0	0	0	0	0	0	0	0
-1.0782	-4.1989	0.0572	O	0	0	0	0	0	0	0	0	0	0	0	0
-1.1053	-4.6893	0.8858	H	0	0	0	0	0	0	0	0	0	0	0	0
2.2707	1.6934	1.328	C	0	0	0	0	0	0	0	0	0	0	0	0
2.8759	2.5217	0.9458	H	0	0	0	0	0	0	0	0	0	0	0	0
2.903	0.8011	1.3354	H	0	0	0	0	0	0	0	0	0	0	0	0
1.982	1.9258	2.3591	H	0	0	0	0	0	0	0	0	0	0	0	0
0.3279	1.3037	-3.2839	C	0	0	0	0	0	0	0	0	0	0	0	0
0.7664	0.3553	-3.6067	H	0	0	0	0	0	0	0	0	0	0	0	0
1.0151	2.1023	-3.5805	H	0	0	0	0	0	0	0	0	0	0	0	0
-0.617	1.442	-3.8231	H	0	0	0	0	0	0	0	0	0	0	0	0
2.436	0.6902	-1.3938	O	0	0	0	0	0	0	0	0	0	0	0	0
-1.779	2.8471	-1.186	O	0	0	0	0	0	0	0	0	0	0	0	0
-2.0913	2.8515	-2.099	H	0	0	0	0	0	0	0	0	0	0	0	0
1 2 1	0 0 0 0
2 7 1	0 0 0 0
2 3 1	0 0 0 0
2 6 1	0 0 0 0
3 8 1	0 0 0 0
3 4 1	0 0 0 0
4 9 1	0 0 0 0
4 5 1	0 0 0 0
5 10 1	0 0 0 0
5 11 1	0 0 0 0
5 6 1	0 0 0 0
12 13 1	0 0 0 0
12 14 1	0 0 0 0
3 12 1	0 0 0 0
4 15 1	0 0 0 0
15 16 1	0 0 0 0
16 17 1	0 0 0 0
12 17 1	0 0 0 0
18 19 1	0 0 0 0
18 20 1	0 0 0 0
15 18 1	0 0 0 0
21 22 1	0 0 0 0
18 21 1	0 0 0 0
17 21 1	0 0 0 0
23 24 1	0 0 0 0
23 25 1	0 0 0 0
23 26 1	0 0 0 0
6 23 1	0 0 0 0
27 28 1	0 0 0 0
27 29 1	0 0 0 0
6 27 1	0 0 0 0
30 31 1	0 0 0 0
27 30 1	0 0 0 0
32 33 1	0 0 0 0
32 34 1	0 0 0 0
32 35 1	0 0 0 0
15 32 1	0 0 0 0
36 37 1	0 0 0 0
36 38 1	0 0 0 0
36 39 1	0 0 0 0
17 36 1	0 0 0 0
16 40 2	0 0 0 0
41 42 1	0 0 0 0
21 41 1	0 0 0 0
M END
$$$$
M0010
Spartan	02202116233D
42 44 0	0 0 0 0	0 0 0	999	V2	0
-2.4025	-1.3127	1.32	H	0	0	0	0	0	0	0	0	0	0	0	0
-1.6268	-1.3696	0.5474	C	0	0	0	0	0	0	0	0	0	0	0	0
-1.1607	0.0473	0.1562	C	0	0	0	0	0	0	0	0	0	0	0	0
0.1059	0.2734	1.01	C	0	0	0	0	0	0	0	0	0	0	0	0
0.7794	-1.1046	1.0126	C	0	0	0	0	0	0	0	0	0	0	0	0
-0.3804	-2.1246	1.1084	C	0	0	0	0	0	0	0	0	0	0	0	0
-2.0625	-1.8917	-0.3101	H	0	0	0	0	0	0	0	0	0	0	0	0
-1.9314	0.7755	0.4395	H	0	0	0	0	0	0	0	0	0	0	0	0
-0.2077	0.5165	2.0365	H	0	0	0	0	0	0	0	0	0	0	0	0
1.493	-1.2233	1.8351	H	0	0	0	0	0	0	0	0	0	0	0	0
1.3291	-1.2567	0.0773	H	0	0	0	0	0	0	0	0	0	0	0	0
-0.8708	0.1695	-1.3525	C	0	0	0	0	0	0	0	0	0	0	0	0
-1.8149	0.2695	-1.9036	H	0	0	0	0	0	0	0	0	0	0	0	0
-0.4061	-0.76	-1.7017	H	0	0	0	0	0	0	0	0	0	0	0	0
0.9805	1.4542	0.5137	C	0	0	0	0	0	0	0	0	0	0	0	0
1.333	1.1264	-0.9358	C	0	0	0	0	0	0	0	0	0	0	0	0
0.0621	1.3456	-1.7407	C	0	0	0	0	0	0	0	0	0	0	0	0
0.0938	2.711	0.3312	C	0	0	0	0	0	0	0	0	0	0	0	0
0.6707	3.6215	0.5232	H	0	0	0	0	0	0	0	0	0	0	0	0
-0.7503	2.7213	1.0302	H	0	0	0	0	0	0	0	0	0	0	0	0
-0.4166	2.6939	-1.144	C	0	0	0	0	0	0	0	0	0	0	0	0
0.0803	3.4957	-1.6993	H	0	0	0	0	0	0	0	0	0	0	0	0
-0.6176	-2.5364	2.5669	C	0	0	0	0	0	0	0	0	0	0	0	0
-0.7851	-1.6536	3.1945	H	0	0	0	0	0	0	0	0	0	0	0	0
0.2454	-3.0771	2.9747	H	0	0	0	0	0	0	0	0	0	0	0	0
-1.4993	-3.182	2.6588	H	0	0	0	0	0	0	0	0	0	0	0	0
-0.0687	-3.3833	0.3001	C	0	0	0	0	0	0	0	0	0	0	0	0
0.8534	-3.8406	0.693	H	0	0	0	0	0	0	0	0	0	0	0	0
-0.8859	-4.1115	0.4292	H	0	0	0	0	0	0	0	0	0	0	0	0
0.0834	-3.0397	-1.0646	O	0	0	0	0	0	0	0	0	0	0	0	0
0.3914	-3.8158	-1.5439	H	0	0	0	0	0	0	0	0	0	0	0	0
2.2041	1.6637	1.3931	C	0	0	0	0	0	0	0	0	0	0	0	0
2.7913	2.5195	1.0447	H	0	0	0	0	0	0	0	0	0	0	0	0
2.857	0.7866	1.3687	H	0	0	0	0	0	0	0	0	0	0	0	0
1.9074	1.8506	2.4316	H	0	0	0	0	0	0	0	0	0	0	0	0
0.2816	1.389	-3.2439	C	0	0	0	0	0	0	0	0	0	0	0	0
0.647	0.4254	-3.6119	H	0	0	0	0	0	0	0	0	0	0	0	0
1.0243	2.1484	-3.5084	H	0	0	0	0	0	0	0	0	0	0	0	0
-0.657	1.63	-3.7541	H	0	0	0	0	0	0	0	0	0	0	0	0
2.4095	0.7704	-1.3555	O	0	0	0	0	0	0	0	0	0	0	0	0
-1.7884	2.9711	-1.3077	O	0	0	0	0	0	0	0	0	0	0	0	0
-2.2908	2.307	-0.8191	H	0	0	0	0	0	0	0	0	0	0	0	0
1 2 1	0 0 0 0
2 7 1	0 0 0 0
2 3 1	0 0 0 0
2 6 1	0 0 0 0
3 8 1	0 0 0 0
3 4 1	0 0 0 0
4 9 1	0 0 0 0
4 5 1	0 0 0 0
5 10 1	0 0 0 0
5 11 1	0 0 0 0
5 6 1	0 0 0 0
12 13 1	0 0 0 0
12 14 1	0 0 0 0
3 12 1	0 0 0 0
4 15 1	0 0 0 0
15 16 1	0 0 0 0
16 17 1	0 0 0 0
12 17 1	0 0 0 0
18 19 1	0 0 0 0
18 20 1	0 0 0 0
15 18 1	0 0 0 0
21 22 1	0 0 0 0
18 21 1	0 0 0 0
17 21 1	0 0 0 0
23 24 1	0 0 0 0
23 25 1	0 0 0 0
23 26 1	0 0 0 0
6 23 1	0 0 0 0
27 28 1	0 0 0 0
27 29 1	0 0 0 0
6 27 1	0 0 0 0
30 31 1	0 0 0 0
27 30 1	0 0 0 0
32 33 1	0 0 0 0
32 34 1	0 0 0 0
32 35 1	0 0 0 0
15 32 1	0 0 0 0
36 37 1	0 0 0 0
36 38 1	0 0 0 0
36 39 1	0 0 0 0
17 36 1	0 0 0 0
16 40 2	0 0 0 0
41 42 1	0 0 0 0
21 41 1	0 0 0 0
M END
$$$$
M0011
Spartan	02202116233D
42 44 0	0 0 0 0	0 0 0	999	V2	0
1.3205	-2.3719	1.338	H	0	0	0	0	0	0	0	0	0	0	0	0
1.3947	-1.6115	0.5529	C	0	0	0	0	0	0	0	0	0	0	0	0
-0.0111	-1.1315	0.147	C	0	0	0	0	0	0	0	0	0	0	0	0
-0.2199	0.1349	1.0037	C	0	0	0	0	0	0	0	0	0	0	0	0
1.1636	0.7974	0.9947	C	0	0	0	0	0	0	0	0	0	0	0	0
2.1733	-0.3708	1.0936	C	0	0	0	0	0	0	0	0	0	0	0	0
1.905	-2.1005	-0.2875	H	0	0	0	0	0	0	0	0	0	0	0	0
-0.7628	-1.8892	0.3822	H	0	0	0	0	0	0	0	0	0	0	0	0
-0.4574	-0.1763	2.0326	H	0	0	0	0	0	0	0	0	0	0	0	0
1.2954	1.5164	1.8102	H	0	0	0	0	0	0	0	0	0	0	0	0
1.3175	1.3391	0.0544	H	0	0	0	0	0	0	0	0	0	0	0	0
-0.1177	-0.8249	-1.355	C	0	0	0	0	0	0	0	0	0	0	0	0
-0.1959	-1.7642	-1.9132	H	0	0	0	0	0	0	0	0	0	0	0	0
0.7906	-0.312	-1.6959	H	0	0	0	0	0	0	0	0	0	0	0	0
-1.401	1.016	0.5195	C	0	0	0	0	0	0	0	0	0	0	0	0
-1.0997	1.3624	-0.9363	C	0	0	0	0	0	0	0	0	0	0	0	0
-1.3195	0.0807	-1.7304	C	0	0	0	0	0	0	0	0	0	0	0	0
-2.6622	0.134	0.3537	C	0	0	0	0	0	0	0	0	0	0	0	0
-3.5655	0.7324	0.516	H	0	0	0	0	0	0	0	0	0	0	0	0
-2.6788	-0.6891	1.0763	H	0	0	0	0	0	0	0	0	0	0	0	0
-2.6339	-0.4241	-1.1044	C	0	0	0	0	0	0	0	0	0	0	0	0
-3.4664	0.0208	-1.6702	H	0	0	0	0	0	0	0	0	0	0	0	0
2.59	-0.6032	2.5514	C	0	0	0	0	0	0	0	0	0	0	0	0
1.7102	-0.751	3.1891	H	0	0	0	0	0	0	0	0	0	0	0	0
3.1484	0.2547	2.9465	H	0	0	0	0	0	0	0	0	0	0	0	0
3.2237	-1.4939	2.6459	H	0	0	0	0	0	0	0	0	0	0	0	0
3.4419	-0.0716	0.2825	C	0	0	0	0	0	0	0	0	0	0	0	0
3.8986	0.8488	0.6615	H	0	0	0	0	0	0	0	0	0	0	0	0
4.1713	-0.8846	0.4284	H	0	0	0	0	0	0	0	0	0	0	0	0
3.2187	0.1579	-1.0948	O	0	0	0	0	0	0	0	0	0	0	0	0
3.0187	-0.689	-1.5104	H	0	0	0	0	0	0	0	0	0	0	0	0
-1.5948	2.2431	1.3973	C	0	0	0	0	0	0	0	0	0	0	0	0
-2.4521	2.8341	1.0591	H	0	0	0	0	0	0	0	0	0	0	0	0
-0.7147	2.891	1.359	H	0	0	0	0	0	0	0	0	0	0	0	0
-1.768	1.9503	2.4391	H	0	0	0	0	0	0	0	0	0	0	0	0
-1.3928	0.2956	-3.2335	C	0	0	0	0	0	0	0	0	0	0	0	0
-0.4493	0.701	-3.6108	H	0	0	0	0	0	0	0	0	0	0	0	0
-2.184	1.0073	-3.4905	H	0	0	0	0	0	0	0	0	0	0	0	0
-1.5981	-0.6527	-3.7407	H	0	0	0	0	0	0	0	0	0	0	0	0
-0.7525	2.4347	-1.3716	O	0	0	0	0	0	0	0	0	0	0	0	0
-2.7066	-1.8338	-1.1999	O	0	0	0	0	0	0	0	0	0	0	0	0
-3.5772	-2.1065	-0.8896	H	0	0	0	0	0	0	0	0	0	0	0	0
1 2 1	0 0 0 0
2 7 1	0 0 0 0
2 3 1	0 0 0 0
2 6 1	0 0 0 0
3 8 1	0 0 0 0
3 4 1	0 0 0 0
4 9 1	0 0 0 0
4 5 1	0 0 0 0
5 10 1	0 0 0 0
5 11 1	0 0 0 0
5 6 1	0 0 0 0
12 13 1	0 0 0 0
12 14 1	0 0 0 0
3 12 1	0 0 0 0
4 15 1	0 0 0 0
15 16 1	0 0 0 0
16 17 1	0 0 0 0
12 17 1	0 0 0 0
18 19 1	0 0 0 0
18 20 1	0 0 0 0
15 18 1	0 0 0 0
21 22 1	0 0 0 0
18 21 1	0 0 0 0
17 21 1	0 0 0 0
23 24 1	0 0 0 0
23 25 1	0 0 0 0
23 26 1	0 0 0 0
6 23 1	0 0 0 0
27 28 1	0 0 0 0
27 29 1	0 0 0 0
6 27 1	0 0 0 0
30 31 1	0 0 0 0
27 30 1	0 0 0 0
32 33 1	0 0 0 0
32 34 1	0 0 0 0
32 35 1	0 0 0 0
15 32 1	0 0 0 0
36 37 1	0 0 0 0
36 38 1	0 0 0 0
36 39 1	0 0 0 0
17 36 1	0 0 0 0
16 40 2	0 0 0 0
41 42 1	0 0 0 0
21 41 1	0 0 0 0
M END
$$$$
M0012
Spartan	02202116233D
42 44 0	0 0 0 0	0 0 0	999	V2	0
1.2008	-2.3412	1.4181	H	0	0	0	0	0	0	0	0	0	0	0	0
1.303	-1.6125	0.607	C	0	0	0	0	0	0	0	0	0	0	0	0
-0.0872	-1.1299	0.1619	C	0	0	0	0	0	0	0	0	0	0	0	0
-0.3195	0.1349	1.0135	C	0	0	0	0	0	0	0	0	0	0	0	0
1.0631	0.8009	1.0593	C	0	0	0	0	0	0	0	0	0	0	0	0
2.0839	-0.3641	1.1208	C	0	0	0	0	0	0	0	0	0	0	0	0
1.8442	-2.1224	-0.1966	H	0	0	0	0	0	0	0	0	0	0	0	0
-0.849	-1.8832	0.3779	H	0	0	0	0	0	0	0	0	0	0	0	0
-0.5896	-0.1814	2.0323	H	0	0	0	0	0	0	0	0	0	0	0	0
1.1726	1.4828	1.9088	H	0	0	0	0	0	0	0	0	0	0	0	0
1.2189	1.4024	0.1535	H	0	0	0	0	0	0	0	0	0	0	0	0
-0.1573	-0.8304	-1.3443	C	0	0	0	0	0	0	0	0	0	0	0	0
-0.2334	-1.7759	-1.8946	H	0	0	0	0	0	0	0	0	0	0	0	0
0.7689	-0.348	-1.6849	H	0	0	0	0	0	0	0	0	0	0	0	0
-1.4812	1.024	0.4948	C	0	0	0	0	0	0	0	0	0	0	0	0
-1.1249	1.3679	-0.9476	C	0	0	0	0	0	0	0	0	0	0	0	0
-1.3354	0.0909	-1.7511	C	0	0	0	0	0	0	0	0	0	0	0	0
-2.7413	0.1494	0.2904	C	0	0	0	0	0	0	0	0	0	0	0	0
-3.6481	0.7454	0.4335	H	0	0	0	0	0	0	0	0	0	0	0	0
-2.7847	-0.684	0.9979	H	0	0	0	0	0	0	0	0	0	0	0	0
-2.6812	-0.4003	-1.1587	C	0	0	0	0	0	0	0	0	0	0	0	0
-3.4911	0.0553	-1.7494	H	0	0	0	0	0	0	0	0	0	0	0	0
2.5699	-0.5866	2.5575	C	0	0	0	0	0	0	0	0	0	0	0	0
1.7189	-0.7519	3.2288	H	0	0	0	0	0	0	0	0	0	0	0	0
3.1258	0.2848	2.9241	H	0	0	0	0	0	0	0	0	0	0	0	0
3.2282	-1.4582	2.6136	H	0	0	0	0	0	0	0	0	0	0	0	0
3.2745	-0.0397	0.2199	C	0	0	0	0	0	0	0	0	0	0	0	0
2.9153	0.1233	-0.8099	H	0	0	0	0	0	0	0	0	0	0	0	0
3.7371	0.9017	0.5606	H	0	0	0	0	0	0	0	0	0	0	0	0
4.1988	-1.1085	0.267	O	0	0	0	0	0	0	0	0	0	0	0	0
4.949	-0.8816	-0.2931	H	0	0	0	0	0	0	0	0	0	0	0	0
-1.6953	2.2518	1.367	C	0	0	0	0	0	0	0	0	0	0	0	0
-2.5381	2.8476	1.0033	H	0	0	0	0	0	0	0	0	0	0	0	0
-0.8109	2.8946	1.3584	H	0	0	0	0	0	0	0	0	0	0	0	0
-1.9032	1.9587	2.4018	H	0	0	0	0	0	0	0	0	0	0	0	0
-1.3604	0.321	-3.2544	C	0	0	0	0	0	0	0	0	0	0	0	0
-0.4257	0.7801	-3.5894	H	0	0	0	0	0	0	0	0	0	0	0	0
-2.1774	0.9922	-3.5388	H	0	0	0	0	0	0	0	0	0	0	0	0
-1.4867	-0.6259	-3.7937	H	0	0	0	0	0	0	0	0	0	0	0	0
-0.7378	2.4323	-1.3717	O	0	0	0	0	0	0	0	0	0	0	0	0
-2.8512	-1.8039	-1.1395	O	0	0	0	0	0	0	0	0	0	0	0	0
-2.8624	-2.1122	-2.0539	H	0	0	0	0	0	0	0	0	0	0	0	0
1 2 1	0 0 0 0
2 7 1	0 0 0 0
2 3 1	0 0 0 0
2 6 1	0 0 0 0
3 8 1	0 0 0 0
3 4 1	0 0 0 0
4 9 1	0 0 0 0
4 5 1	0 0 0 0
5 10 1	0 0 0 0
5 11 1	0 0 0 0
5 6 1	0 0 0 0
12 13 1	0 0 0 0
12 14 1	0 0 0 0
3 12 1	0 0 0 0
4 15 1	0 0 0 0
15 16 1	0 0 0 0
16 17 1	0 0 0 0
12 17 1	0 0 0 0
18 19 1	0 0 0 0
18 20 1	0 0 0 0
15 18 1	0 0 0 0
21 22 1	0 0 0 0
18 21 1	0 0 0 0
17 21 1	0 0 0 0
23 24 1	0 0 0 0
23 25 1	0 0 0 0
23 26 1	0 0 0 0
6 23 1	0 0 0 0
27 28 1	0 0 0 0
27 29 1	0 0 0 0
6 27 1	0 0 0 0
30 31 1	0 0 0 0
27 30 1	0 0 0 0
32 33 1	0 0 0 0
32 34 1	0 0 0 0
32 35 1	0 0 0 0
15 32 1	0 0 0 0
36 37 1	0 0 0 0
36 38 1	0 0 0 0
36 39 1	0 0 0 0
17 36 1	0 0 0 0
16 40 2	0 0 0 0
41 42 1	0 0 0 0
21 41 1	0 0 0 0
M END
$$$$
M0013
Spartan	02202116233D
42 44 0	0 0 0 0	0 0 0	999	V2	0
1.2906	-2.4422	1.2657	H	0	0	0	0	0	0	0	0	0	0	0	0
1.3529	-1.6493	0.5129	C	0	0	0	0	0	0	0	0	0	0	0	0
-0.058	-1.1784	0.1126	C	0	0	0	0	0	0	0	0	0	0	0	0
-0.2843	0.0812	0.9747	C	0	0	0	0	0	0	0	0	0	0	0	0
1.0942	0.7513	1.0009	C	0	0	0	0	0	0	0	0	0	0	0	0
2.1054	-0.4163	1.1029	C	0	0	0	0	0	0	0	0	0	0	0	0
1.8843	-2.0814	-0.3449	H	0	0	0	0	0	0	0	0	0	0	0	0
-0.8057	-1.9417	0.3416	H	0	0	0	0	0	0	0	0	0	0	0	0
-0.5377	-0.241	1.9962	H	0	0	0	0	0	0	0	0	0	0	0	0
1.2096	1.4612	1.8246	H	0	0	0	0	0	0	0	0	0	0	0	0
1.2591	1.3202	0.0774	H	0	0	0	0	0	0	0	0	0	0	0	0
-0.1639	-0.8739	-1.3901	C	0	0	0	0	0	0	0	0	0	0	0	0
-0.24	-1.8179	-1.9435	H	0	0	0	0	0	0	0	0	0	0	0	0
0.7506	-0.3783	-1.7445	H	0	0	0	0	0	0	0	0	0	0	0	0
-1.4619	0.9638	0.4811	C	0	0	0	0	0	0	0	0	0	0	0	0
-1.1411	1.3139	-0.9684	C	0	0	0	0	0	0	0	0	0	0	0	0
-1.3595	0.0355	-1.769	C	0	0	0	0	0	0	0	0	0	0	0	0
-2.72	0.0808	0.3031	C	0	0	0	0	0	0	0	0	0	0	0	0
-3.6276	0.6712	0.4644	H	0	0	0	0	0	0	0	0	0	0	0	0
-2.744	-0.7526	1.0116	H	0	0	0	0	0	0	0	0	0	0	0	0
-2.6862	-0.4701	-1.1464	C	0	0	0	0	0	0	0	0	0	0	0	0
-3.5144	-0.0253	-1.7196	H	0	0	0	0	0	0	0	0	0	0	0	0
2.4891	-0.6683	2.5661	C	0	0	0	0	0	0	0	0	0	0	0	0
1.5935	-0.8212	3.1798	H	0	0	0	0	0	0	0	0	0	0	0	0
3.0472	0.18	2.972	H	0	0	0	0	0	0	0	0	0	0	0	0
3.1134	-1.5656	2.657	H	0	0	0	0	0	0	0	0	0	0	0	0
3.3598	-0.1228	0.2838	C	0	0	0	0	0	0	0	0	0	0	0	0
4.0479	-0.9832	0.3451	H	0	0	0	0	0	0	0	0	0	0	0	0
3.0744	-0.0016	-0.7751	H	0	0	0	0	0	0	0	0	0	0	0	0
3.9669	1.0518	0.7808	O	0	0	0	0	0	0	0	0	0	0	0	0
4.7365	1.2496	0.2361	H	0	0	0	0	0	0	0	0	0	0	0	0
-1.6636	2.1887	1.3604	C	0	0	0	0	0	0	0	0	0	0	0	0
-2.523	2.7759	1.0221	H	0	0	0	0	0	0	0	0	0	0	0	0
-0.7864	2.8403	1.3269	H	0	0	0	0	0	0	0	0	0	0	0	0
-1.838	1.8925	2.4003	H	0	0	0	0	0	0	0	0	0	0	0	0
-1.4206	0.2666	-3.2711	C	0	0	0	0	0	0	0	0	0	0	0	0
-0.4983	0.7343	-3.6263	H	0	0	0	0	0	0	0	0	0	0	0	0
-2.2494	0.9305	-3.5368	H	0	0	0	0	0	0	0	0	0	0	0	0
-1.5509	-0.6803	-3.808	H	0	0	0	0	0	0	0	0	0	0	0	0
-0.7755	2.382	-1.4011	O	0	0	0	0	0	0	0	0	0	0	0	0
-2.8396	-1.8756	-1.1211	O	0	0	0	0	0	0	0	0	0	0	0	0
-2.886	-2.1841	-2.0342	H	0	0	0	0	0	0	0	0	0	0	0	0
1 2 1	0 0 0 0
2 7 1	0 0 0 0
2 3 1	0 0 0 0
2 6 1	0 0 0 0
3 8 1	0 0 0 0
3 4 1	0 0 0 0
4 9 1	0 0 0 0
4 5 1	0 0 0 0
5 10 1	0 0 0 0
5 11 1	0 0 0 0
5 6 1	0 0 0 0
12 13 1	0 0 0 0
12 14 1	0 0 0 0
3 12 1	0 0 0 0
4 15 1	0 0 0 0
15 16 1	0 0 0 0
16 17 1	0 0 0 0
12 17 1	0 0 0 0
18 19 1	0 0 0 0
18 20 1	0 0 0 0
15 18 1	0 0 0 0
21 22 1	0 0 0 0
18 21 1	0 0 0 0
17 21 1	0 0 0 0
23 24 1	0 0 0 0
23 25 1	0 0 0 0
23 26 1	0 0 0 0
6 23 1	0 0 0 0
27 28 1	0 0 0 0
27 29 1	0 0 0 0
6 27 1	0 0 0 0
30 31 1	0 0 0 0
27 30 1	0 0 0 0
32 33 1	0 0 0 0
32 34 1	0 0 0 0
32 35 1	0 0 0 0
15 32 1	0 0 0 0
36 37 1	0 0 0 0
36 38 1	0 0 0 0
36 39 1	0 0 0 0
17 36 1	0 0 0 0
16 40 2	0 0 0 0
41 42 1	0 0 0 0
21 41 1	0 0 0 0
M END
$$$$
M0014
Spartan	02202116233D
42 44 0	0 0 0 0	0 0 0	999	V2	0
1.3295	-2.3891	1.2134	H	0	0	0	0	0	0	0	0	0	0	0	0
1.374	-1.5688	0.4878	C	0	0	0	0	0	0	0	0	0	0	0	0
-0.0462	-1.096	0.1136	C	0	0	0	0	0	0	0	0	0	0	0	0
-0.2551	0.172	0.969	C	0	0	0	0	0	0	0	0	0	0	0	0
1.1298	0.8293	0.9765	C	0	0	0	0	0	0	0	0	0	0	0	0
2.1286	-0.344	1.1008	C	0	0	0	0	0	0	0	0	0	0	0	0
1.8853	-1.9693	-0.3996	H	0	0	0	0	0	0	0	0	0	0	0	0
-0.7924	-1.8549	0.362	H	0	0	0	0	0	0	0	0	0	0	0	0
-0.4979	-0.1398	1.9953	H	0	0	0	0	0	0	0	0	0	0	0	0
1.2531	1.5552	1.7868	H	0	0	0	0	0	0	0	0	0	0	0	0
1.2911	1.3742	0.0359	H	0	0	0	0	0	0	0	0	0	0	0	0
-0.1751	-0.8016	-1.3914	C	0	0	0	0	0	0	0	0	0	0	0	0
-0.2655	-1.75	-1.935	H	0	0	0	0	0	0	0	0	0	0	0	0
0.737	-0.3143	-1.7637	H	0	0	0	0	0	0	0	0	0	0	0	0
-1.433	1.058	0.4838	C	0	0	0	0	0	0	0	0	0	0	0	0
-1.1295	1.3933	-0.9726	C	0	0	0	0	0	0	0	0	0	0	0	0
-1.3713	0.1113	-1.7596	C	0	0	0	0	0	0	0	0	0	0	0	0
-2.6995	0.181	0.3333	C	0	0	0	0	0	0	0	0	0	0	0	0
-3.601	0.7776	0.503	H	0	0	0	0	0	0	0	0	0	0	0	0
-2.7161	-0.6465	1.0486	H	0	0	0	0	0	0	0	0	0	0	0	0
-2.6905	-0.3824	-1.1122	C	0	0	0	0	0	0	0	0	0	0	0	0
-3.5261	0.0599	-1.6756	H	0	0	0	0	0	0	0	0	0	0	0	0
2.4714	-0.61	2.5716	C	0	0	0	0	0	0	0	0	0	0	0	0
1.5676	-0.8271	3.1535	H	0	0	0	0	0	0	0	0	0	0	0	0
2.9645	0.2607	3.0209	H	0	0	0	0	0	0	0	0	0	0	0	0
3.1524	-1.4622	2.663	H	0	0	0	0	0	0	0	0	0	0	0	0
3.4113	-0.02	0.3227	C	0	0	0	0	0	0	0	0	0	0	0	0
3.1552	0.1687	-0.7345	H	0	0	0	0	0	0	0	0	0	0	0	0
3.8593	0.8979	0.7188	H	0	0	0	0	0	0	0	0	0	0	0	0
4.4148	-1.0087	0.4312	O	0	0	0	0	0	0	0	0	0	0	0	0
4.0671	-1.8222	0.045	H	0	0	0	0	0	0	0	0	0	0	0	0
-1.6133	2.2913	1.3564	C	0	0	0	0	0	0	0	0	0	0	0	0
-2.4802	2.8765	1.0316	H	0	0	0	0	0	0	0	0	0	0	0	0
-0.7363	2.9424	1.2962	H	0	0	0	0	0	0	0	0	0	0	0	0
-1.7647	2.0051	2.4035	H	0	0	0	0	0	0	0	0	0	0	0	0
-1.4541	0.3286	-3.2632	C	0	0	0	0	0	0	0	0	0	0	0	0
-0.5285	0.7729	-3.6402	H	0	0	0	0	0	0	0	0	0	0	0	0
-2.2739	1.0067	-3.5198	H	0	0	0	0	0	0	0	0	0	0	0	0
-1.6141	-0.6212	-3.788	H	0	0	0	0	0	0	0	0	0	0	0	0
-0.7566	2.454	-1.4169	O	0	0	0	0	0	0	0	0	0	0	0	0
-2.8466	-1.7877	-1.0712	O	0	0	0	0	0	0	0	0	0	0	0	0
-2.9243	-2.1008	-1.9805	H	0	0	0	0	0	0	0	0	0	0	0	0
1 2 1	0 0 0 0
2 7 1	0 0 0 0
2 3 1	0 0 0 0
2 6 1	0 0 0 0
3 8 1	0 0 0 0
3 4 1	0 0 0 0
4 9 1	0 0 0 0
4 5 1	0 0 0 0
5 10 1	0 0 0 0
5 11 1	0 0 0 0
5 6 1	0 0 0 0
12 13 1	0 0 0 0
12 14 1	0 0 0 0
3 12 1	0 0 0 0
4 15 1	0 0 0 0
15 16 1	0 0 0 0
16 17 1	0 0 0 0
12 17 1	0 0 0 0
18 19 1	0 0 0 0
18 20 1	0 0 0 0
15 18 1	0 0 0 0
21 22 1	0 0 0 0
18 21 1	0 0 0 0
17 21 1	0 0 0 0
23 24 1	0 0 0 0
23 25 1	0 0 0 0
23 26 1	0 0 0 0
6 23 1	0 0 0 0
27 28 1	0 0 0 0
27 29 1	0 0 0 0
6 27 1	0 0 0 0
30 31 1	0 0 0 0
27 30 1	0 0 0 0
32 33 1	0 0 0 0
32 34 1	0 0 0 0
32 35 1	0 0 0 0
15 32 1	0 0 0 0
36 37 1	0 0 0 0
36 38 1	0 0 0 0
36 39 1	0 0 0 0
17 36 1	0 0 0 0
16 40 2	0 0 0 0
41 42 1	0 0 0 0
21 41 1	0 0 0 0
M END
$$$$
M0015
Spartan	02202116233D
42 44 0	0 0 0 0	0 0 0	999	V2	0
-1.1666	2.3138	1.446	H	0	0	0	0	0	0	0	0	0	0	0	0
-1.294	1.6206	0.6064	C	0	0	0	0	0	0	0	0	0	0	0	0
0.0835	1.1272	0.1362	C	0	0	0	0	0	0	0	0	0	0	0	0
0.3118	-0.1435	0.9808	C	0	0	0	0	0	0	0	0	0	0	0	0
-1.0764	-0.7995	1.0439	C	0	0	0	0	0	0	0	0	0	0	0	0
-2.0949	0.3701	1.0761	C	0	0	0	0	0	0	0	0	0	0	0	0
-1.8334	2.1713	-0.1716	H	0	0	0	0	0	0	0	0	0	0	0	0
[truncated: 445 more rows]

## Sheet: 2S3S5R7S9S11R
M0001
[truncated: 2,365 more rows]

[truncated: 9 more sheets: 2R3S5R7S9S11R, 2S3S5R7S9R11R, 2S3S5R7S9S11S, 2R3S5R7S9S11S, 2S3S5R7S9R11S, R3S5R7S9R11R3, 2S3S5S7S9R11R, 2R3S5S7S9R11S, 2R3S5R7S9R11S]
