# Supplementary material for: Cyclohumulanoid Sesquiterpenes from the Culture Broth of the Basidiomycetous Fungus Daedaleopsis tricolor
Source: Molecules. 2021 Jul 19;26(14):4364. doi: 10.3390/molecules26144364 (PMC8303491; doi:10.3390/molecules26144364)
Supplement: Supplementary file 1 [file molecules-26-04364-s001.zip › NMR Statistical analysis of ent-4.xlsx]

## Sheet: Index
			13C			1H			1H+13C
			RMSD (ppm)	max deviation (ppm)	DP4	RMSD (ppm)	max deviation (ppm)	DP4	DP4
	4S7R9R11S	ent-4	1.3666	4.48175	0.834539	0.0720364	0.20572	0.997178	0.999439
	4S7R9S11S		3.90176	8.28057	1.07124e-09	0.329584	0.849726	3.7738e-10	4.85514e-19
	4S7R9R11R	11-epimer	1.52721	4.3334	0.165461	0.152152	0.374849	0.00282092	0.000560561
	4S7R9S11R		3.97413	8.95581	1.76062e-09	0.251572	0.730724	6.71599e-07	1.42008e-15
	4R7R9R11S		4.06506	9.38818	1.70784e-09	0.358937	0.986126	6.8969e-12	1.41462e-20
	4R7R9S11S		3.93302	10.2867	1.8814e-08	0.448364	1.30463	3.19824e-15	7.22653e-23
	4R7R9R11R		4.11687	9.36681	1.04581e-09	0.435582	1.25569	1.91459e-15	2.40472e-24
	4R7R9S11R		4.34997	10.3437	8.37503e-10	0.399926	1.31251	1.19186e-11	1.1988e-20
		Raw data from Spartan'18
		SDF data	4S7R9R11S
			4S7R9S11S
			4S7R9R11R
			4S7R9S11R
			4R7R9R11S
			4R7R9S11S
			4R7R9R11R
			4R7R9S11R

## Sheet: analysis
		C-1	C-2	C-3	C-4	C-5	C-6	C-7	C-8	C-9	C-10	C-11	C-12	C-13	C-14	C-15	H-1a	H-1b	H-5a	H5b	H-6a	H-6b	H-8a	H-8b	H-9	H-10a	H-10b	H-12a	H-12b	H-13	H-14	H-15
	exp.	39.9	140.1	126.6	73.4	34.5	22	43.8	35.4	37.1	43.2	42.1	70.5	25.4	12.8	23.4	2.25	2.07	2	2.12	1.48	1.21	1.57	0.84	2.47	1.95	1.05	3.41	3.49	1.09	1.65	1.2
	4S7R9R11S	39.4407	140.238	131.082	73.1305	34.2374	21.6112	42.5938	35.0941	37.5283	42.5836	42.0534	71.3274	24.9482	14.8137	23.9894	2.29929	2.05497	2.00939	2.10124	1.58482	1.28332	1.46955	0.856766	2.67572	1.92664	1.12612	3.42619	3.52748	1.04419	1.6448	1.17268
	4S7R9S11S	39.4619	141.794	132.198	78.4878	29.6008	28.5883	40.7226	43.6806	35.7963	41.5538	42.4654	72.4462	24.0376	13.2469	19.9012	2.32556	1.98397	1.90678	1.98975	1.48747	1.98762	1.80095	1.68973	2.55969	1.51378	1.34907	3.42544	3.43814	1.00596	1.5873	1.06796
	4S7R9R11R	40.1024	140.762	130.933	72.9901	34.2135	21.594	42.5209	34.6986	37.1359	41.6203	42.4856	72.8485	24.4631	14.7725	23.9056	2.28768	2.10141	2.02386	2.09424	1.59604	1.28871	1.46006	0.994108	2.67942	1.57515	1.40159	3.41699	3.45295	1.07041	1.66841	1.16617
	4S7R9S11R	39.0323	141.536	132.446	78.6086	29.6639	28.6161	40.7902	44.3558	35.9919	42.0669	42.3782	70.9978	24.5058	13.2573	19.8626	2.19804	2.05181	1.92469	1.98216	1.99446	1.48199	1.82683	1.57072	2.55437	1.86482	1.0943	3.37867	3.45786	1.02216	1.57575	1.06632
	4R7R9R11S	37.215	139.96	134.417	79.5413	29.9766	31.3882	43.1096	31.6453	38.5454	44.7461	41.4211	71.0295	25.2146	14.9937	26.3304	2.27093	2.10546	2.24731	1.82549	2.46613	1.57979	2.28584	1.10425	2.73527	1.88158	1.25374	3.38099	3.46936	1.02093	1.65687	0.887446
	4R7R9S11S	40.3669	140.413	132.044	79.1	31.066	32.2867	42.4416	35.5389	39.1608	40.6325	41.7476	76.5705	25.3847	13.9859	24.3446	2.12729	2.00717	2.2397	1.83944	1.48219	2.51463	2.12925	1.54653	2.63566	1.79197	1.70813	3.52778	3.36654	0.914701	1.67717	1.16621
	4R7R9R11R	36.8301	139.696	134.749	79.6451	30.1286	31.3668	43.241	31.6555	38.3837	43.7297	41.8268	71.755	24.2249	15.0606	26.2264	2.42711	1.96072	2.26544	1.84102	1.58343	2.46569	2.32493	1.12111	2.77051	1.45313	1.4392	3.40303	3.41258	1.03818	1.64901	0.867852
	4R7R9S11R	36.2501	139.407	135.898	80.0762	30.9946	32.3437	42.5703	33.6847	40.0312	43.214	41.663	72.2595	26.3371	14.0943	24.3174	2.20474	1.87013	2.28594	1.89435	1.51339	2.52251	1.97065	1.47968	2.65506	1.88623	0.886062	3.42417	3.41324	0.955064	1.68164	1.18076
deviation^2
	4S7R9R11S	0.210997	0.0191015	20.0861	0.0726228	0.0689776	0.151164	1.45484	0.0936045	0.183418	0.379961	0.00216886	0.684622	0.204081	4.05503	0.347371	0.00242929	0.000225758	8.82614e-05	0.000351867	0.0109866	0.00537625	0.0100897	0.00028109	0.0423207	0.000545769	0.00579407	0.000262156	0.00140493	0.00209834	2.70477e-05	0.000746223
	4S7R9S11S	0.191892	2.87074	31.3332	25.8859	24.0022	43.4062	9.47019	68.5679	1.69961	2.70983	0.133512	3.7876	1.85625	0.199733	12.2413	0.00570864	0.00740141	0.0086893	0.0169647	5.58169e-05	0.604687	0.0533368	0.722034	0.0080441	0.190285	0.0894423	0.00023837	0.00268991	0.00706302	0.00393162	0.0174352
	4S7R9R11R	0.0409754	0.438085	18.7784	0.167988	0.0820951	0.164834	1.63611	0.491936	0.00128557	2.49553	0.14872	5.51566	0.877797	3.89058	0.255633	0.00141941	0.000986542	0.000569333	0.000663404	0.0134656	0.0061949	0.0120857	0.0237493	0.0438563	0.140512	0.123614	4.88369e-05	0.00137243	0.000383626	0.000338837	0.00114476
	4S7R9S11R	0.752941	2.06341	34.1752	27.1299	23.3876	43.7724	9.05886	80.2065	1.22782	1.284	0.0774222	0.247756	0.799591	0.209109	12.5133	0.0027001	0.000331057	0.00567147	0.0190004	0.264671	0.0739797	0.0659604	0.533958	0.00711912	0.00725575	0.00196289	0.000981876	0.00103323	0.00460264	0.00551364	0.0178708
	4R7R9R11S	7.20947	0.0194708	61.0982	37.7154	20.4614	88.1379	0.476622	14.0975	2.0891	2.39041	0.460908	0.280376	0.0343852	4.81229	8.58751	0.000437887	0.00125724	0.0611633	0.0867376	0.972444	0.136747	0.512423	0.0698258	0.0703688	0.00468111	0.0415108	0.000841437	0.000426013	0.00477081	4.72627e-05	0.0976899
	4R7R9S11S	0.218018	0.0982238	29.6377	32.4894	11.7926	105.817	1.84528	0.0192874	4.24709	6.59216	0.124202	36.8507	0.000235485	1.40632	0.892213	0.0150571	0.00394752	0.0574558	0.0787162	4.81505e-06	1.70207	0.312759	0.499189	0.0274444	0.0249744	0.433133	0.0138717	0.0152425	0.0307299	0.000738113	0.00114208
	4R7R9R11R	9.42427	0.163181	66.4035	39.0007	19.1092	87.7371	0.312476	14.021	1.64777	0.280567	0.0746348	1.57499	1.38075	5.11015	7.98849	0.0313679	0.0119432	0.0704601	0.0778278	0.0106981	1.57676	0.569913	0.0790227	0.0903036	0.246877	0.151475	4.85551e-05	0.0059944	0.00268554	9.76952e-07	0.110322
	4R7R9S11R	13.3215	0.480272	86.4529	44.5717	12.2881	106.991	1.51227	2.94217	8.59189	0.000195018	0.19093	3.09578	0.878167	1.67518	0.841645	0.00204838	0.0399472	0.0817605	0.0509187	0.00111523	1.72268	0.160521	0.409193	0.0342481	0.00406721	0.0268757	0.000200789	0.00589283	0.0182078	0.00100098	0.000370092
probability		13C	1H
	standard deviation	2.306	0.185
	freedom	11.38	14.18
	4S7R9R11S	0.422872	0.476642	0.0389868	0.454537	0.455688	0.434585	0.305655	0.448423	0.428022	0.397089	0.492125	0.363264	0.424129	0.200595	0.401493	0.396899	0.468209	0.480108	0.460337	0.289986	0.348915	0.297849	0.464537	0.142435	0.450653	0.343485	0.465749	0.421178	0.404016	0.488985	0.442358
	4S7R9S11S	0.426399	0.238933	0.0167817	0.0247672	0.0285588	0.00779948	0.104502	0.00211853	0.291592	0.245092	0.438486	0.208334	0.283289	0.42493	0.0787035	0.344576	0.324529	0.311093	0.246475	0.484179	0.000442397	0.116186	0.000208953	0.317656	0.0167269	0.0641349	0.467336	0.391655	0.328295	0.369845	0.243558
	4S7R9R11R	0.465814	0.389714	0.0434781	0.43108	0.451679	0.431723	0.295105	0.383343	0.493937	0.253746	0.43511	0.165171	0.34616	0.205298	0.415233	0.420779	0.433806	0.449605	0.445628	0.270296	0.338489	0.280915	0.20941	0.138327	0.031118	0.039081	0.4852	0.422082	0.458593	0.461076	0.428754
	4S7R9S11R	0.356929	0.273017	0.0138602	0.0225963	0.0299465	0.00763345	0.109233	0.00127354	0.320137	0.316405	0.453067	0.416527	0.352792	0.423213	0.0766369	0.391456	0.461524	0.345054	0.23427	0.00736202	0.0818073	0.093377	0.00072608	0.327663	0.326137	0.407101	0.433961	0.432274	0.359656	0.347103	0.240911
	4R7R9R11S	0.134452	0.476417	0.00301931	0.0110306	0.0378044	0.000923828	0.385114	0.065878	0.271794	0.258195	0.386964	0.4113	0.468677	0.180944	0.11501	0.455774	0.425379	0.1013	0.0668573	5.30761e-05	0.0327104	0.000850636	0.0875591	0.0867789	0.358522	0.144669	0.438822	0.456375	0.357238	0.485441	0.0566319
	4R7R9S11S	0.421618	0.447174	0.0188796	0.0155113	0.0822715	0.00048065	0.283855	0.476528	0.195311	0.144636	0.44065	0.0116521	0.497405	0.308622	0.344976	0.258961	0.369593	0.108022	0.0758144	0.495352	2.87735e-06	0.0045632	0.000939316	0.192835	0.203678	0.00157695	0.267316	0.257698	0.179711	0.44267	0.428836
	4R7R9R11R	0.105017	0.432062	0.00234193	0.0101785	0.0422839	0.000938515	0.406462	0.066352	0.294453	0.411271	0.453915	0.298572	0.310212	0.174004	0.122959	0.177316	0.282059	0.0866486	0.0768956	0.292467	4.38584e-06	0.00056188	0.0754458	0.0632967	0.00887206	0.0269774	0.485243	0.340963	0.391741	0.497906	0.0471005
	4R7R9S11R	0.0708901	0.384689	0.000987469	0.00728555	0.0783429	0.000461462	0.302224	0.236284	0.114955	0.497638	0.426581	0.230756	0.34613	0.292933	0.349181	0.405141	0.14912	0.0722497	0.121357	0.429668	2.69102e-06	0.0240451	0.00192251	0.167062	0.367711	0.195252	0.470015	0.342236	0.238896	0.433329	0.459327
product of probability		13C	1H	C+H
	4S7R9R11S	1.00622e-07	2.1732e-07	2.18673e-14
	4S7R9S11S	1.29162e-16	8.22442e-17	1.06228e-32
	4S7R9R11R	1.995e-08	6.14778e-10	1.22648e-17
	4S7R9S11R	2.12282e-16	1.46365e-13	3.10707e-29
	4R7R9R11S	2.05919e-16	1.50308e-18	3.09511e-34
	4R7R9S11S	2.26845e-15	6.97009e-22	1.58113e-36
	4R7R9R11R	1.26096e-16	4.17256e-22	5.26142e-38
	4R7R9S11R	1.0098e-16	2.59748e-18	2.62293e-34
		13C						H+C
Summary		RMSD	max dev.	DP4	RMSD	max. dev	DP4	DP4
	4S7R9R11S	1.3666	4.48175	0.834539	0.0720364	0.20572	0.997178	0.999439
	4S7R9S11S	3.90176	8.28057	1.07124e-09	0.329584	0.849726	3.7738e-10	4.85514e-19
	4S7R9R11R	1.52721	4.3334	0.165461	0.152152	0.374849	0.00282092	0.000560561
	4S7R9S11R	3.97413	8.95581	1.76062e-09	0.251572	0.730724	6.71599e-07	1.42008e-15
	4R7R9R11S	4.06506	9.38818	1.70784e-09	0.358937	0.986126	6.8969e-12	1.41462e-20
	4R7R9S11S	3.93302	10.2867	1.8814e-08	0.448364	1.30463	3.19824e-15	7.22653e-23
	4R7R9R11R	4.11687	9.36681	1.04581e-09	0.435582	1.25569	1.91459e-15	2.40472e-24
	4R7R9S11R	4.34997	10.3437	8.37503e-10	0.399926	1.31251	1.19186e-11	1.1988e-20

## Sheet: individual conformers
4S7R9R11S
Conformer	MMFF94	HF	ωB97X-D	ωB97X-D	ωB97X-D	ωB97X-V	ωB97X-D
#		3-21G(*)	6-31G*	6-31G*	6-31G*	6-311+G(2DF,2P)	6-31G*
			(Energy)		(Part 2)	[6-311G*	(Energy)	9.9572
						(Energy)					ChemShift(C1)	ChemShift(C2)	ChemShift(C3)	ChemShift(C4)	ChemShift(C5)	ChemShift(C6)	ChemShift(C7)	ChemShift(C8)	ChemShift(C9)	ChemShift(C10)	ChemShift(C11)	ChemShift(C12)	ChemShift(C13)	ChemShift(C14)	ChemShift(C15)	ChemShift(H1a)	ChemShift(H1b)	ChemShift(H5a)	ChemShift(H5b)	ChemShift(H6a)	ChemShift(H6b)	ChemShift(H8a)	ChemShift(H8b)	ChemShift(H9)	ChemShift(H10a)	ChemShift(H10b)	ChemShift(H12a)	ChemShift(H12b)	ChemShift(H13a)	ChemShift(H14a)	ChemShift(15a)
* 3	0	0	0	0	0	0	0	1	0.10043	M0001	40	140.6	131.6	73	32	22	41.8	35	36.8	40.5	42.1	70.2	24.2	14.8	24.7	1.87	1.97	1.92	2.34	1.63	1.37	1.55	0.75	2.68	2.42	0.9	3.19	3.62	0.95	1.61	1.21
24	9.39	3.56	2.39	1.89	1.9	0.28	1.9	0.89288	0.0896718	M0002	39.9	138.8	131.2	73.4	37.2	21.1	44	34.4	36.7	40.3	42.1	70.3	24.1	15.1	23	1.87	2.05	2.14	1.81	1.59	1.21	1.46	1.03	2.69	2.4	1	3.21	3.63	0.96	1.66	1.13
1	-3.15	-1.32	2.77	2.67	2.67	0.41	2.67	0.847124	0.0850765	M0003	40.6	141	131.3	73	32	22	41.9	35	37	40.4	42.1	69.3	25.2	14.7	24.7	1.86	2.04	1.9	2.33	1.6	1.35	1.53	0.76	2.64	2.49	0.92	3.27	3.72	1.18	1.59	1.2
6	2.92	0.95	0.83	0.84	0.85	0.74	0.85	0.74123	0.0744416	M0004	37.7	140.9	131.3	73	32.1	22	41.8	35.3	38	43.9	42.2	71.3	24.1	14.8	24.6	3.06	1.88	1.97	2.35	1.6	1.34	1.48	0.71	2.56	1.45	1.13	3.62	3.29	0.95	1.65	1.19
13	7.03	2.8	5.57	5	5.01	1.11	5.01	0.638159	0.0640903	M0005	40.5	139.2	130.9	73.4	37.2	21.1	44.1	34.4	36.9	40.2	42	69.4	25.2	15.1	23.1	1.85	2.13	2.12	1.8	1.56	1.19	1.44	1.04	2.64	2.48	1.02	3.28	3.73	1.19	1.67	1.14
39	12.55	4.75	3.46	3.02	3.04	1.32	3.04	0.58617	0.058869	M0006	37.6	139	131	73.4	37.3	21.1	43.9	34.7	37.9	43.9	42.1	71.5	24.1	15.1	23.1	3.05	1.97	2.19	1.82	1.57	1.19	1.38	0.99	2.56	1.46	1.22	3.63	3.3	0.97	1.71	1.13
4	1.09	2.22	1.36	1.41	1.42	1.34	1.42	0.581446	0.0583945	M0007	39.9	140	132	73	32	21.9	41.7	35	36.8	40.5	42.2	69.4	24.9	14.7	24.6	1.87	2.05	1.92	2.33	1.56	1.35	1.47	0.75	2.51	1.6	1.03	3.21	3.66	1.17	1.59	1.19
2	-1.14	-0.65	3.46	3.5	3.5	1.35	3.5	0.579097	0.0581587	M0008	38	141.6	130.9	73	32.1	22	41.8	35.3	38.1	44.4	42.2	70.5	25.3	14.7	24.7	3.1	1.95	1.95	2.34	1.56	1.33	1.46	0.72	2.51	1.47	1.19	3.72	3.4	1.18	1.64	1.19
30	10.65	5.88	3.89	3.46	3.47	1.8	3.47	0.482691	0.0484766	M0009	39.7	138.1	131.6	73.4	37.2	21.1	43.9	34.3	36.7	40.3	42.2	69.5	24.9	15	23	1.86	2.14	2.13	1.8	1.52	1.19	1.37	1.02	2.5	1.6	1.12	3.21	3.66	1.19	1.66	1.12
22	9.28	3.77	6.55	6.09	6.1	2.35	6.1	0.386378	0.0388039	M0010	37.9	139.7	130.5	73.4	37.3	21.1	44	34.7	38	44.4	42.1	70.6	25.3	15.1	23.1	3.08	2.04	2.17	1.8	1.52	1.17	1.37	1	2.5	1.47	1.28	3.73	3.4	1.21	1.72	1.12
7	4.35	0.11	1.1	1.05	1.07	2.39	1.07	0.380174	0.0381808	M0011	40.4	141.8	131.6	73	32	22	41.8	35.7	39.2	46.1	41.4	76	25.6	14.9	24.6	2.18	2.26	1.89	2.34	1.62	1.36	1.54	0.65	3.27	1.98	1.33	3.52	3.49	0.87	1.64	1.19
8	5.09	1.44	5.28	5.46	5.47	2.5	5.47	0.363623	0.0365186	M0012	40.5	143.8	128.8	72.9	32.1	22.1	41.6	35.9	39	47.3	40.8	75.4	26.9	14.3	24.8	2.83	2.16	1.95	2.32	1.67	1.31	1.53	0.67	3.2	2	1.24	3.61	3.56	0.92	1.65	1.19
43	13.57	3.55	3.34	2.97	2.98	2.63	2.98	0.344989	0.0346472	M0013	40.2	139.9	131.4	73.4	37.2	21.2	44	35.1	39	46.1	41.4	76.2	25.6	15.2	23	2.18	2.35	2.11	1.81	1.59	1.2	1.45	0.93	3.29	1.98	1.42	3.54	3.51	0.9	1.7	1.12
5	2.73	3.62	3.05	3.27	3.27	3.1	3.27	0.285238	0.0286464	M0014	38	140.4	132.1	72.9	32.1	21.9	41.7	35.2	37.8	44.3	42.5	70.7	25.1	14.7	24.6	2.11	1.99	1.92	2.34	1.55	1.35	1.48	0.69	2.48	1.48	1.22	3.65	3.3	1.16	1.63	1.19
64	18.42	5.94	8.56	7.88	7.89	3.29	7.89	0.26413	0.0265265	M0015	40.3	141.8	128.3	73.5	37.3	21.2	43.7	35.2	38.9	47.2	40.8	75.6	26.8	15	23	2.81	2.24	2.13	1.79	1.62	1.15	1.43	0.94	3.2	1.98	1.35	3.63	3.58	0.94	1.7	1.1
38	12.26	7.21	5.5	5.25	5.25	3.47	5.25	0.245575	0.0246631	M0016	38	138.5	131.7	73.4	37.2	21.1	44	34.6	37.7	44.3	42.5	70.7	25.1	15.2	23	2.09	2.07	2.13	1.81	1.51	1.19	1.38	0.96	2.48	1.49	1.31	3.66	3.29	1.18	1.7	1.12
26	10.08	5.41	4.06	3.72	3.73	3.74	3.73	0.220158	0.0221104	M0017	39.9	142.5	129.9	72.8	32.3	22.1	41.2	36.1	39.9	46.3	41.5	75.3	26.5	14.2	24.6	2.85	2.15	1.98	2.34	1.57	1.32	1.51	0.69	2.54	1.63	1.29	3.47	3.42	0.87	1.65	1.19
73	23.55	9	6.39	5.74	5.75	4.36	5.75	0.171307	0.0172044	M0018	39.4	140.2	129.3	73.3	37.3	21.3	43.3	35.3	39.8	46.1	41.3	75.2	26.5	14.7	22.9	2.85	2.24	2.17	1.8	1.53	1.16	1.41	0.97	2.5	1.62	1.36	3.46	3.4	0.9	1.74	1.11
16	7.74	8.08	7.22	6.63	6.64	4.88	6.64	0.138801	0.0139397	M0019	39.8	138.6	131.1	72.9	33.2	21.7	41.2	35.3	36.8	40.4	42.2	70.2	24.1	13.7	24.6	1.84	2.01	1.78	1.99	1.66	1.39	1.51	1.03	2.71	2.41	1.01	3.2	3.63	0.96	1.5	1.33
25	9.67	8.59	7.6	7.15	7.17	5.31	7.17	0.116633	0.0117135	M0020	37.5	138.8	130.9	72.9	33.3	21.7	41.1	35.7	38	43.9	42.3	71.4	24	13.8	24.5	3.02	1.93	1.84	2.01	1.63	1.38	1.43	0.99	2.58	1.46	1.23	3.64	3.31	0.97	1.57	1.31
9	5.25	7.35	10.12	9.58	9.59	5.58	9.59	0.104562	0.0105011	M0021	40.4	139	130.8	73	33.3	21.7	41.2	35.4	37	40.3	42.2	69.3	25.2	13.7	24.6	1.82	2.09	1.76	1.98	1.63	1.37	1.48	1.04	2.67	2.49	1.03	3.27	3.73	1.21	1.5	1.31
19	8.41	10.05	8.67	7.87	7.89	6.07	7.89	0.0857553	0.0086124	M0022	39.6	137.9	131.5	72.9	33.3	21.7	41.1	35.3	36.8	40.4	42.3	69.5	25	13.5	24.6	1.82	2.09	1.77	1.99	1.58	1.37	1.42	1.02	2.53	1.61	1.12	3.2	3.67	1.2	1.5	1.32
29	10.51	7.16	5.04	5.15	5.16	6.12	5.16	0.0840377	0.0084399	M0023	40.3	141	131.7	72.6	32	21.7	41.1	37.3	35.1	39.8	44.1	73.9	24	15.2	24.6	1.83	2.17	1.92	2.34	1.57	1.33	1.53	0.86	2.47	1.5	1.11	3.41	3.51	1.02	1.66	1.18
34	11.55	6.35	5.52	5.95	5.96	6.2	5.96	0.0813608	0.00817105	M0024	38.4	142.2	131	72.5	32.1	21.8	41.2	37.4	35.9	37.6	43.5	68.3	25.5	14.9	24.6	2.92	1.82	1.95	2.34	1.6	1.33	1.55	0.86	2.53	1.58	0.97	3.41	3.37	0.74	1.69	1.18
17	8.27	7.49	5.14	5.55	5.55	6.37	5.55	0.075952	0.00762785	M0025	40.7	140.8	131.6	72.5	32	21.7	41.1	37.3	35.1	39.9	44	74.3	24.1	15.1	24.6	1.85	1.92	1.92	2.34	1.58	1.33	1.53	0.85	2.51	1.61	1.29	3.5	3.42	1.01	1.67	1.18
62	18.15	11.27	8.04	7.86	7.87	6.79	7.87	0.0640809	0.00643564	M0026	40.5	138.8	130.9	72.9	37.1	20.9	43.3	36.4	35.1	40	43.9	74.5	24.1	15.1	22.9	1.82	1.99	2.14	1.81	1.53	1.17	1.44	1.11	2.49	1.61	1.3	3.52	3.43	1.12	1.72	1.1
10	5.83	7.57	8.74	8.88	8.88	7.13	8.88	0.0558441	0.00560842	M0027	41.2	141.5	131.2	72.5	32	21.7	41.2	37.2	35.1	41	43.1	73.9	24.6	15	24.6	1.88	1.95	1.92	2.34	1.6	1.32	1.55	0.86	2.5	2.07	1.58	3.65	3.52	1.05	1.66	1.18
20	8.59	9.45	7.03	7.24	7.24	7.27	7.24	0.0527684	0.00529952	M0028	40.5	141.3	131.5	72.6	32.1	21.7	41.2	37.3	35.1	41.2	43.7	74.4	23.8	14.9	24.6	1.87	1.86	1.93	2.34	1.61	1.34	1.57	0.81	2.53	2.16	1.43	3.58	3.44	0.84	1.64	1.19
37	12.26	8.37	8.43	7.95	7.96	7.5	7.96	0.0480788	0.00482855	M0029	40.1	139.6	131.3	73	33.2	21.7	41.2	36	39.2	46.1	41.6	76.3	25.6	13.9	24.7	2.14	2.32	1.74	1.97	1.65	1.38	1.49	0.92	3.28	1.98	1.42	3.54	3.5	0.89	1.55	1.33
27	10.32	11.58	10.22	9.91	9.93	8.02	9.93	0.0389555	0.0039123	M0030	37.8	138.3	131.6	72.9	33.2	21.7	41.1	35.5	37.8	44.3	42.6	70.7	25.2	13.8	24.5	2.06	2.03	1.77	1.98	1.58	1.37	1.42	0.96	2.5	1.49	1.32	3.66	3.3	1.19	1.54	1.3
70	21	9.81	8.1	8.05	8.06	6.5	---			Boltman average	39.4407	140.238	131.082	73.1305	34.2374	21.6112	42.5938	35.0941	37.5283	42.5836	42.0534	71.3274	24.9482	14.8137	23.9894	2.29929	2.05497	2.00939	2.10124	1.58482	1.28332	1.46955	0.856766	2.67572	1.92664	1.12612	3.42619	3.52748	1.04419	1.6448	1.17268
69	20.46	10.81	7.73	7.38	7.39	6.55	---
21	9.18	8.37	6.34	6.48	6.48	6.57	---
66	18.6	11.63	8.62	8.3	8.32	6.65	---
61	17.68	12.6	8.98	8.88	8.89	7.14	---
12	6.37	6.02	8.22	8.06	8.08	6.3	---
14	7.06	2.93	6.44	6.72	6.73	5.21	---
35	12.11	5.53	5.24	5.4	5.42	5.87	---
71	21.28	8.77	7.37	7.27	7.28	5.92	---
57	16.72	6.6	9.15	8.9	8.92	5.48	---
11	6.29	7.52	10.48	10.14	---	---	---
15	7.67	11.32	15.5	---	---	---	---
18	8.3	2.8	---	---	---	---	---
23	9.35	11.5	15.98	---	---	---	---
28	10.33	12.38	12.86	12.43	---	---	---
31	10.96	10.36	11.57	1.99	1.99	---	---
32	11.08	14.41	13.86	13.71	---	---	---
33	11.26	3.88	6.85	6.14	---	---	---
36	12.24	12.81	13.1	3.53	---	---	---
40	12.84	10.23	12.56	12.48	---	---	---
41	12.86	12.75	13.42	12.85	---	---	---
42	12.9	15.32	15.26	---	---	---	---
44	13.66	7.24	---	---	---	---	---
45	14.24	14.07	15.56	---	---	---	---
46	14.32	12.21	12.06	12.04	---	---	---
47	14.35	10.74	13.37	13.27	---	---	---
48	14.4	10.02	10.66	3	---	---	---
49	14.54	16.06	16.22	---	---	---	---
50	14.91	4.81	---	---	---	---	---
51	15.24	5.7	8.04	7.88	---	---	---
52	15.86	15.61	12.72	12.5	---	---	---
53	15.96	17.1	13.6	13.55	---	---	---
54	15.96	15.51	12.25	12.19	---	---	---
55	16.27	11.64	11.76	11.42	---	---	---
56	16.65	18.21	19.82	---	---	---	---
58	16.78	13.55	11	10.19	---	---	---
59	16.82	17.37	19.22	---	---	---	---
60	17.37	10.34	11.46	10.8	---	---	---
63	18.28	13.73	12.14	12.18	---	---	---
65	18.42	15.13	12.56	11.93	---	---	---
67	19.62	13.33	12.04	11.99	---	---	---
68	19.72	9.15	6.63	5.81	---	---	---
72	21.32	21.51	18.03	---	---	---	---
#	85	73	70	62	41	40	30
%Low	0.406	0.161	0.14	0.118	0.132	0.092	0.152
Conformer
ΔE (kJ/mol)	3.08	3.16	3.26	3.11	2.86	2.2	2.59
Time	4.51	02:51:45.610000	04:26:54.770000	23:58:45.590000	01:07:39.880000	05:56:57.620000	02:43:49.860000
4S7R9S11S
Conformer	MMFF94	HF	ωB97X-D	ωB97X-D	ωB97X-D	ωB97X-V	ωB97X-D
#		3-21G(*)	6-31G*	6-31G*	6-31G*	6-311+G(2DF,2P)	6-31G*
			(Energy)		(Part 2)	[6-311G*	(Energy)	6.4047
						(Energy)				Label
* 30	0	0	0	0	0	0	0	1	0.156135	M0001	43.1	145.1	130	77.9	29.8	28.4	40.6	42	35.8	41.2	41.5	76.1	24.8	13.1	19.8	2.27	2.15	1.83	1.99	1.52	1.97	2.27	1.71	2.5	1.83	1.81	3.34	3.58	0.89	1.64	1.04
8	-7.98	0.12	4.64	4.68	4.69	1.02	4.69	0.661829	0.103335	M0002	36.5	141.2	132.8	78.7	29.4	28.7	40.7	43.7	36.6	40	42.7	68.3	24.4	13.3	20.1	2.96	1.8	1.94	2.01	1.48	2	1.55	1.82	2.67	1.05	1.11	3.37	3.37	0.86	1.59	1.09
4	-11.26	-1.6	6.89	6.87	6.88	1.12	6.88	0.635582	0.0992369	M0003	36.8	142.1	132.1	78.8	29.4	28.7	40.7	43.6	36.4	39.8	42.2	68	25	13.2	20.1	3	1.77	1.97	1.99	1.5	1.99	1.65	1.81	2.63	2.08	1.15	3.47	3.46	0.9	1.57	1.09
3	-12.14	1.66	4.57	4.52	4.53	1.44	4.53	0.558387	0.0871839	M0004	39.2	140.3	133	78.6	29.4	28.6	40.7	43.7	36.2	42.6	43.2	74.7	23.7	13.3	19.9	1.83	1.92	1.89	2	1.47	2	1.52	1.83	2.56	0.9	1.58	3.52	3.34	1.16	1.54	1.07
7	-9.76	1.74	4.51	4.55	4.57	1.48	4.57	0.549421	0.0857841	M0005	39.3	140.2	133.4	78.6	29.3	28.6	40.7	43.7	35.8	43	43.3	74.2	23.4	13.2	19.9	1.93	2.11	1.89	1.98	1.48	2	1.51	1.82	2.61	0.91	1.34	3.34	3.5	1.17	1.55	1.07
2	-13.95	1.03	7.82	7.66	7.67	1.94	7.67	0.456106	0.0712142	M0006	40.7	141.5	132.4	78.7	29.4	28.7	40.8	43.9	35.7	43.5	42.4	73.8	23.6	13.2	19.9	2.37	2.41	1.92	2.01	1.47	2	1.52	1.82	2.61	0.93	1.37	3.43	3.66	1.19	1.6	1.07
1	-14.35	1.72	8.24	7.92	7.94	2.06	7.94	0.434487	0.0678388	M0007	39.8	140.9	132.5	78.8	29.4	28.7	40.8	43.7	36.2	44.1	42.3	74.1	23.8	13.3	20.1	1.83	1.93	1.9	1.99	1.48	1.99	1.53	1.85	2.53	1.18	2.03	3.65	3.42	1.17	1.53	1.1
9	-6.87	1.72	5.75	6.02	6.02	2.32	6.02	0.391097	0.0610641	M0008	36.8	141.1	133.4	78.6	29.3	28.7	40.7	43.8	36.2	40	42.7	68.3	24.8	13.3	19.9	1.95	1.8	1.93	2	1.52	2.01	1.62	1.86	2.64	2.03	1.22	3.38	3.4	0.87	1.59	1.07
6	-10.37	3.8	6.43	6.41	6.42	2.54	6.42	0.357785	0.0558628	M0009	40.8	140.9	132.8	78.7	29.4	28.6	40.7	43.6	35.7	42.6	42.9	74.4	23.1	13.2	20	2.47	2.28	1.92	2	1.47	2	1.54	1.81	2.58	0.92	1.28	3.35	3.56	0.97	1.58	1.08
5	-11.26	4.26	6.53	6.58	6.58	2.6	6.58	0.349202	0.0545229	M0010	39	140.5	133.2	78.6	29.4	28.7	40.7	43.8	36.1	44.3	42.9	74.4	22.9	13.4	19.9	1.83	1.84	1.92	2.01	1.51	2.01	1.57	1.86	2.5	1.27	1.93	3.57	3.35	0.98	1.56	1.06
14	-4.34	1.94	9.53	9.08	9.09	3.77	9.09	0.217501	0.0339597	M0011	38.4	142	132.2	78.3	29.9	28.5	40.8	46.2	33.9	41.2	42.4	69.4	23.8	13.5	19.4	3.02	1.75	1.89	2.05	1.42	1.97	1.48	1.76	2.39	0.91	1.71	3.54	3.14	1.16	1.67	1.02
31	0.34	3.9	7.37	6.96	6.97	3.89	6.97	0.207192	0.03235	M0012	38.3	140.9	133.2	78.4	29.7	28.5	40.8	45.9	34.1	40.6	42.3	70.3	22.8	13.6	19.5	2.94	1.74	1.98	2.05	1.45	1.98	1.56	1.76	2.42	0.89	1.62	3.5	3.04	0.93	1.69	1.04
26	-1.65	5.25	7.65	7.2	7.22	4.22	7.22	0.181292	0.0283061	M0013	38.1	141	131.7	78.1	29.8	28.5	40.8	45.6	33.7	40.1	42.8	69.3	23.7	13	19.4	2.23	1.82	1.89	2.04	1.45	1.98	1.52	1.75	2.35	0.92	1.7	3.45	3.07	1.16	1.6	1.02
21	-2.65	4.09	7.74	7.5	7.51	4.71	7.51	0.148685	0.023215	M0014	41	141.8	132.2	78.4	29.7	28.4	40.9	45.8	34.1	37.1	42.1	70.8	23.3	13.3	19.5	1.96	1.93	1.94	2.01	1.52	1.98	1.82	1.86	2.44	2.15	1.47	3.22	3.48	0.92	1.56	1.04
49	8.66	10.71	7.71	7.73	7.74	5.25	7.74	0.1195	0.0186582	M0015	42.9	144.3	128.6	77.5	32.9	28.4	40.2	41.6	36	40.7	41.7	76.3	24.7	12.7	20	2.21	2.21	1.82	1.51	1.49	2	2.18	1.73	2.66	1.83	1.82	3.33	3.56	0.9	1.52	1.18
23	-2.49	7.57	9.81	9.55	9.56	6.51	9.56	0.0717688	0.0112057	M0016	41.1	141.5	132	78.3	29.6	28.4	41	46.6	33.9	37.8	42.5	69.8	24.3	13.3	19.5	1.96	2	1.88	2.01	1.43	1.97	1.56	1.79	2.44	1.16	1.6	3.22	3.48	1.14	1.57	1.05
48	8.18	8.51	8.13	8.22	8.22	6.76	8.22	0.0648636	0.0101275	M0017	42.9	144.5	129.4	78.6	33.4	28	42.3	42.1	35.8	41.1	41.6	76.3	24.7	14	21.2	2.29	2.21	2.07	1.68	1.54	1.59	2.23	1.74	2.63	1.8	1.83	3.34	3.58	0.91	1.67	1.02
10	-6.46	3.07	10.66	10.29	---	---	---			Boltman average	39.4619	141.794	132.198	78.4878	29.6008	28.5883	40.7226	43.6806	35.7963	41.5538	42.4654	72.4462	24.0376	13.2469	19.9012	2.32556	1.98397	1.90678	1.98975	1.48747	1.98762	1.68973	1.80095	2.55969	1.34907	1.51378	3.42544	3.43814	1.00596	1.5873	1.06796
11	-5.83	11.99	16.35	---	---	---	---
12	-5.82	13	16.98	---	---	---	---
13	-4.8	11.88	18	---	---	---	---
15	-4.28	12.46	12.81	12.79	---	---	---
16	-3.85	9.11	15.24	---	---	---	---
17	-3.66	15	14.86	14.77	---	---	---
18	-3.52	11.65	17.88	---	---	---	---
19	-3.18	14.1	14.47	14.38	---	---	---
20	-2.84	11.59	14.19	13.98	---	---	---
22	-2.54	13.79	15.68	---	---	---	---
24	-1.87	8.52	16.61	---	---	---	---
25	-1.73	12.75	12.93	13.08	---	---	---
27	-0.95	10.4	12.71	12.62	---	---	---
28	-0.93	13.71	15.99	---	---	---	---
29	-0.53	11.58	14	13.93	---	---	---
32	0.88	12.67	14.37	14.44	---	---	---
33	1.37	10.13	---	---	---	---	---
34	1.81	11.23	15.13	---	---	---	---
35	2.76	14.27	19.1	---	---	---	---
36	3.15	13.11	20.27	---	---	---	---
37	4.06	12.42	---	---	---	---	---
38	5.62	18.15	17.76	---	---	---	---
39	5.83	14.82	15.88	---	---	---	---
40	6.04	12.34	19.53	---	---	---	---
41	6.14	13.39	16.94	---	---	---	---
42	6.3	12.32	15.85	---	---	---	---
43	6.7	17.32	19.2	---	---	---	---
44	6.88	16.23	16.08	---	---	---	---
45	7.4	14.88	16.87	---	---	---	---
46	7.7	13.6	14.83	14.43	---	---	---
47	8.01	0.12	---	---	---	---	---
50	9.91	13.7	16.9	---	---	---	---
51	14.62	23.02	24.15	---	---	---	---
52	14.77	10.44	---	---	---	---	---
53	16.08	21.96	25.37	---	---	---	---
54	17.24	10.12	14.18	14.3	---	---	---
#	58	54	50	28	17	17	17
%Low	0.277	0.201	0.455	0.454	0.467	0.156	0.467
Conformer
ΔE (kJ/mol)	2.34	2.72	3.59	3.49	3.26	1.9	3.26
Time	0.94	01:48:13.100000	02:25:02.350000	09:01:27.110000	00:36:59.270000	04:36:15.140000	04:54:24.410000
4S7R9R11R
Conformer	MMFF94	HF	ωB97X-D	ωB97X-D	ωB97X-D	ωB97X-V	ωB97X-D
#		3-21G(*)	6-31G*	6-31G*	6-31G*	6-311+G(2DF,2P)	6-31G*
			(Energy)		(Part 2)	[6-311G*	(Energy)	8.99832
						(Energy)				Label	ChemShift(C1)	ChemShift(C2)	ChemShift(C3)	ChemShift(C4)	ChemShift(C5)	ChemShift(C6)	ChemShift(C7)	ChemShift(C8)	ChemShift(C9)	ChemShift(C10)	ChemShift(C11)	ChemShift(C12)	ChemShift(C13)	ChemShift(C14)	ChemShift(C15)	ChemShift(H1a)	ChemShift(H1b)	ChemShift(H5a)	ChemShift(H5b)	ChemShift(H6a)	ChemShift(H6b)	ChemShift(H8a)	ChemShift(H8b)	ChemShift(H9)	ChemShift(H10a)	ChemShift(H10b)	ChemShift(H12a)	ChemShift(H12b)	ChemShift(H13a)	ChemShift(H14a)	ChemShift(15a)
* 60	0	0	0	0	0	0	0	1	0.111132	M0001	44	144	128.6	72.7	36	21.2	43.1	33.1	37	40.2	42.6	75.8	24.9	14.9	22.8	2.29	2.33	2.1	1.82	1.54	1.19	1.36	1.67	2.64	1.81	1.99	3.6	3.31	0.92	1.78	1.11
4	-18.07	-3.48	4.85	5.29	5.28	1.27	5.28	0.598151	0.0664736	M0002	37.5	141.8	130.7	72.9	32	22	41.9	35	37.7	39.9	41.9	68.3	25.5	14.8	24.8	1.88	2.94	1.95	2.34	1.63	1.35	1.5	0.83	2.73	1.23	2.07	3.47	3.47	0.98	1.63	1.2
28	-8.18	-0.64	-0.11	-0.05	-0.05	1.32	-0.05	0.58617	0.0651422	M0003	43.7	145.5	130.2	72.5	31.7	22.1	40.7	34	37.2	40.6	42.5	76.3	24.8	14.6	24.4	2.29	2.28	1.87	2.31	1.6	1.38	1.43	1.36	2.65	1.85	1.92	3.56	3.3	0.93	1.73	1.18
3	-18.3	-0.04	2.8	3.19	3.19	1.75	3.19	0.492556	0.0547387	M0004	39.7	140.1	131.8	73	32.1	21.9	41.7	35.1	37.4	42.9	42.8	74.8	24.3	14.8	24.6	2.03	1.79	1.94	2.34	1.61	1.36	1.52	0.71	2.67	1.66	0.9	3.32	3.52	1.23	1.59	1.19
7	-15.87	0.23	2.82	3.44	3.42	2.06	3.42	0.434487	0.0482853	M0005	40	139.8	132.2	73	32	21.9	41.7	35	37	43.1	43	74.4	23.8	14.9	24.6	2.2	1.92	1.94	2.35	1.62	1.37	1.51	0.69	2.72	1.42	0.9	3.5	3.32	1.22	1.61	1.19
58	-1.34	-1.67	3.39	3.94	3.93	2.08	3.93	0.430985	0.0478961	M0006	37.1	141.2	131.1	72.4	31.9	22.1	42	34.8	37.9	40.1	42.5	68.6	25	12.9	24.8	1.86	2.97	1.99	2.36	1.62	1.37	1.52	0.75	2.76	1.22	0.99	3.38	3.38	0.94	1.69	1.22
20	-9.58	3.34	5.14	5.1	5.1	2.11	5.1	0.425784	0.0473182	M0007	39.6	138.1	131.5	73.4	37.2	21.1	43.9	34.5	37.3	42.8	42.7	74.8	24.3	15	23	2.03	1.88	2.15	1.81	1.57	1.21	1.43	0.98	2.66	1.66	0.99	3.37	3.53	1.24	1.65	1.12
45	-5.04	10.2	14.22	5.15	5.15	2.21	5.15	0.408899	0.0454416	M0008	39.8	138	131.7	73.4	37.1	21.1	43.9	34.2	37	42.9	42.9	74.5	24	15.2	23	2.19	2.01	2.15	1.82	1.57	1.2	1.41	0.97	2.72	1.42	0.99	3.51	3.38	1.24	1.67	1.12
2	-20.04	-0.51	6.09	6.42	6.4	2.34	6.4	0.387944	0.043113	M0009	41.2	141.1	131.1	73	32	22	41.8	35.1	36.9	43.6	42	74	24.1	14.7	24.7	2.47	2.39	1.96	2.34	1.63	1.35	1.5	0.7	2.72	1.45	0.91	3.65	3.41	1.26	1.65	1.19
9	-13.48	-0.02	4.03	4.69	4.66	2.56	4.66	0.354901	0.0394408	M0010	37.7	140.7	132	73.1	32.1	22	41.8	35	37.6	40	42.4	68.5	25.4	14.9	24.6	1.94	1.89	1.94	2.35	1.64	1.37	1.53	0.8	2.75	1.29	2.02	3.4	3.36	0.95	1.62	1.2
51	-3.6	2.83	6.05	6.05	6.05	2.57	6.05	0.353467	0.0392815	M0011	36.9	138.9	131.4	73.4	37.3	21.2	43.9	34.6	37.8	40.3	42.3	68.5	25	15.1	23.1	1.91	3.01	2.17	1.81	1.58	1.21	1.43	1.01	2.78	1.21	1.08	3.39	3.39	0.94	1.71	1.14
1	-20.63	0.11	6.52	6.72	6.72	2.66	6.72	0.340826	0.0378766	M0012	40.4	140.6	131.3	73	32	22	41.8	35.1	37.4	44.3	42	74.2	24.3	14.7	24.6	2.05	1.8	1.93	2.34	1.64	1.36	1.55	0.74	2.64	2.1	1.19	3.41	3.66	1.24	1.59	1.2
6	-16.73	1.93	4.47	4.97	4.96	2.77	4.96	0.325988	0.0362276	M0013	41.2	140.6	131.5	72.9	32.1	22	41.7	35	36.9	42.7	42.6	74.5	23.6	14.7	24.7	2.33	2.5	1.95	2.35	1.61	1.36	1.49	0.73	2.68	1.36	0.9	3.55	3.33	1.04	1.66	1.2
5	-17.82	2.49	4.77	5.13	5.13	2.88	5.13	0.311796	0.0346504	M0014	39.6	140.2	131.9	73.2	32.1	21.9	41.8	35.1	37.4	44.5	42.4	74.6	23.3	15	24.6	1.94	1.77	1.92	2.34	1.61	1.36	1.54	0.75	2.61	1.98	1.28	3.33	3.57	1.03	1.59	1.2
44	-5.16	2.07	8.69	8.7	8.69	3.05	8.69	0.291068	0.0323469	M0015	37.3	139.7	130.4	73.4	37.3	21.2	44.1	34.4	37.7	39.8	41.8	68.3	25.4	15.1	23.2	1.87	3.03	2.16	1.8	1.61	1.2	1.41	1.11	2.74	1.23	2.15	3.49	3.48	0.97	1.71	1.14
15	-10.38	3.48	8.93	8.75	8.73	3.06	8.73	0.289893	0.0322163	M0016	41.2	139.3	130.7	73.4	37.3	21.2	44	34.5	36.8	43.5	42	74	24.3	15	23.1	2.46	2.49	2.18	1.81	1.59	1.2	1.41	0.98	2.71	1.45	1	3.66	3.45	1.26	1.71	1.12
14	-11.25	3.77	9.11	8.84	8.84	3.07	8.84	0.288722	0.0320862	M0017	40.3	138.7	130.9	73.5	37.2	21.1	44	34.5	37.3	44.3	41.9	74.3	24.5	15	23.1	2.04	1.88	2.15	1.8	1.59	1.2	1.46	1.01	2.63	2.1	1.28	3.45	3.67	1.26	1.64	1.13
49	-3.75	3.61	6.56	6.61	6.61	3.1	6.61	0.285238	0.031699	M0018	37.7	138.8	131.6	73.4	37.2	21.1	44	34.4	37.5	39.8	42.3	68.5	25.5	15.1	23.1	1.94	1.96	2.14	1.81	1.58	1.21	1.44	1.07	2.74	1.29	2.09	3.42	3.36	0.94	1.67	1.14
30	-7.93	6.28	7.34	7.37	7.37	3.54	7.37	0.238716	0.026529	M0019	39.5	138.3	131.5	73.4	37.2	21.1	44	34.5	37.4	44.4	42.4	74.6	23.4	15.1	23.1	1.94	1.87	2.15	1.81	1.58	1.21	1.45	1.04	2.6	1.98	1.37	3.37	3.58	1.04	1.66	1.15
37	-6.51	6.12	7.44	7.46	7.46	3.67	7.46	0.226483	0.0251695	M0020	41.1	138.8	131.2	73.2	37.3	21.2	43.9	34.5	36.8	42.8	42.5	74.6	23.8	14.9	23.3	2.33	2.59	2.18	1.81	1.58	1.21	1.41	1.01	2.68	1.37	1	3.57	3.39	1.04	1.7	1.15
66	1.48	6.01	8.61	8.16	8.16	4.81	8.16	0.142788	0.0158683	M0021	38.2	139.3	130	72.9	36.9	21	43.2	36.1	35	39.3	43.5	69.1	23.8	14.9	22.8	1.92	2.32	2.12	1.8	1.53	1.17	1.39	0.95	2.5	1.69	0.94	3.03	3.47	1.18	1.72	1.09
39	-6.33	1.77	6.51	6.37	6.36	4.84	6.36	0.141065	0.0156769	M0022	38.6	141	132.1	72.5	32.2	21.7	41.2	37.3	35.5	40.4	43.2	70.4	22.9	15.1	24.7	1.88	2.92	1.94	2.34	1.58	1.32	1.49	0.73	2.58	1.68	0.93	3.01	3.32	0.95	1.7	1.18
18	-9.9	0.61	9.44	9.31	9.31	5.37	9.31	0.113836	0.0126508	M0023	38.6	141.9	131.1	72.5	32.1	21.8	41.2	37.4	35.3	40.8	43.2	69.5	23.9	14.9	24.7	1.88	2.99	1.94	2.33	1.59	1.31	1.48	0.65	2.55	1.75	0.91	3.08	3.38	1.18	1.71	1.16
31	-7.45	4.16	7.13	7.25	7.25	5.69	7.25	0.10001	0.0111143	M0024	38.4	141	131.1	72.5	32	21.7	40.9	37.1	35	39.5	43.5	69.3	23.6	14.7	24.6	1.97	2.2	1.92	2.34	1.59	1.34	1.48	0.7	2.52	1.71	0.93	3.03	3.32	1.15	1.64	1.17
62	0.27	5.52	7.08	5.98	5.98	5.72	5.98	0.098803	0.0109802	M0025	43.9	143.5	128.6	72.3	32.4	21.8	40.4	34	37.2	40.3	42.7	75.9	24.9	13.2	24.6	2.27	2.23	1.75	1.95	1.61	1.38	1.39	1.67	2.67	1.82	1.99	3.57	3.32	0.92	1.58	1.31
24	-9.11	2.75	6.81	7.22	7.22	6.04	7.22	0.0868027	0.00964654	M0026	41.4	141.9	131.3	72.5	32	21.7	41.1	36.9	35.5	36.7	42.9	71	23.3	15.1	24.5	2.07	1.92	1.9	2.33	1.6	1.33	1.55	0.96	2.61	1.51	2.17	3.29	3.18	0.94	1.62	1.19
65	1.06	6.38	9.39	9.62	9.62	6.41	9.62	0.0747325	0.00830516	M0027	41.2	140	130.6	72.9	37	20.9	43.3	36.1	35.5	36.9	42.8	70.9	23.4	15.3	22.9	2.05	1.99	2.11	1.81	1.56	1.18	1.47	1.22	2.59	1.5	2.22	3.51	3.21	0.95	1.7	1.12
13	-11.73	7.55	9.8	9.61	9.61	6.53	9.61	0.0711903	0.00791151	M0028	39.4	138	131.4	72.8	33.2	21.7	41	35.4	37.4	42.8	42.8	74.8	24.3	13.5	24.5	2	1.85	1.8	2	1.64	1.39	1.48	0.99	2.69	1.66	1	3.37	3.53	1.24	1.49	1.31
23	-9.12	7.84	10.2	9.93	9.93	6.84	9.93	0.0627974	0.00697879	M0029	39.7	137.8	131.7	72.9	33.2	21.7	41.1	35.3	37.1	43	43.1	74.4	23.8	13.8	24.4	2.16	1.97	1.8	2	1.65	1.39	1.46	0.97	2.74	1.42	0.99	3.51	3.37	1.23	1.52	1.3
27	-8.18	6.63	9.3	9.67	9.67	8.34	9.67	0.0342241	0.00380339	M0030	41.7	141.5	131	72.5	31.9	21.6	41.1	37.8	35.3	37.6	43.4	70.1	24.1	15	24.6	2.16	1.94	1.91	2.32	1.58	1.33	1.52	0.7	2.61	1.66	1.17	3.32	3.17	1.15	1.61	1.17
68	5.86	6.73	9.78	9.53	9.53	5.91	---			Boltman average	40.1024	140.762	130.933	72.9901	34.2135	21.594	42.5209	34.6986	37.1359	41.6203	42.4856	72.8485	24.4631	14.7725	23.9056	2.10141	2.28768	2.02386	2.09424	1.59604	1.28871	1.46006	0.994108	2.67942	1.57515	1.40159	3.45295	3.41699	1.07041	1.66841	1.16617
8	-14.34	-1.64	---	---	---	---	---
10	-13.29	7.46	12.99	12.89	---	---	---
11	-12.96	8.23	13.87	13.55	---	---	---
12	-11.97	2.37	10.33	10.68	---	---	---
16	-10.14	12.65	19.62	---	---	---	---
17	-10.08	11.69	19.01	---	---	---	---
19	-9.68	10.94	11.93	12.06	---	---	---
21	-9.47	10.09	11.48	11.61	---	---	---
22	-9.29	10.72	18.48	---	---	---	---
25	-8.45	12.22	15.61	---	---	---	---
26	-8.28	6.06	13.04	12.97	---	---	---
29	-8.11	10.4	18.29	---	---	---	---
32	-7.25	10.5	14.71	5.13	---	---	---
33	-7.25	3.39	5.02	5.15	---	---	---
34	-7.03	14.98	17.84	---	---	---	---
35	-6.71	6.58	9.92	10.02	---	---	---
36	-6.55	9.7	18.17	---	---	---	---
38	-6.48	14.41	17.57	---	---	---	---
40	-6.28	12.99	16.64	---	---	---	---
41	-6.05	12.38	15.04	---	---	---	---
42	-5.62	2.09	---	---	---	---	---
43	-5.17	8.33	11.79	11.63	---	---	---
46	-4.69	13.09	16.9	---	---	---	---
47	-4.03	10.84	15.77	---	---	---	---
48	-3.85	11.93	14.68	14.76	---	---	---
50	-3.7	13.44	21.45	---	---	---	---
52	-3.25	4.65	12.05	12.02	---	---	---
53	-2.65	12.33	17.09	---	---	---	---
54	-2.22	9.68	15.29	---	---	---	---
55	-2.08	10.19	15.72	---	---	---	---
56	-1.82	10.75	13.99	13.32	---	---	---
57	-1.7	12.29	20.68	---	---	---	---
59	-0.06	17.68	20.07	---	---	---	---
61	0.15	3.61	11.17	10.84	---	---	---
63	0.91	9.49	11.51	11.74	---	---	---
64	1.04	15.13	19.03	---	---	---	---
67	4.02	14.96	18.89	---	---	---	---
69	13.59	24.75	28.8	---	---	---	---
70	14.42	23.25	28.74	---	---	---	---
#	85	70	68	46	31	31	30
%Low	0.266	0.182	0.214	0.212	0.229	0.11	0.23
Conformer
ΔE (kJ/mol)	2.61	3.55	3.19	3.32	3.01	2.48	2.98
Time	5.32	03:02:02.640000	04:20:39.250000	21:04:02.860000	00:53:09.090000	06:18:50.030000	03:46:32.330000
4S7R9S11R
Conformer	MMFF94	HF	ωB97X-D	ωB97X-D	ωB97X-D	ωB97X-V	ωB97X-D
#		3-21G(*)	6-31G*	6-31G*	6-31G*	6-311+G(2DF,2P)	6-31G*
			(Energy)		(Part 2)	[6-311G*	(Energy)	6.16017
						(Energy)				Label	ChemShift(C1)	ChemShift(C2)	ChemShift(C3)	ChemShift(C4)	ChemShift(C5)	ChemShift(C6)	ChemShift(C7)	ChemShift(C8)	ChemShift(C9)	ChemShift(C10)	ChemShift(C11)	ChemShift(C12)	ChemShift(C13)	ChemShift(C14)	ChemShift(C15)	ChemShift(H1a)	ChemShift(H1b)	ChemShift(H5a)	ChemShift(H5b)	ChemShift(H6a)	ChemShift(H6b)	ChemShift(H8a)	ChemShift(H8b)	ChemShift(H9)	ChemShift(H10a)	ChemShift(H10b)	ChemShift(H12a)	ChemShift(H12b)	ChemShift(H13a)	ChemShift(H14a)	ChemShift(15a)
* 3	0	0	0	0	0	0	0	1	0.162333	M0001	39.6	141.2	132.9	78.6	29.4	28.7	40.8	43.9	35.5	40.4	42.4	69.8	23.8	13.4	19.8	2.02	1.8	1.92	2	1.5	2.01	1.58	1.87	2.6	0.93	2.34	3.52	3.16	0.94	1.58	1.07
1	-2.72	-1.14	3	2.86	2.86	0.56	2.86	0.797234	0.129418	M0002	40.2	141.6	132.6	78.7	29.4	28.7	40.8	43.9	35.7	40.4	42.4	69	24.9	13.4	19.9	2.09	1.79	1.93	1.99	1.5	2	1.58	1.86	2.54	0.95	2.42	3.61	3.23	1.17	1.56	1.07
5	2.85	0.51	0.69	0.68	0.68	0.67	0.68	0.762526	0.123783	M0003	37.1	141.3	132.6	78.7	29.5	28.6	40.8	44	36.7	43.8	42.5	71	23.6	13.2	20	1.9	2.94	1.93	2	1.47	2	1.53	1.79	2.45	1.14	1.37	3.25	3.51	0.93	1.6	1.08
4	1.32	2.25	1.52	1.5	1.5	1.26	1.5	0.600576	0.0974935	M0004	39.4	140.4	133.2	78.6	29.4	28.6	40.6	43.6	35.5	40.4	42.5	69.1	24.6	13.1	19.8	2.08	1.78	1.91	2	1.48	2	1.56	1.8	2.39	1.04	1.54	3.55	3.16	1.17	1.53	1.04
2	-0.75	-0.73	3.71	3.65	3.65	1.51	3.65	0.542792	0.0881132	M0005	37.4	142	132.2	78.7	29.4	28.7	40.7	44	36.8	44.4	42.5	70.1	24.9	13.1	20.1	1.98	3	1.93	2	1.47	1.99	1.54	1.79	2.4	1.21	1.4	3.36	3.62	1.17	1.59	1.06
8	4.5	0.43	0.95	1.06	1.06	2.15	1.06	0.418948	0.0680092	M0006	39.9	142.3	132.9	78.8	29.4	28.5	40.9	44.6	38	46	41.8	76	25.3	13.4	19.9	2.3	2.1	1.9	1.97	1.49	1.99	1.5	1.84	3.15	1.35	1.91	3.46	3.5	0.88	1.58	1.08
6	3.05	3.62	3.13	3.29	3.29	2.93	3.29	0.305551	0.049601	M0007	37.3	140.6	133.3	78.7	29.4	28.6	40.7	43.9	36.5	44.1	42.9	70.3	24.7	13.3	19.9	2	2.01	1.91	2	1.47	1.99	1.51	1.78	2.37	1.23	1.4	3.25	3.55	1.15	1.57	1.05
9	5.22	2.3	5.8	5.91	5.9	3.28	5.9	0.265201	0.0430509	M0008	40.3	144.4	130	78.6	29.6	28.7	40.8	44.4	38	47.1	41.1	75.8	26.4	13.4	20	2.2	2.64	1.94	2.02	1.47	1.99	1.47	1.81	3.14	1.31	1.87	3.54	3.61	0.93	1.59	1.06
14	6.89	1.99	5	5.3	5.3	4.3	5.3	0.175517	0.0284923	M0009	37.8	143.1	131.5	78.4	29.8	28.5	41	46.5	34.3	37.5	42.1	67.8	25.4	13.3	19.6	1.79	2.83	1.93	2.03	1.47	1.97	1.72	1.84	2.45	0.88	2.62	3.46	3.49	0.85	1.61	1.07
24	10.55	6.52	5.29	4.58	4.58	4.92	4.58	0.136572	0.0221702	M0010	40.1	142.9	131.1	78.6	29.6	28.7	40.6	44.3	39.1	46.1	41.7	76	26.1	13.2	19.8	2.23	2.71	1.93	2.02	1.46	2	1.48	1.8	2.43	1.36	1.57	3.41	3.47	0.87	1.6	1.03
29	12.21	4.89	3.66	4	4	5.11	4	0.126465	0.0205295	M0011	37.2	142	132.7	78.2	29.8	28.6	40.9	46.5	34	37.4	42.7	68.4	24.7	13.1	19.4	1.75	1.94	1.94	2.04	1.5	2	1.74	1.87	2.4	0.95	2.6	3.38	3.43	0.83	1.61	1.05
27	10.98	6.69	3.72	3.91	3.91	5.31	3.91	0.116633	0.0189335	M0012	39.8	140.9	132.7	78.3	29.7	28.3	40.9	46.2	33.8	40.2	43.2	73.9	23.6	13.3	19.5	2.19	1.67	1.94	2.03	1.47	1.98	1.74	1.81	2.33	1.05	1.45	3.51	3.34	1.11	1.61	1.04
28	11.47	5.49	4.09	4.54	4.54	5.44	4.54	0.110657	0.0179632	M0013	38	142.3	132.2	78.2	29.8	28.5	40.9	46.5	34.5	37.7	42.6	68.1	25.1	13.2	19.4	1.86	2.79	1.95	2.06	1.48	1.99	1.73	1.84	2.4	0.92	1.59	3.38	3.41	0.83	1.64	1.03
13	6.79	5.57	6.94	6.81	6.81	5.51	6.81	0.107566	0.0174615	M0014	41.4	142.1	132	78.4	29.7	28.4	40.9	46.3	33.6	40.8	42.2	73.2	23.9	13.3	19.6	2.64	1.95	1.95	2.04	1.46	1.97	1.73	1.81	2.34	1.06	1.45	3.64	3.42	1.12	1.64	1.05
19	8.56	7.03	3.95	4.24	4.24	5.52	4.24	0.107132	0.017391	M0015	40.3	140.9	132.5	78.2	29.7	28.4	40.9	46.2	33.8	40.2	43	74.6	23.9	13.2	19.4	1.96	1.71	1.95	2.05	1.48	1.99	1.72	1.82	2.37	1.26	1.56	3.37	3.52	1.1	1.61	1.03
21	9.23	7.67	4.84	5.05	5.04	5.65	5.04	0.101642	0.0164998	M0016	41.6	141.7	132	78.3	29.8	28.4	40.9	46.4	33.7	39.9	42.7	73.5	23.1	13.2	19.4	2.53	2.03	1.93	2.06	1.46	1.98	1.68	1.82	2.36	0.97	1.45	3.55	3.34	0.92	1.63	1.03
16	8.29	11.09	8.64	8.6	8.59	5.93	8.59	0.0907538	0.0147324	M0017	39.2	140.2	131	78.5	32.7	28.8	40.4	43.3	35.7	40.3	42.5	69.9	23.9	12.7	20.1	1.98	1.81	1.87	1.54	1.47	2.06	1.52	1.87	2.74	0.9	2.35	3.59	3.17	0.94	1.42	1.2
18	8.51	8.92	5.41	5.71	5.71	6.3	5.71	0.0781342	0.0126838	M0018	40.1	141.2	132.6	78.3	29.8	28.4	40.9	46.2	33.7	41.6	42.7	74.6	23.3	13.2	19.5	1.87	1.72	1.91	2.04	1.47	1.98	1.67	1.85	2.38	1.45	2.05	3.38	3.59	0.92	1.59	1.06
12	6.23	7.1	7.59	7.63	7.63	6.33	7.63	0.0771914	0.0125307	M0019	40.7	141.5	132.2	78.4	29.7	28.4	40.9	46.1	33.8	41.4	42.3	74.2	24.3	13.3	19.6	1.96	1.73	1.94	2.03	1.48	1.97	1.72	1.84	2.36	1.59	1.97	3.47	3.66	1.14	1.6	1.05
26	10.92	11.74	9.51	9.29	9.28	6.62	9.28	0.0686443	0.0111433	M0020	36.9	140.4	130.8	78.4	32.6	28.8	40.4	43.8	36.9	43.8	42.7	71.1	23.9	12.5	20.1	1.89	2.97	1.86	1.58	1.47	2.06	1.49	1.8	2.6	1.13	1.4	3.28	3.6	0.96	1.45	1.17
15	7.84	12.56	9.56	9.58	9.57	6.77	9.57	0.0646016	0.010487	M0021	38.9	139.4	131.3	78.5	32.6	28.7	40.3	43.2	35.7	40.2	42.7	69.1	24.7	12.6	20	2.04	1.78	1.86	1.55	1.46	2.05	1.51	1.79	2.53	1.01	1.56	3.61	3.17	1.18	1.41	1.14
20	9.07	9.74	9.39	9.4	9.39	7.67	9.39	0.0448826	0.00728594	M0022	39.5	140.2	131.9	79.4	33.3	28.5	42.5	44	35.5	40.5	42.4	69.9	23.9	14	21.3	2.03	1.87	2.14	1.68	1.52	1.65	1.52	1.9	2.7	0.91	2.36	3.6	3.18	0.95	1.57	1.06
30	12.45	11.23	9.22	9.29	9.29	8.08	9.29	0.0380211	0.00617209	M0023	39.8	141.4	131.1	78.6	32.6	28.6	40.5	44.2	38.3	45.7	42	76	25.4	12.7	20.1	2.29	2.11	1.87	1.54	1.47	2.04	1.45	1.85	3.28	1.32	1.94	3.48	3.5	0.89	1.44	1.18
31	12.57	9.17	9.45	9.51	9.51	9.33	9.51	0.0229272	0.00372184	M0024	40	141.4	131.9	79.5	33.2	28.2	42.7	44.7	38.1	45.8	42	76.1	25.3	14.1	21.3	2.32	2.17	2.14	1.67	1.5	1.63	1.45	1.86	3.26	1.33	1.93	3.5	3.51	0.89	1.61	1.05
7	4.33	9.37	11.12	10.98	---	---	---			Boltman average	39.0323	141.536	132.446	78.6086	29.6639	28.6161	40.7902	44.3558	35.9919	42.0669	42.3782	70.9978	24.5058	13.2573	19.8626	2.05181	2.19804	1.92469	1.98216	1.48199	1.99446	1.57072	1.82683	2.55437	1.0943	1.86482	3.45786	3.37867	1.02216	1.57575	1.06632
10	5.41	8.24	12.05	11.95	---	---	---
11	6.03	9.65	11.64	11.67	---	---	---
17	8.51	9.38	13.2	13.18	---	---	---
22	9.47	11.7	10.74	10.76	---	---	---
23	9.53	13.9	11.26	11.32	---	---	---
25	10.76	12.68	12.16	12.14	---	---	---
32	13.33	11.48	10.99	10.77	---	---	---
33	14.6	17.87	15.83	---	---	---	---
34	14.63	15.89	14.92	14.78	---	---	---
35	15.27	16.79	16.96	---	---	---	---
36	16.21	17.35	11.93	12.18	---	---	---
37	16.55	14.33	15.24	---	---	---	---
38	16.57	15.63	16.56	---	---	---	---
39	16.7	13.44	13.67	13.96	---	---	---
40	17.27	19.84	13.78	14.12	---	---	---
41	17.3	16.5	13.2	13.43	---	---	---
42	17.62	18.27	13.03	13.2	---	---	---
43	17.88	18.68	14.87	15.12	---	---	---
44	17.95	12.78	15.09	---	---	---	---
45	17.98	13.7	16.73	---	---	---	---
46	18.63	17.03	11.85	11.94	---	---	---
47	19.29	17.88	14.54	14.69	---	---	---
48	19.54	15.96	12.84	12.94	---	---	---
49	20.15	16.29	12.28	12.74	---	---	---
50	20.27	17.98	13.87	13.25	---	---	---
51	21.14	15.87	12.02	12.36	---	---	---
52	21.62	14.57	12.97	13.25	---	---	---
53	21.83	15.92	13.9	14.28	---	---	---
54	22.62	17.74	15.99	---	---	---	---
#	58	54	54	47	24	24	24
%Low	0.385	0.198	0.177	0.181	0.186	0.162	0.186
Conformer
ΔE (kJ/mol)	2.93	2.19	2.68	2.68	2.42	2.2	2.42
Time	5.99	01:31:26.290000	02:26:48.800000	15:43:22.220000	00:42:50.190000	05:55:12.720000	05:57:37.240000
4R7R9R11S
Conformer	MMFF94	HF	ωB97X-D	ωB97X-D	ωB97X-D	ωB97X-V	ωB97X-D
#		3-21G(*)	6-31G*	6-31G*	6-31G*	6-311+G(2DF,2P)	6-31G*
			(Energy)		(Part 2)	[6-311G*	(Energy)	7.12068
						(Energy)				Label	ChemShift(C1)	ChemShift(C2)	ChemShift(C3)	ChemShift(C4)	ChemShift(C5)	ChemShift(C6)	ChemShift(C7)	ChemShift(C8)	ChemShift(C9)	ChemShift(C10)	ChemShift(C11)	ChemShift(C12)	ChemShift(C13)	ChemShift(C14)	ChemShift(C15)	ChemShift(H1b)	ChemShift(H1a)	ChemShift(H5b)	ChemShift(H5a)	ChemShift(H6b)	ChemShift(H6a)	ChemShift(H8b)	ChemShift(H8a)	ChemShift(H9)	ChemShift(H10a)	ChemShift(H10b)	ChemShift(H12a)	ChemShift(H12b)	ChemShift(H13b)	ChemShift(H14a)	ChemShift(15a)
* 7	0	0	0	0	0	0	0	1	0.140436	M0001	37.6	138.1	136.3	79.6	29.6	31.3	43	31.3	37.5	42.3	41.5	69.9	24.3	15.1	26.2	2.06	1.74	2.23	1.86	1.56	2.46	1.2	2.3	2.6	2.39	1.1	3.14	3.53	0.93	1.65	0.89
3	-2.78	-1.34	2.89	2.8	2.81	0.51	2.81	0.813529	0.114249	M0002	38.2	138.4	136.1	79.7	29.7	31.4	43.2	31.3	37.7	42.3	41.5	69	25.4	15.2	26.2	2.13	1.73	2.24	1.86	1.55	2.44	1.2	2.27	2.56	2.45	1.12	3.21	3.64	1.16	1.66	0.9
11	2.39	0.04	1.02	0.81	0.83	0.73	0.83	0.744235	0.104517	M0003	35.4	138.8	136.1	79.5	29.7	31.2	43.1	31.7	38.6	45.8	41.4	71.1	24.4	15.1	26.3	1.99	2.96	2.26	1.87	1.56	2.44	1.12	2.3	2.51	1.42	1.32	3.53	3.27	0.93	1.71	0.89
12	2.42	-1.61	3.2	3.21	3.22	1.14	3.22	0.630459	0.0885392	M0004	38.2	140.9	133.7	79.4	29.5	31.4	42.3	31.5	38.9	48.6	39.9	75.1	26.9	14.5	26.3	2.23	2.71	2.22	1.85	1.52	2.43	1.13	2.22	3.1	1.96	1.44	3.56	3.51	0.91	1.68	0.92
5	-1.31	-1.35	3.71	3.48	3.49	1.33	3.49	0.583803	0.081987	M0005	35.7	139.3	135.7	79.9	30	31.3	43.2	31.7	38.8	46.3	41.5	70.3	25.6	14.9	26.2	2.06	2.98	2.28	1.91	1.55	2.43	1.11	2.26	2.46	1.43	1.37	3.64	3.35	1.17	1.68	0.89
10	1.53	2.06	1.84	1.74	1.74	1.45	1.74	0.556132	0.0781009	M0006	37.5	137.7	136.8	79.6	29.7	31.2	43.1	31.3	37.5	42.5	41.6	69.1	25.2	15	26.1	2.14	1.75	2.24	1.86	1.56	2.43	1.14	2.27	2.45	1.54	1.22	3.15	3.58	1.17	1.65	0.87
14	4.35	0.3	1.29	1.19	1.19	2.28	1.19	0.397479	0.0558203	M0007	38.1	138.8	136.1	79.6	29.6	31.4	42.8	31.8	39.4	48.5	41	76.2	25.8	15.1	26.3	2.36	2.08	2.24	1.89	1.56	2.46	1.14	2.2	3.26	1.98	1.48	3.53	3.45	0.86	1.67	0.86
18	8.04	2.11	2.62	1.23	1.23	2.37	1.23	0.383263	0.053824	M0008	37.1	139.4	134.7	79	29.7	31.4	41.9	31.2	39.5	46.9	40.4	74.1	26.7	14.1	26.2	2.13	2.68	2.24	1.89	1.54	2.44	1.18	2.25	2.38	1.5	1.51	3.4	3.33	0.87	1.69	0.97
9	1	-2.71	2.95	3.18	3.19	2.81	3.19	0.320754	0.0450454	M0009	35.9	143.6	130.3	79.6	31	31.6	43.9	32.5	39.7	45.5	42.3	70.6	23.9	15.2	26.7	1.95	3.01	2.27	1.73	1.67	2.57	0.9	2.36	3.02	1.48	1.2	3.62	3.26	0.93	1.64	0.85
6	-0.07	-1.49	2.98	3.36	3.37	3.03	3.37	0.293433	0.0412086	M0010	38.2	143.4	130.2	79.3	30.8	31.6	43.7	31.9	38.6	42.1	42	69.7	24.1	15.2	26.7	2.05	1.83	2.24	1.68	1.67	2.58	0.99	2.41	3.11	2.42	0.99	3.14	3.63	0.92	1.58	0.87
4	-1.42	-1.13	3.37	3.71	3.72	3.23	3.72	0.270621	0.0380049	M0011	38	142.6	130.7	79.4	30.8	31.6	43.7	32	38.4	42	42.2	68.8	24.7	15.2	26.6	2.11	1.83	2.24	1.68	1.67	2.57	0.95	2.33	2.95	1.63	1.1	3.15	3.65	1.15	1.59	0.85
13	3.25	3.87	3.58	3.67	3.66	3.25	3.66	0.26844	0.0376986	M0012	35.8	137.9	136.8	79.6	29.7	31.3	43.1	31.5	38.5	46.2	41.9	70.5	25.3	15.1	26.2	2.09	1.99	2.24	1.87	1.55	2.43	1.12	2.23	2.42	1.45	1.4	3.56	3.25	1.14	1.69	0.88
1	-3.84	-3.03	5.76	6.01	6.02	3.33	6.02	0.259889	0.0364977	M0013	38.8	143.8	129.9	79.5	30.9	31.7	43.8	32	38.9	42	42.1	68.7	25.1	15.2	26.7	2.11	1.82	2.24	1.66	1.67	2.57	0.99	2.37	3.08	2.5	1.01	3.22	3.71	1.17	1.57	0.86
2	-3.43	-4	5.88	6.1	6.11	3.62	6.11	0.231112	0.0324565	M0014	36.1	144.3	129.7	79.6	30.9	31.6	43.8	32.4	39.8	46.1	42.2	69.9	25.2	15.2	26.7	2.01	3.06	2.26	1.69	1.66	2.56	0.91	2.33	2.95	1.49	1.27	3.72	3.35	1.16	1.64	0.86
8	0.68	0.69	5.52	6.02	6.02	5.4	6.02	0.112462	0.0157937	M0015	36.2	143	130.6	79.5	30.8	31.7	43.8	32.2	39.6	45.8	42.6	69.8	25	15.3	26.5	2.05	2.1	2.25	1.67	1.67	2.57	0.89	2.31	2.94	1.5	1.29	3.65	3.26	1.14	1.61	0.84
15	4.8	0.75	5.32	5.3	5.31	6.45	5.31	0.0735326	0.0103266	M0016	38.9	144.6	130.4	79.4	30.9	31.7	43.9	32.7	41	47.7	41.7	76.1	25.8	15.3	26.6	2.37	2.17	2.25	1.67	1.67	2.59	0.9	2.37	3.69	2.04	1.38	3.53	3.49	0.87	1.61	0.83
19	8.59	3.42	6.34	6.34	6.32	6.91	6.32	0.0610436	0.00857272	M0017	37.4	144.9	128.6	78.8	30.7	31.5	42.4	32	40.9	47.8	40.7	75	26.9	14.3	26.4	2.18	2.75	2.23	1.7	1.64	2.54	0.95	2.42	2.73	1.6	1.43	3.44	3.34	0.86	1.63	0.94
17	7.14	1.8	9.56	9.82	9.83	7.37	9.83	0.0506757	0.0071167	M0018	38.1	146.6	127.5	78.9	31	31.5	42.8	32	40.2	48.7	40.2	75.1	27.3	14.3	26.5	2.2	2.72	2.24	1.73	1.63	2.53	0.94	2.44	3.39	2	1.37	3.58	3.52	0.91	1.6	0.91
22	10.25	9.7	8.33	8.97	8.97	8.09	8.97	0.0378676	0.00531797	M0019	37.9	141.1	130	80	31.1	31.3	44.4	33	38	42.1	42	69.8	24.4	15.2	27	2.04	1.88	2.54	1.64	1.74	1.91	1.13	2.14	3.13	2.4	0.99	3.15	3.67	0.95	1.65	0.9
21	9.78	10.34	9.06	9.73	9.74	8.51	9.74	0.031949	0.00448679	M0020	37.7	140.5	130.6	80.2	31	31.3	44.5	33	37.7	42	42.3	68.9	24.9	15.3	27	2.09	1.88	2.54	1.62	1.74	1.9	1.07	2.06	2.97	1.61	1.1	3.16	3.7	1.15	1.65	0.88
24	13.78	10.13	8.93	9.54	9.55	10.45	---			Boltman average	37.215	139.96	134.417	79.5413	29.9766	31.3882	43.1096	31.6453	38.5454	44.7461	41.4211	71.0295	25.2146	14.9937	26.3304	2.10546	2.27093	2.24731	1.82549	1.57979	2.46613	1.10425	2.28584	2.73527	1.88158	1.25374	3.38099	3.46936	1.02093	1.65687	0.887446
16	6.26	7.75	10.8	11.45	---	---	---
20	8.77	8	11.82	12.34	---	---	---
23	11.16	11.43	10.58	11.41	---	---	---
25	13.84	10.55	9.53	10.05	---	---	---
26	19.49	14.43	15.01	---	---	---	---
27	22.14	16.26	12.09	12.56	---	---	---
#	31	27	27	26	21	21	20
%Low	0.226	0.19	0.177	0.17	0.172	0.14	0.173
Conformer
ΔE (kJ/mol)	2.09	2.36	2.45	2.23	2.15	1.82	2.13
Time	0.39	00:11:22.270000	00:27:00.380000	02:54:44.670000	00:13:08.140000	02:20:59.360000	01:49:46.800000
4R7R9S11S
Conformer	MMFF94	HF	ωB97X-D	ωB97X-D	ωB97X-D	ωB97X-V	ωB97X-D
#		3-21G(*)	6-31G*	6-31G*	6-31G*	6-311+G(2DF,2P)	6-31G*
			(Energy)		(Part 2)	[6-311G*	(Energy)	1.44983
						(Energy)				Label	ChemShift(C1)	ChemShift(C2)	ChemShift(C3)	ChemShift(C4)	ChemShift(C5)	ChemShift(C6)	ChemShift(C7)	ChemShift(C8)	ChemShift(C9)	ChemShift(C10)	ChemShift(C11)	ChemShift(C12)	ChemShift(C13)	ChemShift(C14)	ChemShift(C15)	ChemShift(H1b)	ChemShift(H1a)	ChemShift(H5b)	ChemShift(H5a)	ChemShift(H6b)	ChemShift(H6a)	ChemShift(H8b)	ChemShift(H8a)	ChemShift(H9)	ChemShift(H10b)	ChemShift(H10a)	ChemShift(H12b)	ChemShift(H12a)	ChemShift(H13a)	ChemShift(H14a)	ChemShift(15a)
* 9	0	0	0	0	0	0	0	1	0.689737	M0001	40.1	140.8	131.9	78.9	30.9	32.4	42.3	35.4	39.2	40.5	41.9	76.7	25.1	13.7	24.3	2.02	2.04	2.22	1.85	1.49	2.53	1.57	2.08	2.63	1.71	1.78	3.51	3.32	0.9	1.68	1.16
2	-2.33	-1.67	5.63	6.78	6.78	2.2	6.78	0.410557	0.283176	M0002	41.1	139.1	132.6	79.3	31.4	32	42.8	35.9	39.1	40.7	41.4	76.3	26	14.7	24.4	1.99	2.31	2.28	1.85	1.45	2.47	1.49	2.23	2.65	1.69	1.85	3.59	3.47	0.95	1.67	1.18
10	0.29	4.16	8.51	8.83	8.83	8	8.83	0.0392721	0.0270874	M0003	39.5	144.3	129.9	82.1	31.8	32.4	42.3	35.3	38.8	43.3	41.5	76.1	26.2	13.8	24.9	1.86	2.44	2.32	1.46	1.62	2.59	1.54	2.33	2.63	1.85	1.49	3.33	3.47	0.92	1.68	1.18
1	-3.03	15.2	16.34	---	---	---	---			Boltman average	40.3669	140.413	132.044	79.1	31.066	32.2867	42.4416	35.5389	39.1608	40.6325	41.7476	76.5705	25.3847	13.9859	24.3446	2.00717	2.12729	2.2397	1.83944	1.48219	2.51463	1.54653	2.12925	2.63566	1.70813	1.79197	3.52778	3.36654	0.914701	1.67717	1.16621
3	-2.11	13.6	15.78	---	---	---	---
4	-1.65	18.4	---	---	---	---	---
5	-1.32	11.18	12.95	6.83	---	---	---
6	-0.58	20.67	21.35	---	---	---	---
7	-0.03	22.74	27.16	---	---	---	---
8	-0.01	15.39	12.95	13.6	---	---	---
11	0.33	18.05	14.85	15.54	---	---	---
12	1.68	14.76	13.23	13.03	---	---	---
13	1.94	18.32	21.1	---	---	---	---
14	2.82	16.7	14.14	14.94	---	---	---
15	3.15	22.71	23.7	---	---	---	---
16	3.45	25.32	25.31	---	---	---	---
17	4.27	15.35	14.26	14.79	---	---	---
18	4.95	15.36	---	---	---	---	---
19	5.07	21.39	19.57	---	---	---	---
20	5.43	11.21	---	---	---	---	---
21	6.4	21.62	20.58	---	---	---	---
22	8.62	28.39	28.84	---	---	---	---
23	8.94	24.81	26.97	---	---	---	---
24	9.06	26.56	23.8	---	---	---	---
25	10.69	5.95	---	---	---	---	---
26	11.21	5.93	12.46	12.86	---	---	---
27	12.17	4.62	---	---	---	---	---
28	12.2	28.27	25.7	---	---	---	---
29	12.9	31.47	27.55	---	---	---	---
30	13.54	25.63	24.27	---	---	---	---
31	13.85	4.54	12.78	13.83	---	---	---
32	19.8	31.33	31.4	---	---	---	---
#	58	32	27	11	3	3	3
%Low	0.165	0.532	0.85	0.846	0.915	0.689	0.915
Conformer
ΔE (kJ/mol)	2.16	1.82	1.21	1.25	0.63	0.84	0.63
Time	1.47	01:25:49.740000	01:26:45.430000	03:46:37.380000	00:02:21.370000	00:37:42.250000	00:44:56.170000
4R7R9R11R
Conformer	MMFF94	HF	ωB97X-D	ωB97X-D	ωB97X-D	ωB97X-V	ωB97X-D
#		3-21G(*)	6-31G*	6-31G*	6-31G*	6-311+G(2DF,2P)	6-31G*
			(Energy)		(Part 2)	[6-311G*	(Energy)	7.24982
						(Energy)				Label	ChemShift(C1)	ChemShift(C2)	ChemShift(C3)	ChemShift(C4)	ChemShift(C5)	ChemShift(C6)	ChemShift(C7)	ChemShift(C8)	ChemShift(C9)	ChemShift(C10)	ChemShift(C11)	ChemShift(C12)	ChemShift(C13)	ChemShift(C14)	ChemShift(C15)	ChemShift(H1a)	ChemShift(H1b)	ChemShift(H5a)	ChemShift(H5b)	ChemShift(H6a)	ChemShift(H6b)	ChemShift(H8b)	ChemShift(H8a)	ChemShift(H9)	ChemShift(H10a)	ChemShift(H10b)	ChemShift(H12b)	ChemShift(H12a)	ChemShift(H13c)	ChemShift(H14c)	ChemShift(H15b)
* 10	0	0	0	0	0	0	0	1	0.137934	M0001	35.2	139.4	135.7	79.8	29.7	31.4	43.2	31.6	38.5	41.8	41.2	68.2	25.3	15.1	25.9	1.78	3.04	1.85	2.27	2.43	1.55	1.2	2.29	2.67	1.22	2.25	3.42	3.43	0.92	1.67	0.95
16	3.21	1.96	-1.44	-1.76	-1.75	0.29	-1.75	0.889274	0.122661	M0002	34.8	138.8	136.5	79.7	30	31.2	43.1	31.7	38.6	42.2	41.7	68.4	24.7	15	26.3	1.81	3.04	1.91	2.28	2.44	1.56	1.13	2.35	2.73	1.2	1.2	3.32	3.33	0.89	1.69	0.88
6	-0.77	3.81	-1.32	-1.59	-1.58	1.26	-1.58	0.600576	0.0828401	M0003	37.4	137.8	136.6	79.5	29.7	31.2	42.9	31.4	37.9	44.9	42	74.8	24	15	26.2	1.92	1.89	1.88	2.24	2.44	1.55	1.16	2.32	2.58	1.62	1.11	3.48	3.31	1.18	1.64	0.84
3	-2.82	2.8	1.86	1.4	1.41	1.51	1.41	0.542792	0.0748697	M0004	39	139	135.9	79.9	30.1	31.3	43.2	31.5	37.5	45.4	41.4	74	24	15	26.3	2.34	2.51	1.93	2.28	2.44	1.54	1.12	2.31	2.66	1.42	1.1	3.39	3.61	1.21	1.68	0.85
15	1.78	4.28	-1.09	-1.27	-1.26	1.51	-1.26	0.542792	0.0748697	M0005	37.8	137.5	137	79.7	29.9	31.2	43.1	31.4	37.8	44.9	42.4	74.4	23.5	15.2	26.2	2.1	2.02	1.91	2.26	2.45	1.55	1.14	2.29	2.67	1.4	1.08	3.31	3.47	1.18	1.66	0.82
18	4.46	4.24	-0.6	-0.53	-0.52	1.53	-0.52	0.538417	0.0742662	M0006	35.6	138.2	136.6	79.6	29.9	31.3	43	31.3	38.4	41.8	41.7	68.6	25.4	15	26	1.84	1.99	1.91	2.26	2.45	1.56	1.26	2.28	2.66	1.26	2.25	3.29	3.35	0.9	1.66	0.89
2	-2.99	3.97	2.19	1.81	1.82	1.91	1.82	0.461676	0.063681	M0007	38.1	138.1	136.1	79.7	29.8	31.4	43.1	31.4	38.1	46.3	41.3	74.3	24.2	15	26.2	1.93	1.88	1.89	2.24	2.45	1.55	1.22	2.29	2.57	2.05	1.42	3.62	3.4	1.21	1.62	0.85
13	0.85	5.52	0.44	0.1	0.09	2.1	0.09	0.427511	0.0589684	M0008	38.9	138.3	136.4	79.7	29.8	31.2	43	31.5	37.4	44.7	41.9	74.5	23.6	15	26.1	2.19	2.63	1.89	2.27	2.44	1.55	1.13	2.3	2.6	1.33	1.08	3.32	3.5	0.99	1.7	0.85
11	0.17	6.72	0.65	0.52	0.53	2.5	0.53	0.363623	0.0501561	M0009	37.3	137.6	136.7	79.8	30	31.3	43.1	31.4	38.2	46.3	41.8	74.7	23.3	15.1	26.1	1.83	1.87	1.92	2.26	2.45	1.56	1.23	2.29	2.54	1.93	1.49	3.53	3.32	1.01	1.64	0.87
14	1.74	-0.91	0.55	0.57	0.58	2.77	0.58	0.325988	0.0449649	M0010	35	143.6	130.3	79.4	30.9	31.6	43.6	32.3	39.5	41.8	42.2	68.5	24.3	15.1	26.5	1.84	3.01	1.7	2.27	2.58	1.67	0.93	2.42	3.2	1.22	1.09	3.35	3.34	0.9	1.63	0.84
9	-0.33	-1.66	3.18	3.25	3.25	3.17	3.25	0.277272	0.0382453	M0011	35.4	144.5	129.5	79.5	30.9	31.7	43.7	32.2	39.5	41.5	41.7	68.3	24.9	15	26.3	1.81	3.05	1.69	2.26	2.56	1.67	1.02	2.39	3.14	1.25	2.14	3.45	3.44	0.94	1.59	0.92
5	-1.9	1.42	0.88	0.89	0.9	3.74	0.9	0.220158	0.0303673	M0012	37.8	142.7	130.4	79.2	30.8	31.6	43.4	31.9	39	44.5	42.6	75	23.4	15	26.5	1.97	1.88	1.68	2.24	2.57	1.66	0.94	2.41	3.06	1.66	0.99	3.5	3.32	1.19	1.57	0.82
12	0.8	1.74	1.13	1.24	1.25	3.94	1.25	0.203042	0.0280065	M0013	38.1	142.5	130.8	79.4	30.8	31.6	43.7	31.9	38.9	44.6	43	74.5	22.9	15.2	26.5	2.16	1.98	1.69	2.24	2.58	1.67	0.92	2.38	3.16	1.43	0.97	3.31	3.49	1.19	1.59	0.81
1	-3.37	0.78	4.34	4.16	4.17	4.22	4.17	0.181292	0.0250064	M0014	39.4	144	129.9	79.5	31	31.6	43.7	32.1	38.6	45.1	42	74.1	23.3	15.1	26.6	2.45	2.42	1.72	2.26	2.57	1.66	0.91	2.39	3.14	1.46	1	3.4	3.64	1.22	1.62	0.82
8	-0.57	3.11	2.54	2.62	2.63	4.54	2.63	0.159273	0.0219692	M0015	39.4	143.3	130.2	79.4	30.8	31.6	43.6	32	38.6	44.3	42.5	74.6	22.7	15.1	26.5	2.31	2.52	1.69	2.26	2.57	1.67	0.92	2.38	3.1	1.37	0.99	3.32	3.54	0.99	1.63	0.84
17	3.81	2.23	2.57	2.65	2.65	4.58	2.65	0.156716	0.0216165	M0016	35.4	143.3	130.7	79.2	30.8	31.6	43.6	32	39.4	41.6	42.1	68.6	24.8	15.2	26.3	1.85	2	1.68	2.24	2.58	1.68	1.07	2.41	3.14	1.3	2.11	3.34	3.35	0.91	1.6	0.86
4	-2.72	2.67	5.34	5.16	5.16	5.14	5.16	0.124939	0.0172334	M0017	38.6	143.3	130	79.6	30.9	31.7	43.8	31.9	39.3	45.8	42	74.5	23.6	15.1	26.6	1.98	1.88	1.69	2.24	2.58	1.66	1	2.4	3.06	2.12	1.27	3.64	3.41	1.23	1.56	0.84
7	-0.59	4.62	3.24	3.34	3.35	5.17	3.35	0.123432	0.0170255	M0018	37.8	142.7	130.6	79.6	30.8	31.7	43.7	31.9	39.3	45.9	42.5	74.8	22.6	15.1	26.4	1.88	1.86	1.67	2.24	2.58	1.68	1.01	2.38	3.03	1.99	1.35	3.55	3.32	1.02	1.57	0.84
26	13.82	11.21	6.59	6.82	6.82	8.14	6.82	0.0371091	0.00511862	M0019	34.9	141.3	130.1	80.1	31.1	31.3	44.4	33.2	38.8	41.7	42.2	68.6	24.4	15.3	27	1.91	2.99	1.63	2.56	1.9	1.73	1.05	2.14	3.22	1.19	1.1	3.34	3.35	0.92	1.7	0.9
21	9.59	13.47	6.53	6.98	6.98	9.02	6.98	0.0259914	0.00358511	M0020	37.6	140.5	130.1	80.1	31	31.3	44.2	32.9	38.3	44.5	42.6	75.2	23.4	15.2	26.8	2.03	1.86	1.62	2.53	1.9	1.72	1.05	2.13	3.08	1.63	0.99	3.5	3.32	1.19	1.65	0.86
25	12.04	13.65	6.64	7.07	7.08	9.06	7.08	0.0255741	0.00352754	M0021	37.8	140.3	130.6	80.1	31.1	31.3	44.4	32.8	38.1	44.6	42.8	74.7	23.1	15.3	26.8	2.21	1.98	1.63	2.53	1.9	1.72	1.05	2.1	3.16	1.4	0.98	3.31	3.48	1.21	1.67	0.84
27	14.24	13.64	7.57	7.95	7.96	9.39	7.96	0.0223772	0.00308659	M0022	35.3	141.1	130.5	80	31	31.3	44.4	32.9	38.7	41.5	42.1	68.7	25	15.3	26.7	1.93	1.98	1.63	2.53	1.91	1.74	1.16	2.1	3.16	1.27	2.11	3.32	3.36	0.93	1.67	0.89
19	8.1	14.38	10.7	10.98	---	---	---			Boltman average	36.8301	139.696	134.749	79.6451	30.1286	31.3668	43.241	31.6555	38.3837	43.7297	41.8268	71.755	24.2249	15.0606	26.2264	1.96072	2.42711	1.84102	2.26544	2.46569	1.58343	1.12111	2.32493	2.77051	1.4392	1.45313	3.40303	3.41258	1.03818	1.64901	0.867852
20	9.16	13.6	10.67	10.67	---	---	---
22	10.02	15.94	8.42	8.89	---	---	---
23	11.07	10.07	8.7	9.13	---	---	---
24	11.48	15.2	8.48	8.68	---	---	---
#	58	27	27	27	22	22	22
%Low	0.152	0.214	0.129	0.139	0.14	0.138	0.14
Conformer
ΔE (kJ/mol)	1.81	2.5	1.8	1.91	1.84	1.94	1.84
Time	1.53	00:54:31.290000	01:15:07.840000	07:20:58.060000	00:17:57.340000	02:27:07.450000	01:59:55.460000
4R7R9S11R
Conformer	MMFF94	HF	ωB97X-D	ωB97X-D	ωB97X-D	ωB97X-V	ωB97X-D
#		3-21G(*)	6-31G*	6-31G*	6-31G*	6-311+G(2DF,2P)	6-31G*
			(Energy)		(Part 2)	[6-311G*	(Energy)	4.52938
						(Energy)				Label	ChemShift(C1)	ChemShift(C2)	ChemShift(C3)	ChemShift(C4)	ChemShift(C5)	ChemShift(C6)	ChemShift(C7)	ChemShift(C8)	ChemShift(C9)	ChemShift(C10)	ChemShift(C11)	ChemShift(C12)	ChemShift(C13)	ChemShift(C14)	ChemShift(C15)	ChemShift(H1b)	ChemShift(H1a)	ChemShift(H5b)	ChemShift(H5a)	ChemShift(H6b)	ChemShift(H6a)	ChemShift(H8b)	ChemShift(H8a)	ChemShift(H9)	ChemShift(H10b)	ChemShift(H10a)	ChemShift(H12a)	ChemShift(H12b)	ChemShift(H13a)	ChemShift(H14a)	ChemShift(15a)
* 3	0	0	0	0	0	0	0	1	0.220781	M0001	36	140.7	135.2	80.1	30.9	32.4	42.8	33.9	40.8	44.7	41.1	72.7	27.1	14	24.4	2.68	1.8	2.29	1.89	1.51	2.51	1.51	1.93	3.01	2.13	0.91	3.48	3.54	0.86	1.69	1.19
15	4.65	3.1	-1.95	-2.15	-2.15	0.66	-2.15	0.765618	0.169033	M0002	35.6	139.7	136.1	79.9	30.9	32.2	42.7	33.9	41.3	44.2	41.6	72.9	26.6	14	24.3	2.7	1.82	2.31	1.91	1.52	2.51	1.44	1.96	2.56	1.53	1.01	3.3	3.42	0.82	1.71	1.18
5	1.16	4.53	-0.99	-0.99	-0.99	1.24	-0.99	0.605457	0.133673	M0003	36.5	138.5	136.2	80.2	31.1	32.4	42.4	33.5	38.5	40.7	42	71.3	25	14.2	24.3	1.52	1.83	2.28	1.89	1.52	2.54	1.52	2	2.55	2.39	0.7	3.47	3.19	0.94	1.65	1.19
1	-1.75	3.42	2.06	1.93	1.91	2.03	1.91	0.439793	0.0970978	M0004	37.3	138.7	136	80.2	31.1	32.4	42.4	33.5	38.7	40.8	41.8	70.5	26.4	14.2	24.4	1.53	1.93	2.27	1.9	1.51	2.53	1.49	2.01	2.53	2.43	0.75	3.59	3.28	1.17	1.65	1.18
14	3.92	4.77	-0.09	-0.48	-0.48	2.1	-0.48	0.427511	0.094386	M0005	36.4	139.1	136.6	79.9	30.8	32.3	42.5	33.7	41.5	44.5	41.7	73.4	26.7	14.1	24.2	1.76	1.95	2.26	1.88	1.5	2.52	1.55	1.93	2.77	2.15	0.94	3.36	3.41	0.83	1.68	1.14
7	2.55	6.18	0.36	0.42	0.42	2.55	0.42	0.35634	0.0786729	M0006	35.8	139.4	136	80.2	31.1	32.4	42.5	33.6	39.4	43.4	41.8	72.7	25.5	14.2	24.3	2.71	1.85	2.3	1.9	1.52	2.53	1.45	1.99	2.56	1.38	0.88	3.35	3.5	0.93	1.7	1.21
2	-1.1	4.27	2.57	2.51	2.51	2.56	2.51	0.354901	0.0783552	M0007	36.3	139.6	135.6	80.2	31.1	32.3	42.5	33.6	39.5	43.9	41.6	72.3	26.6	14.1	24.3	2.63	1.99	2.28	1.89	1.5	2.52	1.42	1.98	2.49	1.38	0.94	3.45	3.6	1.19	1.7	1.18
13	3.87	7.93	1.18	1.04	1.03	3.17	1.03	0.277272	0.0612162	M0008	36.7	138.2	136.6	80	31	32.3	42.4	33.6	39.5	43.5	42.3	72.8	25.9	14.1	24.3	1.73	1.95	2.29	1.92	1.52	2.53	1.46	1.95	2.43	1.43	0.93	3.3	3.5	1.12	1.68	1.17
8	2.75	7.15	1	1.07	1.07	3.3	1.07	0.263063	0.0580792	M0009	36.7	137.8	136.5	80.2	31.1	32.4	42.4	33.4	38.6	41.1	42.1	70.7	26.3	14.2	24.2	1.55	1.94	2.27	1.9	1.51	2.53	1.43	2	2.46	1.42	0.81	3.51	3.19	1.15	1.66	1.17
17	5.51	8.26	6.64	6.74	6.73	7.99	6.73	0.0394313	0.00870567	M0010	35.5	143.6	129.1	79	31.9	32.5	43.1	32.8	42.1	42.2	42	72.9	26.3	13.7	24.4	2.71	1.78	2.27	1.63	1.59	2.61	1.26	2.45	2.49	1.41	1.43	3.3	3.43	0.83	1.6	1.16
4	0.4	10.64	12.31	12.36	---	---	---			Boltman average	36.2501	139.407	135.898	80.0762	30.9946	32.3437	42.5703	33.6847	40.0312	43.214	41.663	72.2595	26.3371	14.0943	24.3174	2.20474	1.87013	2.28594	1.89435	1.51339	2.52251	1.47968	1.97065	2.65506	1.88623	0.886062	3.42417	3.41324	0.955064	1.68164	1.18076
6	1.53	11.05	12.88	12.74	---	---	---
9	3.11	7.15	10.43	10.47	---	---	---
10	3.46	12.25	9.7	10.06	---	---	---
11	3.6	11.69	9.35	9.32	---	---	---
12	3.8	13.06	10.31	10.52	---	---	---
16	5.14	13.76	10.54	9.84	---	---	---
18	6.37	12.04	10.1	9.74	---	---	---
19	11.47	17.71	15.38	---	---	---	---
20	12.04	18.08	15.26	---	---	---	---
21	12.92	17.59	11.32	11.6	---	---	---
22	13.18	13.85	12.81	12.99	---	---	---
23	14.24	18.84	12.02	12.61	---	---	---
24	14.41	19.66	12.75	13.29	---	---	---
25	15.49	20.29	12.8	12.93	---	---	---
26	15.61	17.88	11.78	11.92	---	---	---
27	16.35	15.09	9.13	9.47	---	---	---
#	31	27	27	25	10	10	10
%Low	0.221	0.423	0.246	0.256	0.261	0.22	0.261
Conformer
ΔE (kJ/mol)	2.45	2.84	1.97	2.01	1.8	1.53	1.8
Time	0.88	00:48:44.180000	01:11:52.760000	06:04:15.700000	00:10:39.410000	01:36:06.380000	01:20:15.590000

## Sheet: 4R7R9S11R
M0001
Spartan	02182121283D
41 43 0	0 0 0 0	0 0 0	999	V2	0
1.2648	-0.8993	0.08	C	0	0	0	0	0	0	0	0	0	0	0	0
-0.0292	-0.5702	2.2518	C	0	0	0	0	0	0	0	0	0	0	0	0
-0.7486	0.6782	0.2652	C	0	0	0	0	0	0	0	0	0	0	0	0
-1.2625	-0.0098	1.5539	C	0	0	0	0	0	0	0	0	0	0	0	0
0.5117	0.1059	-0.3958	C	0	0	0	0	0	0	0	0	0	0	0	0
0.6629	-1.5652	1.2876	C	0	0	0	0	0	0	0	0	0	0	0	0
-0.5022	1.7217	0.5069	H	0	0	0	0	0	0	0	0	0	0	0	0
-1.816	0.7105	2.1683	H	0	0	0	0	0	0	0	0	0	0	0	0
-1.9543	-0.8246	1.3109	H	0	0	0	0	0	0	0	0	0	0	0	0
0.629	0.8298	-1.7125	C	0	0	0	0	0	0	0	0	0	0	0	0
1.1928	0.2718	-2.467	H	0	0	0	0	0	0	0	0	0	0	0	0
1.1377	1.7905	-1.5613	H	0	0	0	0	0	0	0	0	0	0	0	0
-1.7155	0.7367	-0.9229	C	0	0	0	0	0	0	0	0	0	0	0	0
-2.5205	1.463	-0.7689	H	0	0	0	0	0	0	0	0	0	0	0	0
-2.1859	-0.2474	-1.0622	H	0	0	0	0	0	0	0	0	0	0	0	0
-0.8435	1.0835	-2.1668	C	0	0	0	0	0	0	0	0	0	0	0	0
1.2638	-2.2734	2.5185	C	0	0	0	0	0	0	0	0	0	0	0	0
2.2219	-1.8644	2.8455	H	0	0	0	0	0	0	0	0	0	0	0	0
1.3402	-3.3586	2.4264	H	0	0	0	0	0	0	0	0	0	0	0	0
0.0511	-1.698	3.321	C	0	0	0	0	0	0	0	0	0	0	0	0
-0.7991	-2.3815	3.2864	H	0	0	0	0	0	0	0	0	0	0	0	0
0.2311	-1.3811	4.3529	H	0	0	0	0	0	0	0	0	0	0	0	0
-1.2099	0.186	-3.3519	C	0	0	0	0	0	0	0	0	0	0	0	0
-0.6281	0.4418	-4.246	H	0	0	0	0	0	0	0	0	0	0	0	0
-2.2746	0.2707	-3.6013	H	0	0	0	0	0	0	0	0	0	0	0	0
-1.0049	-0.863	-3.1089	H	0	0	0	0	0	0	0	0	0	0	0	0
-1.0374	2.541	-2.5814	C	0	0	0	0	0	0	0	0	0	0	0	0
-0.3634	2.7702	-3.4236	H	0	0	0	0	0	0	0	0	0	0	0	0
-2.0728	2.6824	-2.9324	H	0	0	0	0	0	0	0	0	0	0	0	0
2.4735	-1.5034	-0.5694	C	0	0	0	0	0	0	0	0	0	0	0	0
2.3133	-2.5747	-0.7407	H	0	0	0	0	0	0	0	0	0	0	0	0
3.3467	-1.4135	0.0886	H	0	0	0	0	0	0	0	0	0	0	0	0
2.7248	-1.0306	-1.5225	H	0	0	0	0	0	0	0	0	0	0	0	0
0.8778	0.5813	2.7186	C	0	0	0	0	0	0	0	0	0	0	0	0
1.8128	0.223	3.1591	H	0	0	0	0	0	0	0	0	0	0	0	0
0.3508	1.1502	3.4944	H	0	0	0	0	0	0	0	0	0	0	0	0
1.1434	1.2712	1.9142	H	0	0	0	0	0	0	0	0	0	0	0	0
-0.2653	-2.552	0.7981	O	0	0	0	0	0	0	0	0	0	0	0	0
-0.6804	-2.1727	0.0125	H	0	0	0	0	0	0	0	0	0	0	0	0
-0.7635	3.3788	-1.4744	O	0	0	0	0	0	0	0	0	0	0	0	0
-0.8724	4.2951	-1.7508	H	0	0	0	0	0	0	0	0	0	0	0	0
1 5 2	0 0 0 0
1 6 1	0 0 0 0
2 4 1	0 0 0 0
2 6 1	0 0 0 0
3 7 1	0 0 0 0
3 5 1	0 0 0 0
3 4 1	0 0 0 0
4 8 1	0 0 0 0
4 9 1	0 0 0 0
10 11 1	0 0 0 0
10 12 1	0 0 0 0
5 10 1	0 0 0 0
13 14 1	0 0 0 0
13 15 1	0 0 0 0
3 13 1	0 0 0 0
13 16 1	0 0 0 0
10 16 1	0 0 0 0
17 18 1	0 0 0 0
17 19 1	0 0 0 0
6 17 1	0 0 0 0
20 21 1	0 0 0 0
20 22 1	0 0 0 0
17 20 1	0 0 0 0
2 20 1	0 0 0 0
23 24 1	0 0 0 0
23 25 1	0 0 0 0
23 26 1	0 0 0 0
16 23 1	0 0 0 0
27 28 1	0 0 0 0
27 29 1	0 0 0 0
16 27 1	0 0 0 0
30 31 1	0 0 0 0
30 32 1	0 0 0 0
30 33 1	0 0 0 0
1 30 1	0 0 0 0
34 35 1	0 0 0 0
34 36 1	0 0 0 0
34 37 1	0 0 0 0
2 34 1	0 0 0 0
38 39 1	0 0 0 0
6 38 1	0 0 0 0
40 41 1	0 0 0 0
27 40 1	0 0 0 0
M END
$$$$
M0002
Spartan	02182121283D
41 43 0	0 0 0 0	0 0 0	999	V2	0
-0.0587	0.8725	-1.2823	C	0	0	0	0	0	0	0	0	0	0	0	0
-2.2342	0.5501	0.0075	C	0	0	0	0	0	0	0	0	0	0	0	0
-0.2479	-0.6888	0.7414	C	0	0	0	0	0	0	0	0	0	0	0	0
-1.5398	-0.0008	1.2471	C	0	0	0	0	0	0	0	0	0	0	0	0
0.4175	-0.1268	-0.5216	C	0	0	0	0	0	0	0	0	0	0	0	0
-1.2683	1.5412	-0.6879	C	0	0	0	0	0	0	0	0	0	0	0	0
-0.4909	-1.7328	0.4913	H	0	0	0	0	0	0	0	0	0	0	0	0
-2.1552	-0.7176	1.8044	H	0	0	0	0	0	0	0	0	0	0	0	0
-1.2984	0.8197	1.9323	H	0	0	0	0	0	0	0	0	0	0	0	0
1.7323	-0.8547	-0.6291	C	0	0	0	0	0	0	0	0	0	0	0	0
2.4881	-0.3062	-1.2006	H	0	0	0	0	0	0	0	0	0	0	0	0
1.5776	-1.8221	-1.125	H	0	0	0	0	0	0	0	0	0	0	0	0
0.9416	-0.7327	1.7088	C	0	0	0	0	0	0	0	0	0	0	0	0
0.7885	-1.4295	2.5445	H	0	0	0	0	0	0	0	0	0	0	0	0
1.0772	0.2591	2.1617	H	0	0	0	0	0	0	0	0	0	0	0	0
2.1865	-1.095	0.844	C	0	0	0	0	0	0	0	0	0	0	0	0
-2.4976	2.2454	-1.2964	C	0	0	0	0	0	0	0	0	0	0	0	0
-2.8225	1.8308	-2.253	H	0	0	0	0	0	0	0	0	0	0	0	0
-2.4048	3.3304	-1.3782	H	0	0	0	0	0	0	0	0	0	0	0	0
-3.3033	1.6769	-0.0827	C	0	0	0	0	0	0	0	0	0	0	0	0
-3.2708	2.3657	0.7633	H	0	0	0	0	0	0	0	0	0	0	0	0
-4.3345	1.3586	-0.2635	H	0	0	0	0	0	0	0	0	0	0	0	0
3.3747	-0.2013	1.2084	C	0	0	0	0	0	0	0	0	0	0	0	0
4.2671	-0.4675	0.6292	H	0	0	0	0	0	0	0	0	0	0	0	0
3.6239	-0.284	2.2735	H	0	0	0	0	0	0	0	0	0	0	0	0
3.1413	0.8491	0.9989	H	0	0	0	0	0	0	0	0	0	0	0	0
2.5959	-2.5602	1.0483	C	0	0	0	0	0	0	0	0	0	0	0	0
3.4198	-2.8048	0.3692	H	0	0	0	0	0	0	0	0	0	0	0	0
2.9652	-2.6976	2.0777	H	0	0	0	0	0	0	0	0	0	0	0	0
0.5916	1.4657	-2.4956	C	0	0	0	0	0	0	0	0	0	0	0	0
0.7664	2.5375	-2.3436	H	0	0	0	0	0	0	0	0	0	0	0	0
-0.0681	1.3712	-3.367	H	0	0	0	0	0	0	0	0	0	0	0	0
1.5426	0.9875	-2.7443	H	0	0	0	0	0	0	0	0	0	0	0	0
-2.6976	-0.6076	-0.8934	C	0	0	0	0	0	0	0	0	0	0	0	0
-3.137	-0.2551	-1.831	H	0	0	0	0	0	0	0	0	0	0	0	0
-3.4737	-1.1748	-0.3651	H	0	0	0	0	0	0	0	0	0	0	0	0
-1.8919	-1.2975	-1.1555	H	0	0	0	0	0	0	0	0	0	0	0	0
-0.7818	2.5324	0.2369	O	0	0	0	0	0	0	0	0	0	0	0	0
0.0134	2.1655	0.6422	H	0	0	0	0	0	0	0	0	0	0	0	0
1.5732	-3.4912	0.754	O	0	0	0	0	0	0	0	0	0	0	0	0
0.8926	-3.4108	1.431	H	0	0	0	0	0	0	0	0	0	0	0	0
1 5 2	0 0 0 0
1 6 1	0 0 0 0
2 4 1	0 0 0 0
2 6 1	0 0 0 0
3 7 1	0 0 0 0
3 5 1	0 0 0 0
3 4 1	0 0 0 0
4 8 1	0 0 0 0
4 9 1	0 0 0 0
10 11 1	0 0 0 0
10 12 1	0 0 0 0
5 10 1	0 0 0 0
13 14 1	0 0 0 0
13 15 1	0 0 0 0
3 13 1	0 0 0 0
13 16 1	0 0 0 0
10 16 1	0 0 0 0
17 18 1	0 0 0 0
17 19 1	0 0 0 0
6 17 1	0 0 0 0
20 21 1	0 0 0 0
20 22 1	0 0 0 0
17 20 1	0 0 0 0
2 20 1	0 0 0 0
23 24 1	0 0 0 0
23 25 1	0 0 0 0
23 26 1	0 0 0 0
16 23 1	0 0 0 0
27 28 1	0 0 0 0
27 29 1	0 0 0 0
16 27 1	0 0 0 0
30 31 1	0 0 0 0
30 32 1	0 0 0 0
30 33 1	0 0 0 0
1 30 1	0 0 0 0
34 35 1	0 0 0 0
34 36 1	0 0 0 0
34 37 1	0 0 0 0
2 34 1	0 0 0 0
38 39 1	0 0 0 0
6 38 1	0 0 0 0
40 41 1	0 0 0 0
27 40 1	0 0 0 0
M END
$$$$
M0003
Spartan	02182121283D
41 43 0	0 0 0 0	0 0 0	999	V2	0
0.1438	-0.8781	-1.3382	C	0	0	0	0	0	0	0	0	0	0	0	0
2.2936	-0.5092	-0.0119	C	0	0	0	0	0	0	0	0	0	0	0	0
0.2489	0.6132	0.7437	C	0	0	0	0	0	0	0	0	0	0	0	0
1.5549	-0.0525	1.2406	C	0	0	0	0	0	0	0	0	0	0	0	0
-0.3894	0.0572	-0.5353	C	0	0	0	0	0	0	0	0	0	0	0	0
1.3876	-1.5087	-0.7721	C	0	0	0	0	0	0	0	0	0	0	0	0
0.4828	1.6672	0.5251	H	0	0	0	0	0	0	0	0	0	0	0	0
2.1293	0.6568	1.8477	H	0	0	0	0	0	0	0	0	0	0	0	0
1.3326	-0.9155	1.8782	H	0	0	0	0	0	0	0	0	0	0	0	0
-1.768	0.6739	-0.6241	C	0	0	0	0	0	0	0	0	0	0	0	0
-2.4997	-0.0162	-1.0564	H	0	0	0	0	0	0	0	0	0	0	0	0
-1.759	1.5616	-1.2737	H	0	0	0	0	0	0	0	0	0	0	0	0
-0.9456	0.6164	1.7011	C	0	0	0	0	0	0	0	0	0	0	0	0
-0.8105	1.2691	2.5688	H	0	0	0	0	0	0	0	0	0	0	0	0
-1.1121	-0.4027	2.0784	H	0	0	0	0	0	0	0	0	0	0	0	0
-2.1505	1.0675	0.8383	C	0	0	0	0	0	0	0	0	0	0	0	0
2.6596	-2.1157	-1.3998	C	0	0	0	0	0	0	0	0	0	0	0	0
2.9747	-1.6301	-2.3254	H	0	0	0	0	0	0	0	0	0	0	0	0
2.6237	-3.1965	-1.5453	H	0	0	0	0	0	0	0	0	0	0	0	0
3.4176	-1.5785	-0.1406	C	0	0	0	0	0	0	0	0	0	0	0	0
3.4029	-2.3133	0.6658	H	0	0	0	0	0	0	0	0	0	0	0	0
4.435	-1.2033	-0.2835	H	0	0	0	0	0	0	0	0	0	0	0	0
-3.4444	0.3865	1.2886	C	0	0	0	0	0	0	0	0	0	0	0	0
-4.3066	0.736	0.7063	H	0	0	0	0	0	0	0	0	0	0	0	0
-3.6438	0.5743	2.3507	H	0	0	0	0	0	0	0	0	0	0	0	0
-3.374	-0.6993	1.1618	H	0	0	0	0	0	0	0	0	0	0	0	0
-2.3078	2.5972	0.9108	C	0	0	0	0	0	0	0	0	0	0	0	0
-1.374	3.0786	0.6009	H	0	0	0	0	0	0	0	0	0	0	0	0
-3.0872	2.9118	0.1968	H	0	0	0	0	0	0	0	0	0	0	0	0
-0.4851	-1.4625	-2.567	C	0	0	0	0	0	0	0	0	0	0	0	0
-0.5844	-2.5496	-2.4592	H	0	0	0	0	0	0	0	0	0	0	0	0
0.1524	-1.2857	-3.4424	H	0	0	0	0	0	0	0	0	0	0	0	0
-1.4707	-1.0396	-2.7819	H	0	0	0	0	0	0	0	0	0	0	0	0
2.7137	0.7113	-0.8499	C	0	0	0	0	0	0	0	0	0	0	0	0
3.2297	0.4248	-1.7703	H	0	0	0	0	0	0	0	0	0	0	0	0
3.4133	1.3176	-0.2621	H	0	0	0	0	0	0	0	0	0	0	0	0
1.8724	1.3464	-1.1371	H	0	0	0	0	0	0	0	0	0	0	0	0
0.9456	-2.5757	0.0895	O	0	0	0	0	0	0	0	0	0	0	0	0
0.1499	-2.2601	0.5353	H	0	0	0	0	0	0	0	0	0	0	0	0
-2.5763	3.0916	2.2056	O	0	0	0	0	0	0	0	0	0	0	0	0
-3.475	2.8338	2.4421	H	0	0	0	0	0	0	0	0	0	0	0	0
1 5 2	0 0 0 0
1 6 1	0 0 0 0
2 4 1	0 0 0 0
2 6 1	0 0 0 0
3 7 1	0 0 0 0
3 5 1	0 0 0 0
3 4 1	0 0 0 0
4 8 1	0 0 0 0
4 9 1	0 0 0 0
10 11 1	0 0 0 0
10 12 1	0 0 0 0
5 10 1	0 0 0 0
13 14 1	0 0 0 0
13 15 1	0 0 0 0
3 13 1	0 0 0 0
13 16 1	0 0 0 0
10 16 1	0 0 0 0
17 18 1	0 0 0 0
17 19 1	0 0 0 0
6 17 1	0 0 0 0
20 21 1	0 0 0 0
20 22 1	0 0 0 0
17 20 1	0 0 0 0
2 20 1	0 0 0 0
23 24 1	0 0 0 0
23 25 1	0 0 0 0
23 26 1	0 0 0 0
16 23 1	0 0 0 0
27 28 1	0 0 0 0
27 29 1	0 0 0 0
16 27 1	0 0 0 0
30 31 1	0 0 0 0
30 32 1	0 0 0 0
30 33 1	0 0 0 0
1 30 1	0 0 0 0
34 35 1	0 0 0 0
34 36 1	0 0 0 0
34 37 1	0 0 0 0
2 34 1	0 0 0 0
38 39 1	0 0 0 0
6 38 1	0 0 0 0
40 41 1	0 0 0 0
27 40 1	0 0 0 0
M END
$$$$
M0004
Spartan	02182121283D
41 43 0	0 0 0 0	0 0 0	999	V2	0
0.1228	-0.9041	-1.3321	C	0	0	0	0	0	0	0	0	0	0	0	0
2.2759	-0.5438	-0.0108	C	0	0	0	0	0	0	0	0	0	0	0	0
0.2378	0.5909	0.7463	C	0	0	0	0	0	0	0	0	0	0	0	0
1.5418	-0.0797	1.2419	C	0	0	0	0	0	0	0	0	0	0	0	0
-0.4047	0.0359	-0.5307	C	0	0	0	0	0	0	0	0	0	0	0	0
1.3633	-1.5403	-0.766	C	0	0	0	0	0	0	0	0	0	0	0	0
0.4764	1.6435	0.5247	H	0	0	0	0	0	0	0	0	0	0	0	0
2.1213	0.6282	1.8463	H	0	0	0	0	0	0	0	0	0	0	0	0
1.3162	-0.94	1.882	H	0	0	0	0	0	0	0	0	0	0	0	0
-1.7804	0.6588	-0.6183	C	0	0	0	0	0	0	0	0	0	0	0	0
-2.5166	-0.0309	-1.044	H	0	0	0	0	0	0	0	0	0	0	0	0
-1.7693	1.5426	-1.2732	H	0	0	0	0	0	0	0	0	0	0	0	0
-0.9557	0.6013	1.7049	C	0	0	0	0	0	0	0	0	0	0	0	0
-0.8136	1.2486	2.5749	H	0	0	0	0	0	0	0	0	0	0	0	0
-1.1297	-0.4173	2.0794	H	0	0	0	0	0	0	0	0	0	0	0	0
-2.1627	1.057	0.8438	C	0	0	0	0	0	0	0	0	0	0	0	0
2.6304	-2.1569	-1.3941	C	0	0	0	0	0	0	0	0	0	0	0	0
2.947	-1.6767	-2.3222	H	0	0	0	0	0	0	0	0	0	0	0	0
2.5876	-3.2386	-1.5351	H	0	0	0	0	0	0	0	0	0	0	0	0
3.3941	-1.6192	-0.1388	C	0	0	0	0	0	0	0	0	0	0	0	0
3.3771	-2.3514	0.6699	H	0	0	0	0	0	0	0	0	0	0	0	0
4.4134	-1.2495	-0.2848	H	0	0	0	0	0	0	0	0	0	0	0	0
-3.4617	0.3875	1.2953	C	0	0	0	0	0	0	0	0	0	0	0	0
-4.3086	0.7152	0.6802	H	0	0	0	0	0	0	0	0	0	0	0	0
-3.6837	0.6356	2.337	H	0	0	0	0	0	0	0	0	0	0	0	0
-3.3812	-0.702	1.2066	H	0	0	0	0	0	0	0	0	0	0	0	0
-2.3156	2.5793	0.9146	C	0	0	0	0	0	0	0	0	0	0	0	0
-1.3807	3.058	0.5784	H	0	0	0	0	0	0	0	0	0	0	0	0
-3.1126	2.8875	0.2174	H	0	0	0	0	0	0	0	0	0	0	0	0
-0.5128	-1.49	-2.5569	C	0	0	0	0	0	0	0	0	0	0	0	0
-0.6197	-2.5755	-2.4434	H	0	0	0	0	0	0	0	0	0	0	0	0
0.1233	-1.3224	-3.4349	H	0	0	0	0	0	0	0	0	0	0	0	0
-1.4959	-1.0615	-2.7709	H	0	0	0	0	0	0	0	0	0	0	0	0
2.7001	0.6721	-0.8539	C	0	0	0	0	0	0	0	0	0	0	0	0
3.2113	0.38	-1.7756	H	0	0	0	0	0	0	0	0	0	0	0	0
3.405	1.2765	-0.2702	H	0	0	0	0	0	0	0	0	0	0	0	0
1.8606	1.3104	-1.1404	H	0	0	0	0	0	0	0	0	0	0	0	0
0.9167	-2.6012	0.1008	O	0	0	0	0	0	0	0	0	0	0	0	0
0.1205	-2.2813	0.5428	H	0	0	0	0	0	0	0	0	0	0	0	0
-2.6275	2.957	2.2405	O	0	0	0	0	0	0	0	0	0	0	0	0
-2.7098	3.9163	2.2686	H	0	0	0	0	0	0	0	0	0	0	0	0
1 5 2	0 0 0 0
1 6 1	0 0 0 0
2 4 1	0 0 0 0
2 6 1	0 0 0 0
3 7 1	0 0 0 0
3 5 1	0 0 0 0
3 4 1	0 0 0 0
4 8 1	0 0 0 0
4 9 1	0 0 0 0
10 11 1	0 0 0 0
10 12 1	0 0 0 0
5 10 1	0 0 0 0
13 14 1	0 0 0 0
13 15 1	0 0 0 0
3 13 1	0 0 0 0
13 16 1	0 0 0 0
10 16 1	0 0 0 0
17 18 1	0 0 0 0
17 19 1	0 0 0 0
6 17 1	0 0 0 0
20 21 1	0 0 0 0
20 22 1	0 0 0 0
17 20 1	0 0 0 0
2 20 1	0 0 0 0
23 24 1	0 0 0 0
23 25 1	0 0 0 0
23 26 1	0 0 0 0
16 23 1	0 0 0 0
27 28 1	0 0 0 0
27 29 1	0 0 0 0
16 27 1	0 0 0 0
30 31 1	0 0 0 0
30 32 1	0 0 0 0
30 33 1	0 0 0 0
1 30 1	0 0 0 0
34 35 1	0 0 0 0
34 36 1	0 0 0 0
34 37 1	0 0 0 0
2 34 1	0 0 0 0
38 39 1	0 0 0 0
6 38 1	0 0 0 0
40 41 1	0 0 0 0
27 40 1	0 0 0 0
M END
$$$$
M0005
Spartan	02182121283D
41 43 0	0 0 0 0	0 0 0	999	V2	0
0.0774	-0.8908	-1.2543	C	0	0	0	0	0	0	0	0	0	0	0	0
2.2411	-0.5446	0.0516	C	0	0	0	0	0	0	0	0	0	0	0	0
0.2336	0.6618	0.7804	C	0	0	0	0	0	0	0	0	0	0	0	0
1.5273	-0.0178	1.2905	C	0	0	0	0	0	0	0	0	0	0	0	0
-0.4171	0.0929	-0.4858	C	0	0	0	0	0	0	0	0	0	0	0	0
1.2977	-1.5443	-0.6626	C	0	0	0	0	0	0	0	0	0	0	0	0
0.4697	1.7104	0.5477	H	0	0	0	0	0	0	0	0	0	0	0	0
2.1264	0.7003	1.8624	H	0	0	0	0	0	0	0	0	0	0	0	0
1.2905	-0.8479	1.9657	H	0	0	0	0	0	0	0	0	0	0	0	0
-1.7575	0.7776	-0.5958	C	0	0	0	0	0	0	0	0	0	0	0	0
-2.5067	0.1691	-1.1123	H	0	0	0	0	0	0	0	0	0	0	0	0
-1.6617	1.7032	-1.1849	H	0	0	0	0	0	0	0	0	0	0	0	0
-0.9569	0.7073	1.7429	C	0	0	0	0	0	0	0	0	0	0	0	0
-0.8001	1.4143	2.564	H	0	0	0	0	0	0	0	0	0	0	0	0
-1.107	-0.2862	2.1891	H	0	0	0	0	0	0	0	0	0	0	0	0
-2.189	1.089	0.8742	C	0	0	0	0	0	0	0	0	0	0	0	0
2.5441	-2.216	-1.2734	C	0	0	0	0	0	0	0	0	0	0	0	0
2.8639	-1.7786	-2.2207	H	0	0	0	0	0	0	0	0	0	0	0	0
2.4754	-3.3	-1.3751	H	0	0	0	0	0	0	0	0	0	0	0	0
3.3303	-1.6515	-0.0445	C	0	0	0	0	0	0	0	0	0	0	0	0
3.3025	-2.3513	0.7923	H	0	0	0	0	0	0	0	0	0	0	0	0
4.3572	-1.316	-0.2134	H	0	0	0	0	0	0	0	0	0	0	0	0
-3.415	0.2601	1.2656	C	0	0	0	0	0	0	0	0	0	0	0	0
-4.2981	0.5478	0.6824	H	0	0	0	0	0	0	0	0	0	0	0	0
-3.654	0.387	2.3282	H	0	0	0	0	0	0	0	0	0	0	0	0
-3.2293	-0.8051	1.0887	H	0	0	0	0	0	0	0	0	0	0	0	0
-2.5342	2.5747	1.0521	C	0	0	0	0	0	0	0	0	0	0	0	0
-3.3704	2.8403	0.3847	H	0	0	0	0	0	0	0	0	0	0	0	0
-2.8708	2.7433	2.0805	H	0	0	0	0	0	0	0	0	0	0	0	0
-0.5641	-1.4895	-2.4696	C	0	0	0	0	0	0	0	0	0	0	0	0
-0.7264	-2.5633	-2.3195	H	0	0	0	0	0	0	0	0	0	0	0	0
0.0965	-1.3864	-3.3392	H	0	0	0	0	0	0	0	0	0	0	0	0
-1.5201	-1.0227	-2.7206	H	0	0	0	0	0	0	0	0	0	0	0	0
2.6924	0.6306	-0.8315	C	0	0	0	0	0	0	0	0	0	0	0	0
3.1664	0.2968	-1.7577	H	0	0	0	0	0	0	0	0	0	0	0	0
3.4357	1.2188	-0.2811	H	0	0	0	0	0	0	0	0	0	0	0	0
1.873	1.2964	-1.1101	H	0	0	0	0	0	0	0	0	0	0	0	0
0.824	-2.5589	0.2421	O	0	0	0	0	0	0	0	0	0	0	0	0
0.0399	-2.1981	0.6764	H	0	0	0	0	0	0	0	0	0	0	0	0
-1.4417	3.4529	0.8668	O	0	0	0	0	0	0	0	0	0	0	0	0
-1.245	3.4947	-0.0762	H	0	0	0	0	0	0	0	0	0	0	0	0
1 5 2	0 0 0 0
1 6 1	0 0 0 0
2 4 1	0 0 0 0
2 6 1	0 0 0 0
3 7 1	0 0 0 0
3 5 1	0 0 0 0
3 4 1	0 0 0 0
4 8 1	0 0 0 0
4 9 1	0 0 0 0
10 11 1	0 0 0 0
10 12 1	0 0 0 0
5 10 1	0 0 0 0
13 14 1	0 0 0 0
13 15 1	0 0 0 0
3 13 1	0 0 0 0
13 16 1	0 0 0 0
10 16 1	0 0 0 0
17 18 1	0 0 0 0
17 19 1	0 0 0 0
6 17 1	0 0 0 0
20 21 1	0 0 0 0
20 22 1	0 0 0 0
17 20 1	0 0 0 0
2 20 1	0 0 0 0
23 24 1	0 0 0 0
23 25 1	0 0 0 0
23 26 1	0 0 0 0
16 23 1	0 0 0 0
27 28 1	0 0 0 0
27 29 1	0 0 0 0
16 27 1	0 0 0 0
30 31 1	0 0 0 0
30 32 1	0 0 0 0
30 33 1	0 0 0 0
1 30 1	0 0 0 0
34 35 1	0 0 0 0
34 36 1	0 0 0 0
34 37 1	0 0 0 0
2 34 1	0 0 0 0
38 39 1	0 0 0 0
6 38 1	0 0 0 0
40 41 1	0 0 0 0
27 40 1	0 0 0 0
M END
$$$$
M0006
Spartan	02182121283D
41 43 0	0 0 0 0	0 0 0	999	V2	0
0.1671	-0.8817	-1.2755	C	0	0	0	0	0	0	0	0	0	0	0	0
2.316	-0.4969	0.0469	C	0	0	0	0	0	0	0	0	0	0	0	0
0.2685	0.6251	0.7928	C	0	0	0	0	0	0	0	0	0	0	0	0
1.5761	-0.0325	1.296	C	0	0	0	0	0	0	0	0	0	0	0	0
-0.3705	0.0585	-0.4808	C	0	0	0	0	0	0	0	0	0	0	0	0
1.4115	-1.5054	-0.7035	C	0	0	0	0	0	0	0	0	0	0	0	0
0.4983	1.6779	0.5641	H	0	0	0	0	0	0	0	0	0	0	0	0
2.149	0.6829	1.8978	H	0	0	0	0	0	0	0	0	0	0	0	0
1.3555	-0.8921	1.9389	H	0	0	0	0	0	0	0	0	0	0	0	0
-1.7479	0.6741	-0.574	C	0	0	0	0	0	0	0	0	0	0	0	0
-2.4752	-0.0194	-1.0091	H	0	0	0	0	0	0	0	0	0	0	0	0
-1.7547	1.5659	-1.2129	H	0	0	0	0	0	0	0	0	0	0	0	0
-0.9253	0.633	1.7527	C	0	0	0	0	0	0	0	0	0	0	0	0
-0.7746	1.2935	2.6156	H	0	0	0	0	0	0	0	0	0	0	0	0
-1.0832	-0.3798	2.1489	H	0	0	0	0	0	0	0	0	0	0	0	0
-2.139	1.0626	0.8872	C	0	0	0	0	0	0	0	0	0	0	0	0
2.6841	-2.1157	-1.3258	C	0	0	0	0	0	0	0	0	0	0	0	0
2.9975	-1.639	-2.2564	H	0	0	0	0	0	0	0	0	0	0	0	0
2.6502	-3.198	-1.4604	H	0	0	0	0	0	0	0	0	0	0	0	0
3.4421	-1.5647	-0.0728	C	0	0	0	0	0	0	0	0	0	0	0	0
3.4299	-2.2916	0.7407	H	0	0	0	0	0	0	0	0	0	0	0	0
4.4587	-1.1887	-0.2204	H	0	0	0	0	0	0	0	0	0	0	0	0
-3.4196	0.353	1.3326	C	0	0	0	0	0	0	0	0	0	0	0	0
-4.2776	0.6364	0.7105	H	0	0	0	0	0	0	0	0	0	0	0	0
-3.6601	0.586	2.3775	H	0	0	0	0	0	0	0	0	0	0	0	0
-3.3087	-0.7334	1.2481	H	0	0	0	0	0	0	0	0	0	0	0	0
-2.3117	2.5871	1.0069	C	0	0	0	0	0	0	0	0	0	0	0	0
-2.5693	2.8416	2.0484	H	0	0	0	0	0	0	0	0	0	0	0	0
-1.3638	3.0843	0.775	H	0	0	0	0	0	0	0	0	0	0	0	0
-0.4588	-1.4742	-2.502	C	0	0	0	0	0	0	0	0	0	0	0	0
-0.5639	-2.5599	-2.3858	H	0	0	0	0	0	0	0	0	0	0	0	0
0.1836	-1.3078	-3.3761	H	0	0	0	0	0	0	0	0	0	0	0	0
-1.441	-1.0478	-2.7247	H	0	0	0	0	0	0	0	0	0	0	0	0
2.7327	0.7175	-0.8013	C	0	0	0	0	0	0	0	0	0	0	0	0
3.2455	0.424	-1.7214	H	0	0	0	0	0	0	0	0	0	0	0	0
3.4345	1.3284	-0.2207	H	0	0	0	0	0	0	0	0	0	0	0	0
1.8902	1.3499	-1.0912	H	0	0	0	0	0	0	0	0	0	0	0	0
0.9725	-2.5641	0.1704	O	0	0	0	0	0	0	0	0	0	0	0	0
0.1594	-2.255	0.5912	H	0	0	0	0	0	0	0	0	0	0	0	0
-3.2504	3.1335	0.1042	O	0	0	0	0	0	0	0	0	0	0	0	0
-4.1277	2.8324	0.3683	H	0	0	0	0	0	0	0	0	0	0	0	0
1 5 2	0 0 0 0
1 6 1	0 0 0 0
2 4 1	0 0 0 0
2 6 1	0 0 0 0
3 7 1	0 0 0 0
3 5 1	0 0 0 0
3 4 1	0 0 0 0
4 8 1	0 0 0 0
4 9 1	0 0 0 0
10 11 1	0 0 0 0
10 12 1	0 0 0 0
5 10 1	0 0 0 0
13 14 1	0 0 0 0
13 15 1	0 0 0 0
3 13 1	0 0 0 0
13 16 1	0 0 0 0
10 16 1	0 0 0 0
17 18 1	0 0 0 0
17 19 1	0 0 0 0
6 17 1	0 0 0 0
20 21 1	0 0 0 0
20 22 1	0 0 0 0
17 20 1	0 0 0 0
2 20 1	0 0 0 0
23 24 1	0 0 0 0
23 25 1	0 0 0 0
23 26 1	0 0 0 0
16 23 1	0 0 0 0
27 28 1	0 0 0 0
27 29 1	0 0 0 0
16 27 1	0 0 0 0
30 31 1	0 0 0 0
30 32 1	0 0 0 0
30 33 1	0 0 0 0
1 30 1	0 0 0 0
34 35 1	0 0 0 0
34 36 1	0 0 0 0
34 37 1	0 0 0 0
2 34 1	0 0 0 0
38 39 1	0 0 0 0
6 38 1	0 0 0 0
40 41 1	0 0 0 0
27 40 1	0 0 0 0
M END
$$$$
M0007
Spartan	02182121283D
41 43 0	0 0 0 0	0 0 0	999	V2	0
0.1459	-0.9016	-1.2713	C	0	0	0	0	0	0	0	0	0	0	0	0
2.3007	-0.5339	0.046	C	0	0	0	0	0	0	0	0	0	0	0	0
0.2645	0.6065	0.7952	C	0	0	0	0	0	0	0	0	0	0	0	0
1.5684	-0.0605	1.296	C	0	0	0	0	0	0	0	0	0	0	0	0
-0.381	0.0453	-0.4776	C	0	0	0	0	0	0	0	0	0	0	0	0
1.3851	-1.536	-0.7002	C	0	0	0	0	0	0	0	0	0	0	0	0
0.4997	1.6582	0.5664	H	0	0	0	0	0	0	0	0	0	0	0	0
2.149	0.6513	1.8945	H	0	0	0	0	0	0	0	0	0	0	0	0
1.3429	-0.9166	1.9414	H	0	0	0	0	0	0	0	0	0	0	0	0
-1.7484	0.6813	-0.5711	C	0	0	0	0	0	0	0	0	0	0	0	0
-2.4861	0.0123	-1.0243	H	0	0	0	0	0	0	0	0	0	0	0	0
-1.7303	1.5833	-1.1949	H	0	0	0	0	0	0	0	0	0	0	0	0
-0.9283	0.6208	1.7561	C	0	0	0	0	0	0	0	0	0	0	0	0
-0.7735	1.2804	2.6188	H	0	0	0	0	0	0	0	0	0	0	0	0
-1.0902	-0.3907	2.153	H	0	0	0	0	0	0	0	0	0	0	0	0
-2.1471	1.0489	0.8955	C	0	0	0	0	0	0	0	0	0	0	0	0
2.6515	-2.1576	-1.325	C	0	0	0	0	0	0	0	0	0	0	0	0
2.9658	-1.684	-2.2568	H	0	0	0	0	0	0	0	0	0	0	0	0
2.6093	-3.2395	-1.4587	H	0	0	0	0	0	0	0	0	0	0	0	0
3.4172	-1.6115	-0.0744	C	0	0	0	0	0	0	0	0	0	0	0	0
3.4002	-2.3367	0.7405	H	0	0	0	0	0	0	0	0	0	0	0	0
4.4367	-1.245	-0.2248	H	0	0	0	0	0	0	0	0	0	0	0	0
-3.4235	0.3258	1.3293	C	0	0	0	0	0	0	0	0	0	0	0	0
-4.283	0.67	0.7457	H	0	0	0	0	0	0	0	0	0	0	0	0
-3.6341	0.5094	2.3909	H	0	0	0	0	0	0	0	0	0	0	0	0
-3.3183	-0.7568	1.1887	H	0	0	0	0	0	0	0	0	0	0	0	0
-2.341	2.5607	1.0309	C	0	0	0	0	0	0	0	0	0	0	0	0
-2.618	2.7955	2.0718	H	0	0	0	0	0	0	0	0	0	0	0	0
-1.3885	3.0727	0.8164	H	0	0	0	0	0	0	0	0	0	0	0	0
-0.4864	-1.4896	-2.4968	C	0	0	0	0	0	0	0	0	0	0	0	0
-0.596	-2.5751	-2.3815	H	0	0	0	0	0	0	0	0	0	0	0	0
0.1539	-1.325	-3.3729	H	0	0	0	0	0	0	0	0	0	0	0	0
-1.4678	-1.059	-2.7151	H	0	0	0	0	0	0	0	0	0	0	0	0
2.7253	0.6756	-0.8052	C	0	0	0	0	0	0	0	0	0	0	0	0
3.2337	0.3764	-1.7257	H	0	0	0	0	0	0	0	0	0	0	0	0
3.4331	1.2818	-0.2272	H	0	0	0	0	0	0	0	0	0	0	0	0
1.8868	1.3136	-1.0939	H	0	0	0	0	0	0	0	0	0	0	0	0
0.9392	-2.5891	0.1766	O	0	0	0	0	0	0	0	0	0	0	0	0
0.1329	-2.2716	0.6007	H	0	0	0	0	0	0	0	0	0	0	0	0
-3.3495	2.9775	0.1312	O	0	0	0	0	0	0	0	0	0	0	0	0
-3.4508	3.9325	0.2118	H	0	0	0	0	0	0	0	0	0	0	0	0
1 5 2	0 0 0 0
1 6 1	0 0 0 0
2 4 1	0 0 0 0
2 6 1	0 0 0 0
3 7 1	0 0 0 0
3 5 1	0 0 0 0
3 4 1	0 0 0 0
4 8 1	0 0 0 0
4 9 1	0 0 0 0
10 11 1	0 0 0 0
10 12 1	0 0 0 0
5 10 1	0 0 0 0
13 14 1	0 0 0 0
13 15 1	0 0 0 0
3 13 1	0 0 0 0
13 16 1	0 0 0 0
10 16 1	0 0 0 0
17 18 1	0 0 0 0
17 19 1	0 0 0 0
6 17 1	0 0 0 0
20 21 1	0 0 0 0
20 22 1	0 0 0 0
17 20 1	0 0 0 0
2 20 1	0 0 0 0
23 24 1	0 0 0 0
23 25 1	0 0 0 0
23 26 1	0 0 0 0
16 23 1	0 0 0 0
27 28 1	0 0 0 0
27 29 1	0 0 0 0
16 27 1	0 0 0 0
30 31 1	0 0 0 0
30 32 1	0 0 0 0
30 33 1	0 0 0 0
1 30 1	0 0 0 0
34 35 1	0 0 0 0
34 36 1	0 0 0 0
34 37 1	0 0 0 0
2 34 1	0 0 0 0
38 39 1	0 0 0 0
6 38 1	0 0 0 0
40 41 1	0 0 0 0
27 40 1	0 0 0 0
M END
$$$$
M0008
Spartan	02182121283D
41 43 0	0 0 0 0	0 0 0	999	V2	0
0.1379	-0.88	-1.2409	C	0	0	0	0	0	0	0	0	0	0	0	0
2.2969	-0.5221	0.0718	C	0	0	0	0	0	0	0	0	0	0	0	0
0.2772	0.6616	0.8027	C	0	0	0	0	0	0	0	0	0	0	0	0
1.5738	-0.0129	1.313	C	0	0	0	0	0	0	0	0	0	0	0	0
-0.37	0.0914	-0.4644	C	0	0	0	0	0	0	0	0	0	0	0	0
1.3661	-1.5231	-0.6562	C	0	0	0	0	0	0	0	0	0	0	0	0
0.5189	1.71	0.5636	H	0	0	0	0	0	0	0	0	0	0	0	0
2.1654	0.7025	1.8969	H	0	0	0	0	0	0	0	0	0	0	0	0
1.3369	-0.8531	1.9753	H	0	0	0	0	0	0	0	0	0	0	0	0
-1.7137	0.7697	-0.5741	C	0	0	0	0	0	0	0	0	0	0	0	0
-2.4589	0.1584	-1.0922	H	0	0	0	0	0	0	0	0	0	0	0	0
-1.6052	1.6953	-1.1621	H	0	0	0	0	0	0	0	0	0	0	0	0
-0.9165	0.6933	1.7621	C	0	0	0	0	0	0	0	0	0	0	0	0
-0.7655	1.381	2.6035	H	0	0	0	0	0	0	0	0	0	0	0	0
-1.0667	-0.307	2.1915	H	0	0	0	0	0	0	0	0	0	0	0	0
-2.1454	1.0871	0.8962	C	0	0	0	0	0	0	0	0	0	0	0	0
2.6213	-2.1787	-1.2677	C	0	0	0	0	0	0	0	0	0	0	0	0
2.9455	-1.7322	-2.2101	H	0	0	0	0	0	0	0	0	0	0	0	0
2.5589	-3.2633	-1.3764	H	0	0	0	0	0	0	0	0	0	0	0	0
3.3961	-1.6187	-0.0296	C	0	0	0	0	0	0	0	0	0	0	0	0
3.3706	-2.3281	0.7996	H	0	0	0	0	0	0	0	0	0	0	0	0
4.4206	-1.269	-0.1887	H	0	0	0	0	0	0	0	0	0	0	0	0
-3.3867	0.2859	1.2918	C	0	0	0	0	0	0	0	0	0	0	0	0
-4.2613	0.6213	0.727	H	0	0	0	0	0	0	0	0	0	0	0	0
-3.6055	0.4108	2.3592	H	0	0	0	0	0	0	0	0	0	0	0	0
-3.2354	-0.7831	1.1013	H	0	0	0	0	0	0	0	0	0	0	0	0
-2.4234	2.5886	1.0671	C	0	0	0	0	0	0	0	0	0	0	0	0
-2.7032	2.7919	2.1056	H	0	0	0	0	0	0	0	0	0	0	0	0
-1.5022	3.1578	0.8573	H	0	0	0	0	0	0	0	0	0	0	0	0
-0.4965	-1.4768	-2.4606	C	0	0	0	0	0	0	0	0	0	0	0	0
-0.5992	-2.5612	-2.3382	H	0	0	0	0	0	0	0	0	0	0	0	0
0.1389	-1.314	-3.3398	H	0	0	0	0	0	0	0	0	0	0	0	0
-1.4807	-1.0542	-2.6782	H	0	0	0	0	0	0	0	0	0	0	0	0
2.7412	0.6644	-0.8017	C	0	0	0	0	0	0	0	0	0	0	0	0
3.2294	0.3411	-1.7258	H	0	0	0	0	0	0	0	0	0	0	0	0
3.4719	1.26	-0.2407	H	0	0	0	0	0	0	0	0	0	0	0	0
1.9151	1.321	-1.0869	H	0	0	0	0	0	0	0	0	0	0	0	0
0.9005	-2.5511	0.2386	O	0	0	0	0	0	0	0	0	0	0	0	0
0.1043	-2.211	0.6627	H	0	0	0	0	0	0	0	0	0	0	0	0
-3.4999	3.0637	0.2882	O	0	0	0	0	0	0	0	0	0	0	0	0
-3.2516	2.9826	-0.6407	H	0	0	0	0	0	0	0	0	0	0	0	0
1 5 2	0 0 0 0
1 6 1	0 0 0 0
2 4 1	0 0 0 0
2 6 1	0 0 0 0
3 7 1	0 0 0 0
3 5 1	0 0 0 0
3 4 1	0 0 0 0
4 8 1	0 0 0 0
4 9 1	0 0 0 0
10 11 1	0 0 0 0
10 12 1	0 0 0 0
5 10 1	0 0 0 0
13 14 1	0 0 0 0
13 15 1	0 0 0 0
3 13 1	0 0 0 0
13 16 1	0 0 0 0
10 16 1	0 0 0 0
17 18 1	0 0 0 0
17 19 1	0 0 0 0
6 17 1	0 0 0 0
20 21 1	0 0 0 0
20 22 1	0 0 0 0
17 20 1	0 0 0 0
2 20 1	0 0 0 0
23 24 1	0 0 0 0
23 25 1	0 0 0 0
23 26 1	0 0 0 0
16 23 1	0 0 0 0
27 28 1	0 0 0 0
27 29 1	0 0 0 0
16 27 1	0 0 0 0
30 31 1	0 0 0 0
30 32 1	0 0 0 0
30 33 1	0 0 0 0
1 30 1	0 0 0 0
34 35 1	0 0 0 0
34 36 1	0 0 0 0
34 37 1	0 0 0 0
2 34 1	0 0 0 0
38 39 1	0 0 0 0
6 38 1	0 0 0 0
40 41 1	0 0 0 0
27 40 1	0 0 0 0
M END
$$$$
M0009
Spartan	02182121283D
41 43 0	0 0 0 0	0 0 0	999	V2	0
0.1123	-0.8786	-1.3469	C	0	0	0	0	0	0	0	0	0	0	0	0
2.2641	-0.5152	-0.0221	C	0	0	0	0	0	0	0	0	0	0	0	0
0.2211	0.6046	0.7386	C	0	0	0	0	0	0	0	0	0	0	0	0
1.5264	-0.0639	1.233	C	0	0	0	0	0	0	0	0	0	0	0	0
-0.4205	0.0535	-0.5401	C	0	0	0	0	0	0	0	0	0	0	0	0
1.3567	-1.5116	-0.7848	C	0	0	0	0	0	0	0	0	0	0	0	0
0.4541	1.6595	0.5216	H	0	0	0	0	0	0	0	0	0	0	0	0
2.1025	0.6417	1.8433	H	0	0	0	0	0	0	0	0	0	0	0	0
1.3031	-0.9304	1.8654	H	0	0	0	0	0	0	0	0	0	0	0	0
-1.797	0.6733	-0.6235	C	0	0	0	0	0	0	0	0	0	0	0	0
-2.5318	-0.0141	-1.0542	H	0	0	0	0	0	0	0	0	0	0	0	0
-1.7857	1.5619	-1.2718	H	0	0	0	0	0	0	0	0	0	0	0	0
-0.9742	0.6041	1.6943	C	0	0	0	0	0	0	0	0	0	0	0	0
-0.8092	1.2304	2.5803	H	0	0	0	0	0	0	0	0	0	0	0	0
-1.1456	-0.4152	2.0668	H	0	0	0	0	0	0	0	0	0	0	0	0
-2.1843	1.0661	0.8386	C	0	0	0	0	0	0	0	0	0	0	0	0
2.6279	-2.1159	-1.4166	C	0	0	0	0	0	0	0	0	0	0	0	0
2.9419	-1.6262	-2.3403	H	0	0	0	0	0	0	0	0	0	0	0	0
2.5917	-3.196	-1.5668	H	0	0	0	0	0	0	0	0	0	0	0	0
3.3874	-1.5843	-0.1561	C	0	0	0	0	0	0	0	0	0	0	0	0
3.3731	-2.3226	0.647	H	0	0	0	0	0	0	0	0	0	0	0	0
4.4048	-1.2089	-0.2984	H	0	0	0	0	0	0	0	0	0	0	0	0
-3.4798	0.3906	1.2885	C	0	0	0	0	0	0	0	0	0	0	0	0
-4.3238	0.7052	0.6634	H	0	0	0	0	0	0	0	0	0	0	0	0
-3.7162	0.6553	2.3234	H	0	0	0	0	0	0	0	0	0	0	0	0
-3.3927	-0.6999	1.218	H	0	0	0	0	0	0	0	0	0	0	0	0
-2.3508	2.5955	0.9073	C	0	0	0	0	0	0	0	0	0	0	0	0
-1.4157	3.0849	0.5871	H	0	0	0	0	0	0	0	0	0	0	0	0
-3.1313	2.8984	0.2008	H	0	0	0	0	0	0	0	0	0	0	0	0
-0.5179	-1.4565	-2.5781	C	0	0	0	0	0	0	0	0	0	0	0	0
-0.6172	-2.544	-2.4759	H	0	0	0	0	0	0	0	0	0	0	0	0
0.1189	-1.2752	-3.4531	H	0	0	0	0	0	0	0	0	0	0	0	0
-1.5036	-1.0324	-2.7895	H	0	0	0	0	0	0	0	0	0	0	0	0
2.6833	0.7088	-0.8556	C	0	0	0	0	0	0	0	0	0	0	0	0
3.2007	0.4256	-1.7761	H	0	0	0	0	0	0	0	0	0	0	0	0
3.3818	1.3143	-0.2656	H	0	0	0	0	0	0	0	0	0	0	0	0
1.8416	1.3435	-1.1426	H	0	0	0	0	0	0	0	0	0	0	0	0
0.9161	-2.5811	0.0743	O	0	0	0	0	0	0	0	0	0	0	0	0
0.1108	-2.2743	0.5085	H	0	0	0	0	0	0	0	0	0	0	0	0
-2.7708	3.0813	2.1644	O	0	0	0	0	0	0	0	0	0	0	0	0
-2.052	2.9477	2.7933	H	0	0	0	0	0	0	0	0	0	0	0	0
1 5 2	0 0 0 0
1 6 1	0 0 0 0
2 4 1	0 0 0 0
2 6 1	0 0 0 0
3 7 1	0 0 0 0
3 5 1	0 0 0 0
3 4 1	0 0 0 0
4 8 1	0 0 0 0
4 9 1	0 0 0 0
10 11 1	0 0 0 0
10 12 1	0 0 0 0
5 10 1	0 0 0 0
13 14 1	0 0 0 0
13 15 1	0 0 0 0
3 13 1	0 0 0 0
13 16 1	0 0 0 0
10 16 1	0 0 0 0
17 18 1	0 0 0 0
17 19 1	0 0 0 0
6 17 1	0 0 0 0
20 21 1	0 0 0 0
20 22 1	0 0 0 0
17 20 1	0 0 0 0
2 20 1	0 0 0 0
23 24 1	0 0 0 0
23 25 1	0 0 0 0
23 26 1	0 0 0 0
16 23 1	0 0 0 0
27 28 1	0 0 0 0
27 29 1	0 0 0 0
16 27 1	0 0 0 0
30 31 1	0 0 0 0
30 32 1	0 0 0 0
30 33 1	0 0 0 0
1 30 1	0 0 0 0
34 35 1	0 0 0 0
34 36 1	0 0 0 0
34 37 1	0 0 0 0
2 34 1	0 0 0 0
38 39 1	0 0 0 0
6 38 1	0 0 0 0
40 41 1	0 0 0 0
27 40 1	0 0 0 0
M END
$$$$
M0010
Spartan	02182121283D
41 43 0	0 0 0 0	0 0 0	999	V2	0
-0.0523	1.2561	0.8321	C	0	0	0	0	0	0	0	0	0	0	0	0
-2.2359	-0.0144	0.5202	C	0	0	0	0	0	0	0	0	0	0	0	0
-0.254	-0.7488	-0.737	C	0	0	0	0	0	0	0	0	0	0	0	0
-1.5626	-1.2485	-0.0732	C	0	0	0	0	0	0	0	0	0	0	0	0
0.4072	0.5199	-0.188	C	0	0	0	0	0	0	0	0	0	0	0	0
-1.2459	0.6355	1.505	C	0	0	0	0	0	0	0	0	0	0	0	0
-0.4705	-0.5165	-1.7913	H	0	0	0	0	0	0	0	0	0	0	0	0
-2.1917	-1.7525	-0.8169	H	0	0	0	0	0	0	0	0	0	0	0	0
-1.3351	-1.9668	0.7178	H	0	0	0	0	0	0	0	0	0	0	0	0
1.7147	0.6255	-0.9269	C	0	0	0	0	0	0	0	0	0	0	0	0
2.4635	1.2322	-0.4077	H	0	0	0	0	0	0	0	0	0	0	0	0
1.5503	1.0712	-1.917	H	0	0	0	0	0	0	0	0	0	0	0	0
0.9389	-1.713	-0.7274	C	0	0	0	0	0	0	0	0	0	0	0	0
0.8032	-2.5721	-1.3986	H	0	0	0	0	0	0	0	0	0	0	0	0
1.0497	-2.119	0.2847	H	0	0	0	0	0	0	0	0	0	0	0	0
2.187	-0.8533	-1.0962	C	0	0	0	0	0	0	0	0	0	0	0	0
-2.454	1.2478	2.2547	C	0	0	0	0	0	0	0	0	0	0	0	0
-2.7766	2.2199	1.8736	H	0	0	0	0	0	0	0	0	0	0	0	0
-2.3536	1.3026	3.3421	H	0	0	0	0	0	0	0	0	0	0	0	0
-3.288	0.0624	1.6671	C	0	0	0	0	0	0	0	0	0	0	0	0
-3.2613	-0.8041	2.3295	H	0	0	0	0	0	0	0	0	0	0	0	0
-4.3197	0.2724	1.3705	H	0	0	0	0	0	0	0	0	0	0	0	0
3.3523	-1.1691	-0.1554	C	0	0	0	0	0	0	0	0	0	0	0	0
4.2472	-0.5928	-0.4194	H	0	0	0	0	0	0	0	0	0	0	0	0
3.6122	-2.2343	-0.1886	H	0	0	0	0	0	0	0	0	0	0	0	0
3.0837	-0.9216	0.8777	H	0	0	0	0	0	0	0	0	0	0	0	0
2.6377	-1.1136	-2.5396	C	0	0	0	0	0	0	0	0	0	0	0	0
3.4617	-0.4376	-2.7917	H	0	0	0	0	0	0	0	0	0	0	0	0
3.0192	-2.1444	-2.6234	H	0	0	0	0	0	0	0	0	0	0	0	0
0.5822	2.4885	1.4079	C	0	0	0	0	0	0	0	0	0	0	0	0
0.8116	2.3607	2.4757	H	0	0	0	0	0	0	0	0	0	0	0	0
-0.1034	3.3432	1.337	H	0	0	0	0	0	0	0	0	0	0	0	0
1.5091	2.7611	0.8949	H	0	0	0	0	0	0	0	0	0	0	0	0
-2.7016	0.9211	-0.607	C	0	0	0	0	0	0	0	0	0	0	0	0
-3.0958	1.8689	-0.23	H	0	0	0	0	0	0	0	0	0	0	0	0
-3.5114	0.4261	-1.1556	H	0	0	0	0	0	0	0	0	0	0	0	0
-1.9073	1.1606	-1.3172	H	0	0	0	0	0	0	0	0	0	0	0	0
-0.7595	-0.4276	2.3547	O	0	0	0	0	0	0	0	0	0	0	0	0
-0.1404	-0.02	2.9735	H	0	0	0	0	0	0	0	0	0	0	0	0
1.6378	-0.8687	-3.5096	O	0	0	0	0	0	0	0	0	0	0	0	0
0.9513	-1.5373	-3.4011	H	0	0	0	0	0	0	0	0	0	0	0	0
1 5 2	0 0 0 0
1 6 1	0 0 0 0
2 4 1	0 0 0 0
2 6 1	0 0 0 0
3 7 1	0 0 0 0
3 5 1	0 0 0 0
3 4 1	0 0 0 0
4 8 1	0 0 0 0
4 9 1	0 0 0 0
10 11 1	0 0 0 0
10 12 1	0 0 0 0
5 10 1	0 0 0 0
13 14 1	0 0 0 0
13 15 1	0 0 0 0
3 13 1	0 0 0 0
13 16 1	0 0 0 0
10 16 1	0 0 0 0
17 18 1	0 0 0 0
17 19 1	0 0 0 0
6 17 1	0 0 0 0
20 21 1	0 0 0 0
20 22 1	0 0 0 0
17 20 1	0 0 0 0
2 20 1	0 0 0 0
23 24 1	0 0 0 0
23 25 1	0 0 0 0
23 26 1	0 0 0 0
16 23 1	0 0 0 0
27 28 1	0 0 0 0
27 29 1	0 0 0 0
16 27 1	0 0 0 0
30 31 1	0 0 0 0
30 32 1	0 0 0 0
30 33 1	0 0 0 0
1 30 1	0 0 0 0
34 35 1	0 0 0 0
34 36 1	0 0 0 0
34 37 1	0 0 0 0
2 34 1	0 0 0 0
38 39 1	0 0 0 0
6 38 1	0 0 0 0
40 41 1	0 0 0 0
27 40 1	0 0 0 0
M END
$$$$

## Sheet: 4R7R9R11R
M0001
Spartan	02182121073D
41 43 0	0 0 0 0	0 0 0	999	V2	0
1.2098	-0.8624	-0.6953	C	0	0	0	0	0	0	0	0	0	0	0	0
1.7264	0.6797	1.2166	C	0	0	0	0	0	0	0	0	0	0	0	0
-0.583	-0.2652	1.0123	C	0	0	0	0	0	0	0	0	0	0	0	0
0.4334	0.4387	1.9779	C	0	0	0	0	0	0	0	0	0	0	0	0
-0.0812	-0.6689	-0.3854	C	0	0	0	0	0	0	0	0	0	0	0	0
2.1219	-0.6296	0.475	C	0	0	0	0	0	0	0	0	0	0	0	0
-0.9104	-1.1897	1.5124	H	0	0	0	0	0	0	0	0	0	0	0	0
-0.0029	1.3729	2.3512	H	0	0	0	0	0	0	0	0	0	0	0	0
0.6216	-0.2009	2.8442	H	0	0	0	0	0	0	0	0	0	0	0	0
-1.2576	-0.6845	-1.3402	C	0	0	0	0	0	0	0	0	0	0	0	0
-1.4413	-1.6787	-1.7672	H	0	0	0	0	0	0	0	0	0	0	0	0
-1.0648	-0.0035	-2.1763	H	0	0	0	0	0	0	0	0	0	0	0	0
-1.8494	0.5341	0.6813	C	0	0	0	0	0	0	0	0	0	0	0	0
-1.5744	1.5545	0.3929	H	0	0	0	0	0	0	0	0	0	0	0	0
-2.5389	0.6015	1.5313	H	0	0	0	0	0	0	0	0	0	0	0	0
-2.4823	-0.1863	-0.5274	C	0	0	0	0	0	0	0	0	0	0	0	0
3.5931	-0.1749	0.5498	C	0	0	0	0	0	0	0	0	0	0	0	0
3.9102	0.4349	-0.2991	H	0	0	0	0	0	0	0	0	0	0	0	0
4.3121	-0.9794	0.7106	H	0	0	0	0	0	0	0	0	0	0	0	0
3.1745	0.6822	1.7853	C	0	0	0	0	0	0	0	0	0	0	0	0
3.2664	0.1077	2.7092	H	0	0	0	0	0	0	0	0	0	0	0	0
3.6515	1.6594	1.9091	H	0	0	0	0	0	0	0	0	0	0	0	0
-3.3475	-1.3671	-0.0694	C	0	0	0	0	0	0	0	0	0	0	0	0
-2.7592	-2.0877	0.5079	H	0	0	0	0	0	0	0	0	0	0	0	0
-3.7691	-1.9017	-0.9286	H	0	0	0	0	0	0	0	0	0	0	0	0
-4.1775	-1.0301	0.5627	H	0	0	0	0	0	0	0	0	0	0	0	0
-3.3558	0.7572	-1.3529	C	0	0	0	0	0	0	0	0	0	0	0	0
-3.771	0.2042	-2.2115	H	0	0	0	0	0	0	0	0	0	0	0	0
-4.2028	1.0965	-0.7343	H	0	0	0	0	0	0	0	0	0	0	0	0
1.7492	-1.2153	-2.0474	C	0	0	0	0	0	0	0	0	0	0	0	0
2.4158	-0.4247	-2.4152	H	0	0	0	0	0	0	0	0	0	0	0	0
0.9566	-1.3607	-2.7865	H	0	0	0	0	0	0	0	0	0	0	0	0
2.3461	-2.1342	-1.9989	H	0	0	0	0	0	0	0	0	0	0	0	0
1.5594	1.8921	0.2898	C	0	0	0	0	0	0	0	0	0	0	0	0
1.5422	2.8022	0.9023	H	0	0	0	0	0	0	0	0	0	0	0	0
0.6298	1.8561	-0.2851	H	0	0	0	0	0	0	0	0	0	0	0	0
2.3813	1.9941	-0.4268	H	0	0	0	0	0	0	0	0	0	0	0	0
2.0793	-1.7563	1.3637	O	0	0	0	0	0	0	0	0	0	0	0	0
1.2072	-2.1559	1.2692	H	0	0	0	0	0	0	0	0	0	0	0	0
-2.578	1.8558	-1.7899	O	0	0	0	0	0	0	0	0	0	0	0	0
-3.1408	2.434	-2.3168	H	0	0	0	0	0	0	0	0	0	0	0	0
1 5 2	0 0 0 0
1 6 1	0 0 0 0
2 4 1	0 0 0 0
2 6 1	0 0 0 0
3 7 1	0 0 0 0
3 5 1	0 0 0 0
3 4 1	0 0 0 0
4 8 1	0 0 0 0
4 9 1	0 0 0 0
10 11 1	0 0 0 0
10 12 1	0 0 0 0
5 10 1	0 0 0 0
13 14 1	0 0 0 0
13 15 1	0 0 0 0
3 13 1	0 0 0 0
13 16 1	0 0 0 0
10 16 1	0 0 0 0
17 18 1	0 0 0 0
17 19 1	0 0 0 0
6 17 1	0 0 0 0
20 21 1	0 0 0 0
20 22 1	0 0 0 0
17 20 1	0 0 0 0
2 20 1	0 0 0 0
23 24 1	0 0 0 0
23 25 1	0 0 0 0
23 26 1	0 0 0 0
16 23 1	0 0 0 0
27 28 1	0 0 0 0
27 29 1	0 0 0 0
16 27 1	0 0 0 0
30 31 1	0 0 0 0
30 32 1	0 0 0 0
30 33 1	0 0 0 0
1 30 1	0 0 0 0
34 35 1	0 0 0 0
34 36 1	0 0 0 0
34 37 1	0 0 0 0
2 34 1	0 0 0 0
38 39 1	0 0 0 0
6 38 1	0 0 0 0
40 41 1	0 0 0 0
27 40 1	0 0 0 0
M END
$$$$
M0002
Spartan	02182121073D
41 43 0	0 0 0 0	0 0 0	999	V2	0
1.1927	-0.8566	-0.7264	C	0	0	0	0	0	0	0	0	0	0	0	0
1.7205	0.6691	1.1956	C	0	0	0	0	0	0	0	0	0	0	0	0
-0.5944	-0.262	0.9866	C	0	0	0	0	0	0	0	0	0	0	0	0
0.4256	0.4325	1.9551	C	0	0	0	0	0	0	0	0	0	0	0	0
-0.0976	-0.6593	-0.4152	C	0	0	0	0	0	0	0	0	0	0	0	0
2.1055	-0.6389	0.4461	C	0	0	0	0	0	0	0	0	0	0	0	0
-0.9276	-1.1853	1.4834	H	0	0	0	0	0	0	0	0	0	0	0	0
-0.0051	1.3672	2.3344	H	0	0	0	0	0	0	0	0	0	0	0	0
0.6099	-0.213	2.8175	H	0	0	0	0	0	0	0	0	0	0	0	0
-1.2755	-0.6576	-1.3689	C	0	0	0	0	0	0	0	0	0	0	0	0
-1.4571	-1.6411	-1.82	H	0	0	0	0	0	0	0	0	0	0	0	0
-1.0882	0.0454	-2.189	H	0	0	0	0	0	0	0	0	0	0	0	0
-1.8595	0.5414	0.6584	C	0	0	0	0	0	0	0	0	0	0	0	0
-1.5555	1.5601	0.3799	H	0	0	0	0	0	0	0	0	0	0	0	0
-2.5439	0.6247	1.5105	H	0	0	0	0	0	0	0	0	0	0	0	0
-2.4989	-0.1781	-0.5477	C	0	0	0	0	0	0	0	0	0	0	0	0
3.5806	-0.1954	0.5235	C	0	0	0	0	0	0	0	0	0	0	0	0
3.9027	0.4179	-0.3213	H	0	0	0	0	0	0	0	0	0	0	0	0
4.2935	-1.0074	0.6793	H	0	0	0	0	0	0	0	0	0	0	0	0
3.1684	0.6566	1.7647	C	0	0	0	0	0	0	0	0	0	0	0	0
3.2546	0.0747	2.6846	H	0	0	0	0	0	0	0	0	0	0	0	0
3.6532	1.6288	1.896	H	0	0	0	0	0	0	0	0	0	0	0	0
-3.3465	-1.367	-0.0773	C	0	0	0	0	0	0	0	0	0	0	0	0
-2.7495	-2.0861	0.493	H	0	0	0	0	0	0	0	0	0	0	0	0
-3.773	-1.9023	-0.9336	H	0	0	0	0	0	0	0	0	0	0	0	0
-4.1741	-1.0372	0.562	H	0	0	0	0	0	0	0	0	0	0	0	0
-3.4019	0.7484	-1.3762	C	0	0	0	0	0	0	0	0	0	0	0	0
-3.8104	0.186	-2.2227	H	0	0	0	0	0	0	0	0	0	0	0	0
-4.2548	1.0742	-0.7588	H	0	0	0	0	0	0	0	0	0	0	0	0
1.73	-1.1979	-2.0822	C	0	0	0	0	0	0	0	0	0	0	0	0
2.3955	-0.4038	-2.444	H	0	0	0	0	0	0	0	0	0	0	0	0
0.9364	-1.3369	-2.8212	H	0	0	0	0	0	0	0	0	0	0	0	0
2.3276	-2.1165	-2.0423	H	0	0	0	0	0	0	0	0	0	0	0	0
1.5646	1.8885	0.2767	C	0	0	0	0	0	0	0	0	0	0	0	0
1.5363	2.7945	0.8953	H	0	0	0	0	0	0	0	0	0	0	0	0
0.6438	1.8518	-0.3129	H	0	0	0	0	0	0	0	0	0	0	0	0
2.3957	1.9976	-0.4282	H	0	0	0	0	0	0	0	0	0	0	0	0
2.0511	-1.769	1.3293	O	0	0	0	0	0	0	0	0	0	0	0	0
1.1902	-2.1834	1.2046	H	0	0	0	0	0	0	0	0	0	0	0	0
-2.7376	1.8571	-1.9473	O	0	0	0	0	0	0	0	0	0	0	0	0
-2.5273	2.4784	-1.2411	H	0	0	0	0	0	0	0	0	0	0	0	0
1 5 2	0 0 0 0
1 6 1	0 0 0 0
2 4 1	0 0 0 0
2 6 1	0 0 0 0
3 7 1	0 0 0 0
3 5 1	0 0 0 0
3 4 1	0 0 0 0
4 8 1	0 0 0 0
4 9 1	0 0 0 0
10 11 1	0 0 0 0
10 12 1	0 0 0 0
5 10 1	0 0 0 0
13 14 1	0 0 0 0
13 15 1	0 0 0 0
3 13 1	0 0 0 0
13 16 1	0 0 0 0
10 16 1	0 0 0 0
17 18 1	0 0 0 0
17 19 1	0 0 0 0
6 17 1	0 0 0 0
20 21 1	0 0 0 0
20 22 1	0 0 0 0
17 20 1	0 0 0 0
2 20 1	0 0 0 0
23 24 1	0 0 0 0
23 25 1	0 0 0 0
23 26 1	0 0 0 0
16 23 1	0 0 0 0
27 28 1	0 0 0 0
27 29 1	0 0 0 0
16 27 1	0 0 0 0
30 31 1	0 0 0 0
30 32 1	0 0 0 0
30 33 1	0 0 0 0
1 30 1	0 0 0 0
34 35 1	0 0 0 0
34 36 1	0 0 0 0
34 37 1	0 0 0 0
2 34 1	0 0 0 0
38 39 1	0 0 0 0
6 38 1	0 0 0 0
40 41 1	0 0 0 0
27 40 1	0 0 0 0
M END
$$$$
M0003
Spartan	02182121073D
41 43 0	0 0 0 0	0 0 0	999	V2	0
1.2389	-0.8259	-0.7763	C	0	0	0	0	0	0	0	0	0	0	0	0
1.7655	0.6918	1.155	C	0	0	0	0	0	0	0	0	0	0	0	0
-0.5431	-0.2573	0.9519	C	0	0	0	0	0	0	0	0	0	0	0	0
0.4775	0.4358	1.9206	C	0	0	0	0	0	0	0	0	0	0	0	0
-0.0507	-0.645	-0.4523	C	0	0	0	0	0	0	0	0	0	0	0	0
2.1594	-0.6034	0.3897	C	0	0	0	0	0	0	0	0	0	0	0	0
-0.8711	-1.1859	1.4427	H	0	0	0	0	0	0	0	0	0	0	0	0
0.0411	1.363	2.312	H	0	0	0	0	0	0	0	0	0	0	0	0
0.6729	-0.2167	2.7755	H	0	0	0	0	0	0	0	0	0	0	0	0
-1.2397	-0.6735	-1.3926	C	0	0	0	0	0	0	0	0	0	0	0	0
-1.4193	-1.6704	-1.8134	H	0	0	0	0	0	0	0	0	0	0	0	0
-1.0541	-0.0064	-2.2466	H	0	0	0	0	0	0	0	0	0	0	0	0
-1.8155	0.539	0.6344	C	0	0	0	0	0	0	0	0	0	0	0	0
-1.5329	1.565	0.3534	H	0	0	0	0	0	0	0	0	0	0	0	0
-2.4885	0.6052	1.4972	H	0	0	0	0	0	0	0	0	0	0	0	0
-2.4606	-0.1829	-0.5705	C	0	0	0	0	0	0	0	0	0	0	0	0
3.6297	-0.1463	0.4609	C	0	0	0	0	0	0	0	0	0	0	0	0
3.9416	0.4771	-0.3799	H	0	0	0	0	0	0	0	0	0	0	0	0
4.3501	-0.9528	0.6052	H	0	0	0	0	0	0	0	0	0	0	0	0
3.2176	0.6897	1.7129	C	0	0	0	0	0	0	0	0	0	0	0	0
3.3177	0.1013	2.627	H	0	0	0	0	0	0	0	0	0	0	0	0
3.692	1.6665	1.8484	H	0	0	0	0	0	0	0	0	0	0	0	0
-3.321	-1.3615	-0.1004	C	0	0	0	0	0	0	0	0	0	0	0	0
-2.7477	-2.0602	0.5189	H	0	0	0	0	0	0	0	0	0	0	0	0
-3.708	-1.9207	-0.9601	H	0	0	0	0	0	0	0	0	0	0	0	0
-4.1768	-1.003	0.4793	H	0	0	0	0	0	0	0	0	0	0	0	0
-3.317	0.7757	-1.4056	C	0	0	0	0	0	0	0	0	0	0	0	0
-2.6766	1.5855	-1.7948	H	0	0	0	0	0	0	0	0	0	0	0	0
-3.7365	0.2464	-2.2682	H	0	0	0	0	0	0	0	0	0	0	0	0
1.7689	-1.1707	-2.1341	C	0	0	0	0	0	0	0	0	0	0	0	0
2.4368	-0.3801	-2.5003	H	0	0	0	0	0	0	0	0	0	0	0	0
0.972	-1.3106	-2.8703	H	0	0	0	0	0	0	0	0	0	0	0	0
2.3634	-2.0919	-2.0936	H	0	0	0	0	0	0	0	0	0	0	0	0
1.5918	1.9194	0.2498	C	0	0	0	0	0	0	0	0	0	0	0	0
1.5643	2.8186	0.8775	H	0	0	0	0	0	0	0	0	0	0	0	0
0.6637	1.884	-0.3278	H	0	0	0	0	0	0	0	0	0	0	0	0
2.4134	2.0416	-0.4636	H	0	0	0	0	0	0	0	0	0	0	0	0
2.128	-1.7429	1.2607	O	0	0	0	0	0	0	0	0	0	0	0	0
1.2583	-2.1473	1.1688	H	0	0	0	0	0	0	0	0	0	0	0	0
-4.4245	1.3024	-0.7042	O	0	0	0	0	0	0	0	0	0	0	0	0
-4.0809	1.8477	0.0128	H	0	0	0	0	0	0	0	0	0	0	0	0
1 5 2	0 0 0 0
1 6 1	0 0 0 0
2 4 1	0 0 0 0
2 6 1	0 0 0 0
3 7 1	0 0 0 0
3 5 1	0 0 0 0
3 4 1	0 0 0 0
4 8 1	0 0 0 0
4 9 1	0 0 0 0
10 11 1	0 0 0 0
10 12 1	0 0 0 0
5 10 1	0 0 0 0
13 14 1	0 0 0 0
13 15 1	0 0 0 0
3 13 1	0 0 0 0
13 16 1	0 0 0 0
10 16 1	0 0 0 0
17 18 1	0 0 0 0
17 19 1	0 0 0 0
6 17 1	0 0 0 0
20 21 1	0 0 0 0
20 22 1	0 0 0 0
17 20 1	0 0 0 0
2 20 1	0 0 0 0
23 24 1	0 0 0 0
23 25 1	0 0 0 0
23 26 1	0 0 0 0
16 23 1	0 0 0 0
27 28 1	0 0 0 0
27 29 1	0 0 0 0
16 27 1	0 0 0 0
30 31 1	0 0 0 0
30 32 1	0 0 0 0
30 33 1	0 0 0 0
1 30 1	0 0 0 0
34 35 1	0 0 0 0
34 36 1	0 0 0 0
34 37 1	0 0 0 0
2 34 1	0 0 0 0
38 39 1	0 0 0 0
6 38 1	0 0 0 0
40 41 1	0 0 0 0
27 40 1	0 0 0 0
M END
$$$$
M0004
Spartan	02182121073D
41 43 0	0 0 0 0	0 0 0	999	V2	0
1.2399	-0.8	-0.69	C	0	0	0	0	0	0	0	0	0	0	0	0
1.7693	0.7278	1.2312	C	0	0	0	0	0	0	0	0	0	0	0	0
-0.5459	-0.2056	1.0237	C	0	0	0	0	0	0	0	0	0	0	0	0
0.4731	0.4937	1.9903	C	0	0	0	0	0	0	0	0	0	0	0	0
-0.05	-0.603	-0.3779	C	0	0	0	0	0	0	0	0	0	0	0	0
2.1532	-0.5804	0.4817	C	0	0	0	0	0	0	0	0	0	0	0	0
-0.8728	-1.1307	1.521	H	0	0	0	0	0	0	0	0	0	0	0	0
0.0419	1.4301	2.3648	H	0	0	0	0	0	0	0	0	0	0	0	0
0.6566	-0.1478	2.8557	H	0	0	0	0	0	0	0	0	0	0	0	0
-1.2308	-0.6139	-1.3285	C	0	0	0	0	0	0	0	0	0	0	0	0
-1.4087	-1.5979	-1.776	H	0	0	0	0	0	0	0	0	0	0	0	0
-1.0467	0.0719	-2.1652	H	0	0	0	0	0	0	0	0	0	0	0	0
-1.8178	0.5897	0.6997	C	0	0	0	0	0	0	0	0	0	0	0	0
-1.5374	1.6134	0.4138	H	0	0	0	0	0	0	0	0	0	0	0	0
-2.4976	0.6641	1.5558	H	0	0	0	0	0	0	0	0	0	0	0	0
-2.4562	-0.1417	-0.5001	C	0	0	0	0	0	0	0	0	0	0	0	0
3.63	-0.1378	0.5589	C	0	0	0	0	0	0	0	0	0	0	0	0
3.9543	0.476	-0.2851	H	0	0	0	0	0	0	0	0	0	0	0	0
4.3411	-0.9528	0.7154	H	0	0	0	0	0	0	0	0	0	0	0	0
3.2176	0.7141	1.8008	C	0	0	0	0	0	0	0	0	0	0	0	0
3.3034	0.1322	2.7206	H	0	0	0	0	0	0	0	0	0	0	0	0
3.7029	1.6858	1.9319	H	0	0	0	0	0	0	0	0	0	0	0	0
-3.2881	-1.3431	-0.0309	C	0	0	0	0	0	0	0	0	0	0	0	0
-2.672	-2.0708	0.5083	H	0	0	0	0	0	0	0	0	0	0	0	0
-3.7387	-1.8489	-0.8887	H	0	0	0	0	0	0	0	0	0	0	0	0
-4.0943	-1.021	0.6391	H	0	0	0	0	0	0	0	0	0	0	0	0
-3.3382	0.8106	-1.3006	C	0	0	0	0	0	0	0	0	0	0	0	0
-4.1638	1.1676	-0.6626	H	0	0	0	0	0	0	0	0	0	0	0	0
-2.7414	1.6894	-1.5958	H	0	0	0	0	0	0	0	0	0	0	0	0
1.7756	-1.151	-2.0442	C	0	0	0	0	0	0	0	0	0	0	0	0
2.4421	-0.3608	-2.4129	H	0	0	0	0	0	0	0	0	0	0	0	0
0.9808	-1.2958	-2.7812	H	0	0	0	0	0	0	0	0	0	0	0	0
2.3718	-2.0704	-1.9975	H	0	0	0	0	0	0	0	0	0	0	0	0
1.6149	1.9482	0.3132	C	0	0	0	0	0	0	0	0	0	0	0	0
1.5933	2.8543	0.9318	H	0	0	0	0	0	0	0	0	0	0	0	0
0.6895	1.9159	-0.2684	H	0	0	0	0	0	0	0	0	0	0	0	0
2.4425	2.0532	-0.3969	H	0	0	0	0	0	0	0	0	0	0	0	0
2.1	-1.7109	1.3658	O	0	0	0	0	0	0	0	0	0	0	0	0
1.2346	-2.1198	1.2492	H	0	0	0	0	0	0	0	0	0	0	0	0
-3.8311	0.1304	-2.4396	O	0	0	0	0	0	0	0	0	0	0	0	0
-4.3968	0.7353	-2.9303	H	0	0	0	0	0	0	0	0	0	0	0	0
1 5 2	0 0 0 0
1 6 1	0 0 0 0
2 4 1	0 0 0 0
2 6 1	0 0 0 0
3 7 1	0 0 0 0
3 5 1	0 0 0 0
3 4 1	0 0 0 0
4 8 1	0 0 0 0
4 9 1	0 0 0 0
10 11 1	0 0 0 0
10 12 1	0 0 0 0
5 10 1	0 0 0 0
13 14 1	0 0 0 0
13 15 1	0 0 0 0
3 13 1	0 0 0 0
13 16 1	0 0 0 0
10 16 1	0 0 0 0
17 18 1	0 0 0 0
17 19 1	0 0 0 0
6 17 1	0 0 0 0
20 21 1	0 0 0 0
20 22 1	0 0 0 0
17 20 1	0 0 0 0
2 20 1	0 0 0 0
23 24 1	0 0 0 0
23 25 1	0 0 0 0
23 26 1	0 0 0 0
16 23 1	0 0 0 0
27 28 1	0 0 0 0
27 29 1	0 0 0 0
16 27 1	0 0 0 0
30 31 1	0 0 0 0
30 32 1	0 0 0 0
30 33 1	0 0 0 0
1 30 1	0 0 0 0
34 35 1	0 0 0 0
34 36 1	0 0 0 0
34 37 1	0 0 0 0
2 34 1	0 0 0 0
38 39 1	0 0 0 0
6 38 1	0 0 0 0
40 41 1	0 0 0 0
27 40 1	0 0 0 0
M END
$$$$
M0005
Spartan	02182121073D
41 43 0	0 0 0 0	0 0 0	999	V2	0
1.2157	-0.7857	-0.6783	C	0	0	0	0	0	0	0	0	0	0	0	0
1.7418	0.7484	1.238	C	0	0	0	0	0	0	0	0	0	0	0	0
-0.5768	-0.1774	1.0248	C	0	0	0	0	0	0	0	0	0	0	0	0
0.4396	0.5267	1.9907	C	0	0	0	0	0	0	0	0	0	0	0	0
-0.0744	-0.5807	-0.3724	C	0	0	0	0	0	0	0	0	0	0	0	0
2.1241	-0.5646	0.4973	C	0	0	0	0	0	0	0	0	0	0	0	0
-0.9046	-1.1004	1.5256	H	0	0	0	0	0	0	0	0	0	0	0	0
0.0095	1.4689	2.3523	H	0	0	0	0	0	0	0	0	0	0	0	0
0.6138	-0.107	2.864	H	0	0	0	0	0	0	0	0	0	0	0	0
-1.2495	-0.5822	-1.3313	C	0	0	0	0	0	0	0	0	0	0	0	0
-1.4133	-1.562	-1.7968	H	0	0	0	0	0	0	0	0	0	0	0	0
-1.0463	0.1261	-2.1493	H	0	0	0	0	0	0	0	0	0	0	0	0
-1.8489	0.6131	0.6913	C	0	0	0	0	0	0	0	0	0	0	0	0
-1.5716	1.6362	0.3984	H	0	0	0	0	0	0	0	0	0	0	0	0
-2.5324	0.6916	1.544	H	0	0	0	0	0	0	0	0	0	0	0	0
-2.4829	-0.1267	-0.5042	C	0	0	0	0	0	0	0	0	0	0	0	0
3.6012	-0.1293	0.5798	C	0	0	0	0	0	0	0	0	0	0	0	0
3.9329	0.4781	-0.2658	H	0	0	0	0	0	0	0	0	0	0	0	0
4.3073	-0.9463	0.7442	H	0	0	0	0	0	0	0	0	0	0	0	0
3.1867	0.7314	1.8141	C	0	0	0	0	0	0	0	0	0	0	0	0
3.2654	0.1547	2.7378	H	0	0	0	0	0	0	0	0	0	0	0	0
3.6754	1.7021	1.9415	H	0	0	0	0	0	0	0	0	0	0	0	0
-3.2951	-1.3416	-0.039	C	0	0	0	0	0	0	0	0	0	0	0	0
-2.6666	-2.0799	0.4708	H	0	0	0	0	0	0	0	0	0	0	0	0
-3.767	-1.8293	-0.8969	H	0	0	0	0	0	0	0	0	0	0	0	0
-4.0883	-1.0365	0.6534	H	0	0	0	0	0	0	0	0	0	0	0	0
-3.3853	0.813	-1.311	C	0	0	0	0	0	0	0	0	0	0	0	0
-4.2269	1.1425	-0.6916	H	0	0	0	0	0	0	0	0	0	0	0	0
-2.8117	1.7119	-1.5939	H	0	0	0	0	0	0	0	0	0	0	0	0
1.7579	-1.1414	-2.0285	C	0	0	0	0	0	0	0	0	0	0	0	0
2.4294	-0.3539	-2.395	H	0	0	0	0	0	0	0	0	0	0	0	0
0.9674	-1.2859	-2.771	H	0	0	0	0	0	0	0	0	0	0	0	0
2.351	-2.0626	-1.976	H	0	0	0	0	0	0	0	0	0	0	0	0
1.5986	1.9646	0.3119	C	0	0	0	0	0	0	0	0	0	0	0	0
1.5812	2.8739	0.9251	H	0	0	0	0	0	0	0	0	0	0	0	0
0.674	1.9366	-0.2717	H	0	0	0	0	0	0	0	0	0	0	0	0
2.4284	2.0608	-0.3962	H	0	0	0	0	0	0	0	0	0	0	0	0
2.0626	-1.6907	1.3839	O	0	0	0	0	0	0	0	0	0	0	0	0
1.1894	-2.0851	1.2837	H	0	0	0	0	0	0	0	0	0	0	0	0
-3.9644	0.2049	-2.4483	O	0	0	0	0	0	0	0	0	0	0	0	0
-3.2476	-0.0163	-3.0555	H	0	0	0	0	0	0	0	0	0	0	0	0
1 5 2	0 0 0 0
1 6 1	0 0 0 0
2 4 1	0 0 0 0
2 6 1	0 0 0 0
3 7 1	0 0 0 0
3 5 1	0 0 0 0
3 4 1	0 0 0 0
4 8 1	0 0 0 0
4 9 1	0 0 0 0
10 11 1	0 0 0 0
10 12 1	0 0 0 0
5 10 1	0 0 0 0
13 14 1	0 0 0 0
13 15 1	0 0 0 0
3 13 1	0 0 0 0
13 16 1	0 0 0 0
10 16 1	0 0 0 0
17 18 1	0 0 0 0
17 19 1	0 0 0 0
6 17 1	0 0 0 0
20 21 1	0 0 0 0
20 22 1	0 0 0 0
17 20 1	0 0 0 0
2 20 1	0 0 0 0
23 24 1	0 0 0 0
23 25 1	0 0 0 0
23 26 1	0 0 0 0
16 23 1	0 0 0 0
27 28 1	0 0 0 0
27 29 1	0 0 0 0
16 27 1	0 0 0 0
30 31 1	0 0 0 0
30 32 1	0 0 0 0
30 33 1	0 0 0 0
1 30 1	0 0 0 0
34 35 1	0 0 0 0
34 36 1	0 0 0 0
34 37 1	0 0 0 0
2 34 1	0 0 0 0
38 39 1	0 0 0 0
6 38 1	0 0 0 0
40 41 1	0 0 0 0
27 40 1	0 0 0 0
M END
$$$$
M0006
Spartan	02182121073D
41 43 0	0 0 0 0	0 0 0	999	V2	0
1.1885	-0.8452	-0.6969	C	0	0	0	0	0	0	0	0	0	0	0	0
1.7026	0.6926	1.2202	C	0	0	0	0	0	0	0	0	0	0	0	0
-0.6051	-0.2597	1.0167	C	0	0	0	0	0	0	0	0	0	0	0	0
0.4133	0.4388	1.9845	C	0	0	0	0	0	0	0	0	0	0	0	0
-0.1023	-0.6631	-0.3805	C	0	0	0	0	0	0	0	0	0	0	0	0
2.1031	-0.6098	0.4707	C	0	0	0	0	0	0	0	0	0	0	0	0
-0.9387	-1.1835	1.5139	H	0	0	0	0	0	0	0	0	0	0	0	0
-0.0261	1.3668	2.3691	H	0	0	0	0	0	0	0	0	0	0	0	0
0.6086	-0.2082	2.8437	H	0	0	0	0	0	0	0	0	0	0	0	0
-1.2846	-0.6981	-1.3283	C	0	0	0	0	0	0	0	0	0	0	0	0
-1.4778	-1.7029	-1.7243	H	0	0	0	0	0	0	0	0	0	0	0	0
-1.0699	-0.0675	-2.2025	H	0	0	0	0	0	0	0	0	0	0	0	0
-1.8665	0.5459	0.6822	C	0	0	0	0	0	0	0	0	0	0	0	0
-1.5891	1.5652	0.3904	H	0	0	0	0	0	0	0	0	0	0	0	0
-2.5557	0.6199	1.5312	H	0	0	0	0	0	0	0	0	0	0	0	0
-2.5055	-0.1681	-0.5252	C	0	0	0	0	0	0	0	0	0	0	0	0
3.5729	-0.1462	0.5414	C	0	0	0	0	0	0	0	0	0	0	0	0
3.8855	0.471	-0.3046	H	0	0	0	0	0	0	0	0	0	0	0	0
4.2957	-0.9509	0.6962	H	0	0	0	0	0	0	0	0	0	0	0	0
3.1533	0.7017	1.7833	C	0	0	0	0	0	0	0	0	0	0	0	0
3.2524	0.1232	2.7037	H	0	0	0	0	0	0	0	0	0	0	0	0
3.6242	1.681	1.9098	H	0	0	0	0	0	0	0	0	0	0	0	0
-3.3868	-1.3389	-0.0714	C	0	0	0	0	0	0	0	0	0	0	0	0
-2.81	-2.0752	0.4984	H	0	0	0	0	0	0	0	0	0	0	0	0
-3.8239	-1.8591	-0.9322	H	0	0	0	0	0	0	0	0	0	0	0	0
-4.2073	-0.9899	0.566	H	0	0	0	0	0	0	0	0	0	0	0	0
-3.3749	0.7931	-1.3501	C	0	0	0	0	0	0	0	0	0	0	0	0
-3.7835	0.2583	-2.2229	H	0	0	0	0	0	0	0	0	0	0	0	0
-4.2249	1.1186	-0.741	H	0	0	0	0	0	0	0	0	0	0	0	0
1.7269	-1.2027	-2.0483	C	0	0	0	0	0	0	0	0	0	0	0	0
2.3927	-0.4129	-2.4203	H	0	0	0	0	0	0	0	0	0	0	0	0
0.9352	-1.3568	-2.7876	H	0	0	0	0	0	0	0	0	0	0	0	0
2.3258	-2.1201	-1.9934	H	0	0	0	0	0	0	0	0	0	0	0	0
1.5257	1.91	0.3014	C	0	0	0	0	0	0	0	0	0	0	0	0
1.4935	2.8154	0.9198	H	0	0	0	0	0	0	0	0	0	0	0	0
0.5981	1.8674	-0.2758	H	0	0	0	0	0	0	0	0	0	0	0	0
2.3495	2.0271	-0.4109	H	0	0	0	0	0	0	0	0	0	0	0	0
2.0741	-1.7427	1.351	O	0	0	0	0	0	0	0	0	0	0	0	0
1.1951	-2.1331	1.2834	H	0	0	0	0	0	0	0	0	0	0	0	0
-2.7207	1.9815	-1.7457	O	0	0	0	0	0	0	0	0	0	0	0	0
-2.0635	1.7573	-2.4149	H	0	0	0	0	0	0	0	0	0	0	0	0
1 5 2	0 0 0 0
1 6 1	0 0 0 0
2 4 1	0 0 0 0
2 6 1	0 0 0 0
3 7 1	0 0 0 0
3 5 1	0 0 0 0
3 4 1	0 0 0 0
4 8 1	0 0 0 0
4 9 1	0 0 0 0
10 11 1	0 0 0 0
10 12 1	0 0 0 0
5 10 1	0 0 0 0
13 14 1	0 0 0 0
13 15 1	0 0 0 0
3 13 1	0 0 0 0
13 16 1	0 0 0 0
10 16 1	0 0 0 0
17 18 1	0 0 0 0
17 19 1	0 0 0 0
6 17 1	0 0 0 0
20 21 1	0 0 0 0
20 22 1	0 0 0 0
17 20 1	0 0 0 0
2 20 1	0 0 0 0
23 24 1	0 0 0 0
23 25 1	0 0 0 0
23 26 1	0 0 0 0
16 23 1	0 0 0 0
27 28 1	0 0 0 0
27 29 1	0 0 0 0
16 27 1	0 0 0 0
30 31 1	0 0 0 0
30 32 1	0 0 0 0
30 33 1	0 0 0 0
1 30 1	0 0 0 0
34 35 1	0 0 0 0
34 36 1	0 0 0 0
34 37 1	0 0 0 0
2 34 1	0 0 0 0
38 39 1	0 0 0 0
6 38 1	0 0 0 0
40 41 1	0 0 0 0
27 40 1	0 0 0 0
M END
$$$$
M0007
Spartan	02182121073D
41 43 0	0 0 0 0	0 0 0	999	V2	0
1.2516	-0.8357	-0.7429	C	0	0	0	0	0	0	0	0	0	0	0	0
1.7857	0.6847	1.1834	C	0	0	0	0	0	0	0	0	0	0	0	0
-0.5336	-0.2395	0.9735	C	0	0	0	0	0	0	0	0	0	0	0	0
0.4893	0.4508	1.9424	C	0	0	0	0	0	0	0	0	0	0	0	0
-0.037	-0.637	-0.4271	C	0	0	0	0	0	0	0	0	0	0	0	0
2.1673	-0.6204	0.4281	C	0	0	0	0	0	0	0	0	0	0	0	0
-0.8662	-1.1646	1.4681	H	0	0	0	0	0	0	0	0	0	0	0	0
0.0608	1.3863	2.3215	H	0	0	0	0	0	0	0	0	0	0	0	0
0.6714	-0.1951	2.8051	H	0	0	0	0	0	0	0	0	0	0	0	0
-1.2195	-0.6489	-1.3765	C	0	0	0	0	0	0	0	0	0	0	0	0
-1.4013	-1.6395	-1.8113	H	0	0	0	0	0	0	0	0	0	0	0	0
-1.0229	0.0284	-2.2196	H	0	0	0	0	0	0	0	0	0	0	0	0
-1.7993	0.5647	0.6493	C	0	0	0	0	0	0	0	0	0	0	0	0
-1.5163	1.5862	0.3605	H	0	0	0	0	0	0	0	0	0	0	0	0
-2.4828	0.6473	1.4991	H	0	0	0	0	0	0	0	0	0	0	0	0
-2.4412	-0.1608	-0.553	C	0	0	0	0	0	0	0	0	0	0	0	0
3.6439	-0.1812	0.5054	C	0	0	0	0	0	0	0	0	0	0	0	0
3.9684	0.4344	-0.3369	H	0	0	0	0	0	0	0	0	0	0	0	0
4.3534	-0.9973	0.658	H	0	0	0	0	0	0	0	0	0	0	0	0
3.2348	0.6672	1.7504	C	0	0	0	0	0	0	0	0	0	0	0	0
3.3219	0.0825	2.6682	H	0	0	0	0	0	0	0	0	0	0	0	0
3.7213	1.6382	1.8831	H	0	0	0	0	0	0	0	0	0	0	0	0
-3.2915	-1.3497	-0.0851	C	0	0	0	0	0	0	0	0	0	0	0	0
-2.6991	-2.0575	0.5055	H	0	0	0	0	0	0	0	0	0	0	0	0
-3.6959	-1.8959	-0.9462	H	0	0	0	0	0	0	0	0	0	0	0	0
-4.1313	-1.0053	0.5247	H	0	0	0	0	0	0	0	0	0	0	0	0
-3.2986	0.7848	-1.3879	C	0	0	0	0	0	0	0	0	0	0	0	0
-2.6682	1.6147	-1.7488	H	0	0	0	0	0	0	0	0	0	0	0	0
-3.6807	0.2478	-2.2723	H	0	0	0	0	0	0	0	0	0	0	0	0
1.7859	-1.1895	-2.0968	C	0	0	0	0	0	0	0	0	0	0	0	0
2.458	-0.4037	-2.4648	H	0	0	0	0	0	0	0	0	0	0	0	0
0.9916	-1.3301	-2.8353	H	0	0	0	0	0	0	0	0	0	0	0	0
2.3762	-2.1125	-2.0494	H	0	0	0	0	0	0	0	0	0	0	0	0
1.6328	1.9091	0.2703	C	0	0	0	0	0	0	0	0	0	0	0	0
1.6148	2.8122	0.8928	H	0	0	0	0	0	0	0	0	0	0	0	0
0.7057	1.8827	-0.3087	H	0	0	0	0	0	0	0	0	0	0	0	0
2.4588	2.0155	-0.4407	H	0	0	0	0	0	0	0	0	0	0	0	0
2.1165	-1.7553	1.3051	O	0	0	0	0	0	0	0	0	0	0	0	0
1.2357	-2.1383	1.2218	H	0	0	0	0	0	0	0	0	0	0	0	0
-4.3589	1.2681	-0.5867	O	0	0	0	0	0	0	0	0	0	0	0	0
-4.9017	1.8527	-1.1259	H	0	0	0	0	0	0	0	0	0	0	0	0
1 5 2	0 0 0 0
1 6 1	0 0 0 0
2 4 1	0 0 0 0
2 6 1	0 0 0 0
3 7 1	0 0 0 0
3 5 1	0 0 0 0
3 4 1	0 0 0 0
4 8 1	0 0 0 0
4 9 1	0 0 0 0
10 11 1	0 0 0 0
10 12 1	0 0 0 0
5 10 1	0 0 0 0
13 14 1	0 0 0 0
13 15 1	0 0 0 0
3 13 1	0 0 0 0
13 16 1	0 0 0 0
10 16 1	0 0 0 0
17 18 1	0 0 0 0
17 19 1	0 0 0 0
6 17 1	0 0 0 0
20 21 1	0 0 0 0
20 22 1	0 0 0 0
17 20 1	0 0 0 0
2 20 1	0 0 0 0
23 24 1	0 0 0 0
23 25 1	0 0 0 0
23 26 1	0 0 0 0
16 23 1	0 0 0 0
27 28 1	0 0 0 0
27 29 1	0 0 0 0
16 27 1	0 0 0 0
30 31 1	0 0 0 0
30 32 1	0 0 0 0
30 33 1	0 0 0 0
1 30 1	0 0 0 0
34 35 1	0 0 0 0
34 36 1	0 0 0 0
34 37 1	0 0 0 0
2 34 1	0 0 0 0
38 39 1	0 0 0 0
6 38 1	0 0 0 0
40 41 1	0 0 0 0
27 40 1	0 0 0 0
M END
$$$$
M0008
Spartan	02182121073D
41 43 0	0 0 0 0	0 0 0	999	V2	0
1.2669	-0.6234	-0.8154	C	0	0	0	0	0	0	0	0	0	0	0	0
1.7347	1.2106	0.8352	C	0	0	0	0	0	0	0	0	0	0	0	0
-0.3419	-0.1653	1.1038	C	0	0	0	0	0	0	0	0	0	0	0	0
0.6388	0.8302	1.8179	C	0	0	0	0	0	0	0	0	0	0	0	0
0.0226	-0.6397	-0.3135	C	0	0	0	0	0	0	0	0	0	0	0	0
2.2722	-0.0845	0.1613	C	0	0	0	0	0	0	0	0	0	0	0	0
-0.4023	-1.0637	1.7367	H	0	0	0	0	0	0	0	0	0	0	0	0
0.08	1.7058	2.1697	H	0	0	0	0	0	0	0	0	0	0	0	0
1.0747	0.3487	2.6968	H	0	0	0	0	0	0	0	0	0	0	0	0
-1.251	-1.0071	-1.0487	C	0	0	0	0	0	0	0	0	0	0	0	0
-1.285	-2.0671	-1.3266	H	0	0	0	0	0	0	0	0	0	0	0	0
-1.3237	-0.4467	-1.9891	H	0	0	0	0	0	0	0	0	0	0	0	0
-1.7794	0.3372	0.9135	C	0	0	0	0	0	0	0	0	0	0	0	0
-1.7521	1.3537	0.4962	H	0	0	0	0	0	0	0	0	0	0	0	0
-2.336	0.389	1.8562	H	0	0	0	0	0	0	0	0	0	0	0	0
-2.4227	-0.6318	-0.1018	C	0	0	0	0	0	0	0	0	0	0	0	0
3.6192	0.6362	-0.0485	C	0	0	0	0	0	0	0	0	0	0	0	0
3.685	1.1868	-0.9896	H	0	0	0	0	0	0	0	0	0	0	0	0
4.4983	-0.0001	0.066	H	0	0	0	0	0	0	0	0	0	0	0	0
3.2196	1.546	1.1554	C	0	0	0	0	0	0	0	0	0	0	0	0
3.5553	1.1145	2.1004	H	0	0	0	0	0	0	0	0	0	0	0	0
3.5054	2.6013	1.1092	H	0	0	0	0	0	0	0	0	0	0	0	0
-2.9603	-1.8792	0.6122	C	0	0	0	0	0	0	0	0	0	0	0	0
-2.1747	-2.3846	1.1833	H	0	0	0	0	0	0	0	0	0	0	0	0
-3.3455	-2.6102	-0.1085	H	0	0	0	0	0	0	0	0	0	0	0	0
-3.7665	-1.6196	1.3095	H	0	0	0	0	0	0	0	0	0	0	0	0
-3.5557	0.0705	-0.8572	C	0	0	0	0	0	0	0	0	0	0	0	0
-4.3211	0.4108	-0.1399	H	0	0	0	0	0	0	0	0	0	0	0	0
-3.1576	0.9612	-1.3552	H	0	0	0	0	0	0	0	0	0	0	0	0
1.6671	-1.0393	-2.1977	C	0	0	0	0	0	0	0	0	0	0	0	0
2.1036	-0.1931	-2.7445	H	0	0	0	0	0	0	0	0	0	0	0	0
0.8227	-1.4204	-2.7793	H	0	0	0	0	0	0	0	0	0	0	0	0
2.4368	-1.8202	-2.1575	H	0	0	0	0	0	0	0	0	0	0	0	0
1.1977	2.2502	-0.1583	C	0	0	0	0	0	0	0	0	0	0	0	0
1.0696	3.2057	0.3647	H	0	0	0	0	0	0	0	0	0	0	0	0
0.2292	1.9625	-0.5766	H	0	0	0	0	0	0	0	0	0	0	0	0
1.8766	2.4238	-0.9995	H	0	0	0	0	0	0	0	0	0	0	0	0
2.5822	-1.0821	1.1456	O	0	0	0	0	0	0	0	0	0	0	0	0
1.806	-1.6483	1.227	H	0	0	0	0	0	0	0	0	0	0	0	0
-4.1316	-0.7124	-1.8837	O	0	0	0	0	0	0	0	0	0	0	0	0
-4.6572	-1.4058	-1.4695	H	0	0	0	0	0	0	0	0	0	0	0	0
1 5 2	0 0 0 0
1 6 1	0 0 0 0
2 4 1	0 0 0 0
2 6 1	0 0 0 0
3 7 1	0 0 0 0
3 5 1	0 0 0 0
3 4 1	0 0 0 0
4 8 1	0 0 0 0
4 9 1	0 0 0 0
10 11 1	0 0 0 0
10 12 1	0 0 0 0
5 10 1	0 0 0 0
13 14 1	0 0 0 0
13 15 1	0 0 0 0
3 13 1	0 0 0 0
13 16 1	0 0 0 0
10 16 1	0 0 0 0
17 18 1	0 0 0 0
17 19 1	0 0 0 0
6 17 1	0 0 0 0
20 21 1	0 0 0 0
20 22 1	0 0 0 0
17 20 1	0 0 0 0
2 20 1	0 0 0 0
23 24 1	0 0 0 0
23 25 1	0 0 0 0
23 26 1	0 0 0 0
16 23 1	0 0 0 0
27 28 1	0 0 0 0
27 29 1	0 0 0 0
16 27 1	0 0 0 0
30 31 1	0 0 0 0
30 32 1	0 0 0 0
30 33 1	0 0 0 0
1 30 1	0 0 0 0
34 35 1	0 0 0 0
34 36 1	0 0 0 0
34 37 1	0 0 0 0
2 34 1	0 0 0 0
38 39 1	0 0 0 0
6 38 1	0 0 0 0
40 41 1	0 0 0 0
27 40 1	0 0 0 0
M END
$$$$
M0009
Spartan	02182121073D
41 43 0	0 0 0 0	0 0 0	999	V2	0
1.2564	-0.8046	-0.7575	C	0	0	0	0	0	0	0	0	0	0	0	0
1.7876	0.7207	1.1655	C	0	0	0	0	0	0	0	0	0	0	0	0
-0.5275	-0.2164	0.9635	C	0	0	0	0	0	0	0	0	0	0	0	0
0.4947	0.4807	1.9286	C	0	0	0	0	0	0	0	0	0	0	0	0
-0.0324	-0.6133	-0.4384	C	0	0	0	0	0	0	0	0	0	0	0	0
2.1737	-0.5838	0.4113	C	0	0	0	0	0	0	0	0	0	0	0	0
-0.8539	-1.1421	1.4614	H	0	0	0	0	0	0	0	0	0	0	0	0
0.0622	1.4143	2.3077	H	0	0	0	0	0	0	0	0	0	0	0	0
0.6829	-0.1632	2.7915	H	0	0	0	0	0	0	0	0	0	0	0	0
-1.2168	-0.6289	-1.3861	C	0	0	0	0	0	0	0	0	0	0	0	0
-1.394	-1.6184	-1.8253	H	0	0	0	0	0	0	0	0	0	0	0	0
-1.0272	0.0529	-2.227	H	0	0	0	0	0	0	0	0	0	0	0	0
-1.7974	0.582	0.6405	C	0	0	0	0	0	0	0	0	0	0	0	0
-1.5206	1.604	0.3495	H	0	0	0	0	0	0	0	0	0	0	0	0
-2.478	0.6653	1.4929	H	0	0	0	0	0	0	0	0	0	0	0	0
-2.4383	-0.1461	-0.5596	C	0	0	0	0	0	0	0	0	0	0	0	0
3.6489	-0.1363	0.4839	C	0	0	0	0	0	0	0	0	0	0	0	0
3.968	0.4806	-0.3597	H	0	0	0	0	0	0	0	0	0	0	0	0
4.3632	-0.9493	0.6356	H	0	0	0	0	0	0	0	0	0	0	0	0
3.2382	0.7111	1.7292	C	0	0	0	0	0	0	0	0	0	0	0	0
3.3305	0.1277	2.6474	H	0	0	0	0	0	0	0	0	0	0	0	0
3.7201	1.6845	1.8599	H	0	0	0	0	0	0	0	0	0	0	0	0
-3.2727	-1.3456	-0.0873	C	0	0	0	0	0	0	0	0	0	0	0	0
-2.6603	-2.0743	0.455	H	0	0	0	0	0	0	0	0	0	0	0	0
-3.7235	-1.869	-0.9408	H	0	0	0	0	0	0	0	0	0	0	0	0
-4.0749	-1.0294	0.5903	H	0	0	0	0	0	0	0	0	0	0	0	0
-3.3073	0.7968	-1.3988	C	0	0	0	0	0	0	0	0	0	0	0	0
-2.6985	1.6427	-1.7363	H	0	0	0	0	0	0	0	0	0	0	0	0
-3.6628	0.2683	-2.2992	H	0	0	0	0	0	0	0	0	0	0	0	0
1.7893	-1.1522	-2.1134	C	0	0	0	0	0	0	0	0	0	0	0	0
2.4559	-0.361	-2.4806	H	0	0	0	0	0	0	0	0	0	0	0	0
0.994	-1.295	-2.851	H	0	0	0	0	0	0	0	0	0	0	0	0
2.3853	-2.0721	-2.0694	H	0	0	0	0	0	0	0	0	0	0	0	0
1.6258	1.9432	0.2513	C	0	0	0	0	0	0	0	0	0	0	0	0
1.6037	2.847	0.8726	H	0	0	0	0	0	0	0	0	0	0	0	0
0.6981	1.9111	-0.326	H	0	0	0	0	0	0	0	0	0	0	0	0
2.4501	2.0533	-0.4613	H	0	0	0	0	0	0	0	0	0	0	0	0
2.1306	-1.7184	1.2898	O	0	0	0	0	0	0	0	0	0	0	0	0
1.253	-2.1087	1.2059	H	0	0	0	0	0	0	0	0	0	0	0	0
-4.3855	1.3664	-0.6834	O	0	0	0	0	0	0	0	0	0	0	0	0
-5.0403	0.6754	-0.5321	H	0	0	0	0	0	0	0	0	0	0	0	0
1 5 2	0 0 0 0
1 6 1	0 0 0 0
2 4 1	0 0 0 0
2 6 1	0 0 0 0
3 7 1	0 0 0 0
3 5 1	0 0 0 0
3 4 1	0 0 0 0
4 8 1	0 0 0 0
4 9 1	0 0 0 0
10 11 1	0 0 0 0
10 12 1	0 0 0 0
5 10 1	0 0 0 0
13 14 1	0 0 0 0
13 15 1	0 0 0 0
3 13 1	0 0 0 0
13 16 1	0 0 0 0
10 16 1	0 0 0 0
17 18 1	0 0 0 0
17 19 1	0 0 0 0
6 17 1	0 0 0 0
20 21 1	0 0 0 0
20 22 1	0 0 0 0
17 20 1	0 0 0 0
2 20 1	0 0 0 0
23 24 1	0 0 0 0
23 25 1	0 0 0 0
23 26 1	0 0 0 0
16 23 1	0 0 0 0
27 28 1	0 0 0 0
27 29 1	0 0 0 0
16 27 1	0 0 0 0
30 31 1	0 0 0 0
30 32 1	0 0 0 0
30 33 1	0 0 0 0
1 30 1	0 0 0 0
34 35 1	0 0 0 0
34 36 1	0 0 0 0
34 37 1	0 0 0 0
2 34 1	0 0 0 0
38 39 1	0 0 0 0
6 38 1	0 0 0 0
40 41 1	0 0 0 0
27 40 1	0 0 0 0
M END
$$$$
M0010
Spartan	02182121073D
41 43 0	0 0 0 0	0 0 0	999	V2	0
1.1933	-0.6943	-0.8217	C	0	0	0	0	0	0	0	0	0	0	0	0
1.708	1.1373	0.8135	C	0	0	0	0	0	0	0	0	0	0	0	0
-0.4034	-0.1954	1.0788	C	0	0	0	0	0	0	0	0	0	0	0	0
0.561	0.8339	1.7687	C	0	0	0	0	0	0	0	0	0	0	0	0
-0.0585	-0.6551	-0.345	C	0	0	0	0	0	0	0	0	0	0	0	0
2.1902	-0.1895	0.1816	C	0	0	0	0	0	0	0	0	0	0	0	0
-0.3881	-1.0967	1.7035	H	0	0	0	0	0	0	0	0	0	0	0	0
0.0071	1.7458	2.0243	H	0	0	0	0	0	0	0	0	0	0	0	0
0.9377	0.4068	2.7002	H	0	0	0	0	0	0	0	0	0	0	0	0
-1.3394	-0.9436	-1.0997	C	0	0	0	0	0	0	0	0	0	0	0	0
-1.3696	-1.9572	-1.5175	H	0	0	0	0	0	0	0	0	0	0	0	0
-1.4455	-0.2442	-1.938	H	0	0	0	0	0	0	0	0	0	0	0	0
-1.8605	0.2614	0.9295	C	0	0	0	0	0	0	0	0	0	0	0	0
-1.8587	1.2855	0.5278	H	0	0	0	0	0	0	0	0	0	0	0	0
-2.4042	0.2827	1.8812	H	0	0	0	0	0	0	0	0	0	0	0	0
-2.4898	-0.7074	-0.0929	C	0	0	0	0	0	0	0	0	0	0	0	0
3.5833	0.4546	-0.0145	C	0	0	0	0	0	0	0	0	0	0	0	0
3.7041	0.9856	-0.9628	H	0	0	0	0	0	0	0	0	0	0	0	0
4.4335	-0.2163	0.1353	H	0	0	0	0	0	0	0	0	0	0	0	0
3.2015	1.4087	1.1613	C	0	0	0	0	0	0	0	0	0	0	0	0
3.4928	0.9833	2.1234	H	0	0	0	0	0	0	0	0	0	0	0	0
3.5401	2.4473	1.0975	H	0	0	0	0	0	0	0	0	0	0	0	0
-2.9008	-2.0182	0.5891	C	0	0	0	0	0	0	0	0	0	0	0	0
-2.0456	-2.5087	1.0651	H	0	0	0	0	0	0	0	0	0	0	0	0
-3.3174	-2.7217	-0.1417	H	0	0	0	0	0	0	0	0	0	0	0	0
-3.6596	-1.8435	1.3614	H	0	0	0	0	0	0	0	0	0	0	0	0
-3.7321	-0.1206	-0.7791	C	0	0	0	0	0	0	0	0	0	0	0	0
-4.1154	-0.8438	-1.5075	H	0	0	0	0	0	0	0	0	0	0	0	0
-4.5231	0.0356	-0.0274	H	0	0	0	0	0	0	0	0	0	0	0	0
1.5959	-1.0713	-2.2161	C	0	0	0	0	0	0	0	0	0	0	0	0
2.0766	-0.2249	-2.7246	H	0	0	0	0	0	0	0	0	0	0	0	0
0.7384	-1.3823	-2.8198	H	0	0	0	0	0	0	0	0	0	0	0	0
2.3256	-1.8919	-2.2178	H	0	0	0	0	0	0	0	0	0	0	0	0
1.2427	2.1736	-0.218	C	0	0	0	0	0	0	0	0	0	0	0	0
1.1657	3.1488	0.2766	H	0	0	0	0	0	0	0	0	0	0	0	0
0.2612	1.9266	-0.6329	H	0	0	0	0	0	0	0	0	0	0	0	0
1.935	2.2832	-1.0587	H	0	0	0	0	0	0	0	0	0	0	0	0
2.3212	-1.1291	1.2633	O	0	0	0	0	0	0	0	0	0	0	0	0
2.516	-1.9816	0.8559	H	0	0	0	0	0	0	0	0	0	0	0	0
-3.4937	1.0622	-1.5147	O	0	0	0	0	0	0	0	0	0	0	0	0
-3.3255	1.7743	-0.8875	H	0	0	0	0	0	0	0	0	0	0	0	0
1 5 2	0 0 0 0
1 6 1	0 0 0 0
2 4 1	0 0 0 0
2 6 1	0 0 0 0
3 7 1	0 0 0 0
3 5 1	0 0 0 0
3 4 1	0 0 0 0
4 8 1	0 0 0 0
4 9 1	0 0 0 0
10 11 1	0 0 0 0
10 12 1	0 0 0 0
5 10 1	0 0 0 0
13 14 1	0 0 0 0
13 15 1	0 0 0 0
3 13 1	0 0 0 0
13 16 1	0 0 0 0
10 16 1	0 0 0 0
17 18 1	0 0 0 0
17 19 1	0 0 0 0
6 17 1	0 0 0 0
20 21 1	0 0 0 0
20 22 1	0 0 0 0
17 20 1	0 0 0 0
2 20 1	0 0 0 0
23 24 1	0 0 0 0
23 25 1	0 0 0 0
23 26 1	0 0 0 0
16 23 1	0 0 0 0
27 28 1	0 0 0 0
27 29 1	0 0 0 0
16 27 1	0 0 0 0
30 31 1	0 0 0 0
30 32 1	0 0 0 0
30 33 1	0 0 0 0
1 30 1	0 0 0 0
34 35 1	0 0 0 0
34 36 1	0 0 0 0
34 37 1	0 0 0 0
2 34 1	0 0 0 0
38 39 1	0 0 0 0
6 38 1	0 0 0 0
40 41 1	0 0 0 0
27 40 1	0 0 0 0
M END
$$$$
M0011
Spartan	02182121073D
41 43 0	0 0 0 0	0 0 0	999	V2	0
1.2136	-0.6925	-0.7991	C	0	0	0	0	0	0	0	0	0	0	0	0
1.7203	1.1424	0.8339	C	0	0	0	0	0	0	0	0	0	0	0	0
-0.3827	-0.2021	1.1062	C	0	0	0	0	0	0	0	0	0	0	0	0
0.5821	0.8277	1.7956	C	0	0	0	0	0	0	0	0	0	0	0	0
-0.0363	-0.6616	-0.3169	C	0	0	0	0	0	0	0	0	0	0	0	0
2.2114	-0.1793	0.1985	C	0	0	0	0	0	0	0	0	0	0	0	0
-0.3646	-1.1051	1.7297	H	0	0	0	0	0	0	0	0	0	0	0	0
0.0237	1.7352	2.0585	H	0	0	0	0	0	0	0	0	0	0	0	0
0.9684	0.3975	2.7221	H	0	0	0	0	0	0	0	0	0	0	0	0
-1.3152	-0.9596	-1.0711	C	0	0	0	0	0	0	0	0	0	0	0	0
-1.3462	-1.9829	-1.4672	H	0	0	0	0	0	0	0	0	0	0	0	0
-1.4104	-0.278	-1.9249	H	0	0	0	0	0	0	0	0	0	0	0	0
-1.8384	0.2591	0.9587	C	0	0	0	0	0	0	0	0	0	0	0	0
-1.8623	1.2788	0.5567	H	0	0	0	0	0	0	0	0	0	0	0	0
-2.3816	0.2626	1.9114	H	0	0	0	0	0	0	0	0	0	0	0	0
-2.4692	-0.7027	-0.069	C	0	0	0	0	0	0	0	0	0	0	0	0
3.5975	0.478	-0.0061	C	0	0	0	0	0	0	0	0	0	0	0	0
3.7067	1.0105	-0.9546	H	0	0	0	0	0	0	0	0	0	0	0	0
4.4547	-0.1848	0.1379	H	0	0	0	0	0	0	0	0	0	0	0	0
3.2133	1.4273	1.1731	C	0	0	0	0	0	0	0	0	0	0	0	0
3.5145	1.0035	2.1331	H	0	0	0	0	0	0	0	0	0	0	0	0
3.5421	2.469	1.1085	H	0	0	0	0	0	0	0	0	0	0	0	0
-2.9069	-2.0116	0.6006	C	0	0	0	0	0	0	0	0	0	0	0	0
-2.0599	-2.5109	1.0823	H	0	0	0	0	0	0	0	0	0	0	0	0
-3.324	-2.7097	-0.1358	H	0	0	0	0	0	0	0	0	0	0	0	0
-3.6694	-1.8299	1.3677	H	0	0	0	0	0	0	0	0	0	0	0	0
-3.6869	-0.0843	-0.7536	C	0	0	0	0	0	0	0	0	0	0	0	0
-4.09	-0.8016	-1.4879	H	0	0	0	0	0	0	0	0	0	0	0	0
-4.4701	0.0937	0.0016	H	0	0	0	0	0	0	0	0	0	0	0	0
1.6129	-1.0665	-2.1954	C	0	0	0	0	0	0	0	0	0	0	0	0
2.0711	-0.2128	-2.7108	H	0	0	0	0	0	0	0	0	0	0	0	0
0.7581	-1.398	-2.7905	H	0	0	0	0	0	0	0	0	0	0	0	0
2.3592	-1.871	-2.2009	H	0	0	0	0	0	0	0	0	0	0	0	0
1.2383	2.1748	-0.1948	C	0	0	0	0	0	0	0	0	0	0	0	0
1.1658	3.1516	0.2985	H	0	0	0	0	0	0	0	0	0	0	0	0
0.2511	1.926	-0.5943	H	0	0	0	0	0	0	0	0	0	0	0	0
1.9203	2.2834	-1.045	H	0	0	0	0	0	0	0	0	0	0	0	0
2.3594	-1.1205	1.2777	O	0	0	0	0	0	0	0	0	0	0	0	0
2.5343	-1.9742	0.8659	H	0	0	0	0	0	0	0	0	0	0	0	0
-3.3124	1.125	-1.3862	O	0	0	0	0	0	0	0	0	0	0	0	0
-4.0923	1.4938	-1.8138	H	0	0	0	0	0	0	0	0	0	0	0	0
1 5 2	0 0 0 0
1 6 1	0 0 0 0
2 4 1	0 0 0 0
2 6 1	0 0 0 0
3 7 1	0 0 0 0
3 5 1	0 0 0 0
3 4 1	0 0 0 0
4 8 1	0 0 0 0
4 9 1	0 0 0 0
10 11 1	0 0 0 0
10 12 1	0 0 0 0
5 10 1	0 0 0 0
13 14 1	0 0 0 0
13 15 1	0 0 0 0
3 13 1	0 0 0 0
13 16 1	0 0 0 0
10 16 1	0 0 0 0
17 18 1	0 0 0 0
17 19 1	0 0 0 0
6 17 1	0 0 0 0
20 21 1	0 0 0 0
20 22 1	0 0 0 0
17 20 1	0 0 0 0
2 20 1	0 0 0 0
23 24 1	0 0 0 0
23 25 1	0 0 0 0
23 26 1	0 0 0 0
16 23 1	0 0 0 0
27 28 1	0 0 0 0
27 29 1	0 0 0 0
16 27 1	0 0 0 0
30 31 1	0 0 0 0
30 32 1	0 0 0 0
30 33 1	0 0 0 0
1 30 1	0 0 0 0
34 35 1	0 0 0 0
34 36 1	0 0 0 0
34 37 1	0 0 0 0
2 34 1	0 0 0 0
38 39 1	0 0 0 0
6 38 1	0 0 0 0
40 41 1	0 0 0 0
27 40 1	0 0 0 0
M END
$$$$
M0012
Spartan	02182121073D
41 43 0	0 0 0 0	0 0 0	999	V2	0
1.2293	-0.6701	-0.8639	C	0	0	0	0	0	0	0	0	0	0	0	0
1.7317	1.169	0.7678	C	0	0	0	0	0	0	0	0	0	0	0	0
-0.3691	-0.1799	1.0384	C	0	0	0	0	0	0	0	0	0	0	0	0
0.5914	0.8539	1.7272	C	0	0	0	0	0	0	0	0	0	0	0	0
-0.0204	-0.6436	-0.3813	C	0	0	0	0	0	0	0	0	0	0	0	0
2.225	-0.1528	0.1346	C	0	0	0	0	0	0	0	0	0	0	0	0
-0.3549	-1.0797	1.6652	H	0	0	0	0	0	0	0	0	0	0	0	0
0.0321	1.7604	1.989	H	0	0	0	0	0	0	0	0	0	0	0	0
0.976	0.4258	2.6549	H	0	0	0	0	0	0	0	0	0	0	0	0
-1.2991	-0.961	-1.1297	C	0	0	0	0	0	0	0	0	0	0	0	0
-1.3215	-1.9879	-1.5141	H	0	0	0	0	0	0	0	0	0	0	0	0
-1.3908	-0.2998	-2.0043	H	0	0	0	0	0	0	0	0	0	0	0	0
-1.8274	0.273	0.8863	C	0	0	0	0	0	0	0	0	0	0	0	0
-1.8425	1.2967	0.4802	H	0	0	0	0	0	0	0	0	0	0	0	0
-2.3612	0.2883	1.8437	H	0	0	0	0	0	0	0	0	0	0	0	0
-2.4567	-0.7028	-0.133	C	0	0	0	0	0	0	0	0	0	0	0	0
3.6109	0.505	-0.0673	C	0	0	0	0	0	0	0	0	0	0	0	0
3.7228	1.0366	-1.016	H	0	0	0	0	0	0	0	0	0	0	0	0
4.4684	-0.1563	0.0792	H	0	0	0	0	0	0	0	0	0	0	0	0
3.2238	1.4552	1.1101	C	0	0	0	0	0	0	0	0	0	0	0	0
3.5232	1.033	2.0711	H	0	0	0	0	0	0	0	0	0	0	0	0
3.5514	2.4971	1.0449	H	0	0	0	0	0	0	0	0	0	0	0	0
-2.8926	-2.0016	0.5552	C	0	0	0	0	0	0	0	0	0	0	0	0
-2.0633	-2.4721	1.094	H	0	0	0	0	0	0	0	0	0	0	0	0
-3.2609	-2.7226	-0.1837	H	0	0	0	0	0	0	0	0	0	0	0	0
-3.7023	-1.8048	1.2636	H	0	0	0	0	0	0	0	0	0	0	0	0
-3.6556	-0.0723	-0.8498	C	0	0	0	0	0	0	0	0	0	0	0	0
-3.3192	0.8255	-1.3961	H	0	0	0	0	0	0	0	0	0	0	0	0
-4.06	-0.7729	-1.5888	H	0	0	0	0	0	0	0	0	0	0	0	0
1.6324	-1.0524	-2.2566	C	0	0	0	0	0	0	0	0	0	0	0	0
2.0967	-0.2028	-2.7744	H	0	0	0	0	0	0	0	0	0	0	0	0
0.7794	-1.3856	-2.8544	H	0	0	0	0	0	0	0	0	0	0	0	0
2.3763	-1.8597	-2.2533	H	0	0	0	0	0	0	0	0	0	0	0	0
1.253	2.2013	-0.2617	C	0	0	0	0	0	0	0	0	0	0	0	0
1.1731	3.1773	0.2323	H	0	0	0	0	0	0	0	0	0	0	0	0
0.2694	1.9478	-0.6679	H	0	0	0	0	0	0	0	0	0	0	0	0
1.9391	2.314	-1.108	H	0	0	0	0	0	0	0	0	0	0	0	0
2.3691	-1.0902	1.2161	O	0	0	0	0	0	0	0	0	0	0	0	0
2.5793	-1.9396	0.8104	H	0	0	0	0	0	0	0	0	0	0	0	0
-4.7321	0.2376	0.0123	O	0	0	0	0	0	0	0	0	0	0	0	0
-4.4242	0.9131	0.6278	H	0	0	0	0	0	0	0	0	0	0	0	0
1 5 2	0 0 0 0
1 6 1	0 0 0 0
2 4 1	0 0 0 0
2 6 1	0 0 0 0
3 7 1	0 0 0 0
3 5 1	0 0 0 0
3 4 1	0 0 0 0
4 8 1	0 0 0 0
4 9 1	0 0 0 0
10 11 1	0 0 0 0
10 12 1	0 0 0 0
5 10 1	0 0 0 0
13 14 1	0 0 0 0
13 15 1	0 0 0 0
3 13 1	0 0 0 0
13 16 1	0 0 0 0
10 16 1	0 0 0 0
17 18 1	0 0 0 0
17 19 1	0 0 0 0
6 17 1	0 0 0 0
20 21 1	0 0 0 0
20 22 1	0 0 0 0
17 20 1	0 0 0 0
2 20 1	0 0 0 0
23 24 1	0 0 0 0
23 25 1	0 0 0 0
23 26 1	0 0 0 0
16 23 1	0 0 0 0
27 28 1	0 0 0 0
27 29 1	0 0 0 0
16 27 1	0 0 0 0
30 31 1	0 0 0 0
30 32 1	0 0 0 0
30 33 1	0 0 0 0
1 30 1	0 0 0 0
34 35 1	0 0 0 0
34 36 1	0 0 0 0
34 37 1	0 0 0 0
2 34 1	0 0 0 0
38 39 1	0 0 0 0
6 38 1	0 0 0 0
40 41 1	0 0 0 0
27 40 1	0 0 0 0
M END
$$$$
M0013
Spartan	02182121073D
41 43 0	0 0 0 0	0 0 0	999	V2	0
1.2084	-0.6192	-0.7733	C	0	0	0	0	0	0	0	0	0	0	0	0
1.7066	1.2291	0.8474	C	0	0	0	0	0	0	0	0	0	0	0	0
-0.4039	-0.1072	1.1112	C	0	0	0	0	0	0	0	0	0	0	0	0
0.5505	0.9356	1.795	C	0	0	0	0	0	0	0	0	0	0	0	0
-0.0464	-0.5766	-0.3052	C	0	0	0	0	0	0	0	0	0	0	0	0
2.1967	-0.1037	0.2338	C	0	0	0	0	0	0	0	0	0	0	0	0
-0.3823	-1.003	1.7433	H	0	0	0	0	0	0	0	0	0	0	0	0
-0.0089	1.8491	2.0311	H	0	0	0	0	0	0	0	0	0	0	0	0
0.9182	0.5231	2.7367	H	0	0	0	0	0	0	0	0	0	0	0	0
-1.3217	-0.8729	-1.0685	C	0	0	0	0	0	0	0	0	0	0	0	0
-1.3358	-1.8833	-1.4952	H	0	0	0	0	0	0	0	0	0	0	0	0
-1.4098	-0.1699	-1.9124	H	0	0	0	0	0	0	0	0	0	0	0	0
-1.8656	0.3326	0.9536	C	0	0	0	0	0	0	0	0	0	0	0	0
-1.8938	1.3529	0.5422	H	0	0	0	0	0	0	0	0	0	0	0	0
-2.4101	0.3495	1.9044	H	0	0	0	0	0	0	0	0	0	0	0	0
-2.4789	-0.6551	-0.0589	C	0	0	0	0	0	0	0	0	0	0	0	0
3.5906	0.5405	0.0425	C	0	0	0	0	0	0	0	0	0	0	0	0
3.7186	1.0619	-0.9101	H	0	0	0	0	0	0	0	0	0	0	0	0
4.4406	-0.1267	0.2064	H	0	0	0	0	0	0	0	0	0	0	0	0
3.1969	1.5058	1.2053	C	0	0	0	0	0	0	0	0	0	0	0	0
3.4804	1.0906	2.1742	H	0	0	0	0	0	0	0	0	0	0	0	0
3.5347	2.5441	1.134	H	0	0	0	0	0	0	0	0	0	0	0	0
-2.856	-1.9803	0.6144	C	0	0	0	0	0	0	0	0	0	0	0	0
-1.9789	-2.4887	1.0282	H	0	0	0	0	0	0	0	0	0	0	0	0
-3.3287	-2.6491	-0.1109	H	0	0	0	0	0	0	0	0	0	0	0	0
-3.567	-1.8121	1.4315	H	0	0	0	0	0	0	0	0	0	0	0	0
-3.714	-0.0519	-0.7346	C	0	0	0	0	0	0	0	0	0	0	0	0
-4.5028	0.1095	0.008	H	0	0	0	0	0	0	0	0	0	0	0	0
-3.4525	0.9328	-1.1571	H	0	0	0	0	0	0	0	0	0	0	0	0
1.624	-1.0067	-2.1607	C	0	0	0	0	0	0	0	0	0	0	0	0
2.0886	-0.1581	-2.6793	H	0	0	0	0	0	0	0	0	0	0	0	0
0.7776	-1.3465	-2.7638	H	0	0	0	0	0	0	0	0	0	0	0	0
2.3711	-1.8105	-2.1473	H	0	0	0	0	0	0	0	0	0	0	0	0
1.2497	2.2542	-0.1988	C	0	0	0	0	0	0	0	0	0	0	0	0
1.1771	3.2369	0.2826	H	0	0	0	0	0	0	0	0	0	0	0	0
0.2658	2.0078	-0.609	H	0	0	0	0	0	0	0	0	0	0	0	0
1.9437	2.3484	-1.0408	H	0	0	0	0	0	0	0	0	0	0	0	0
2.3184	-1.0319	1.3257	O	0	0	0	0	0	0	0	0	0	0	0	0
2.5235	-1.8878	0.9315	H	0	0	0	0	0	0	0	0	0	0	0	0
-4.285	-0.8873	-1.723	O	0	0	0	0	0	0	0	0	0	0	0	0
-3.6397	-0.9756	-2.4343	H	0	0	0	0	0	0	0	0	0	0	0	0
1 5 2	0 0 0 0
1 6 1	0 0 0 0
2 4 1	0 0 0 0
2 6 1	0 0 0 0
3 7 1	0 0 0 0
3 5 1	0 0 0 0
3 4 1	0 0 0 0
4 8 1	0 0 0 0
4 9 1	0 0 0 0
10 11 1	0 0 0 0
10 12 1	0 0 0 0
5 10 1	0 0 0 0
13 14 1	0 0 0 0
13 15 1	0 0 0 0
3 13 1	0 0 0 0
13 16 1	0 0 0 0
10 16 1	0 0 0 0
17 18 1	0 0 0 0
17 19 1	0 0 0 0
6 17 1	0 0 0 0
20 21 1	0 0 0 0
20 22 1	0 0 0 0
17 20 1	0 0 0 0
2 20 1	0 0 0 0
23 24 1	0 0 0 0
23 25 1	0 0 0 0
23 26 1	0 0 0 0
16 23 1	0 0 0 0
27 28 1	0 0 0 0
27 29 1	0 0 0 0
16 27 1	0 0 0 0
30 31 1	0 0 0 0
30 32 1	0 0 0 0
30 33 1	0 0 0 0
1 30 1	0 0 0 0
34 35 1	0 0 0 0
34 36 1	0 0 0 0
34 37 1	0 0 0 0
2 34 1	0 0 0 0
38 39 1	0 0 0 0
6 38 1	0 0 0 0
40 41 1	0 0 0 0
27 40 1	0 0 0 0
M END
$$$$
M0014
Spartan	02182121073D
41 43 0	0 0 0 0	0 0 0	999	V2	0
1.2375	-0.6298	-0.7832	C	0	0	0	0	0	0	0	0	0	0	0	0
1.7402	1.2035	0.8542	C	0	0	0	0	0	0	0	0	0	0	0	0
-0.3755	-0.127	1.102	C	0	0	0	0	0	0	0	0	0	0	0	0
0.5824	0.9046	1.7978	C	0	0	0	0	0	0	0	0	0	0	0	0
-0.0186	-0.5884	-0.3175	C	0	0	0	0	0	0	0	0	0	0	0	0
2.2262	-0.1249	0.228	C	0	0	0	0	0	0	0	0	0	0	0	0
-0.3625	-1.0275	1.7277	H	0	0	0	0	0	0	0	0	0	0	0	0
0.0263	1.8179	2.0434	H	0	0	0	0	0	0	0	0	0	0	0	0
0.9484	0.4809	2.7352	H	0	0	0	0	0	0	0	0	0	0	0	0
-1.2924	-0.8805	-1.0835	C	0	0	0	0	0	0	0	0	0	0	0	0
-1.3198	-1.8912	-1.5043	H	0	0	0	0	0	0	0	0	0	0	0	0
-1.3854	-0.1919	-1.9345	H	0	0	0	0	0	0	0	0	0	0	0	0
-1.8332	0.3258	0.9434	C	0	0	0	0	0	0	0	0	0	0	0	0
-1.8496	1.3492	0.5395	H	0	0	0	0	0	0	0	0	0	0	0	0
-2.3796	0.3407	1.8934	H	0	0	0	0	0	0	0	0	0	0	0	0
-2.4502	-0.65	-0.0798	C	0	0	0	0	0	0	0	0	0	0	0	0
3.6225	0.5165	0.0441	C	0	0	0	0	0	0	0	0	0	0	0	0
3.7533	1.047	-0.9032	H	0	0	0	0	0	0	0	0	0	0	0	0
4.4692	-0.1563	0.2026	H	0	0	0	0	0	0	0	0	0	0	0	0
3.2312	1.4715	1.2161	C	0	0	0	0	0	0	0	0	0	0	0	0
3.5122	1.0451	2.181	H	0	0	0	0	0	0	0	0	0	0	0	0
3.5729	2.5095	1.1561	H	0	0	0	0	0	0	0	0	0	0	0	0
-2.8517	-1.9698	0.5922	C	0	0	0	0	0	0	0	0	0	0	0	0
-1.986	-2.471	1.0378	H	0	0	0	0	0	0	0	0	0	0	0	0
-3.2971	-2.6474	-0.1413	H	0	0	0	0	0	0	0	0	0	0	0	0
-3.5865	-1.7946	1.3873	H	0	0	0	0	0	0	0	0	0	0	0	0
-3.6665	-0.0264	-0.7551	C	0	0	0	0	0	0	0	0	0	0	0	0
-4.445	0.1655	0.002	H	0	0	0	0	0	0	0	0	0	0	0	0
-3.3783	0.9449	-1.1902	H	0	0	0	0	0	0	0	0	0	0	0	0
1.6528	-1.0102	-2.173	C	0	0	0	0	0	0	0	0	0	0	0	0
2.1203	-0.1598	-2.6866	H	0	0	0	0	0	0	0	0	0	0	0	0
0.8043	-1.3429	-2.7774	H	0	0	0	0	0	0	0	0	0	0	0	0
2.3975	-1.8167	-2.1646	H	0	0	0	0	0	0	0	0	0	0	0	0
1.2878	2.24	-0.1826	C	0	0	0	0	0	0	0	0	0	0	0	0
1.2112	3.2168	0.3095	H	0	0	0	0	0	0	0	0	0	0	0	0
0.3074	1.9965	-0.602	H	0	0	0	0	0	0	0	0	0	0	0	0
1.9865	2.3447	-1.0189	H	0	0	0	0	0	0	0	0	0	0	0	0
2.3471	-1.0646	1.3114	O	0	0	0	0	0	0	0	0	0	0	0	0
2.504	-1.9245	0.9045	H	0	0	0	0	0	0	0	0	0	0	0	0
-4.1378	-0.9064	-1.7581	O	0	0	0	0	0	0	0	0	0	0	0	0
-4.9255	-0.5187	-2.1533	H	0	0	0	0	0	0	0	0	0	0	0	0
1 5 2	0 0 0 0
1 6 1	0 0 0 0
2 4 1	0 0 0 0
2 6 1	0 0 0 0
3 7 1	0 0 0 0
3 5 1	0 0 0 0
3 4 1	0 0 0 0
4 8 1	0 0 0 0
4 9 1	0 0 0 0
10 11 1	0 0 0 0
10 12 1	0 0 0 0
5 10 1	0 0 0 0
13 14 1	0 0 0 0
13 15 1	0 0 0 0
3 13 1	0 0 0 0
13 16 1	0 0 0 0
10 16 1	0 0 0 0
17 18 1	0 0 0 0
17 19 1	0 0 0 0
6 17 1	0 0 0 0
20 21 1	0 0 0 0
20 22 1	0 0 0 0
17 20 1	0 0 0 0
2 20 1	0 0 0 0
23 24 1	0 0 0 0
23 25 1	0 0 0 0
23 26 1	0 0 0 0
16 23 1	0 0 0 0
27 28 1	0 0 0 0
27 29 1	0 0 0 0
16 27 1	0 0 0 0
30 31 1	0 0 0 0
30 32 1	0 0 0 0
30 33 1	0 0 0 0
1 30 1	0 0 0 0
34 35 1	0 0 0 0
34 36 1	0 0 0 0
34 37 1	0 0 0 0
2 34 1	0 0 0 0
38 39 1	0 0 0 0
6 38 1	0 0 0 0
40 41 1	0 0 0 0
27 40 1	0 0 0 0
M END
$$$$
M0015
Spartan	02182121073D
41 43 0	0 0 0 0	0 0 0	999	V2	0
1.2326	-0.6062	-0.8032	C	0	0	0	0	0	0	0	0	0	0	0	0
1.7293	1.235	0.827	C	0	0	0	0	0	0	0	0	0	0	0	0
-0.3719	-0.1141	1.0924	C	0	0	0	0	0	0	0	0	0	0	0	0
0.5833	0.9249	1.7812	C	0	0	0	0	0	0	0	0	0	0	0	0
-0.0201	-0.5765	-0.3279	C	0	0	0	0	0	0	0	0	0	0	0	0
2.224	-0.0893	0.1996	C	0	0	0	0	0	0	0	0	0	0	0	0
-0.3498	-1.0131	1.7204	H	0	0	0	0	0	0	0	0	0	0	0	0
0.0217	1.8325	2.0338	H	0	0	0	0	0	0	0	0	0	0	0	0
0.9622	0.5029	2.7141	H	0	0	0	0	0	0	0	0	0	0	0	0
-1.2957	-0.8863	-1.0842	C	0	0	0	0	0	0	0	0	0	0	0	0
-1.3163	-1.9056	-1.4858	H	0	0	0	0	0	0	0	0	0	0	0	0
-1.3956	-0.2173	-1.9495	H	0	0	0	0	0	0	0	0	0	0	0	0
-1.8328	0.3316	0.9413	C	0	0	0	0	0	0	0	0	0	0	0	0
-1.857	1.3557	0.5403	H	0	0	0	0	0	0	0	0	0	0	0	0
-2.3748	0.3432	1.8939	H	0	0	0	0	0	0	0	0	0	0	0	0
-2.453	-0.6404	-0.084	C	0	0	0	0	0	0	0	0	0	0	0	0
3.6118	0.5665	0.0033	C	0	0	0	0	0	0	0	0	0	0	0	0
3.7287	1.0957	-0.9461	H	0	0	0	0	0	0	0	0	0	0	0	0
4.4677	-0.0955	0.1556	H	0	0	0	0	0	0	0	0	0	0	0	0
3.2201	1.5198	1.1765	C	0	0	0	0	0	0	0	0	0	0	0	0
3.5139	1.0992	2.1399	H	0	0	0	0	0	0	0	0	0	0	0	0
3.5498	2.5612	1.1109	H	0	0	0	0	0	0	0	0	0	0	0	0
-2.863	-1.9532	0.597	C	0	0	0	0	0	0	0	0	0	0	0	0
-2.014	-2.4271	1.0998	H	0	0	0	0	0	0	0	0	0	0	0	0
-3.2388	-2.677	-0.1362	H	0	0	0	0	0	0	0	0	0	0	0	0
-3.6442	-1.7821	1.3478	H	0	0	0	0	0	0	0	0	0	0	0	0
-3.6658	-0.0001	-0.7654	C	0	0	0	0	0	0	0	0	0	0	0	0
-4.432	0.236	-0.0084	H	0	0	0	0	0	0	0	0	0	0	0	0
-3.363	0.9453	-1.2282	H	0	0	0	0	0	0	0	0	0	0	0	0
1.6412	-0.9875	-2.1947	C	0	0	0	0	0	0	0	0	0	0	0	0
2.1126	-0.1391	-2.7082	H	0	0	0	0	0	0	0	0	0	0	0	0
0.7888	-1.3138	-2.7975	H	0	0	0	0	0	0	0	0	0	0	0	0
2.3807	-1.7991	-2.1895	H	0	0	0	0	0	0	0	0	0	0	0	0
1.2572	2.265	-0.2076	C	0	0	0	0	0	0	0	0	0	0	0	0
1.1793	3.2431	0.2824	H	0	0	0	0	0	0	0	0	0	0	0	0
0.2738	2.0132	-0.6153	H	0	0	0	0	0	0	0	0	0	0	0	0
1.9457	2.3717	-1.0526	H	0	0	0	0	0	0	0	0	0	0	0	0
2.3621	-1.0252	1.2839	O	0	0	0	0	0	0	0	0	0	0	0	0
2.5612	-1.8775	0.8793	H	0	0	0	0	0	0	0	0	0	0	0	0
-4.2105	-0.7768	-1.8146	O	0	0	0	0	0	0	0	0	0	0	0	0
-4.6491	-1.5395	-1.4215	H	0	0	0	0	0	0	0	0	0	0	0	0
1 5 2	0 0 0 0
1 6 1	0 0 0 0
2 4 1	0 0 0 0
2 6 1	0 0 0 0
3 7 1	0 0 0 0
3 5 1	0 0 0 0
3 4 1	0 0 0 0
4 8 1	0 0 0 0
4 9 1	0 0 0 0
10 11 1	0 0 0 0
10 12 1	0 0 0 0
5 10 1	0 0 0 0
13 14 1	0 0 0 0
13 15 1	0 0 0 0
3 13 1	0 0 0 0
13 16 1	0 0 0 0
10 16 1	0 0 0 0
17 18 1	0 0 0 0
17 19 1	0 0 0 0
6 17 1	0 0 0 0
20 21 1	0 0 0 0
20 22 1	0 0 0 0
17 20 1	0 0 0 0
2 20 1	0 0 0 0
23 24 1	0 0 0 0
23 25 1	0 0 0 0
23 26 1	0 0 0 0
16 23 1	0 0 0 0
27 28 1	0 0 0 0
27 29 1	0 0 0 0
16 27 1	0 0 0 0
30 31 1	0 0 0 0
30 32 1	0 0 0 0
30 33 1	0 0 0 0
1 30 1	0 0 0 0
34 35 1	0 0 0 0
34 36 1	0 0 0 0
34 37 1	0 0 0 0
2 34 1	0 0 0 0
38 39 1	0 0 0 0
6 38 1	0 0 0 0
40 41 1	0 0 0 0
27 40 1	0 0 0 0
M END
$$$$
M0016
Spartan	02182121073D
41 43 0	0 0 0 0	0 0 0	999	V2	0
1.1941	-0.688	-0.7832	C	0	0	0	0	0	0	0	0	0	0	0	0
1.69	1.156	0.8423	C	0	0	0	0	0	0	0	0	0	0	0	0
-0.4117	-0.1918	1.1146	C	0	0	0	0	0	0	0	0	0	0	0	0
0.5507	0.8415	1.8028	C	0	0	0	0	0	0	0	0	0	0	0	0
-0.0563	-0.6598	-0.303	C	0	0	0	0	0	0	0	0	0	0	0	0
2.1879	-0.1666	0.2146	C	0	0	0	0	0	0	0	0	0	0	0	0
-0.3995	-1.0908	1.7438	H	0	0	0	0	0	0	0	0	0	0	0	0
-0.0105	1.7486	2.0624	H	0	0	0	0	0	0	0	0	0	0	0	0
0.9365	0.414	2.7307	H	0	0	0	0	0	0	0	0	0	0	0	0
-1.332	-0.9698	-1.0595	C	0	0	0	0	0	0	0	0	0	0	0	0
-1.3629	-1.9982	-1.44	H	0	0	0	0	0	0	0	0	0	0	0	0
-1.395	-0.316	-1.9414	H	0	0	0	0	0	0	0	0	0	0	0	0
-1.8652	0.2707	0.9532	C	0	0	0	0	0	0	0	0	0	0	0	0
-1.8884	1.2875	0.5426	H	0	0	0	0	0	0	0	0	0	0	0	0
-2.4149	0.2841	1.9016	H	0	0	0	0	0	0	0	0	0	0	0	0
-2.4946	-0.6929	-0.071	C	0	0	0	0	0	0	0	0	0	0	0	0
3.5716	0.4951	0.0098	C	0	0	0	0	0	0	0	0	0	0	0	0
3.6806	1.0231	-0.941	H	0	0	0	0	0	0	0	0	0	0	0	0
4.4319	-0.1625	0.1584	H	0	0	0	0	0	0	0	0	0	0	0	0
3.1811	1.4488	1.1833	C	0	0	0	0	0	0	0	0	0	0	0	0
3.4816	1.0316	2.146	H	0	0	0	0	0	0	0	0	0	0	0	0
3.5056	2.4914	1.1136	H	0	0	0	0	0	0	0	0	0	0	0	0
-2.9389	-1.9995	0.5983	C	0	0	0	0	0	0	0	0	0	0	0	0
-2.0962	-2.5096	1.0761	H	0	0	0	0	0	0	0	0	0	0	0	0
-3.3685	-2.6916	-0.1366	H	0	0	0	0	0	0	0	0	0	0	0	0
-3.696	-1.8097	1.368	H	0	0	0	0	0	0	0	0	0	0	0	0
-3.7186	-0.069	-0.7575	C	0	0	0	0	0	0	0	0	0	0	0	0
-4.1233	-0.7779	-1.4985	H	0	0	0	0	0	0	0	0	0	0	0	0
-4.4998	0.0986	-0.0084	H	0	0	0	0	0	0	0	0	0	0	0	0
1.5997	-1.0698	-2.1756	C	0	0	0	0	0	0	0	0	0	0	0	0
2.0588	-0.218	-2.6946	H	0	0	0	0	0	0	0	0	0	0	0	0
0.749	-1.4098	-2.7739	H	0	0	0	0	0	0	0	0	0	0	0	0
2.3486	-1.8726	-2.1709	H	0	0	0	0	0	0	0	0	0	0	0	0
1.2073	2.1828	-0.1919	C	0	0	0	0	0	0	0	0	0	0	0	0
1.1305	3.1613	0.2966	H	0	0	0	0	0	0	0	0	0	0	0	0
0.2207	1.9298	-0.59	H	0	0	0	0	0	0	0	0	0	0	0	0
1.8897	2.2895	-1.0419	H	0	0	0	0	0	0	0	0	0	0	0	0
2.3348	-1.1008	1.298	O	0	0	0	0	0	0	0	0	0	0	0	0
2.5454	-1.9512	0.8947	H	0	0	0	0	0	0	0	0	0	0	0	0
-3.4841	1.1952	-1.3444	O	0	0	0	0	0	0	0	0	0	0	0	0
-2.9401	1.0665	-2.1286	H	0	0	0	0	0	0	0	0	0	0	0	0
1 5 2	0 0 0 0
1 6 1	0 0 0 0
2 4 1	0 0 0 0
2 6 1	0 0 0 0
3 7 1	0 0 0 0
3 5 1	0 0 0 0
3 4 1	0 0 0 0
4 8 1	0 0 0 0
4 9 1	0 0 0 0
10 11 1	0 0 0 0
10 12 1	0 0 0 0
5 10 1	0 0 0 0
13 14 1	0 0 0 0
13 15 1	0 0 0 0
3 13 1	0 0 0 0
13 16 1	0 0 0 0
10 16 1	0 0 0 0
17 18 1	0 0 0 0
17 19 1	0 0 0 0
6 17 1	0 0 0 0
20 21 1	0 0 0 0
20 22 1	0 0 0 0
17 20 1	0 0 0 0
2 20 1	0 0 0 0
23 24 1	0 0 0 0
23 25 1	0 0 0 0
23 26 1	0 0 0 0
16 23 1	0 0 0 0
27 28 1	0 0 0 0
27 29 1	0 0 0 0
16 27 1	0 0 0 0
30 31 1	0 0 0 0
30 32 1	0 0 0 0
30 33 1	0 0 0 0
1 30 1	0 0 0 0
34 35 1	0 0 0 0
34 36 1	0 0 0 0
34 37 1	0 0 0 0
2 34 1	0 0 0 0
38 39 1	0 0 0 0
6 38 1	0 0 0 0
40 41 1	0 0 0 0
27 40 1	0 0 0 0
M END
$$$$
M0017
Spartan	02182121073D
41 43 0	0 0 0 0	0 0 0	999	V2	0
-0.6628	-1.2513	-0.8344	C	0	0	0	0	0	0	0	0	0	0	0	0
1.1814	-1.7506	0.7913	C	0	0	0	0	0	0	0	0	0	0	0	0
-0.159	0.3574	1.0569	C	0	0	0	0	0	0	0	0	0	0	0	0
0.8781	-0.6013	1.744	C	0	0	0	0	0	0	0	0	0	0	0	0
-0.6271	0.0014	-0.36	C	0	0	0	0	0	0	0	0	0	0	0	0
-0.1464	-2.2427	0.1688	C	0	0	0	0	0	0	0	0	0	0	0	0
-1.0565	0.3399	1.6872	H	0	0	0	0	0	0	0	0	0	0	0	0
1.7886	-0.0419	1.9921	H	0	0	0	0	0	0	0	0	0	0	0	0
0.4579	-0.9765	2.6791	H	0	0	0	0	0	0	0	0	0	0	0	0
-0.9334	1.2771	-1.1189	C	0	0	0	0	0	0	0	0	0	0	0	0
-1.9535	1.2982	-1.5215	H	0	0	0	0	0	0	0	0	0	0	0	0
-0.2556	1.3651	-1.9811	H	0	0	0	0	0	0	0	0	0	0	0	0
0.2917	1.8155	0.8996	C	0	0	0	0	0	0	0	0	0	0	0	0
1.3105	1.8378	0.4865	H	0	0	0	0	0	0	0	0	0	0	0	0
0.3144	2.3652	1.845	H	0	0	0	0	0	0	0	0	0	0	0	0
-0.69	2.4345	-0.1176	C	0	0	0	0	0	0	0	0	0	0	0	0
0.5047	-3.6334	-0.0275	C	0	0	0	0	0	0	0	0	0	0	0	0
1.0309	-3.7539	-0.9784	H	0	0	0	0	0	0	0	0	0	0	0	0
-0.16	-4.487	0.1287	H	0	0	0	0	0	0	0	0	0	0	0	0
1.4626	-3.2419	1.1425	C	0	0	0	0	0	0	0	0	0	0	0	0
1.0437	-3.5326	2.1077	H	0	0	0	0	0	0	0	0	0	0	0	0
2.5027	-3.5752	1.0745	H	0	0	0	0	0	0	0	0	0	0	0	0
-2.0024	2.844	0.5647	C	0	0	0	0	0	0	0	0	0	0	0	0
-2.4755	1.9916	1.0645	H	0	0	0	0	0	0	0	0	0	0	0	0
-2.7156	3.2316	-0.174	H	0	0	0	0	0	0	0	0	0	0	0	0
-1.8221	3.6269	1.3069	H	0	0	0	0	0	0	0	0	0	0	0	0
-0.0825	3.639	-0.8286	C	0	0	0	0	0	0	0	0	0	0	0	0
0.8397	3.3237	-1.3452	H	0	0	0	0	0	0	0	0	0	0	0	0
-0.7857	4.0044	-1.5963	H	0	0	0	0	0	0	0	0	0	0	0	0
-1.0479	-1.6619	-2.2242	C	0	0	0	0	0	0	0	0	0	0	0	0
-0.1983	-2.1238	-2.7434	H	0	0	0	0	0	0	0	0	0	0	0	0
-1.3871	-0.8129	-2.8242	H	0	0	0	0	0	0	0	0	0	0	0	0
-1.8515	-2.4094	-2.2155	H	0	0	0	0	0	0	0	0	0	0	0	0
2.21	-1.2837	-0.2474	C	0	0	0	0	0	0	0	0	0	0	0	0
3.1895	-1.2068	0.2402	H	0	0	0	0	0	0	0	0	0	0	0	0
1.9596	-0.3	-0.6551	H	0	0	0	0	0	0	0	0	0	0	0	0
2.313	-1.9745	-1.0915	H	0	0	0	0	0	0	0	0	0	0	0	0
-1.0799	-2.3765	1.2563	O	0	0	0	0	0	0	0	0	0	0	0	0
-1.9354	-2.5674	0.8545	H	0	0	0	0	0	0	0	0	0	0	0	0
0.1935	4.6443	0.1279	O	0	0	0	0	0	0	0	0	0	0	0	0
0.5562	5.4078	-0.334	H	0	0	0	0	0	0	0	0	0	0	0	0
1 5 2	0 0 0 0
1 6 1	0 0 0 0
2 4 1	0 0 0 0
2 6 1	0 0 0 0
3 7 1	0 0 0 0
3 5 1	0 0 0 0
3 4 1	0 0 0 0
4 8 1	0 0 0 0
4 9 1	0 0 0 0
10 11 1	0 0 0 0
10 12 1	0 0 0 0
5 10 1	0 0 0 0
13 14 1	0 0 0 0
13 15 1	0 0 0 0
3 13 1	0 0 0 0
13 16 1	0 0 0 0
10 16 1	0 0 0 0
17 18 1	0 0 0 0
17 19 1	0 0 0 0
6 17 1	0 0 0 0
20 21 1	0 0 0 0
20 22 1	0 0 0 0
17 20 1	0 0 0 0
2 20 1	0 0 0 0
23 24 1	0 0 0 0
23 25 1	0 0 0 0
23 26 1	0 0 0 0
16 23 1	0 0 0 0
27 28 1	0 0 0 0
27 29 1	0 0 0 0
16 27 1	0 0 0 0
30 31 1	0 0 0 0
30 32 1	0 0 0 0
30 33 1	0 0 0 0
1 30 1	0 0 0 0
34 35 1	0 0 0 0
34 36 1	0 0 0 0
34 37 1	0 0 0 0
2 34 1	0 0 0 0
38 39 1	0 0 0 0
6 38 1	0 0 0 0
40 41 1	0 0 0 0
27 40 1	0 0 0 0
M END
$$$$
M0018
Spartan	02182121073D
41 43 0	0 0 0 0	0 0 0	999	V2	0
1.2377	-0.637	-0.858	C	0	0	0	0	0	0	0	0	0	0	0	0
1.7484	1.2037	0.7682	C	0	0	0	0	0	0	0	0	0	0	0	0
-0.3594	-0.1347	1.0439	C	0	0	0	0	0	0	0	0	0	0	0	0
0.6037	0.9012	1.7266	C	0	0	0	0	0	0	0	0	0	0	0	0
-0.0122	-0.6006	-0.3766	C	0	0	0	0	0	0	0	0	0	0	0	0
2.2352	-0.124	0.1412	C	0	0	0	0	0	0	0	0	0	0	0	0
-0.3377	-1.0327	1.6733	H	0	0	0	0	0	0	0	0	0	0	0	0
0.0468	1.8121	1.9778	H	0	0	0	0	0	0	0	0	0	0	0	0
0.983	0.48	2.6595	H	0	0	0	0	0	0	0	0	0	0	0	0
-1.293	-0.9022	-1.1294	C	0	0	0	0	0	0	0	0	0	0	0	0
-1.3169	-1.919	-1.5401	H	0	0	0	0	0	0	0	0	0	0	0	0
-1.3894	-0.2187	-1.9861	H	0	0	0	0	0	0	0	0	0	0	0	0
-1.8183	0.3167	0.8953	C	0	0	0	0	0	0	0	0	0	0	0	0
-1.844	1.3353	0.4833	H	0	0	0	0	0	0	0	0	0	0	0	0
-2.3618	0.3416	1.8446	H	0	0	0	0	0	0	0	0	0	0	0	0
-2.4431	-0.662	-0.1196	C	0	0	0	0	0	0	0	0	0	0	0	0
3.6258	0.5252	-0.0611	C	0	0	0	0	0	0	0	0	0	0	0	0
3.7418	1.0524	-1.0116	H	0	0	0	0	0	0	0	0	0	0	0	0
4.4795	-0.1404	0.0891	H	0	0	0	0	0	0	0	0	0	0	0	0
3.242	1.482	1.1124	C	0	0	0	0	0	0	0	0	0	0	0	0
3.5373	1.0617	2.0755	H	0	0	0	0	0	0	0	0	0	0	0	0
3.5762	2.5216	1.0437	H	0	0	0	0	0	0	0	0	0	0	0	0
-2.8342	-1.9811	0.5628	C	0	0	0	0	0	0	0	0	0	0	0	0
-1.9642	-2.4773	1.0057	H	0	0	0	0	0	0	0	0	0	0	0	0
-3.2763	-2.6796	-0.1602	H	0	0	0	0	0	0	0	0	0	0	0	0
-3.5565	-1.8132	1.3708	H	0	0	0	0	0	0	0	0	0	0	0	0
-3.6595	-0.055	-0.8256	C	0	0	0	0	0	0	0	0	0	0	0	0
-3.3649	0.8809	-1.3132	H	0	0	0	0	0	0	0	0	0	0	0	0
-4.0083	-0.741	-1.6163	H	0	0	0	0	0	0	0	0	0	0	0	0
1.6396	-1.0179	-2.2514	C	0	0	0	0	0	0	0	0	0	0	0	0
2.1002	-0.1667	-2.7697	H	0	0	0	0	0	0	0	0	0	0	0	0
0.7866	-1.3529	-2.8485	H	0	0	0	0	0	0	0	0	0	0	0	0
2.386	-1.8229	-2.2497	H	0	0	0	0	0	0	0	0	0	0	0	0
1.2778	2.2347	-0.2664	C	0	0	0	0	0	0	0	0	0	0	0	0
1.2033	3.2128	0.2234	H	0	0	0	0	0	0	0	0	0	0	0	0
0.2927	1.9862	-0.6711	H	0	0	0	0	0	0	0	0	0	0	0	0
1.9652	2.3394	-1.1126	H	0	0	0	0	0	0	0	0	0	0	0	0
2.3715	-1.0593	1.2269	O	0	0	0	0	0	0	0	0	0	0	0	0
2.5877	-1.9085	0.8245	H	0	0	0	0	0	0	0	0	0	0	0	0
-4.7157	0.289	0.0496	O	0	0	0	0	0	0	0	0	0	0	0	0
-5.1126	-0.5295	0.3691	H	0	0	0	0	0	0	0	0	0	0	0	0
1 5 2	0 0 0 0
1 6 1	0 0 0 0
2 4 1	0 0 0 0
2 6 1	0 0 0 0
3 7 1	0 0 0 0
3 5 1	0 0 0 0
3 4 1	0 0 0 0
4 8 1	0 0 0 0
4 9 1	0 0 0 0
10 11 1	0 0 0 0
10 12 1	0 0 0 0
5 10 1	0 0 0 0
13 14 1	0 0 0 0
13 15 1	0 0 0 0
3 13 1	0 0 0 0
13 16 1	0 0 0 0
10 16 1	0 0 0 0
17 18 1	0 0 0 0
17 19 1	0 0 0 0
6 17 1	0 0 0 0
20 21 1	0 0 0 0
20 22 1	0 0 0 0
17 20 1	0 0 0 0
2 20 1	0 0 0 0
23 24 1	0 0 0 0
23 25 1	0 0 0 0
23 26 1	0 0 0 0
16 23 1	0 0 0 0
27 28 1	0 0 0 0
27 29 1	0 0 0 0
16 27 1	0 0 0 0
30 31 1	0 0 0 0
30 32 1	0 0 0 0
30 33 1	0 0 0 0
1 30 1	0 0 0 0
34 35 1	0 0 0 0
34 36 1	0 0 0 0
34 37 1	0 0 0 0
2 34 1	0 0 0 0
38 39 1	0 0 0 0
6 38 1	0 0 0 0
40 41 1	0 0 0 0
27 40 1	0 0 0 0
M END
$$$$
M0019
Spartan	02182121073D
41 43 0	0 0 0 0	0 0 0	999	V2	0
1.1601	-0.8575	-0.7412	C	0	0	0	0	0	0	0	0	0	0	0	0
1.7042	0.6744	1.1668	C	0	0	0	0	0	0	0	0	0	0	0	0
-0.6196	-0.227	0.9477	C	0	0	0	0	0	0	0	0	0	0	0	0
0.3847	0.5064	1.9046	C	0	0	0	0	0	0	0	0	0	0	0	0
-0.1235	-0.6091	-0.4542	C	0	0	0	0	0	0	0	0	0	0	0	0
2.0473	-0.6648	0.4515	C	0	0	0	0	0	0	0	0	0	0	0	0
-0.8818	-1.1705	1.441	H	0	0	0	0	0	0	0	0	0	0	0	0
-0.0292	1.4749	2.2123	H	0	0	0	0	0	0	0	0	0	0	0	0
0.5178	-0.0891	2.8116	H	0	0	0	0	0	0	0	0	0	0	0	0
-1.2923	-0.5781	-1.4167	C	0	0	0	0	0	0	0	0	0	0	0	0
-1.4409	-1.5339	-1.9342	H	0	0	0	0	0	0	0	0	0	0	0	0
-1.1233	0.185	-2.1867	H	0	0	0	0	0	0	0	0	0	0	0	0
-1.917	0.532	0.6419	C	0	0	0	0	0	0	0	0	0	0	0	0
-1.6555	1.5671	0.3772	H	0	0	0	0	0	0	0	0	0	0	0	0
-2.6018	0.5748	1.4972	H	0	0	0	0	0	0	0	0	0	0	0	0
-2.5323	-0.1896	-0.5753	C	0	0	0	0	0	0	0	0	0	0	0	0
3.5428	-0.2789	0.5475	C	0	0	0	0	0	0	0	0	0	0	0	0
3.909	0.3022	-0.3018	H	0	0	0	0	0	0	0	0	0	0	0	0
4.2326	-1.1085	0.7279	H	0	0	0	0	0	0	0	0	0	0	0	0
3.1467	0.6337	1.754	C	0	0	0	0	0	0	0	0	0	0	0	0
3.2187	0.1163	2.7174	H	0	0	0	0	0	0	0	0	0	0	0	0
3.6652	1.5921	1.8478	H	0	0	0	0	0	0	0	0	0	0	0	0
-3.3038	-1.4377	-0.1274	C	0	0	0	0	0	0	0	0	0	0	0	0
-2.6562	-2.1382	0.4093	H	0	0	0	0	0	0	0	0	0	0	0	0
-3.7161	-1.9699	-0.9928	H	0	0	0	0	0	0	0	0	0	0	0	0
-4.1367	-1.1734	0.5355	H	0	0	0	0	0	0	0	0	0	0	0	0
-3.497	0.7028	-1.3701	C	0	0	0	0	0	0	0	0	0	0	0	0
-3.8721	0.1427	-2.2336	H	0	0	0	0	0	0	0	0	0	0	0	0
-4.3664	0.9525	-0.7401	H	0	0	0	0	0	0	0	0	0	0	0	0
1.7149	-1.2312	-2.0809	C	0	0	0	0	0	0	0	0	0	0	0	0
2.4462	-0.4884	-2.4265	H	0	0	0	0	0	0	0	0	0	0	0	0
0.9325	-1.3105	-2.841	H	0	0	0	0	0	0	0	0	0	0	0	0
2.239	-2.1937	-2.0288	H	0	0	0	0	0	0	0	0	0	0	0	0
1.6068	1.8784	0.2188	C	0	0	0	0	0	0	0	0	0	0	0	0
1.6376	2.7992	0.8145	H	0	0	0	0	0	0	0	0	0	0	0	0
0.6755	1.8759	-0.3537	H	0	0	0	0	0	0	0	0	0	0	0	0
2.4304	1.9215	-0.5018	H	0	0	0	0	0	0	0	0	0	0	0	0
1.8095	-1.7974	1.2964	O	0	0	0	0	0	0	0	0	0	0	0	0
2.3834	-1.7315	2.0701	H	0	0	0	0	0	0	0	0	0	0	0	0
-2.9112	1.872	-1.9066	O	0	0	0	0	0	0	0	0	0	0	0	0
-2.7281	2.4749	-1.1774	H	0	0	0	0	0	0	0	0	0	0	0	0
1 5 2	0 0 0 0
1 6 1	0 0 0 0
2 4 1	0 0 0 0
2 6 1	0 0 0 0
3 7 1	0 0 0 0
3 5 1	0 0 0 0
3 4 1	0 0 0 0
4 8 1	0 0 0 0
4 9 1	0 0 0 0
10 11 1	0 0 0 0
10 12 1	0 0 0 0
5 10 1	0 0 0 0
13 14 1	0 0 0 0
13 15 1	0 0 0 0
3 13 1	0 0 0 0
13 16 1	0 0 0 0
10 16 1	0 0 0 0
17 18 1	0 0 0 0
17 19 1	0 0 0 0
6 17 1	0 0 0 0
20 21 1	0 0 0 0
20 22 1	0 0 0 0
17 20 1	0 0 0 0
2 20 1	0 0 0 0
23 24 1	0 0 0 0
23 25 1	0 0 0 0
23 26 1	0 0 0 0
16 23 1	0 0 0 0
27 28 1	0 0 0 0
27 29 1	0 0 0 0
16 27 1	0 0 0 0
30 31 1	0 0 0 0
30 32 1	0 0 0 0
30 33 1	0 0 0 0
1 30 1	0 0 0 0
34 35 1	0 0 0 0
34 36 1	0 0 0 0
34 37 1	0 0 0 0
2 34 1	0 0 0 0
38 39 1	0 0 0 0
6 38 1	0 0 0 0
40 41 1	0 0 0 0
27 40 1	0 0 0 0
M END
$$$$
M0020
Spartan	02182121073D
41 43 0	0 0 0 0	0 0 0	999	V2	0
1.2037	-0.8282	-0.7888	C	0	0	0	0	0	0	0	0	0	0	0	0
1.7473	0.6994	1.1253	C	0	0	0	0	0	0	0	0	0	0	0	0
-0.5704	-0.2198	0.9154	C	0	0	0	0	0	0	0	0	0	0	0	0
0.4353	0.5119	1.8718	C	0	0	0	0	0	0	0	0	0	0	0	0
-0.0795	-0.595	-0.4883	C	0	0	0	0	0	0	0	0	0	0	0	0
2.0996	-0.6309	0.3971	C	0	0	0	0	0	0	0	0	0	0	0	0
-0.829	-1.1665	1.4042	H	0	0	0	0	0	0	0	0	0	0	0	0
0.0157	1.4725	2.194	H	0	0	0	0	0	0	0	0	0	0	0	0
0.5815	-0.0927	2.7705	H	0	0	0	0	0	0	0	0	0	0	0	0
-1.259	-0.5899	-1.4393	C	0	0	0	0	0	0	0	0	0	0	0	0
-1.4084	-1.559	-1.9303	H	0	0	0	0	0	0	0	0	0	0	0	0
-1.087	0.1421	-2.2424	H	0	0	0	0	0	0	0	0	0	0	0	0
-1.8732	0.5344	0.6203	C	0	0	0	0	0	0	0	0	0	0	0	0
-1.6319	1.5757	0.3543	H	0	0	0	0	0	0	0	0	0	0	0	0
-2.5452	0.5613	1.4863	H	0	0	0	0	0	0	0	0	0	0	0	0
-2.496	-0.1878	-0.596	C	0	0	0	0	0	0	0	0	0	0	0	0
3.5918	-0.2299	0.4848	C	0	0	0	0	0	0	0	0	0	0	0	0
3.9459	0.3613	-0.3626	H	0	0	0	0	0	0	0	0	0	0	0	0
4.2914	-1.0534	0.6535	H	0	0	0	0	0	0	0	0	0	0	0	0
3.1948	0.6688	1.7017	C	0	0	0	0	0	0	0	0	0	0	0	0
3.2793	0.1449	2.6606	H	0	0	0	0	0	0	0	0	0	0	0	0
3.7036	1.632	1.7994	H	0	0	0	0	0	0	0	0	0	0	0	0
-3.2834	-1.4254	-0.1487	C	0	0	0	0	0	0	0	0	0	0	0	0
-2.6617	-2.1081	0.4394	H	0	0	0	0	0	0	0	0	0	0	0	0
-3.6534	-1.9794	-1.0184	H	0	0	0	0	0	0	0	0	0	0	0	0
-4.1471	-1.1325	0.4541	H	0	0	0	0	0	0	0	0	0	0	0	0
-3.4115	0.7445	-1.3968	C	0	0	0	0	0	0	0	0	0	0	0	0
-2.8212	1.6011	-1.7651	H	0	0	0	0	0	0	0	0	0	0	0	0
-3.8067	0.2182	-2.2724	H	0	0	0	0	0	0	0	0	0	0	0	0
1.7502	-1.2006	-2.132	C	0	0	0	0	0	0	0	0	0	0	0	0
2.4764	-0.4553	-2.4837	H	0	0	0	0	0	0	0	0	0	0	0	0
0.9632	-1.2867	-2.887	H	0	0	0	0	0	0	0	0	0	0	0	0
2.2791	-2.1608	-2.0813	H	0	0	0	0	0	0	0	0	0	0	0	0
1.631	1.9099	0.1887	C	0	0	0	0	0	0	0	0	0	0	0	0
1.6595	2.8263	0.7912	H	0	0	0	0	0	0	0	0	0	0	0	0
0.6933	1.9047	-0.3731	H	0	0	0	0	0	0	0	0	0	0	0	0
2.447	1.9659	-0.5398	H	0	0	0	0	0	0	0	0	0	0	0	0
1.8801	-1.7721	1.2362	O	0	0	0	0	0	0	0	0	0	0	0	0
2.4605	-1.7067	2.0047	H	0	0	0	0	0	0	0	0	0	0	0	0
-4.5433	1.1871	-0.6734	O	0	0	0	0	0	0	0	0	0	0	0	0
-4.2223	1.7187	0.0657	H	0	0	0	0	0	0	0	0	0	0	0	0
1 5 2	0 0 0 0
1 6 1	0 0 0 0
2 4 1	0 0 0 0
2 6 1	0 0 0 0
3 7 1	0 0 0 0
3 5 1	0 0 0 0
3 4 1	0 0 0 0
4 8 1	0 0 0 0
4 9 1	0 0 0 0
10 11 1	0 0 0 0
10 12 1	0 0 0 0
5 10 1	0 0 0 0
13 14 1	0 0 0 0
13 15 1	0 0 0 0
3 13 1	0 0 0 0
13 16 1	0 0 0 0
10 16 1	0 0 0 0
17 18 1	0 0 0 0
17 19 1	0 0 0 0
6 17 1	0 0 0 0
20 21 1	0 0 0 0
20 22 1	0 0 0 0
17 20 1	0 0 0 0
2 20 1	0 0 0 0
23 24 1	0 0 0 0
23 25 1	0 0 0 0
23 26 1	0 0 0 0
16 23 1	0 0 0 0
27 28 1	0 0 0 0
27 29 1	0 0 0 0
16 27 1	0 0 0 0
30 31 1	0 0 0 0
30 32 1	0 0 0 0
30 33 1	0 0 0 0
1 30 1	0 0 0 0
34 35 1	0 0 0 0
34 36 1	0 0 0 0
34 37 1	0 0 0 0
2 34 1	0 0 0 0
38 39 1	0 0 0 0
6 38 1	0 0 0 0
40 41 1	0 0 0 0
27 40 1	0 0 0 0
M END
$$$$
M0021
Spartan	02182121073D
41 43 0	0 0 0 0	0 0 0	999	V2	0
1.181	-0.786	-0.6937	C	0	0	0	0	0	0	0	0	0	0	0	0
1.7176	0.7541	1.2111	C	0	0	0	0	0	0	0	0	0	0	0	0
-0.6039	-0.1551	0.9913	C	0	0	0	0	0	0	0	0	0	0	0	0
0.3966	0.5856	1.9464	C	0	0	0	0	0	0	0	0	0	0	0	0
-0.103	-0.5412	-0.4066	C	0	0	0	0	0	0	0	0	0	0	0	0
2.0667	-0.5858	0.4994	C	0	0	0	0	0	0	0	0	0	0	0	0
-0.8619	-1.0985	1.4869	H	0	0	0	0	0	0	0	0	0	0	0	0
-0.0209	1.554	2.2479	H	0	0	0	0	0	0	0	0	0	0	0	0
0.5287	-0.0052	2.8567	H	0	0	0	0	0	0	0	0	0	0	0	0
-1.2721	-0.5211	-1.371	C	0	0	0	0	0	0	0	0	0	0	0	0
-1.4071	-1.4785	-1.8891	H	0	0	0	0	0	0	0	0	0	0	0	0
-1.0879	0.2376	-2.1487	H	0	0	0	0	0	0	0	0	0	0	0	0
-1.9058	0.5947	0.6817	C	0	0	0	0	0	0	0	0	0	0	0	0
-1.6688	1.6333	0.4052	H	0	0	0	0	0	0	0	0	0	0	0	0
-2.5888	0.6333	1.5378	H	0	0	0	0	0	0	0	0	0	0	0	0
-2.5184	-0.1429	-0.5258	C	0	0	0	0	0	0	0	0	0	0	0	0
3.561	-0.195	0.5972	C	0	0	0	0	0	0	0	0	0	0	0	0
3.9278	0.3859	-0.2523	H	0	0	0	0	0	0	0	0	0	0	0	0
4.2523	-1.0227	0.7807	H	0	0	0	0	0	0	0	0	0	0	0	0
3.1594	0.7186	1.8011	C	0	0	0	0	0	0	0	0	0	0	0	0
3.2312	0.2035	2.7658	H	0	0	0	0	0	0	0	0	0	0	0	0
3.6744	1.679	1.894	H	0	0	0	0	0	0	0	0	0	0	0	0
-3.2675	-1.4058	-0.0829	C	0	0	0	0	0	0	0	0	0	0	0	0
-2.5967	-2.1268	0.3961	H	0	0	0	0	0	0	0	0	0	0	0	0
-3.7304	-1.891	-0.9472	H	0	0	0	0	0	0	0	0	0	0	0	0
-4.0629	-1.1558	0.629	H	0	0	0	0	0	0	0	0	0	0	0	0
-3.469	0.7736	-1.3024	C	0	0	0	0	0	0	0	0	0	0	0	0
-4.3214	1.0483	-0.6711	H	0	0	0	0	0	0	0	0	0	0	0	0
-2.939	1.705	-1.5652	H	0	0	0	0	0	0	0	0	0	0	0	0
1.739	-1.1639	-2.0306	C	0	0	0	0	0	0	0	0	0	0	0	0
2.4665	-0.4194	-2.3799	H	0	0	0	0	0	0	0	0	0	0	0	0
0.9588	-1.2546	-2.7919	H	0	0	0	0	0	0	0	0	0	0	0	0
2.2687	-2.1226	-1.9714	H	0	0	0	0	0	0	0	0	0	0	0	0
1.6187	1.9555	0.2604	C	0	0	0	0	0	0	0	0	0	0	0	0
1.6487	2.8773	0.8533	H	0	0	0	0	0	0	0	0	0	0	0	0
0.6853	1.9519	-0.3082	H	0	0	0	0	0	0	0	0	0	0	0	0
2.4408	1.9977	-0.4614	H	0	0	0	0	0	0	0	0	0	0	0	0
1.8309	-1.7177	1.3456	O	0	0	0	0	0	0	0	0	0	0	0	0
2.3976	-1.6453	2.1236	H	0	0	0	0	0	0	0	0	0	0	0	0
-4.0263	0.1699	-2.4535	O	0	0	0	0	0	0	0	0	0	0	0	0
-3.3002	-0.024	-3.0583	H	0	0	0	0	0	0	0	0	0	0	0	0
1 5 2	0 0 0 0
1 6 1	0 0 0 0
2 4 1	0 0 0 0
2 6 1	0 0 0 0
3 7 1	0 0 0 0
3 5 1	0 0 0 0
3 4 1	0 0 0 0
4 8 1	0 0 0 0
4 9 1	0 0 0 0
10 11 1	0 0 0 0
10 12 1	0 0 0 0
5 10 1	0 0 0 0
13 14 1	0 0 0 0
13 15 1	0 0 0 0
3 13 1	0 0 0 0
13 16 1	0 0 0 0
10 16 1	0 0 0 0
17 18 1	0 0 0 0
17 19 1	0 0 0 0
6 17 1	0 0 0 0
20 21 1	0 0 0 0
20 22 1	0 0 0 0
17 20 1	0 0 0 0
2 20 1	0 0 0 0
23 24 1	0 0 0 0
23 25 1	0 0 0 0
23 26 1	0 0 0 0
16 23 1	0 0 0 0
27 28 1	0 0 0 0
27 29 1	0 0 0 0
16 27 1	0 0 0 0
30 31 1	0 0 0 0
30 32 1	0 0 0 0
30 33 1	0 0 0 0
1 30 1	0 0 0 0
34 35 1	0 0 0 0
34 36 1	0 0 0 0
34 37 1	0 0 0 0
2 34 1	0 0 0 0
38 39 1	0 0 0 0
6 38 1	0 0 0 0
40 41 1	0 0 0 0
27 40 1	0 0 0 0
M END
$$$$
M0022
Spartan	02182121073D
41 43 0	0 0 0 0	0 0 0	999	V2	0
1.1879	-0.7139	-0.8021	C	0	0	0	0	0	0	0	0	0	0	0	0
1.6693	1.1297	0.8262	C	0	0	0	0	0	0	0	0	0	0	0	0
-0.425	-0.2157	1.0911	C	0	0	0	0	0	0	0	0	0	0	0	0
0.5395	0.8055	1.7919	C	0	0	0	0	0	0	0	0	0	0	0	0
-0.0624	-0.6791	-0.3259	C	0	0	0	0	0	0	0	0	0	0	0	0
2.1799	-0.1993	0.1967	C	0	0	0	0	0	0	0	0	0	0	0	0
-0.422	-1.1207	1.7115	H	0	0	0	0	0	0	0	0	0	0	0	0
-0.0167	1.7069	2.0766	H	0	0	0	0	0	0	0	0	0	0	0	0
0.9279	0.3619	2.7126	H	0	0	0	0	0	0	0	0	0	0	0	0
-1.3357	-1.0029	-1.0801	C	0	0	0	0	0	0	0	0	0	0	0	0
-1.3671	-2.0413	-1.4325	H	0	0	0	0	0	0	0	0	0	0	0	0
-1.3927	-0.3747	-1.9813	H	0	0	0	0	0	0	0	0	0	0	0	0
-1.874	0.2568	0.9253	C	0	0	0	0	0	0	0	0	0	0	0	0
-1.8898	1.2752	0.5182	H	0	0	0	0	0	0	0	0	0	0	0	0
-2.4283	0.2701	1.871	H	0	0	0	0	0	0	0	0	0	0	0	0
-2.5048	-0.7008	-0.1043	C	0	0	0	0	0	0	0	0	0	0	0	0
3.5574	0.477	-0.003	C	0	0	0	0	0	0	0	0	0	0	0	0
3.665	1.002	-0.9551	H	0	0	0	0	0	0	0	0	0	0	0	0
4.4249	-0.1743	0.1389	H	0	0	0	0	0	0	0	0	0	0	0	0
3.1587	1.4463	1.1576	C	0	0	0	0	0	0	0	0	0	0	0	0
3.4815	1.0848	2.1408	H	0	0	0	0	0	0	0	0	0	0	0	0
3.4697	2.4908	1.0658	H	0	0	0	0	0	0	0	0	0	0	0	0
-2.9788	-1.9974	0.5643	C	0	0	0	0	0	0	0	0	0	0	0	0
-2.1494	-2.5198	1.0526	H	0	0	0	0	0	0	0	0	0	0	0	0
-3.4109	-2.6847	-0.1734	H	0	0	0	0	0	0	0	0	0	0	0	0
-3.7418	-1.7925	1.3245	H	0	0	0	0	0	0	0	0	0	0	0	0
-3.7095	-0.0577	-0.8071	C	0	0	0	0	0	0	0	0	0	0	0	0
-4.1153	-0.7607	-1.5533	H	0	0	0	0	0	0	0	0	0	0	0	0
-4.4983	0.1226	-0.0686	H	0	0	0	0	0	0	0	0	0	0	0	0
1.6081	-1.1469	-2.1725	C	0	0	0	0	0	0	0	0	0	0	0	0
2.1226	-0.3341	-2.7026	H	0	0	0	0	0	0	0	0	0	0	0	0
0.7575	-1.4629	-2.7839	H	0	0	0	0	0	0	0	0	0	0	0	0
2.3138	-1.985	-2.1142	H	0	0	0	0	0	0	0	0	0	0	0	0
1.1759	2.1566	-0.2032	C	0	0	0	0	0	0	0	0	0	0	0	0
1.1074	3.1376	0.282	H	0	0	0	0	0	0	0	0	0	0	0	0
0.1853	1.9048	-0.5902	H	0	0	0	0	0	0	0	0	0	0	0	0
1.8483	2.2567	-1.062	H	0	0	0	0	0	0	0	0	0	0	0	0
2.3151	-1.2378	1.1745	O	0	0	0	0	0	0	0	0	0	0	0	0
2.9528	-0.9521	1.8406	H	0	0	0	0	0	0	0	0	0	0	0	0
-3.4479	1.2026	-1.3912	O	0	0	0	0	0	0	0	0	0	0	0	0
-2.8782	1.0665	-2.1565	H	0	0	0	0	0	0	0	0	0	0	0	0
1 5 2	0 0 0 0
1 6 1	0 0 0 0
2 4 1	0 0 0 0
2 6 1	0 0 0 0
3 7 1	0 0 0 0
3 5 1	0 0 0 0
3 4 1	0 0 0 0
4 8 1	0 0 0 0
4 9 1	0 0 0 0
10 11 1	0 0 0 0
10 12 1	0 0 0 0
5 10 1	0 0 0 0
13 14 1	0 0 0 0
13 15 1	0 0 0 0
3 13 1	0 0 0 0
13 16 1	0 0 0 0
10 16 1	0 0 0 0
17 18 1	0 0 0 0
17 19 1	0 0 0 0
6 17 1	0 0 0 0
20 21 1	0 0 0 0
20 22 1	0 0 0 0
17 20 1	0 0 0 0
2 20 1	0 0 0 0
23 24 1	0 0 0 0
23 25 1	0 0 0 0
23 26 1	0 0 0 0
16 23 1	0 0 0 0
27 28 1	0 0 0 0
27 29 1	0 0 0 0
16 27 1	0 0 0 0
30 31 1	0 0 0 0
30 32 1	0 0 0 0
30 33 1	0 0 0 0
1 30 1	0 0 0 0
34 35 1	0 0 0 0
34 36 1	0 0 0 0
34 37 1	0 0 0 0
2 34 1	0 0 0 0
38 39 1	0 0 0 0
6 38 1	0 0 0 0
40 41 1	0 0 0 0
27 40 1	0 0 0 0
M END
$$$$

## Sheet: 4R7R9S11S
M0001
Spartan	02182120583D
41 43 0	0 0 0 0	0 0 0	999	V2	0
0.4481	-0.1662	-1.3351	C	0	0	0	0	0	0	0	0	0	0	0	0
0.5875	2.1898	-0.3689	C	0	0	0	0	0	0	0	0	0	0	0	0
-0.8889	0.5579	0.7323	C	0	0	0	0	0	0	0	0	0	0	0	0
0.0239	1.7854	0.9866	C	0	0	0	0	0	0	0	0	0	0	0	0
-0.5336	-0.3663	-0.4423	C	0	0	0	0	0	0	0	0	0	0	0	0
1.3508	0.9766	-0.9558	C	0	0	0	0	0	0	0	0	0	0	0	0
-1.8929	0.9384	0.4899	H	0	0	0	0	0	0	0	0	0	0	0	0
-0.5485	2.5849	1.4722	H	0	0	0	0	0	0	0	0	0	0	0	0
0.8426	1.5204	1.6642	H	0	0	0	0	0	0	0	0	0	0	0	0
-1.3694	-1.5988	-0.2212	C	0	0	0	0	0	0	0	0	0	0	0	0
-1.0576	-2.471	-0.807	H	0	0	0	0	0	0	0	0	0	0	0	0
-2.4197	-1.4012	-0.4776	H	0	0	0	0	0	0	0	0	0	0	0	0
-1.0536	-0.4203	1.9155	C	0	0	0	0	0	0	0	0	0	0	0	0
-1.8987	-0.1383	2.5526	H	0	0	0	0	0	0	0	0	0	0	0	0
-0.1568	-0.4011	2.5449	H	0	0	0	0	0	0	0	0	0	0	0	0
-1.249	-1.8425	1.3087	C	0	0	0	0	0	0	0	0	0	0	0	0
2.2054	1.9659	-1.7743	C	0	0	0	0	0	0	0	0	0	0	0	0
1.7824	2.2216	-2.7482	H	0	0	0	0	0	0	0	0	0	0	0	0
3.2506	1.6742	-1.8919	H	0	0	0	0	0	0	0	0	0	0	0	0
1.8691	3.0204	-0.6694	C	0	0	0	0	0	0	0	0	0	0	0	0
2.6002	2.9827	0.1401	H	0	0	0	0	0	0	0	0	0	0	0	0
1.7175	4.0564	-0.9869	H	0	0	0	0	0	0	0	0	0	0	0	0
-2.4795	-2.5574	1.8674	C	0	0	0	0	0	0	0	0	0	0	0	0
-2.6226	-3.5373	1.3955	H	0	0	0	0	0	0	0	0	0	0	0	0
-3.383	-1.9645	1.6883	H	0	0	0	0	0	0	0	0	0	0	0	0
-2.3906	-2.7138	2.9489	H	0	0	0	0	0	0	0	0	0	0	0	0
-0.0111	-2.7048	1.6156	C	0	0	0	0	0	0	0	0	0	0	0	0
0.0772	-2.8318	2.7	H	0	0	0	0	0	0	0	0	0	0	0	0
-0.1407	-3.706	1.1752	H	0	0	0	0	0	0	0	0	0	0	0	0
0.8472	-1.0761	-2.4589	C	0	0	0	0	0	0	0	0	0	0	0	0
1.8934	-1.3864	-2.3411	H	0	0	0	0	0	0	0	0	0	0	0	0
0.7838	-0.5474	-3.4179	H	0	0	0	0	0	0	0	0	0	0	0	0
0.2197	-1.9692	-2.5328	H	0	0	0	0	0	0	0	0	0	0	0	0
-0.5387	2.7148	-1.2743	C	0	0	0	0	0	0	0	0	0	0	0	0
-1.3624	2.0057	-1.388	H	0	0	0	0	0	0	0	0	0	0	0	0
-0.1844	2.9609	-2.2795	H	0	0	0	0	0	0	0	0	0	0	0	0
-0.9414	3.6371	-0.838	H	0	0	0	0	0	0	0	0	0	0	0	0
2.3065	0.4473	-0.0237	O	0	0	0	0	0	0	0	0	0	0	0	0
1.8413	-0.1333	0.5992	H	0	0	0	0	0	0	0	0	0	0	0	0
1.2236	-2.1431	1.2003	O	0	0	0	0	0	0	0	0	0	0	0	0
1.2523	-2.1637	0.2357	H	0	0	0	0	0	0	0	0	0	0	0	0
1 5 2	0 0 0 0
1 6 1	0 0 0 0
2 4 1	0 0 0 0
2 6 1	0 0 0 0
3 7 1	0 0 0 0
3 5 1	0 0 0 0
3 4 1	0 0 0 0
4 8 1	0 0 0 0
4 9 1	0 0 0 0
10 11 1	0 0 0 0
10 12 1	0 0 0 0
5 10 1	0 0 0 0
13 14 1	0 0 0 0
13 15 1	0 0 0 0
3 13 1	0 0 0 0
13 16 1	0 0 0 0
10 16 1	0 0 0 0
17 18 1	0 0 0 0
17 19 1	0 0 0 0
6 17 1	0 0 0 0
20 21 1	0 0 0 0
20 22 1	0 0 0 0
17 20 1	0 0 0 0
2 20 1	0 0 0 0
23 24 1	0 0 0 0
23 25 1	0 0 0 0
23 26 1	0 0 0 0
16 23 1	0 0 0 0
27 28 1	0 0 0 0
27 29 1	0 0 0 0
16 27 1	0 0 0 0
30 31 1	0 0 0 0
30 32 1	0 0 0 0
30 33 1	0 0 0 0
1 30 1	0 0 0 0
34 35 1	0 0 0 0
34 36 1	0 0 0 0
34 37 1	0 0 0 0
2 34 1	0 0 0 0
38 39 1	0 0 0 0
6 38 1	0 0 0 0
40 41 1	0 0 0 0
27 40 1	0 0 0 0
M END
$$$$
M0002
Spartan	02182120583D
41 43 0	0 0 0 0	0 0 0	999	V2	0
0.1444	0.4182	-1.3773	C	0	0	0	0	0	0	0	0	0	0	0	0
-2.2054	0.5676	-0.3989	C	0	0	0	0	0	0	0	0	0	0	0	0
-0.5734	-0.9093	0.6988	C	0	0	0	0	0	0	0	0	0	0	0	0
-1.7911	0.0141	0.9572	C	0	0	0	0	0	0	0	0	0	0	0	0
0.3505	-0.5518	-0.4757	C	0	0	0	0	0	0	0	0	0	0	0	0
-0.9938	1.3249	-0.9982	C	0	0	0	0	0	0	0	0	0	0	0	0
-0.9623	-1.9106	0.4589	H	0	0	0	0	0	0	0	0	0	0	0	0
-2.5894	-0.5455	1.4597	H	0	0	0	0	0	0	0	0	0	0	0	0
-1.5053	0.8404	1.6148	H	0	0	0	0	0	0	0	0	0	0	0	0
1.5989	-1.3586	-0.2481	C	0	0	0	0	0	0	0	0	0	0	0	0
2.4645	-1.0109	-0.8191	H	0	0	0	0	0	0	0	0	0	0	0	0
1.4337	-2.4137	-0.5109	H	0	0	0	0	0	0	0	0	0	0	0	0
0.401	-1.0799	1.886	C	0	0	0	0	0	0	0	0	0	0	0	0
0.1271	-1.9399	2.5071	H	0	0	0	0	0	0	0	0	0	0	0	0
0.3669	-0.1942	2.5303	H	0	0	0	0	0	0	0	0	0	0	0	0
1.8292	-1.2514	1.2843	C	0	0	0	0	0	0	0	0	0	0	0	0
-1.9876	2.1809	-1.8108	C	0	0	0	0	0	0	0	0	0	0	0	0
-2.2578	1.7568	-2.7809	H	0	0	0	0	0	0	0	0	0	0	0	0
-1.691	3.225	-1.9345	H	0	0	0	0	0	0	0	0	0	0	0	0
-3.032	1.8526	-0.6944	C	0	0	0	0	0	0	0	0	0	0	0	0
-2.9806	2.5848	0.1128	H	0	0	0	0	0	0	0	0	0	0	0	0
-4.073	1.7068	-0.9982	H	0	0	0	0	0	0	0	0	0	0	0	0
2.5486	-2.4859	1.8324	C	0	0	0	0	0	0	0	0	0	0	0	0
3.5347	-2.6134	1.3694	H	0	0	0	0	0	0	0	0	0	0	0	0
1.9638	-3.3884	1.6263	H	0	0	0	0	0	0	0	0	0	0	0	0
2.6891	-2.419	2.9177	H	0	0	0	0	0	0	0	0	0	0	0	0
2.6837	-0.0249	1.6208	C	0	0	0	0	0	0	0	0	0	0	0	0
2.8461	0.0033	2.7095	H	0	0	0	0	0	0	0	0	0	0	0	0
3.6669	-0.1214	1.1348	H	0	0	0	0	0	0	0	0	0	0	0	0
1.071	0.8303	-2.4801	C	0	0	0	0	0	0	0	0	0	0	0	0
1.4475	1.842	-2.2886	H	0	0	0	0	0	0	0	0	0	0	0	0
0.5378	0.8624	-3.4377	H	0	0	0	0	0	0	0	0	0	0	0	0
1.9235	0.1572	-2.5953	H	0	0	0	0	0	0	0	0	0	0	0	0
-2.7413	-0.561	-1.2963	C	0	0	0	0	0	0	0	0	0	0	0	0
-2.0296	-1.3814	-1.4184	H	0	0	0	0	0	0	0	0	0	0	0	0
-2.9992	-0.2072	-2.2991	H	0	0	0	0	0	0	0	0	0	0	0	0
-3.6575	-0.9663	-0.8491	H	0	0	0	0	0	0	0	0	0	0	0	0
-0.4496	2.2691	-0.0625	O	0	0	0	0	0	0	0	0	0	0	0	0
0.2588	1.8147	0.4238	H	0	0	0	0	0	0	0	0	0	0	0	0
2.04	1.1669	1.193	O	0	0	0	0	0	0	0	0	0	0	0	0
2.5922	1.9168	1.4365	H	0	0	0	0	0	0	0	0	0	0	0	0
1 5 2	0 0 0 0
1 6 1	0 0 0 0
2 4 1	0 0 0 0
2 6 1	0 0 0 0
3 7 1	0 0 0 0
3 5 1	0 0 0 0
3 4 1	0 0 0 0
4 8 1	0 0 0 0
4 9 1	0 0 0 0
10 11 1	0 0 0 0
10 12 1	0 0 0 0
5 10 1	0 0 0 0
13 14 1	0 0 0 0
13 15 1	0 0 0 0
3 13 1	0 0 0 0
13 16 1	0 0 0 0
10 16 1	0 0 0 0
17 18 1	0 0 0 0
17 19 1	0 0 0 0
6 17 1	0 0 0 0
20 21 1	0 0 0 0
20 22 1	0 0 0 0
17 20 1	0 0 0 0
2 20 1	0 0 0 0
23 24 1	0 0 0 0
23 25 1	0 0 0 0
23 26 1	0 0 0 0
16 23 1	0 0 0 0
27 28 1	0 0 0 0
27 29 1	0 0 0 0
16 27 1	0 0 0 0
30 31 1	0 0 0 0
30 32 1	0 0 0 0
30 33 1	0 0 0 0
1 30 1	0 0 0 0
34 35 1	0 0 0 0
34 36 1	0 0 0 0
34 37 1	0 0 0 0
2 34 1	0 0 0 0
38 39 1	0 0 0 0
6 38 1	0 0 0 0
40 41 1	0 0 0 0
27 40 1	0 0 0 0
M END
$$$$
M0003
Spartan	02182120583D
41 43 0	0 0 0 0	0 0 0	999	V2	0
0.377	-0.1706	-1.3245	C	0	0	0	0	0	0	0	0	0	0	0	0
0.5314	2.1885	-0.3792	C	0	0	0	0	0	0	0	0	0	0	0	0
-0.9644	0.5661	0.7303	C	0	0	0	0	0	0	0	0	0	0	0	0
-0.0773	1.8192	0.9675	C	0	0	0	0	0	0	0	0	0	0	0	0
-0.6288	-0.3452	-0.4576	C	0	0	0	0	0	0	0	0	0	0	0	0
1.28	0.9574	-0.9227	C	0	0	0	0	0	0	0	0	0	0	0	0
-1.9949	0.9085	0.5495	H	0	0	0	0	0	0	0	0	0	0	0	0
-0.6771	2.6329	1.3927	H	0	0	0	0	0	0	0	0	0	0	0	0
0.7186	1.5874	1.6808	H	0	0	0	0	0	0	0	0	0	0	0	0
-1.4319	-1.5959	-0.2313	C	0	0	0	0	0	0	0	0	0	0	0	0
-1.1056	-2.4452	-0.8375	H	0	0	0	0	0	0	0	0	0	0	0	0
-2.4985	-1.4212	-0.4353	H	0	0	0	0	0	0	0	0	0	0	0	0
-1.0153	-0.4379	1.9026	C	0	0	0	0	0	0	0	0	0	0	0	0
-1.807	-0.1861	2.6166	H	0	0	0	0	0	0	0	0	0	0	0	0
-0.0713	-0.4015	2.4617	H	0	0	0	0	0	0	0	0	0	0	0	0
-1.2303	-1.8581	1.287	C	0	0	0	0	0	0	0	0	0	0	0	0
2.1914	1.914	-1.722	C	0	0	0	0	0	0	0	0	0	0	0	0
1.8069	2.1576	-2.7148	H	0	0	0	0	0	0	0	0	0	0	0	0
3.241	1.6185	-1.8148	H	0	0	0	0	0	0	0	0	0	0	0	0
1.8335	2.9974	-0.6542	C	0	0	0	0	0	0	0	0	0	0	0	0
2.5331	2.9761	0.1832	H	0	0	0	0	0	0	0	0	0	0	0	0
1.7063	4.0251	-1.0067	H	0	0	0	0	0	0	0	0	0	0	0	0
-2.4309	-2.5722	1.9094	C	0	0	0	0	0	0	0	0	0	0	0	0
-2.6271	-3.5283	1.4095	H	0	0	0	0	0	0	0	0	0	0	0	0
-3.3337	-1.9563	1.8254	H	0	0	0	0	0	0	0	0	0	0	0	0
-2.2627	-2.7761	2.9741	H	0	0	0	0	0	0	0	0	0	0	0	0
0.0214	-2.7295	1.5177	C	0	0	0	0	0	0	0	0	0	0	0	0
0.2073	-2.7759	2.6054	H	0	0	0	0	0	0	0	0	0	0	0	0
-0.1854	-3.7529	1.1814	H	0	0	0	0	0	0	0	0	0	0	0	0
0.8043	-1.1492	-2.3805	C	0	0	0	0	0	0	0	0	0	0	0	0
1.5496	-1.8461	-1.974	H	0	0	0	0	0	0	0	0	0	0	0	0
1.2552	-0.6324	-3.2365	H	0	0	0	0	0	0	0	0	0	0	0	0
-0.0323	-1.745	-2.752	H	0	0	0	0	0	0	0	0	0	0	0	0
-0.5631	2.7085	-1.3238	C	0	0	0	0	0	0	0	0	0	0	0	0
-1.4148	2.0283	-1.3948	H	0	0	0	0	0	0	0	0	0	0	0	0
-0.1978	2.8781	-2.341	H	0	0	0	0	0	0	0	0	0	0	0	0
-0.9237	3.6702	-0.9406	H	0	0	0	0	0	0	0	0	0	0	0	0
2.1058	0.4483	0.1659	O	0	0	0	0	0	0	0	0	0	0	0	0
2.8239	-0.0501	-0.2435	H	0	0	0	0	0	0	0	0	0	0	0	0
1.1823	-2.3335	0.8249	O	0	0	0	0	0	0	0	0	0	0	0	0
1.3051	-1.373	0.9016	H	0	0	0	0	0	0	0	0	0	0	0	0
1 5 2	0 0 0 0
1 6 1	0 0 0 0
2 4 1	0 0 0 0
2 6 1	0 0 0 0
3 7 1	0 0 0 0
3 5 1	0 0 0 0
3 4 1	0 0 0 0
4 8 1	0 0 0 0
4 9 1	0 0 0 0
10 11 1	0 0 0 0
10 12 1	0 0 0 0
5 10 1	0 0 0 0
13 14 1	0 0 0 0
13 15 1	0 0 0 0
3 13 1	0 0 0 0
13 16 1	0 0 0 0
10 16 1	0 0 0 0
17 18 1	0 0 0 0
17 19 1	0 0 0 0
6 17 1	0 0 0 0
20 21 1	0 0 0 0
20 22 1	0 0 0 0
17 20 1	0 0 0 0
2 20 1	0 0 0 0
23 24 1	0 0 0 0
23 25 1	0 0 0 0
23 26 1	0 0 0 0
16 23 1	0 0 0 0
27 28 1	0 0 0 0
27 29 1	0 0 0 0
16 27 1	0 0 0 0
30 31 1	0 0 0 0
30 32 1	0 0 0 0
30 33 1	0 0 0 0
1 30 1	0 0 0 0
34 35 1	0 0 0 0
34 36 1	0 0 0 0
34 37 1	0 0 0 0
2 34 1	0 0 0 0
38 39 1	0 0 0 0
6 38 1	0 0 0 0
40 41 1	0 0 0 0
27 40 1	0 0 0 0
M END
$$$$

## Sheet: 4S7R9S11R
M0001
Spartan	02182120173D
41 43 0	0 0 0 0	0 0 0	999	V2	0
-0.0629	-0.8769	-1.3529	C	0	0	0	0	0	0	0	0	0	0	0	0
2.1787	-0.9577	0.0369	C	0	0	0	0	0	0	0	0	0	0	0	0
0.2496	0.511	0.7184	C	0	0	0	0	0	0	0	0	0	0	0	0
1.2404	-0.5515	1.1821	C	0	0	0	0	0	0	0	0	0	0	0	0
-0.5381	0.0189	-0.4826	C	0	0	0	0	0	0	0	0	0	0	0	0
1.35	-1.3944	-1.2242	C	0	0	0	0	0	0	0	0	0	0	0	0
0.8062	1.422	0.4518	H	0	0	0	0	0	0	0	0	0	0	0	0
1.8295	-0.2023	2.0408	H	0	0	0	0	0	0	0	0	0	0	0	0
0.6663	-1.4245	1.5229	H	0	0	0	0	0	0	0	0	0	0	0	0
-1.9535	0.5626	-0.4154	C	0	0	0	0	0	0	0	0	0	0	0	0
-2.6735	-0.2622	-0.3246	H	0	0	0	0	0	0	0	0	0	0	0	0
-2.2382	1.1211	-1.3184	H	0	0	0	0	0	0	0	0	0	0	0	0
-0.8475	0.8978	1.7167	C	0	0	0	0	0	0	0	0	0	0	0	0
-0.5159	1.6232	2.4656	H	0	0	0	0	0	0	0	0	0	0	0	0
-1.1927	-0.0017	2.2464	H	0	0	0	0	0	0	0	0	0	0	0	0
-1.997	1.4526	0.851	C	0	0	0	0	0	0	0	0	0	0	0	0
1.5446	-2.8688	-0.8015	C	0	0	0	0	0	0	0	0	0	0	0	0
1.82	-3.5442	-1.615	H	0	0	0	0	0	0	0	0	0	0	0	0
0.6655	-3.2626	-0.2831	H	0	0	0	0	0	0	0	0	0	0	0	0
2.6673	-2.4253	0.1618	C	0	0	0	0	0	0	0	0	0	0	0	0
2.6607	-2.8539	1.1692	H	0	0	0	0	0	0	0	0	0	0	0	0
3.6603	-2.5647	-0.2754	H	0	0	0	0	0	0	0	0	0	0	0	0
-3.3451	1.3822	1.5685	C	0	0	0	0	0	0	0	0	0	0	0	0
-4.1561	1.7642	0.9353	H	0	0	0	0	0	0	0	0	0	0	0	0
-3.3346	1.9626	2.4997	H	0	0	0	0	0	0	0	0	0	0	0	0
-3.5886	0.3487	1.8385	H	0	0	0	0	0	0	0	0	0	0	0	0
-1.7005	2.906	0.4323	C	0	0	0	0	0	0	0	0	0	0	0	0
-0.7738	2.9475	-0.1495	H	0	0	0	0	0	0	0	0	0	0	0	0
-2.5107	3.256	-0.2294	H	0	0	0	0	0	0	0	0	0	0	0	0
-0.8665	-1.4651	-2.4801	C	0	0	0	0	0	0	0	0	0	0	0	0
-1.007	-2.5443	-2.3284	H	0	0	0	0	0	0	0	0	0	0	0	0
-0.3374	-1.3501	-3.4324	H	0	0	0	0	0	0	0	0	0	0	0	0
-1.8554	-1.005	-2.5713	H	0	0	0	0	0	0	0	0	0	0	0	0
3.2619	0.0875	-0.1964	C	0	0	0	0	0	0	0	0	0	0	0	0
3.9007	-0.1957	-1.0367	H	0	0	0	0	0	0	0	0	0	0	0	0
3.8934	0.1795	0.6941	H	0	0	0	0	0	0	0	0	0	0	0	0
2.8427	1.0791	-0.4064	H	0	0	0	0	0	0	0	0	0	0	0	0
2.0655	-1.2129	-2.4407	O	0	0	0	0	0	0	0	0	0	0	0	0
2.0547	-0.2654	-2.6332	H	0	0	0	0	0	0	0	0	0	0	0	0
-1.5075	3.7945	1.5118	O	0	0	0	0	0	0	0	0	0	0	0	0
-2.3556	3.9121	1.9536	H	0	0	0	0	0	0	0	0	0	0	0	0
1 5 2	0 0 0 0
1 6 1	0 0 0 0
2 4 1	0 0 0 0
2 6 1	0 0 0 0
3 7 1	0 0 0 0
3 5 1	0 0 0 0
3 4 1	0 0 0 0
4 8 1	0 0 0 0
4 9 1	0 0 0 0
10 11 1	0 0 0 0
10 12 1	0 0 0 0
5 10 1	0 0 0 0
13 14 1	0 0 0 0
13 15 1	0 0 0 0
3 13 1	0 0 0 0
13 16 1	0 0 0 0
10 16 1	0 0 0 0
17 18 1	0 0 0 0
17 19 1	0 0 0 0
6 17 1	0 0 0 0
20 21 1	0 0 0 0
20 22 1	0 0 0 0
17 20 1	0 0 0 0
2 20 1	0 0 0 0
23 24 1	0 0 0 0
23 25 1	0 0 0 0
23 26 1	0 0 0 0
16 23 1	0 0 0 0
27 28 1	0 0 0 0
27 29 1	0 0 0 0
16 27 1	0 0 0 0
30 31 1	0 0 0 0
30 32 1	0 0 0 0
30 33 1	0 0 0 0
1 30 1	0 0 0 0
34 35 1	0 0 0 0
34 36 1	0 0 0 0
34 37 1	0 0 0 0
2 34 1	0 0 0 0
38 39 1	0 0 0 0
6 38 1	0 0 0 0
40 41 1	0 0 0 0
27 40 1	0 0 0 0
M END
$$$$
M0002
Spartan	02182120173D
41 43 0	0 0 0 0	0 0 0	999	V2	0
0.0851	0.8982	-1.3344	C	0	0	0	0	0	0	0	0	0	0	0	0
-2.1557	0.9787	0.0562	C	0	0	0	0	0	0	0	0	0	0	0	0
-0.23	-0.4978	0.7312	C	0	0	0	0	0	0	0	0	0	0	0	0
-1.2185	0.5647	1.1994	C	0	0	0	0	0	0	0	0	0	0	0	0
0.5583	-0.0029	-0.4683	C	0	0	0	0	0	0	0	0	0	0	0	0
-1.3263	1.4189	-1.2034	C	0	0	0	0	0	0	0	0	0	0	0	0
-0.789	-1.4067	0.4607	H	0	0	0	0	0	0	0	0	0	0	0	0
-1.8084	0.2136	2.0568	H	0	0	0	0	0	0	0	0	0	0	0	0
-0.6421	1.4346	1.5442	H	0	0	0	0	0	0	0	0	0	0	0	0
1.9728	-0.5488	-0.4005	C	0	0	0	0	0	0	0	0	0	0	0	0
2.6925	0.2746	-0.2951	H	0	0	0	0	0	0	0	0	0	0	0	0
2.2633	-1.0963	-1.3082	H	0	0	0	0	0	0	0	0	0	0	0	0
0.8675	-0.8904	1.7267	C	0	0	0	0	0	0	0	0	0	0	0	0
0.535	-1.6078	2.4819	H	0	0	0	0	0	0	0	0	0	0	0	0
1.2219	0.0092	2.2499	H	0	0	0	0	0	0	0	0	0	0	0	0
2.0156	-1.4495	0.8587	C	0	0	0	0	0	0	0	0	0	0	0	0
-1.5173	2.8917	-0.7743	C	0	0	0	0	0	0	0	0	0	0	0	0
-1.7919	3.5711	-1.5845	H	0	0	0	0	0	0	0	0	0	0	0	0
-0.6369	3.2813	-0.255	H	0	0	0	0	0	0	0	0	0	0	0	0
-2.6406	2.447	0.1878	C	0	0	0	0	0	0	0	0	0	0	0	0
-2.6318	2.8711	1.1972	H	0	0	0	0	0	0	0	0	0	0	0	0
-3.6337	2.5908	-0.2477	H	0	0	0	0	0	0	0	0	0	0	0	0
3.3647	-1.3988	1.5745	C	0	0	0	0	0	0	0	0	0	0	0	0
4.1735	-1.7318	0.9123	H	0	0	0	0	0	0	0	0	0	0	0	0
3.3607	-2.0469	2.4554	H	0	0	0	0	0	0	0	0	0	0	0	0
3.5927	-0.3766	1.8967	H	0	0	0	0	0	0	0	0	0	0	0	0
1.7144	-2.8915	0.4332	C	0	0	0	0	0	0	0	0	0	0	0	0
0.7961	-2.9184	-0.1762	H	0	0	0	0	0	0	0	0	0	0	0	0
2.5405	-3.2453	-0.2063	H	0	0	0	0	0	0	0	0	0	0	0	0
0.8912	1.4912	-2.4575	C	0	0	0	0	0	0	0	0	0	0	0	0
1.037	2.5686	-2.2977	H	0	0	0	0	0	0	0	0	0	0	0	0
0.3622	1.3862	-3.4111	H	0	0	0	0	0	0	0	0	0	0	0	0
1.8777	1.028	-2.551	H	0	0	0	0	0	0	0	0	0	0	0	0
-3.242	-0.0625	-0.1818	C	0	0	0	0	0	0	0	0	0	0	0	0
-3.8777	0.224	-1.0242	H	0	0	0	0	0	0	0	0	0	0	0	0
-3.8764	-0.1537	0.7074	H	0	0	0	0	0	0	0	0	0	0	0	0
-2.8244	-1.0554	-0.3925	H	0	0	0	0	0	0	0	0	0	0	0	0
-2.043	1.2446	-2.4207	O	0	0	0	0	0	0	0	0	0	0	0	0
-2.0286	0.2983	-2.6204	H	0	0	0	0	0	0	0	0	0	0	0	0
1.5816	-3.7013	1.584	O	0	0	0	0	0	0	0	0	0	0	0	0
1.4097	-4.604	1.2967	H	0	0	0	0	0	0	0	0	0	0	0	0
1 5 2	0 0 0 0
1 6 1	0 0 0 0
2 4 1	0 0 0 0
2 6 1	0 0 0 0
3 7 1	0 0 0 0
3 5 1	0 0 0 0
3 4 1	0 0 0 0
4 8 1	0 0 0 0
4 9 1	0 0 0 0
10 11 1	0 0 0 0
10 12 1	0 0 0 0
5 10 1	0 0 0 0
13 14 1	0 0 0 0
13 15 1	0 0 0 0
3 13 1	0 0 0 0
13 16 1	0 0 0 0
10 16 1	0 0 0 0
17 18 1	0 0 0 0
17 19 1	0 0 0 0
6 17 1	0 0 0 0
20 21 1	0 0 0 0
20 22 1	0 0 0 0
17 20 1	0 0 0 0
2 20 1	0 0 0 0
23 24 1	0 0 0 0
23 25 1	0 0 0 0
23 26 1	0 0 0 0
16 23 1	0 0 0 0
27 28 1	0 0 0 0
27 29 1	0 0 0 0
16 27 1	0 0 0 0
30 31 1	0 0 0 0
30 32 1	0 0 0 0
30 33 1	0 0 0 0
1 30 1	0 0 0 0
34 35 1	0 0 0 0
34 36 1	0 0 0 0
34 37 1	0 0 0 0
2 34 1	0 0 0 0
38 39 1	0 0 0 0
6 38 1	0 0 0 0
40 41 1	0 0 0 0
27 40 1	0 0 0 0
M END
$$$$
M0003
Spartan	02182120173D
41 43 0	0 0 0 0	0 0 0	999	V2	0
0.032	0.8743	-1.2966	C	0	0	0	0	0	0	0	0	0	0	0	0
-2.2129	0.9426	0.0894	C	0	0	0	0	0	0	0	0	0	0	0	0
-0.2845	-0.5285	0.7613	C	0	0	0	0	0	0	0	0	0	0	0	0
-1.2764	0.5296	1.2332	C	0	0	0	0	0	0	0	0	0	0	0	0
0.5085	-0.0258	-0.4322	C	0	0	0	0	0	0	0	0	0	0	0	0
-1.382	1.3877	-1.1679	C	0	0	0	0	0	0	0	0	0	0	0	0
-0.8419	-1.4349	0.4822	H	0	0	0	0	0	0	0	0	0	0	0	0
-1.8663	0.1742	2.0886	H	0	0	0	0	0	0	0	0	0	0	0	0
-0.7035	1.4003	1.5801	H	0	0	0	0	0	0	0	0	0	0	0	0
1.9244	-0.565	-0.3639	C	0	0	0	0	0	0	0	0	0	0	0	0
2.6374	0.2646	-0.2669	H	0	0	0	0	0	0	0	0	0	0	0	0
2.2199	-1.1312	-1.2543	H	0	0	0	0	0	0	0	0	0	0	0	0
0.8107	-0.924	1.7611	C	0	0	0	0	0	0	0	0	0	0	0	0
0.4676	-1.648	2.5101	H	0	0	0	0	0	0	0	0	0	0	0	0
1.1485	-0.03	2.303	H	0	0	0	0	0	0	0	0	0	0	0	0
1.9709	-1.4621	0.8958	C	0	0	0	0	0	0	0	0	0	0	0	0
-1.5815	2.8608	-0.7377	C	0	0	0	0	0	0	0	0	0	0	0	0
-1.8586	3.5377	-1.5486	H	0	0	0	0	0	0	0	0	0	0	0	0
-0.7056	3.2563	-0.2159	H	0	0	0	0	0	0	0	0	0	0	0	0
-2.7045	2.4091	0.2223	C	0	0	0	0	0	0	0	0	0	0	0	0
-2.6997	2.8317	1.2317	H	0	0	0	0	0	0	0	0	0	0	0	0
-3.6968	2.55	-0.2151	H	0	0	0	0	0	0	0	0	0	0	0	0
3.3168	-1.3801	1.617	C	0	0	0	0	0	0	0	0	0	0	0	0
4.1435	-1.6721	0.9585	H	0	0	0	0	0	0	0	0	0	0	0	0
3.3355	-2.0279	2.5025	H	0	0	0	0	0	0	0	0	0	0	0	0
3.5173	-0.3558	1.9481	H	0	0	0	0	0	0	0	0	0	0	0	0
1.6732	-2.924	0.5097	C	0	0	0	0	0	0	0	0	0	0	0	0
1.5979	-3.5308	1.427	H	0	0	0	0	0	0	0	0	0	0	0	0
0.7099	-2.9892	-0.0048	H	0	0	0	0	0	0	0	0	0	0	0	0
0.8377	1.4723	-2.4176	C	0	0	0	0	0	0	0	0	0	0	0	0
0.9826	2.5481	-2.2541	H	0	0	0	0	0	0	0	0	0	0	0	0
0.3088	1.3708	-3.3704	H	0	0	0	0	0	0	0	0	0	0	0	0
1.8224	1.0085	-2.513	H	0	0	0	0	0	0	0	0	0	0	0	0
-3.2972	-0.0992	-0.1514	C	0	0	0	0	0	0	0	0	0	0	0	0
-3.927	0.1854	-0.9996	H	0	0	0	0	0	0	0	0	0	0	0	0
-3.9377	-0.1881	0.7344	H	0	0	0	0	0	0	0	0	0	0	0	0
-2.8775	-1.0926	-0.3575	H	0	0	0	0	0	0	0	0	0	0	0	0
-2.0964	1.2105	-2.3863	O	0	0	0	0	0	0	0	0	0	0	0	0
-2.0701	0.2665	-2.5921	H	0	0	0	0	0	0	0	0	0	0	0	0
2.6102	-3.4811	-0.3902	O	0	0	0	0	0	0	0	0	0	0	0	0
3.4445	-3.5906	0.0804	H	0	0	0	0	0	0	0	0	0	0	0	0
1 5 2	0 0 0 0
1 6 1	0 0 0 0
2 4 1	0 0 0 0
2 6 1	0 0 0 0
3 7 1	0 0 0 0
3 5 1	0 0 0 0
3 4 1	0 0 0 0
4 8 1	0 0 0 0
4 9 1	0 0 0 0
10 11 1	0 0 0 0
10 12 1	0 0 0 0
5 10 1	0 0 0 0
13 14 1	0 0 0 0
13 15 1	0 0 0 0
3 13 1	0 0 0 0
13 16 1	0 0 0 0
10 16 1	0 0 0 0
17 18 1	0 0 0 0
17 19 1	0 0 0 0
6 17 1	0 0 0 0
20 21 1	0 0 0 0
20 22 1	0 0 0 0
17 20 1	0 0 0 0
2 20 1	0 0 0 0
23 24 1	0 0 0 0
23 25 1	0 0 0 0
23 26 1	0 0 0 0
16 23 1	0 0 0 0
27 28 1	0 0 0 0
27 29 1	0 0 0 0
16 27 1	0 0 0 0
30 31 1	0 0 0 0
30 32 1	0 0 0 0
30 33 1	0 0 0 0
1 30 1	0 0 0 0
34 35 1	0 0 0 0
34 36 1	0 0 0 0
34 37 1	0 0 0 0
2 34 1	0 0 0 0
38 39 1	0 0 0 0
6 38 1	0 0 0 0
40 41 1	0 0 0 0
27 40 1	0 0 0 0
M END
$$$$
M0004
Spartan	02182120173D
41 43 0	0 0 0 0	0 0 0	999	V2	0
0.0987	0.8711	-1.3525	C	0	0	0	0	0	0	0	0	0	0	0	0
-2.1432	0.9562	0.0374	C	0	0	0	0	0	0	0	0	0	0	0	0
-0.213	-0.5076	0.7238	C	0	0	0	0	0	0	0	0	0	0	0	0
-1.2049	0.555	1.1841	C	0	0	0	0	0	0	0	0	0	0	0	0
0.5745	-0.0225	-0.4805	C	0	0	0	0	0	0	0	0	0	0	0	0
-1.3137	1.3897	-1.2245	C	0	0	0	0	0	0	0	0	0	0	0	0
-0.7688	-1.421	0.4608	H	0	0	0	0	0	0	0	0	0	0	0	0
-1.7941	0.2094	2.0443	H	0	0	0	0	0	0	0	0	0	0	0	0
-0.6315	1.4293	1.5214	H	0	0	0	0	0	0	0	0	0	0	0	0
1.9888	-0.5691	-0.4098	C	0	0	0	0	0	0	0	0	0	0	0	0
2.7088	0.254	-0.3104	H	0	0	0	0	0	0	0	0	0	0	0	0
2.2767	-1.1238	-1.3133	H	0	0	0	0	0	0	0	0	0	0	0	0
0.8925	-0.8827	1.7171	C	0	0	0	0	0	0	0	0	0	0	0	0
0.5575	-1.5637	2.5091	H	0	0	0	0	0	0	0	0	0	0	0	0
1.2529	0.0255	2.2196	H	0	0	0	0	0	0	0	0	0	0	0	0
2.0319	-1.4649	0.8525	C	0	0	0	0	0	0	0	0	0	0	0	0
-1.5085	2.8657	-0.8045	C	0	0	0	0	0	0	0	0	0	0	0	0
-1.7818	3.5392	-1.6196	H	0	0	0	0	0	0	0	0	0	0	0	0
-0.6312	3.2605	-0.2842	H	0	0	0	0	0	0	0	0	0	0	0	0
-2.6337	2.424	0.1569	C	0	0	0	0	0	0	0	0	0	0	0	0
-2.6307	2.8553	1.1628	H	0	0	0	0	0	0	0	0	0	0	0	0
-3.6248	2.5621	-0.2843	H	0	0	0	0	0	0	0	0	0	0	0	0
3.3818	-1.4226	1.5653	C	0	0	0	0	0	0	0	0	0	0	0	0
4.1883	-1.7425	0.8941	H	0	0	0	0	0	0	0	0	0	0	0	0
3.3822	-2.0923	2.4311	H	0	0	0	0	0	0	0	0	0	0	0	0
3.6109	-0.4071	1.909	H	0	0	0	0	0	0	0	0	0	0	0	0
1.7236	-2.9145	0.4284	C	0	0	0	0	0	0	0	0	0	0	0	0
0.8138	-2.9437	-0.1929	H	0	0	0	0	0	0	0	0	0	0	0	0
2.5473	-3.2777	-0.196	H	0	0	0	0	0	0	0	0	0	0	0	0
0.9023	1.4557	-2.4816	C	0	0	0	0	0	0	0	0	0	0	0	0
1.0301	2.5365	-2.3403	H	0	0	0	0	0	0	0	0	0	0	0	0
0.381	1.3266	-3.4349	H	0	0	0	0	0	0	0	0	0	0	0	0
1.8949	1.006	-2.5615	H	0	0	0	0	0	0	0	0	0	0	0	0
-3.2263	-0.0893	-0.1926	C	0	0	0	0	0	0	0	0	0	0	0	0
-3.8637	0.1914	-1.035	H	0	0	0	0	0	0	0	0	0	0	0	0
-3.8591	-0.1789	0.6975	H	0	0	0	0	0	0	0	0	0	0	0	0
-2.8063	-1.0815	-0.4004	H	0	0	0	0	0	0	0	0	0	0	0	0
-2.0301	1.2059	-2.4402	O	0	0	0	0	0	0	0	0	0	0	0	0
-2.0139	0.2591	-2.6353	H	0	0	0	0	0	0	0	0	0	0	0	0
1.6306	-3.826	1.5034	O	0	0	0	0	0	0	0	0	0	0	0	0
0.8104	-3.6464	1.9754	H	0	0	0	0	0	0	0	0	0	0	0	0
1 5 2	0 0 0 0
1 6 1	0 0 0 0
2 4 1	0 0 0 0
2 6 1	0 0 0 0
3 7 1	0 0 0 0
3 5 1	0 0 0 0
3 4 1	0 0 0 0
4 8 1	0 0 0 0
4 9 1	0 0 0 0
10 11 1	0 0 0 0
10 12 1	0 0 0 0
5 10 1	0 0 0 0
13 14 1	0 0 0 0
13 15 1	0 0 0 0
3 13 1	0 0 0 0
13 16 1	0 0 0 0
10 16 1	0 0 0 0
17 18 1	0 0 0 0
17 19 1	0 0 0 0
6 17 1	0 0 0 0
20 21 1	0 0 0 0
20 22 1	0 0 0 0
17 20 1	0 0 0 0
2 20 1	0 0 0 0
23 24 1	0 0 0 0
23 25 1	0 0 0 0
23 26 1	0 0 0 0
16 23 1	0 0 0 0
27 28 1	0 0 0 0
27 29 1	0 0 0 0
16 27 1	0 0 0 0
30 31 1	0 0 0 0
30 32 1	0 0 0 0
30 33 1	0 0 0 0
1 30 1	0 0 0 0
34 35 1	0 0 0 0
34 36 1	0 0 0 0
34 37 1	0 0 0 0
2 34 1	0 0 0 0
38 39 1	0 0 0 0
6 38 1	0 0 0 0
40 41 1	0 0 0 0
27 40 1	0 0 0 0
M END
$$$$
M0005
Spartan	02182120173D
41 43 0	0 0 0 0	0 0 0	999	V2	0
-0.0508	-0.8905	-1.2817	C	0	0	0	0	0	0	0	0	0	0	0	0
2.1896	-0.9693	0.1103	C	0	0	0	0	0	0	0	0	0	0	0	0
0.2682	0.5161	0.7732	C	0	0	0	0	0	0	0	0	0	0	0	0
1.2528	-0.5463	1.2502	C	0	0	0	0	0	0	0	0	0	0	0	0
-0.5247	0.0153	-0.4208	C	0	0	0	0	0	0	0	0	0	0	0	0
1.359	-1.4134	-1.1473	C	0	0	0	0	0	0	0	0	0	0	0	0
0.8317	1.419	0.493	H	0	0	0	0	0	0	0	0	0	0	0	0
1.8431	-0.192	2.1062	H	0	0	0	0	0	0	0	0	0	0	0	0
0.6736	-1.4124	1.5989	H	0	0	0	0	0	0	0	0	0	0	0	0
-1.9376	0.5626	-0.3577	C	0	0	0	0	0	0	0	0	0	0	0	0
-2.6555	-0.2626	-0.2604	H	0	0	0	0	0	0	0	0	0	0	0	0
-2.2279	1.1246	-1.2522	H	0	0	0	0	0	0	0	0	0	0	0	0
-0.8279	0.9202	1.7679	C	0	0	0	0	0	0	0	0	0	0	0	0
-0.4841	1.6426	2.5182	H	0	0	0	0	0	0	0	0	0	0	0	0
-1.1734	0.0288	2.3095	H	0	0	0	0	0	0	0	0	0	0	0	0
-1.9886	1.4604	0.904	C	0	0	0	0	0	0	0	0	0	0	0	0
1.5472	-2.8855	-0.7107	C	0	0	0	0	0	0	0	0	0	0	0	0
1.8201	-3.569	-1.5174	H	0	0	0	0	0	0	0	0	0	0	0	0
0.6668	-3.2712	-0.1889	H	0	0	0	0	0	0	0	0	0	0	0	0
2.6715	-2.4383	0.2491	C	0	0	0	0	0	0	0	0	0	0	0	0
2.6624	-2.8572	1.2603	H	0	0	0	0	0	0	0	0	0	0	0	0
3.6635	-2.5873	-0.1865	H	0	0	0	0	0	0	0	0	0	0	0	0
-3.3345	1.3824	1.6247	C	0	0	0	0	0	0	0	0	0	0	0	0
-4.1408	1.7502	0.9845	H	0	0	0	0	0	0	0	0	0	0	0	0
-3.3243	1.9885	2.539	H	0	0	0	0	0	0	0	0	0	0	0	0
-3.5594	0.3482	1.9085	H	0	0	0	0	0	0	0	0	0	0	0	0
-1.6984	2.917	0.5233	C	0	0	0	0	0	0	0	0	0	0	0	0
-1.6594	3.5242	1.4429	H	0	0	0	0	0	0	0	0	0	0	0	0
-0.7144	2.9889	0.0339	H	0	0	0	0	0	0	0	0	0	0	0	0
-0.8581	-1.4869	-2.4025	C	0	0	0	0	0	0	0	0	0	0	0	0
-1.005	-2.5624	-2.2391	H	0	0	0	0	0	0	0	0	0	0	0	0
-0.33	-1.3863	-3.3556	H	0	0	0	0	0	0	0	0	0	0	0	0
-1.8423	-1.0218	-2.497	H	0	0	0	0	0	0	0	0	0	0	0	0
3.2805	0.0654	-0.1313	C	0	0	0	0	0	0	0	0	0	0	0	0
3.9122	-0.2263	-0.9759	H	0	0	0	0	0	0	0	0	0	0	0	0
3.9182	0.1552	0.7566	H	0	0	0	0	0	0	0	0	0	0	0	0
2.8669	1.0601	-0.3435	H	0	0	0	0	0	0	0	0	0	0	0	0
2.0781	-1.246	-2.3645	O	0	0	0	0	0	0	0	0	0	0	0	0
2.0565	-0.3024	-2.5735	H	0	0	0	0	0	0	0	0	0	0	0	0
-2.718	3.3774	-0.3431	O	0	0	0	0	0	0	0	0	0	0	0	0
-2.5069	4.2801	-0.6044	H	0	0	0	0	0	0	0	0	0	0	0	0
1 5 2	0 0 0 0
1 6 1	0 0 0 0
2 4 1	0 0 0 0
2 6 1	0 0 0 0
3 7 1	0 0 0 0
3 5 1	0 0 0 0
3 4 1	0 0 0 0
4 8 1	0 0 0 0
4 9 1	0 0 0 0
10 11 1	0 0 0 0
10 12 1	0 0 0 0
5 10 1	0 0 0 0
13 14 1	0 0 0 0
13 15 1	0 0 0 0
3 13 1	0 0 0 0
13 16 1	0 0 0 0
10 16 1	0 0 0 0
17 18 1	0 0 0 0
17 19 1	0 0 0 0
6 17 1	0 0 0 0
20 21 1	0 0 0 0
20 22 1	0 0 0 0
17 20 1	0 0 0 0
2 20 1	0 0 0 0
23 24 1	0 0 0 0
23 25 1	0 0 0 0
23 26 1	0 0 0 0
16 23 1	0 0 0 0
27 28 1	0 0 0 0
27 29 1	0 0 0 0
16 27 1	0 0 0 0
30 31 1	0 0 0 0
30 32 1	0 0 0 0
30 33 1	0 0 0 0
1 30 1	0 0 0 0
34 35 1	0 0 0 0
34 36 1	0 0 0 0
34 37 1	0 0 0 0
2 34 1	0 0 0 0
38 39 1	0 0 0 0
6 38 1	0 0 0 0
40 41 1	0 0 0 0
27 40 1	0 0 0 0
M END
$$$$
M0006
Spartan	02182120173D
41 43 0	0 0 0 0	0 0 0	999	V2	0
0.0966	0.8507	-1.2783	C	0	0	0	0	0	0	0	0	0	0	0	0
-2.1368	0.9502	0.1267	C	0	0	0	0	0	0	0	0	0	0	0	0
-0.2314	-0.5568	0.7766	C	0	0	0	0	0	0	0	0	0	0	0	0
-1.1975	0.5181	1.262	C	0	0	0	0	0	0	0	0	0	0	0	0
0.5663	-0.0526	-0.4124	C	0	0	0	0	0	0	0	0	0	0	0	0
-1.3095	1.3835	-1.1373	C	0	0	0	0	0	0	0	0	0	0	0	0
-0.7922	-1.4525	0.484	H	0	0	0	0	0	0	0	0	0	0	0	0
-1.7882	0.1692	2.1197	H	0	0	0	0	0	0	0	0	0	0	0	0
-0.6082	1.3784	1.6089	H	0	0	0	0	0	0	0	0	0	0	0	0
1.983	-0.5927	-0.3398	C	0	0	0	0	0	0	0	0	0	0	0	0
2.6904	0.2382	-0.2182	H	0	0	0	0	0	0	0	0	0	0	0	0
2.2982	-1.1174	-1.2536	H	0	0	0	0	0	0	0	0	0	0	0	0
0.8528	-0.9981	1.7679	C	0	0	0	0	0	0	0	0	0	0	0	0
0.4969	-1.7522	2.4789	H	0	0	0	0	0	0	0	0	0	0	0	0
1.1895	-0.1291	2.3513	H	0	0	0	0	0	0	0	0	0	0	0	0
2.0293	-1.5131	0.9074	C	0	0	0	0	0	0	0	0	0	0	0	0
-1.4783	2.8578	-0.7013	C	0	0	0	0	0	0	0	0	0	0	0	0
-1.7466	3.5431	-1.5073	H	0	0	0	0	0	0	0	0	0	0	0	0
-0.5916	3.2337	-0.1835	H	0	0	0	0	0	0	0	0	0	0	0	0
-2.6026	2.4245	0.2646	C	0	0	0	0	0	0	0	0	0	0	0	0
-2.5837	2.8451	1.2748	H	0	0	0	0	0	0	0	0	0	0	0	0
-3.5948	2.5835	-0.1666	H	0	0	0	0	0	0	0	0	0	0	0	0
3.3651	-1.4106	1.6465	C	0	0	0	0	0	0	0	0	0	0	0	0
4.201	-1.7274	1.0111	H	0	0	0	0	0	0	0	0	0	0	0	0
3.3695	-2.0387	2.5455	H	0	0	0	0	0	0	0	0	0	0	0	0
3.5547	-0.3781	1.9594	H	0	0	0	0	0	0	0	0	0	0	0	0
1.8371	-2.986	0.5019	C	0	0	0	0	0	0	0	0	0	0	0	0
2.7206	-3.3087	-0.0743	H	0	0	0	0	0	0	0	0	0	0	0	0
1.7904	-3.6068	1.4025	H	0	0	0	0	0	0	0	0	0	0	0	0
0.9022	1.4438	-2.4017	C	0	0	0	0	0	0	0	0	0	0	0	0
1.0458	2.5203	-2.2429	H	0	0	0	0	0	0	0	0	0	0	0	0
0.373	1.3385	-3.3537	H	0	0	0	0	0	0	0	0	0	0	0	0
1.8887	0.983	-2.4962	H	0	0	0	0	0	0	0	0	0	0	0	0
-3.2393	-0.0746	-0.1048	C	0	0	0	0	0	0	0	0	0	0	0	0
-3.8746	0.2199	-0.9455	H	0	0	0	0	0	0	0	0	0	0	0	0
-3.8722	-0.1532	0.7872	H	0	0	0	0	0	0	0	0	0	0	0	0
-2.8372	-1.0745	-0.3122	H	0	0	0	0	0	0	0	0	0	0	0	0
-2.0356	1.2236	-2.351	O	0	0	0	0	0	0	0	0	0	0	0	0
-2.0613	0.2756	-2.5404	H	0	0	0	0	0	0	0	0	0	0	0	0
0.6514	-3.273	-0.2123	O	0	0	0	0	0	0	0	0	0	0	0	0
0.6792	-2.7846	-1.0436	H	0	0	0	0	0	0	0	0	0	0	0	0
1 5 2	0 0 0 0
1 6 1	0 0 0 0
2 4 1	0 0 0 0
2 6 1	0 0 0 0
3 7 1	0 0 0 0
3 5 1	0 0 0 0
3 4 1	0 0 0 0
4 8 1	0 0 0 0
4 9 1	0 0 0 0
10 11 1	0 0 0 0
10 12 1	0 0 0 0
5 10 1	0 0 0 0
13 14 1	0 0 0 0
13 15 1	0 0 0 0
3 13 1	0 0 0 0
13 16 1	0 0 0 0
10 16 1	0 0 0 0
17 18 1	0 0 0 0
17 19 1	0 0 0 0
6 17 1	0 0 0 0
20 21 1	0 0 0 0
20 22 1	0 0 0 0
17 20 1	0 0 0 0
2 20 1	0 0 0 0
23 24 1	0 0 0 0
23 25 1	0 0 0 0
23 26 1	0 0 0 0
16 23 1	0 0 0 0
27 28 1	0 0 0 0
27 29 1	0 0 0 0
16 27 1	0 0 0 0
30 31 1	0 0 0 0
30 32 1	0 0 0 0
30 33 1	0 0 0 0
1 30 1	0 0 0 0
34 35 1	0 0 0 0
34 36 1	0 0 0 0
34 37 1	0 0 0 0
2 34 1	0 0 0 0
38 39 1	0 0 0 0
6 38 1	0 0 0 0
40 41 1	0 0 0 0
27 40 1	0 0 0 0
M END
$$$$
M0007
Spartan	02182120173D
41 43 0	0 0 0 0	0 0 0	999	V2	0
0.0473	0.8749	-1.267	C	0	0	0	0	0	0	0	0	0	0	0	0
-2.1981	0.9287	0.1193	C	0	0	0	0	0	0	0	0	0	0	0	0
-0.2654	-0.5413	0.7832	C	0	0	0	0	0	0	0	0	0	0	0	0
-1.2604	0.5113	1.2607	C	0	0	0	0	0	0	0	0	0	0	0	0
0.525	-0.0289	-0.4072	C	0	0	0	0	0	0	0	0	0	0	0	0
-1.3687	1.3827	-1.1356	C	0	0	0	0	0	0	0	0	0	0	0	0
-0.8196	-1.4478	0.4984	H	0	0	0	0	0	0	0	0	0	0	0	0
-1.8493	0.1487	2.1134	H	0	0	0	0	0	0	0	0	0	0	0	0
-0.6903	1.3812	1.6136	H	0	0	0	0	0	0	0	0	0	0	0	0
1.9447	-0.5591	-0.3356	C	0	0	0	0	0	0	0	0	0	0	0	0
2.6515	0.2726	-0.219	H	0	0	0	0	0	0	0	0	0	0	0	0
2.2507	-1.0783	-1.2538	H	0	0	0	0	0	0	0	0	0	0	0	0
0.833	-0.9395	1.7777	C	0	0	0	0	0	0	0	0	0	0	0	0
0.4935	-1.6662	2.525	H	0	0	0	0	0	0	0	0	0	0	0	0
1.1728	-0.0476	2.3216	H	0	0	0	0	0	0	0	0	0	0	0	0
1.995	-1.4767	0.9129	C	0	0	0	0	0	0	0	0	0	0	0	0
-1.5699	2.8528	-0.6957	C	0	0	0	0	0	0	0	0	0	0	0	0
-1.8467	3.5354	-1.5018	H	0	0	0	0	0	0	0	0	0	0	0	0
-0.6946	3.245	-0.1702	H	0	0	0	0	0	0	0	0	0	0	0	0
-2.6931	2.3932	0.2604	C	0	0	0	0	0	0	0	0	0	0	0	0
-2.6903	2.81	1.272	H	0	0	0	0	0	0	0	0	0	0	0	0
-3.6849	2.5344	-0.1775	H	0	0	0	0	0	0	0	0	0	0	0	0
3.3396	-1.406	1.6346	C	0	0	0	0	0	0	0	0	0	0	0	0
4.1417	-1.7952	1.001	H	0	0	0	0	0	0	0	0	0	0	0	0
3.32	-2.0052	2.5528	H	0	0	0	0	0	0	0	0	0	0	0	0
3.5797	-0.3727	1.9101	H	0	0	0	0	0	0	0	0	0	0	0	0
1.7012	-2.9408	0.5301	C	0	0	0	0	0	0	0	0	0	0	0	0
1.6454	-3.5412	1.4444	H	0	0	0	0	0	0	0	0	0	0	0	0
0.7241	-3.0154	0.0282	H	0	0	0	0	0	0	0	0	0	0	0	0
0.8505	1.4853	-2.3829	C	0	0	0	0	0	0	0	0	0	0	0	0
0.9654	2.5655	-2.2245	H	0	0	0	0	0	0	0	0	0	0	0	0
0.335	1.3654	-3.3412	H	0	0	0	0	0	0	0	0	0	0	0	0
1.8487	1.0488	-2.4638	H	0	0	0	0	0	0	0	0	0	0	0	0
-3.28	-0.1145	-0.1272	C	0	0	0	0	0	0	0	0	0	0	0	0
-3.9138	0.1745	-0.971	H	0	0	0	0	0	0	0	0	0	0	0	0
-3.9176	-0.2123	0.7595	H	0	0	0	0	0	0	0	0	0	0	0	0
-2.8581	-1.105	-0.3417	H	0	0	0	0	0	0	0	0	0	0	0	0
-2.0815	1.2118	-2.3559	O	0	0	0	0	0	0	0	0	0	0	0	0
-2.0723	0.2667	-2.5563	H	0	0	0	0	0	0	0	0	0	0	0	0
2.7102	-3.5442	-0.2557	O	0	0	0	0	0	0	0	0	0	0	0	0
2.6798	-3.151	-1.1354	H	0	0	0	0	0	0	0	0	0	0	0	0
1 5 2	0 0 0 0
1 6 1	0 0 0 0
2 4 1	0 0 0 0
2 6 1	0 0 0 0
3 7 1	0 0 0 0
3 5 1	0 0 0 0
3 4 1	0 0 0 0
4 8 1	0 0 0 0
4 9 1	0 0 0 0
10 11 1	0 0 0 0
10 12 1	0 0 0 0
5 10 1	0 0 0 0
13 14 1	0 0 0 0
13 15 1	0 0 0 0
3 13 1	0 0 0 0
13 16 1	0 0 0 0
10 16 1	0 0 0 0
17 18 1	0 0 0 0
17 19 1	0 0 0 0
6 17 1	0 0 0 0
20 21 1	0 0 0 0
20 22 1	0 0 0 0
17 20 1	0 0 0 0
2 20 1	0 0 0 0
23 24 1	0 0 0 0
23 25 1	0 0 0 0
23 26 1	0 0 0 0
16 23 1	0 0 0 0
27 28 1	0 0 0 0
27 29 1	0 0 0 0
16 27 1	0 0 0 0
30 31 1	0 0 0 0
30 32 1	0 0 0 0
30 33 1	0 0 0 0
1 30 1	0 0 0 0
34 35 1	0 0 0 0
34 36 1	0 0 0 0
34 37 1	0 0 0 0
2 34 1	0 0 0 0
38 39 1	0 0 0 0
6 38 1	0 0 0 0
40 41 1	0 0 0 0
27 40 1	0 0 0 0
M END
$$$$
M0008
Spartan	02182120173D
41 43 0	0 0 0 0	0 0 0	999	V2	0
0.101	0.8966	-1.2828	C	0	0	0	0	0	0	0	0	0	0	0	0
-2.1369	0.9957	0.1096	C	0	0	0	0	0	0	0	0	0	0	0	0
-0.2518	-0.5513	0.7372	C	0	0	0	0	0	0	0	0	0	0	0	0
-1.2107	0.5234	1.2382	C	0	0	0	0	0	0	0	0	0	0	0	0
0.5476	-0.0447	-0.4461	C	0	0	0	0	0	0	0	0	0	0	0	0
-1.2948	1.4526	-1.1344	C	0	0	0	0	0	0	0	0	0	0	0	0
-0.8099	-1.4453	0.4349	H	0	0	0	0	0	0	0	0	0	0	0	0
-1.811	0.1632	2.0847	H	0	0	0	0	0	0	0	0	0	0	0	0
-0.6135	1.3688	1.6083	H	0	0	0	0	0	0	0	0	0	0	0	0
1.9328	-0.6577	-0.4253	C	0	0	0	0	0	0	0	0	0	0	0	0
2.6986	0.1277	-0.4155	H	0	0	0	0	0	0	0	0	0	0	0	0
2.1209	-1.2711	-1.314	H	0	0	0	0	0	0	0	0	0	0	0	0
0.8323	-0.9899	1.729	C	0	0	0	0	0	0	0	0	0	0	0	0
0.4776	-1.7418	2.4431	H	0	0	0	0	0	0	0	0	0	0	0	0
1.164	-0.1183	2.3111	H	0	0	0	0	0	0	0	0	0	0	0	0
2.0171	-1.5029	0.8751	C	0	0	0	0	0	0	0	0	0	0	0	0
-1.4505	2.9171	-0.6607	C	0	0	0	0	0	0	0	0	0	0	0	0
-1.7053	3.6295	-1.4501	H	0	0	0	0	0	0	0	0	0	0	0	0
-0.562	3.2667	-0.1263	H	0	0	0	0	0	0	0	0	0	0	0	0
-2.5874	2.4702	0.285	C	0	0	0	0	0	0	0	0	0	0	0	0
-2.5725	2.8631	1.3068	H	0	0	0	0	0	0	0	0	0	0	0	0
-3.5748	2.6507	-0.1497	H	0	0	0	0	0	0	0	0	0	0	0	0
3.3533	-1.3053	1.5976	C	0	0	0	0	0	0	0	0	0	0	0	0
4.1973	-1.6308	0.9775	H	0	0	0	0	0	0	0	0	0	0	0	0
3.3854	-1.8711	2.5367	H	0	0	0	0	0	0	0	0	0	0	0	0
3.5042	-0.2479	1.8395	H	0	0	0	0	0	0	0	0	0	0	0	0
1.8826	-2.9959	0.5636	C	0	0	0	0	0	0	0	0	0	0	0	0
2.7585	-3.3108	-0.0278	H	0	0	0	0	0	0	0	0	0	0	0	0
1.8998	-3.5609	1.5102	H	0	0	0	0	0	0	0	0	0	0	0	0
0.9138	1.4875	-2.4027	C	0	0	0	0	0	0	0	0	0	0	0	0
1.0623	2.5642	-2.2431	H	0	0	0	0	0	0	0	0	0	0	0	0
0.3888	1.3852	-3.3585	H	0	0	0	0	0	0	0	0	0	0	0	0
1.8978	1.0197	-2.4947	H	0	0	0	0	0	0	0	0	0	0	0	0
-3.2458	-0.013	-0.1596	C	0	0	0	0	0	0	0	0	0	0	0	0
-3.8725	0.3106	-0.9951	H	0	0	0	0	0	0	0	0	0	0	0	0
-3.8846	-0.1143	0.7252	H	0	0	0	0	0	0	0	0	0	0	0	0
-2.8474	-1.0077	-0.3956	H	0	0	0	0	0	0	0	0	0	0	0	0
-2.0156	1.3308	-2.3558	O	0	0	0	0	0	0	0	0	0	0	0	0
-2.023	0.3913	-2.5799	H	0	0	0	0	0	0	0	0	0	0	0	0
0.6865	-3.2463	-0.1489	O	0	0	0	0	0	0	0	0	0	0	0	0
0.6479	-4.1877	-0.3468	H	0	0	0	0	0	0	0	0	0	0	0	0
1 5 2	0 0 0 0
1 6 1	0 0 0 0
2 4 1	0 0 0 0
2 6 1	0 0 0 0
3 7 1	0 0 0 0
3 5 1	0 0 0 0
3 4 1	0 0 0 0
4 8 1	0 0 0 0
4 9 1	0 0 0 0
10 11 1	0 0 0 0
10 12 1	0 0 0 0
5 10 1	0 0 0 0
13 14 1	0 0 0 0
13 15 1	0 0 0 0
3 13 1	0 0 0 0
13 16 1	0 0 0 0
10 16 1	0 0 0 0
17 18 1	0 0 0 0
17 19 1	0 0 0 0
6 17 1	0 0 0 0
20 21 1	0 0 0 0
20 22 1	0 0 0 0
17 20 1	0 0 0 0
2 20 1	0 0 0 0
23 24 1	0 0 0 0
23 25 1	0 0 0 0
23 26 1	0 0 0 0
16 23 1	0 0 0 0
27 28 1	0 0 0 0
27 29 1	0 0 0 0
16 27 1	0 0 0 0
30 31 1	0 0 0 0
30 32 1	0 0 0 0
30 33 1	0 0 0 0
1 30 1	0 0 0 0
34 35 1	0 0 0 0
34 36 1	0 0 0 0
34 37 1	0 0 0 0
2 34 1	0 0 0 0
38 39 1	0 0 0 0
6 38 1	0 0 0 0
40 41 1	0 0 0 0
27 40 1	0 0 0 0
M END
$$$$
M0009
Spartan	02182120173D
41 43 0	0 0 0 0	0 0 0	999	V2	0
-0.0324	0.6725	-1.3903	C	0	0	0	0	0	0	0	0	0	0	0	0
-1.9946	1.2239	0.2908	C	0	0	0	0	0	0	0	0	0	0	0	0
-0.5681	-0.8399	0.5487	C	0	0	0	0	0	0	0	0	0	0	0	0
-1.1274	0.3976	1.2476	C	0	0	0	0	0	0	0	0	0	0	0	0
0.2208	-0.4375	-0.689	C	0	0	0	0	0	0	0	0	0	0	0	0
-1.1971	1.5603	-1.0197	C	0	0	0	0	0	0	0	0	0	0	0	0
-1.4061	-1.4841	0.2496	H	0	0	0	0	0	0	0	0	0	0	0	0
-1.7123	0.1196	2.1349	H	0	0	0	0	0	0	0	0	0	0	0	0
-0.2817	1.0013	1.6049	H	0	0	0	0	0	0	0	0	0	0	0	0
1.3831	-1.3863	-0.8119	C	0	0	0	0	0	0	0	0	0	0	0	0
2.2166	-1.0056	-1.4101	H	0	0	0	0	0	0	0	0	0	0	0	0
1.0566	-2.3362	-1.2546	H	0	0	0	0	0	0	0	0	0	0	0	0
0.4219	-1.6832	1.3916	C	0	0	0	0	0	0	0	0	0	0	0	0
0.0842	-2.7211	1.4535	H	0	0	0	0	0	0	0	0	0	0	0	0
0.508	-1.3027	2.4166	H	0	0	0	0	0	0	0	0	0	0	0	0
1.7858	-1.6309	0.6594	C	0	0	0	0	0	0	0	0	0	0	0	0
-0.8793	2.9551	-0.4302	C	0	0	0	0	0	0	0	0	0	0	0	0
-1.0136	3.7843	-1.128	H	0	0	0	0	0	0	0	0	0	0	0	0
0.1263	2.999	-0.0017	H	0	0	0	0	0	0	0	0	0	0	0	0
-1.9809	2.7385	0.6304	C	0	0	0	0	0	0	0	0	0	0	0	0
-1.7365	2.9999	1.6649	H	0	0	0	0	0	0	0	0	0	0	0	0
-2.9175	3.23	0.3533	H	0	0	0	0	0	0	0	0	0	0	0	0
2.6296	-0.4561	1.1683	C	0	0	0	0	0	0	0	0	0	0	0	0
3.5808	-0.3862	0.6266	H	0	0	0	0	0	0	0	0	0	0	0	0
2.8515	-0.561	2.2369	H	0	0	0	0	0	0	0	0	0	0	0	0
2.0972	0.4903	1.0258	H	0	0	0	0	0	0	0	0	0	0	0	0
2.582	-2.9206	0.8367	C	0	0	0	0	0	0	0	0	0	0	0	0
3.5392	-2.8301	0.2975	H	0	0	0	0	0	0	0	0	0	0	0	0
2.8148	-3.0537	1.906	H	0	0	0	0	0	0	0	0	0	0	0	0
0.7816	1.1635	-2.5577	C	0	0	0	0	0	0	0	0	0	0	0	0
1.2114	2.1494	-2.3366	H	0	0	0	0	0	0	0	0	0	0	0	0
0.1458	1.2942	-3.4386	H	0	0	0	0	0	0	0	0	0	0	0	0
1.5982	0.4876	-2.8186	H	0	0	0	0	0	0	0	0	0	0	0	0
-3.3716	0.6013	0.1021	C	0	0	0	0	0	0	0	0	0	0	0	0
-3.9592	1.1727	-0.6225	H	0	0	0	0	0	0	0	0	0	0	0	0
-3.9157	0.5957	1.054	H	0	0	0	0	0	0	0	0	0	0	0	0
-3.3114	-0.4365	-0.25	H	0	0	0	0	0	0	0	0	0	0	0	0
-2.0512	1.7689	-2.14	O	0	0	0	0	0	0	0	0	0	0	0	0
-2.3509	0.8964	-2.4284	H	0	0	0	0	0	0	0	0	0	0	0	0
1.8293	-4.0136	0.3454	O	0	0	0	0	0	0	0	0	0	0	0	0
2.3428	-4.8166	0.4822	H	0	0	0	0	0	0	0	0	0	0	0	0
1 5 2	0 0 0 0
1 6 1	0 0 0 0
2 4 1	0 0 0 0
2 6 1	0 0 0 0
3 7 1	0 0 0 0
3 5 1	0 0 0 0
3 4 1	0 0 0 0
4 8 1	0 0 0 0
4 9 1	0 0 0 0
10 11 1	0 0 0 0
10 12 1	0 0 0 0
5 10 1	0 0 0 0
13 14 1	0 0 0 0
13 15 1	0 0 0 0
3 13 1	0 0 0 0
13 16 1	0 0 0 0
10 16 1	0 0 0 0
17 18 1	0 0 0 0
17 19 1	0 0 0 0
6 17 1	0 0 0 0
20 21 1	0 0 0 0
20 22 1	0 0 0 0
17 20 1	0 0 0 0
2 20 1	0 0 0 0
23 24 1	0 0 0 0
23 25 1	0 0 0 0
23 26 1	0 0 0 0
16 23 1	0 0 0 0
27 28 1	0 0 0 0
27 29 1	0 0 0 0
16 27 1	0 0 0 0
30 31 1	0 0 0 0
30 32 1	0 0 0 0
30 33 1	0 0 0 0
1 30 1	0 0 0 0
34 35 1	0 0 0 0
34 36 1	0 0 0 0
34 37 1	0 0 0 0
2 34 1	0 0 0 0
38 39 1	0 0 0 0
6 38 1	0 0 0 0
40 41 1	0 0 0 0
27 40 1	0 0 0 0
M END
$$$$
M0010
Spartan	02182120173D
41 43 0	0 0 0 0	0 0 0	999	V2	0
0.1155	0.8793	-1.3032	C	0	0	0	0	0	0	0	0	0	0	0	0
-2.1291	0.9792	0.0805	C	0	0	0	0	0	0	0	0	0	0	0	0
-0.2529	-0.5852	0.7008	C	0	0	0	0	0	0	0	0	0	0	0	0
-1.2141	0.4844	1.2077	C	0	0	0	0	0	0	0	0	0	0	0	0
0.5508	-0.0786	-0.4792	C	0	0	0	0	0	0	0	0	0	0	0	0
-1.273	1.4527	-1.1476	C	0	0	0	0	0	0	0	0	0	0	0	0
-0.8258	-1.468	0.384	H	0	0	0	0	0	0	0	0	0	0	0	0
-1.8203	0.1149	2.0459	H	0	0	0	0	0	0	0	0	0	0	0	0
-0.6145	1.3199	1.5941	H	0	0	0	0	0	0	0	0	0	0	0	0
1.9178	-0.7285	-0.4762	C	0	0	0	0	0	0	0	0	0	0	0	0
2.7087	0.029	-0.541	H	0	0	0	0	0	0	0	0	0	0	0	0
2.0428	-1.392	-1.3408	H	0	0	0	0	0	0	0	0	0	0	0	0
0.8298	-1.0239	1.697	C	0	0	0	0	0	0	0	0	0	0	0	0
0.4774	-1.7774	2.414	H	0	0	0	0	0	0	0	0	0	0	0	0
1.14	-0.1514	2.288	H	0	0	0	0	0	0	0	0	0	0	0	0
2.0319	-1.5216	0.8558	C	0	0	0	0	0	0	0	0	0	0	0	0
-1.4159	2.9087	-0.6445	C	0	0	0	0	0	0	0	0	0	0	0	0
-1.6551	3.6375	-1.4217	H	0	0	0	0	0	0	0	0	0	0	0	0
-0.5304	3.2395	-0.0943	H	0	0	0	0	0	0	0	0	0	0	0	0
-2.5682	2.4547	0.2792	C	0	0	0	0	0	0	0	0	0	0	0	0
-2.5619	2.8277	1.3083	H	0	0	0	0	0	0	0	0	0	0	0	0
-3.5483	2.6532	-0.1635	H	0	0	0	0	0	0	0	0	0	0	0	0
3.3592	-1.2503	1.5705	C	0	0	0	0	0	0	0	0	0	0	0	0
4.212	-1.5843	0.9676	H	0	0	0	0	0	0	0	0	0	0	0	0
3.4054	-1.7691	2.5357	H	0	0	0	0	0	0	0	0	0	0	0	0
3.4827	-0.1784	1.7601	H	0	0	0	0	0	0	0	0	0	0	0	0
1.9485	-3.0353	0.5967	C	0	0	0	0	0	0	0	0	0	0	0	0
2.792	-3.3346	-0.0356	H	0	0	0	0	0	0	0	0	0	0	0	0
2.0504	-3.5723	1.5541	H	0	0	0	0	0	0	0	0	0	0	0	0
0.934	1.4705	-2.4189	C	0	0	0	0	0	0	0	0	0	0	0	0
1.1091	2.5396	-2.2403	H	0	0	0	0	0	0	0	0	0	0	0	0
0.3984	1.3991	-3.3706	H	0	0	0	0	0	0	0	0	0	0	0	0
1.9043	0.9808	-2.5291	H	0	0	0	0	0	0	0	0	0	0	0	0
-3.243	-0.0162	-0.2138	C	0	0	0	0	0	0	0	0	0	0	0	0
-3.8618	0.3279	-1.0473	H	0	0	0	0	0	0	0	0	0	0	0	0
-3.8888	-0.1309	0.6645	H	0	0	0	0	0	0	0	0	0	0	0	0
-2.851	-1.0089	-0.4691	H	0	0	0	0	0	0	0	0	0	0	0	0
-1.9904	1.3669	-2.3746	O	0	0	0	0	0	0	0	0	0	0	0	0
-2.0056	0.4329	-2.6243	H	0	0	0	0	0	0	0	0	0	0	0	0
0.7887	-3.4585	-0.0938	O	0	0	0	0	0	0	0	0	0	0	0	0
0.0507	-3.4329	0.5251	H	0	0	0	0	0	0	0	0	0	0	0	0
1 5 2	0 0 0 0
1 6 1	0 0 0 0
2 4 1	0 0 0 0
2 6 1	0 0 0 0
3 7 1	0 0 0 0
3 5 1	0 0 0 0
3 4 1	0 0 0 0
4 8 1	0 0 0 0
4 9 1	0 0 0 0
10 11 1	0 0 0 0
10 12 1	0 0 0 0
5 10 1	0 0 0 0
13 14 1	0 0 0 0
13 15 1	0 0 0 0
3 13 1	0 0 0 0
13 16 1	0 0 0 0
10 16 1	0 0 0 0
17 18 1	0 0 0 0
17 19 1	0 0 0 0
6 17 1	0 0 0 0
20 21 1	0 0 0 0
20 22 1	0 0 0 0
17 20 1	0 0 0 0
2 20 1	0 0 0 0
23 24 1	0 0 0 0
23 25 1	0 0 0 0
23 26 1	0 0 0 0
16 23 1	0 0 0 0
27 28 1	0 0 0 0
27 29 1	0 0 0 0
16 27 1	0 0 0 0
30 31 1	0 0 0 0
30 32 1	0 0 0 0
30 33 1	0 0 0 0
1 30 1	0 0 0 0
34 35 1	0 0 0 0
34 36 1	0 0 0 0
34 37 1	0 0 0 0
2 34 1	0 0 0 0
38 39 1	0 0 0 0
6 38 1	0 0 0 0
40 41 1	0 0 0 0
27 40 1	0 0 0 0
M END
$$$$
M0011
Spartan	02182120173D
41 43 0	0 0 0 0	0 0 0	999	V2	0
-0.0275	0.6538	-1.3722	C	0	0	0	0	0	0	0	0	0	0	0	0
-1.9802	1.2126	0.3179	C	0	0	0	0	0	0	0	0	0	0	0	0
-0.5698	-0.8651	0.5625	C	0	0	0	0	0	0	0	0	0	0	0	0
-1.1175	0.3739	1.2684	C	0	0	0	0	0	0	0	0	0	0	0	0
0.2175	-0.461	-0.6756	C	0	0	0	0	0	0	0	0	0	0	0	0
-1.184	1.5494	-0.9927	C	0	0	0	0	0	0	0	0	0	0	0	0
-1.4146	-1.5017	0.2651	H	0	0	0	0	0	0	0	0	0	0	0	0
-1.7033	0.0956	2.155	H	0	0	0	0	0	0	0	0	0	0	0	0
-0.2664	0.9687	1.6277	H	0	0	0	0	0	0	0	0	0	0	0	0
1.3796	-1.4118	-0.7999	C	0	0	0	0	0	0	0	0	0	0	0	0
2.2089	-1.0426	-1.412	H	0	0	0	0	0	0	0	0	0	0	0	0
1.0261	-2.3558	-1.2446	H	0	0	0	0	0	0	0	0	0	0	0	0
0.4207	-1.7173	1.3956	C	0	0	0	0	0	0	0	0	0	0	0	0
0.0924	-2.7605	1.4349	H	0	0	0	0	0	0	0	0	0	0	0	0
0.4993	-1.3573	2.429	H	0	0	0	0	0	0	0	0	0	0	0	0
1.7863	-1.6486	0.6721	C	0	0	0	0	0	0	0	0	0	0	0	0
-0.8505	2.9369	-0.3962	C	0	0	0	0	0	0	0	0	0	0	0	0
-0.9784	3.7719	-1.0888	H	0	0	0	0	0	0	0	0	0	0	0	0
0.1574	2.9669	0.0285	H	0	0	0	0	0	0	0	0	0	0	0	0
-1.9508	2.7249	0.6666	C	0	0	0	0	0	0	0	0	0	0	0	0
-1.7008	2.9774	1.7024	H	0	0	0	0	0	0	0	0	0	0	0	0
-2.8841	3.2263	0.3951	H	0	0	0	0	0	0	0	0	0	0	0	0
2.6158	-0.459	1.1714	C	0	0	0	0	0	0	0	0	0	0	0	0
3.57	-0.3878	0.6341	H	0	0	0	0	0	0	0	0	0	0	0	0
2.8343	-0.5551	2.2418	H	0	0	0	0	0	0	0	0	0	0	0	0
2.0798	0.4844	1.0198	H	0	0	0	0	0	0	0	0	0	0	0	0
2.6056	-2.93	0.8733	C	0	0	0	0	0	0	0	0	0	0	0	0
3.5761	-2.8292	0.36	H	0	0	0	0	0	0	0	0	0	0	0	0
2.8163	-3.0539	1.9416	H	0	0	0	0	0	0	0	0	0	0	0	0
0.7911	1.1468	-2.5354	C	0	0	0	0	0	0	0	0	0	0	0	0
1.2695	2.1037	-2.2888	H	0	0	0	0	0	0	0	0	0	0	0	0
0.1464	1.3361	-3.3984	H	0	0	0	0	0	0	0	0	0	0	0	0
1.5724	0.4453	-2.8339	H	0	0	0	0	0	0	0	0	0	0	0	0
-3.3628	0.6016	0.1288	C	0	0	0	0	0	0	0	0	0	0	0	0
-3.9494	1.1845	-0.586	H	0	0	0	0	0	0	0	0	0	0	0	0
-3.9028	0.5903	1.0823	H	0	0	0	0	0	0	0	0	0	0	0	0
-3.3131	-0.4326	-0.2338	H	0	0	0	0	0	0	0	0	0	0	0	0
-2.0381	1.7727	-2.1093	O	0	0	0	0	0	0	0	0	0	0	0	0
-2.3555	0.9057	-2.3966	H	0	0	0	0	0	0	0	0	0	0	0	0
1.9465	-4.1164	0.4769	O	0	0	0	0	0	0	0	0	0	0	0	0
1.9373	-4.1438	-0.4865	H	0	0	0	0	0	0	0	0	0	0	0	0
1 5 2	0 0 0 0
1 6 1	0 0 0 0
2 4 1	0 0 0 0
2 6 1	0 0 0 0
3 7 1	0 0 0 0
3 5 1	0 0 0 0
3 4 1	0 0 0 0
4 8 1	0 0 0 0
4 9 1	0 0 0 0
10 11 1	0 0 0 0
10 12 1	0 0 0 0
5 10 1	0 0 0 0
13 14 1	0 0 0 0
13 15 1	0 0 0 0
3 13 1	0 0 0 0
13 16 1	0 0 0 0
10 16 1	0 0 0 0
17 18 1	0 0 0 0
17 19 1	0 0 0 0
6 17 1	0 0 0 0
20 21 1	0 0 0 0
20 22 1	0 0 0 0
17 20 1	0 0 0 0
2 20 1	0 0 0 0
23 24 1	0 0 0 0
23 25 1	0 0 0 0
23 26 1	0 0 0 0
16 23 1	0 0 0 0
27 28 1	0 0 0 0
27 29 1	0 0 0 0
16 27 1	0 0 0 0
30 31 1	0 0 0 0
30 32 1	0 0 0 0
30 33 1	0 0 0 0
1 30 1	0 0 0 0
34 35 1	0 0 0 0
34 36 1	0 0 0 0
34 37 1	0 0 0 0
2 34 1	0 0 0 0
38 39 1	0 0 0 0
6 38 1	0 0 0 0
40 41 1	0 0 0 0
27 40 1	0 0 0 0
M END
$$$$
M0012
Spartan	02182120173D
41 43 0	0 0 0 0	0 0 0	999	V2	0
-0.0801	0.6167	-1.3671	C	0	0	0	0	0	0	0	0	0	0	0	0
-2.036	1.1639	0.324	C	0	0	0	0	0	0	0	0	0	0	0	0
-0.6073	-0.8991	0.5717	C	0	0	0	0	0	0	0	0	0	0	0	0
-1.1637	0.337	1.2761	C	0	0	0	0	0	0	0	0	0	0	0	0
0.1777	-0.492	-0.6661	C	0	0	0	0	0	0	0	0	0	0	0	0
-1.245	1.502	-0.99	C	0	0	0	0	0	0	0	0	0	0	0	0
-1.4475	-1.5421	0.2758	H	0	0	0	0	0	0	0	0	0	0	0	0
-1.7448	0.0567	2.1649	H	0	0	0	0	0	0	0	0	0	0	0	0
-0.3165	0.9396	1.6303	H	0	0	0	0	0	0	0	0	0	0	0	0
1.3551	-1.4245	-0.7834	C	0	0	0	0	0	0	0	0	0	0	0	0
2.1776	-1.0251	-1.3837	H	0	0	0	0	0	0	0	0	0	0	0	0
1.0364	-2.3765	-1.2383	H	0	0	0	0	0	0	0	0	0	0	0	0
0.3887	-1.7419	1.4094	C	0	0	0	0	0	0	0	0	0	0	0	0
0.0512	-2.7844	1.4605	H	0	0	0	0	0	0	0	0	0	0	0	0
0.459	-1.3817	2.4418	H	0	0	0	0	0	0	0	0	0	0	0	0
1.7577	-1.6627	0.6917	C	0	0	0	0	0	0	0	0	0	0	0	0
-0.9221	2.8953	-0.3987	C	0	0	0	0	0	0	0	0	0	0	0	0
-1.0572	3.7256	-1.0948	H	0	0	0	0	0	0	0	0	0	0	0	0
0.0848	2.9368	0.0266	H	0	0	0	0	0	0	0	0	0	0	0	0
-2.0204	2.6783	0.665	C	0	0	0	0	0	0	0	0	0	0	0	0
-1.7726	2.9385	1.6986	H	0	0	0	0	0	0	0	0	0	0	0	0
-2.9576	3.1705	0.3913	H	0	0	0	0	0	0	0	0	0	0	0	0
2.579	-0.4725	1.2	C	0	0	0	0	0	0	0	0	0	0	0	0
3.5519	-0.4394	0.7	H	0	0	0	0	0	0	0	0	0	0	0	0
2.756	-0.5568	2.2784	H	0	0	0	0	0	0	0	0	0	0	0	0
2.0603	0.4743	1.0124	H	0	0	0	0	0	0	0	0	0	0	0	0
2.5471	-2.9623	0.8711	C	0	0	0	0	0	0	0	0	0	0	0	0
2.7835	-3.1107	1.9302	H	0	0	0	0	0	0	0	0	0	0	0	0
1.9215	-3.813	0.5515	H	0	0	0	0	0	0	0	0	0	0	0	0
0.7319	1.1145	-2.5325	C	0	0	0	0	0	0	0	0	0	0	0	0
1.1892	2.0833	-2.2933	H	0	0	0	0	0	0	0	0	0	0	0	0
0.0872	1.282	-3.4002	H	0	0	0	0	0	0	0	0	0	0	0	0
1.5283	0.426	-2.8211	H	0	0	0	0	0	0	0	0	0	0	0	0
-3.414	0.5418	0.1416	C	0	0	0	0	0	0	0	0	0	0	0	0
-4.0056	1.1146	-0.5786	H	0	0	0	0	0	0	0	0	0	0	0	0
-3.953	0.535	1.0963	H	0	0	0	0	0	0	0	0	0	0	0	0
-3.3566	-0.4956	-0.2127	H	0	0	0	0	0	0	0	0	0	0	0	0
-2.103	1.713	-2.1061	O	0	0	0	0	0	0	0	0	0	0	0	0
-2.4157	0.8431	-2.3884	H	0	0	0	0	0	0	0	0	0	0	0	0
3.7893	-2.9709	0.196	O	0	0	0	0	0	0	0	0	0	0	0	0
3.6053	-2.9372	-0.7503	H	0	0	0	0	0	0	0	0	0	0	0	0
1 5 2	0 0 0 0
1 6 1	0 0 0 0
2 4 1	0 0 0 0
2 6 1	0 0 0 0
3 7 1	0 0 0 0
3 5 1	0 0 0 0
3 4 1	0 0 0 0
4 8 1	0 0 0 0
4 9 1	0 0 0 0
10 11 1	0 0 0 0
10 12 1	0 0 0 0
5 10 1	0 0 0 0
13 14 1	0 0 0 0
13 15 1	0 0 0 0
3 13 1	0 0 0 0
13 16 1	0 0 0 0
10 16 1	0 0 0 0
17 18 1	0 0 0 0
17 19 1	0 0 0 0
6 17 1	0 0 0 0
20 21 1	0 0 0 0
20 22 1	0 0 0 0
17 20 1	0 0 0 0
2 20 1	0 0 0 0
23 24 1	0 0 0 0
23 25 1	0 0 0 0
23 26 1	0 0 0 0
16 23 1	0 0 0 0
27 28 1	0 0 0 0
27 29 1	0 0 0 0
16 27 1	0 0 0 0
30 31 1	0 0 0 0
30 32 1	0 0 0 0
30 33 1	0 0 0 0
1 30 1	0 0 0 0
34 35 1	0 0 0 0
34 36 1	0 0 0 0
34 37 1	0 0 0 0
2 34 1	0 0 0 0
38 39 1	0 0 0 0
6 38 1	0 0 0 0
40 41 1	0 0 0 0
27 40 1	0 0 0 0
M END
$$$$
M0013
Spartan	02182120173D
41 43 0	0 0 0 0	0 0 0	999	V2	0
-0.0095	0.6545	-1.4032	C	0	0	0	0	0	0	0	0	0	0	0	0
-1.9658	1.2243	0.279	C	0	0	0	0	0	0	0	0	0	0	0	0
-0.5549	-0.8484	0.5386	C	0	0	0	0	0	0	0	0	0	0	0	0
-1.1031	0.3943	1.237	C	0	0	0	0	0	0	0	0	0	0	0	0
0.2382	-0.4554	-0.6995	C	0	0	0	0	0	0	0	0	0	0	0	0
-1.1682	1.5508	-1.0335	C	0	0	0	0	0	0	0	0	0	0	0	0
-1.3994	-1.4856	0.2426	H	0	0	0	0	0	0	0	0	0	0	0	0
-1.6895	0.1223	2.1254	H	0	0	0	0	0	0	0	0	0	0	0	0
-0.2527	0.9926	1.5917	H	0	0	0	0	0	0	0	0	0	0	0	0
1.398	-1.4081	-0.8155	C	0	0	0	0	0	0	0	0	0	0	0	0
2.2334	-1.0336	-1.4155	H	0	0	0	0	0	0	0	0	0	0	0	0
1.074	-2.3635	-1.2513	H	0	0	0	0	0	0	0	0	0	0	0	0
0.4306	-1.6973	1.3822	C	0	0	0	0	0	0	0	0	0	0	0	0
0.0632	-2.7291	1.4441	H	0	0	0	0	0	0	0	0	0	0	0	0
0.511	-1.3283	2.4121	H	0	0	0	0	0	0	0	0	0	0	0	0
1.7983	-1.648	0.6554	C	0	0	0	0	0	0	0	0	0	0	0	0
-0.8396	2.9452	-0.4496	C	0	0	0	0	0	0	0	0	0	0	0	0
-0.9713	3.7732	-1.1501	H	0	0	0	0	0	0	0	0	0	0	0	0
0.1684	2.9832	-0.0258	H	0	0	0	0	0	0	0	0	0	0	0	0
-1.9393	2.7394	0.6153	C	0	0	0	0	0	0	0	0	0	0	0	0
-1.6895	3.0005	1.649	H	0	0	0	0	0	0	0	0	0	0	0	0
-2.8735	3.2369	0.3403	H	0	0	0	0	0	0	0	0	0	0	0	0
2.6318	-0.4684	1.1717	C	0	0	0	0	0	0	0	0	0	0	0	0
3.5834	-0.3942	0.6313	H	0	0	0	0	0	0	0	0	0	0	0	0
2.8544	-0.5776	2.2401	H	0	0	0	0	0	0	0	0	0	0	0	0
2.0983	0.4784	1.0328	H	0	0	0	0	0	0	0	0	0	0	0	0
2.6161	-2.9343	0.829	C	0	0	0	0	0	0	0	0	0	0	0	0
3.5625	-2.8312	0.287	H	0	0	0	0	0	0	0	0	0	0	0	0
2.8644	-3.0688	1.8945	H	0	0	0	0	0	0	0	0	0	0	0	0
0.8091	1.1378	-2.5706	C	0	0	0	0	0	0	0	0	0	0	0	0
1.272	2.1061	-2.3386	H	0	0	0	0	0	0	0	0	0	0	0	0
0.1684	1.3019	-3.4423	H	0	0	0	0	0	0	0	0	0	0	0	0
1.6016	0.4407	-2.8498	H	0	0	0	0	0	0	0	0	0	0	0	0
-3.3476	0.6108	0.0935	C	0	0	0	0	0	0	0	0	0	0	0	0
-3.9327	1.1877	-0.6265	H	0	0	0	0	0	0	0	0	0	0	0	0
-3.8888	0.6062	1.046	H	0	0	0	0	0	0	0	0	0	0	0	0
-3.2971	-0.4254	-0.2621	H	0	0	0	0	0	0	0	0	0	0	0	0
-2.0227	1.7617	-2.1522	O	0	0	0	0	0	0	0	0	0	0	0	0
-2.3221	0.89	-2.4437	H	0	0	0	0	0	0	0	0	0	0	0	0
2.0057	-4.0951	0.3019	O	0	0	0	0	0	0	0	0	0	0	0	0
1.2847	-4.3462	0.8893	H	0	0	0	0	0	0	0	0	0	0	0	0
1 5 2	0 0 0 0
1 6 1	0 0 0 0
2 4 1	0 0 0 0
2 6 1	0 0 0 0
3 7 1	0 0 0 0
3 5 1	0 0 0 0
3 4 1	0 0 0 0
4 8 1	0 0 0 0
4 9 1	0 0 0 0
10 11 1	0 0 0 0
10 12 1	0 0 0 0
5 10 1	0 0 0 0
13 14 1	0 0 0 0
13 15 1	0 0 0 0
3 13 1	0 0 0 0
13 16 1	0 0 0 0
10 16 1	0 0 0 0
17 18 1	0 0 0 0
17 19 1	0 0 0 0
6 17 1	0 0 0 0
20 21 1	0 0 0 0
20 22 1	0 0 0 0
17 20 1	0 0 0 0
2 20 1	0 0 0 0
23 24 1	0 0 0 0
23 25 1	0 0 0 0
23 26 1	0 0 0 0
16 23 1	0 0 0 0
27 28 1	0 0 0 0
27 29 1	0 0 0 0
16 27 1	0 0 0 0
30 31 1	0 0 0 0
30 32 1	0 0 0 0
30 33 1	0 0 0 0
1 30 1	0 0 0 0
34 35 1	0 0 0 0
34 36 1	0 0 0 0
34 37 1	0 0 0 0
2 34 1	0 0 0 0
38 39 1	0 0 0 0
6 38 1	0 0 0 0
40 41 1	0 0 0 0
27 40 1	0 0 0 0
M END
$$$$
M0014
Spartan	02182120173D
41 43 0	0 0 0 0	0 0 0	999	V2	0
-0.0876	0.6347	-1.3866	C	0	0	0	0	0	0	0	0	0	0	0	0
-2.047	1.1865	0.2981	C	0	0	0	0	0	0	0	0	0	0	0	0
-0.6206	-0.8767	0.5529	C	0	0	0	0	0	0	0	0	0	0	0	0
-1.1784	0.3604	1.2541	C	0	0	0	0	0	0	0	0	0	0	0	0
0.167	-0.475	-0.6853	C	0	0	0	0	0	0	0	0	0	0	0	0
-1.2515	1.5226	-1.0138	C	0	0	0	0	0	0	0	0	0	0	0	0
-1.4602	-1.5206	0.2573	H	0	0	0	0	0	0	0	0	0	0	0	0
-1.7623	0.0822	2.142	H	0	0	0	0	0	0	0	0	0	0	0	0
-0.3318	0.9633	1.6098	H	0	0	0	0	0	0	0	0	0	0	0	0
1.3347	-1.4185	-0.8055	C	0	0	0	0	0	0	0	0	0	0	0	0
2.1657	-1.0466	-1.4078	H	0	0	0	0	0	0	0	0	0	0	0	0
1.0071	-2.3707	-1.2499	H	0	0	0	0	0	0	0	0	0	0	0	0
0.3729	-1.7191	1.3947	C	0	0	0	0	0	0	0	0	0	0	0	0
0.028	-2.7586	1.4563	H	0	0	0	0	0	0	0	0	0	0	0	0
0.4495	-1.3492	2.4236	H	0	0	0	0	0	0	0	0	0	0	0	0
1.7388	-1.6525	0.6678	C	0	0	0	0	0	0	0	0	0	0	0	0
-0.9307	2.9165	-0.4236	C	0	0	0	0	0	0	0	0	0	0	0	0
-1.0644	3.7462	-1.1208	H	0	0	0	0	0	0	0	0	0	0	0	0
0.0754	2.9584	0.0036	H	0	0	0	0	0	0	0	0	0	0	0	0
-2.0317	2.701	0.6377	C	0	0	0	0	0	0	0	0	0	0	0	0
-1.7864	2.9622	1.672	H	0	0	0	0	0	0	0	0	0	0	0	0
-2.9683	3.1931	0.3613	H	0	0	0	0	0	0	0	0	0	0	0	0
2.5653	-0.4633	1.1735	C	0	0	0	0	0	0	0	0	0	0	0	0
3.5246	-0.4133	0.6505	H	0	0	0	0	0	0	0	0	0	0	0	0
2.764	-0.5575	2.2479	H	0	0	0	0	0	0	0	0	0	0	0	0
2.0327	0.48	1.0079	H	0	0	0	0	0	0	0	0	0	0	0	0
2.5158	-2.95	0.8517	C	0	0	0	0	0	0	0	0	0	0	0	0
2.7254	-3.1008	1.9241	H	0	0	0	0	0	0	0	0	0	0	0	0
1.8913	-3.7938	0.5133	H	0	0	0	0	0	0	0	0	0	0	0	0
0.7268	1.1263	-2.5531	C	0	0	0	0	0	0	0	0	0	0	0	0
1.1513	2.1145	-2.3321	H	0	0	0	0	0	0	0	0	0	0	0	0
0.0925	1.2524	-3.4361	H	0	0	0	0	0	0	0	0	0	0	0	0
1.5477	0.4536	-2.8093	H	0	0	0	0	0	0	0	0	0	0	0	0
-3.4246	0.5645	0.1114	C	0	0	0	0	0	0	0	0	0	0	0	0
-4.0122	1.1357	-0.6133	H	0	0	0	0	0	0	0	0	0	0	0	0
-3.9681	0.5601	1.0637	H	0	0	0	0	0	0	0	0	0	0	0	0
-3.3658	-0.4736	-0.2404	H	0	0	0	0	0	0	0	0	0	0	0	0
-2.1069	1.7327	-2.1325	O	0	0	0	0	0	0	0	0	0	0	0	0
-2.4054	0.8605	-2.4236	H	0	0	0	0	0	0	0	0	0	0	0	0
3.7141	-2.879	0.1028	O	0	0	0	0	0	0	0	0	0	0	0	0
4.2132	-3.6885	0.2558	H	0	0	0	0	0	0	0	0	0	0	0	0
1 5 2	0 0 0 0
1 6 1	0 0 0 0
2 4 1	0 0 0 0
2 6 1	0 0 0 0
3 7 1	0 0 0 0
3 5 1	0 0 0 0
3 4 1	0 0 0 0
4 8 1	0 0 0 0
4 9 1	0 0 0 0
10 11 1	0 0 0 0
10 12 1	0 0 0 0
5 10 1	0 0 0 0
13 14 1	0 0 0 0
13 15 1	0 0 0 0
3 13 1	0 0 0 0
13 16 1	0 0 0 0
10 16 1	0 0 0 0
17 18 1	0 0 0 0
17 19 1	0 0 0 0
6 17 1	0 0 0 0
20 21 1	0 0 0 0
20 22 1	0 0 0 0
17 20 1	0 0 0 0
2 20 1	0 0 0 0
23 24 1	0 0 0 0
23 25 1	0 0 0 0
23 26 1	0 0 0 0
16 23 1	0 0 0 0
27 28 1	0 0 0 0
27 29 1	0 0 0 0
16 27 1	0 0 0 0
30 31 1	0 0 0 0
30 32 1	0 0 0 0
30 33 1	0 0 0 0
1 30 1	0 0 0 0
34 35 1	0 0 0 0
34 36 1	0 0 0 0
34 37 1	0 0 0 0
2 34 1	0 0 0 0
38 39 1	0 0 0 0
6 38 1	0 0 0 0
40 41 1	0 0 0 0
27 40 1	0 0 0 0
M END
$$$$
M0015
Spartan	02182120173D
41 43 0	0 0 0 0	0 0 0	999	V2	0
-0.0331	0.6205	-1.4574	C	0	0	0	0	0	0	0	0	0	0	0	0
-1.9938	1.1862	0.2214	C	0	0	0	0	0	0	0	0	0	0	0	0
-0.5724	-0.8782	0.4905	C	0	0	0	0	0	0	0	0	0	0	0	0
-1.1287	0.3639	1.184	C	0	0	0	0	0	0	0	0	0	0	0	0
0.2185	-0.4844	-0.7479	C	0	0	0	0	0	0	0	0	0	0	0	0
-1.1966	1.5126	-1.0912	C	0	0	0	0	0	0	0	0	0	0	0	0
-1.4132	-1.5215	0.1969	H	0	0	0	0	0	0	0	0	0	0	0	0
-1.7156	0.0911	2.0716	H	0	0	0	0	0	0	0	0	0	0	0	0
-0.2824	0.9675	1.539	H	0	0	0	0	0	0	0	0	0	0	0	0
1.3881	-1.4278	-0.8583	C	0	0	0	0	0	0	0	0	0	0	0	0
2.2185	-1.0498	-1.4617	H	0	0	0	0	0	0	0	0	0	0	0	0
1.062	-2.381	-1.3047	H	0	0	0	0	0	0	0	0	0	0	0	0
0.4181	-1.7196	1.3366	C	0	0	0	0	0	0	0	0	0	0	0	0
0.0689	-2.7599	1.3918	H	0	0	0	0	0	0	0	0	0	0	0	0
0.4862	-1.3474	2.3659	H	0	0	0	0	0	0	0	0	0	0	0	0
1.7899	-1.6548	0.6152	C	0	0	0	0	0	0	0	0	0	0	0	0
-0.873	2.9091	-0.5101	C	0	0	0	0	0	0	0	0	0	0	0	0
-1.0048	3.7351	-1.2129	H	0	0	0	0	0	0	0	0	0	0	0	0
0.1336	2.9508	-0.0833	H	0	0	0	0	0	0	0	0	0	0	0	0
-1.9743	2.7025	0.5528	C	0	0	0	0	0	0	0	0	0	0	0	0
-1.7281	2.9686	1.5858	H	0	0	0	0	0	0	0	0	0	0	0	0
-2.9099	3.195	0.2736	H	0	0	0	0	0	0	0	0	0	0	0	0
2.6113	-0.4659	1.1265	C	0	0	0	0	0	0	0	0	0	0	0	0
3.5412	-0.3636	0.5547	H	0	0	0	0	0	0	0	0	0	0	0	0
2.8765	-0.6093	2.1778	H	0	0	0	0	0	0	0	0	0	0	0	0
2.0541	0.4722	1.0291	H	0	0	0	0	0	0	0	0	0	0	0	0
2.5831	-2.9527	0.7837	C	0	0	0	0	0	0	0	0	0	0	0	0
2.0106	-3.7879	0.3454	H	0	0	0	0	0	0	0	0	0	0	0	0
3.5317	-2.8849	0.2401	H	0	0	0	0	0	0	0	0	0	0	0	0
0.7855	1.1048	-2.624	C	0	0	0	0	0	0	0	0	0	0	0	0
1.2559	2.0679	-2.3866	H	0	0	0	0	0	0	0	0	0	0	0	0
0.1431	1.2788	-3.4923	H	0	0	0	0	0	0	0	0	0	0	0	0
1.5726	0.4045	-2.9103	H	0	0	0	0	0	0	0	0	0	0	0	0
-3.3725	0.5656	0.0366	C	0	0	0	0	0	0	0	0	0	0	0	0
-3.9602	1.137	-0.6865	H	0	0	0	0	0	0	0	0	0	0	0	0
-3.9147	0.5623	0.989	H	0	0	0	0	0	0	0	0	0	0	0	0
-3.3164	-0.4724	-0.3146	H	0	0	0	0	0	0	0	0	0	0	0	0
-2.0501	1.7166	-2.2117	O	0	0	0	0	0	0	0	0	0	0	0	0
-2.3544	0.844	-2.4951	H	0	0	0	0	0	0	0	0	0	0	0	0
2.9323	-3.2305	2.1253	O	0	0	0	0	0	0	0	0	0	0	0	0
2.1122	-3.3648	2.6152	H	0	0	0	0	0	0	0	0	0	0	0	0
1 5 2	0 0 0 0
1 6 1	0 0 0 0
2 4 1	0 0 0 0
2 6 1	0 0 0 0
3 7 1	0 0 0 0
3 5 1	0 0 0 0
3 4 1	0 0 0 0
4 8 1	0 0 0 0
4 9 1	0 0 0 0
10 11 1	0 0 0 0
10 12 1	0 0 0 0
5 10 1	0 0 0 0
13 14 1	0 0 0 0
13 15 1	0 0 0 0
3 13 1	0 0 0 0
13 16 1	0 0 0 0
10 16 1	0 0 0 0
17 18 1	0 0 0 0
17 19 1	0 0 0 0
6 17 1	0 0 0 0
20 21 1	0 0 0 0
20 22 1	0 0 0 0
17 20 1	0 0 0 0
2 20 1	0 0 0 0
23 24 1	0 0 0 0
23 25 1	0 0 0 0
23 26 1	0 0 0 0
16 23 1	0 0 0 0
27 28 1	0 0 0 0
27 29 1	0 0 0 0
16 27 1	0 0 0 0
30 31 1	0 0 0 0
30 32 1	0 0 0 0
30 33 1	0 0 0 0
1 30 1	0 0 0 0
34 35 1	0 0 0 0
34 36 1	0 0 0 0
34 37 1	0 0 0 0
2 34 1	0 0 0 0
38 39 1	0 0 0 0
6 38 1	0 0 0 0
40 41 1	0 0 0 0
27 40 1	0 0 0 0
M END
$$$$
M0016
Spartan	02182120173D
41 43 0	0 0 0 0	0 0 0	999	V2	0
-0.0906	0.6088	-1.3896	C	0	0	0	0	0	0	0	0	0	0	0	0
-2.0578	1.1487	0.2898	C	0	0	0	0	0	0	0	0	0	0	0	0
-0.6176	-0.9042	0.5506	C	0	0	0	0	0	0	0	0	0	0	0	0
-1.1858	0.33	1.2488	C	0	0	0	0	0	0	0	0	0	0	0	0
0.1679	-0.4999	-0.6885	C	0	0	0	0	0	0	0	0	0	0	0	0
-1.2615	1.4894	-1.0202	C	0	0	0	0	0	0	0	0	0	0	0	0
-1.4509	-1.5565	0.2563	H	0	0	0	0	0	0	0	0	0	0	0	0
-1.7698	0.0484	2.1352	H	0	0	0	0	0	0	0	0	0	0	0	0
-0.3451	0.9399	1.6064	H	0	0	0	0	0	0	0	0	0	0	0	0
1.3368	-1.4423	-0.8103	C	0	0	0	0	0	0	0	0	0	0	0	0
2.1645	-1.0726	-1.4193	H	0	0	0	0	0	0	0	0	0	0	0	0
1.0096	-2.396	-1.2514	H	0	0	0	0	0	0	0	0	0	0	0	0
0.3831	-1.7353	1.3959	C	0	0	0	0	0	0	0	0	0	0	0	0
0.0437	-2.7758	1.4696	H	0	0	0	0	0	0	0	0	0	0	0	0
0.4621	-1.3558	2.4216	H	0	0	0	0	0	0	0	0	0	0	0	0
1.7452	-1.6735	0.661	C	0	0	0	0	0	0	0	0	0	0	0	0
-0.9523	2.8867	-0.4304	C	0	0	0	0	0	0	0	0	0	0	0	0
-1.0907	3.7153	-1.1289	H	0	0	0	0	0	0	0	0	0	0	0	0
0.0526	2.9366	-0.0006	H	0	0	0	0	0	0	0	0	0	0	0	0
-2.0544	2.6635	0.6288	C	0	0	0	0	0	0	0	0	0	0	0	0
-1.8135	2.9277	1.6632	H	0	0	0	0	0	0	0	0	0	0	0	0
-2.9943	3.1475	0.3499	H	0	0	0	0	0	0	0	0	0	0	0	0
2.5672	-0.4773	1.1605	C	0	0	0	0	0	0	0	0	0	0	0	0
3.5007	-0.3728	0.5937	H	0	0	0	0	0	0	0	0	0	0	0	0
2.814	-0.5849	2.2243	H	0	0	0	0	0	0	0	0	0	0	0	0
2.013	0.4598	1.0354	H	0	0	0	0	0	0	0	0	0	0	0	0
2.5232	-2.9781	0.848	C	0	0	0	0	0	0	0	0	0	0	0	0
2.7078	-3.1478	1.9219	H	0	0	0	0	0	0	0	0	0	0	0	0
1.9171	-3.8153	0.4856	H	0	0	0	0	0	0	0	0	0	0	0	0
0.723	1.1051	-2.5548	C	0	0	0	0	0	0	0	0	0	0	0	0
1.1603	2.0853	-2.3239	H	0	0	0	0	0	0	0	0	0	0	0	0
0.0847	1.2497	-3.4318	H	0	0	0	0	0	0	0	0	0	0	0	0
1.534	0.4262	-2.825	H	0	0	0	0	0	0	0	0	0	0	0	0
-3.43	0.5151	0.0986	C	0	0	0	0	0	0	0	0	0	0	0	0
-4.0218	1.0841	-0.623	H	0	0	0	0	0	0	0	0	0	0	0	0
-3.9741	0.5014	1.0497	H	0	0	0	0	0	0	0	0	0	0	0	0
-3.3617	-0.5201	-0.258	H	0	0	0	0	0	0	0	0	0	0	0	0
-2.1156	1.6919	-2.1409	O	0	0	0	0	0	0	0	0	0	0	0	0
-2.4094	0.8181	-2.43	H	0	0	0	0	0	0	0	0	0	0	0	0
3.7279	-3.0357	0.1095	O	0	0	0	0	0	0	0	0	0	0	0	0
4.3582	-2.4352	0.5221	H	0	0	0	0	0	0	0	0	0	0	0	0
1 5 2	0 0 0 0
1 6 1	0 0 0 0
2 4 1	0 0 0 0
2 6 1	0 0 0 0
3 7 1	0 0 0 0
3 5 1	0 0 0 0
3 4 1	0 0 0 0
4 8 1	0 0 0 0
4 9 1	0 0 0 0
10 11 1	0 0 0 0
10 12 1	0 0 0 0
5 10 1	0 0 0 0
13 14 1	0 0 0 0
13 15 1	0 0 0 0
3 13 1	0 0 0 0
13 16 1	0 0 0 0
10 16 1	0 0 0 0
17 18 1	0 0 0 0
17 19 1	0 0 0 0
6 17 1	0 0 0 0
20 21 1	0 0 0 0
20 22 1	0 0 0 0
17 20 1	0 0 0 0
2 20 1	0 0 0 0
23 24 1	0 0 0 0
23 25 1	0 0 0 0
23 26 1	0 0 0 0
16 23 1	0 0 0 0
27 28 1	0 0 0 0
27 29 1	0 0 0 0
16 27 1	0 0 0 0
30 31 1	0 0 0 0
30 32 1	0 0 0 0
30 33 1	0 0 0 0
1 30 1	0 0 0 0
34 35 1	0 0 0 0
34 36 1	0 0 0 0
34 37 1	0 0 0 0
2 34 1	0 0 0 0
38 39 1	0 0 0 0
6 38 1	0 0 0 0
40 41 1	0 0 0 0
27 40 1	0 0 0 0
M END
$$$$
M0017
Spartan	02182120173D
41 43 0	0 0 0 0	0 0 0	999	V2	0
0.0525	0.8452	-1.3465	C	0	0	0	0	0	0	0	0	0	0	0	0
-2.1902	0.9273	0.0357	C	0	0	0	0	0	0	0	0	0	0	0	0
-0.258	-0.542	0.72	C	0	0	0	0	0	0	0	0	0	0	0	0
-1.2586	0.5098	1.1838	C	0	0	0	0	0	0	0	0	0	0	0	0
0.531	-0.0467	-0.4769	C	0	0	0	0	0	0	0	0	0	0	0	0
-1.3512	1.3844	-1.2006	C	0	0	0	0	0	0	0	0	0	0	0	0
-0.8073	-1.4535	0.4426	H	0	0	0	0	0	0	0	0	0	0	0	0
-1.8572	0.1459	2.0285	H	0	0	0	0	0	0	0	0	0	0	0	0
-0.6938	1.3795	1.546	H	0	0	0	0	0	0	0	0	0	0	0	0
1.9399	-0.6078	-0.4184	C	0	0	0	0	0	0	0	0	0	0	0	0
2.6714	0.2074	-0.344	H	0	0	0	0	0	0	0	0	0	0	0	0
2.2073	-1.1804	-1.317	H	0	0	0	0	0	0	0	0	0	0	0	0
0.8373	-0.9272	1.7208	C	0	0	0	0	0	0	0	0	0	0	0	0
0.5054	-1.6503	2.4708	H	0	0	0	0	0	0	0	0	0	0	0	0
1.1827	-0.0273	2.2491	H	0	0	0	0	0	0	0	0	0	0	0	0
1.9868	-1.4861	0.8572	C	0	0	0	0	0	0	0	0	0	0	0	0
-1.5071	2.855	-0.7107	C	0	0	0	0	0	0	0	0	0	0	0	0
-1.7352	3.5967	-1.4831	H	0	0	0	0	0	0	0	0	0	0	0	0
-0.6368	3.1934	-0.141	H	0	0	0	0	0	0	0	0	0	0	0	0
-2.6745	2.394	0.1898	C	0	0	0	0	0	0	0	0	0	0	0	0
-2.7088	2.7946	1.2074	H	0	0	0	0	0	0	0	0	0	0	0	0
-3.6452	2.5527	-0.2878	H	0	0	0	0	0	0	0	0	0	0	0	0
3.3361	-1.4064	1.572	C	0	0	0	0	0	0	0	0	0	0	0	0
4.1457	-1.795	0.9421	H	0	0	0	0	0	0	0	0	0	0	0	0
3.3266	-1.9765	2.5089	H	0	0	0	0	0	0	0	0	0	0	0	0
3.5798	-0.3707	1.8306	H	0	0	0	0	0	0	0	0	0	0	0	0
1.6925	-2.9444	0.4531	C	0	0	0	0	0	0	0	0	0	0	0	0
0.7638	-2.9937	-0.1239	H	0	0	0	0	0	0	0	0	0	0	0	0
2.5006	-3.2978	-0.209	H	0	0	0	0	0	0	0	0	0	0	0	0
0.8457	1.3961	-2.5006	C	0	0	0	0	0	0	0	0	0	0	0	0
0.8052	2.4941	-2.5156	H	0	0	0	0	0	0	0	0	0	0	0	0
0.4443	1.0413	-3.4595	H	0	0	0	0	0	0	0	0	0	0	0	0
1.8983	1.1012	-2.4595	H	0	0	0	0	0	0	0	0	0	0	0	0
-3.2684	-0.1172	-0.2178	C	0	0	0	0	0	0	0	0	0	0	0	0
-3.8893	0.164	-1.0712	H	0	0	0	0	0	0	0	0	0	0	0	0
-3.9095	-0.2102	0.6672	H	0	0	0	0	0	0	0	0	0	0	0	0
-2.839	-1.1022	-0.4312	H	0	0	0	0	0	0	0	0	0	0	0	0
-2.1183	1.161	-2.3786	O	0	0	0	0	0	0	0	0	0	0	0	0
-1.773	1.7479	-3.0626	H	0	0	0	0	0	0	0	0	0	0	0	0
1.5096	-3.8237	1.5434	O	0	0	0	0	0	0	0	0	0	0	0	0
2.3587	-3.9323	1.9865	H	0	0	0	0	0	0	0	0	0	0	0	0
1 5 2	0 0 0 0
1 6 1	0 0 0 0
2 4 1	0 0 0 0
2 6 1	0 0 0 0
3 7 1	0 0 0 0
3 5 1	0 0 0 0
3 4 1	0 0 0 0
4 8 1	0 0 0 0
4 9 1	0 0 0 0
10 11 1	0 0 0 0
10 12 1	0 0 0 0
5 10 1	0 0 0 0
13 14 1	0 0 0 0
13 15 1	0 0 0 0
3 13 1	0 0 0 0
13 16 1	0 0 0 0
10 16 1	0 0 0 0
17 18 1	0 0 0 0
17 19 1	0 0 0 0
6 17 1	0 0 0 0
20 21 1	0 0 0 0
20 22 1	0 0 0 0
17 20 1	0 0 0 0
2 20 1	0 0 0 0
23 24 1	0 0 0 0
23 25 1	0 0 0 0
23 26 1	0 0 0 0
16 23 1	0 0 0 0
27 28 1	0 0 0 0
27 29 1	0 0 0 0
16 27 1	0 0 0 0
30 31 1	0 0 0 0
30 32 1	0 0 0 0
30 33 1	0 0 0 0
1 30 1	0 0 0 0
34 35 1	0 0 0 0
34 36 1	0 0 0 0
34 37 1	0 0 0 0
2 34 1	0 0 0 0
38 39 1	0 0 0 0
6 38 1	0 0 0 0
40 41 1	0 0 0 0
27 40 1	0 0 0 0
M END
$$$$
M0018
Spartan	02182120173D
41 43 0	0 0 0 0	0 0 0	999	V2	0
-0.064	0.6045	-1.4506	C	0	0	0	0	0	0	0	0	0	0	0	0
-2.0278	1.1642	0.2269	C	0	0	0	0	0	0	0	0	0	0	0	0
-0.6001	-0.8977	0.4974	C	0	0	0	0	0	0	0	0	0	0	0	0
-1.1607	0.3436	1.1891	C	0	0	0	0	0	0	0	0	0	0	0	0
0.1883	-0.501	-0.7419	C	0	0	0	0	0	0	0	0	0	0	0	0
-1.2299	1.4933	-1.0849	C	0	0	0	0	0	0	0	0	0	0	0	0
-1.4391	-1.5431	0.2029	H	0	0	0	0	0	0	0	0	0	0	0	0
-1.7459	0.0695	2.077	H	0	0	0	0	0	0	0	0	0	0	0	0
-0.3159	0.9497	1.5442	H	0	0	0	0	0	0	0	0	0	0	0	0
1.3608	-1.441	-0.853	C	0	0	0	0	0	0	0	0	0	0	0	0
2.1897	-1.0599	-1.4563	H	0	0	0	0	0	0	0	0	0	0	0	0
1.0388	-2.3945	-1.2996	H	0	0	0	0	0	0	0	0	0	0	0	0
0.3915	-1.735	1.3456	C	0	0	0	0	0	0	0	0	0	0	0	0
0.0569	-2.7757	1.4131	H	0	0	0	0	0	0	0	0	0	0	0	0
0.4635	-1.3657	2.3739	H	0	0	0	0	0	0	0	0	0	0	0	0
1.7593	-1.6711	0.6221	C	0	0	0	0	0	0	0	0	0	0	0	0
-0.9108	2.8909	-0.5021	C	0	0	0	0	0	0	0	0	0	0	0	0
-1.0432	3.7166	-1.2046	H	0	0	0	0	0	0	0	0	0	0	0	0
0.0943	2.9362	-0.0722	H	0	0	0	0	0	0	0	0	0	0	0	0
-2.0142	2.6807	0.558	C	0	0	0	0	0	0	0	0	0	0	0	0
-1.7713	2.9477	1.5913	H	0	0	0	0	0	0	0	0	0	0	0	0
-2.9502	3.1708	0.2765	H	0	0	0	0	0	0	0	0	0	0	0	0
2.578	-0.4727	1.121	C	0	0	0	0	0	0	0	0	0	0	0	0
3.5449	-0.4124	0.6052	H	0	0	0	0	0	0	0	0	0	0	0	0
2.7621	-0.5373	2.1998	H	0	0	0	0	0	0	0	0	0	0	0	0
2.0465	0.4673	0.938	H	0	0	0	0	0	0	0	0	0	0	0	0
2.5557	-2.9676	0.7812	C	0	0	0	0	0	0	0	0	0	0	0	0
1.9634	-3.8066	0.3999	H	0	0	0	0	0	0	0	0	0	0	0	0
3.4763	-2.914	0.1756	H	0	0	0	0	0	0	0	0	0	0	0	0
0.7514	1.0909	-2.6186	C	0	0	0	0	0	0	0	0	0	0	0	0
1.192	2.0713	-2.3948	H	0	0	0	0	0	0	0	0	0	0	0	0
0.1129	1.2321	-3.496	H	0	0	0	0	0	0	0	0	0	0	0	0
1.56	0.4078	-2.8862	H	0	0	0	0	0	0	0	0	0	0	0	0
-3.4045	0.5399	0.041	C	0	0	0	0	0	0	0	0	0	0	0	0
-3.9932	1.1085	-0.6849	H	0	0	0	0	0	0	0	0	0	0	0	0
-3.948	0.5372	0.993	H	0	0	0	0	0	0	0	0	0	0	0	0
-3.3441	-0.4991	-0.3077	H	0	0	0	0	0	0	0	0	0	0	0	0
-2.0823	1.6968	-2.2067	O	0	0	0	0	0	0	0	0	0	0	0	0
-2.3931	0.8248	-2.4842	H	0	0	0	0	0	0	0	0	0	0	0	0
2.8507	-3.2925	2.1255	O	0	0	0	0	0	0	0	0	0	0	0	0
3.5016	-2.6577	2.4462	H	0	0	0	0	0	0	0	0	0	0	0	0
1 5 2	0 0 0 0
1 6 1	0 0 0 0
2 4 1	0 0 0 0
2 6 1	0 0 0 0
3 7 1	0 0 0 0
3 5 1	0 0 0 0
3 4 1	0 0 0 0
4 8 1	0 0 0 0
4 9 1	0 0 0 0
10 11 1	0 0 0 0
10 12 1	0 0 0 0
5 10 1	0 0 0 0
13 14 1	0 0 0 0
13 15 1	0 0 0 0
3 13 1	0 0 0 0
13 16 1	0 0 0 0
10 16 1	0 0 0 0
17 18 1	0 0 0 0
17 19 1	0 0 0 0
6 17 1	0 0 0 0
20 21 1	0 0 0 0
20 22 1	0 0 0 0
17 20 1	0 0 0 0
2 20 1	0 0 0 0
23 24 1	0 0 0 0
23 25 1	0 0 0 0
23 26 1	0 0 0 0
16 23 1	0 0 0 0
27 28 1	0 0 0 0
27 29 1	0 0 0 0
16 27 1	0 0 0 0
30 31 1	0 0 0 0
30 32 1	0 0 0 0
30 33 1	0 0 0 0
1 30 1	0 0 0 0
34 35 1	0 0 0 0
34 36 1	0 0 0 0
34 37 1	0 0 0 0
2 34 1	0 0 0 0
38 39 1	0 0 0 0
6 38 1	0 0 0 0
40 41 1	0 0 0 0
27 40 1	0 0 0 0
M END
$$$$
M0019
Spartan	02182120173D
41 43 0	0 0 0 0	0 0 0	999	V2	0
-0.0603	0.6381	-1.445	C	0	0	0	0	0	0	0	0	0	0	0	0
-2.0203	1.1985	0.2368	C	0	0	0	0	0	0	0	0	0	0	0	0
-0.5983	-0.8682	0.4988	C	0	0	0	0	0	0	0	0	0	0	0	0
-1.1547	0.3721	1.1956	C	0	0	0	0	0	0	0	0	0	0	0	0
0.1905	-0.4692	-0.7392	C	0	0	0	0	0	0	0	0	0	0	0	0
-1.223	1.5292	-1.075	C	0	0	0	0	0	0	0	0	0	0	0	0
-1.4398	-1.5092	0.2015	H	0	0	0	0	0	0	0	0	0	0	0	0
-1.7404	0.0962	2.0828	H	0	0	0	0	0	0	0	0	0	0	0	0
-0.3083	0.9743	1.5524	H	0	0	0	0	0	0	0	0	0	0	0	0
1.3592	-1.4132	-0.8551	C	0	0	0	0	0	0	0	0	0	0	0	0
2.1891	-1.0322	-1.4568	H	0	0	0	0	0	0	0	0	0	0	0	0
1.0308	-2.3625	-1.3062	H	0	0	0	0	0	0	0	0	0	0	0	0
0.3907	-1.7134	1.3422	C	0	0	0	0	0	0	0	0	0	0	0	0
0.0512	-2.7532	1.4021	H	0	0	0	0	0	0	0	0	0	0	0	0
0.4676	-1.3508	2.372	H	0	0	0	0	0	0	0	0	0	0	0	0
1.7593	-1.6478	0.6187	C	0	0	0	0	0	0	0	0	0	0	0	0
-0.899	2.924	-0.4882	C	0	0	0	0	0	0	0	0	0	0	0	0
-1.0292	3.7522	-1.1882	H	0	0	0	0	0	0	0	0	0	0	0	0
0.1065	2.9643	-0.0589	H	0	0	0	0	0	0	0	0	0	0	0	0
-2.002	2.714	0.5722	C	0	0	0	0	0	0	0	0	0	0	0	0
-1.7574	2.9772	1.606	H	0	0	0	0	0	0	0	0	0	0	0	0
-2.9367	3.208	0.2929	H	0	0	0	0	0	0	0	0	0	0	0	0
2.5851	-0.4596	1.1275	C	0	0	0	0	0	0	0	0	0	0	0	0
3.5259	-0.373	0.5698	H	0	0	0	0	0	0	0	0	0	0	0	0
2.8259	-0.5855	2.1867	H	0	0	0	0	0	0	0	0	0	0	0	0
2.0353	0.4797	1.0017	H	0	0	0	0	0	0	0	0	0	0	0	0
2.5493	-2.9407	0.7743	C	0	0	0	0	0	0	0	0	0	0	0	0
1.9614	-3.7745	0.3553	H	0	0	0	0	0	0	0	0	0	0	0	0
3.4857	-2.8702	0.1956	H	0	0	0	0	0	0	0	0	0	0	0	0
0.7565	1.1268	-2.6111	C	0	0	0	0	0	0	0	0	0	0	0	0
1.2089	2.0997	-2.3793	H	0	0	0	0	0	0	0	0	0	0	0	0
0.1168	1.2834	-3.4849	H	0	0	0	0	0	0	0	0	0	0	0	0
1.5568	0.4376	-2.8873	H	0	0	0	0	0	0	0	0	0	0	0	0
-3.3993	0.5795	0.0506	C	0	0	0	0	0	0	0	0	0	0	0	0
-3.9867	1.1516	-0.6736	H	0	0	0	0	0	0	0	0	0	0	0	0
-3.9419	0.5765	1.0032	H	0	0	0	0	0	0	0	0	0	0	0	0
-3.3427	-0.459	-0.3004	H	0	0	0	0	0	0	0	0	0	0	0	0
-2.0768	1.7385	-2.1951	O	0	0	0	0	0	0	0	0	0	0	0	0
-2.388	0.8677	-2.4755	H	0	0	0	0	0	0	0	0	0	0	0	0
2.8147	-3.1515	2.1479	O	0	0	0	0	0	0	0	0	0	0	0	0
3.3379	-3.9556	2.233	H	0	0	0	0	0	0	0	0	0	0	0	0
1 5 2	0 0 0 0
1 6 1	0 0 0 0
2 4 1	0 0 0 0
2 6 1	0 0 0 0
3 7 1	0 0 0 0
3 5 1	0 0 0 0
3 4 1	0 0 0 0
4 8 1	0 0 0 0
4 9 1	0 0 0 0
10 11 1	0 0 0 0
10 12 1	0 0 0 0
5 10 1	0 0 0 0
13 14 1	0 0 0 0
13 15 1	0 0 0 0
3 13 1	0 0 0 0
13 16 1	0 0 0 0
10 16 1	0 0 0 0
17 18 1	0 0 0 0
17 19 1	0 0 0 0
6 17 1	0 0 0 0
20 21 1	0 0 0 0
20 22 1	0 0 0 0
17 20 1	0 0 0 0
2 20 1	0 0 0 0
23 24 1	0 0 0 0
23 25 1	0 0 0 0
23 26 1	0 0 0 0
16 23 1	0 0 0 0
27 28 1	0 0 0 0
27 29 1	0 0 0 0
16 27 1	0 0 0 0
30 31 1	0 0 0 0
30 32 1	0 0 0 0
30 33 1	0 0 0 0
1 30 1	0 0 0 0
34 35 1	0 0 0 0
34 36 1	0 0 0 0
34 37 1	0 0 0 0
2 34 1	0 0 0 0
38 39 1	0 0 0 0
6 38 1	0 0 0 0
40 41 1	0 0 0 0
27 40 1	0 0 0 0
M END
$$$$
M0020
Spartan	02182120173D
41 43 0	0 0 0 0	0 0 0	999	V2	0
0.0192	0.8417	-1.2907	C	0	0	0	0	0	0	0	0	0	0	0	0
-2.2252	0.9156	0.0889	C	0	0	0	0	0	0	0	0	0	0	0	0
-0.2939	-0.5588	0.7635	C	0	0	0	0	0	0	0	0	0	0	0	0
-1.2934	0.491	1.235	C	0	0	0	0	0	0	0	0	0	0	0	0
0.5007	-0.0528	-0.4252	C	0	0	0	0	0	0	0	0	0	0	0	0
-1.3846	1.3782	-1.1429	C	0	0	0	0	0	0	0	0	0	0	0	0
-0.8459	-1.4649	0.4738	H	0	0	0	0	0	0	0	0	0	0	0	0
-1.8936	0.1229	2.0776	H	0	0	0	0	0	0	0	0	0	0	0	0
-0.7272	1.3582	1.6021	H	0	0	0	0	0	0	0	0	0	0	0	0
1.9115	-0.6057	-0.3651	C	0	0	0	0	0	0	0	0	0	0	0	0
2.6352	0.2169	-0.2809	H	0	0	0	0	0	0	0	0	0	0	0	0
2.1931	-1.1833	-1.2528	H	0	0	0	0	0	0	0	0	0	0	0	0
0.7985	-0.954	1.7654	C	0	0	0	0	0	0	0	0	0	0	0	0
0.4542	-1.6781	2.514	H	0	0	0	0	0	0	0	0	0	0	0	0
1.136	-0.06	2.3082	H	0	0	0	0	0	0	0	0	0	0	0	0
1.9598	-1.4937	0.9021	C	0	0	0	0	0	0	0	0	0	0	0	0
-1.5417	2.8464	-0.6484	C	0	0	0	0	0	0	0	0	0	0	0	0
-1.7721	3.5884	-1.4198	H	0	0	0	0	0	0	0	0	0	0	0	0
-0.671	3.1837	-0.0781	H	0	0	0	0	0	0	0	0	0	0	0	0
-2.7075	2.3818	0.2518	C	0	0	0	0	0	0	0	0	0	0	0	0
-2.7399	2.7752	1.2728	H	0	0	0	0	0	0	0	0	0	0	0	0
-3.6786	2.5434	-0.2241	H	0	0	0	0	0	0	0	0	0	0	0	0
3.3055	-1.4035	1.6226	C	0	0	0	0	0	0	0	0	0	0	0	0
4.1331	-1.7015	0.9672	H	0	0	0	0	0	0	0	0	0	0	0	0
3.3242	-2.0428	2.5149	H	0	0	0	0	0	0	0	0	0	0	0	0
3.5051	-0.3754	1.9443	H	0	0	0	0	0	0	0	0	0	0	0	0
1.6663	-2.9592	0.5255	C	0	0	0	0	0	0	0	0	0	0	0	0
1.5937	-3.5603	1.4472	H	0	0	0	0	0	0	0	0	0	0	0	0
0.7026	-3.0306	0.0117	H	0	0	0	0	0	0	0	0	0	0	0	0
0.8141	1.4008	-2.4399	C	0	0	0	0	0	0	0	0	0	0	0	0
0.7469	2.4971	-2.4692	H	0	0	0	0	0	0	0	0	0	0	0	0
0.4368	1.025	-3.3996	H	0	0	0	0	0	0	0	0	0	0	0	0
1.8714	1.1329	-2.3793	H	0	0	0	0	0	0	0	0	0	0	0	0
-3.3029	-0.1282	-0.1713	C	0	0	0	0	0	0	0	0	0	0	0	0
-3.9281	0.1623	-1.0177	H	0	0	0	0	0	0	0	0	0	0	0	0
-3.9394	-0.2333	0.7156	H	0	0	0	0	0	0	0	0	0	0	0	0
-2.873	-1.1096	-0.3998	H	0	0	0	0	0	0	0	0	0	0	0	0
-2.1529	1.1594	-2.3201	O	0	0	0	0	0	0	0	0	0	0	0	0
-1.7822	1.7185	-3.0132	H	0	0	0	0	0	0	0	0	0	0	0	0
2.6062	-3.519	-0.37	O	0	0	0	0	0	0	0	0	0	0	0	0
3.4392	-3.625	0.1039	H	0	0	0	0	0	0	0	0	0	0	0	0
1 5 2	0 0 0 0
1 6 1	0 0 0 0
2 4 1	0 0 0 0
2 6 1	0 0 0 0
3 7 1	0 0 0 0
3 5 1	0 0 0 0
3 4 1	0 0 0 0
4 8 1	0 0 0 0
4 9 1	0 0 0 0
10 11 1	0 0 0 0
10 12 1	0 0 0 0
5 10 1	0 0 0 0
13 14 1	0 0 0 0
13 15 1	0 0 0 0
3 13 1	0 0 0 0
13 16 1	0 0 0 0
10 16 1	0 0 0 0
17 18 1	0 0 0 0
17 19 1	0 0 0 0
6 17 1	0 0 0 0
20 21 1	0 0 0 0
20 22 1	0 0 0 0
17 20 1	0 0 0 0
2 20 1	0 0 0 0
23 24 1	0 0 0 0
23 25 1	0 0 0 0
23 26 1	0 0 0 0
16 23 1	0 0 0 0
27 28 1	0 0 0 0
27 29 1	0 0 0 0
16 27 1	0 0 0 0
30 31 1	0 0 0 0
30 32 1	0 0 0 0
30 33 1	0 0 0 0
1 30 1	0 0 0 0
34 35 1	0 0 0 0
34 36 1	0 0 0 0
34 37 1	0 0 0 0
2 34 1	0 0 0 0
38 39 1	0 0 0 0
6 38 1	0 0 0 0
40 41 1	0 0 0 0
27 40 1	0 0 0 0
M END
$$$$
M0021
Spartan	02182120173D
41 43 0	0 0 0 0	0 0 0	999	V2	0
0.088	0.8371	-1.3462	C	0	0	0	0	0	0	0	0	0	0	0	0
-2.1533	0.9271	0.0379	C	0	0	0	0	0	0	0	0	0	0	0	0
-0.2196	-0.5355	0.729	C	0	0	0	0	0	0	0	0	0	0	0	0
-1.2199	0.5187	1.1877	C	0	0	0	0	0	0	0	0	0	0	0	0
0.5699	-0.047	-0.4709	C	0	0	0	0	0	0	0	0	0	0	0	0
-1.3168	1.374	-1.2036	C	0	0	0	0	0	0	0	0	0	0	0	0
-0.7698	-1.4482	0.4543	H	0	0	0	0	0	0	0	0	0	0	0	0
-1.8173	0.1618	2.0365	H	0	0	0	0	0	0	0	0	0	0	0	0
-0.6545	1.3909	1.5422	H	0	0	0	0	0	0	0	0	0	0	0	0
1.9803	-0.6023	-0.4033	C	0	0	0	0	0	0	0	0	0	0	0	0
2.7059	0.2159	-0.3084	H	0	0	0	0	0	0	0	0	0	0	0	0
2.2621	-1.1625	-1.3045	H	0	0	0	0	0	0	0	0	0	0	0	0
0.8824	-0.9119	1.7254	C	0	0	0	0	0	0	0	0	0	0	0	0
0.5465	-1.5946	2.5145	H	0	0	0	0	0	0	0	0	0	0	0	0
1.2414	-0.0052	2.2308	H	0	0	0	0	0	0	0	0	0	0	0	0
2.023	-1.4944	0.8622	C	0	0	0	0	0	0	0	0	0	0	0	0
-1.4738	2.849	-0.7267	C	0	0	0	0	0	0	0	0	0	0	0	0
-1.7051	3.5828	-1.5054	H	0	0	0	0	0	0	0	0	0	0	0	0
-0.6027	3.1942	-0.1624	H	0	0	0	0	0	0	0	0	0	0	0	0
-2.6383	2.3947	0.1809	C	0	0	0	0	0	0	0	0	0	0	0	0
-2.6701	2.8039	1.1949	H	0	0	0	0	0	0	0	0	0	0	0	0
-3.6101	2.5493	-0.2954	H	0	0	0	0	0	0	0	0	0	0	0	0
3.3726	-1.4514	1.5758	C	0	0	0	0	0	0	0	0	0	0	0	0
4.1808	-1.761	0.902	H	0	0	0	0	0	0	0	0	0	0	0	0
3.3751	-2.1298	2.435	H	0	0	0	0	0	0	0	0	0	0	0	0
3.5968	-0.4383	1.93	H	0	0	0	0	0	0	0	0	0	0	0	0
1.7165	-2.9457	0.4411	C	0	0	0	0	0	0	0	0	0	0	0	0
0.8091	-2.9773	-0.1823	H	0	0	0	0	0	0	0	0	0	0	0	0
2.5423	-3.3091	-0.1804	H	0	0	0	0	0	0	0	0	0	0	0	0
0.8807	1.3832	-2.5027	C	0	0	0	0	0	0	0	0	0	0	0	0
0.8344	2.4806	-2.5268	H	0	0	0	0	0	0	0	0	0	0	0	0
0.4839	1.0184	-3.4595	H	0	0	0	0	0	0	0	0	0	0	0	0
1.9343	1.0947	-2.456	H	0	0	0	0	0	0	0	0	0	0	0	0
-3.2319	-0.1192	-0.2056	C	0	0	0	0	0	0	0	0	0	0	0	0
-3.8582	0.1592	-1.0545	H	0	0	0	0	0	0	0	0	0	0	0	0
-3.867	-0.211	0.6832	H	0	0	0	0	0	0	0	0	0	0	0	0
-2.8036	-1.1039	-0.4205	H	0	0	0	0	0	0	0	0	0	0	0	0
-2.0854	1.1374	-2.3777	O	0	0	0	0	0	0	0	0	0	0	0	0
-1.7394	1.7141	-3.0702	H	0	0	0	0	0	0	0	0	0	0	0	0
1.6205	-3.8528	1.5201	O	0	0	0	0	0	0	0	0	0	0	0	0
0.7904	-3.6859	1.9794	H	0	0	0	0	0	0	0	0	0	0	0	0
1 5 2	0 0 0 0
1 6 1	0 0 0 0
2 4 1	0 0 0 0
2 6 1	0 0 0 0
3 7 1	0 0 0 0
3 5 1	0 0 0 0
3 4 1	0 0 0 0
4 8 1	0 0 0 0
4 9 1	0 0 0 0
10 11 1	0 0 0 0
10 12 1	0 0 0 0
5 10 1	0 0 0 0
13 14 1	0 0 0 0
13 15 1	0 0 0 0
3 13 1	0 0 0 0
13 16 1	0 0 0 0
10 16 1	0 0 0 0
17 18 1	0 0 0 0
17 19 1	0 0 0 0
6 17 1	0 0 0 0
20 21 1	0 0 0 0
20 22 1	0 0 0 0
17 20 1	0 0 0 0
2 20 1	0 0 0 0
23 24 1	0 0 0 0
23 25 1	0 0 0 0
23 26 1	0 0 0 0
16 23 1	0 0 0 0
27 28 1	0 0 0 0
27 29 1	0 0 0 0
16 27 1	0 0 0 0
30 31 1	0 0 0 0
30 32 1	0 0 0 0
30 33 1	0 0 0 0
1 30 1	0 0 0 0
34 35 1	0 0 0 0
34 36 1	0 0 0 0
34 37 1	0 0 0 0
2 34 1	0 0 0 0
38 39 1	0 0 0 0
6 38 1	0 0 0 0
40 41 1	0 0 0 0
27 40 1	0 0 0 0
M END
$$$$
M0022
Spartan	02182120173D
41 43 0	0 0 0 0	0 0 0	999	V2	0
0.0649	0.8366	-1.3662	C	0	0	0	0	0	0	0	0	0	0	0	0
-2.1679	0.9233	0.0368	C	0	0	0	0	0	0	0	0	0	0	0	0
-0.2332	-0.545	0.7109	C	0	0	0	0	0	0	0	0	0	0	0	0
-1.2292	0.5084	1.1801	C	0	0	0	0	0	0	0	0	0	0	0	0
0.5479	-0.0472	-0.4906	C	0	0	0	0	0	0	0	0	0	0	0	0
-1.3384	1.3661	-1.2221	C	0	0	0	0	0	0	0	0	0	0	0	0
-0.7837	-1.4578	0.4404	H	0	0	0	0	0	0	0	0	0	0	0	0
-1.8202	0.1493	2.033	H	0	0	0	0	0	0	0	0	0	0	0	0
-0.6603	1.3801	1.5315	H	0	0	0	0	0	0	0	0	0	0	0	0
1.963	-0.5925	-0.4327	C	0	0	0	0	0	0	0	0	0	0	0	0
2.6856	0.2305	-0.3543	H	0	0	0	0	0	0	0	0	0	0	0	0
2.2364	-1.1579	-1.334	H	0	0	0	0	0	0	0	0	0	0	0	0
0.868	-0.9253	1.7074	C	0	0	0	0	0	0	0	0	0	0	0	0
0.5427	-1.6517	2.4578	H	0	0	0	0	0	0	0	0	0	0	0	0
1.2104	-0.0238	2.2351	H	0	0	0	0	0	0	0	0	0	0	0	0
2.0175	-1.4756	0.8384	C	0	0	0	0	0	0	0	0	0	0	0	0
-1.4996	2.8433	-0.7534	C	0	0	0	0	0	0	0	0	0	0	0	0
-1.7386	3.5667	-1.5397	H	0	0	0	0	0	0	0	0	0	0	0	0
-0.6203	3.1983	-0.2084	H	0	0	0	0	0	0	0	0	0	0	0	0
-2.6427	2.395	0.1865	C	0	0	0	0	0	0	0	0	0	0	0	0
-2.6471	2.8066	1.2002	H	0	0	0	0	0	0	0	0	0	0	0	0
-3.6343	2.5582	-0.2513	H	0	0	0	0	0	0	0	0	0	0	0	0
3.3686	-1.3916	1.5495	C	0	0	0	0	0	0	0	0	0	0	0	0
4.1787	-1.7732	0.9153	H	0	0	0	0	0	0	0	0	0	0	0	0
3.366	-1.9649	2.485	H	0	0	0	0	0	0	0	0	0	0	0	0
3.6069	-0.3548	1.8105	H	0	0	0	0	0	0	0	0	0	0	0	0
1.729	-2.9331	0.4291	C	0	0	0	0	0	0	0	0	0	0	0	0
0.7979	-2.9852	-0.144	H	0	0	0	0	0	0	0	0	0	0	0	0
2.5363	-3.2795	-0.2375	H	0	0	0	0	0	0	0	0	0	0	0	0
0.8511	1.4001	-2.5171	C	0	0	0	0	0	0	0	0	0	0	0	0
0.8724	2.4969	-2.4712	H	0	0	0	0	0	0	0	0	0	0	0	0
0.379	1.133	-3.4677	H	0	0	0	0	0	0	0	0	0	0	0	0
1.8836	1.0417	-2.527	H	0	0	0	0	0	0	0	0	0	0	0	0
-3.2503	-0.1207	-0.1988	C	0	0	0	0	0	0	0	0	0	0	0	0
-3.9004	0.1522	-1.0353	H	0	0	0	0	0	0	0	0	0	0	0	0
-3.8753	-0.224	0.6961	H	0	0	0	0	0	0	0	0	0	0	0	0
-2.8212	-1.1007	-0.4323	H	0	0	0	0	0	0	0	0	0	0	0	0
-1.9954	1.1206	-2.4577	O	0	0	0	0	0	0	0	0	0	0	0	0
-2.8106	1.6367	-2.4735	H	0	0	0	0	0	0	0	0	0	0	0	0
1.5552	-3.8184	1.5165	O	0	0	0	0	0	0	0	0	0	0	0	0
2.4076	-3.9201	1.9549	H	0	0	0	0	0	0	0	0	0	0	0	0
1 5 2	0 0 0 0
1 6 1	0 0 0 0
2 4 1	0 0 0 0
2 6 1	0 0 0 0
3 7 1	0 0 0 0
3 5 1	0 0 0 0
3 4 1	0 0 0 0
4 8 1	0 0 0 0
4 9 1	0 0 0 0
10 11 1	0 0 0 0
10 12 1	0 0 0 0
5 10 1	0 0 0 0
13 14 1	0 0 0 0
13 15 1	0 0 0 0
3 13 1	0 0 0 0
13 16 1	0 0 0 0
10 16 1	0 0 0 0
17 18 1	0 0 0 0
17 19 1	0 0 0 0
6 17 1	0 0 0 0
20 21 1	0 0 0 0
20 22 1	0 0 0 0
17 20 1	0 0 0 0
2 20 1	0 0 0 0
23 24 1	0 0 0 0
23 25 1	0 0 0 0
23 26 1	0 0 0 0
16 23 1	0 0 0 0
27 28 1	0 0 0 0
27 29 1	0 0 0 0
16 27 1	0 0 0 0
30 31 1	0 0 0 0
30 32 1	0 0 0 0
30 33 1	0 0 0 0
1 30 1	0 0 0 0
34 35 1	0 0 0 0
34 36 1	0 0 0 0
34 37 1	0 0 0 0
2 34 1	0 0 0 0
38 39 1	0 0 0 0
6 38 1	0 0 0 0
40 41 1	0 0 0 0
27 40 1	0 0 0 0
M END
$$$$
M0023
Spartan	02182120173D
41 43 0	0 0 0 0	0 0 0	999	V2	0
0.0871	0.8238	-1.2686	C	0	0	0	0	0	0	0	0	0	0	0	0
-2.1477	0.9203	0.1265	C	0	0	0	0	0	0	0	0	0	0	0	0
-0.2383	-0.585	0.7806	C	0	0	0	0	0	0	0	0	0	0	0	0
-1.2134	0.4808	1.2653	C	0	0	0	0	0	0	0	0	0	0	0	0
0.5597	-0.0775	-0.4048	C	0	0	0	0	0	0	0	0	0	0	0	0
-1.3114	1.3733	-1.1132	C	0	0	0	0	0	0	0	0	0	0	0	0
-0.7938	-1.481	0.4802	H	0	0	0	0	0	0	0	0	0	0	0	0
-1.8135	0.1193	2.1105	H	0	0	0	0	0	0	0	0	0	0	0	0
-0.6322	1.3389	1.6309	H	0	0	0	0	0	0	0	0	0	0	0	0
1.9689	-0.6366	-0.3454	C	0	0	0	0	0	0	0	0	0	0	0	0
2.692	0.1836	-0.2427	H	0	0	0	0	0	0	0	0	0	0	0	0
2.2614	-1.1773	-1.2572	H	0	0	0	0	0	0	0	0	0	0	0	0
0.8446	-1.0262	1.7728	C	0	0	0	0	0	0	0	0	0	0	0	0
0.4875	-1.7793	2.4838	H	0	0	0	0	0	0	0	0	0	0	0	0
1.1832	-0.1578	2.3556	H	0	0	0	0	0	0	0	0	0	0	0	0
2.019	-1.5456	0.9113	C	0	0	0	0	0	0	0	0	0	0	0	0
-1.4485	2.843	-0.618	C	0	0	0	0	0	0	0	0	0	0	0	0
-1.676	3.5888	-1.3868	H	0	0	0	0	0	0	0	0	0	0	0	0
-0.5691	3.1701	-0.0553	H	0	0	0	0	0	0	0	0	0	0	0	0
-2.6114	2.3921	0.2925	C	0	0	0	0	0	0	0	0	0	0	0	0
-2.6294	2.7871	1.313	H	0	0	0	0	0	0	0	0	0	0	0	0
-3.5848	2.5656	-0.1743	H	0	0	0	0	0	0	0	0	0	0	0	0
3.3575	-1.4338	1.6442	C	0	0	0	0	0	0	0	0	0	0	0	0
4.1909	-1.7588	1.0099	H	0	0	0	0	0	0	0	0	0	0	0	0
3.3652	-2.0504	2.551	H	0	0	0	0	0	0	0	0	0	0	0	0
3.5484	-0.3976	1.9434	H	0	0	0	0	0	0	0	0	0	0	0	0
1.8282	-3.0229	0.5204	C	0	0	0	0	0	0	0	0	0	0	0	0
2.701	-3.3422	-0.0734	H	0	0	0	0	0	0	0	0	0	0	0	0
1.8085	-3.6369	1.4263	H	0	0	0	0	0	0	0	0	0	0	0	0
0.8839	1.384	-2.4156	C	0	0	0	0	0	0	0	0	0	0	0	0
0.8251	2.4809	-2.437	H	0	0	0	0	0	0	0	0	0	0	0	0
0.4998	1.0202	-3.3772	H	0	0	0	0	0	0	0	0	0	0	0	0
1.9398	1.1098	-2.3595	H	0	0	0	0	0	0	0	0	0	0	0	0
-3.2417	-0.108	-0.1238	C	0	0	0	0	0	0	0	0	0	0	0	0
-3.8671	0.1871	-0.9691	H	0	0	0	0	0	0	0	0	0	0	0	0
-3.8756	-0.1972	0.7668	H	0	0	0	0	0	0	0	0	0	0	0	0
-2.8278	-1.0976	-0.3452	H	0	0	0	0	0	0	0	0	0	0	0	0
-2.0857	1.1608	-2.2882	O	0	0	0	0	0	0	0	0	0	0	0	0
-1.7387	1.7463	-2.9712	H	0	0	0	0	0	0	0	0	0	0	0	0
[truncated: 136 more rows]

## Sheet: 4S7R9R11R
M0001
Spartan	02182120163D
41 43 0	0 0 0 0	0 0 0	999	V2	0
0.8365	-0.3266	-1.1103	C	0	0	0	0	0	0	0	0	0	0	0	0
1.385	1.659	0.471	C	0	0	0	0	0	0	0	0	0	0	0	0
-0.1373	-0.2148	1.2243	C	0	0	0	0	0	0	0	0	0	0	0	0
0.1004	1.2894	1.2053	C	0	0	0	0	0	0	0	0	0	0	0	0
0.0669	-0.8384	-0.1417	C	0	0	0	0	0	0	0	0	0	0	0	0
1.5857	0.9765	-0.9243	C	0	0	0	0	0	0	0	0	0	0	0	0
0.5902	-0.675	1.9088	H	0	0	0	0	0	0	0	0	0	0	0	0
-0.7479	1.7643	0.6945	H	0	0	0	0	0	0	0	0	0	0	0	0
0.1264	1.6843	2.2299	H	0	0	0	0	0	0	0	0	0	0	0	0
-0.8484	-2.0341	-0.2144	C	0	0	0	0	0	0	0	0	0	0	0	0
-0.4057	-2.8807	0.3332	H	0	0	0	0	0	0	0	0	0	0	0	0
-1.066	-2.3829	-1.2297	H	0	0	0	0	0	0	0	0	0	0	0	0
-1.5569	-0.6609	1.6616	C	0	0	0	0	0	0	0	0	0	0	0	0
-2.2081	0.202	1.8362	H	0	0	0	0	0	0	0	0	0	0	0	0
-1.5105	-1.2274	2.5985	H	0	0	0	0	0	0	0	0	0	0	0	0
-2.1198	-1.5548	0.5261	C	0	0	0	0	0	0	0	0	0	0	0	0
3.0829	0.7617	-0.5642	C	0	0	0	0	0	0	0	0	0	0	0	0
3.7126	1.5586	-0.9779	H	0	0	0	0	0	0	0	0	0	0	0	0
3.5263	-0.2024	-0.8299	H	0	0	0	0	0	0	0	0	0	0	0	0
2.7244	1.007	0.9172	C	0	0	0	0	0	0	0	0	0	0	0	0
2.5855	0.0704	1.4637	H	0	0	0	0	0	0	0	0	0	0	0	0
3.401	1.648	1.4902	H	0	0	0	0	0	0	0	0	0	0	0	0
-2.9501	-2.7264	1.0508	C	0	0	0	0	0	0	0	0	0	0	0	0
-2.345	-3.3721	1.6975	H	0	0	0	0	0	0	0	0	0	0	0	0
-3.3364	-3.3419	0.2291	H	0	0	0	0	0	0	0	0	0	0	0	0
-3.8071	-2.3729	1.6366	H	0	0	0	0	0	0	0	0	0	0	0	0
-3.0111	-0.721	-0.4176	C	0	0	0	0	0	0	0	0	0	0	0	0
-3.2686	-1.3332	-1.2995	H	0	0	0	0	0	0	0	0	0	0	0	0
-3.9486	-0.4889	0.1006	H	0	0	0	0	0	0	0	0	0	0	0	0
1.0345	-0.9698	-2.4601	C	0	0	0	0	0	0	0	0	0	0	0	0
2.1046	-1.036	-2.695	H	0	0	0	0	0	0	0	0	0	0	0	0
0.58	-0.3664	-3.2525	H	0	0	0	0	0	0	0	0	0	0	0	0
0.6222	-1.9808	-2.503	H	0	0	0	0	0	0	0	0	0	0	0	0
1.5183	3.1781	0.382	C	0	0	0	0	0	0	0	0	0	0	0	0
2.4641	3.4917	-0.0796	H	0	0	0	0	0	0	0	0	0	0	0	0
1.496	3.6138	1.3867	H	0	0	0	0	0	0	0	0	0	0	0	0
0.6929	3.6097	-0.1937	H	0	0	0	0	0	0	0	0	0	0	0	0
1.294	1.7438	-2.0746	O	0	0	0	0	0	0	0	0	0	0	0	0
1.8432	2.5364	-2.0464	H	0	0	0	0	0	0	0	0	0	0	0	0
-2.4846	0.5283	-0.8079	O	0	0	0	0	0	0	0	0	0	0	0	0
-1.6214	0.3843	-1.2214	H	0	0	0	0	0	0	0	0	0	0	0	0
1 5 2	0 0 0 0
1 6 1	0 0 0 0
2 4 1	0 0 0 0
2 6 1	0 0 0 0
3 7 1	0 0 0 0
3 5 1	0 0 0 0
3 4 1	0 0 0 0
4 8 1	0 0 0 0
4 9 1	0 0 0 0
10 11 1	0 0 0 0
10 12 1	0 0 0 0
5 10 1	0 0 0 0
13 14 1	0 0 0 0
13 15 1	0 0 0 0
3 13 1	0 0 0 0
13 16 1	0 0 0 0
10 16 1	0 0 0 0
17 18 1	0 0 0 0
17 19 1	0 0 0 0
6 17 1	0 0 0 0
20 21 1	0 0 0 0
20 22 1	0 0 0 0
17 20 1	0 0 0 0
2 20 1	0 0 0 0
23 24 1	0 0 0 0
23 25 1	0 0 0 0
23 26 1	0 0 0 0
16 23 1	0 0 0 0
27 28 1	0 0 0 0
27 29 1	0 0 0 0
16 27 1	0 0 0 0
30 31 1	0 0 0 0
30 32 1	0 0 0 0
30 33 1	0 0 0 0
1 30 1	0 0 0 0
34 35 1	0 0 0 0
34 36 1	0 0 0 0
34 37 1	0 0 0 0
2 34 1	0 0 0 0
38 39 1	0 0 0 0
6 38 1	0 0 0 0
40 41 1	0 0 0 0
27 40 1	0 0 0 0
M END
$$$$
M0002
Spartan	02182120163D
41 43 0	0 0 0 0	0 0 0	999	V2	0
0.6972	0.0688	-1.368	C	0	0	0	0	0	0	0	0	0	0	0	0
0.9913	2.148	0.1616	C	0	0	0	0	0	0	0	0	0	0	0	0
-0.2342	0.0913	0.9741	C	0	0	0	0	0	0	0	0	0	0	0	0
-0.2209	1.6112	0.922	C	0	0	0	0	0	0	0	0	0	0	0	0
0.023	-0.5297	-0.3811	C	0	0	0	0	0	0	0	0	0	0	0	0
1.2807	1.4598	-1.2182	C	0	0	0	0	0	0	0	0	0	0	0	0
0.5615	-0.2357	1.6608	H	0	0	0	0	0	0	0	0	0	0	0	0
-1.132	1.9546	0.4101	H	0	0	0	0	0	0	0	0	0	0	0	0
-0.2475	2.0341	1.9349	H	0	0	0	0	0	0	0	0	0	0	0	0
-0.6823	-1.8716	-0.4516	C	0	0	0	0	0	0	0	0	0	0	0	0
0.0098	-2.7048	-0.6282	H	0	0	0	0	0	0	0	0	0	0	0	0
-1.4064	-1.871	-1.2736	H	0	0	0	0	0	0	0	0	0	0	0	0
-1.5401	-0.5762	1.4167	C	0	0	0	0	0	0	0	0	0	0	0	0
-2.3894	-0.0892	0.9234	H	0	0	0	0	0	0	0	0	0	0	0	0
-1.7029	-0.5296	2.4998	H	0	0	0	0	0	0	0	0	0	0	0	0
-1.4223	-2.0288	0.9025	C	0	0	0	0	0	0	0	0	0	0	0	0
2.7849	1.4609	-0.8679	C	0	0	0	0	0	0	0	0	0	0	0	0
3.2827	2.3206	-1.3248	H	0	0	0	0	0	0	0	0	0	0	0	0
3.345	0.5525	-1.1065	H	0	0	0	0	0	0	0	0	0	0	0	0
2.4126	1.7049	0.612	C	0	0	0	0	0	0	0	0	0	0	0	0
2.4131	0.779	1.1932	H	0	0	0	0	0	0	0	0	0	0	0	0
2.9967	2.4568	1.1508	H	0	0	0	0	0	0	0	0	0	0	0	0
-0.5984	-2.8868	1.8716	C	0	0	0	0	0	0	0	0	0	0	0	0
0.4074	-2.4755	2.0073	H	0	0	0	0	0	0	0	0	0	0	0	0
-0.4853	-3.9094	1.4909	H	0	0	0	0	0	0	0	0	0	0	0	0
-1.0746	-2.9414	2.8582	H	0	0	0	0	0	0	0	0	0	0	0	0
-2.7901	-2.6859	0.7295	C	0	0	0	0	0	0	0	0	0	0	0	0
-2.6504	-3.7091	0.3435	H	0	0	0	0	0	0	0	0	0	0	0	0
-3.2758	-2.7665	1.7157	H	0	0	0	0	0	0	0	0	0	0	0	0
0.9491	-0.5867	-2.7024	C	0	0	0	0	0	0	0	0	0	0	0	0
2.019	-0.5665	-2.9427	H	0	0	0	0	0	0	0	0	0	0	0	0
0.4441	-0.0555	-3.5155	H	0	0	0	0	0	0	0	0	0	0	0	0
0.6183	-1.6274	-2.7146	H	0	0	0	0	0	0	0	0	0	0	0	0
0.9072	3.6661	0.0292	C	0	0	0	0	0	0	0	0	0	0	0	0
1.7558	4.0768	-0.5254	H	0	0	0	0	0	0	0	0	0	0	0	0
0.8909	4.1247	1.0252	H	0	0	0	0	0	0	0	0	0	0	0	0
-0.0043	3.9674	-0.4986	H	0	0	0	0	0	0	0	0	0	0	0	0
1.0143	2.2293	-2.3778	O	0	0	0	0	0	0	0	0	0	0	0	0
0.059	2.2156	-2.5139	H	0	0	0	0	0	0	0	0	0	0	0	0
-3.5786	-1.9171	-0.1594	O	0	0	0	0	0	0	0	0	0	0	0	0
-4.428	-2.3582	-0.263	H	0	0	0	0	0	0	0	0	0	0	0	0
1 5 2	0 0 0 0
1 6 1	0 0 0 0
2 4 1	0 0 0 0
2 6 1	0 0 0 0
3 7 1	0 0 0 0
3 5 1	0 0 0 0
3 4 1	0 0 0 0
4 8 1	0 0 0 0
4 9 1	0 0 0 0
10 11 1	0 0 0 0
10 12 1	0 0 0 0
5 10 1	0 0 0 0
13 14 1	0 0 0 0
13 15 1	0 0 0 0
3 13 1	0 0 0 0
13 16 1	0 0 0 0
10 16 1	0 0 0 0
17 18 1	0 0 0 0
17 19 1	0 0 0 0
6 17 1	0 0 0 0
20 21 1	0 0 0 0
20 22 1	0 0 0 0
17 20 1	0 0 0 0
2 20 1	0 0 0 0
23 24 1	0 0 0 0
23 25 1	0 0 0 0
23 26 1	0 0 0 0
16 23 1	0 0 0 0
27 28 1	0 0 0 0
27 29 1	0 0 0 0
16 27 1	0 0 0 0
30 31 1	0 0 0 0
30 32 1	0 0 0 0
30 33 1	0 0 0 0
1 30 1	0 0 0 0
34 35 1	0 0 0 0
34 36 1	0 0 0 0
34 37 1	0 0 0 0
2 34 1	0 0 0 0
38 39 1	0 0 0 0
6 38 1	0 0 0 0
40 41 1	0 0 0 0
27 40 1	0 0 0 0
M END
$$$$
M0003
Spartan	02182120163D
41 43 0	0 0 0 0	0 0 0	999	V2	0
0.8556	-0.2999	-1.1264	C	0	0	0	0	0	0	0	0	0	0	0	0
1.4167	1.6878	0.4611	C	0	0	0	0	0	0	0	0	0	0	0	0
-0.11	-0.1914	1.2091	C	0	0	0	0	0	0	0	0	0	0	0	0
0.1301	1.3128	1.1918	C	0	0	0	0	0	0	0	0	0	0	0	0
0.0785	-0.8101	-0.1606	C	0	0	0	0	0	0	0	0	0	0	0	0
1.6363	0.9874	-0.9258	C	0	0	0	0	0	0	0	0	0	0	0	0
0.6255	-0.6559	1.8812	H	0	0	0	0	0	0	0	0	0	0	0	0
-0.7203	1.7868	0.6829	H	0	0	0	0	0	0	0	0	0	0	0	0
0.1522	1.7079	2.2156	H	0	0	0	0	0	0	0	0	0	0	0	0
-0.8372	-2.0073	-0.2267	C	0	0	0	0	0	0	0	0	0	0	0	0
-0.3765	-2.855	0.3015	H	0	0	0	0	0	0	0	0	0	0	0	0
-1.0724	-2.3481	-1.2402	H	0	0	0	0	0	0	0	0	0	0	0	0
-1.5243	-0.6361	1.6641	C	0	0	0	0	0	0	0	0	0	0	0	0
-2.1751	0.2282	1.833	H	0	0	0	0	0	0	0	0	0	0	0	0
-1.4688	-1.1885	2.6089	H	0	0	0	0	0	0	0	0	0	0	0	0
-2.098	-1.5465	0.5453	C	0	0	0	0	0	0	0	0	0	0	0	0
3.1131	0.7483	-0.5395	C	0	0	0	0	0	0	0	0	0	0	0	0
3.7489	1.519	-0.9831	H	0	0	0	0	0	0	0	0	0	0	0	0
3.5297	-0.2367	-0.7683	H	0	0	0	0	0	0	0	0	0	0	0	0
2.7522	1.0447	0.9335	C	0	0	0	0	0	0	0	0	0	0	0	0
2.6118	0.1307	1.5174	H	0	0	0	0	0	0	0	0	0	0	0	0
3.4298	1.706	1.4822	H	0	0	0	0	0	0	0	0	0	0	0	0
-2.8946	-2.7295	1.0957	C	0	0	0	0	0	0	0	0	0	0	0	0
-2.2651	-3.3565	1.738	H	0	0	0	0	0	0	0	0	0	0	0	0
-3.2825	-3.3612	0.2867	H	0	0	0	0	0	0	0	0	0	0	0	0
-3.7475	-2.3864	1.693	H	0	0	0	0	0	0	0	0	0	0	0	0
-3.0235	-0.7334	-0.3813	C	0	0	0	0	0	0	0	0	0	0	0	0
-3.3303	-1.3708	-1.2281	H	0	0	0	0	0	0	0	0	0	0	0	0
-3.9315	-0.4622	0.1686	H	0	0	0	0	0	0	0	0	0	0	0	0
1.0632	-0.9513	-2.4716	C	0	0	0	0	0	0	0	0	0	0	0	0
2.1359	-1.087	-2.6605	H	0	0	0	0	0	0	0	0	0	0	0	0
0.689	-0.3217	-3.2861	H	0	0	0	0	0	0	0	0	0	0	0	0
0.587	-1.9313	-2.5375	H	0	0	0	0	0	0	0	0	0	0	0	0
1.5468	3.2052	0.3573	C	0	0	0	0	0	0	0	0	0	0	0	0
2.4505	3.5034	-0.1816	H	0	0	0	0	0	0	0	0	0	0	0	0
1.5846	3.6417	1.3623	H	0	0	0	0	0	0	0	0	0	0	0	0
0.6902	3.6429	-0.1675	H	0	0	0	0	0	0	0	0	0	0	0	0
1.5306	1.808	-2.0768	O	0	0	0	0	0	0	0	0	0	0	0	0
0.5956	2.0256	-2.1977	H	0	0	0	0	0	0	0	0	0	0	0	0
-2.4817	0.4875	-0.8443	O	0	0	0	0	0	0	0	0	0	0	0	0
-1.6144	0.2925	-1.2256	H	0	0	0	0	0	0	0	0	0	0	0	0
1 5 2	0 0 0 0
1 6 1	0 0 0 0
2 4 1	0 0 0 0
2 6 1	0 0 0 0
3 7 1	0 0 0 0
3 5 1	0 0 0 0
3 4 1	0 0 0 0
4 8 1	0 0 0 0
4 9 1	0 0 0 0
10 11 1	0 0 0 0
10 12 1	0 0 0 0
5 10 1	0 0 0 0
13 14 1	0 0 0 0
13 15 1	0 0 0 0
3 13 1	0 0 0 0
13 16 1	0 0 0 0
10 16 1	0 0 0 0
17 18 1	0 0 0 0
17 19 1	0 0 0 0
6 17 1	0 0 0 0
20 21 1	0 0 0 0
20 22 1	0 0 0 0
17 20 1	0 0 0 0
2 20 1	0 0 0 0
23 24 1	0 0 0 0
23 25 1	0 0 0 0
23 26 1	0 0 0 0
16 23 1	0 0 0 0
27 28 1	0 0 0 0
27 29 1	0 0 0 0
16 27 1	0 0 0 0
30 31 1	0 0 0 0
30 32 1	0 0 0 0
30 33 1	0 0 0 0
1 30 1	0 0 0 0
34 35 1	0 0 0 0
34 36 1	0 0 0 0
34 37 1	0 0 0 0
2 34 1	0 0 0 0
38 39 1	0 0 0 0
6 38 1	0 0 0 0
40 41 1	0 0 0 0
27 40 1	0 0 0 0
M END
$$$$
M0004
Spartan	02182120163D
41 43 0	0 0 0 0	0 0 0	999	V2	0
-0.669	1.4413	-0.0644	C	0	0	0	0	0	0	0	0	0	0	0	0
-0.9764	-0.0886	-2.143	C	0	0	0	0	0	0	0	0	0	0	0	0
0.2414	-0.9087	-0.0859	C	0	0	0	0	0	0	0	0	0	0	0	0
0.23	-0.8583	-1.6058	C	0	0	0	0	0	0	0	0	0	0	0	0
-0.0069	0.4468	0.5353	C	0	0	0	0	0	0	0	0	0	0	0	0
-1.2551	1.2944	-1.455	C	0	0	0	0	0	0	0	0	0	0	0	0
-0.5547	-1.5928	0.2436	H	0	0	0	0	0	0	0	0	0	0	0	0
1.1447	-0.3534	-1.9511	H	0	0	0	0	0	0	0	0	0	0	0	0
0.249	-1.8716	-2.0276	H	0	0	0	0	0	0	0	0	0	0	0	0
0.6861	0.5038	1.885	C	0	0	0	0	0	0	0	0	0	0	0	0
-0.0148	0.6725	2.7116	H	0	0	0	0	0	0	0	0	0	0	0	0
1.398	1.3408	1.9063	H	0	0	0	0	0	0	0	0	0	0	0	0
1.5428	-1.3602	0.585	C	0	0	0	0	0	0	0	0	0	0	0	0
2.3922	-0.8694	0.0846	H	0	0	0	0	0	0	0	0	0	0	0	0
1.6972	-2.4436	0.5248	H	0	0	0	0	0	0	0	0	0	0	0	0
1.4266	-0.85	2.0421	C	0	0	0	0	0	0	0	0	0	0	0	0
-2.7615	0.9522	-1.45	C	0	0	0	0	0	0	0	0	0	0	0	0
-3.2589	1.4133	-2.3072	H	0	0	0	0	0	0	0	0	0	0	0	0
-3.318	1.1924	-0.5401	H	0	0	0	0	0	0	0	0	0	0	0	0
-2.3995	-0.5297	-1.6965	C	0	0	0	0	0	0	0	0	0	0	0	0
-2.4027	-1.1124	-0.7716	H	0	0	0	0	0	0	0	0	0	0	0	0
-2.9899	-1.0634	-2.447	H	0	0	0	0	0	0	0	0	0	0	0	0
0.6089	-1.8278	2.8949	C	0	0	0	0	0	0	0	0	0	0	0	0
-0.3821	-2.0087	2.4645	H	0	0	0	0	0	0	0	0	0	0	0	0
0.4637	-1.4264	3.9047	H	0	0	0	0	0	0	0	0	0	0	0	0
1.1297	-2.7855	2.9868	H	0	0	0	0	0	0	0	0	0	0	0	0
2.8053	-0.6418	2.6775	C	0	0	0	0	0	0	0	0	0	0	0	0
3.3626	0.1105	2.0939	H	0	0	0	0	0	0	0	0	0	0	0	0
2.6926	-0.2492	3.694	H	0	0	0	0	0	0	0	0	0	0	0	0
-0.9106	2.7776	0.5902	C	0	0	0	0	0	0	0	0	0	0	0	0
-1.976	3.0347	0.5517	H	0	0	0	0	0	0	0	0	0	0	0	0
-0.3837	3.5838	0.0697	H	0	0	0	0	0	0	0	0	0	0	0	0
-0.5989	2.7828	1.6371	H	0	0	0	0	0	0	0	0	0	0	0	0
-0.8924	0.0406	-3.661	C	0	0	0	0	0	0	0	0	0	0	0	0
-1.7371	0.6009	-4.0713	H	0	0	0	0	0	0	0	0	0	0	0	0
-0.8847	-0.9558	-4.1183	H	0	0	0	0	0	0	0	0	0	0	0	0
0.0228	0.5607	-3.9646	H	0	0	0	0	0	0	0	0	0	0	0	0
-0.9875	2.4525	-2.226	O	0	0	0	0	0	0	0	0	0	0	0	0
-0.0303	2.5846	-2.2236	H	0	0	0	0	0	0	0	0	0	0	0	0
3.5539	-1.8335	2.8081	O	0	0	0	0	0	0	0	0	0	0	0	0
3.7433	-2.1553	1.9184	H	0	0	0	0	0	0	0	0	0	0	0	0
1 5 2	0 0 0 0
1 6 1	0 0 0 0
2 4 1	0 0 0 0
2 6 1	0 0 0 0
3 7 1	0 0 0 0
3 5 1	0 0 0 0
3 4 1	0 0 0 0
4 8 1	0 0 0 0
4 9 1	0 0 0 0
10 11 1	0 0 0 0
10 12 1	0 0 0 0
5 10 1	0 0 0 0
13 14 1	0 0 0 0
13 15 1	0 0 0 0
3 13 1	0 0 0 0
13 16 1	0 0 0 0
10 16 1	0 0 0 0
17 18 1	0 0 0 0
17 19 1	0 0 0 0
6 17 1	0 0 0 0
20 21 1	0 0 0 0
20 22 1	0 0 0 0
17 20 1	0 0 0 0
2 20 1	0 0 0 0
23 24 1	0 0 0 0
23 25 1	0 0 0 0
23 26 1	0 0 0 0
16 23 1	0 0 0 0
27 28 1	0 0 0 0
27 29 1	0 0 0 0
16 27 1	0 0 0 0
30 31 1	0 0 0 0
30 32 1	0 0 0 0
30 33 1	0 0 0 0
1 30 1	0 0 0 0
34 35 1	0 0 0 0
34 36 1	0 0 0 0
34 37 1	0 0 0 0
2 34 1	0 0 0 0
38 39 1	0 0 0 0
6 38 1	0 0 0 0
40 41 1	0 0 0 0
27 40 1	0 0 0 0
M END
$$$$
M0005
Spartan	02182120163D
41 43 0	0 0 0 0	0 0 0	999	V2	0
0.1176	-0.6483	-1.3606	C	0	0	0	0	0	0	0	0	0	0	0	0
2.1982	-0.9292	0.1709	C	0	0	0	0	0	0	0	0	0	0	0	0
0.1385	0.294	0.9775	C	0	0	0	0	0	0	0	0	0	0	0	0
1.6584	0.2869	0.9235	C	0	0	0	0	0	0	0	0	0	0	0	0
-0.4822	0.0271	-0.3753	C	0	0	0	0	0	0	0	0	0	0	0	0
1.5097	-1.2295	-1.2065	C	0	0	0	0	0	0	0	0	0	0	0	0
-0.1859	-0.4961	1.6709	H	0	0	0	0	0	0	0	0	0	0	0	0
1.9993	1.1955	0.4046	H	0	0	0	0	0	0	0	0	0	0	0	0
2.0821	0.3222	1.9357	H	0	0	0	0	0	0	0	0	0	0	0	0
-1.828	0.7279	-0.4467	C	0	0	0	0	0	0	0	0	0	0	0	0
-2.656	0.0329	-0.6337	H	0	0	0	0	0	0	0	0	0	0	0	0
-1.8218	1.4445	-1.2818	H	0	0	0	0	0	0	0	0	0	0	0	0
-0.5377	1.5977	1.4139	C	0	0	0	0	0	0	0	0	0	0	0	0
-0.0462	2.4455	0.9135	H	0	0	0	0	0	0	0	0	0	0	0	0
-0.4818	1.773	2.4939	H	0	0	0	0	0	0	0	0	0	0	0	0
-1.9924	1.4638	0.9113	C	0	0	0	0	0	0	0	0	0	0	0	0
1.5093	-2.7307	-0.8441	C	0	0	0	0	0	0	0	0	0	0	0	0
2.3667	-3.2328	-1.3003	H	0	0	0	0	0	0	0	0	0	0	0	0
0.5994	-3.2914	-1.0754	H	0	0	0	0	0	0	0	0	0	0	0	0
1.7579	-2.3477	0.6321	C	0	0	0	0	0	0	0	0	0	0	0	0
0.8344	-2.3462	1.2173	H	0	0	0	0	0	0	0	0	0	0	0	0
2.5127	-2.9273	1.1718	H	0	0	0	0	0	0	0	0	0	0	0	0
-2.8353	0.6208	1.8762	C	0	0	0	0	0	0	0	0	0	0	0	0
-2.4517	-0.4016	1.9611	H	0	0	0	0	0	0	0	0	0	0	0	0
-3.8703	0.5694	1.5262	H	0	0	0	0	0	0	0	0	0	0	0	0
-2.8407	1.0654	2.878	H	0	0	0	0	0	0	0	0	0	0	0	0
-2.6378	2.8414	0.7337	C	0	0	0	0	0	0	0	0	0	0	0	0
-2.709	3.346	1.7035	H	0	0	0	0	0	0	0	0	0	0	0	0
-1.9964	3.4618	0.0849	H	0	0	0	0	0	0	0	0	0	0	0	0
-0.5355	-0.9065	-2.6945	C	0	0	0	0	0	0	0	0	0	0	0	0
-0.502	-1.9756	-2.9352	H	0	0	0	0	0	0	0	0	0	0	0	0
-0.0098	-0.3952	-3.5071	H	0	0	0	0	0	0	0	0	0	0	0	0
-1.5808	-0.59	-2.7072	H	0	0	0	0	0	0	0	0	0	0	0	0
3.716	-0.8422	0.0377	C	0	0	0	0	0	0	0	0	0	0	0	0
4.1281	-1.6931	-0.5122	H	0	0	0	0	0	0	0	0	0	0	0	0
4.1748	-0.8194	1.0334	H	0	0	0	0	0	0	0	0	0	0	0	0
4.0162	0.0672	-0.495	H	0	0	0	0	0	0	0	0	0	0	0	0
2.2776	-0.974	-2.3694	O	0	0	0	0	0	0	0	0	0	0	0	0
2.2831	-0.0176	-2.5038	H	0	0	0	0	0	0	0	0	0	0	0	0
-3.9597	2.7892	0.2343	O	0	0	0	0	0	0	0	0	0	0	0	0
-3.9188	2.4219	-0.657	H	0	0	0	0	0	0	0	0	0	0	0	0
1 5 2	0 0 0 0
1 6 1	0 0 0 0
2 4 1	0 0 0 0
2 6 1	0 0 0 0
3 7 1	0 0 0 0
3 5 1	0 0 0 0
3 4 1	0 0 0 0
4 8 1	0 0 0 0
4 9 1	0 0 0 0
10 11 1	0 0 0 0
10 12 1	0 0 0 0
5 10 1	0 0 0 0
13 14 1	0 0 0 0
13 15 1	0 0 0 0
3 13 1	0 0 0 0
13 16 1	0 0 0 0
10 16 1	0 0 0 0
17 18 1	0 0 0 0
17 19 1	0 0 0 0
6 17 1	0 0 0 0
20 21 1	0 0 0 0
20 22 1	0 0 0 0
17 20 1	0 0 0 0
2 20 1	0 0 0 0
23 24 1	0 0 0 0
23 25 1	0 0 0 0
23 26 1	0 0 0 0
16 23 1	0 0 0 0
27 28 1	0 0 0 0
27 29 1	0 0 0 0
16 27 1	0 0 0 0
30 31 1	0 0 0 0
30 32 1	0 0 0 0
30 33 1	0 0 0 0
1 30 1	0 0 0 0
34 35 1	0 0 0 0
34 36 1	0 0 0 0
34 37 1	0 0 0 0
2 34 1	0 0 0 0
38 39 1	0 0 0 0
6 38 1	0 0 0 0
40 41 1	0 0 0 0
27 40 1	0 0 0 0
M END
$$$$
M0006
Spartan	02182120163D
41 43 0	0 0 0 0	0 0 0	999	V2	0
0.9021	-0.0905	-1.2457	C	0	0	0	0	0	0	0	0	0	0	0	0
1.5811	1.6379	0.5698	C	0	0	0	0	0	0	0	0	0	0	0	0
-0.3875	0.0931	0.9147	C	0	0	0	0	0	0	0	0	0	0	0	0
0.1422	1.5097	1.0678	C	0	0	0	0	0	0	0	0	0	0	0	0
-0.0987	-0.4861	-0.4516	C	0	0	0	0	0	0	0	0	0	0	0	0
1.8692	1.005	-0.8363	C	0	0	0	0	0	0	0	0	0	0	0	0
0.1019	-0.5403	1.6698	H	0	0	0	0	0	0	0	0	0	0	0	0
-0.4888	2.1909	0.4773	H	0	0	0	0	0	0	0	0	0	0	0	0
0.0727	1.84	2.1125	H	0	0	0	0	0	0	0	0	0	0	0	0
-1.1682	-1.508	-0.7872	C	0	0	0	0	0	0	0	0	0	0	0	0
-0.7582	-2.5126	-0.9482	H	0	0	0	0	0	0	0	0	0	0	0	0
-1.688	-1.2186	-1.7082	H	0	0	0	0	0	0	0	0	0	0	0	0
-1.9001	-0.1086	1.0543	C	0	0	0	0	0	0	0	0	0	0	0	0
-2.4073	0.6873	0.4897	H	0	0	0	0	0	0	0	0	0	0	0	0
-2.2525	-0.0603	2.0908	H	0	0	0	0	0	0	0	0	0	0	0	0
-2.1672	-1.4827	0.3975	C	0	0	0	0	0	0	0	0	0	0	0	0
3.205	0.4633	-0.2818	C	0	0	0	0	0	0	0	0	0	0	0	0
4.0245	1.1416	-0.5329	H	0	0	0	0	0	0	0	0	0	0	0	0
3.4816	-0.5548	-0.5677	H	0	0	0	0	0	0	0	0	0	0	0	0
2.6661	0.6857	1.1498	C	0	0	0	0	0	0	0	0	0	0	0	0
2.2534	-0.2317	1.5784	H	0	0	0	0	0	0	0	0	0	0	0	0
3.3545	1.131	1.8744	H	0	0	0	0	0	0	0	0	0	0	0	0
-1.8762	-2.6169	1.389	C	0	0	0	0	0	0	0	0	0	0	0	0
-0.8435	-2.5801	1.7508	H	0	0	0	0	0	0	0	0	0	0	0	0
-2.0212	-3.594	0.9135	H	0	0	0	0	0	0	0	0	0	0	0	0
-2.5391	-2.5632	2.2613	H	0	0	0	0	0	0	0	0	0	0	0	0
-3.6176	-1.6376	-0.0842	C	0	0	0	0	0	0	0	0	0	0	0	0
-3.7363	-2.6226	-0.5494	H	0	0	0	0	0	0	0	0	0	0	0	0
-4.2962	-1.6029	0.7836	H	0	0	0	0	0	0	0	0	0	0	0	0
1.1755	-0.7343	-2.5819	C	0	0	0	0	0	0	0	0	0	0	0	0
2.0047	-1.4499	-2.5022	H	0	0	0	0	0	0	0	0	0	0	0	0
1.4738	0.0102	-3.3246	H	0	0	0	0	0	0	0	0	0	0	0	0
0.3055	-1.2791	-2.958	H	0	0	0	0	0	0	0	0	0	0	0	0
2.0367	3.0929	0.6395	C	0	0	0	0	0	0	0	0	0	0	0	0
3.0591	3.2216	0.2733	H	0	0	0	0	0	0	0	0	0	0	0	0
1.9961	3.4441	1.6775	H	0	0	0	0	0	0	0	0	0	0	0	0
1.3904	3.7394	0.0357	H	0	0	0	0	0	0	0	0	0	0	0	0
2.0731	1.9132	-1.9045	O	0	0	0	0	0	0	0	0	0	0	0	0
1.2019	2.2192	-2.1894	H	0	0	0	0	0	0	0	0	0	0	0	0
-4.0118	-0.7051	-1.0704	O	0	0	0	0	0	0	0	0	0	0	0	0
-4.1128	0.1541	-0.6467	H	0	0	0	0	0	0	0	0	0	0	0	0
1 5 2	0 0 0 0
1 6 1	0 0 0 0
2 4 1	0 0 0 0
2 6 1	0 0 0 0
3 7 1	0 0 0 0
3 5 1	0 0 0 0
3 4 1	0 0 0 0
4 8 1	0 0 0 0
4 9 1	0 0 0 0
10 11 1	0 0 0 0
10 12 1	0 0 0 0
5 10 1	0 0 0 0
13 14 1	0 0 0 0
13 15 1	0 0 0 0
3 13 1	0 0 0 0
13 16 1	0 0 0 0
10 16 1	0 0 0 0
17 18 1	0 0 0 0
17 19 1	0 0 0 0
6 17 1	0 0 0 0
20 21 1	0 0 0 0
20 22 1	0 0 0 0
17 20 1	0 0 0 0
2 20 1	0 0 0 0
23 24 1	0 0 0 0
23 25 1	0 0 0 0
23 26 1	0 0 0 0
16 23 1	0 0 0 0
27 28 1	0 0 0 0
27 29 1	0 0 0 0
16 27 1	0 0 0 0
30 31 1	0 0 0 0
30 32 1	0 0 0 0
30 33 1	0 0 0 0
1 30 1	0 0 0 0
34 35 1	0 0 0 0
34 36 1	0 0 0 0
34 37 1	0 0 0 0
2 34 1	0 0 0 0
38 39 1	0 0 0 0
6 38 1	0 0 0 0
40 41 1	0 0 0 0
27 40 1	0 0 0 0
M END
$$$$
M0007
Spartan	02182120163D
41 43 0	0 0 0 0	0 0 0	999	V2	0
0.0569	-0.6356	-1.4435	C	0	0	0	0	0	0	0	0	0	0	0	0
2.1212	-0.9467	0.0946	C	0	0	0	0	0	0	0	0	0	0	0	0
0.0697	0.2726	0.9082	C	0	0	0	0	0	0	0	0	0	0	0	0
1.5893	0.2682	0.8527	C	0	0	0	0	0	0	0	0	0	0	0	0
-0.5511	0.01	-0.4448	C	0	0	0	0	0	0	0	0	0	0	0	0
1.4473	-1.2145	-1.296	C	0	0	0	0	0	0	0	0	0	0	0	0
-0.2546	-0.5151	1.6046	H	0	0	0	0	0	0	0	0	0	0	0	0
1.9302	1.173	0.3299	H	0	0	0	0	0	0	0	0	0	0	0	0
2.0145	0.2997	1.8645	H	0	0	0	0	0	0	0	0	0	0	0	0
-1.9044	0.6953	-0.5072	C	0	0	0	0	0	0	0	0	0	0	0	0
-2.7285	-0.0103	-0.6694	H	0	0	0	0	0	0	0	0	0	0	0	0
-1.9283	1.4004	-1.3496	H	0	0	0	0	0	0	0	0	0	0	0	0
-0.6058	1.5765	1.3454	C	0	0	0	0	0	0	0	0	0	0	0	0
-0.1109	2.4215	0.8423	H	0	0	0	0	0	0	0	0	0	0	0	0
-0.544	1.7442	2.4269	H	0	0	0	0	0	0	0	0	0	0	0	0
-2.0635	1.4465	0.8402	C	0	0	0	0	0	0	0	0	0	0	0	0
1.4273	-2.7323	-0.9519	C	0	0	0	0	0	0	0	0	0	0	0	0
2.2871	-3.2553	-1.3869	H	0	0	0	0	0	0	0	0	0	0	0	0
0.5202	-3.287	-1.2066	H	0	0	0	0	0	0	0	0	0	0	0	0
1.6552	-2.3654	0.531	C	0	0	0	0	0	0	0	0	0	0	0	0
0.7208	-2.359	1.0971	H	0	0	0	0	0	0	0	0	0	0	0	0
2.3903	-2.9622	1.0791	H	0	0	0	0	0	0	0	0	0	0	0	0
-2.9089	0.6324	1.8272	C	0	0	0	0	0	0	0	0	0	0	0	0
-2.4744	-0.3562	2.0123	H	0	0	0	0	0	0	0	0	0	0	0	0
-3.9198	0.481	1.4309	H	0	0	0	0	0	0	0	0	0	0	0	0
-2.9986	1.1588	2.7822	H	0	0	0	0	0	0	0	0	0	0	0	0
-2.7077	2.8196	0.6223	C	0	0	0	0	0	0	0	0	0	0	0	0
-2.1298	3.374	-0.1364	H	0	0	0	0	0	0	0	0	0	0	0	0
-3.7248	2.6976	0.2341	H	0	0	0	0	0	0	0	0	0	0	0	0
-0.5805	-0.8527	-2.7905	C	0	0	0	0	0	0	0	0	0	0	0	0
-0.5016	-1.9043	-3.0919	H	0	0	0	0	0	0	0	0	0	0	0	0
-0.0671	-0.268	-3.5596	H	0	0	0	0	0	0	0	0	0	0	0	0
-1.6387	-0.5806	-2.7907	H	0	0	0	0	0	0	0	0	0	0	0	0
3.6427	-0.8748	-0.0149	C	0	0	0	0	0	0	0	0	0	0	0	0
4.0701	-1.7648	-0.4943	H	0	0	0	0	0	0	0	0	0	0	0	0
4.0878	-0.8069	0.984	H	0	0	0	0	0	0	0	0	0	0	0	0
3.9527	0.0053	-0.5884	H	0	0	0	0	0	0	0	0	0	0	0	0
2.1588	-0.8236	-2.4524	O	0	0	0	0	0	0	0	0	0	0	0	0
2.9885	-1.3143	-2.4676	H	0	0	0	0	0	0	0	0	0	0	0	0
-2.8387	3.5775	1.8086	O	0	0	0	0	0	0	0	0	0	0	0	0
-1.9489	3.7757	2.1245	H	0	0	0	0	0	0	0	0	0	0	0	0
1 5 2	0 0 0 0
1 6 1	0 0 0 0
2 4 1	0 0 0 0
2 6 1	0 0 0 0
3 7 1	0 0 0 0
3 5 1	0 0 0 0
3 4 1	0 0 0 0
4 8 1	0 0 0 0
4 9 1	0 0 0 0
10 11 1	0 0 0 0
10 12 1	0 0 0 0
5 10 1	0 0 0 0
13 14 1	0 0 0 0
13 15 1	0 0 0 0
3 13 1	0 0 0 0
13 16 1	0 0 0 0
10 16 1	0 0 0 0
17 18 1	0 0 0 0
17 19 1	0 0 0 0
6 17 1	0 0 0 0
20 21 1	0 0 0 0
20 22 1	0 0 0 0
17 20 1	0 0 0 0
2 20 1	0 0 0 0
23 24 1	0 0 0 0
23 25 1	0 0 0 0
23 26 1	0 0 0 0
16 23 1	0 0 0 0
27 28 1	0 0 0 0
27 29 1	0 0 0 0
16 27 1	0 0 0 0
30 31 1	0 0 0 0
30 32 1	0 0 0 0
30 33 1	0 0 0 0
1 30 1	0 0 0 0
34 35 1	0 0 0 0
34 36 1	0 0 0 0
34 37 1	0 0 0 0
2 34 1	0 0 0 0
38 39 1	0 0 0 0
6 38 1	0 0 0 0
40 41 1	0 0 0 0
27 40 1	0 0 0 0
M END
$$$$
M0008
Spartan	02182120163D
41 43 0	0 0 0 0	0 0 0	999	V2	0
0.5809	0.1107	-1.3777	C	0	0	0	0	0	0	0	0	0	0	0	0
1.0107	2.1243	0.1956	C	0	0	0	0	0	0	0	0	0	0	0	0
-0.2947	0.1185	0.9879	C	0	0	0	0	0	0	0	0	0	0	0	0
-0.2169	1.6368	0.963	C	0	0	0	0	0	0	0	0	0	0	0	0
-0.0784	-0.486	-0.3811	C	0	0	0	0	0	0	0	0	0	0	0	0
1.2241	1.4705	-1.2132	C	0	0	0	0	0	0	0	0	0	0	0	0
0.4865	-0.2557	1.6665	H	0	0	0	0	0	0	0	0	0	0	0	0
-1.1125	2.0325	0.4639	H	0	0	0	0	0	0	0	0	0	0	0	0
-0.211	2.0409	1.9838	H	0	0	0	0	0	0	0	0	0	0	0	0
-0.8345	-1.8004	-0.4634	C	0	0	0	0	0	0	0	0	0	0	0	0
-0.1771	-2.654	-0.6728	H	0	0	0	0	0	0	0	0	0	0	0	0
-1.5613	-1.7514	-1.2883	H	0	0	0	0	0	0	0	0	0	0	0	0
-1.6225	-0.5054	1.4294	C	0	0	0	0	0	0	0	0	0	0	0	0
-2.4523	0.0314	0.9462	H	0	0	0	0	0	0	0	0	0	0	0	0
-1.7826	-0.4595	2.5123	H	0	0	0	0	0	0	0	0	0	0	0	0
-1.5589	-1.9562	0.902	C	0	0	0	0	0	0	0	0	0	0	0	0
2.7444	1.375	-0.8978	C	0	0	0	0	0	0	0	0	0	0	0	0
3.2974	2.2236	-1.3182	H	0	0	0	0	0	0	0	0	0	0	0	0
3.2546	0.452	-1.1868	H	0	0	0	0	0	0	0	0	0	0	0	0
2.411	1.5784	0.5966	C	0	0	0	0	0	0	0	0	0	0	0	0
2.3662	0.6293	1.1357	H	0	0	0	0	0	0	0	0	0	0	0	0
3.0509	2.2669	1.1566	H	0	0	0	0	0	0	0	0	0	0	0	0
-0.7419	-2.852	1.8414	C	0	0	0	0	0	0	0	0	0	0	0	0
0.2955	-2.5102	1.9275	H	0	0	0	0	0	0	0	0	0	0	0	0
-0.7326	-3.8801	1.4679	H	0	0	0	0	0	0	0	0	0	0	0	0
-1.1797	-2.8633	2.8466	H	0	0	0	0	0	0	0	0	0	0	0	0
-2.9656	-2.5385	0.7323	C	0	0	0	0	0	0	0	0	0	0	0	0
-3.4601	-2.6061	1.7078	H	0	0	0	0	0	0	0	0	0	0	0	0
-3.5664	-1.8594	0.1037	H	0	0	0	0	0	0	0	0	0	0	0	0
0.7475	-0.5087	-2.7401	C	0	0	0	0	0	0	0	0	0	0	0	0
1.7919	-0.4487	-3.0694	H	0	0	0	0	0	0	0	0	0	0	0	0
0.1542	0.0303	-3.4849	H	0	0	0	0	0	0	0	0	0	0	0	0
0.4518	-1.5606	-2.7498	H	0	0	0	0	0	0	0	0	0	0	0	0
1.0146	3.6496	0.1211	C	0	0	0	0	0	0	0	0	0	0	0	0
1.9147	4.0425	-0.3691	H	0	0	0	0	0	0	0	0	0	0	0	0
0.9918	4.0744	1.1308	H	0	0	0	0	0	0	0	0	0	0	0	0
0.1391	4.0174	-0.4248	H	0	0	0	0	0	0	0	0	0	0	0	0
0.8426	2.2214	-2.3472	O	0	0	0	0	0	0	0	0	0	0	0	0
1.3685	3.0298	-2.3563	H	0	0	0	0	0	0	0	0	0	0	0	0
-2.9764	-3.8517	0.2077	O	0	0	0	0	0	0	0	0	0	0	0	0
-2.6136	-3.8086	-0.6853	H	0	0	0	0	0	0	0	0	0	0	0	0
1 5 2	0 0 0 0
1 6 1	0 0 0 0
2 4 1	0 0 0 0
2 6 1	0 0 0 0
3 7 1	0 0 0 0
3 5 1	0 0 0 0
3 4 1	0 0 0 0
4 8 1	0 0 0 0
4 9 1	0 0 0 0
10 11 1	0 0 0 0
10 12 1	0 0 0 0
5 10 1	0 0 0 0
13 14 1	0 0 0 0
13 15 1	0 0 0 0
3 13 1	0 0 0 0
13 16 1	0 0 0 0
10 16 1	0 0 0 0
17 18 1	0 0 0 0
17 19 1	0 0 0 0
6 17 1	0 0 0 0
20 21 1	0 0 0 0
20 22 1	0 0 0 0
17 20 1	0 0 0 0
2 20 1	0 0 0 0
23 24 1	0 0 0 0
23 25 1	0 0 0 0
23 26 1	0 0 0 0
16 23 1	0 0 0 0
27 28 1	0 0 0 0
27 29 1	0 0 0 0
16 27 1	0 0 0 0
30 31 1	0 0 0 0
30 32 1	0 0 0 0
30 33 1	0 0 0 0
1 30 1	0 0 0 0
34 35 1	0 0 0 0
34 36 1	0 0 0 0
34 37 1	0 0 0 0
2 34 1	0 0 0 0
38 39 1	0 0 0 0
6 38 1	0 0 0 0
40 41 1	0 0 0 0
27 40 1	0 0 0 0
M END
$$$$
M0009
Spartan	02182120163D
41 43 0	0 0 0 0	0 0 0	999	V2	0
0.1227	-0.6332	-1.3974	C	0	0	0	0	0	0	0	0	0	0	0	0
2.1562	-1.0595	0.1635	C	0	0	0	0	0	0	0	0	0	0	0	0
0.1403	0.2333	0.9688	C	0	0	0	0	0	0	0	0	0	0	0	0
1.6589	0.1558	0.9457	C	0	0	0	0	0	0	0	0	0	0	0	0
-0.4666	0.0383	-0.4025	C	0	0	0	0	0	0	0	0	0	0	0	0
1.4839	-1.2817	-1.2368	C	0	0	0	0	0	0	0	0	0	0	0	0
-0.2343	-0.5616	1.6307	H	0	0	0	0	0	0	0	0	0	0	0	0
2.0539	1.0632	0.4644	H	0	0	0	0	0	0	0	0	0	0	0	0
2.062	0.1378	1.9668	H	0	0	0	0	0	0	0	0	0	0	0	0
-1.7792	0.7977	-0.4732	C	0	0	0	0	0	0	0	0	0	0	0	0
-2.6369	0.1504	-0.6872	H	0	0	0	0	0	0	0	0	0	0	0	0
-1.7473	1.5383	-1.2824	H	0	0	0	0	0	0	0	0	0	0	0	0
-0.482	1.5537	1.4347	C	0	0	0	0	0	0	0	0	0	0	0	0
0.0579	2.3908	0.9678	H	0	0	0	0	0	0	0	0	0	0	0	0
-0.4364	1.6932	2.5206	H	0	0	0	0	0	0	0	0	0	0	0	0
-1.932	1.5016	0.9015	C	0	0	0	0	0	0	0	0	0	0	0	0
1.4088	-2.7926	-0.9259	C	0	0	0	0	0	0	0	0	0	0	0	0
2.2536	-3.3176	-1.3797	H	0	0	0	0	0	0	0	0	0	0	0	0
0.481	-3.3045	-1.195	H	0	0	0	0	0	0	0	0	0	0	0	0
1.6395	-2.4699	0.5676	C	0	0	0	0	0	0	0	0	0	0	0	0
0.7029	-2.4433	1.1309	H	0	0	0	0	0	0	0	0	0	0	0	0
2.3525	-3.1021	1.105	H	0	0	0	0	0	0	0	0	0	0	0	0
-2.8281	0.6747	1.8336	C	0	0	0	0	0	0	0	0	0	0	0	0
-2.474	-0.3585	1.9159	H	0	0	0	0	0	0	0	0	0	0	0	0
-3.8526	0.6532	1.4522	H	0	0	0	0	0	0	0	0	0	0	0	0
-2.8473	1.107	2.8414	H	0	0	0	0	0	0	0	0	0	0	0	0
-2.5028	2.9075	0.7547	C	0	0	0	0	0	0	0	0	0	0	0	0
-2.5419	3.3902	1.7455	H	0	0	0	0	0	0	0	0	0	0	0	0
-1.8284	3.5052	0.1191	H	0	0	0	0	0	0	0	0	0	0	0	0
-0.5177	-0.8218	-2.7492	C	0	0	0	0	0	0	0	0	0	0	0	0
-0.5451	-1.8859	-3.0144	H	0	0	0	0	0	0	0	0	0	0	0	0
0.0545	-0.3256	-3.54	H	0	0	0	0	0	0	0	0	0	0	0	0
-1.5409	-0.44	-2.7725	H	0	0	0	0	0	0	0	0	0	0	0	0
3.6791	-1.0419	0.065	C	0	0	0	0	0	0	0	0	0	0	0	0
4.0626	-1.8932	-0.5045	H	0	0	0	0	0	0	0	0	0	0	0	0
4.1158	-1.0747	1.0703	H	0	0	0	0	0	0	0	0	0	0	0	0
4.034	-0.1312	-0.43	H	0	0	0	0	0	0	0	0	0	0	0	0
2.2886	-1.023	-2.3743	O	0	0	0	0	0	0	0	0	0	0	0	0
2.3266	-0.0646	-2.4855	H	0	0	0	0	0	0	0	0	0	0	0	0
-3.7923	2.8217	0.1784	O	0	0	0	0	0	0	0	0	0	0	0	0
-4.1496	3.7129	0.1061	H	0	0	0	0	0	0	0	0	0	0	0	0
1 5 2	0 0 0 0
1 6 1	0 0 0 0
2 4 1	0 0 0 0
2 6 1	0 0 0 0
3 7 1	0 0 0 0
3 5 1	0 0 0 0
3 4 1	0 0 0 0
4 8 1	0 0 0 0
4 9 1	0 0 0 0
10 11 1	0 0 0 0
10 12 1	0 0 0 0
5 10 1	0 0 0 0
13 14 1	0 0 0 0
13 15 1	0 0 0 0
3 13 1	0 0 0 0
13 16 1	0 0 0 0
10 16 1	0 0 0 0
17 18 1	0 0 0 0
17 19 1	0 0 0 0
6 17 1	0 0 0 0
20 21 1	0 0 0 0
20 22 1	0 0 0 0
17 20 1	0 0 0 0
2 20 1	0 0 0 0
23 24 1	0 0 0 0
23 25 1	0 0 0 0
23 26 1	0 0 0 0
16 23 1	0 0 0 0
27 28 1	0 0 0 0
27 29 1	0 0 0 0
16 27 1	0 0 0 0
30 31 1	0 0 0 0
30 32 1	0 0 0 0
30 33 1	0 0 0 0
1 30 1	0 0 0 0
34 35 1	0 0 0 0
34 36 1	0 0 0 0
34 37 1	0 0 0 0
2 34 1	0 0 0 0
38 39 1	0 0 0 0
6 38 1	0 0 0 0
40 41 1	0 0 0 0
27 40 1	0 0 0 0
M END
$$$$
M0010
Spartan	02182120163D
41 43 0	0 0 0 0	0 0 0	999	V2	0
0.6825	0.062	-1.3516	C	0	0	0	0	0	0	0	0	0	0	0	0
0.9659	2.1422	0.1791	C	0	0	0	0	0	0	0	0	0	0	0	0
-0.2579	0.0826	0.9888	C	0	0	0	0	0	0	0	0	0	0	0	0
-0.2482	1.6026	0.9344	C	0	0	0	0	0	0	0	0	0	0	0	0
0.0102	-0.5381	-0.3641	C	0	0	0	0	0	0	0	0	0	0	0	0
1.262	1.4551	-1.1999	C	0	0	0	0	0	0	0	0	0	0	0	0
0.5331	-0.2424	1.6817	H	0	0	0	0	0	0	0	0	0	0	0	0
-1.1584	1.9435	0.4189	H	0	0	0	0	0	0	0	0	0	0	0	0
-0.2808	2.0259	1.9467	H	0	0	0	0	0	0	0	0	0	0	0	0
-0.6841	-1.8865	-0.4327	C	0	0	0	0	0	0	0	0	0	0	0	0
0.0153	-2.7164	-0.5926	H	0	0	0	0	0	0	0	0	0	0	0	0
-1.3718	-1.8995	-1.2899	H	0	0	0	0	0	0	0	0	0	0	0	0
-1.5657	-0.5876	1.4205	C	0	0	0	0	0	0	0	0	0	0	0	0
-2.4145	-0.1062	0.9195	H	0	0	0	0	0	0	0	0	0	0	0	0
-1.7405	-0.5384	2.5013	H	0	0	0	0	0	0	0	0	0	0	0	0
-1.4473	-2.0399	0.9111	C	0	0	0	0	0	0	0	0	0	0	0	0
2.7645	1.4554	-0.8421	C	0	0	0	0	0	0	0	0	0	0	0	0
3.2642	2.3147	-1.2971	H	0	0	0	0	0	0	0	0	0	0	0	0
3.3263	0.5473	-1.0772	H	0	0	0	0	0	0	0	0	0	0	0	0
2.385	1.6991	0.636	C	0	0	0	0	0	0	0	0	0	0	0	0
2.3831	0.7736	1.2181	H	0	0	0	0	0	0	0	0	0	0	0	0
2.967	2.451	1.1771	H	0	0	0	0	0	0	0	0	0	0	0	0
-0.6315	-2.902	1.8836	C	0	0	0	0	0	0	0	0	0	0	0	0
0.3803	-2.5052	2.0182	H	0	0	0	0	0	0	0	0	0	0	0	0
-0.5338	-3.9289	1.5107	H	0	0	0	0	0	0	0	0	0	0	0	0
-1.1096	-2.9439	2.8693	H	0	0	0	0	0	0	0	0	0	0	0	0
-2.826	-2.6942	0.7383	C	0	0	0	0	0	0	0	0	0	0	0	0
-2.6985	-3.7149	0.3415	H	0	0	0	0	0	0	0	0	0	0	0	0
-3.3032	-2.785	1.72	H	0	0	0	0	0	0	0	0	0	0	0	0
0.9409	-0.5921	-2.6852	C	0	0	0	0	0	0	0	0	0	0	0	0
2.0088	-0.5489	-2.9309	H	0	0	0	0	0	0	0	0	0	0	0	0
0.4206	-0.073	-3.497	H	0	0	0	0	0	0	0	0	0	0	0	0
0.6347	-1.641	-2.694	H	0	0	0	0	0	0	0	0	0	0	0	0
0.8809	3.6605	0.0491	C	0	0	0	0	0	0	0	0	0	0	0	0
1.7308	4.0728	-0.5022	H	0	0	0	0	0	0	0	0	0	0	0	0
0.8614	4.1172	1.0457	H	0	0	0	0	0	0	0	0	0	0	0	0
-0.0297	3.9629	-0.48	H	0	0	0	0	0	0	0	0	0	0	0	0
1.0026	2.2231	-2.3624	O	0	0	0	0	0	0	0	0	0	0	0	0
0.0453	2.2339	-2.4913	H	0	0	0	0	0	0	0	0	0	0	0	0
-3.7342	-1.9555	-0.0528	O	0	0	0	0	0	0	0	0	0	0	0	0
-3.4296	-1.9855	-0.9669	H	0	0	0	0	0	0	0	0	0	0	0	0
1 5 2	0 0 0 0
1 6 1	0 0 0 0
2 4 1	0 0 0 0
2 6 1	0 0 0 0
3 7 1	0 0 0 0
3 5 1	0 0 0 0
3 4 1	0 0 0 0
4 8 1	0 0 0 0
4 9 1	0 0 0 0
10 11 1	0 0 0 0
10 12 1	0 0 0 0
5 10 1	0 0 0 0
13 14 1	0 0 0 0
13 15 1	0 0 0 0
3 13 1	0 0 0 0
13 16 1	0 0 0 0
10 16 1	0 0 0 0
17 18 1	0 0 0 0
17 19 1	0 0 0 0
6 17 1	0 0 0 0
20 21 1	0 0 0 0
20 22 1	0 0 0 0
17 20 1	0 0 0 0
2 20 1	0 0 0 0
23 24 1	0 0 0 0
23 25 1	0 0 0 0
23 26 1	0 0 0 0
16 23 1	0 0 0 0
27 28 1	0 0 0 0
27 29 1	0 0 0 0
16 27 1	0 0 0 0
30 31 1	0 0 0 0
30 32 1	0 0 0 0
30 33 1	0 0 0 0
1 30 1	0 0 0 0
34 35 1	0 0 0 0
34 36 1	0 0 0 0
34 37 1	0 0 0 0
2 34 1	0 0 0 0
38 39 1	0 0 0 0
6 38 1	0 0 0 0
40 41 1	0 0 0 0
27 40 1	0 0 0 0
M END
$$$$
M0011
Spartan	02182120163D
41 43 0	0 0 0 0	0 0 0	999	V2	0
-0.6467	-0.0402	-1.3849	C	0	0	0	0	0	0	0	0	0	0	0	0
-0.9586	-2.1005	0.1582	C	0	0	0	0	0	0	0	0	0	0	0	0
0.2801	-0.0565	0.959	C	0	0	0	0	0	0	0	0	0	0	0	0
0.2671	-1.576	0.9038	C	0	0	0	0	0	0	0	0	0	0	0	0
0.0123	0.5659	-0.3936	C	0	0	0	0	0	0	0	0	0	0	0	0
-1.2352	-1.4258	-1.2302	C	0	0	0	0	0	0	0	0	0	0	0	0
-0.5016	0.2697	1.6615	H	0	0	0	0	0	0	0	0	0	0	0	0
1.1643	-1.9216	0.3709	H	0	0	0	0	0	0	0	0	0	0	0	0
0.3072	-2.0019	1.9151	H	0	0	0	0	0	0	0	0	0	0	0	0
0.7167	1.9084	-0.4676	C	0	0	0	0	0	0	0	0	0	0	0	0
0.0262	2.7421	-0.6473	H	0	0	0	0	0	0	0	0	0	0	0	0
1.4438	1.9068	-1.2875	H	0	0	0	0	0	0	0	0	0	0	0	0
1.5903	0.6137	1.3849	C	0	0	0	0	0	0	0	0	0	0	0	0
2.4183	0.1073	0.8678	H	0	0	0	0	0	0	0	0	0	0	0	0
1.7818	0.5532	2.4624	H	0	0	0	0	0	0	0	0	0	0	0	0
1.4595	2.0696	0.882	C	0	0	0	0	0	0	0	0	0	0	0	0
-2.7494	-1.3954	-0.8717	C	0	0	0	0	0	0	0	0	0	0	0	0
-3.2824	-2.2522	-1.3007	H	0	0	0	0	0	0	0	0	0	0	0	0
-3.3004	-0.4848	-1.1219	H	0	0	0	0	0	0	0	0	0	0	0	0
-2.3699	-1.6248	0.6077	C	0	0	0	0	0	0	0	0	0	0	0	0
-2.3516	-0.6899	1.1728	H	0	0	0	0	0	0	0	0	0	0	0	0
-2.9664	-2.3553	1.1623	H	0	0	0	0	0	0	0	0	0	0	0	0
0.6322	2.9053	1.8677	C	0	0	0	0	0	0	0	0	0	0	0	0
-0.3697	2.487	2.0081	H	0	0	0	0	0	0	0	0	0	0	0	0
0.5092	3.93	1.4981	H	0	0	0	0	0	0	0	0	0	0	0	0
1.1158	2.9562	2.8506	H	0	0	0	0	0	0	0	0	0	0	0	0
2.8198	2.7611	0.7057	C	0	0	0	0	0	0	0	0	0	0	0	0
2.6584	3.7795	0.3355	H	0	0	0	0	0	0	0	0	0	0	0	0
3.3132	2.846	1.6881	H	0	0	0	0	0	0	0	0	0	0	0	0
-0.8669	0.5958	-2.7319	C	0	0	0	0	0	0	0	0	0	0	0	0
-1.9228	0.5341	-3.0228	H	0	0	0	0	0	0	0	0	0	0	0	0
-0.2982	0.0703	-3.5047	H	0	0	0	0	0	0	0	0	0	0	0	0
-0.5753	1.6486	-2.7381	H	0	0	0	0	0	0	0	0	0	0	0	0
-0.8977	-3.6225	0.0496	C	0	0	0	0	0	0	0	0	0	0	0	0
-1.7947	-4.0445	-0.4217	H	0	0	0	0	0	0	0	0	0	0	0	0
-0.824	-4.0673	1.0484	H	0	0	0	0	0	0	0	0	0	0	0	0
-0.0247	-3.9388	-0.5315	H	0	0	0	0	0	0	0	0	0	0	0	0
-0.8611	-2.1425	-2.3889	O	0	0	0	0	0	0	0	0	0	0	0	0
-1.3602	-2.9676	-2.3983	H	0	0	0	0	0	0	0	0	0	0	0	0
3.6755	2.1516	-0.2384	O	0	0	0	0	0	0	0	0	0	0	0	0
3.9658	1.3061	0.1219	H	0	0	0	0	0	0	0	0	0	0	0	0
1 5 2	0 0 0 0
1 6 1	0 0 0 0
2 4 1	0 0 0 0
2 6 1	0 0 0 0
3 7 1	0 0 0 0
3 5 1	0 0 0 0
3 4 1	0 0 0 0
4 8 1	0 0 0 0
4 9 1	0 0 0 0
10 11 1	0 0 0 0
10 12 1	0 0 0 0
5 10 1	0 0 0 0
13 14 1	0 0 0 0
13 15 1	0 0 0 0
3 13 1	0 0 0 0
13 16 1	0 0 0 0
10 16 1	0 0 0 0
17 18 1	0 0 0 0
17 19 1	0 0 0 0
6 17 1	0 0 0 0
20 21 1	0 0 0 0
20 22 1	0 0 0 0
17 20 1	0 0 0 0
2 20 1	0 0 0 0
23 24 1	0 0 0 0
23 25 1	0 0 0 0
23 26 1	0 0 0 0
16 23 1	0 0 0 0
27 28 1	0 0 0 0
27 29 1	0 0 0 0
16 27 1	0 0 0 0
30 31 1	0 0 0 0
30 32 1	0 0 0 0
30 33 1	0 0 0 0
1 30 1	0 0 0 0
34 35 1	0 0 0 0
34 36 1	0 0 0 0
34 37 1	0 0 0 0
2 34 1	0 0 0 0
38 39 1	0 0 0 0
6 38 1	0 0 0 0
40 41 1	0 0 0 0
27 40 1	0 0 0 0
M END
$$$$
M0012
Spartan	02182120163D
41 43 0	0 0 0 0	0 0 0	999	V2	0
0.6377	0.0939	-1.4511	C	0	0	0	0	0	0	0	0	0	0	0	0
1.0704	2.1293	0.1057	C	0	0	0	0	0	0	0	0	0	0	0	0
-0.2041	0.1055	0.9258	C	0	0	0	0	0	0	0	0	0	0	0	0
-0.133	1.6245	0.9015	C	0	0	0	0	0	0	0	0	0	0	0	0
-0.018	-0.4982	-0.4476	C	0	0	0	0	0	0	0	0	0	0	0	0
1.2804	1.4587	-1.2973	C	0	0	0	0	0	0	0	0	0	0	0	0
0.6	-0.2653	1.5792	H	0	0	0	0	0	0	0	0	0	0	0	0
-1.0482	2.0151	0.4315	H	0	0	0	0	0	0	0	0	0	0	0	0
-0.1057	2.027	1.9226	H	0	0	0	0	0	0	0	0	0	0	0	0
-0.7683	-1.817	-0.5105	C	0	0	0	0	0	0	0	0	0	0	0	0
-0.1105	-2.6683	-0.7255	H	0	0	0	0	0	0	0	0	0	0	0	0
-1.5108	-1.7861	-1.3204	H	0	0	0	0	0	0	0	0	0	0	0	0
-1.5172	-0.5226	1.4033	C	0	0	0	0	0	0	0	0	0	0	0	0
-2.3629	0.0088	0.9439	H	0	0	0	0	0	0	0	0	0	0	0	0
-1.6533	-0.4818	2.4876	H	0	0	0	0	0	0	0	0	0	0	0	0
-1.4641	-1.9721	0.8675	C	0	0	0	0	0	0	0	0	0	0	0	0
2.7953	1.3914	-1.004	C	0	0	0	0	0	0	0	0	0	0	0	0
3.3108	2.2391	-1.4633	H	0	0	0	0	0	0	0	0	0	0	0	0
3.3091	0.4665	-1.2792	H	0	0	0	0	0	0	0	0	0	0	0	0
2.4883	1.6197	0.4932	C	0	0	0	0	0	0	0	0	0	0	0	0
2.4731	0.6829	1.0568	H	0	0	0	0	0	0	0	0	0	0	0	0
3.1232	2.3355	1.0236	H	0	0	0	0	0	0	0	0	0	0	0	0
-0.632	-2.8679	1.7955	C	0	0	0	0	0	0	0	0	0	0	0	0
0.3846	-2.48	1.9199	H	0	0	0	0	0	0	0	0	0	0	0	0
-0.55	-3.8799	1.3811	H	0	0	0	0	0	0	0	0	0	0	0	0
-1.0991	-2.9413	2.781	H	0	0	0	0	0	0	0	0	0	0	0	0
-2.859	-2.5642	0.6975	C	0	0	0	0	0	0	0	0	0	0	0	0
-3.4362	-1.9304	0.0035	H	0	0	0	0	0	0	0	0	0	0	0	0
-2.7771	-3.5666	0.2438	H	0	0	0	0	0	0	0	0	0	0	0	0
0.8143	-0.544	-2.8054	C	0	0	0	0	0	0	0	0	0	0	0	0
1.8748	-0.5604	-3.0855	H	0	0	0	0	0	0	0	0	0	0	0	0
0.3017	0.0232	-3.589	H	0	0	0	0	0	0	0	0	0	0	0	0
0.4436	-1.5713	-2.8247	H	0	0	0	0	0	0	0	0	0	0	0	0
1.0438	3.6517	0.0093	C	0	0	0	0	0	0	0	0	0	0	0	0
1.8858	4.0406	-0.5701	H	0	0	0	0	0	0	0	0	0	0	0	0
1.0868	4.0872	1.0147	H	0	0	0	0	0	0	0	0	0	0	0	0
0.1249	4.003	-0.473	H	0	0	0	0	0	0	0	0	0	0	0	0
1.0039	2.2616	-2.4319	O	0	0	0	0	0	0	0	0	0	0	0	0
0.0427	2.3038	-2.5231	H	0	0	0	0	0	0	0	0	0	0	0	0
-3.4871	-2.6278	1.9637	O	0	0	0	0	0	0	0	0	0	0	0	0
-4.3587	-3.024	1.8495	H	0	0	0	0	0	0	0	0	0	0	0	0
1 5 2	0 0 0 0
1 6 1	0 0 0 0
2 4 1	0 0 0 0
2 6 1	0 0 0 0
3 7 1	0 0 0 0
3 5 1	0 0 0 0
3 4 1	0 0 0 0
4 8 1	0 0 0 0
4 9 1	0 0 0 0
10 11 1	0 0 0 0
10 12 1	0 0 0 0
5 10 1	0 0 0 0
13 14 1	0 0 0 0
13 15 1	0 0 0 0
3 13 1	0 0 0 0
13 16 1	0 0 0 0
10 16 1	0 0 0 0
17 18 1	0 0 0 0
17 19 1	0 0 0 0
6 17 1	0 0 0 0
20 21 1	0 0 0 0
20 22 1	0 0 0 0
17 20 1	0 0 0 0
2 20 1	0 0 0 0
23 24 1	0 0 0 0
23 25 1	0 0 0 0
23 26 1	0 0 0 0
16 23 1	0 0 0 0
27 28 1	0 0 0 0
27 29 1	0 0 0 0
16 27 1	0 0 0 0
30 31 1	0 0 0 0
30 32 1	0 0 0 0
30 33 1	0 0 0 0
1 30 1	0 0 0 0
34 35 1	0 0 0 0
34 36 1	0 0 0 0
34 37 1	0 0 0 0
2 34 1	0 0 0 0
38 39 1	0 0 0 0
6 38 1	0 0 0 0
40 41 1	0 0 0 0
27 40 1	0 0 0 0
M END
$$$$
M0013
Spartan	02182120163D
41 43 0	0 0 0 0	0 0 0	999	V2	0
0.613	0.1338	-1.4096	C	0	0	0	0	0	0	0	0	0	0	0	0
1.0211	2.17	0.1524	C	0	0	0	0	0	0	0	0	0	0	0	0
-0.2503	0.14	0.9577	C	0	0	0	0	0	0	0	0	0	0	0	0
-0.1875	1.6596	0.9364	C	0	0	0	0	0	0	0	0	0	0	0	0
-0.0511	-0.4634	-0.4145	C	0	0	0	0	0	0	0	0	0	0	0	0
1.2485	1.5011	-1.2482	C	0	0	0	0	0	0	0	0	0	0	0	0
0.5496	-0.2273	1.6181	H	0	0	0	0	0	0	0	0	0	0	0	0
-1.0999	2.0459	0.4577	H	0	0	0	0	0	0	0	0	0	0	0	0
-0.1712	2.0614	1.958	H	0	0	0	0	0	0	0	0	0	0	0	0
-0.7938	-1.7854	-0.4854	C	0	0	0	0	0	0	0	0	0	0	0	0
-0.1297	-2.6335	-0.6889	H	0	0	0	0	0	0	0	0	0	0	0	0
-1.5255	-1.7716	-1.3028	H	0	0	0	0	0	0	0	0	0	0	0	0
-1.5651	-0.4936	1.4247	C	0	0	0	0	0	0	0	0	0	0	0	0
-2.4079	0.0436	0.9656	H	0	0	0	0	0	0	0	0	0	0	0	0
-1.701	-0.4542	2.5114	H	0	0	0	0	0	0	0	0	0	0	0	0
-1.5125	-1.9399	0.8808	C	0	0	0	0	0	0	0	0	0	0	0	0
2.7604	1.4397	-0.9386	C	0	0	0	0	0	0	0	0	0	0	0	0
3.2779	2.2887	-1.3931	H	0	0	0	0	0	0	0	0	0	0	0	0
3.2795	0.5159	-1.2083	H	0	0	0	0	0	0	0	0	0	0	0	0
2.4371	1.6681	0.5551	C	0	0	0	0	0	0	0	0	0	0	0	0
2.4213	0.7319	1.1195	H	0	0	0	0	0	0	0	0	0	0	0	0
3.0622	2.3886	1.091	H	0	0	0	0	0	0	0	0	0	0	0	0
-0.6948	-2.8379	1.8197	C	0	0	0	0	0	0	0	0	0	0	0	0
0.3174	-2.4478	1.9686	H	0	0	0	0	0	0	0	0	0	0	0	0
-0.5849	-3.846	1.4025	H	0	0	0	0	0	0	0	0	0	0	0	0
-1.1711	-2.9194	2.8048	H	0	0	0	0	0	0	0	0	0	0	0	0
-2.9274	-2.5031	0.7173	C	0	0	0	0	0	0	0	0	0	0	0	0
-3.4342	-2.5162	1.6968	H	0	0	0	0	0	0	0	0	0	0	0	0
-3.5052	-1.8439	0.0605	H	0	0	0	0	0	0	0	0	0	0	0	0
0.8066	-0.5032	-2.7624	C	0	0	0	0	0	0	0	0	0	0	0	0
1.8707	-0.521	-3.0276	H	0	0	0	0	0	0	0	0	0	0	0	0
0.3056	0.0663	-3.5519	H	0	0	0	0	0	0	0	0	0	0	0	0
0.4333	-1.5294	-2.7883	H	0	0	0	0	0	0	0	0	0	0	0	0
0.987	3.6927	0.0543	C	0	0	0	0	0	0	0	0	0	0	0	0
1.8337	4.0853	-0.5159	H	0	0	0	0	0	0	0	0	0	0	0	0
1.016	4.1297	1.0597	H	0	0	0	0	0	0	0	0	0	0	0	0
0.0722	4.0379	-0.44	H	0	0	0	0	0	0	0	0	0	0	0	0
0.9815	2.3038	-2.3849	O	0	0	0	0	0	0	0	0	0	0	0	0
0.0224	2.3322	-2.4956	H	0	0	0	0	0	0	0	0	0	0	0	0
-2.9699	-3.7775	0.1054	O	0	0	0	0	0	0	0	0	0	0	0	0
-2.6337	-4.4219	0.7379	H	0	0	0	0	0	0	0	0	0	0	0	0
1 5 2	0 0 0 0
1 6 1	0 0 0 0
2 4 1	0 0 0 0
2 6 1	0 0 0 0
3 7 1	0 0 0 0
3 5 1	0 0 0 0
3 4 1	0 0 0 0
4 8 1	0 0 0 0
4 9 1	0 0 0 0
10 11 1	0 0 0 0
10 12 1	0 0 0 0
5 10 1	0 0 0 0
13 14 1	0 0 0 0
13 15 1	0 0 0 0
3 13 1	0 0 0 0
13 16 1	0 0 0 0
10 16 1	0 0 0 0
17 18 1	0 0 0 0
17 19 1	0 0 0 0
6 17 1	0 0 0 0
20 21 1	0 0 0 0
20 22 1	0 0 0 0
17 20 1	0 0 0 0
2 20 1	0 0 0 0
23 24 1	0 0 0 0
23 25 1	0 0 0 0
23 26 1	0 0 0 0
16 23 1	0 0 0 0
27 28 1	0 0 0 0
27 29 1	0 0 0 0
16 27 1	0 0 0 0
30 31 1	0 0 0 0
30 32 1	0 0 0 0
30 33 1	0 0 0 0
1 30 1	0 0 0 0
34 35 1	0 0 0 0
34 36 1	0 0 0 0
34 37 1	0 0 0 0
2 34 1	0 0 0 0
38 39 1	0 0 0 0
6 38 1	0 0 0 0
40 41 1	0 0 0 0
27 40 1	0 0 0 0
M END
$$$$
M0014
Spartan	02182120163D
41 43 0	0 0 0 0	0 0 0	999	V2	0
0.6582	0.0945	-1.4427	C	0	0	0	0	0	0	0	0	0	0	0	0
0.9589	2.1779	0.0813	C	0	0	0	0	0	0	0	0	0	0	0	0
-0.2574	0.1201	0.907	C	0	0	0	0	0	0	0	0	0	0	0	0
-0.2474	1.6401	0.8505	C	0	0	0	0	0	0	0	0	0	0	0	0
-0.0046	-0.5032	-0.4474	C	0	0	0	0	0	0	0	0	0	0	0	0
1.2416	1.4865	-1.2992	C	0	0	0	0	0	0	0	0	0	0	0	0
0.5399	-0.2038	1.5932	H	0	0	0	0	0	0	0	0	0	0	0	0
-1.1621	1.9812	0.3432	H	0	0	0	0	0	0	0	0	0	0	0	0
-0.2698	2.0652	1.8623	H	0	0	0	0	0	0	0	0	0	0	0	0
-0.7019	-1.8511	-0.5079	C	0	0	0	0	0	0	0	0	0	0	0	0
-0.0052	-2.6801	-0.6843	H	0	0	0	0	0	0	0	0	0	0	0	0
-1.4177	-1.8663	-1.3416	H	0	0	0	0	0	0	0	0	0	0	0	0
-1.5604	-0.5496	1.3553	C	0	0	0	0	0	0	0	0	0	0	0	0
-2.4111	-0.0596	0.8612	H	0	0	0	0	0	0	0	0	0	0	0	0
-1.7342	-0.4922	2.4338	H	0	0	0	0	0	0	0	0	0	0	0	0
-1.4394	-2.0042	0.8482	C	0	0	0	0	0	0	0	0	0	0	0	0
2.7474	1.4861	-0.9552	C	0	0	0	0	0	0	0	0	0	0	0	0
3.243	2.3436	-1.418	H	0	0	0	0	0	0	0	0	0	0	0	0
3.3067	0.5769	-1.1925	H	0	0	0	0	0	0	0	0	0	0	0	0
2.3826	1.7361	0.5256	C	0	0	0	0	0	0	0	0	0	0	0	0
2.3862	0.8129	1.1111	H	0	0	0	0	0	0	0	0	0	0	0	0
2.9706	2.4895	1.0581	H	0	0	0	0	0	0	0	0	0	0	0	0
-0.6002	-2.8488	1.8177	C	0	0	0	0	0	0	0	0	0	0	0	0
0.4148	-2.4527	1.9213	H	0	0	0	0	0	0	0	0	0	0	0	0
-0.5124	-3.8818	1.4602	H	0	0	0	0	0	0	0	0	0	0	0	0
-1.0444	-2.8647	2.8195	H	0	0	0	0	0	0	0	0	0	0	0	0
-2.8123	-2.6517	0.6426	C	0	0	0	0	0	0	0	0	0	0	0	0
-3.3983	-2.0427	-0.0547	H	0	0	0	0	0	0	0	0	0	0	0	0
-2.6866	-3.6469	0.183	H	0	0	0	0	0	0	0	0	0	0	0	0
0.8967	-0.5602	-2.7796	C	0	0	0	0	0	0	0	0	0	0	0	0
1.9542	-0.4846	-3.0594	H	0	0	0	0	0	0	0	0	0	0	0	0
0.3338	-0.0657	-3.5784	H	0	0	0	0	0	0	0	0	0	0	0	0
0.622	-1.6177	-2.7719	H	0	0	0	0	0	0	0	0	0	0	0	0
0.8719	3.6953	-0.0529	C	0	0	0	0	0	0	0	0	0	0	0	0
1.7162	4.1058	-0.6138	H	0	0	0	0	0	0	0	0	0	0	0	0
0.8619	4.1558	0.942	H	0	0	0	0	0	0	0	0	0	0	0	0
-0.0436	3.9951	-0.5748	H	0	0	0	0	0	0	0	0	0	0	0	0
0.9739	2.2522	-2.4608	O	0	0	0	0	0	0	0	0	0	0	0	0
0.0164	2.2522	-2.5904	H	0	0	0	0	0	0	0	0	0	0	0	0
-3.5875	-2.7302	1.8221	O	0	0	0	0	0	0	0	0	0	0	0	0
-3.2004	-3.4094	2.3864	H	0	0	0	0	0	0	0	0	0	0	0	0
1 5 2	0 0 0 0
1 6 1	0 0 0 0
2 4 1	0 0 0 0
2 6 1	0 0 0 0
3 7 1	0 0 0 0
3 5 1	0 0 0 0
3 4 1	0 0 0 0
4 8 1	0 0 0 0
4 9 1	0 0 0 0
10 11 1	0 0 0 0
10 12 1	0 0 0 0
5 10 1	0 0 0 0
13 14 1	0 0 0 0
13 15 1	0 0 0 0
3 13 1	0 0 0 0
13 16 1	0 0 0 0
10 16 1	0 0 0 0
17 18 1	0 0 0 0
17 19 1	0 0 0 0
6 17 1	0 0 0 0
20 21 1	0 0 0 0
20 22 1	0 0 0 0
17 20 1	0 0 0 0
2 20 1	0 0 0 0
23 24 1	0 0 0 0
23 25 1	0 0 0 0
23 26 1	0 0 0 0
16 23 1	0 0 0 0
27 28 1	0 0 0 0
27 29 1	0 0 0 0
16 27 1	0 0 0 0
30 31 1	0 0 0 0
30 32 1	0 0 0 0
30 33 1	0 0 0 0
1 30 1	0 0 0 0
34 35 1	0 0 0 0
34 36 1	0 0 0 0
34 37 1	0 0 0 0
2 34 1	0 0 0 0
38 39 1	0 0 0 0
6 38 1	0 0 0 0
40 41 1	0 0 0 0
27 40 1	0 0 0 0
M END
$$$$
M0015
Spartan	02182120163D
41 43 0	0 0 0 0	0 0 0	999	V2	0
0.612	0.0611	-1.3968	C	0	0	0	0	0	0	0	0	0	0	0	0
1.0647	2.0763	0.1696	C	0	0	0	0	0	0	0	0	0	0	0	0
-0.2324	0.0715	0.9792	C	0	0	0	0	0	0	0	0	0	0	0	0
-0.1557	1.5899	0.9492	C	0	0	0	0	0	0	0	0	0	0	0	0
-0.0377	-0.5344	-0.3931	C	0	0	0	0	0	0	0	0	0	0	0	0
1.2643	1.4174	-1.2391	C	0	0	0	0	0	0	0	0	0	0	0	0
0.5628	-0.2993	1.6441	H	0	0	0	0	0	0	0	0	0	0	0	0
-1.0564	1.9821	0.4568	H	0	0	0	0	0	0	0	0	0	0	0	0
-0.1405	1.9975	1.9689	H	0	0	0	0	0	0	0	0	0	0	0	0
-0.8011	-1.8439	-0.4664	C	0	0	0	0	0	0	0	0	0	0	0	0
-0.1525	-2.7024	-0.6826	H	0	0	0	0	0	0	0	0	0	0	0	0
-1.5512	-1.7942	-1.2628	H	0	0	0	0	0	0	0	0	0	0	0	0
-1.5541	-0.5488	1.4428	C	0	0	0	0	0	0	0	0	0	0	0	0
-2.3934	-0.0233	0.9731	H	0	0	0	0	0	0	0	0	0	0	0	0
-1.6918	-0.5098	2.5298	H	0	0	0	0	0	0	0	0	0	0	0	0
-1.5038	-1.9976	0.9077	C	0	0	0	0	0	0	0	0	0	0	0	0
2.7873	1.3165	-0.936	C	0	0	0	0	0	0	0	0	0	0	0	0
3.3419	2.1575	-1.3682	H	0	0	0	0	0	0	0	0	0	0	0	0
3.2888	0.3878	-1.2223	H	0	0	0	0	0	0	0	0	0	0	0	0
2.4693	1.5326	0.5599	C	0	0	0	0	0	0	0	0	0	0	0	0
2.4284	0.588	1.1077	H	0	0	0	0	0	0	0	0	0	0	0	0
3.1157	2.2256	1.1069	H	0	0	0	0	0	0	0	0	0	0	0	0
-0.6817	-2.8982	1.839	C	0	0	0	0	0	0	0	0	0	0	0	0
0.343	-2.5277	1.9471	H	0	0	0	0	0	0	0	0	0	0	0	0
-0.6197	-3.9188	1.4427	H	0	0	0	0	0	0	0	0	0	0	0	0
-1.1276	-2.9482	2.8398	H	0	0	0	0	0	0	0	0	0	0	0	0
-2.8988	-2.6043	0.769	C	0	0	0	0	0	0	0	0	0	0	0	0
-2.8068	-3.6256	0.3634	H	0	0	0	0	0	0	0	0	0	0	0	0
-3.3552	-2.6846	1.7696	H	0	0	0	0	0	0	0	0	0	0	0	0
0.7579	-0.5577	-2.7618	C	0	0	0	0	0	0	0	0	0	0	0	0
1.8057	-0.5383	-3.0883	H	0	0	0	0	0	0	0	0	0	0	0	0
0.1874	0.0084	-3.505	H	0	0	0	0	0	0	0	0	0	0	0	0
0.4179	-1.5965	-2.7761	H	0	0	0	0	0	0	0	0	0	0	0	0
1.0664	3.6013	0.0897	C	0	0	0	0	0	0	0	0	0	0	0	0
1.9638	3.9935	-0.4062	H	0	0	0	0	0	0	0	0	0	0	0	0
1.0473	4.0297	1.0982	H	0	0	0	0	0	0	0	0	0	0	0	0
0.1875	3.9651	-0.4531	H	0	0	0	0	0	0	0	0	0	0	0	0
0.8814	2.1714	-2.3718	O	0	0	0	0	0	0	0	0	0	0	0	0
1.4102	2.9773	-2.3802	H	0	0	0	0	0	0	0	0	0	0	0	0
-3.6876	-1.7945	-0.0813	O	0	0	0	0	0	0	0	0	0	0	0	0
-4.5557	-2.2024	-0.1632	H	0	0	0	0	0	0	0	0	0	0	0	0
1 5 2	0 0 0 0
1 6 1	0 0 0 0
2 4 1	0 0 0 0
2 6 1	0 0 0 0
3 7 1	0 0 0 0
3 5 1	0 0 0 0
3 4 1	0 0 0 0
4 8 1	0 0 0 0
4 9 1	0 0 0 0
10 11 1	0 0 0 0
10 12 1	0 0 0 0
5 10 1	0 0 0 0
13 14 1	0 0 0 0
13 15 1	0 0 0 0
3 13 1	0 0 0 0
13 16 1	0 0 0 0
10 16 1	0 0 0 0
17 18 1	0 0 0 0
17 19 1	0 0 0 0
6 17 1	0 0 0 0
20 21 1	0 0 0 0
20 22 1	0 0 0 0
17 20 1	0 0 0 0
2 20 1	0 0 0 0
23 24 1	0 0 0 0
23 25 1	0 0 0 0
23 26 1	0 0 0 0
16 23 1	0 0 0 0
27 28 1	0 0 0 0
27 29 1	0 0 0 0
16 27 1	0 0 0 0
30 31 1	0 0 0 0
30 32 1	0 0 0 0
30 33 1	0 0 0 0
1 30 1	0 0 0 0
34 35 1	0 0 0 0
34 36 1	0 0 0 0
34 37 1	0 0 0 0
2 34 1	0 0 0 0
38 39 1	0 0 0 0
6 38 1	0 0 0 0
40 41 1	0 0 0 0
27 40 1	0 0 0 0
M END
$$$$
M0016
Spartan	02182120163D
41 43 0	0 0 0 0	0 0 0	999	V2	0
0.1165	-0.6342	-1.3828	C	0	0	0	0	0	0	0	0	0	0	0	0
2.1818	-0.9306	0.1563	C	0	0	0	0	0	0	0	0	0	0	0	0
0.1303	0.2942	0.9606	C	0	0	0	0	0	0	0	0	0	0	0	0
1.6498	0.2912	0.903	C	0	0	0	0	0	0	0	0	0	0	0	0
-0.492	0.021	-0.3904	C	0	0	0	0	0	0	0	0	0	0	0	0
1.5071	-1.2109	-1.2315	C	0	0	0	0	0	0	0	0	0	0	0	0
-0.1908	-0.4896	1.6628	H	0	0	0	0	0	0	0	0	0	0	0	0
1.9888	1.1911	0.3705	H	0	0	0	0	0	0	0	0	0	0	0	0
2.0766	0.3336	1.9139	H	0	0	0	0	0	0	0	0	0	0	0	0
-1.8425	0.7107	-0.4613	C	0	0	0	0	0	0	0	0	0	0	0	0
-2.6709	0.0131	-0.6285	H	0	0	0	0	0	0	0	0	0	0	0	0
-1.8643	1.4176	-1.3001	H	0	0	0	0	0	0	0	0	0	0	0	0
-0.5456	1.601	1.3892	C	0	0	0	0	0	0	0	0	0	0	0	0
-0.0537	2.4433	0.881	H	0	0	0	0	0	0	0	0	0	0	0	0
-0.4874	1.7836	2.4681	H	0	0	0	0	0	0	0	0	0	0	0	0
-2.0011	1.4625	0.887	C	0	0	0	0	0	0	0	0	0	0	0	0
1.4897	-2.7257	-0.8748	C	0	0	0	0	0	0	0	0	0	0	0	0
2.3505	-3.2515	-1.3049	H	0	0	0	0	0	0	0	0	0	0	0	0
0.5831	-3.2833	-1.1252	H	0	0	0	0	0	0	0	0	0	0	0	0
1.7163	-2.3457	0.605	C	0	0	0	0	0	0	0	0	0	0	0	0
0.7814	-2.3343	1.1704	H	0	0	0	0	0	0	0	0	0	0	0	0
2.4514	-2.937	1.1591	H	0	0	0	0	0	0	0	0	0	0	0	0
-2.8428	0.6368	1.8695	C	0	0	0	0	0	0	0	0	0	0	0	0
-2.4385	-0.374	1.9907	H	0	0	0	0	0	0	0	0	0	0	0	0
-3.8705	0.55	1.5064	H	0	0	0	0	0	0	0	0	0	0	0	0
-2.8679	1.1119	2.8577	H	0	0	0	0	0	0	0	0	0	0	0	0
-2.6348	2.8359	0.6967	C	0	0	0	0	0	0	0	0	0	0	0	0
-2.6712	3.3585	1.6674	H	0	0	0	0	0	0	0	0	0	0	0	0
-2.001	3.433	0.0204	H	0	0	0	0	0	0	0	0	0	0	0	0
-0.5223	-0.8637	-2.7271	C	0	0	0	0	0	0	0	0	0	0	0	0
-0.4494	-1.9197	-3.0157	H	0	0	0	0	0	0	0	0	0	0	0	0
-0.0062	-0.2911	-3.5041	H	0	0	0	0	0	0	0	0	0	0	0	0
-1.579	-0.5854	-2.7291	H	0	0	0	0	0	0	0	0	0	0	0	0
3.7035	-0.8598	0.0465	C	0	0	0	0	0	0	0	0	0	0	0	0
4.131	-1.7535	-0.4264	H	0	0	0	0	0	0	0	0	0	0	0	0
4.1482	-0.7848	1.0451	H	0	0	0	0	0	0	0	0	0	0	0	0
4.0141	0.0161	-0.5333	H	0	0	0	0	0	0	0	0	0	0	0	0
2.219	-0.8298	-2.3915	O	0	0	0	0	0	0	0	0	0	0	0	0
3.0488	-1.3204	-2.4022	H	0	0	0	0	0	0	0	0	0	0	0	0
-3.933	2.6733	0.1573	O	0	0	0	0	0	0	0	0	0	0	0	0
-4.3226	3.5466	0.0441	H	0	0	0	0	0	0	0	0	0	0	0	0
1 5 2	0 0 0 0
1 6 1	0 0 0 0
2 4 1	0 0 0 0
2 6 1	0 0 0 0
3 7 1	0 0 0 0
3 5 1	0 0 0 0
3 4 1	0 0 0 0
4 8 1	0 0 0 0
4 9 1	0 0 0 0
10 11 1	0 0 0 0
10 12 1	0 0 0 0
5 10 1	0 0 0 0
13 14 1	0 0 0 0
13 15 1	0 0 0 0
3 13 1	0 0 0 0
13 16 1	0 0 0 0
10 16 1	0 0 0 0
17 18 1	0 0 0 0
17 19 1	0 0 0 0
6 17 1	0 0 0 0
20 21 1	0 0 0 0
20 22 1	0 0 0 0
17 20 1	0 0 0 0
2 20 1	0 0 0 0
23 24 1	0 0 0 0
23 25 1	0 0 0 0
23 26 1	0 0 0 0
16 23 1	0 0 0 0
27 28 1	0 0 0 0
27 29 1	0 0 0 0
16 27 1	0 0 0 0
30 31 1	0 0 0 0
30 32 1	0 0 0 0
30 33 1	0 0 0 0
1 30 1	0 0 0 0
34 35 1	0 0 0 0
34 36 1	0 0 0 0
34 37 1	0 0 0 0
2 34 1	0 0 0 0
38 39 1	0 0 0 0
6 38 1	0 0 0 0
40 41 1	0 0 0 0
27 40 1	0 0 0 0
M END
$$$$
M0017
Spartan	02182120163D
41 43 0	0 0 0 0	0 0 0	999	V2	0
0.6531	0.0827	-1.43	C	0	0	0	0	0	0	0	0	0	0	0	0
0.9549	2.1492	0.1062	C	0	0	0	0	0	0	0	0	0	0	0	0
-0.2687	0.0978	0.9178	C	0	0	0	0	0	0	0	0	0	0	0	0
-0.2636	1.6175	0.8586	C	0	0	0	0	0	0	0	0	0	0	0	0
0.0016	-0.5232	-0.4339	C	0	0	0	0	0	0	0	0	0	0	0	0
1.2317	1.4729	-1.2813	C	0	0	0	0	0	0	0	0	0	0	0	0
0.518	-0.2235	1.6171	H	0	0	0	0	0	0	0	0	0	0	0	0
-1.1661	1.9568	0.3311	H	0	0	0	0	0	0	0	0	0	0	0	0
-0.301	2.0443	1.8695	H	0	0	0	0	0	0	0	0	0	0	0	0
-0.6883	-1.8742	-0.5027	C	0	0	0	0	0	0	0	0	0	0	0	0
0.0139	-2.7006	-0.6689	H	0	0	0	0	0	0	0	0	0	0	0	0
-1.3933	-1.89	-1.3453	H	0	0	0	0	0	0	0	0	0	0	0	0
-1.5752	-0.5762	1.3493	C	0	0	0	0	0	0	0	0	0	0	0	0
-2.4199	-0.0891	0.8424	H	0	0	0	0	0	0	0	0	0	0	0	0
-1.7613	-0.5216	2.4256	H	0	0	0	0	0	0	0	0	0	0	0	0
-1.439	-2.0318	0.8457	C	0	0	0	0	0	0	0	0	0	0	0	0
2.7474	1.4543	-0.9283	C	0	0	0	0	0	0	0	0	0	0	0	0
3.2725	2.3134	-1.3624	H	0	0	0	0	0	0	0	0	0	0	0	0
3.304	0.5468	-1.1777	H	0	0	0	0	0	0	0	0	0	0	0	0
2.3716	1.6857	0.5517	C	0	0	0	0	0	0	0	0	0	0	0	0
2.3621	0.7529	1.1202	H	0	0	0	0	0	0	0	0	0	0	0	0
2.9647	2.4227	1.1014	H	0	0	0	0	0	0	0	0	0	0	0	0
-0.6148	-2.8753	1.828	C	0	0	0	0	0	0	0	0	0	0	0	0
0.3823	-2.448	1.982	H	0	0	0	0	0	0	0	0	0	0	0	0
-0.4814	-3.8931	1.4413	H	0	0	0	0	0	0	0	0	0	0	0	0
-1.1181	-2.9428	2.7967	H	0	0	0	0	0	0	0	0	0	0	0	0
-2.8002	-2.6828	0.6261	C	0	0	0	0	0	0	0	0	0	0	0	0
-3.3702	-2.0843	-0.1038	H	0	0	0	0	0	0	0	0	0	0	0	0
-2.659	-3.6882	0.1943	H	0	0	0	0	0	0	0	0	0	0	0	0
0.876	-0.5557	-2.7757	C	0	0	0	0	0	0	0	0	0	0	0	0
1.928	-0.4737	-3.0745	H	0	0	0	0	0	0	0	0	0	0	0	0
0.292	-0.0459	-3.5475	H	0	0	0	0	0	0	0	0	0	0	0	0
0.6078	-1.6147	-2.7751	H	0	0	0	0	0	0	0	0	0	0	0	0
0.8824	3.6706	-0.0068	C	0	0	0	0	0	0	0	0	0	0	0	0
1.7742	4.0981	-0.4832	H	0	0	0	0	0	0	0	0	0	0	0	0
0.8096	4.1173	0.9912	H	0	0	0	0	0	0	0	0	0	0	0	0
0.0041	3.979	-0.5845	H	0	0	0	0	0	0	0	0	0	0	0	0
0.8488	2.1827	-2.442	O	0	0	0	0	0	0	0	0	0	0	0	0
1.3359	3.0148	-2.4513	H	0	0	0	0	0	0	0	0	0	0	0	0
-3.4816	-2.7517	1.864	O	0	0	0	0	0	0	0	0	0	0	0	0
-4.3347	-3.1731	1.7143	H	0	0	0	0	0	0	0	0	0	0	0	0
1 5 2	0 0 0 0
1 6 1	0 0 0 0
2 4 1	0 0 0 0
2 6 1	0 0 0 0
3 7 1	0 0 0 0
3 5 1	0 0 0 0
3 4 1	0 0 0 0
4 8 1	0 0 0 0
4 9 1	0 0 0 0
10 11 1	0 0 0 0
10 12 1	0 0 0 0
5 10 1	0 0 0 0
13 14 1	0 0 0 0
13 15 1	0 0 0 0
3 13 1	0 0 0 0
13 16 1	0 0 0 0
10 16 1	0 0 0 0
17 18 1	0 0 0 0
17 19 1	0 0 0 0
6 17 1	0 0 0 0
20 21 1	0 0 0 0
20 22 1	0 0 0 0
17 20 1	0 0 0 0
2 20 1	0 0 0 0
23 24 1	0 0 0 0
23 25 1	0 0 0 0
23 26 1	0 0 0 0
16 23 1	0 0 0 0
27 28 1	0 0 0 0
27 29 1	0 0 0 0
16 27 1	0 0 0 0
30 31 1	0 0 0 0
30 32 1	0 0 0 0
30 33 1	0 0 0 0
1 30 1	0 0 0 0
34 35 1	0 0 0 0
34 36 1	0 0 0 0
34 37 1	0 0 0 0
2 34 1	0 0 0 0
38 39 1	0 0 0 0
6 38 1	0 0 0 0
40 41 1	0 0 0 0
27 40 1	0 0 0 0
M END
$$$$
M0018
Spartan	02182120163D
41 43 0	0 0 0 0	0 0 0	999	V2	0
-0.6499	-0.0516	-1.3534	C	0	0	0	0	0	0	0	0	0	0	0	0
-0.9347	-2.1206	0.1827	C	0	0	0	0	0	0	0	0	0	0	0	0
0.2896	-0.066	0.988	C	0	0	0	0	0	0	0	0	0	0	0	0
0.287	-1.5858	0.9275	C	0	0	0	0	0	0	0	0	0	0	0	0
0.0078	0.5548	-0.362	C	0	0	0	0	0	0	0	0	0	0	0	0
-1.2227	-1.4438	-1.2023	C	0	0	0	0	0	0	0	0	0	0	0	0
-0.4933	0.2539	1.6925	H	0	0	0	0	0	0	0	0	0	0	0	0
1.1875	-1.9217	0.3948	H	0	0	0	0	0	0	0	0	0	0	0	0
0.3318	-2.0131	1.9378	H	0	0	0	0	0	0	0	0	0	0	0	0
0.6954	1.9061	-0.4358	C	0	0	0	0	0	0	0	0	0	0	0	0
-0.0082	2.7341	-0.5879	H	0	0	0	0	0	0	0	0	0	0	0	0
1.3746	1.924	-1.2995	H	0	0	0	0	0	0	0	0	0	0	0	0
1.5993	0.6083	1.4072	C	0	0	0	0	0	0	0	0	0	0	0	0
2.4447	0.131	0.8976	H	0	0	0	0	0	0	0	0	0	0	0	0
1.785	0.558	2.4861	H	0	0	0	0	0	0	0	0	0	0	0	0
1.4692	2.0609	0.9017	C	0	0	0	0	0	0	0	0	0	0	0	0
-2.7361	-1.4305	-0.8394	C	0	0	0	0	0	0	0	0	0	0	0	0
-3.2607	-2.2912	-1.2707	H	0	0	0	0	0	0	0	0	0	0	0	0
-3.298	-0.5252	-1.0844	H	0	0	0	0	0	0	0	0	0	0	0	0
-2.3499	-1.6615	0.638	C	0	0	0	0	0	0	0	0	0	0	0	0
-2.3395	-0.7289	1.207	H	0	0	0	0	0	0	0	0	0	0	0	0
-2.9371	-2.4003	1.1912	H	0	0	0	0	0	0	0	0	0	0	0	0
0.6561	2.9167	1.8818	C	0	0	0	0	0	0	0	0	0	0	0	0
-0.3549	2.5184	2.0165	H	0	0	0	0	0	0	0	0	0	0	0	0
0.5566	3.9455	1.5151	H	0	0	0	0	0	0	0	0	0	0	0	0
1.1368	2.9531	2.8661	H	0	0	0	0	0	0	0	0	0	0	0	0
2.8424	2.7243	0.7178	C	0	0	0	0	0	0	0	0	0	0	0	0
2.7036	3.7379	0.3067	H	0	0	0	0	0	0	0	0	0	0	0	0
3.3206	2.8345	1.6969	H	0	0	0	0	0	0	0	0	0	0	0	0
-0.8844	0.5872	-2.697	C	0	0	0	0	0	0	0	0	0	0	0	0
-1.9379	0.4991	-2.9889	H	0	0	0	0	0	0	0	0	0	0	0	0
-0.3026	0.0807	-3.4733	H	0	0	0	0	0	0	0	0	0	0	0	0
-0.6228	1.6483	-2.6978	H	0	0	0	0	0	0	0	0	0	0	0	0
-0.8583	-3.6416	0.0678	C	0	0	0	0	0	0	0	0	0	0	0	0
-1.7514	-4.0713	-0.404	H	0	0	0	0	0	0	0	0	0	0	0	0
-0.7787	-4.089	1.065	H	0	0	0	0	0	0	0	0	0	0	0	0
0.0179	-3.9468	-0.5146	H	0	0	0	0	0	0	0	0	0	0	0	0
-0.8445	-2.1497	-2.3666	O	0	0	0	0	0	0	0	0	0	0	0	0
-1.3268	-2.9853	-2.3741	H	0	0	0	0	0	0	0	0	0	0	0	0
3.7568	1.984	-0.0635	O	0	0	0	0	0	0	0	0	0	0	0	0
3.4301	1.963	-0.9706	H	0	0	0	0	0	0	0	0	0	0	0	0
1 5 2	0 0 0 0
1 6 1	0 0 0 0
2 4 1	0 0 0 0
2 6 1	0 0 0 0
3 7 1	0 0 0 0
3 5 1	0 0 0 0
3 4 1	0 0 0 0
4 8 1	0 0 0 0
4 9 1	0 0 0 0
10 11 1	0 0 0 0
10 12 1	0 0 0 0
5 10 1	0 0 0 0
13 14 1	0 0 0 0
13 15 1	0 0 0 0
3 13 1	0 0 0 0
13 16 1	0 0 0 0
10 16 1	0 0 0 0
17 18 1	0 0 0 0
17 19 1	0 0 0 0
6 17 1	0 0 0 0
20 21 1	0 0 0 0
20 22 1	0 0 0 0
17 20 1	0 0 0 0
2 20 1	0 0 0 0
23 24 1	0 0 0 0
23 25 1	0 0 0 0
23 26 1	0 0 0 0
16 23 1	0 0 0 0
27 28 1	0 0 0 0
27 29 1	0 0 0 0
16 27 1	0 0 0 0
30 31 1	0 0 0 0
30 32 1	0 0 0 0
30 33 1	0 0 0 0
1 30 1	0 0 0 0
34 35 1	0 0 0 0
34 36 1	0 0 0 0
34 37 1	0 0 0 0
2 34 1	0 0 0 0
38 39 1	0 0 0 0
6 38 1	0 0 0 0
40 41 1	0 0 0 0
27 40 1	0 0 0 0
M END
$$$$
M0019
Spartan	02182120163D
41 43 0	0 0 0 0	0 0 0	999	V2	0
0.6236	0.0854	-1.4469	C	0	0	0	0	0	0	0	0	0	0	0	0
0.9267	2.1567	0.0839	C	0	0	0	0	0	0	0	0	0	0	0	0
-0.2914	0.1055	0.904	C	0	0	0	0	0	0	0	0	0	0	0	0
-0.2896	1.6251	0.8404	C	0	0	0	0	0	0	0	0	0	0	0	0
-0.0245	-0.5188	-0.4475	C	0	0	0	0	0	0	0	0	0	0	0	0
1.2012	1.4768	-1.3028	C	0	0	0	0	0	0	0	0	0	0	0	0
0.4983	-0.2117	1.6021	H	0	0	0	0	0	0	0	0	0	0	0	0
-1.1942	1.961	0.314	H	0	0	0	0	0	0	0	0	0	0	0	0
-0.3253	2.0545	1.8502	H	0	0	0	0	0	0	0	0	0	0	0	0
-0.7157	-1.87	-0.5117	C	0	0	0	0	0	0	0	0	0	0	0	0
-0.016	-2.6973	-0.6844	H	0	0	0	0	0	0	0	0	0	0	0	0
-1.4279	-1.8857	-1.3481	H	0	0	0	0	0	0	0	0	0	0	0	0
-1.5955	-0.5695	1.3413	C	0	0	0	0	0	0	0	0	0	0	0	0
-2.4435	-0.0863	0.8367	H	0	0	0	0	0	0	0	0	0	0	0	0
-1.7796	-0.5097	2.4182	H	0	0	0	0	0	0	0	0	0	0	0	0
-1.46	-2.025	0.8402	C	0	0	0	0	0	0	0	0	0	0	0	0
2.7177	1.4622	-0.9534	C	0	0	0	0	0	0	0	0	0	0	0	0
3.2396	2.321	-1.3918	H	0	0	0	0	0	0	0	0	0	0	0	0
3.2754	0.5549	-1.2021	H	0	0	0	0	0	0	0	0	0	0	0	0
2.3457	1.6978	0.5269	C	0	0	0	0	0	0	0	0	0	0	0	0
2.34	0.7667	1.0986	H	0	0	0	0	0	0	0	0	0	0	0	0
2.9383	2.4379	1.0728	H	0	0	0	0	0	0	0	0	0	0	0	0
-0.6196	-2.8607	1.8168	C	0	0	0	0	0	0	0	0	0	0	0	0
0.3938	-2.4595	1.9205	H	0	0	0	0	0	0	0	0	0	0	0	0
-0.5259	-3.8955	1.4645	H	0	0	0	0	0	0	0	0	0	0	0	0
-1.0659	-2.8734	2.818	H	0	0	0	0	0	0	0	0	0	0	0	0
-2.8263	-2.6844	0.6281	C	0	0	0	0	0	0	0	0	0	0	0	0
-3.414	-2.0805	-0.0715	H	0	0	0	0	0	0	0	0	0	0	0	0
-2.6897	-3.6784	0.1696	H	0	0	0	0	0	0	0	0	0	0	0	0
0.8426	-0.5556	-2.792	C	0	0	0	0	0	0	0	0	0	0	0	0
1.8964	-0.4844	-3.0879	H	0	0	0	0	0	0	0	0	0	0	0	0
0.2651	-0.039	-3.565	H	0	0	0	0	0	0	0	0	0	0	0	0
0.5628	-1.6122	-2.7922	H	0	0	0	0	0	0	0	0	0	0	0	0
0.8504	3.6777	-0.0334	C	0	0	0	0	0	0	0	0	0	0	0	0
1.7412	4.1057	-0.5118	H	0	0	0	0	0	0	0	0	0	0	0	0
0.7771	4.127	0.9634	H	0	0	0	0	0	0	0	0	0	0	0	0
-0.0293	3.9823	-0.6113	H	0	0	0	0	0	0	0	0	0	0	0	0
0.8144	2.1825	-2.4642	O	0	0	0	0	0	0	0	0	0	0	0	0
1.2955	3.0179	-2.4744	H	0	0	0	0	0	0	0	0	0	0	0	0
-3.6073	-2.7703	1.8039	O	0	0	0	0	0	0	0	0	0	0	0	0
-3.2049	-3.4308	2.3782	H	0	0	0	0	0	0	0	0	0	0	0	0
1 5 2	0 0 0 0
1 6 1	0 0 0 0
2 4 1	0 0 0 0
2 6 1	0 0 0 0
3 7 1	0 0 0 0
3 5 1	0 0 0 0
3 4 1	0 0 0 0
4 8 1	0 0 0 0
4 9 1	0 0 0 0
10 11 1	0 0 0 0
10 12 1	0 0 0 0
5 10 1	0 0 0 0
13 14 1	0 0 0 0
13 15 1	0 0 0 0
3 13 1	0 0 0 0
13 16 1	0 0 0 0
10 16 1	0 0 0 0
17 18 1	0 0 0 0
17 19 1	0 0 0 0
6 17 1	0 0 0 0
20 21 1	0 0 0 0
20 22 1	0 0 0 0
17 20 1	0 0 0 0
2 20 1	0 0 0 0
23 24 1	0 0 0 0
23 25 1	0 0 0 0
23 26 1	0 0 0 0
16 23 1	0 0 0 0
27 28 1	0 0 0 0
27 29 1	0 0 0 0
16 27 1	0 0 0 0
30 31 1	0 0 0 0
30 32 1	0 0 0 0
30 33 1	0 0 0 0
1 30 1	0 0 0 0
34 35 1	0 0 0 0
34 36 1	0 0 0 0
34 37 1	0 0 0 0
2 34 1	0 0 0 0
38 39 1	0 0 0 0
6 38 1	0 0 0 0
40 41 1	0 0 0 0
27 40 1	0 0 0 0
M END
$$$$
M0020
Spartan	02182120163D
41 43 0	0 0 0 0	0 0 0	999	V2	0
0.6094	0.1225	-1.3994	C	0	0	0	0	0	0	0	0	0	0	0	0
0.8967	2.1917	0.1367	C	0	0	0	0	0	0	0	0	0	0	0	0
-0.3114	0.132	0.947	C	0	0	0	0	0	0	0	0	0	0	0	0
-0.3191	1.6515	0.8876	C	0	0	0	0	0	0	0	0	0	0	0	0
-0.0379	-0.49	-0.404	C	0	0	0	0	0	0	0	0	0	0	0	0
1.1791	1.5165	-1.2499	C	0	0	0	0	0	0	0	0	0	0	0	0
0.4769	-0.1827	1.6478	H	0	0	0	0	0	0	0	0	0	0	0	0
-1.2238	1.9832	0.3578	H	0	0	0	0	0	0	0	0	0	0	0	0
-0.3609	2.0791	1.8985	H	0	0	0	0	0	0	0	0	0	0	0	0
-0.7138	-1.848	-0.4699	C	0	0	0	0	0	0	0	0	0	0	0	0
-0.0034	-2.6682	-0.628	H	0	0	0	0	0	0	0	0	0	0	0	0
-1.4147	-1.8863	-1.3132	H	0	0	0	0	0	0	0	0	0	0	0	0
-1.6129	-0.5509	1.3804	C	0	0	0	0	0	0	0	0	0	0	0	0
-2.4608	-0.0626	0.8779	H	0	0	0	0	0	0	0	0	0	0	0	0
-1.7911	-0.4945	2.4605	H	0	0	0	0	0	0	0	0	0	0	0	0
-1.4746	-2.0048	0.8731	C	0	0	0	0	0	0	0	0	0	0	0	0
2.6942	1.5085	-0.896	C	0	0	0	0	0	0	0	0	0	0	0	0
3.2147	2.3697	-1.3314	H	0	0	0	0	0	0	0	0	0	0	0	0
3.255	0.6025	-1.1447	H	0	0	0	0	0	0	0	0	0	0	0	0
2.317	1.7413	0.5833	C	0	0	0	0	0	0	0	0	0	0	0	0
2.3161	0.8096	1.1546	H	0	0	0	0	0	0	0	0	0	0	0	0
2.9026	2.4858	1.1313	H	0	0	0	0	0	0	0	0	0	0	0	0
-0.6528	-2.8428	1.8623	C	0	0	0	0	0	0	0	0	0	0	0	0
0.3361	-2.4045	2.0346	H	0	0	0	0	0	0	0	0	0	0	0	0
-0.4849	-3.855	1.4756	H	0	0	0	0	0	0	0	0	0	0	0	0
-1.1587	-2.9207	2.8332	H	0	0	0	0	0	0	0	0	0	0	0	0
-2.8561	-2.6355	0.675	C	0	0	0	0	0	0	0	0	0	0	0	0
-3.3975	-2.649	1.6364	H	0	0	0	0	0	0	0	0	0	0	0	0
-3.4381	-2.0181	-0.0181	H	0	0	0	0	0	0	0	0	0	0	0	0
0.8385	-0.5158	-2.7442	C	0	0	0	0	0	0	0	0	0	0	0	0
1.8933	-0.4413	-3.034	H	0	0	0	0	0	0	0	0	0	0	0	0
0.265	0.0001	-3.5195	H	0	0	0	0	0	0	0	0	0	0	0	0
0.5617	-1.5721	-2.7476	H	0	0	0	0	0	0	0	0	0	0	0	0
0.8111	3.7124	0.0218	C	0	0	0	0	0	0	0	0	0	0	0	0
1.7007	4.1463	-0.4539	H	0	0	0	0	0	0	0	0	0	0	0	0
0.733	4.1597	1.0196	H	0	0	0	0	0	0	0	0	0	0	0	0
-0.0687	4.0132	-0.5584	H	0	0	0	0	0	0	0	0	0	0	0	0
0.7927	2.2249	-2.4092	O	0	0	0	0	0	0	0	0	0	0	0	0
1.2811	3.0555	-2.4213	H	0	0	0	0	0	0	0	0	0	0	0	0
-2.8195	-3.9252	0.0939	O	0	0	0	0	0	0	0	0	0	0	0	0
-2.4742	-4.538	0.7536	H	0	0	0	0	0	0	0	0	0	0	0	0
1 5 2	0 0 0 0
1 6 1	0 0 0 0
2 4 1	0 0 0 0
2 6 1	0 0 0 0
3 7 1	0 0 0 0
3 5 1	0 0 0 0
3 4 1	0 0 0 0
4 8 1	0 0 0 0
4 9 1	0 0 0 0
10 11 1	0 0 0 0
10 12 1	0 0 0 0
5 10 1	0 0 0 0
13 14 1	0 0 0 0
13 15 1	0 0 0 0
3 13 1	0 0 0 0
13 16 1	0 0 0 0
10 16 1	0 0 0 0
17 18 1	0 0 0 0
17 19 1	0 0 0 0
6 17 1	0 0 0 0
20 21 1	0 0 0 0
20 22 1	0 0 0 0
17 20 1	0 0 0 0
2 20 1	0 0 0 0
23 24 1	0 0 0 0
23 25 1	0 0 0 0
23 26 1	0 0 0 0
16 23 1	0 0 0 0
27 28 1	0 0 0 0
27 29 1	0 0 0 0
16 27 1	0 0 0 0
30 31 1	0 0 0 0
30 32 1	0 0 0 0
30 33 1	0 0 0 0
1 30 1	0 0 0 0
34 35 1	0 0 0 0
34 36 1	0 0 0 0
34 37 1	0 0 0 0
2 34 1	0 0 0 0
38 39 1	0 0 0 0
6 38 1	0 0 0 0
40 41 1	0 0 0 0
27 40 1	0 0 0 0
M END
$$$$
M0021
Spartan	02182120163D
41 43 0	0 0 0 0	0 0 0	999	V2	0
0.8335	-0.2803	-1.0776	C	0	0	0	0	0	0	0	0	0	0	0	0
1.3929	1.7089	0.4901	C	0	0	0	0	0	0	0	0	0	0	0	0
-0.0985	-0.1759	1.2727	C	0	0	0	0	0	0	0	0	0	0	0	0
0.1169	1.3316	1.2358	C	0	0	0	0	0	0	0	0	0	0	0	0
0.1086	-0.8114	-0.0885	C	0	0	0	0	0	0	0	0	0	0	0	0
1.5758	1.0294	-0.9094	C	0	0	0	0	0	0	0	0	0	0	0	0
0.6356	-0.6114	1.9652	H	0	0	0	0	0	0	0	0	0	0	0	0
-0.7324	1.8016	0.7195	H	0	0	0	0	0	0	0	0	0	0	0	0
0.1363	1.7411	2.2544	H	0	0	0	0	0	0	0	0	0	0	0	0
-0.7801	-2.026	-0.1293	C	0	0	0	0	0	0	0	0	0	0	0	0
-0.3406	-2.8422	0.4623	H	0	0	0	0	0	0	0	0	0	0	0	0
-0.977	-2.4282	-1.1264	H	0	0	0	0	0	0	0	0	0	0	0	0
-1.5106	-0.6457	1.7165	C	0	0	0	0	0	0	0	0	0	0	0	0
-2.1758	0.2039	1.918	H	0	0	0	0	0	0	0	0	0	0	0	0
-1.4543	-1.2252	2.6441	H	0	0	0	0	0	0	0	0	0	0	0	0
-2.064	-1.528	0.5697	C	0	0	0	0	0	0	0	0	0	0	0	0
3.079	0.8156	-0.5682	C	0	0	0	0	0	0	0	0	0	0	0	0
3.7057	1.613	-0.9845	H	0	0	0	0	0	0	0	0	0	0	0	0
3.518	-0.1476	-0.842	H	0	0	0	0	0	0	0	0	0	0	0	0
2.7376	1.0548	0.9191	C	0	0	0	0	0	0	0	0	0	0	0	0
2.6064	0.1158	1.4617	H	0	0	0	0	0	0	0	0	0	0	0	0
3.4207	1.6933	1.4873	H	0	0	0	0	0	0	0	0	0	0	0	0
-2.9506	-2.6701	1.057	C	0	0	0	0	0	0	0	0	0	0	0	0
-2.3864	-3.3603	1.6953	H	0	0	0	0	0	0	0	0	0	0	0	0
-3.3547	-3.2303	0.2082	H	0	0	0	0	0	0	0	0	0	0	0	0
-3.7961	-2.2856	1.6402	H	0	0	0	0	0	0	0	0	0	0	0	0
-2.8623	-0.6202	-0.3869	C	0	0	0	0	0	0	0	0	0	0	0	0
-3.7719	-0.2857	0.125	H	0	0	0	0	0	0	0	0	0	0	0	0
-2.2717	0.2758	-0.6299	H	0	0	0	0	0	0	0	0	0	0	0	0
1.0012	-0.9151	-2.4347	C	0	0	0	0	0	0	0	0	0	0	0	0
2.0597	-0.9359	-2.7204	H	0	0	0	0	0	0	0	0	0	0	0	0
0.4861	-0.33	-3.2031	H	0	0	0	0	0	0	0	0	0	0	0	0
0.632	-1.9427	-2.4606	H	0	0	0	0	0	0	0	0	0	0	0	0
1.5241	3.2281	0.4046	C	0	0	0	0	0	0	0	0	0	0	0	0
2.4646	3.5406	-0.067	H	0	0	0	0	0	0	0	0	0	0	0	0
1.5131	3.6625	1.4103	H	0	0	0	0	0	0	0	0	0	0	0	0
0.6947	3.6617	-0.1637	H	0	0	0	0	0	0	0	0	0	0	0	0
1.2705	1.7988	-2.0549	O	0	0	0	0	0	0	0	0	0	0	0	0
1.8537	2.5666	-2.0585	H	0	0	0	0	0	0	0	0	0	0	0	0
-3.291	-1.2708	-1.5679	O	0	0	0	0	0	0	0	0	0	0	0	0
-2.5489	-1.2746	-2.1832	H	0	0	0	0	0	0	0	0	0	0	0	0
1 5 2	0 0 0 0
1 6 1	0 0 0 0
2 4 1	0 0 0 0
2 6 1	0 0 0 0
3 7 1	0 0 0 0
3 5 1	0 0 0 0
3 4 1	0 0 0 0
4 8 1	0 0 0 0
4 9 1	0 0 0 0
10 11 1	0 0 0 0
10 12 1	0 0 0 0
5 10 1	0 0 0 0
13 14 1	0 0 0 0
13 15 1	0 0 0 0
3 13 1	0 0 0 0
13 16 1	0 0 0 0
10 16 1	0 0 0 0
17 18 1	0 0 0 0
17 19 1	0 0 0 0
6 17 1	0 0 0 0
20 21 1	0 0 0 0
20 22 1	0 0 0 0
17 20 1	0 0 0 0
2 20 1	0 0 0 0
23 24 1	0 0 0 0
23 25 1	0 0 0 0
23 26 1	0 0 0 0
16 23 1	0 0 0 0
27 28 1	0 0 0 0
27 29 1	0 0 0 0
16 27 1	0 0 0 0
30 31 1	0 0 0 0
30 32 1	0 0 0 0
30 33 1	0 0 0 0
1 30 1	0 0 0 0
34 35 1	0 0 0 0
34 36 1	0 0 0 0
34 37 1	0 0 0 0
2 34 1	0 0 0 0
38 39 1	0 0 0 0
6 38 1	0 0 0 0
40 41 1	0 0 0 0
27 40 1	0 0 0 0
M END
$$$$
M0022
Spartan	02182120163D
41 43 0	0 0 0 0	0 0 0	999	V2	0
0.9085	-0.245	-1.1125	C	0	0	0	0	0	0	0	0	0	0	0	0
1.4594	1.7504	0.4665	C	0	0	0	0	0	0	0	0	0	0	0	0
-0.0389	-0.1453	1.2273	C	0	0	0	0	0	0	0	0	0	0	0	0
0.183	1.3621	1.2076	C	0	0	0	0	0	0	0	0	0	0	0	0
0.1469	-0.7645	-0.1433	C	0	0	0	0	0	0	0	0	0	0	0	0
1.6731	1.0515	-0.9227	C	0	0	0	0	0	0	0	0	0	0	0	0
0.7052	-0.593	1.9011	H	0	0	0	0	0	0	0	0	0	0	0	0
-0.6711	1.8382	0.7022	H	0	0	0	0	0	0	0	0	0	0	0	0
0.204	1.7606	2.2307	H	0	0	0	0	0	0	0	0	0	0	0	0
-0.7574	-1.9682	-0.2103	C	0	0	0	0	0	0	0	0	0	0	0	0
-0.2989	-2.8205	0.3136	H	0	0	0	0	0	0	0	0	0	0	0	0
-1.011	-2.2909	-1.2226	H	0	0	0	0	0	0	0	0	0	0	0	0
-1.4436	-0.6113	1.6912	C	0	0	0	0	0	0	0	0	0	0	0	0
-2.106	0.2421	1.8927	H	0	0	0	0	0	0	0	0	0	0	0	0
-1.3764	-1.1793	2.6259	H	0	0	0	0	0	0	0	0	0	0	0	0
-2.0129	-1.5038	0.558	C	0	0	0	0	0	0	0	0	0	0	0	0
3.1582	0.8418	-0.5524	C	0	0	0	0	0	0	0	0	0	0	0	0
3.7731	1.6298	-0.9953	H	0	0	0	0	0	0	0	0	0	0	0	0
3.5937	-0.1318	-0.7933	H	0	0	0	0	0	0	0	0	0	0	0	0
2.8047	1.1196	0.9256	C	0	0	0	0	0	0	0	0	0	0	0	0
2.6779	0.1977	1.4997	H	0	0	0	0	0	0	0	0	0	0	0	0
3.4777	1.7829	1.477	H	0	0	0	0	0	0	0	0	0	0	0	0
-2.8426	-2.6727	1.0872	C	0	0	0	0	0	0	0	0	0	0	0	0
-2.2511	-3.29	1.7723	H	0	0	0	0	0	0	0	0	0	0	0	0
-3.1789	-3.328	0.2743	H	0	0	0	0	0	0	0	0	0	0	0	0
-3.7267	-2.3193	1.6327	H	0	0	0	0	0	0	0	0	0	0	0	0
-2.8678	-0.614	-0.3652	C	0	0	0	0	0	0	0	0	0	0	0	0
-3.7087	-0.1984	0.2149	H	0	0	0	0	0	0	0	0	0	0	0	0
-2.2628	0.2286	-0.717	H	0	0	0	0	0	0	0	0	0	0	0	0
1.1034	-0.8913	-2.4619	C	0	0	0	0	0	0	0	0	0	0	0	0
2.1705	-0.9514	-2.7005	H	0	0	0	0	0	0	0	0	0	0	0	0
0.6415	-0.3041	-3.261	H	0	0	0	0	0	0	0	0	0	0	0	0
0.6914	-1.9016	-2.5003	H	0	0	0	0	0	0	0	0	0	0	0	0
1.5729	3.2684	0.3596	C	0	0	0	0	0	0	0	0	0	0	0	0
2.4742	3.5744	-0.1793	H	0	0	0	0	0	0	0	0	0	0	0	0
1.6044	3.7101	1.3628	H	0	0	0	0	0	0	0	0	0	0	0	0
0.7145	3.6935	-0.1722	H	0	0	0	0	0	0	0	0	0	0	0	0
1.5389	1.8702	-2.0704	O	0	0	0	0	0	0	0	0	0	0	0	0
0.5944	1.9785	-2.2409	H	0	0	0	0	0	0	0	0	0	0	0	0
-3.329	-1.262	-1.5337	O	0	0	0	0	0	0	0	0	0	0	0	0
-3.9877	-1.9137	-1.2682	H	0	0	0	0	0	0	0	0	0	0	0	0
1 5 2	0 0 0 0
1 6 1	0 0 0 0
2 4 1	0 0 0 0
2 6 1	0 0 0 0
3 7 1	0 0 0 0
3 5 1	0 0 0 0
3 4 1	0 0 0 0
4 8 1	0 0 0 0
4 9 1	0 0 0 0
10 11 1	0 0 0 0
10 12 1	0 0 0 0
5 10 1	0 0 0 0
13 14 1	0 0 0 0
13 15 1	0 0 0 0
3 13 1	0 0 0 0
13 16 1	0 0 0 0
10 16 1	0 0 0 0
17 18 1	0 0 0 0
17 19 1	0 0 0 0
6 17 1	0 0 0 0
20 21 1	0 0 0 0
20 22 1	0 0 0 0
17 20 1	0 0 0 0
2 20 1	0 0 0 0
23 24 1	0 0 0 0
23 25 1	0 0 0 0
23 26 1	0 0 0 0
16 23 1	0 0 0 0
27 28 1	0 0 0 0
27 29 1	0 0 0 0
16 27 1	0 0 0 0
30 31 1	0 0 0 0
30 32 1	0 0 0 0
30 33 1	0 0 0 0
1 30 1	0 0 0 0
34 35 1	0 0 0 0
34 36 1	0 0 0 0
34 37 1	0 0 0 0
2 34 1	0 0 0 0
38 39 1	0 0 0 0
6 38 1	0 0 0 0
40 41 1	0 0 0 0
27 40 1	0 0 0 0
M END
$$$$
M0023
Spartan	02182120163D
41 43 0	0 0 0 0	0 0 0	999	V2	0
0.8924	-0.2626	-1.1058	C	0	0	0	0	0	0	0	0	0	0	0	0
1.4691	1.7176	0.483	C	0	0	0	0	0	0	0	0	0	0	0	0
-0.0385	-0.1711	1.2409	C	0	0	0	0	0	0	0	0	0	0	0	0
0.1949	1.3343	1.2303	C	0	0	0	0	0	0	0	0	0	0	0	0
0.1347	-0.7838	-0.1343	C	0	0	0	0	0	0	0	0	0	0	0	0
1.6665	1.0282	-0.9133	C	0	0	0	0	0	0	0	0	0	0	0	0
0.7071	-0.6284	1.9063	H	0	0	0	0	0	0	0	0	0	0	0	0
-0.6586	1.8203	0.7334	H	0	0	0	0	0	0	0	0	0	0	0	0
0.2253	1.7265	2.2554	H	0	0	0	0	0	0	0	0	0	0	0	0
-0.7706	-1.9867	-0.1943	C	0	0	0	0	0	0	0	0	0	0	0	0
-0.3103	-2.8331	0.3366	H	0	0	0	0	0	0	0	0	0	0	0	0
-1.024	-2.3211	-1.2018	H	0	0	0	0	0	0	0	0	0	0	0	0
-1.443	-0.6323	1.7099	C	0	0	0	0	0	0	0	0	0	0	0	0
-2.0999	0.2227	1.9199	H	0	0	0	0	0	0	0	0	0	0	0	0
-1.3737	-1.2057	2.6408	H	0	0	0	0	0	0	0	0	0	0	0	0
-2.0246	-1.5226	0.5804	C	0	0	0	0	0	0	0	0	0	0	0	0
3.1534	0.8062	-0.558	C	0	0	0	0	0	0	0	0	0	0	0	0
3.7702	1.5945	-0.9975	H	0	0	0	0	0	0	0	0	0	0	0	0
3.5806	-0.1675	-0.8118	H	0	0	0	0	0	0	0	0	0	0	0	0
2.8131	1.0715	0.9259	C	0	0	0	0	0	0	0	0	0	0	0	0
2.6837	0.1444	1.4905	H	0	0	0	0	0	0	0	0	0	0	0	0
3.4945	1.7241	1.4796	H	0	0	0	0	0	0	0	0	0	0	0	0
-2.8584	-2.6874	1.1099	C	0	0	0	0	0	0	0	0	0	0	0	0
-2.2508	-3.3366	1.7503	H	0	0	0	0	0	0	0	0	0	0	0	0
-3.2568	-3.2859	0.2863	H	0	0	0	0	0	0	0	0	0	0	0	0
-3.7045	-2.3232	1.7048	H	0	0	0	0	0	0	0	0	0	0	0	0
-2.882	-0.6389	-0.3322	C	0	0	0	0	0	0	0	0	0	0	0	0
-3.7331	-0.2496	0.2505	H	0	0	0	0	0	0	0	0	0	0	0	0
-2.2827	0.2232	-0.6674	H	0	0	0	0	0	0	0	0	0	0	0	0
1.0819	-0.9058	-2.4571	C	0	0	0	0	0	0	0	0	0	0	0	0
2.1506	-1.0265	-2.6723	H	0	0	0	0	0	0	0	0	0	0	0	0
0.6774	-0.2821	-3.2612	H	0	0	0	0	0	0	0	0	0	0	0	0
0.6141	-1.8903	-2.5152	H	0	0	0	0	0	0	0	0	0	0	0	0
1.5955	3.2356	0.3881	C	0	0	0	0	0	0	0	0	0	0	0	0
2.4941	3.5381	-0.1567	H	0	0	0	0	0	0	0	0	0	0	0	0
1.6411	3.6676	1.3948	H	0	0	0	0	0	0	0	0	0	0	0	0
0.7358	3.6738	-0.1308	H	0	0	0	0	0	0	0	0	0	0	0	0
1.5259	1.8583	-2.0532	O	0	0	0	0	0	0	0	0	0	0	0	0
0.5805	1.981	-2.2049	H	0	0	0	0	0	0	0	0	0	0	0	0
[truncated: 670 more rows]

## Sheet: 4S7R9S11S
M0001
Spartan	02182120013D
41 43 0	0 0 0 0	0 0 0	999	V2	0
0.3455	-0.1752	-1.4385	C	0	0	0	0	0	0	0	0	0	0	0	0
0.4642	2.2238	-0.3374	C	0	0	0	0	0	0	0	0	0	0	0	0
-1.0018	0.3994	0.6134	C	0	0	0	0	0	0	0	0	0	0	0	0
0.0666	1.4456	0.9225	C	0	0	0	0	0	0	0	0	0	0	0	0
-0.5386	-0.5297	-0.497	C	0	0	0	0	0	0	0	0	0	0	0	0
0.8857	1.2365	-1.4814	C	0	0	0	0	0	0	0	0	0	0	0	0
-1.919	0.9086	0.2851	H	0	0	0	0	0	0	0	0	0	0	0	0
-0.2822	2.1449	1.6939	H	0	0	0	0	0	0	0	0	0	0	0	0
0.9324	0.9175	1.3403	H	0	0	0	0	0	0	0	0	0	0	0	0
-1.1207	-1.8909	-0.2126	C	0	0	0	0	0	0	0	0	0	0	0	0
-0.6026	-2.7229	-0.7026	H	0	0	0	0	0	0	0	0	0	0	0	0
-2.1673	-1.9201	-0.5514	H	0	0	0	0	0	0	0	0	0	0	0	0
-1.356	-0.5407	1.7953	C	0	0	0	0	0	0	0	0	0	0	0	0
-2.4107	-0.4294	2.0701	H	0	0	0	0	0	0	0	0	0	0	0	0
-0.7636	-0.2969	2.684	H	0	0	0	0	0	0	0	0	0	0	0	0
-1.082	-1.9958	1.3306	C	0	0	0	0	0	0	0	0	0	0	0	0
2.3639	1.46	-1.0852	C	0	0	0	0	0	0	0	0	0	0	0	0
3.0436	1.6102	-1.9267	H	0	0	0	0	0	0	0	0	0	0	0	0
2.7456	0.6573	-0.4469	H	0	0	0	0	0	0	0	0	0	0	0	0
1.9375	2.7108	-0.2852	C	0	0	0	0	0	0	0	0	0	0	0	0
2.3708	2.8369	0.712	H	0	0	0	0	0	0	0	0	0	0	0	0
2.0856	3.6305	-0.8578	H	0	0	0	0	0	0	0	0	0	0	0	0
-2.1185	-2.9861	1.8635	C	0	0	0	0	0	0	0	0	0	0	0	0
-1.9143	-4.0052	1.5132	H	0	0	0	0	0	0	0	0	0	0	0	0
-3.1253	-2.712	1.5294	H	0	0	0	0	0	0	0	0	0	0	0	0
-2.1215	-3.0021	2.9598	H	0	0	0	0	0	0	0	0	0	0	0	0
0.308	-2.4672	1.7997	C	0	0	0	0	0	0	0	0	0	0	0	0
0.2983	-2.5763	2.8897	H	0	0	0	0	0	0	0	0	0	0	0	0
0.5071	-3.4644	1.3716	H	0	0	0	0	0	0	0	0	0	0	0	0
0.8995	-1.0925	-2.497	C	0	0	0	0	0	0	0	0	0	0	0	0
1.9901	-1.1746	-2.3997	H	0	0	0	0	0	0	0	0	0	0	0	0
0.711	-0.6796	-3.4928	H	0	0	0	0	0	0	0	0	0	0	0	0
0.4753	-2.0978	-2.4535	H	0	0	0	0	0	0	0	0	0	0	0	0
-0.577	3.274	-0.7018	C	0	0	0	0	0	0	0	0	0	0	0	0
-0.2971	3.803	-1.6176	H	0	0	0	0	0	0	0	0	0	0	0	0
-0.6629	4.0133	0.1031	H	0	0	0	0	0	0	0	0	0	0	0	0
-1.5712	2.8333	-0.8515	H	0	0	0	0	0	0	0	0	0	0	0	0
0.7158	1.7977	-2.7783	O	0	0	0	0	0	0	0	0	0	0	0	0
-0.2346	1.8156	-2.9551	H	0	0	0	0	0	0	0	0	0	0	0	0
1.3722	-1.5818	1.5192	O	0	0	0	0	0	0	0	0	0	0	0	0
1.3481	-1.3778	0.5735	H	0	0	0	0	0	0	0	0	0	0	0	0
1 5 2	0 0 0 0
1 6 1	0 0 0 0
2 4 1	0 0 0 0
2 6 1	0 0 0 0
3 7 1	0 0 0 0
3 5 1	0 0 0 0
3 4 1	0 0 0 0
4 8 1	0 0 0 0
4 9 1	0 0 0 0
10 11 1	0 0 0 0
10 12 1	0 0 0 0
5 10 1	0 0 0 0
13 14 1	0 0 0 0
13 15 1	0 0 0 0
3 13 1	0 0 0 0
13 16 1	0 0 0 0
10 16 1	0 0 0 0
17 18 1	0 0 0 0
17 19 1	0 0 0 0
6 17 1	0 0 0 0
20 21 1	0 0 0 0
20 22 1	0 0 0 0
17 20 1	0 0 0 0
2 20 1	0 0 0 0
23 24 1	0 0 0 0
23 25 1	0 0 0 0
23 26 1	0 0 0 0
16 23 1	0 0 0 0
27 28 1	0 0 0 0
27 29 1	0 0 0 0
16 27 1	0 0 0 0
30 31 1	0 0 0 0
30 32 1	0 0 0 0
30 33 1	0 0 0 0
1 30 1	0 0 0 0
34 35 1	0 0 0 0
34 36 1	0 0 0 0
34 37 1	0 0 0 0
2 34 1	0 0 0 0
38 39 1	0 0 0 0
6 38 1	0 0 0 0
40 41 1	0 0 0 0
27 40 1	0 0 0 0
M END
$$$$
M0002
Spartan	02182120013D
41 43 0	0 0 0 0	0 0 0	999	V2	0
0.7828	-0.0644	-1.3604	C	0	0	0	0	0	0	0	0	0	0	0	0
0.8067	2.2236	-0.0455	C	0	0	0	0	0	0	0	0	0	0	0	0
-0.6151	0.284	0.6956	C	0	0	0	0	0	0	0	0	0	0	0	0
0.4225	1.314	1.1295	C	0	0	0	0	0	0	0	0	0	0	0	0
-0.1041	-0.5331	-0.4781	C	0	0	0	0	0	0	0	0	0	0	0	0
1.2632	1.3644	-1.2793	C	0	0	0	0	0	0	0	0	0	0	0	0
-1.5391	0.8082	0.4107	H	0	0	0	0	0	0	0	0	0	0	0	0
0.0589	1.9225	1.9684	H	0	0	0	0	0	0	0	0	0	0	0	0
1.3089	0.773	1.4877	H	0	0	0	0	0	0	0	0	0	0	0	0
-0.6187	-1.9552	-0.3632	C	0	0	0	0	0	0	0	0	0	0	0	0
0.2177	-2.647	-0.2063	H	0	0	0	0	0	0	0	0	0	0	0	0
-1.1537	-2.2901	-1.2602	H	0	0	0	0	0	0	0	0	0	0	0	0
-0.9783	-0.7939	1.7242	C	0	0	0	0	0	0	0	0	0	0	0	0
-1.684	-0.4456	2.487	H	0	0	0	0	0	0	0	0	0	0	0	0
-0.0559	-1.1045	2.236	H	0	0	0	0	0	0	0	0	0	0	0	0
-1.532	-1.9666	0.8855	C	0	0	0	0	0	0	0	0	0	0	0	0
2.7339	1.6122	-0.8669	C	0	0	0	0	0	0	0	0	0	0	0	0
3.3983	1.8804	-1.6911	H	0	0	0	0	0	0	0	0	0	0	0	0
3.1538	0.7621	-0.3219	H	0	0	0	0	0	0	0	0	0	0	0	0
2.2621	2.7533	0.0616	C	0	0	0	0	0	0	0	0	0	0	0	0
2.6916	2.7898	1.0675	H	0	0	0	0	0	0	0	0	0	0	0	0
2.3764	3.7346	-0.4072	H	0	0	0	0	0	0	0	0	0	0	0	0
-2.9933	-1.7067	0.4967	C	0	0	0	0	0	0	0	0	0	0	0	0
-3.3815	-2.5253	-0.1206	H	0	0	0	0	0	0	0	0	0	0	0	0
-3.0961	-0.7838	-0.083	H	0	0	0	0	0	0	0	0	0	0	0	0
-3.6321	-1.6192	1.3837	H	0	0	0	0	0	0	0	0	0	0	0	0
-1.4704	-3.3104	1.6259	C	0	0	0	0	0	0	0	0	0	0	0	0
-2.1404	-3.2761	2.5005	H	0	0	0	0	0	0	0	0	0	0	0	0
-1.842	-4.1002	0.964	H	0	0	0	0	0	0	0	0	0	0	0	0
1.3941	-0.8903	-2.4591	C	0	0	0	0	0	0	0	0	0	0	0	0
2.4799	-0.9695	-2.318	H	0	0	0	0	0	0	0	0	0	0	0	0
1.2417	-0.4144	-3.4331	H	0	0	0	0	0	0	0	0	0	0	0	0
0.9839	-1.9022	-2.4936	H	0	0	0	0	0	0	0	0	0	0	0	0
-0.2616	3.2757	-0.3126	C	0	0	0	0	0	0	0	0	0	0	0	0
0.0037	3.8861	-1.1808	H	0	0	0	0	0	0	0	0	0	0	0	0
-0.3612	3.9403	0.5538	H	0	0	0	0	0	0	0	0	0	0	0	0
-1.2457	2.827	-0.4999	H	0	0	0	0	0	0	0	0	0	0	0	0
1.0607	2.0355	-2.5185	O	0	0	0	0	0	0	0	0	0	0	0	0
0.1156	1.9832	-2.7137	H	0	0	0	0	0	0	0	0	0	0	0	0
-0.1692	-3.715	2.0019	O	0	0	0	0	0	0	0	0	0	0	0	0
0.118	-3.1564	2.7328	H	0	0	0	0	0	0	0	0	0	0	0	0
1 5 2	0 0 0 0
1 6 1	0 0 0 0
2 4 1	0 0 0 0
2 6 1	0 0 0 0
3 7 1	0 0 0 0
3 5 1	0 0 0 0
3 4 1	0 0 0 0
4 8 1	0 0 0 0
4 9 1	0 0 0 0
10 11 1	0 0 0 0
10 12 1	0 0 0 0
5 10 1	0 0 0 0
13 14 1	0 0 0 0
13 15 1	0 0 0 0
3 13 1	0 0 0 0
13 16 1	0 0 0 0
10 16 1	0 0 0 0
17 18 1	0 0 0 0
17 19 1	0 0 0 0
6 17 1	0 0 0 0
20 21 1	0 0 0 0
20 22 1	0 0 0 0
17 20 1	0 0 0 0
2 20 1	0 0 0 0
23 24 1	0 0 0 0
23 25 1	0 0 0 0
23 26 1	0 0 0 0
16 23 1	0 0 0 0
27 28 1	0 0 0 0
27 29 1	0 0 0 0
16 27 1	0 0 0 0
30 31 1	0 0 0 0
30 32 1	0 0 0 0
30 33 1	0 0 0 0
1 30 1	0 0 0 0
34 35 1	0 0 0 0
34 36 1	0 0 0 0
34 37 1	0 0 0 0
2 34 1	0 0 0 0
38 39 1	0 0 0 0
6 38 1	0 0 0 0
40 41 1	0 0 0 0
27 40 1	0 0 0 0
M END
$$$$
M0003
Spartan	02182120013D
41 43 0	0 0 0 0	0 0 0	999	V2	0
0.7813	-0.0323	-1.3582	C	0	0	0	0	0	0	0	0	0	0	0	0
0.8155	2.2481	-0.0314	C	0	0	0	0	0	0	0	0	0	0	0	0
-0.6154	0.3098	0.7005	C	0	0	0	0	0	0	0	0	0	0	0	0
0.4269	1.3336	1.1384	C	0	0	0	0	0	0	0	0	0	0	0	0
-0.1055	-0.5026	-0.4765	C	0	0	0	0	0	0	0	0	0	0	0	0
1.2665	1.3944	-1.2707	C	0	0	0	0	0	0	0	0	0	0	0	0
-1.5355	0.8406	0.4124	H	0	0	0	0	0	0	0	0	0	0	0	0
0.0654	1.9395	1.9803	H	0	0	0	0	0	0	0	0	0	0	0	0
1.3096	0.786	1.4953	H	0	0	0	0	0	0	0	0	0	0	0	0
-0.6198	-1.9251	-0.3687	C	0	0	0	0	0	0	0	0	0	0	0	0
0.2185	-2.6166	-0.2247	H	0	0	0	0	0	0	0	0	0	0	0	0
-1.1613	-2.2518	-1.2655	H	0	0	0	0	0	0	0	0	0	0	0	0
-0.9828	-0.7678	1.7274	C	0	0	0	0	0	0	0	0	0	0	0	0
-1.7041	-0.4191	2.4759	H	0	0	0	0	0	0	0	0	0	0	0	0
-0.0802	-1.0983	2.2548	H	0	0	0	0	0	0	0	0	0	0	0	0
-1.5292	-1.9411	0.8853	C	0	0	0	0	0	0	0	0	0	0	0	0
2.7384	1.6339	-0.859	C	0	0	0	0	0	0	0	0	0	0	0	0
3.4039	1.9037	-1.6822	H	0	0	0	0	0	0	0	0	0	0	0	0
3.1541	0.7784	-0.3193	H	0	0	0	0	0	0	0	0	0	0	0	0
2.2732	2.771	0.0769	C	0	0	0	0	0	0	0	0	0	0	0	0
2.7038	2.7989	1.0828	H	0	0	0	0	0	0	0	0	0	0	0	0
2.3915	3.7549	-0.3859	H	0	0	0	0	0	0	0	0	0	0	0	0
-2.9923	-1.6971	0.4933	C	0	0	0	0	0	0	0	0	0	0	0	0
-3.3743	-2.5168	-0.1271	H	0	0	0	0	0	0	0	0	0	0	0	0
-3.0975	-0.7733	-0.085	H	0	0	0	0	0	0	0	0	0	0	0	0
-3.6331	-1.6131	1.3792	H	0	0	0	0	0	0	0	0	0	0	0	0
-1.4497	-3.2702	1.6332	C	0	0	0	0	0	0	0	0	0	0	0	0
-2.1052	-3.2233	2.5186	H	0	0	0	0	0	0	0	0	0	0	0	0
-1.8311	-4.0723	0.9798	H	0	0	0	0	0	0	0	0	0	0	0	0
1.3909	-0.8554	-2.4601	C	0	0	0	0	0	0	0	0	0	0	0	0
2.4739	-0.9535	-2.3102	H	0	0	0	0	0	0	0	0	0	0	0	0
1.2545	-0.367	-3.4302	H	0	0	0	0	0	0	0	0	0	0	0	0
0.9657	-1.8605	-2.5097	H	0	0	0	0	0	0	0	0	0	0	0	0
-0.2478	3.307	-0.2917	C	0	0	0	0	0	0	0	0	0	0	0	0
0.0194	3.9221	-1.1562	H	0	0	0	0	0	0	0	0	0	0	0	0
-0.3437	3.9662	0.5793	H	0	0	0	0	0	0	0	0	0	0	0	0
-1.2343	2.8641	-0.4808	H	0	0	0	0	0	0	0	0	0	0	0	0
1.064	2.0727	-2.5063	O	0	0	0	0	0	0	0	0	0	0	0	0
0.118	2.0252	-2.6975	H	0	0	0	0	0	0	0	0	0	0	0	0
-0.1097	-3.5237	2.011	O	0	0	0	0	0	0	0	0	0	0	0	0
-0.0825	-4.369	2.4726	H	0	0	0	0	0	0	0	0	0	0	0	0
1 5 2	0 0 0 0
1 6 1	0 0 0 0
2 4 1	0 0 0 0
2 6 1	0 0 0 0
3 7 1	0 0 0 0
3 5 1	0 0 0 0
3 4 1	0 0 0 0
4 8 1	0 0 0 0
4 9 1	0 0 0 0
10 11 1	0 0 0 0
10 12 1	0 0 0 0
5 10 1	0 0 0 0
13 14 1	0 0 0 0
13 15 1	0 0 0 0
3 13 1	0 0 0 0
13 16 1	0 0 0 0
10 16 1	0 0 0 0
17 18 1	0 0 0 0
17 19 1	0 0 0 0
6 17 1	0 0 0 0
20 21 1	0 0 0 0
20 22 1	0 0 0 0
17 20 1	0 0 0 0
2 20 1	0 0 0 0
23 24 1	0 0 0 0
23 25 1	0 0 0 0
23 26 1	0 0 0 0
16 23 1	0 0 0 0
27 28 1	0 0 0 0
27 29 1	0 0 0 0
16 27 1	0 0 0 0
30 31 1	0 0 0 0
30 32 1	0 0 0 0
30 33 1	0 0 0 0
1 30 1	0 0 0 0
34 35 1	0 0 0 0
34 36 1	0 0 0 0
34 37 1	0 0 0 0
2 34 1	0 0 0 0
38 39 1	0 0 0 0
6 38 1	0 0 0 0
40 41 1	0 0 0 0
27 40 1	0 0 0 0
M END
$$$$
M0004
Spartan	02182120013D
41 43 0	0 0 0 0	0 0 0	999	V2	0
0.8424	-0.0814	-1.3779	C	0	0	0	0	0	0	0	0	0	0	0	0
0.8756	2.2055	-0.0609	C	0	0	0	0	0	0	0	0	0	0	0	0
-0.5687	0.2777	0.6677	C	0	0	0	0	0	0	0	0	0	0	0	0
0.4737	1.299	1.1107	C	0	0	0	0	0	0	0	0	0	0	0	0
-0.0567	-0.5405	-0.5029	C	0	0	0	0	0	0	0	0	0	0	0	0
1.3376	1.3424	-1.2895	C	0	0	0	0	0	0	0	0	0	0	0	0
-1.4869	0.8082	0.3759	H	0	0	0	0	0	0	0	0	0	0	0	0
0.1074	1.91	1.9464	H	0	0	0	0	0	0	0	0	0	0	0	0
1.3525	0.7508	1.477	H	0	0	0	0	0	0	0	0	0	0	0	0
-0.5943	-1.9557	-0.4007	C	0	0	0	0	0	0	0	0	0	0	0	0
0.2388	-2.6631	-0.2792	H	0	0	0	0	0	0	0	0	0	0	0	0
-1.1403	-2.269	-1.2985	H	0	0	0	0	0	0	0	0	0	0	0	0
-0.949	-0.7963	1.6941	C	0	0	0	0	0	0	0	0	0	0	0	0
-1.6639	-0.431	2.4403	H	0	0	0	0	0	0	0	0	0	0	0	0
-0.041	-1.1196	2.2264	H	0	0	0	0	0	0	0	0	0	0	0	0
-1.5037	-1.9698	0.853	C	0	0	0	0	0	0	0	0	0	0	0	0
2.8057	1.5758	-0.8609	C	0	0	0	0	0	0	0	0	0	0	0	0
3.4823	1.8361	-1.6778	H	0	0	0	0	0	0	0	0	0	0	0	0
3.211	0.7223	-0.3098	H	0	0	0	0	0	0	0	0	0	0	0	0
2.3343	2.7225	0.0607	C	0	0	0	0	0	0	0	0	0	0	0	0
2.7537	2.7571	1.0711	H	0	0	0	0	0	0	0	0	0	0	0	0
2.4614	3.702	-0.4086	H	0	0	0	0	0	0	0	0	0	0	0	0
-2.9676	-1.7187	0.4713	C	0	0	0	0	0	0	0	0	0	0	0	0
-3.3335	-2.5138	-0.1886	H	0	0	0	0	0	0	0	0	0	0	0	0
-3.0902	-0.7669	-0.0569	H	0	0	0	0	0	0	0	0	0	0	0	0
-3.6001	-1.7064	1.3637	H	0	0	0	0	0	0	0	0	0	0	0	0
-1.3865	-3.3043	1.5963	C	0	0	0	0	0	0	0	0	0	0	0	0
-1.7491	-4.1192	0.9604	H	0	0	0	0	0	0	0	0	0	0	0	0
-0.3239	-3.5047	1.8153	H	0	0	0	0	0	0	0	0	0	0	0	0
1.4505	-0.9106	-2.4757	C	0	0	0	0	0	0	0	0	0	0	0	0
2.5331	-1.0126	-2.3224	H	0	0	0	0	0	0	0	0	0	0	0	0
1.3188	-0.423	-3.4471	H	0	0	0	0	0	0	0	0	0	0	0	0
1.0198	-1.9139	-2.5262	H	0	0	0	0	0	0	0	0	0	0	0	0
-0.1828	3.2648	-0.3387	C	0	0	0	0	0	0	0	0	0	0	0	0
0.0964	3.8754	-1.202	H	0	0	0	0	0	0	0	0	0	0	0	0
-0.2884	3.9283	0.5273	H	0	0	0	0	0	0	0	0	0	0	0	0
-1.1674	2.8231	-0.5385	H	0	0	0	0	0	0	0	0	0	0	0	0
1.1559	2.0156	-2.5303	O	0	0	0	0	0	0	0	0	0	0	0	0
0.2113	1.982	-2.7316	H	0	0	0	0	0	0	0	0	0	0	0	0
-2.1636	-3.3642	2.7757	O	0	0	0	0	0	0	0	0	0	0	0	0
-1.8047	-2.714	3.3914	H	0	0	0	0	0	0	0	0	0	0	0	0
1 5 2	0 0 0 0
1 6 1	0 0 0 0
2 4 1	0 0 0 0
2 6 1	0 0 0 0
3 7 1	0 0 0 0
3 5 1	0 0 0 0
3 4 1	0 0 0 0
4 8 1	0 0 0 0
4 9 1	0 0 0 0
10 11 1	0 0 0 0
10 12 1	0 0 0 0
5 10 1	0 0 0 0
13 14 1	0 0 0 0
13 15 1	0 0 0 0
3 13 1	0 0 0 0
13 16 1	0 0 0 0
10 16 1	0 0 0 0
17 18 1	0 0 0 0
17 19 1	0 0 0 0
6 17 1	0 0 0 0
20 21 1	0 0 0 0
20 22 1	0 0 0 0
17 20 1	0 0 0 0
2 20 1	0 0 0 0
23 24 1	0 0 0 0
23 25 1	0 0 0 0
23 26 1	0 0 0 0
16 23 1	0 0 0 0
27 28 1	0 0 0 0
27 29 1	0 0 0 0
16 27 1	0 0 0 0
30 31 1	0 0 0 0
30 32 1	0 0 0 0
30 33 1	0 0 0 0
1 30 1	0 0 0 0
34 35 1	0 0 0 0
34 36 1	0 0 0 0
34 37 1	0 0 0 0
2 34 1	0 0 0 0
38 39 1	0 0 0 0
6 38 1	0 0 0 0
40 41 1	0 0 0 0
27 40 1	0 0 0 0
M END
$$$$
M0005
Spartan	02182120013D
41 43 0	0 0 0 0	0 0 0	999	V2	0
0.8161	-0.0194	-1.3005	C	0	0	0	0	0	0	0	0	0	0	0	0
0.8525	2.2536	0.0402	C	0	0	0	0	0	0	0	0	0	0	0	0
-0.5771	0.3116	0.7632	C	0	0	0	0	0	0	0	0	0	0	0	0
0.4651	1.333	1.206	C	0	0	0	0	0	0	0	0	0	0	0	0
-0.0699	-0.4927	-0.4198	C	0	0	0	0	0	0	0	0	0	0	0	0
1.3044	1.4063	-1.2033	C	0	0	0	0	0	0	0	0	0	0	0	0
-1.4995	0.8415	0.4835	H	0	0	0	0	0	0	0	0	0	0	0	0
0.1041	1.9341	2.0512	H	0	0	0	0	0	0	0	0	0	0	0	0
1.3494	0.7849	1.5593	H	0	0	0	0	0	0	0	0	0	0	0	0
-0.5867	-1.9162	-0.3188	C	0	0	0	0	0	0	0	0	0	0	0	0
0.2632	-2.6038	-0.1874	H	0	0	0	0	0	0	0	0	0	0	0	0
-1.1194	-2.2388	-1.2218	H	0	0	0	0	0	0	0	0	0	0	0	0
-0.9444	-0.7744	1.7818	C	0	0	0	0	0	0	0	0	0	0	0	0
-1.6545	-0.4287	2.5412	H	0	0	0	0	0	0	0	0	0	0	0	0
-0.0333	-1.1022	2.3046	H	0	0	0	0	0	0	0	0	0	0	0	0
-1.5028	-1.9361	0.9329	C	0	0	0	0	0	0	0	0	0	0	0	0
2.7756	1.6399	-0.7869	C	0	0	0	0	0	0	0	0	0	0	0	0
3.4439	1.9102	-1.6068	H	0	0	0	0	0	0	0	0	0	0	0	0
3.1881	0.7818	-0.2488	H	0	0	0	0	0	0	0	0	0	0	0	0
2.3105	2.7748	0.1515	C	0	0	0	0	0	0	0	0	0	0	0	0
2.7404	2.8	1.1577	H	0	0	0	0	0	0	0	0	0	0	0	0
2.43	3.7595	-0.3088	H	0	0	0	0	0	0	0	0	0	0	0	0
-2.9597	-1.677	0.53	C	0	0	0	0	0	0	0	0	0	0	0	0
-3.3521	-2.5319	-0.0295	H	0	0	0	0	0	0	0	0	0	0	0	0
-3.0528	-0.7844	-0.0987	H	0	0	0	0	0	0	0	0	0	0	0	0
-3.5897	-1.5355	1.4164	H	0	0	0	0	0	0	0	0	0	0	0	0
-1.4051	-3.2649	1.6878	C	0	0	0	0	0	0	0	0	0	0	0	0
-0.3676	-3.4107	2.0328	H	0	0	0	0	0	0	0	0	0	0	0	0
-2.0448	-3.2364	2.5767	H	0	0	0	0	0	0	0	0	0	0	0	0
1.4215	-0.8358	-2.4093	C	0	0	0	0	0	0	0	0	0	0	0	0
2.501	-0.9558	-2.2511	H	0	0	0	0	0	0	0	0	0	0	0	0
1.3024	-0.3285	-3.3714	H	0	0	0	0	0	0	0	0	0	0	0	0
0.9786	-1.8321	-2.482	H	0	0	0	0	0	0	0	0	0	0	0	0
-0.2119	3.3127	-0.2145	C	0	0	0	0	0	0	0	0	0	0	0	0
0.0586	3.9369	-1.0702	H	0	0	0	0	0	0	0	0	0	0	0	0
-0.3134	3.9628	0.6619	H	0	0	0	0	0	0	0	0	0	0	0	0
-1.1963	2.8707	-0.4131	H	0	0	0	0	0	0	0	0	0	0	0	0
1.1068	2.0911	-2.4349	O	0	0	0	0	0	0	0	0	0	0	0	0
0.1595	2.0575	-2.6258	H	0	0	0	0	0	0	0	0	0	0	0	0
-1.8466	-4.378	0.9357	O	0	0	0	0	0	0	0	0	0	0	0	0
-1.2442	-4.4798	0.1891	H	0	0	0	0	0	0	0	0	0	0	0	0
1 5 2	0 0 0 0
1 6 1	0 0 0 0
2 4 1	0 0 0 0
2 6 1	0 0 0 0
3 7 1	0 0 0 0
3 5 1	0 0 0 0
3 4 1	0 0 0 0
4 8 1	0 0 0 0
4 9 1	0 0 0 0
10 11 1	0 0 0 0
10 12 1	0 0 0 0
5 10 1	0 0 0 0
13 14 1	0 0 0 0
13 15 1	0 0 0 0
3 13 1	0 0 0 0
13 16 1	0 0 0 0
10 16 1	0 0 0 0
17 18 1	0 0 0 0
17 19 1	0 0 0 0
6 17 1	0 0 0 0
20 21 1	0 0 0 0
20 22 1	0 0 0 0
17 20 1	0 0 0 0
2 20 1	0 0 0 0
23 24 1	0 0 0 0
23 25 1	0 0 0 0
23 26 1	0 0 0 0
16 23 1	0 0 0 0
27 28 1	0 0 0 0
27 29 1	0 0 0 0
16 27 1	0 0 0 0
30 31 1	0 0 0 0
30 32 1	0 0 0 0
30 33 1	0 0 0 0
1 30 1	0 0 0 0
34 35 1	0 0 0 0
34 36 1	0 0 0 0
34 37 1	0 0 0 0
2 34 1	0 0 0 0
38 39 1	0 0 0 0
6 38 1	0 0 0 0
40 41 1	0 0 0 0
27 40 1	0 0 0 0
M END
$$$$
M0006
Spartan	02182120013D
41 43 0	0 0 0 0	0 0 0	999	V2	0
-0.8298	0.01	-1.3245	C	0	0	0	0	0	0	0	0	0	0	0	0
-0.8631	-2.2674	0.0075	C	0	0	0	0	0	0	0	0	0	0	0	0
0.566	-0.3273	0.7349	C	0	0	0	0	0	0	0	0	0	0	0	0
-0.4751	-1.3505	1.1759	C	0	0	0	0	0	0	0	0	0	0	0	0
0.058	0.4822	-0.4444	C	0	0	0	0	0	0	0	0	0	0	0	0
-1.3168	-1.4162	-1.2326	C	0	0	0	0	0	0	0	0	0	0	0	0
1.4885	-0.856	0.4529	H	0	0	0	0	0	0	0	0	0	0	0	0
-0.1138	-1.9543	2.0193	H	0	0	0	0	0	0	0	0	0	0	0	0
-1.3596	-0.8035	1.531	H	0	0	0	0	0	0	0	0	0	0	0	0
0.5775	1.9039	-0.3425	C	0	0	0	0	0	0	0	0	0	0	0	0
-0.2589	2.6042	-0.2156	H	0	0	0	0	0	0	0	0	0	0	0	0
1.1174	2.2308	-1.2378	H	0	0	0	0	0	0	0	0	0	0	0	0
0.9326	0.7546	1.7582	C	0	0	0	0	0	0	0	0	0	0	0	0
1.6432	0.4055	2.5161	H	0	0	0	0	0	0	0	0	0	0	0	0
0.0203	1.0778	2.2816	H	0	0	0	0	0	0	0	0	0	0	0	0
1.4881	1.9205	0.9114	C	0	0	0	0	0	0	0	0	0	0	0	0
-2.7875	-1.6548	-0.8174	C	0	0	0	0	0	0	0	0	0	0	0	0
-3.4551	-1.9261	-1.6387	H	0	0	0	0	0	0	0	0	0	0	0	0
-3.2025	-0.7979	-0.2788	H	0	0	0	0	0	0	0	0	0	0	0	0
-2.3201	-2.7903	0.1194	C	0	0	0	0	0	0	0	0	0	0	0	0
-2.7492	-2.8172	1.1262	H	0	0	0	0	0	0	0	0	0	0	0	0
-2.438	-3.7753	-0.3415	H	0	0	0	0	0	0	0	0	0	0	0	0
2.9488	1.6626	0.5174	C	0	0	0	0	0	0	0	0	0	0	0	0
3.3353	2.5011	-0.0685	H	0	0	0	0	0	0	0	0	0	0	0	0
3.0449	0.753	-0.0854	H	0	0	0	0	0	0	0	0	0	0	0	0
3.5791	1.5466	1.4075	H	0	0	0	0	0	0	0	0	0	0	0	0
1.3843	3.2381	1.6703	C	0	0	0	0	0	0	0	0	0	0	0	0
0.3397	3.387	1.9906	H	0	0	0	0	0	0	0	0	0	0	0	0
2.0072	3.1866	2.5793	H	0	0	0	0	0	0	0	0	0	0	0	0
-1.4362	0.8312	-2.4295	C	0	0	0	0	0	0	0	0	0	0	0	0
-2.517	0.9475	-2.2718	H	0	0	0	0	0	0	0	0	0	0	0	0
-1.3144	0.3303	-3.3957	H	0	0	0	0	0	0	0	0	0	0	0	0
-0.995	1.8295	-2.4943	H	0	0	0	0	0	0	0	0	0	0	0	0
0.2029	-3.3239	-0.253	C	0	0	0	0	0	0	0	0	0	0	0	0
-0.0666	-3.943	-1.1125	H	0	0	0	0	0	0	0	0	0	0	0	0
0.3051	-3.9788	0.6195	H	0	0	0	0	0	0	0	0	0	0	0	0
1.1866	-2.8794	-0.4492	H	0	0	0	0	0	0	0	0	0	0	0	0
-1.1176	-2.0972	-2.4663	O	0	0	0	0	0	0	0	0	0	0	0	0
-0.1726	-2.0476	-2.663	H	0	0	0	0	0	0	0	0	0	0	0	0
1.8059	4.2902	0.8237	O	0	0	0	0	0	0	0	0	0	0	0	0
1.7575	5.1134	1.3204	H	0	0	0	0	0	0	0	0	0	0	0	0
1 5 2	0 0 0 0
1 6 1	0 0 0 0
2 4 1	0 0 0 0
2 6 1	0 0 0 0
3 7 1	0 0 0 0
3 5 1	0 0 0 0
3 4 1	0 0 0 0
4 8 1	0 0 0 0
4 9 1	0 0 0 0
10 11 1	0 0 0 0
10 12 1	0 0 0 0
5 10 1	0 0 0 0
13 14 1	0 0 0 0
13 15 1	0 0 0 0
3 13 1	0 0 0 0
13 16 1	0 0 0 0
10 16 1	0 0 0 0
17 18 1	0 0 0 0
17 19 1	0 0 0 0
6 17 1	0 0 0 0
20 21 1	0 0 0 0
20 22 1	0 0 0 0
17 20 1	0 0 0 0
2 20 1	0 0 0 0
23 24 1	0 0 0 0
23 25 1	0 0 0 0
23 26 1	0 0 0 0
16 23 1	0 0 0 0
27 28 1	0 0 0 0
27 29 1	0 0 0 0
16 27 1	0 0 0 0
30 31 1	0 0 0 0
30 32 1	0 0 0 0
30 33 1	0 0 0 0
1 30 1	0 0 0 0
34 35 1	0 0 0 0
34 36 1	0 0 0 0
34 37 1	0 0 0 0
2 34 1	0 0 0 0
38 39 1	0 0 0 0
6 38 1	0 0 0 0
40 41 1	0 0 0 0
27 40 1	0 0 0 0
M END
$$$$
M0007
Spartan	02182120013D
41 43 0	0 0 0 0	0 0 0	999	V2	0
0.8409	-0.0454	-1.3759	C	0	0	0	0	0	0	0	0	0	0	0	0
0.8762	2.237	-0.0523	C	0	0	0	0	0	0	0	0	0	0	0	0
-0.5595	0.3024	0.6804	C	0	0	0	0	0	0	0	0	0	0	0	0
0.4831	1.3257	1.1186	C	0	0	0	0	0	0	0	0	0	0	0	0
-0.0515	-0.5094	-0.4969	C	0	0	0	0	0	0	0	0	0	0	0	0
1.3323	1.3795	-1.287	C	0	0	0	0	0	0	0	0	0	0	0	0
-1.4801	0.8324	0.3948	H	0	0	0	0	0	0	0	0	0	0	0	0
0.1202	1.9331	1.9581	H	0	0	0	0	0	0	0	0	0	0	0	0
1.365	0.779	1.4788	H	0	0	0	0	0	0	0	0	0	0	0	0
-0.5788	-1.9288	-0.3945	C	0	0	0	0	0	0	0	0	0	0	0	0
0.2602	-2.629	-0.2736	H	0	0	0	0	0	0	0	0	0	0	0	0
-1.1239	-2.2463	-1.2915	H	0	0	0	0	0	0	0	0	0	0	0	0
-0.928	-0.7759	1.7065	C	0	0	0	0	0	0	0	0	0	0	0	0
-1.6364	-0.4316	2.4649	H	0	0	0	0	0	0	0	0	0	0	0	0
-0.019	-1.1048	2.2297	H	0	0	0	0	0	0	0	0	0	0	0	0
-1.4848	-1.9439	0.8622	C	0	0	0	0	0	0	0	0	0	0	0	0
2.8026	1.6148	-0.8661	C	0	0	0	0	0	0	0	0	0	0	0	0
3.4748	1.8783	-1.6856	H	0	0	0	0	0	0	0	0	0	0	0	0
3.2119	0.7607	-0.3191	H	0	0	0	0	0	0	0	0	0	0	0	0
2.3342	2.7582	0.0613	C	0	0	0	0	0	0	0	0	0	0	0	0
2.7599	2.7913	1.0688	H	0	0	0	0	0	0	0	0	0	0	0	0
2.4562	3.739	-0.4066	H	0	0	0	0	0	0	0	0	0	0	0	0
-2.9478	-1.6887	0.4747	C	0	0	0	0	0	0	0	0	0	0	0	0
-3.3223	-2.4972	-0.1644	H	0	0	0	0	0	0	0	0	0	0	0	0
-3.0554	-0.7517	-0.0821	H	0	0	0	0	0	0	0	0	0	0	0	0
-3.5798	-1.6386	1.3652	H	0	0	0	0	0	0	0	0	0	0	0	0
-1.3701	-3.2773	1.5921	C	0	0	0	0	0	0	0	0	0	0	0	0
-1.704	-4.0892	0.9242	H	0	0	0	0	0	0	0	0	0	0	0	0
-0.3111	-3.4627	1.8375	H	0	0	0	0	0	0	0	0	0	0	0	0
1.4478	-0.8702	-2.4781	C	0	0	0	0	0	0	0	0	0	0	0	0
2.5312	-0.9687	-2.3299	H	0	0	0	0	0	0	0	0	0	0	0	0
1.3104	-0.3814	-3.4481	H	0	0	0	0	0	0	0	0	0	0	0	0
1.0209	-1.8749	-2.5284	H	0	0	0	0	0	0	0	0	0	0	0	0
-0.1858	3.2952	-0.3201	C	0	0	0	0	0	0	0	0	0	0	0	0
0.0861	3.9096	-1.184	H	0	0	0	0	0	0	0	0	0	0	0	0
-0.2866	3.9557	0.5496	H	0	0	0	0	0	0	0	0	0	0	0	0
-1.171	2.8512	-0.5138	H	0	0	0	0	0	0	0	0	0	0	0	0
1.1408	2.056	-2.5252	O	0	0	0	0	0	0	0	0	0	0	0	0
0.1945	2.0224	-2.7182	H	0	0	0	0	0	0	0	0	0	0	0	0
-2.1587	-3.2264	2.7656	O	0	0	0	0	0	0	0	0	0	0	0	0
-2.0948	-4.0792	3.2091	H	0	0	0	0	0	0	0	0	0	0	0	0
1 5 2	0 0 0 0
1 6 1	0 0 0 0
2 4 1	0 0 0 0
2 6 1	0 0 0 0
3 7 1	0 0 0 0
3 5 1	0 0 0 0
3 4 1	0 0 0 0
4 8 1	0 0 0 0
4 9 1	0 0 0 0
10 11 1	0 0 0 0
10 12 1	0 0 0 0
5 10 1	0 0 0 0
13 14 1	0 0 0 0
13 15 1	0 0 0 0
3 13 1	0 0 0 0
13 16 1	0 0 0 0
10 16 1	0 0 0 0
17 18 1	0 0 0 0
17 19 1	0 0 0 0
6 17 1	0 0 0 0
20 21 1	0 0 0 0
20 22 1	0 0 0 0
17 20 1	0 0 0 0
2 20 1	0 0 0 0
23 24 1	0 0 0 0
23 25 1	0 0 0 0
23 26 1	0 0 0 0
16 23 1	0 0 0 0
27 28 1	0 0 0 0
27 29 1	0 0 0 0
16 27 1	0 0 0 0
30 31 1	0 0 0 0
30 32 1	0 0 0 0
30 33 1	0 0 0 0
1 30 1	0 0 0 0
34 35 1	0 0 0 0
34 36 1	0 0 0 0
34 37 1	0 0 0 0
2 34 1	0 0 0 0
38 39 1	0 0 0 0
6 38 1	0 0 0 0
40 41 1	0 0 0 0
27 40 1	0 0 0 0
M END
$$$$
M0008
Spartan	02182120013D
41 43 0	0 0 0 0	0 0 0	999	V2	0
-0.7661	1.3411	0.0367	C	0	0	0	0	0	0	0	0	0	0	0	0
-0.8029	0.0059	-2.2387	C	0	0	0	0	0	0	0	0	0	0	0	0
0.6256	-0.7244	-0.2968	C	0	0	0	0	0	0	0	0	0	0	0	0
-0.4168	-1.1621	-1.3204	C	0	0	0	0	0	0	0	0	0	0	0	0
0.1184	0.4578	0.5089	C	0	0	0	0	0	0	0	0	0	0	0	0
-1.2532	1.2485	-1.3898	C	0	0	0	0	0	0	0	0	0	0	0	0
1.5479	-0.4419	-0.8269	H	0	0	0	0	0	0	0	0	0	0	0	0
-0.0567	-2.0065	-1.9233	H	0	0	0	0	0	0	0	0	0	0	0	0
-1.3006	-1.5166	-0.7725	H	0	0	0	0	0	0	0	0	0	0	0	0
0.6312	0.3538	1.9331	C	0	0	0	0	0	0	0	0	0	0	0	0
-0.2232	0.244	2.6163	H	0	0	0	0	0	0	0	0	0	0	0	0
1.1745	1.249	2.2608	H	0	0	0	0	0	0	0	0	0	0	0	0
0.9864	-1.7469	0.7863	C	0	0	0	0	0	0	0	0	0	0	0	0
1.7036	-2.5017	0.4433	H	0	0	0	0	0	0	0	0	0	0	0	0
0.0823	-2.2708	1.121	H	0	0	0	0	0	0	0	0	0	0	0	0
1.5321	-0.9073	1.9593	C	0	0	0	0	0	0	0	0	0	0	0	0
-2.7247	0.8362	-1.6256	C	0	0	0	0	0	0	0	0	0	0	0	0
-3.3907	1.6586	-1.8971	H	0	0	0	0	0	0	0	0	0	0	0	0
-3.1399	0.2996	-0.7676	H	0	0	0	0	0	0	0	0	0	0	0	0
-2.2608	-0.1033	-2.7602	C	0	0	0	0	0	0	0	0	0	0	0	0
-2.6922	-1.1091	-2.7844	H	0	0	0	0	0	0	0	0	0	0	0	0
-2.3791	0.356	-3.7458	H	0	0	0	0	0	0	0	0	0	0	0	0
2.9953	-0.5118	1.721	C	0	0	0	0	0	0	0	0	0	0	0	0
3.3782	0.0949	2.5508	H	0	0	0	0	0	0	0	0	0	0	0	0
3.1059	0.079	0.8055	H	0	0	0	0	0	0	0	0	0	0	0	0
3.6332	-1.3987	1.6272	H	0	0	0	0	0	0	0	0	0	0	0	0
1.4557	-1.6688	3.2906	C	0	0	0	0	0	0	0	0	0	0	0	0
2.1188	-2.5399	3.241	H	0	0	0	0	0	0	0	0	0	0	0	0
1.8278	-1.0219	4.1026	H	0	0	0	0	0	0	0	0	0	0	0	0
-1.3718	2.4475	0.8563	C	0	0	0	0	0	0	0	0	0	0	0	0
-2.4494	2.2797	0.9911	H	0	0	0	0	0	0	0	0	0	0	0	0
-1.2673	3.4089	0.3424	H	0	0	0	0	0	0	0	0	0	0	0	0
-0.9162	2.5295	1.8477	H	0	0	0	0	0	0	0	0	0	0	0	0
0.2628	0.2625	-3.2965	C	0	0	0	0	0	0	0	0	0	0	0	0
-0.0059	1.1196	-3.9193	H	0	0	0	0	0	0	0	0	0	0	0	0
0.3638	-0.6125	-3.9481	H	0	0	0	0	0	0	0	0	0	0	0	0
1.247	0.4589	-2.8534	H	0	0	0	0	0	0	0	0	0	0	0	0
-1.0516	2.4816	-2.0711	O	0	0	0	0	0	0	0	0	0	0	0	0
-0.1038	2.6686	-2.036	H	0	0	0	0	0	0	0	0	0	0	0	0
0.1795	-2.1874	3.6024	O	0	0	0	0	0	0	0	0	0	0	0	0
-0.3971	-1.4498	3.8288	H	0	0	0	0	0	0	0	0	0	0	0	0
1 5 2	0 0 0 0
1 6 1	0 0 0 0
2 4 1	0 0 0 0
2 6 1	0 0 0 0
3 7 1	0 0 0 0
3 5 1	0 0 0 0
3 4 1	0 0 0 0
4 8 1	0 0 0 0
4 9 1	0 0 0 0
10 11 1	0 0 0 0
10 12 1	0 0 0 0
5 10 1	0 0 0 0
13 14 1	0 0 0 0
13 15 1	0 0 0 0
3 13 1	0 0 0 0
13 16 1	0 0 0 0
10 16 1	0 0 0 0
17 18 1	0 0 0 0
17 19 1	0 0 0 0
6 17 1	0 0 0 0
20 21 1	0 0 0 0
20 22 1	0 0 0 0
17 20 1	0 0 0 0
2 20 1	0 0 0 0
23 24 1	0 0 0 0
23 25 1	0 0 0 0
23 26 1	0 0 0 0
16 23 1	0 0 0 0
27 28 1	0 0 0 0
27 29 1	0 0 0 0
16 27 1	0 0 0 0
30 31 1	0 0 0 0
30 32 1	0 0 0 0
30 33 1	0 0 0 0
1 30 1	0 0 0 0
34 35 1	0 0 0 0
34 36 1	0 0 0 0
34 37 1	0 0 0 0
2 34 1	0 0 0 0
38 39 1	0 0 0 0
6 38 1	0 0 0 0
40 41 1	0 0 0 0
27 40 1	0 0 0 0
M END
$$$$
M0009
Spartan	02182120013D
41 43 0	0 0 0 0	0 0 0	999	V2	0
0.8519	-0.0236	-1.3129	C	0	0	0	0	0	0	0	0	0	0	0	0
0.8941	2.2486	0.0285	C	0	0	0	0	0	0	0	0	0	0	0	0
-0.5528	0.3152	0.7402	C	0	0	0	0	0	0	0	0	0	0	0	0
0.4925	1.3302	1.1909	C	0	0	0	0	0	0	0	0	0	0	0	0
-0.0449	-0.4924	-0.4404	C	0	0	0	0	0	0	0	0	0	0	0	0
1.3502	1.398	-1.2111	C	0	0	0	0	0	0	0	0	0	0	0	0
-1.47	0.8524	0.4561	H	0	0	0	0	0	0	0	0	0	0	0	0
0.1297	1.9331	2.0342	H	0	0	0	0	0	0	0	0	0	0	0	0
1.3707	0.7759	1.5494	H	0	0	0	0	0	0	0	0	0	0	0	0
-0.5778	-1.9098	-0.3503	C	0	0	0	0	0	0	0	0	0	0	0	0
0.2502	-2.6221	-0.2383	H	0	0	0	0	0	0	0	0	0	0	0	0
-1.1247	-2.2186	-1.2485	H	0	0	0	0	0	0	0	0	0	0	0	0
-0.931	-0.7679	1.7587	C	0	0	0	0	0	0	0	0	0	0	0	0
-1.646	-0.4178	2.5118	H	0	0	0	0	0	0	0	0	0	0	0	0
-0.0249	-1.0945	2.29	H	0	0	0	0	0	0	0	0	0	0	0	0
-1.4796	-1.9355	0.9094	C	0	0	0	0	0	0	0	0	0	0	0	0
2.8197	1.6224	-0.7829	C	0	0	0	0	0	0	0	0	0	0	0	0
3.4961	1.888	-1.5977	H	0	0	0	0	0	0	0	0	0	0	0	0
3.222	0.7619	-0.2412	H	0	0	0	0	0	0	0	0	0	0	0	0
2.3544	2.7611	0.1509	C	0	0	0	0	0	0	0	0	0	0	0	0
2.7763	2.7847	1.1604	H	0	0	0	0	0	0	0	0	0	0	0	0
2.4835	3.7445	-0.3095	H	0	0	0	0	0	0	0	0	0	0	0	0
-2.9435	-1.679	0.5256	C	0	0	0	0	0	0	0	0	0	0	0	0
-3.319	-2.4654	-0.14	H	0	0	0	0	0	0	0	0	0	0	0	0
-3.0578	-0.7317	-0.0115	H	0	0	0	0	0	0	0	0	0	0	0	0
-3.5854	-1.6399	1.4146	H	0	0	0	0	0	0	0	0	0	0	0	0
-1.359	-3.2591	1.6699	C	0	0	0	0	0	0	0	0	0	0	0	0
-0.313	-3.4178	1.9542	H	0	0	0	0	0	0	0	0	0	0	0	0
-1.9475	-3.206	2.6014	H	0	0	0	0	0	0	0	0	0	0	0	0
1.4574	-0.8429	-2.4197	C	0	0	0	0	0	0	0	0	0	0	0	0
2.5403	-0.9435	-2.2721	H	0	0	0	0	0	0	0	0	0	0	0	0
1.3207	-0.3491	-3.3866	H	0	0	0	0	0	0	0	0	0	0	0	0
1.0295	-1.8467	-2.4751	H	0	0	0	0	0	0	0	0	0	0	0	0
-0.1618	3.3142	-0.234	C	0	0	0	0	0	0	0	0	0	0	0	0
0.1151	3.9319	-1.0937	H	0	0	0	0	0	0	0	0	0	0	0	0
-0.2605	3.9703	0.6392	H	0	0	0	0	0	0	0	0	0	0	0	0
-1.1493	2.8775	-0.4326	H	0	0	0	0	0	0	0	0	0	0	0	0
1.1672	2.0856	-2.444	O	0	0	0	0	0	0	0	0	0	0	0	0
0.2227	2.049	-2.6472	H	0	0	0	0	0	0	0	0	0	0	0	0
-1.7188	-4.3932	0.9051	O	0	0	0	0	0	0	0	0	0	0	0	0
-2.6768	-4.3879	0.7986	H	0	0	0	0	0	0	0	0	0	0	0	0
1 5 2	0 0 0 0
1 6 1	0 0 0 0
2 4 1	0 0 0 0
2 6 1	0 0 0 0
3 7 1	0 0 0 0
3 5 1	0 0 0 0
3 4 1	0 0 0 0
4 8 1	0 0 0 0
4 9 1	0 0 0 0
10 11 1	0 0 0 0
10 12 1	0 0 0 0
5 10 1	0 0 0 0
13 14 1	0 0 0 0
13 15 1	0 0 0 0
3 13 1	0 0 0 0
13 16 1	0 0 0 0
10 16 1	0 0 0 0
17 18 1	0 0 0 0
17 19 1	0 0 0 0
6 17 1	0 0 0 0
20 21 1	0 0 0 0
20 22 1	0 0 0 0
17 20 1	0 0 0 0
2 20 1	0 0 0 0
23 24 1	0 0 0 0
23 25 1	0 0 0 0
23 26 1	0 0 0 0
16 23 1	0 0 0 0
27 28 1	0 0 0 0
27 29 1	0 0 0 0
16 27 1	0 0 0 0
30 31 1	0 0 0 0
30 32 1	0 0 0 0
30 33 1	0 0 0 0
1 30 1	0 0 0 0
34 35 1	0 0 0 0
34 36 1	0 0 0 0
34 37 1	0 0 0 0
2 34 1	0 0 0 0
38 39 1	0 0 0 0
6 38 1	0 0 0 0
40 41 1	0 0 0 0
27 40 1	0 0 0 0
M END
$$$$
M0010
Spartan	02182120013D
41 43 0	0 0 0 0	0 0 0	999	V2	0
0.8645	-0.0626	-1.3602	C	0	0	0	0	0	0	0	0	0	0	0	0
0.9045	2.219	-0.0359	C	0	0	0	0	0	0	0	0	0	0	0	0
-0.5403	0.2895	0.6929	C	0	0	0	0	0	0	0	0	0	0	0	0
0.505	1.3086	1.1338	C	0	0	0	0	0	0	0	0	0	0	0	0
-0.031	-0.5245	-0.4826	C	0	0	0	0	0	0	0	0	0	0	0	0
1.3597	1.3612	-1.2705	C	0	0	0	0	0	0	0	0	0	0	0	0
-1.458	0.8243	0.4047	H	0	0	0	0	0	0	0	0	0	0	0	0
0.1427	1.9175	1.9731	H	0	0	0	0	0	0	0	0	0	0	0	0
1.3839	0.7576	1.4963	H	0	0	0	0	0	0	0	0	0	0	0	0
-0.5591	-1.944	-0.3794	C	0	0	0	0	0	0	0	0	0	0	0	0
0.2783	-2.6452	-0.2498	H	0	0	0	0	0	0	0	0	0	0	0	0
-1.0973	-2.2659	-1.2796	H	0	0	0	0	0	0	0	0	0	0	0	0
-0.9155	-0.7875	1.7175	C	0	0	0	0	0	0	0	0	0	0	0	0
-1.6235	-0.4405	2.4763	H	0	0	0	0	0	0	0	0	0	0	0	0
-0.0097	-1.1198	2.2448	H	0	0	0	0	0	0	0	0	0	0	0	0
-1.4703	-1.9548	0.873	C	0	0	0	0	0	0	0	0	0	0	0	0
2.829	1.5903	-0.847	C	0	0	0	0	0	0	0	0	0	0	0	0
3.5045	1.8529	-1.6649	H	0	0	0	0	0	0	0	0	0	0	0	0
3.2335	0.7324	-0.3019	H	0	0	0	0	0	0	0	0	0	0	0	0
2.3641	2.7331	0.0819	C	0	0	0	0	0	0	0	0	0	0	0	0
2.7877	2.7615	1.0911	H	0	0	0	0	0	0	0	0	0	0	0	0
2.4911	3.7152	-0.3827	H	0	0	0	0	0	0	0	0	0	0	0	0
-2.9278	-1.6883	0.47	C	0	0	0	0	0	0	0	0	0	0	0	0
-3.3248	-2.5173	-0.1299	H	0	0	0	0	0	0	0	0	0	0	0	0
-3.0184	-0.7778	-0.1321	H	0	0	0	0	0	0	0	0	0	0	0	0
-3.5677	-1.5588	1.3512	H	0	0	0	0	0	0	0	0	0	0	0	0
-1.3653	-3.2938	1.6083	C	0	0	0	0	0	0	0	0	0	0	0	0
-1.6655	-4.1123	0.9322	H	0	0	0	0	0	0	0	0	0	0	0	0
-0.3212	-3.4708	1.8898	H	0	0	0	0	0	0	0	0	0	0	0	0
1.472	-0.8906	-2.4592	C	0	0	0	0	0	0	0	0	0	0	0	0
2.5527	-1.0069	-2.2983	H	0	0	0	0	0	0	0	0	0	0	0	0
1.3525	-0.3941	-3.4283	H	0	0	0	0	0	0	0	0	0	0	0	0
1.0306	-1.8898	-2.5206	H	0	0	0	0	0	0	0	0	0	0	0	0
-0.1543	3.2805	-0.3058	C	0	0	0	0	0	0	0	0	0	0	0	0
0.1247	3.8995	-1.1624	H	0	0	0	0	0	0	0	0	0	0	0	0
-0.261	3.9354	0.5661	H	0	0	0	0	0	0	0	0	0	0	0	0
-1.1385	2.8408	-0.5103	H	0	0	0	0	0	0	0	0	0	0	0	0
1.1722	2.0377	-2.5082	O	0	0	0	0	0	0	0	0	0	0	0	0
0.2261	2.005	-2.7036	H	0	0	0	0	0	0	0	0	0	0	0	0
-2.0972	-3.3385	2.8163	O	0	0	0	0	0	0	0	0	0	0	0	0
-3.0333	-3.3785	2.5935	H	0	0	0	0	0	0	0	0	0	0	0	0
1 5 2	0 0 0 0
1 6 1	0 0 0 0
2 4 1	0 0 0 0
2 6 1	0 0 0 0
3 7 1	0 0 0 0
3 5 1	0 0 0 0
3 4 1	0 0 0 0
4 8 1	0 0 0 0
4 9 1	0 0 0 0
10 11 1	0 0 0 0
10 12 1	0 0 0 0
5 10 1	0 0 0 0
13 14 1	0 0 0 0
13 15 1	0 0 0 0
3 13 1	0 0 0 0
13 16 1	0 0 0 0
10 16 1	0 0 0 0
17 18 1	0 0 0 0
17 19 1	0 0 0 0
6 17 1	0 0 0 0
20 21 1	0 0 0 0
20 22 1	0 0 0 0
17 20 1	0 0 0 0
2 20 1	0 0 0 0
23 24 1	0 0 0 0
23 25 1	0 0 0 0
23 26 1	0 0 0 0
16 23 1	0 0 0 0
27 28 1	0 0 0 0
27 29 1	0 0 0 0
16 27 1	0 0 0 0
30 31 1	0 0 0 0
30 32 1	0 0 0 0
30 33 1	0 0 0 0
1 30 1	0 0 0 0
34 35 1	0 0 0 0
34 36 1	0 0 0 0
34 37 1	0 0 0 0
2 34 1	0 0 0 0
38 39 1	0 0 0 0
6 38 1	0 0 0 0
40 41 1	0 0 0 0
27 40 1	0 0 0 0
M END
$$$$
M0011
Spartan	02182120013D
41 43 0	0 0 0 0	0 0 0	999	V2	0
0.3413	-0.1266	-1.4494	C	0	0	0	0	0	0	0	0	0	0	0	0
0.4691	2.2705	-0.3474	C	0	0	0	0	0	0	0	0	0	0	0	0
-1.0353	0.4665	0.572	C	0	0	0	0	0	0	0	0	0	0	0	0
0.0503	1.4885	0.9031	C	0	0	0	0	0	0	0	0	0	0	0	0
-0.5642	-0.4728	-0.5283	C	0	0	0	0	0	0	0	0	0	0	0	0
0.8837	1.2828	-1.4949	C	0	0	0	0	0	0	0	0	0	0	0	0
-1.932	1.0028	0.2324	H	0	0	0	0	0	0	0	0	0	0	0	0
-0.2862	2.1846	1.6833	H	0	0	0	0	0	0	0	0	0	0	0	0
0.9147	0.9489	1.3147	H	0	0	0	0	0	0	0	0	0	0	0	0
-1.1465	-1.8322	-0.2441	C	0	0	0	0	0	0	0	0	0	0	0	0
-0.6147	-2.6656	-0.7078	H	0	0	0	0	0	0	0	0	0	0	0	0
-2.1931	-1.8722	-0.5814	H	0	0	0	0	0	0	0	0	0	0	0	0
-1.4374	-0.4705	1.7401	C	0	0	0	0	0	0	0	0	0	0	0	0
-2.5095	-0.3869	1.9492	H	0	0	0	0	0	0	0	0	0	0	0	0
-0.917	-0.2059	2.6701	H	0	0	0	0	0	0	0	0	0	0	0	0
-1.107	-1.9183	1.2975	C	0	0	0	0	0	0	0	0	0	0	0	0
2.3649	1.5006	-1.1043	C	0	0	0	0	0	0	0	0	0	0	0	0
3.0384	1.6633	-1.949	H	0	0	0	0	0	0	0	0	0	0	0	0
2.7488	0.6851	-0.484	H	0	0	0	0	0	0	0	0	0	0	0	0
1.9467	2.7417	-0.2848	C	0	0	0	0	0	0	0	0	0	0	0	0
2.3785	2.8498	0.7155	H	0	0	0	0	0	0	0	0	0	0	0	0
2.1049	3.6702	-0.8404	H	0	0	0	0	0	0	0	0	0	0	0	0
-2.0866	-2.9459	1.8612	C	0	0	0	0	0	0	0	0	0	0	0	0
-1.8224	-3.956	1.535	H	0	0	0	0	0	0	0	0	0	0	0	0
-3.108	-2.7281	1.5282	H	0	0	0	0	0	0	0	0	0	0	0	0
-2.0792	-2.9313	2.9581	H	0	0	0	0	0	0	0	0	0	0	0	0
0.3191	-2.2547	1.7458	C	0	0	0	0	0	0	0	0	0	0	0	0
1.0125	-1.4885	1.3635	H	0	0	0	0	0	0	0	0	0	0	0	0
0.3606	-2.2268	2.8473	H	0	0	0	0	0	0	0	0	0	0	0	0
0.9182	-1.054	-2.485	C	0	0	0	0	0	0	0	0	0	0	0	0
2.0072	-1.1307	-2.3621	H	0	0	0	0	0	0	0	0	0	0	0	0
0.7479	-0.6575	-3.4914	H	0	0	0	0	0	0	0	0	0	0	0	0
0.4985	-2.0608	-2.4303	H	0	0	0	0	0	0	0	0	0	0	0	0
-0.5542	3.3383	-0.7106	C	0	0	0	0	0	0	0	0	0	0	0	0
-0.2621	3.8589	-1.626	H	0	0	0	0	0	0	0	0	0	0	0	0
-0.6282	4.0791	0.0935	H	0	0	0	0	0	0	0	0	0	0	0	0
-1.5553	2.9166	-0.8634	H	0	0	0	0	0	0	0	0	0	0	0	0
0.7102	1.8485	-2.7897	O	0	0	0	0	0	0	0	0	0	0	0	0
-0.237	1.8257	-2.9799	H	0	0	0	0	0	0	0	0	0	0	0	0
0.6696	-3.536	1.2584	O	0	0	0	0	0	0	0	0	0	0	0	0
1.591	-3.7012	1.4851	H	0	0	0	0	0	0	0	0	0	0	0	0
1 5 2	0 0 0 0
1 6 1	0 0 0 0
2 4 1	0 0 0 0
2 6 1	0 0 0 0
3 7 1	0 0 0 0
3 5 1	0 0 0 0
3 4 1	0 0 0 0
4 8 1	0 0 0 0
4 9 1	0 0 0 0
10 11 1	0 0 0 0
10 12 1	0 0 0 0
5 10 1	0 0 0 0
13 14 1	0 0 0 0
13 15 1	0 0 0 0
3 13 1	0 0 0 0
13 16 1	0 0 0 0
10 16 1	0 0 0 0
17 18 1	0 0 0 0
17 19 1	0 0 0 0
6 17 1	0 0 0 0
20 21 1	0 0 0 0
20 22 1	0 0 0 0
17 20 1	0 0 0 0
2 20 1	0 0 0 0
23 24 1	0 0 0 0
23 25 1	0 0 0 0
23 26 1	0 0 0 0
16 23 1	0 0 0 0
27 28 1	0 0 0 0
27 29 1	0 0 0 0
16 27 1	0 0 0 0
30 31 1	0 0 0 0
30 32 1	0 0 0 0
30 33 1	0 0 0 0
1 30 1	0 0 0 0
34 35 1	0 0 0 0
34 36 1	0 0 0 0
34 37 1	0 0 0 0
2 34 1	0 0 0 0
38 39 1	0 0 0 0
6 38 1	0 0 0 0
40 41 1	0 0 0 0
27 40 1	0 0 0 0
M END
$$$$
M0012
Spartan	02182120013D
41 43 0	0 0 0 0	0 0 0	999	V2	0
0.3666	-0.1126	-1.4569	C	0	0	0	0	0	0	0	0	0	0	0	0
0.507	2.2805	-0.3469	C	0	0	0	0	0	0	0	0	0	0	0	0
-1.0034	0.4803	0.5697	C	0	0	0	0	0	0	0	0	0	0	0	0
0.0872	1.4966	0.9018	C	0	0	0	0	0	0	0	0	0	0	0	0
-0.5387	-0.457	-0.535	C	0	0	0	0	0	0	0	0	0	0	0	0
0.9162	1.2942	-1.4983	C	0	0	0	0	0	0	0	0	0	0	0	0
-1.899	1.0216	0.2349	H	0	0	0	0	0	0	0	0	0	0	0	0
-0.2449	2.1917	1.6849	H	0	0	0	0	0	0	0	0	0	0	0	0
0.9498	0.9519	1.31	H	0	0	0	0	0	0	0	0	0	0	0	0
-1.1229	-1.8166	-0.2542	C	0	0	0	0	0	0	0	0	0	0	0	0
-0.5825	-2.6483	-0.7123	H	0	0	0	0	0	0	0	0	0	0	0	0
-2.1666	-1.8611	-0.6004	H	0	0	0	0	0	0	0	0	0	0	0	0
-1.4068	-0.4573	1.737	C	0	0	0	0	0	0	0	0	0	0	0	0
-2.476	-0.3629	1.9545	H	0	0	0	0	0	0	0	0	0	0	0	0
-0.877	-0.2	2.6634	H	0	0	0	0	0	0	0	0	0	0	0	0
-1.0868	-1.9042	1.2859	C	0	0	0	0	0	0	0	0	0	0	0	0
2.3982	1.5026	-1.107	C	0	0	0	0	0	0	0	0	0	0	0	0
3.0722	1.6621	-1.9507	H	0	0	0	0	0	0	0	0	0	0	0	0
2.7774	0.6844	-0.4881	H	0	0	0	0	0	0	0	0	0	0	0	0
1.9871	2.7451	-0.2862	C	0	0	0	0	0	0	0	0	0	0	0	0
2.4207	2.8503	0.7135	H	0	0	0	0	0	0	0	0	0	0	0	0
2.1486	3.6732	-0.8412	H	0	0	0	0	0	0	0	0	0	0	0	0
-2.0808	-2.9239	1.8402	C	0	0	0	0	0	0	0	0	0	0	0	0
-1.8838	-3.9297	1.4497	H	0	0	0	0	0	0	0	0	0	0	0	0
-3.1056	-2.6634	1.5537	H	0	0	0	0	0	0	0	0	0	0	0	0
-2.0401	-2.9655	2.9361	H	0	0	0	0	0	0	0	0	0	0	0	0
0.3448	-2.2531	1.7355	C	0	0	0	0	0	0	0	0	0	0	0	0
1.0454	-1.5133	1.3339	H	0	0	0	0	0	0	0	0	0	0	0	0
0.3993	-2.198	2.8353	H	0	0	0	0	0	0	0	0	0	0	0	0
0.9389	-1.0398	-2.4948	C	0	0	0	0	0	0	0	0	0	0	0	0
2.025	-1.1321	-2.363	H	0	0	0	0	0	0	0	0	0	0	0	0
0.781	-0.6334	-3.4991	H	0	0	0	0	0	0	0	0	0	0	0	0
0.5066	-2.0414	-2.4509	H	0	0	0	0	0	0	0	0	0	0	0	0
-0.5119	3.3541	-0.7049	C	0	0	0	0	0	0	0	0	0	0	0	0
-0.2217	3.8734	-1.6228	H	0	0	0	0	0	0	0	0	0	0	0	0
-0.5774	4.0956	0.1	H	0	0	0	0	0	0	0	0	0	0	0	0
-1.5165	2.9376	-0.8529	H	0	0	0	0	0	0	0	0	0	0	0	0
0.7448	1.8648	-2.7914	O	0	0	0	0	0	0	0	0	0	0	0	0
-0.2034	1.8495	-2.9808	H	0	0	0	0	0	0	0	0	0	0	0	0
0.8085	-3.5031	1.2669	O	0	0	0	0	0	0	0	0	0	0	0	0
0.3207	-4.1927	1.731	H	0	0	0	0	0	0	0	0	0	0	0	0
1 5 2	0 0 0 0
1 6 1	0 0 0 0
2 4 1	0 0 0 0
2 6 1	0 0 0 0
3 7 1	0 0 0 0
3 5 1	0 0 0 0
3 4 1	0 0 0 0
4 8 1	0 0 0 0
4 9 1	0 0 0 0
10 11 1	0 0 0 0
10 12 1	0 0 0 0
5 10 1	0 0 0 0
13 14 1	0 0 0 0
13 15 1	0 0 0 0
3 13 1	0 0 0 0
13 16 1	0 0 0 0
10 16 1	0 0 0 0
17 18 1	0 0 0 0
17 19 1	0 0 0 0
6 17 1	0 0 0 0
20 21 1	0 0 0 0
20 22 1	0 0 0 0
17 20 1	0 0 0 0
2 20 1	0 0 0 0
23 24 1	0 0 0 0
23 25 1	0 0 0 0
23 26 1	0 0 0 0
16 23 1	0 0 0 0
27 28 1	0 0 0 0
27 29 1	0 0 0 0
16 27 1	0 0 0 0
30 31 1	0 0 0 0
30 32 1	0 0 0 0
30 33 1	0 0 0 0
1 30 1	0 0 0 0
34 35 1	0 0 0 0
34 36 1	0 0 0 0
34 37 1	0 0 0 0
2 34 1	0 0 0 0
38 39 1	0 0 0 0
6 38 1	0 0 0 0
40 41 1	0 0 0 0
27 40 1	0 0 0 0
M END
$$$$
M0013
Spartan	02182120013D
41 43 0	0 0 0 0	0 0 0	999	V2	0
0.3358	-0.1327	-1.4261	C	0	0	0	0	0	0	0	0	0	0	0	0
0.4972	2.2562	-0.3119	C	0	0	0	0	0	0	0	0	0	0	0	0
-1.0324	0.4689	0.6012	C	0	0	0	0	0	0	0	0	0	0	0	0
0.0672	1.4756	0.9359	C	0	0	0	0	0	0	0	0	0	0	0	0
-0.5771	-0.4673	-0.5089	C	0	0	0	0	0	0	0	0	0	0	0	0
0.9005	1.2681	-1.4634	C	0	0	0	0	0	0	0	0	0	0	0	0
-1.9235	1.0183	0.269	H	0	0	0	0	0	0	0	0	0	0	0	0
-0.2628	2.1732	1.7167	H	0	0	0	0	0	0	0	0	0	0	0	0
0.9241	0.9262	1.3486	H	0	0	0	0	0	0	0	0	0	0	0	0
-1.1799	-1.8176	-0.2267	C	0	0	0	0	0	0	0	0	0	0	0	0
-0.6928	-2.6573	-0.7308	H	0	0	0	0	0	0	0	0	0	0	0	0
-2.2345	-1.8335	-0.5386	H	0	0	0	0	0	0	0	0	0	0	0	0
-1.4418	-0.4752	1.7628	C	0	0	0	0	0	0	0	0	0	0	0	0
-2.5155	-0.3931	1.965	H	0	0	0	0	0	0	0	0	0	0	0	0
-0.9258	-0.2174	2.6975	H	0	0	0	0	0	0	0	0	0	0	0	0
-1.1051	-1.9185	1.3122	C	0	0	0	0	0	0	0	0	0	0	0	0
2.384	1.4615	-1.0668	C	0	0	0	0	0	0	0	0	0	0	0	0
3.063	1.6158	-1.9088	H	0	0	0	0	0	0	0	0	0	0	0	0
2.754	0.6402	-0.4459	H	0	0	0	0	0	0	0	0	0	0	0	0
1.9812	2.7068	-0.2456	C	0	0	0	0	0	0	0	0	0	0	0	0
2.4138	2.8069	0.7545	H	0	0	0	0	0	0	0	0	0	0	0	0
2.152	3.634	-0.799	H	0	0	0	0	0	0	0	0	0	0	0	0
-2.0616	-2.9625	1.8821	C	0	0	0	0	0	0	0	0	0	0	0	0
-1.757	-3.9696	1.579	H	0	0	0	0	0	0	0	0	0	0	0	0
-3.0867	-2.787	1.5345	H	0	0	0	0	0	0	0	0	0	0	0	0
-2.0661	-2.9282	2.9785	H	0	0	0	0	0	0	0	0	0	0	0	0
0.3372	-2.2413	1.7484	C	0	0	0	0	0	0	0	0	0	0	0	0
1.0138	-1.4339	1.4323	H	0	0	0	0	0	0	0	0	0	0	0	0
0.3715	-2.2872	2.8424	H	0	0	0	0	0	0	0	0	0	0	0	0
0.9012	-1.0643	-2.4652	C	0	0	0	0	0	0	0	0	0	0	0	0
1.9791	-1.202	-2.3075	H	0	0	0	0	0	0	0	0	0	0	0	0
0.7887	-0.6338	-3.465	H	0	0	0	0	0	0	0	0	0	0	0	0
0.4245	-2.0471	-2.4593	H	0	0	0	0	0	0	0	0	0	0	0	0
-0.512	3.3393	-0.6727	C	0	0	0	0	0	0	0	0	0	0	0	0
-0.2125	3.8613	-1.5854	H	0	0	0	0	0	0	0	0	0	0	0	0
-0.5764	4.0774	0.1347	H	0	0	0	0	0	0	0	0	0	0	0	0
-1.5183	2.9311	-0.8282	H	0	0	0	0	0	0	0	0	0	0	0	0
0.7377	1.8413	-2.756	O	0	0	0	0	0	0	0	0	0	0	0	0
-0.2107	1.8548	-2.938	H	0	0	0	0	0	0	0	0	0	0	0	0
0.8084	-3.494	1.2898	O	0	0	0	0	0	0	0	0	0	0	0	0
1.0576	-3.3936	0.3645	H	0	0	0	0	0	0	0	0	0	0	0	0
1 5 2	0 0 0 0
1 6 1	0 0 0 0
2 4 1	0 0 0 0
2 6 1	0 0 0 0
3 7 1	0 0 0 0
3 5 1	0 0 0 0
3 4 1	0 0 0 0
4 8 1	0 0 0 0
4 9 1	0 0 0 0
10 11 1	0 0 0 0
10 12 1	0 0 0 0
5 10 1	0 0 0 0
13 14 1	0 0 0 0
13 15 1	0 0 0 0
3 13 1	0 0 0 0
13 16 1	0 0 0 0
10 16 1	0 0 0 0
17 18 1	0 0 0 0
17 19 1	0 0 0 0
6 17 1	0 0 0 0
20 21 1	0 0 0 0
20 22 1	0 0 0 0
17 20 1	0 0 0 0
2 20 1	0 0 0 0
23 24 1	0 0 0 0
23 25 1	0 0 0 0
23 26 1	0 0 0 0
16 23 1	0 0 0 0
27 28 1	0 0 0 0
27 29 1	0 0 0 0
16 27 1	0 0 0 0
30 31 1	0 0 0 0
30 32 1	0 0 0 0
30 33 1	0 0 0 0
1 30 1	0 0 0 0
34 35 1	0 0 0 0
34 36 1	0 0 0 0
34 37 1	0 0 0 0
2 34 1	0 0 0 0
38 39 1	0 0 0 0
6 38 1	0 0 0 0
40 41 1	0 0 0 0
27 40 1	0 0 0 0
M END
$$$$
M0014
Spartan	02182120013D
41 43 0	0 0 0 0	0 0 0	999	V2	0
0.3713	-0.1526	-1.5117	C	0	0	0	0	0	0	0	0	0	0	0	0
0.5149	2.2382	-0.396	C	0	0	0	0	0	0	0	0	0	0	0	0
-1.0119	0.4447	0.5062	C	0	0	0	0	0	0	0	0	0	0	0	0
0.0808	1.4556	0.8491	C	0	0	0	0	0	0	0	0	0	0	0	0
-0.537	-0.4953	-0.5921	C	0	0	0	0	0	0	0	0	0	0	0	0
0.9269	1.2524	-1.5468	C	0	0	0	0	0	0	0	0	0	0	0	0
-1.8986	0.9914	0.1563	H	0	0	0	0	0	0	0	0	0	0	0	0
-0.2573	2.1519	1.6282	H	0	0	0	0	0	0	0	0	0	0	0	0
0.935	0.9075	1.2692	H	0	0	0	0	0	0	0	0	0	0	0	0
-1.1141	-1.8576	-0.3031	C	0	0	0	0	0	0	0	0	0	0	0	0
-0.5752	-2.6865	-0.7744	H	0	0	0	0	0	0	0	0	0	0	0	0
-2.1579	-1.9111	-0.6473	H	0	0	0	0	0	0	0	0	0	0	0	0
-1.4355	-0.4876	1.6696	C	0	0	0	0	0	0	0	0	0	0	0	0
-2.5132	-0.4058	1.8522	H	0	0	0	0	0	0	0	0	0	0	0	0
-0.9307	-0.2373	2.609	H	0	0	0	0	0	0	0	0	0	0	0	0
-1.083	-1.9312	1.239	C	0	0	0	0	0	0	0	0	0	0	0	0
2.4068	1.4505	-1.1426	C	0	0	0	0	0	0	0	0	0	0	0	0
3.0897	1.6051	-1.9798	H	0	0	0	0	0	0	0	0	0	0	0	0
2.7745	0.6299	-0.5199	H	0	0	0	0	0	0	0	0	0	0	0	0
1.9972	2.6945	-0.3243	C	0	0	0	0	0	0	0	0	0	0	0	0
2.4241	2.7959	0.6785	H	0	0	0	0	0	0	0	0	0	0	0	0
2.1684	3.6219	-0.8776	H	0	0	0	0	0	0	0	0	0	0	0	0
-2.0589	-2.963	1.8022	C	0	0	0	0	0	0	0	0	0	0	0	0
-1.7883	-3.9807	1.4933	H	0	0	0	0	0	0	0	0	0	0	0	0
-3.0783	-2.7663	1.4526	H	0	0	0	0	0	0	0	0	0	0	0	0
-2.0845	-2.9325	2.8987	H	0	0	0	0	0	0	0	0	0	0	0	0
0.3578	-2.2717	1.6681	C	0	0	0	0	0	0	0	0	0	0	0	0
0.6214	-3.2699	1.2802	H	0	0	0	0	0	0	0	0	0	0	0	0
1.0551	-1.5566	1.2197	H	0	0	0	0	0	0	0	0	0	0	0	0
0.9494	-1.0797	-2.5471	C	0	0	0	0	0	0	0	0	0	0	0	0
2.0306	-1.196	-2.395	H	0	0	0	0	0	0	0	0	0	0	0	0
0.8214	-0.657	-3.5478	H	0	0	0	0	0	0	0	0	0	0	0	0
0.4959	-2.0725	-2.5299	H	0	0	0	0	0	0	0	0	0	0	0	0
-0.4949	3.3185	-0.7601	C	0	0	0	0	0	0	0	0	0	0	0	0
-0.1934	3.8404	-1.6725	H	0	0	0	0	0	0	0	0	0	0	0	0
-0.5641	4.0568	0.0472	H	0	0	0	0	0	0	0	0	0	0	0	0
-1.5004	2.9085	-0.9186	H	0	0	0	0	0	0	0	0	0	0	0	0
0.7698	1.8255	-2.8408	O	0	0	0	0	0	0	0	0	0	0	0	0
-0.1788	1.8308	-3.0317	H	0	0	0	0	0	0	0	0	0	0	0	0
0.5784	-2.1962	3.0616	O	0	0	0	0	0	0	0	0	0	0	0	0
0.0867	-2.913	3.4783	H	0	0	0	0	0	0	0	0	0	0	0	0
1 5 2	0 0 0 0
1 6 1	0 0 0 0
2 4 1	0 0 0 0
2 6 1	0 0 0 0
3 7 1	0 0 0 0
3 5 1	0 0 0 0
3 4 1	0 0 0 0
4 8 1	0 0 0 0
4 9 1	0 0 0 0
10 11 1	0 0 0 0
10 12 1	0 0 0 0
5 10 1	0 0 0 0
13 14 1	0 0 0 0
13 15 1	0 0 0 0
3 13 1	0 0 0 0
13 16 1	0 0 0 0
10 16 1	0 0 0 0
17 18 1	0 0 0 0
17 19 1	0 0 0 0
6 17 1	0 0 0 0
20 21 1	0 0 0 0
20 22 1	0 0 0 0
17 20 1	0 0 0 0
2 20 1	0 0 0 0
23 24 1	0 0 0 0
23 25 1	0 0 0 0
23 26 1	0 0 0 0
16 23 1	0 0 0 0
27 28 1	0 0 0 0
27 29 1	0 0 0 0
16 27 1	0 0 0 0
30 31 1	0 0 0 0
30 32 1	0 0 0 0
30 33 1	0 0 0 0
1 30 1	0 0 0 0
34 35 1	0 0 0 0
34 36 1	0 0 0 0
34 37 1	0 0 0 0
2 34 1	0 0 0 0
38 39 1	0 0 0 0
6 38 1	0 0 0 0
40 41 1	0 0 0 0
27 40 1	0 0 0 0
M END
$$$$
M0015
Spartan	02182120013D
41 43 0	0 0 0 0	0 0 0	999	V2	0
0.3147	-0.1622	-1.4293	C	0	0	0	0	0	0	0	0	0	0	0	0
0.4332	2.2366	-0.3363	C	0	0	0	0	0	0	0	0	0	0	0	0
-1.0265	0.4065	0.6234	C	0	0	0	0	0	0	0	0	0	0	0	0
0.0307	1.4641	0.9276	C	0	0	0	0	0	0	0	0	0	0	0	0
-0.5616	-0.5219	-0.485	C	0	0	0	0	0	0	0	0	0	0	0	0
0.8715	1.2435	-1.4573	C	0	0	0	0	0	0	0	0	0	0	0	0
-1.9466	0.9044	0.2878	H	0	0	0	0	0	0	0	0	0	0	0	0
-0.3307	2.1706	1.6856	H	0	0	0	0	0	0	0	0	0	0	0	0
0.8963	0.9491	1.3609	H	0	0	0	0	0	0	0	0	0	0	0	0
-1.1542	-1.879	-0.2062	C	0	0	0	0	0	0	0	0	0	0	0	0
-0.6449	-2.7142	-0.6996	H	0	0	0	0	0	0	0	0	0	0	0	0
-2.2006	-1.8975	-0.5448	H	0	0	0	0	0	0	0	0	0	0	0	0
-1.3745	-0.5323	1.808	C	0	0	0	0	0	0	0	0	0	0	0	0
-2.4247	-0.4141	2.0951	H	0	0	0	0	0	0	0	0	0	0	0	0
-0.7709	-0.2944	2.6905	H	0	0	0	0	0	0	0	0	0	0	0	0
-1.1131	-1.9882	1.3371	C	0	0	0	0	0	0	0	0	0	0	0	0
2.3464	1.443	-1.0005	C	0	0	0	0	0	0	0	0	0	0	0	0
3.0857	1.5551	-1.8003	H	0	0	0	0	0	0	0	0	0	0	0	0
2.681	0.6572	-0.3167	H	0	0	0	0	0	0	0	0	0	0	0	0
1.9048	2.7256	-0.2616	C	0	0	0	0	0	0	0	0	0	0	0	0
2.3152	2.8909	0.7388	H	0	0	0	0	0	0	0	0	0	0	0	0
2.066	3.6199	-0.8689	H	0	0	0	0	0	0	0	0	0	0	0	0
-2.1544	-2.9735	1.8686	C	0	0	0	0	0	0	0	0	0	0	0	0
-1.9574	-3.9926	1.5152	H	0	0	0	0	0	0	0	0	0	0	0	0
-3.1595	-2.6919	1.5371	H	0	0	0	0	0	0	0	0	0	0	0	0
-2.1558	-2.9924	2.9645	H	0	0	0	0	0	0	0	0	0	0	0	0
0.2753	-2.4692	1.8009	C	0	0	0	0	0	0	0	0	0	0	0	0
0.2662	-2.5878	2.8897	H	0	0	0	0	0	0	0	0	0	0	0	0
0.4704	-3.4635	1.3642	H	0	0	0	0	0	0	0	0	0	0	0	0
0.8244	-1.0688	-2.5192	C	0	0	0	0	0	0	0	0	0	0	0	0
1.919	-1.0028	-2.6039	H	0	0	0	0	0	0	0	0	0	0	0	0
0.4046	-0.7767	-3.4905	H	0	0	0	0	0	0	0	0	0	0	0	0
0.5653	-2.1169	-2.3543	H	0	0	0	0	0	0	0	0	0	0	0	0
-0.6117	3.2755	-0.7197	C	0	0	0	0	0	0	0	0	0	0	0	0
-0.3393	3.7771	-1.6518	H	0	0	0	0	0	0	0	0	0	0	0	0
-0.6945	4.028	0.0745	H	0	0	0	0	0	0	0	0	0	0	0	0
-1.5993	2.8222	-0.8627	H	0	0	0	0	0	0	0	0	0	0	0	0
0.6487	1.8574	-2.7213	O	0	0	0	0	0	0	0	0	0	0	0	0
1.2553	1.4537	-3.3518	H	0	0	0	0	0	0	0	0	0	0	0	0
1.3421	-1.5843	1.5258	O	0	0	0	0	0	0	0	0	0	0	0	0
1.3033	-1.3559	0.5864	H	0	0	0	0	0	0	0	0	0	0	0	0
1 5 2	0 0 0 0
1 6 1	0 0 0 0
2 4 1	0 0 0 0
2 6 1	0 0 0 0
3 7 1	0 0 0 0
3 5 1	0 0 0 0
3 4 1	0 0 0 0
4 8 1	0 0 0 0
4 9 1	0 0 0 0
10 11 1	0 0 0 0
10 12 1	0 0 0 0
5 10 1	0 0 0 0
13 14 1	0 0 0 0
13 15 1	0 0 0 0
3 13 1	0 0 0 0
13 16 1	0 0 0 0
10 16 1	0 0 0 0
17 18 1	0 0 0 0
17 19 1	0 0 0 0
6 17 1	0 0 0 0
20 21 1	0 0 0 0
20 22 1	0 0 0 0
17 20 1	0 0 0 0
2 20 1	0 0 0 0
23 24 1	0 0 0 0
23 25 1	0 0 0 0
23 26 1	0 0 0 0
16 23 1	0 0 0 0
27 28 1	0 0 0 0
27 29 1	0 0 0 0
16 27 1	0 0 0 0
30 31 1	0 0 0 0
30 32 1	0 0 0 0
30 33 1	0 0 0 0
1 30 1	0 0 0 0
34 35 1	0 0 0 0
34 36 1	0 0 0 0
34 37 1	0 0 0 0
2 34 1	0 0 0 0
38 39 1	0 0 0 0
6 38 1	0 0 0 0
40 41 1	0 0 0 0
27 40 1	0 0 0 0
M END
$$$$
M0016
Spartan	02182120013D
41 43 0	0 0 0 0	0 0 0	999	V2	0
0.3582	-0.1876	-1.5147	C	0	0	0	0	0	0	0	0	0	0	0	0
0.5043	2.2008	-0.3927	C	0	0	0	0	0	0	0	0	0	0	0	0
-1.0342	0.4124	0.4932	C	0	0	0	0	0	0	0	0	0	0	0	0
0.0633	1.4143	0.8477	C	0	0	0	0	0	0	0	0	0	0	0	0
-0.5516	-0.5324	-0.5979	C	0	0	0	0	0	0	0	0	0	0	0	0
0.9116	1.218	-1.5485	C	0	0	0	0	0	0	0	0	0	0	0	0
-1.9108	0.9685	0.1346	H	0	0	0	0	0	0	0	0	0	0	0	0
-0.272	2.1088	1.6297	H	0	0	0	0	0	0	0	0	0	0	0	0
0.9164	0.8587	1.2624	H	0	0	0	0	0	0	0	0	0	0	0	0
-1.1157	-1.8975	-0.298	C	0	0	0	0	0	0	0	0	0	0	0	0
-0.5659	-2.7241	-0.759	H	0	0	0	0	0	0	0	0	0	0	0	0
-2.1575	-1.967	-0.6442	H	0	0	0	0	0	0	0	0	0	0	0	0
-1.4828	-0.519	1.6467	C	0	0	0	0	0	0	0	0	0	0	0	0
-2.5677	-0.4612	1.7838	H	0	0	0	0	0	0	0	0	0	0	0	0
-1.0454	-0.2213	2.6078	H	0	0	0	0	0	0	0	0	0	0	0	0
-1.0905	-1.9624	1.2454	C	0	0	0	0	0	0	0	0	0	0	0	0
2.3936	1.4115	-1.1463	C	0	0	0	0	0	0	0	0	0	0	0	0
3.075	1.5711	-1.9842	H	0	0	0	0	0	0	0	0	0	0	0	0
2.7618	0.5858	-0.5305	H	0	0	0	0	0	0	0	0	0	0	0	0
1.9882	2.6506	-0.3183	C	0	0	0	0	0	0	0	0	0	0	0	0
2.4167	2.7442	0.6844	H	0	0	0	0	0	0	0	0	0	0	0	0
2.1622	3.5815	-0.8647	H	0	0	0	0	0	0	0	0	0	0	0	0
-2.0445	-3.0082	1.8163	C	0	0	0	0	0	0	0	0	0	0	0	0
-1.7895	-4.0103	1.4512	H	0	0	0	0	0	0	0	0	0	0	0	0
-3.0795	-2.7947	1.5254	H	0	0	0	0	0	0	0	0	0	0	0	0
-1.9855	-3.0269	2.9087	H	0	0	0	0	0	0	0	0	0	0	0	0
0.3519	-2.2851	1.6843	C	0	0	0	0	0	0	0	0	0	0	0	0
0.6092	-3.2915	1.3369	H	0	0	0	0	0	0	0	0	0	0	0	0
1.0543	-1.5861	1.2048	H	0	0	0	0	0	0	0	0	0	0	0	0
0.9429	-1.1149	-2.5458	C	0	0	0	0	0	0	0	0	0	0	0	0
2.0241	-1.2254	-2.3909	H	0	0	0	0	0	0	0	0	0	0	0	0
0.8151	-0.6965	-3.5492	H	0	0	0	0	0	0	0	0	0	0	0	0
0.4924	-2.1092	-2.5257	H	0	0	0	0	0	0	0	0	0	0	0	0
-0.4987	3.2889	-0.752	C	0	0	0	0	0	0	0	0	0	0	0	0
-0.194	3.8106	-1.6639	H	0	0	0	0	0	0	0	0	0	0	0	0
-0.5615	4.0256	0.0575	H	0	0	0	0	0	0	0	0	0	0	0	0
-1.5073	2.8862	-0.9112	H	0	0	0	0	0	0	0	0	0	0	0	0
0.7522	1.7959	-2.8392	O	0	0	0	0	0	0	0	0	0	0	0	0
-0.1949	1.7954	-3.0322	H	0	0	0	0	0	0	0	0	0	0	0	0
0.5365	-2.3085	3.0856	O	0	0	0	0	0	0	0	0	0	0	0	0
0.5197	-1.399	3.4025	H	0	0	0	0	0	0	0	0	0	0	0	0
1 5 2	0 0 0 0
1 6 1	0 0 0 0
2 4 1	0 0 0 0
2 6 1	0 0 0 0
3 7 1	0 0 0 0
3 5 1	0 0 0 0
3 4 1	0 0 0 0
4 8 1	0 0 0 0
4 9 1	0 0 0 0
10 11 1	0 0 0 0
10 12 1	0 0 0 0
5 10 1	0 0 0 0
13 14 1	0 0 0 0
13 15 1	0 0 0 0
3 13 1	0 0 0 0
13 16 1	0 0 0 0
10 16 1	0 0 0 0
17 18 1	0 0 0 0
17 19 1	0 0 0 0
6 17 1	0 0 0 0
20 21 1	0 0 0 0
20 22 1	0 0 0 0
17 20 1	0 0 0 0
2 20 1	0 0 0 0
23 24 1	0 0 0 0
23 25 1	0 0 0 0
23 26 1	0 0 0 0
16 23 1	0 0 0 0
27 28 1	0 0 0 0
27 29 1	0 0 0 0
16 27 1	0 0 0 0
30 31 1	0 0 0 0
30 32 1	0 0 0 0
30 33 1	0 0 0 0
1 30 1	0 0 0 0
34 35 1	0 0 0 0
34 36 1	0 0 0 0
34 37 1	0 0 0 0
2 34 1	0 0 0 0
38 39 1	0 0 0 0
6 38 1	0 0 0 0
40 41 1	0 0 0 0
27 40 1	0 0 0 0
M END
$$$$
M0017
Spartan	02182120013D
41 43 0	0 0 0 0	0 0 0	999	V2	0
0.3066	-0.1781	-1.449	C	0	0	0	0	0	0	0	0	0	0	0	0
0.4306	2.2115	-0.3295	C	0	0	0	0	0	0	0	0	0	0	0	0
-1.0346	0.3789	0.6115	C	0	0	0	0	0	0	0	0	0	0	0	0
0.0255	1.4296	0.9272	C	0	0	0	0	0	0	0	0	0	0	0	0
-0.565	-0.5424	-0.5014	C	0	0	0	0	0	0	0	0	0	0	0	0
0.8545	1.2272	-1.4758	C	0	0	0	0	0	0	0	0	0	0	0	0
-1.953	0.8828	0.2793	H	0	0	0	0	0	0	0	0	0	0	0	0
-0.332	2.1287	1.695	H	0	0	0	0	0	0	0	0	0	0	0	0
0.8902	0.9059	1.3524	H	0	0	0	0	0	0	0	0	0	0	0	0
-1.1427	-1.9062	-0.2234	C	0	0	0	0	0	0	0	0	0	0	0	0
-0.6233	-2.7344	-0.7177	H	0	0	0	0	0	0	0	0	0	0	0	0
-2.1884	-1.9362	-0.5632	H	0	0	0	0	0	0	0	0	0	0	0	0
-1.3854	-0.5666	1.79	C	0	0	0	0	0	0	0	0	0	0	0	0
-2.4408	-0.4617	2.0638	H	0	0	0	0	0	0	0	0	0	0	0	0
-0.796	-0.3235	2.6808	H	0	0	0	0	0	0	0	0	0	0	0	0
-1.1036	-2.0182	1.3193	C	0	0	0	0	0	0	0	0	0	0	0	0
2.3366	1.4258	-1.0384	C	0	0	0	0	0	0	0	0	0	0	0	0
3.0575	1.5504	-1.853	H	0	0	0	0	0	0	0	0	0	0	0	0
2.6879	0.624	-0.3823	H	0	0	0	0	0	0	0	0	0	0	0	0
1.9081	2.6869	-0.253	C	0	0	0	0	0	0	0	0	0	0	0	0
2.3283	2.8166	0.7485	H	0	0	0	0	0	0	0	0	0	0	0	0
2.0781	3.6105	-0.8182	H	0	0	0	0	0	0	0	0	0	0	0	0
-2.1332	-3.0169	1.8488	C	0	0	0	0	0	0	0	0	0	0	0	0
-1.9239	-4.0331	1.4936	H	0	0	0	0	0	0	0	0	0	0	0	0
-3.1417	-2.7468	1.5166	H	0	0	0	0	0	0	0	0	0	0	0	0
-2.1353	-3.0378	2.9449	H	0	0	0	0	0	0	0	0	0	0	0	0
0.2902	-2.4825	1.7845	C	0	0	0	0	0	0	0	0	0	0	0	0
0.2858	-2.592	2.8747	H	0	0	0	0	0	0	0	0	0	0	0	0
0.4929	-3.4783	1.3549	H	0	0	0	0	0	0	0	0	0	0	0	0
0.8329	-1.0797	-2.5332	C	0	0	0	0	0	0	0	0	0	0	0	0
1.9294	-1.043	-2.567	H	0	0	0	0	0	0	0	0	0	0	0	0
0.4774	-0.7395	-3.5107	H	0	0	0	0	0	0	0	0	0	0	0	0
0.5293	-2.1208	-2.3997	H	0	0	0	0	0	0	0	0	0	0	0	0
-0.6086	3.2626	-0.6919	C	0	0	0	0	0	0	0	0	0	0	0	0
-0.3423	3.799	-1.6073	H	0	0	0	0	0	0	0	0	0	0	0	0
-0.699	3.9969	0.1171	H	0	0	0	0	0	0	0	0	0	0	0	0
-1.5936	2.8133	-0.8576	H	0	0	0	0	0	0	0	0	0	0	0	0
0.6092	1.7288	-2.7819	O	0	0	0	0	0	0	0	0	0	0	0	0
1.1359	2.5284	-2.9017	H	0	0	0	0	0	0	0	0	0	0	0	0
1.3481	-1.5904	1.4983	O	0	0	0	0	0	0	0	0	0	0	0	0
1.3075	-1.38	0.5548	H	0	0	0	0	0	0	0	0	0	0	0	0
1 5 2	0 0 0 0
1 6 1	0 0 0 0
2 4 1	0 0 0 0
2 6 1	0 0 0 0
3 7 1	0 0 0 0
3 5 1	0 0 0 0
3 4 1	0 0 0 0
4 8 1	0 0 0 0
4 9 1	0 0 0 0
10 11 1	0 0 0 0
10 12 1	0 0 0 0
5 10 1	0 0 0 0
13 14 1	0 0 0 0
13 15 1	0 0 0 0
3 13 1	0 0 0 0
13 16 1	0 0 0 0
10 16 1	0 0 0 0
17 18 1	0 0 0 0
17 19 1	0 0 0 0
6 17 1	0 0 0 0
20 21 1	0 0 0 0
20 22 1	0 0 0 0
17 20 1	0 0 0 0
2 20 1	0 0 0 0
23 24 1	0 0 0 0
23 25 1	0 0 0 0
23 26 1	0 0 0 0
16 23 1	0 0 0 0
27 28 1	0 0 0 0
27 29 1	0 0 0 0
16 27 1	0 0 0 0
30 31 1	0 0 0 0
30 32 1	0 0 0 0
30 33 1	0 0 0 0
1 30 1	0 0 0 0
34 35 1	0 0 0 0
34 36 1	0 0 0 0
34 37 1	0 0 0 0
2 34 1	0 0 0 0
38 39 1	0 0 0 0
6 38 1	0 0 0 0
40 41 1	0 0 0 0
27 40 1	0 0 0 0
M END
$$$$

## Sheet: 4S7R9R11S
M0001
Spartan	02182119593D
41 43 0	0 0 0 0	0 0 0	999	V2	0
0.5544	0.1277	-1.4893	C	0	0	0	0	0	0	0	0	0	0	0	0
1.0522	2.1161	0.1079	C	0	0	0	0	0	0	0	0	0	0	0	0
-0.2465	0.0979	0.9018	C	0	0	0	0	0	0	0	0	0	0	0	0
-0.1477	1.6158	0.9116	C	0	0	0	0	0	0	0	0	0	0	0	0
-0.0956	-0.476	-0.4894	C	0	0	0	0	0	0	0	0	0	0	0	0
1.2275	1.4754	-1.3132	C	0	0	0	0	0	0	0	0	0	0	0	0
0.5616	-0.3008	1.533	H	0	0	0	0	0	0	0	0	0	0	0	0
-1.0627	2.0344	0.4663	H	0	0	0	0	0	0	0	0	0	0	0	0
-0.0957	1.9925	1.9412	H	0	0	0	0	0	0	0	0	0	0	0	0
-0.8745	-1.7774	-0.572	C	0	0	0	0	0	0	0	0	0	0	0	0
-0.2339	-2.6376	-0.8111	H	0	0	0	0	0	0	0	0	0	0	0	0
-1.6237	-1.7225	-1.3717	H	0	0	0	0	0	0	0	0	0	0	0	0
-1.5627	-0.5153	1.3895	C	0	0	0	0	0	0	0	0	0	0	0	0
-2.4069	0.0523	0.9735	H	0	0	0	0	0	0	0	0	0	0	0	0
-1.6637	-0.5223	2.4789	H	0	0	0	0	0	0	0	0	0	0	0	0
-1.5662	-1.9445	0.8055	C	0	0	0	0	0	0	0	0	0	0	0	0
2.745	1.3689	-1.0444	C	0	0	0	0	0	0	0	0	0	0	0	0
3.2722	2.2143	-1.4938	H	0	0	0	0	0	0	0	0	0	0	0	0
3.2335	0.4388	-1.3469	H	0	0	0	0	0	0	0	0	0	0	0	0
2.4658	1.5717	0.462	C	0	0	0	0	0	0	0	0	0	0	0	0
2.4424	0.6243	1.0066	H	0	0	0	0	0	0	0	0	0	0	0	0
3.1215	2.2652	0.9965	H	0	0	0	0	0	0	0	0	0	0	0	0
-2.9816	-2.5103	0.6804	C	0	0	0	0	0	0	0	0	0	0	0	0
-2.9721	-3.5222	0.2551	H	0	0	0	0	0	0	0	0	0	0	0	0
-3.5971	-1.8784	0.0303	H	0	0	0	0	0	0	0	0	0	0	0	0
-3.4829	-2.5515	1.6555	H	0	0	0	0	0	0	0	0	0	0	0	0
-0.7042	-2.8818	1.6738	C	0	0	0	0	0	0	0	0	0	0	0	0
-0.6756	-3.8769	1.1997	H	0	0	0	0	0	0	0	0	0	0	0	0
0.3271	-2.5174	1.7126	H	0	0	0	0	0	0	0	0	0	0	0	0
0.6953	-0.4796	-2.8622	C	0	0	0	0	0	0	0	0	0	0	0	0
1.7518	-0.5245	-3.1532	H	0	0	0	0	0	0	0	0	0	0	0	0
0.1947	0.1273	-3.624	H	0	0	0	0	0	0	0	0	0	0	0	0
0.2881	-1.4929	-2.9062	H	0	0	0	0	0	0	0	0	0	0	0	0
1.0531	3.6415	0.0464	C	0	0	0	0	0	0	0	0	0	0	0	0
1.8915	4.0274	-0.5404	H	0	0	0	0	0	0	0	0	0	0	0	0
1.1245	4.0517	1.0608	H	0	0	0	0	0	0	0	0	0	0	0	0
0.1318	4.0219	-0.4089	H	0	0	0	0	0	0	0	0	0	0	0	0
0.9517	2.3106	-2.425	O	0	0	0	0	0	0	0	0	0	0	0	0
-0.0093	2.3814	-2.496	H	0	0	0	0	0	0	0	0	0	0	0	0
-1.1234	-2.9728	3.0198	O	0	0	0	0	0	0	0	0	0	0	0	0
-1.9597	-3.4522	3.0388	H	0	0	0	0	0	0	0	0	0	0	0	0
1 5 2	0 0 0 0
1 6 1	0 0 0 0
2 4 1	0 0 0 0
2 6 1	0 0 0 0
3 7 1	0 0 0 0
3 5 1	0 0 0 0
3 4 1	0 0 0 0
4 8 1	0 0 0 0
4 9 1	0 0 0 0
10 11 1	0 0 0 0
10 12 1	0 0 0 0
5 10 1	0 0 0 0
13 14 1	0 0 0 0
13 15 1	0 0 0 0
3 13 1	0 0 0 0
13 16 1	0 0 0 0
10 16 1	0 0 0 0
17 18 1	0 0 0 0
17 19 1	0 0 0 0
6 17 1	0 0 0 0
20 21 1	0 0 0 0
20 22 1	0 0 0 0
17 20 1	0 0 0 0
2 20 1	0 0 0 0
23 24 1	0 0 0 0
23 25 1	0 0 0 0
23 26 1	0 0 0 0
16 23 1	0 0 0 0
27 28 1	0 0 0 0
27 29 1	0 0 0 0
16 27 1	0 0 0 0
30 31 1	0 0 0 0
30 32 1	0 0 0 0
30 33 1	0 0 0 0
1 30 1	0 0 0 0
34 35 1	0 0 0 0
34 36 1	0 0 0 0
34 37 1	0 0 0 0
2 34 1	0 0 0 0
38 39 1	0 0 0 0
6 38 1	0 0 0 0
40 41 1	0 0 0 0
27 40 1	0 0 0 0
M END
$$$$
M0002
Spartan	02182119593D
41 43 0	0 0 0 0	0 0 0	999	V2	0
0.593	0.1157	-1.4627	C	0	0	0	0	0	0	0	0	0	0	0	0
0.9382	2.1345	0.1276	C	0	0	0	0	0	0	0	0	0	0	0	0
-0.328	0.0893	0.8855	C	0	0	0	0	0	0	0	0	0	0	0	0
-0.2921	1.6095	0.8655	C	0	0	0	0	0	0	0	0	0	0	0	0
-0.0718	-0.5021	-0.4828	C	0	0	0	0	0	0	0	0	0	0	0	0
1.2014	1.4887	-1.2774	C	0	0	0	0	0	0	0	0	0	0	0	0
0.4529	-0.2624	1.5765	H	0	0	0	0	0	0	0	0	0	0	0	0
-1.187	1.9814	0.3469	H	0	0	0	0	0	0	0	0	0	0	0	0
-0.3208	2.0098	1.8874	H	0	0	0	0	0	0	0	0	0	0	0	0
-0.7925	-1.8345	-0.5883	C	0	0	0	0	0	0	0	0	0	0	0	0
-0.1066	-2.673	-0.7744	H	0	0	0	0	0	0	0	0	0	0	0	0
-1.4948	-1.821	-1.4312	H	0	0	0	0	0	0	0	0	0	0	0	0
-1.646	-0.5695	1.3047	C	0	0	0	0	0	0	0	0	0	0	0	0
-2.485	-0.0447	0.8269	H	0	0	0	0	0	0	0	0	0	0	0	0
-1.8132	-0.5622	2.3858	H	0	0	0	0	0	0	0	0	0	0	0	0
-1.5565	-2.0072	0.7496	C	0	0	0	0	0	0	0	0	0	0	0	0
2.7159	1.4285	-0.9246	C	0	0	0	0	0	0	0	0	0	0	0	0
3.2592	2.2876	-1.3358	H	0	0	0	0	0	0	0	0	0	0	0	0
3.2536	0.5164	-1.1977	H	0	0	0	0	0	0	0	0	0	0	0	0
2.344	1.6284	0.561	C	0	0	0	0	0	0	0	0	0	0	0	0
2.3132	0.6811	1.1048	H	0	0	0	0	0	0	0	0	0	0	0	0
2.9529	2.3368	1.1306	H	0	0	0	0	0	0	0	0	0	0	0	0
-2.9379	-2.6338	0.5547	C	0	0	0	0	0	0	0	0	0	0	0	0
-2.8628	-3.6526	0.1542	H	0	0	0	0	0	0	0	0	0	0	0	0
-3.5375	-2.0418	-0.1449	H	0	0	0	0	0	0	0	0	0	0	0	0
-3.4956	-2.6758	1.4985	H	0	0	0	0	0	0	0	0	0	0	0	0
-0.7076	-2.8926	1.6826	C	0	0	0	0	0	0	0	0	0	0	0	0
-0.6117	-3.8935	1.2292	H	0	0	0	0	0	0	0	0	0	0	0	0
0.3045	-2.485	1.7713	H	0	0	0	0	0	0	0	0	0	0	0	0
0.8015	-0.4917	-2.825	C	0	0	0	0	0	0	0	0	0	0	0	0
1.8555	-0.4269	-3.1213	H	0	0	0	0	0	0	0	0	0	0	0	0
0.2304	0.0531	-3.583	H	0	0	0	0	0	0	0	0	0	0	0	0
0.5075	-1.5437	-2.8532	H	0	0	0	0	0	0	0	0	0	0	0	0
0.8996	3.6593	0.0554	C	0	0	0	0	0	0	0	0	0	0	0	0
1.8011	4.0795	-0.4089	H	0	0	0	0	0	0	0	0	0	0	0	0
0.8357	4.0804	1.0647	H	0	0	0	0	0	0	0	0	0	0	0	0
0.0293	4.002	-0.5141	H	0	0	0	0	0	0	0	0	0	0	0	0
0.8343	2.2365	-2.4188	O	0	0	0	0	0	0	0	0	0	0	0	0
1.3402	3.057	-2.4079	H	0	0	0	0	0	0	0	0	0	0	0	0
-1.1966	-2.9801	3.005	O	0	0	0	0	0	0	0	0	0	0	0	0
-2.0201	-3.4813	2.9839	H	0	0	0	0	0	0	0	0	0	0	0	0
1 5 2	0 0 0 0
1 6 1	0 0 0 0
2 4 1	0 0 0 0
2 6 1	0 0 0 0
3 7 1	0 0 0 0
3 5 1	0 0 0 0
3 4 1	0 0 0 0
4 8 1	0 0 0 0
4 9 1	0 0 0 0
10 11 1	0 0 0 0
10 12 1	0 0 0 0
5 10 1	0 0 0 0
13 14 1	0 0 0 0
13 15 1	0 0 0 0
3 13 1	0 0 0 0
13 16 1	0 0 0 0
10 16 1	0 0 0 0
17 18 1	0 0 0 0
17 19 1	0 0 0 0
6 17 1	0 0 0 0
20 21 1	0 0 0 0
20 22 1	0 0 0 0
17 20 1	0 0 0 0
2 20 1	0 0 0 0
23 24 1	0 0 0 0
23 25 1	0 0 0 0
23 26 1	0 0 0 0
16 23 1	0 0 0 0
27 28 1	0 0 0 0
27 29 1	0 0 0 0
16 27 1	0 0 0 0
30 31 1	0 0 0 0
30 32 1	0 0 0 0
30 33 1	0 0 0 0
1 30 1	0 0 0 0
34 35 1	0 0 0 0
34 36 1	0 0 0 0
34 37 1	0 0 0 0
2 34 1	0 0 0 0
38 39 1	0 0 0 0
6 38 1	0 0 0 0
40 41 1	0 0 0 0
27 40 1	0 0 0 0
M END
$$$$
M0003
Spartan	02182119593D
41 43 0	0 0 0 0	0 0 0	999	V2	0
0.5161	0.14	-1.5016	C	0	0	0	0	0	0	0	0	0	0	0	0
1.0234	2.1185	0.1045	C	0	0	0	0	0	0	0	0	0	0	0	0
-0.2702	0.0949	0.8943	C	0	0	0	0	0	0	0	0	0	0	0	0
-0.1716	1.6126	0.912	C	0	0	0	0	0	0	0	0	0	0	0	0
-0.1271	-0.4707	-0.5011	C	0	0	0	0	0	0	0	0	0	0	0	0
1.189	1.4871	-1.3221	C	0	0	0	0	0	0	0	0	0	0	0	0
0.5427	-0.3065	1.5183	H	0	0	0	0	0	0	0	0	0	0	0	0
-1.0896	2.0329	0.474	H	0	0	0	0	0	0	0	0	0	0	0	0
-0.1145	1.9842	1.9435	H	0	0	0	0	0	0	0	0	0	0	0	0
-0.9092	-1.7697	-0.5866	C	0	0	0	0	0	0	0	0	0	0	0	0
-0.2758	-2.6294	-0.8461	H	0	0	0	0	0	0	0	0	0	0	0	0
-1.671	-1.7032	-1.3737	H	0	0	0	0	0	0	0	0	0	0	0	0
-1.5828	-0.5232	1.3855	C	0	0	0	0	0	0	0	0	0	0	0	0
-2.4288	0.0407	0.9687	H	0	0	0	0	0	0	0	0	0	0	0	0
-1.6853	-0.5281	2.4742	H	0	0	0	0	0	0	0	0	0	0	0	0
-1.588	-1.9518	0.7959	C	0	0	0	0	0	0	0	0	0	0	0	0
2.7084	1.3821	-1.0653	C	0	0	0	0	0	0	0	0	0	0	0	0
3.2298	2.2334	-1.5114	H	0	0	0	0	0	0	0	0	0	0	0	0
3.1971	0.4559	-1.3803	H	0	0	0	0	0	0	0	0	0	0	0	0
2.4392	1.5716	0.4444	C	0	0	0	0	0	0	0	0	0	0	0	0
2.418	0.6191	0.9806	H	0	0	0	0	0	0	0	0	0	0	0	0
3.0988	2.2601	0.981	H	0	0	0	0	0	0	0	0	0	0	0	0
-2.9987	-2.5299	0.6856	C	0	0	0	0	0	0	0	0	0	0	0	0
-2.9826	-3.5161	0.2057	H	0	0	0	0	0	0	0	0	0	0	0	0
-3.6389	-1.8735	0.0856	H	0	0	0	0	0	0	0	0	0	0	0	0
-3.4484	-2.643	1.676	H	0	0	0	0	0	0	0	0	0	0	0	0
-0.7183	-2.8867	1.6448	C	0	0	0	0	0	0	0	0	0	0	0	0
-0.7181	-3.8841	1.1743	H	0	0	0	0	0	0	0	0	0	0	0	0
0.3239	-2.529	1.6501	H	0	0	0	0	0	0	0	0	0	0	0	0
0.6469	-0.4582	-2.8793	C	0	0	0	0	0	0	0	0	0	0	0	0
1.6995	-0.4874	-3.1858	H	0	0	0	0	0	0	0	0	0	0	0	0
0.1278	0.1442	-3.6314	H	0	0	0	0	0	0	0	0	0	0	0	0
0.2532	-1.4762	-2.922	H	0	0	0	0	0	0	0	0	0	0	0	0
1.0243	3.644	0.0537	C	0	0	0	0	0	0	0	0	0	0	0	0
1.8584	4.0345	-0.5364	H	0	0	0	0	0	0	0	0	0	0	0	0
1.1024	4.0476	1.0704	H	0	0	0	0	0	0	0	0	0	0	0	0
0.0998	4.0273	-0.3927	H	0	0	0	0	0	0	0	0	0	0	0	0
0.9037	2.3288	-2.4256	O	0	0	0	0	0	0	0	0	0	0	0	0
-0.0572	2.3948	-2.4927	H	0	0	0	0	0	0	0	0	0	0	0	0
-1.2395	-2.9458	2.9579	O	0	0	0	0	0	0	0	0	0	0	0	0
-0.6867	-3.5417	3.4732	H	0	0	0	0	0	0	0	0	0	0	0	0
1 5 2	0 0 0 0
1 6 1	0 0 0 0
2 4 1	0 0 0 0
2 6 1	0 0 0 0
3 7 1	0 0 0 0
3 5 1	0 0 0 0
3 4 1	0 0 0 0
4 8 1	0 0 0 0
4 9 1	0 0 0 0
10 11 1	0 0 0 0
10 12 1	0 0 0 0
5 10 1	0 0 0 0
13 14 1	0 0 0 0
13 15 1	0 0 0 0
3 13 1	0 0 0 0
13 16 1	0 0 0 0
10 16 1	0 0 0 0
17 18 1	0 0 0 0
17 19 1	0 0 0 0
6 17 1	0 0 0 0
20 21 1	0 0 0 0
20 22 1	0 0 0 0
17 20 1	0 0 0 0
2 20 1	0 0 0 0
23 24 1	0 0 0 0
23 25 1	0 0 0 0
23 26 1	0 0 0 0
16 23 1	0 0 0 0
27 28 1	0 0 0 0
27 29 1	0 0 0 0
16 27 1	0 0 0 0
30 31 1	0 0 0 0
30 32 1	0 0 0 0
30 33 1	0 0 0 0
1 30 1	0 0 0 0
34 35 1	0 0 0 0
34 36 1	0 0 0 0
34 37 1	0 0 0 0
2 34 1	0 0 0 0
38 39 1	0 0 0 0
6 38 1	0 0 0 0
40 41 1	0 0 0 0
27 40 1	0 0 0 0
M END
$$$$
M0004
Spartan	02182119593D
41 43 0	0 0 0 0	0 0 0	999	V2	0
0.5471	0.1648	-1.436	C	0	0	0	0	0	0	0	0	0	0	0	0
1.0521	2.1421	0.1733	C	0	0	0	0	0	0	0	0	0	0	0	0
-0.2561	0.1251	0.952	C	0	0	0	0	0	0	0	0	0	0	0	0
-0.1518	1.6425	0.9717	C	0	0	0	0	0	0	0	0	0	0	0	0
-0.1111	-0.4417	-0.4429	C	0	0	0	0	0	0	0	0	0	0	0	0
1.2265	1.5076	-1.2515	C	0	0	0	0	0	0	0	0	0	0	0	0
0.5541	-0.2791	1.5772	H	0	0	0	0	0	0	0	0	0	0	0	0
-1.0643	2.067	0.5268	H	0	0	0	0	0	0	0	0	0	0	0	0
-0.1003	2.014	2.0037	H	0	0	0	0	0	0	0	0	0	0	0	0
-0.9016	-1.7337	-0.5366	C	0	0	0	0	0	0	0	0	0	0	0	0
-0.2822	-2.6078	-0.7689	H	0	0	0	0	0	0	0	0	0	0	0	0
-1.6492	-1.6601	-1.3373	H	0	0	0	0	0	0	0	0	0	0	0	0
-1.5746	-0.4862	1.4398	C	0	0	0	0	0	0	0	0	0	0	0	0
-2.4168	0.0929	1.0367	H	0	0	0	0	0	0	0	0	0	0	0	0
-1.6724	-0.4864	2.5323	H	0	0	0	0	0	0	0	0	0	0	0	0
-1.5959	-1.9092	0.8373	C	0	0	0	0	0	0	0	0	0	0	0	0
2.7432	1.3949	-0.9812	C	0	0	0	0	0	0	0	0	0	0	0	0
3.2727	2.2426	-1.4241	H	0	0	0	0	0	0	0	0	0	0	0	0
3.2301	0.4661	-1.2894	H	0	0	0	0	0	0	0	0	0	0	0	0
2.4623	1.588	0.526	C	0	0	0	0	0	0	0	0	0	0	0	0
2.4334	0.6361	1.063	H	0	0	0	0	0	0	0	0	0	0	0	0
3.1214	2.2733	1.0669	H	0	0	0	0	0	0	0	0	0	0	0	0
-3.0175	-2.4562	0.7005	C	0	0	0	0	0	0	0	0	0	0	0	0
-3.0277	-3.4259	0.1881	H	0	0	0	0	0	0	0	0	0	0	0	0
-3.6399	-1.7754	0.1098	H	0	0	0	0	0	0	0	0	0	0	0	0
-3.4932	-2.5793	1.6818	H	0	0	0	0	0	0	0	0	0	0	0	0
-0.7619	-2.8467	1.7328	C	0	0	0	0	0	0	0	0	0	0	0	0
0.2539	-2.4565	1.8456	H	0	0	0	0	0	0	0	0	0	0	0	0
-1.2146	-2.8813	2.7373	H	0	0	0	0	0	0	0	0	0	0	0	0
0.6883	-0.4372	-2.8109	C	0	0	0	0	0	0	0	0	0	0	0	0
1.7417	-0.455	-3.1143	H	0	0	0	0	0	0	0	0	0	0	0	0
0.1637	0.1543	-3.5677	H	0	0	0	0	0	0	0	0	0	0	0	0
0.3081	-1.46	-2.8484	H	0	0	0	0	0	0	0	0	0	0	0	0
1.0602	3.667	0.1221	C	0	0	0	0	0	0	0	0	0	0	0	0
1.9016	4.0527	-0.4602	H	0	0	0	0	0	0	0	0	0	0	0	0
1.1308	4.0712	1.139	H	0	0	0	0	0	0	0	0	0	0	0	0
0.1422	4.0541	-0.3336	H	0	0	0	0	0	0	0	0	0	0	0	0
0.9568	2.3505	-2.3578	O	0	0	0	0	0	0	0	0	0	0	0	0
-0.0034	2.4088	-2.4462	H	0	0	0	0	0	0	0	0	0	0	0	0
-0.5998	-4.1479	1.2058	O	0	0	0	0	0	0	0	0	0	0	0	0
-1.456	-4.5898	1.2373	H	0	0	0	0	0	0	0	0	0	0	0	0
1 5 2	0 0 0 0
1 6 1	0 0 0 0
2 4 1	0 0 0 0
2 6 1	0 0 0 0
3 7 1	0 0 0 0
3 5 1	0 0 0 0
3 4 1	0 0 0 0
4 8 1	0 0 0 0
4 9 1	0 0 0 0
10 11 1	0 0 0 0
10 12 1	0 0 0 0
5 10 1	0 0 0 0
13 14 1	0 0 0 0
13 15 1	0 0 0 0
3 13 1	0 0 0 0
13 16 1	0 0 0 0
10 16 1	0 0 0 0
17 18 1	0 0 0 0
17 19 1	0 0 0 0
6 17 1	0 0 0 0
20 21 1	0 0 0 0
20 22 1	0 0 0 0
17 20 1	0 0 0 0
2 20 1	0 0 0 0
23 24 1	0 0 0 0
23 25 1	0 0 0 0
23 26 1	0 0 0 0
16 23 1	0 0 0 0
27 28 1	0 0 0 0
27 29 1	0 0 0 0
16 27 1	0 0 0 0
30 31 1	0 0 0 0
30 32 1	0 0 0 0
30 33 1	0 0 0 0
1 30 1	0 0 0 0
34 35 1	0 0 0 0
34 36 1	0 0 0 0
34 37 1	0 0 0 0
2 34 1	0 0 0 0
38 39 1	0 0 0 0
6 38 1	0 0 0 0
40 41 1	0 0 0 0
27 40 1	0 0 0 0
M END
$$$$
M0005
Spartan	02182119593D
41 43 0	0 0 0 0	0 0 0	999	V2	0
0.5604	0.1187	-1.4764	C	0	0	0	0	0	0	0	0	0	0	0	0
0.9043	2.1383	0.1132	C	0	0	0	0	0	0	0	0	0	0	0	0
-0.3552	0.0897	0.8742	C	0	0	0	0	0	0	0	0	0	0	0	0
-0.3237	1.6101	0.8531	C	0	0	0	0	0	0	0	0	0	0	0	0
-0.1015	-0.5006	-0.4954	C	0	0	0	0	0	0	0	0	0	0	0	0
1.1671	1.4928	-1.2921	C	0	0	0	0	0	0	0	0	0	0	0	0
0.43	-0.2593	1.562	H	0	0	0	0	0	0	0	0	0	0	0	0
-1.2206	1.9789	0.3356	H	0	0	0	0	0	0	0	0	0	0	0	0
-0.3522	2.0112	1.8747	H	0	0	0	0	0	0	0	0	0	0	0	0
-0.8255	-1.8314	-0.5998	C	0	0	0	0	0	0	0	0	0	0	0	0
-0.1458	-2.6702	-0.8044	H	0	0	0	0	0	0	0	0	0	0	0	0
-1.542	-1.8079	-1.4303	H	0	0	0	0	0	0	0	0	0	0	0	0
-1.6694	-0.5741	1.2976	C	0	0	0	0	0	0	0	0	0	0	0	0
-2.5099	-0.0576	0.8141	H	0	0	0	0	0	0	0	0	0	0	0	0
-1.8405	-0.5591	2.3775	H	0	0	0	0	0	0	0	0	0	0	0	0
-1.5763	-2.0142	0.7445	C	0	0	0	0	0	0	0	0	0	0	0	0
2.6824	1.4371	-0.9418	C	0	0	0	0	0	0	0	0	0	0	0	0
3.2226	2.2977	-1.3536	H	0	0	0	0	0	0	0	0	0	0	0	0
3.222	0.5263	-1.2164	H	0	0	0	0	0	0	0	0	0	0	0	0
2.3124	1.6367	0.5443	C	0	0	0	0	0	0	0	0	0	0	0	0
2.2847	0.6893	1.088	H	0	0	0	0	0	0	0	0	0	0	0	0
2.9197	2.347	1.1131	H	0	0	0	0	0	0	0	0	0	0	0	0
-2.9517	-2.6574	0.5668	C	0	0	0	0	0	0	0	0	0	0	0	0
-2.8642	-3.6516	0.1125	H	0	0	0	0	0	0	0	0	0	0	0	0
-3.5833	-2.0435	-0.0844	H	0	0	0	0	0	0	0	0	0	0	0	0
-3.4535	-2.7696	1.5317	H	0	0	0	0	0	0	0	0	0	0	0	0
-0.7182	-2.8909	1.6642	C	0	0	0	0	0	0	0	0	0	0	0	0
-0.6479	-3.8975	1.2195	H	0	0	0	0	0	0	0	0	0	0	0	0
0.3057	-2.4878	1.7203	H	0	0	0	0	0	0	0	0	0	0	0	0
0.7651	-0.4867	-2.8403	C	0	0	0	0	0	0	0	0	0	0	0	0
1.821	-0.4331	-3.1337	H	0	0	0	0	0	0	0	0	0	0	0	0
0.2015	0.0674	-3.5978	H	0	0	0	0	0	0	0	0	0	0	0	0
0.4584	-1.5355	-2.8725	H	0	0	0	0	0	0	0	0	0	0	0	0
0.8605	3.6632	0.0397	C	0	0	0	0	0	0	0	0	0	0	0	0
1.7608	4.0858	-0.4252	H	0	0	0	0	0	0	0	0	0	0	0	0
0.7949	4.0851	1.0488	H	0	0	0	0	0	0	0	0	0	0	0	0
-0.0113	4.0024	-0.5303	H	0	0	0	0	0	0	0	0	0	0	0	0
0.7969	2.2398	-2.4331	O	0	0	0	0	0	0	0	0	0	0	0	0
1.2987	3.0628	-2.4217	H	0	0	0	0	0	0	0	0	0	0	0	0
-1.3108	-2.9441	2.9477	O	0	0	0	0	0	0	0	0	0	0	0	0
-0.7655	-3.5081	3.5058	H	0	0	0	0	0	0	0	0	0	0	0	0
1 5 2	0 0 0 0
1 6 1	0 0 0 0
2 4 1	0 0 0 0
2 6 1	0 0 0 0
3 7 1	0 0 0 0
3 5 1	0 0 0 0
3 4 1	0 0 0 0
4 8 1	0 0 0 0
4 9 1	0 0 0 0
10 11 1	0 0 0 0
10 12 1	0 0 0 0
5 10 1	0 0 0 0
13 14 1	0 0 0 0
13 15 1	0 0 0 0
3 13 1	0 0 0 0
13 16 1	0 0 0 0
10 16 1	0 0 0 0
17 18 1	0 0 0 0
17 19 1	0 0 0 0
6 17 1	0 0 0 0
20 21 1	0 0 0 0
20 22 1	0 0 0 0
17 20 1	0 0 0 0
2 20 1	0 0 0 0
23 24 1	0 0 0 0
23 25 1	0 0 0 0
23 26 1	0 0 0 0
16 23 1	0 0 0 0
27 28 1	0 0 0 0
27 29 1	0 0 0 0
16 27 1	0 0 0 0
30 31 1	0 0 0 0
30 32 1	0 0 0 0
30 33 1	0 0 0 0
1 30 1	0 0 0 0
34 35 1	0 0 0 0
34 36 1	0 0 0 0
34 37 1	0 0 0 0
2 34 1	0 0 0 0
38 39 1	0 0 0 0
6 38 1	0 0 0 0
40 41 1	0 0 0 0
27 40 1	0 0 0 0
M END
$$$$
M0006
Spartan	02182119593D
41 43 0	0 0 0 0	0 0 0	999	V2	0
0.5693	0.1556	-1.4156	C	0	0	0	0	0	0	0	0	0	0	0	0
0.925	2.1654	0.1833	C	0	0	0	0	0	0	0	0	0	0	0	0
-0.333	0.1146	0.9376	C	0	0	0	0	0	0	0	0	0	0	0	0
-0.2994	1.635	0.9273	C	0	0	0	0	0	0	0	0	0	0	0	0
-0.0903	-0.4693	-0.4366	C	0	0	0	0	0	0	0	0	0	0	0	0
1.1774	1.5283	-1.2276	C	0	0	0	0	0	0	0	0	0	0	0	0
0.4566	-0.2395	1.6174	H	0	0	0	0	0	0	0	0	0	0	0	0
-1.1985	2.0088	0.4172	H	0	0	0	0	0	0	0	0	0	0	0	0
-0.3211	2.03	1.9518	H	0	0	0	0	0	0	0	0	0	0	0	0
-0.8152	-1.7979	-0.5466	C	0	0	0	0	0	0	0	0	0	0	0	0
-0.1458	-2.6469	-0.7284	H	0	0	0	0	0	0	0	0	0	0	0	0
-1.5217	-1.7716	-1.3861	H	0	0	0	0	0	0	0	0	0	0	0	0
-1.6485	-0.5471	1.3651	C	0	0	0	0	0	0	0	0	0	0	0	0
-2.4909	-0.0151	0.9027	H	0	0	0	0	0	0	0	0	0	0	0	0
-1.8075	-0.5314	2.4504	H	0	0	0	0	0	0	0	0	0	0	0	0
-1.5723	-1.9806	0.7925	C	0	0	0	0	0	0	0	0	0	0	0	0
2.6949	1.4689	-0.8879	C	0	0	0	0	0	0	0	0	0	0	0	0
3.2334	2.3321	-1.2969	H	0	0	0	0	0	0	0	0	0	0	0	0
3.2318	0.5598	-1.1715	H	0	0	0	0	0	0	0	0	0	0	0	0
2.3346	1.6574	0.6021	C	0	0	0	0	0	0	0	0	0	0	0	0
2.31	0.7055	1.138	H	0	0	0	0	0	0	0	0	0	0	0	0
2.9473	2.362	1.1724	H	0	0	0	0	0	0	0	0	0	0	0	0
-2.959	-2.5947	0.5936	C	0	0	0	0	0	0	0	0	0	0	0	0
-2.8995	-3.5718	0.0988	H	0	0	0	0	0	0	0	0	0	0	0	0
-3.5795	-1.9523	-0.0405	H	0	0	0	0	0	0	0	0	0	0	0	0
-3.4794	-2.7241	1.5513	H	0	0	0	0	0	0	0	0	0	0	0	0
-0.7454	-2.8624	1.7486	C	0	0	0	0	0	0	0	0	0	0	0	0
0.2464	-2.4268	1.9016	H	0	0	0	0	0	0	0	0	0	0	0	0
-1.2455	-2.896	2.7308	H	0	0	0	0	0	0	0	0	0	0	0	0
0.7698	-0.4453	-2.7818	C	0	0	0	0	0	0	0	0	0	0	0	0
1.82	-0.3694	-3.0887	H	0	0	0	0	0	0	0	0	0	0	0	0
0.1857	0.0952	-3.5323	H	0	0	0	0	0	0	0	0	0	0	0	0
0.4869	-1.4999	-2.8083	H	0	0	0	0	0	0	0	0	0	0	0	0
0.8842	3.6905	0.1214	C	0	0	0	0	0	0	0	0	0	0	0	0
1.7828	4.1142	-0.3455	H	0	0	0	0	0	0	0	0	0	0	0	0
0.8257	4.1056	1.1338	H	0	0	0	0	0	0	0	0	0	0	0	0
0.0105	4.0358	-0.4416	H	0	0	0	0	0	0	0	0	0	0	0	0
0.799	2.2828	-2.361	O	0	0	0	0	0	0	0	0	0	0	0	0
1.3061	3.1012	-2.3524	H	0	0	0	0	0	0	0	0	0	0	0	0
-0.5026	-4.1664	1.2604	O	0	0	0	0	0	0	0	0	0	0	0	0
-1.3422	-4.6401	1.2513	H	0	0	0	0	0	0	0	0	0	0	0	0
1 5 2	0 0 0 0
1 6 1	0 0 0 0
2 4 1	0 0 0 0
2 6 1	0 0 0 0
3 7 1	0 0 0 0
3 5 1	0 0 0 0
3 4 1	0 0 0 0
4 8 1	0 0 0 0
4 9 1	0 0 0 0
10 11 1	0 0 0 0
10 12 1	0 0 0 0
5 10 1	0 0 0 0
13 14 1	0 0 0 0
13 15 1	0 0 0 0
3 13 1	0 0 0 0
13 16 1	0 0 0 0
10 16 1	0 0 0 0
17 18 1	0 0 0 0
17 19 1	0 0 0 0
6 17 1	0 0 0 0
20 21 1	0 0 0 0
20 22 1	0 0 0 0
17 20 1	0 0 0 0
2 20 1	0 0 0 0
23 24 1	0 0 0 0
23 25 1	0 0 0 0
23 26 1	0 0 0 0
16 23 1	0 0 0 0
27 28 1	0 0 0 0
27 29 1	0 0 0 0
16 27 1	0 0 0 0
30 31 1	0 0 0 0
30 32 1	0 0 0 0
30 33 1	0 0 0 0
1 30 1	0 0 0 0
34 35 1	0 0 0 0
34 36 1	0 0 0 0
34 37 1	0 0 0 0
2 34 1	0 0 0 0
38 39 1	0 0 0 0
6 38 1	0 0 0 0
40 41 1	0 0 0 0
27 40 1	0 0 0 0
M END
$$$$
M0007
Spartan	02182119593D
41 43 0	0 0 0 0	0 0 0	999	V2	0
0.6064	0.0968	-1.47	C	0	0	0	0	0	0	0	0	0	0	0	0
0.948	2.1315	0.1109	C	0	0	0	0	0	0	0	0	0	0	0	0
-0.3213	0.0829	0.8737	C	0	0	0	0	0	0	0	0	0	0	0	0
-0.2761	1.603	0.8586	C	0	0	0	0	0	0	0	0	0	0	0	0
-0.0776	-0.5116	-0.4957	C	0	0	0	0	0	0	0	0	0	0	0	0
1.2238	1.4694	-1.285	C	0	0	0	0	0	0	0	0	0	0	0	0
0.4667	-0.2762	1.5539	H	0	0	0	0	0	0	0	0	0	0	0	0
-1.1794	1.9794	0.3555	H	0	0	0	0	0	0	0	0	0	0	0	0
-0.2943	2.002	1.8814	H	0	0	0	0	0	0	0	0	0	0	0	0
-0.8113	-1.8373	-0.5944	C	0	0	0	0	0	0	0	0	0	0	0	0
-0.1362	-2.68	-0.7977	H	0	0	0	0	0	0	0	0	0	0	0	0
-1.5294	-1.8135	-1.4238	H	0	0	0	0	0	0	0	0	0	0	0	0
-1.6405	-0.571	1.2951	C	0	0	0	0	0	0	0	0	0	0	0	0
-2.4771	-0.0507	0.8088	H	0	0	0	0	0	0	0	0	0	0	0	0
-1.8296	-0.5231	2.3745	H	0	0	0	0	0	0	0	0	0	0	0	0
-1.5566	-2.0163	0.7533	C	0	0	0	0	0	0	0	0	0	0	0	0
2.7266	1.4226	-0.9308	C	0	0	0	0	0	0	0	0	0	0	0	0
3.2477	2.2779	-1.3688	H	0	0	0	0	0	0	0	0	0	0	0	0
3.264	0.5053	-1.1863	H	0	0	0	0	0	0	0	0	0	0	0	0
2.3577	1.6451	0.553	C	0	0	0	0	0	0	0	0	0	0	0	0
2.3375	0.7078	1.1158	H	0	0	0	0	0	0	0	0	0	0	0	0
2.9597	2.3712	1.1074	H	0	0	0	0	0	0	0	0	0	0	0	0
-2.9354	-2.6524	0.5865	C	0	0	0	0	0	0	0	0	0	0	0	0
-2.8559	-3.6387	0.1143	H	0	0	0	0	0	0	0	0	0	0	0	0
-3.5814	-2.0279	-0.0411	H	0	0	0	0	0	0	0	0	0	0	0	0
-3.4173	-2.7865	1.5594	H	0	0	0	0	0	0	0	0	0	0	0	0
-0.6942	-2.9064	1.6704	C	0	0	0	0	0	0	0	0	0	0	0	0
-0.6377	-3.9084	1.2308	H	0	0	0	0	0	0	0	0	0	0	0	0
0.3364	-2.5197	1.7184	H	0	0	0	0	0	0	0	0	0	0	0	0
0.8393	-0.5293	-2.8212	C	0	0	0	0	0	0	0	0	0	0	0	0
1.9075	-0.5186	-3.0687	H	0	0	0	0	0	0	0	0	0	0	0	0
0.3374	0.0297	-3.6168	H	0	0	0	0	0	0	0	0	0	0	0	0
0.494	-1.5646	-2.8577	H	0	0	0	0	0	0	0	0	0	0	0	0
0.8977	3.6534	0.0173	C	0	0	0	0	0	0	0	0	0	0	0	0
1.7552	4.0585	-0.5271	H	0	0	0	0	0	0	0	0	0	0	0	0
0.892	4.0871	1.0244	H	0	0	0	0	0	0	0	0	0	0	0	0
-0.0069	3.9891	-0.5017	H	0	0	0	0	0	0	0	0	0	0	0	0
0.9838	2.2735	-2.4266	O	0	0	0	0	0	0	0	0	0	0	0	0
0.0268	2.2964	-2.5659	H	0	0	0	0	0	0	0	0	0	0	0	0
-1.2261	-3.0891	2.9664	O	0	0	0	0	0	0	0	0	0	0	0	0
-1.124	-2.2613	3.4495	H	0	0	0	0	0	0	0	0	0	0	0	0
1 5 2	0 0 0 0
1 6 1	0 0 0 0
2 4 1	0 0 0 0
2 6 1	0 0 0 0
3 7 1	0 0 0 0
3 5 1	0 0 0 0
3 4 1	0 0 0 0
4 8 1	0 0 0 0
4 9 1	0 0 0 0
10 11 1	0 0 0 0
10 12 1	0 0 0 0
5 10 1	0 0 0 0
13 14 1	0 0 0 0
13 15 1	0 0 0 0
3 13 1	0 0 0 0
13 16 1	0 0 0 0
10 16 1	0 0 0 0
17 18 1	0 0 0 0
17 19 1	0 0 0 0
6 17 1	0 0 0 0
20 21 1	0 0 0 0
20 22 1	0 0 0 0
17 20 1	0 0 0 0
2 20 1	0 0 0 0
23 24 1	0 0 0 0
23 25 1	0 0 0 0
23 26 1	0 0 0 0
16 23 1	0 0 0 0
27 28 1	0 0 0 0
27 29 1	0 0 0 0
16 27 1	0 0 0 0
30 31 1	0 0 0 0
30 32 1	0 0 0 0
30 33 1	0 0 0 0
1 30 1	0 0 0 0
34 35 1	0 0 0 0
34 36 1	0 0 0 0
34 37 1	0 0 0 0
2 34 1	0 0 0 0
38 39 1	0 0 0 0
6 38 1	0 0 0 0
40 41 1	0 0 0 0
27 40 1	0 0 0 0
M END
$$$$
M0008
Spartan	02182119593D
41 43 0	0 0 0 0	0 0 0	999	V2	0
0.5114	0.1748	-1.4471	C	0	0	0	0	0	0	0	0	0	0	0	0
1.017	2.1491	0.1647	C	0	0	0	0	0	0	0	0	0	0	0	0
-0.2756	0.123	0.9457	C	0	0	0	0	0	0	0	0	0	0	0	0
-0.1786	1.6407	0.9696	C	0	0	0	0	0	0	0	0	0	0	0	0
-0.1368	-0.4391	-0.4515	C	0	0	0	0	0	0	0	0	0	0	0	0
1.1859	1.5203	-1.2626	C	0	0	0	0	0	0	0	0	0	0	0	0
0.5406	-0.2796	1.5644	H	0	0	0	0	0	0	0	0	0	0	0	0
-1.0965	2.0617	0.532	H	0	0	0	0	0	0	0	0	0	0	0	0
-0.1224	2.0096	2.0024	H	0	0	0	0	0	0	0	0	0	0	0	0
-0.9201	-1.7356	-0.5439	C	0	0	0	0	0	0	0	0	0	0	0	0
-0.2964	-2.6039	-0.7845	H	0	0	0	0	0	0	0	0	0	0	0	0
-1.6725	-1.6652	-1.3397	H	0	0	0	0	0	0	0	0	0	0	0	0
-1.5881	-0.4969	1.4382	C	0	0	0	0	0	0	0	0	0	0	0	0
-2.4352	0.0773	1.0388	H	0	0	0	0	0	0	0	0	0	0	0	0
-1.6827	-0.4995	2.531	H	0	0	0	0	0	0	0	0	0	0	0	0
-1.6127	-1.919	0.8322	C	0	0	0	0	0	0	0	0	0	0	0	0
2.7046	1.4134	-1.002	C	0	0	0	0	0	0	0	0	0	0	0	0
3.2286	2.2639	-1.4463	H	0	0	0	0	0	0	0	0	0	0	0	0
3.1925	0.4864	-1.3158	H	0	0	0	0	0	0	0	0	0	0	0	0
2.4324	1.6028	0.507	C	0	0	0	0	0	0	0	0	0	0	0	0
2.4118	0.65	1.0431	H	0	0	0	0	0	0	0	0	0	0	0	0
3.0905	2.2918	1.0451	H	0	0	0	0	0	0	0	0	0	0	0	0
-3.033	-2.4698	0.7023	C	0	0	0	0	0	0	0	0	0	0	0	0
-3.024	-3.4691	0.2584	H	0	0	0	0	0	0	0	0	0	0	0	0
-3.644	-1.8135	0.0721	H	0	0	0	0	0	0	0	0	0	0	0	0
-3.5157	-2.5397	1.6849	H	0	0	0	0	0	0	0	0	0	0	0	0
-0.7838	-2.8581	1.7165	C	0	0	0	0	0	0	0	0	0	0	0	0
0.231	-2.4516	1.8501	H	0	0	0	0	0	0	0	0	0	0	0	0
-1.2539	-2.9166	2.712	H	0	0	0	0	0	0	0	0	0	0	0	0
0.6449	-0.4215	-2.8255	C	0	0	0	0	0	0	0	0	0	0	0	0
1.6953	-0.4274	-3.1399	H	0	0	0	0	0	0	0	0	0	0	0	0
0.1062	0.1669	-3.5751	H	0	0	0	0	0	0	0	0	0	0	0	0
0.2742	-1.448	-2.8626	H	0	0	0	0	0	0	0	0	0	0	0	0
1.0162	3.6747	0.1167	C	0	0	0	0	0	0	0	0	0	0	0	0
1.852	4.0666	-0.4699	H	0	0	0	0	0	0	0	0	0	0	0	0
1.0904	4.0772	1.1343	H	0	0	0	0	0	0	0	0	0	0	0	0
0.0931	4.0576	-0.333	H	0	0	0	0	0	0	0	0	0	0	0	0
0.9063	2.3657	-2.365	O	0	0	0	0	0	0	0	0	0	0	0	0
-0.0551	2.4159	-2.4505	H	0	0	0	0	0	0	0	0	0	0	0	0
-0.7308	-4.1344	1.1081	O	0	0	0	0	0	0	0	0	0	0	0	0
-0.1669	-4.7008	1.6455	H	0	0	0	0	0	0	0	0	0	0	0	0
1 5 2	0 0 0 0
1 6 1	0 0 0 0
2 4 1	0 0 0 0
2 6 1	0 0 0 0
3 7 1	0 0 0 0
3 5 1	0 0 0 0
3 4 1	0 0 0 0
4 8 1	0 0 0 0
4 9 1	0 0 0 0
10 11 1	0 0 0 0
10 12 1	0 0 0 0
5 10 1	0 0 0 0
13 14 1	0 0 0 0
13 15 1	0 0 0 0
3 13 1	0 0 0 0
13 16 1	0 0 0 0
10 16 1	0 0 0 0
17 18 1	0 0 0 0
17 19 1	0 0 0 0
6 17 1	0 0 0 0
20 21 1	0 0 0 0
20 22 1	0 0 0 0
17 20 1	0 0 0 0
2 20 1	0 0 0 0
23 24 1	0 0 0 0
23 25 1	0 0 0 0
23 26 1	0 0 0 0
16 23 1	0 0 0 0
27 28 1	0 0 0 0
27 29 1	0 0 0 0
16 27 1	0 0 0 0
30 31 1	0 0 0 0
30 32 1	0 0 0 0
30 33 1	0 0 0 0
1 30 1	0 0 0 0
34 35 1	0 0 0 0
34 36 1	0 0 0 0
34 37 1	0 0 0 0
2 34 1	0 0 0 0
38 39 1	0 0 0 0
6 38 1	0 0 0 0
40 41 1	0 0 0 0
27 40 1	0 0 0 0
M END
$$$$
M0009
Spartan	02182119593D
41 43 0	0 0 0 0	0 0 0	999	V2	0
0.5756	0.0876	-1.4717	C	0	0	0	0	0	0	0	0	0	0	0	0
0.9171	2.1102	0.1143	C	0	0	0	0	0	0	0	0	0	0	0	0
-0.3539	0.0686	0.8721	C	0	0	0	0	0	0	0	0	0	0	0	0
-0.3168	1.5887	0.8487	C	0	0	0	0	0	0	0	0	0	0	0	0
-0.0932	-0.5282	-0.4932	C	0	0	0	0	0	0	0	0	0	0	0	0
1.1835	1.4611	-1.2884	C	0	0	0	0	0	0	0	0	0	0	0	0
0.4249	-0.2831	1.5666	H	0	0	0	0	0	0	0	0	0	0	0	0
-1.2092	1.9592	0.3251	H	0	0	0	0	0	0	0	0	0	0	0	0
-0.3497	1.9933	1.8691	H	0	0	0	0	0	0	0	0	0	0	0	0
-0.8185	-1.8581	-0.5968	C	0	0	0	0	0	0	0	0	0	0	0	0
-0.1374	-2.6983	-0.7904	H	0	0	0	0	0	0	0	0	0	0	0	0
-1.5279	-1.8387	-1.4335	H	0	0	0	0	0	0	0	0	0	0	0	0
-1.6757	-0.5901	1.2781	C	0	0	0	0	0	0	0	0	0	0	0	0
-2.5076	-0.0763	0.7776	H	0	0	0	0	0	0	0	0	0	0	0	0
-1.8797	-0.5386	2.3547	H	0	0	0	0	0	0	0	0	0	0	0	0
-1.5771	-2.0372	0.7433	C	0	0	0	0	0	0	0	0	0	0	0	0
2.6971	1.4016	-0.9315	C	0	0	0	0	0	0	0	0	0	0	0	0
3.2413	2.2607	-1.3413	H	0	0	0	0	0	0	0	0	0	0	0	0
3.2358	0.4896	-1.2026	H	0	0	0	0	0	0	0	0	0	0	0	0
2.3208	1.6025	0.5528	C	0	0	0	0	0	0	0	0	0	0	0	0
2.2877	0.6548	1.0958	H	0	0	0	0	0	0	0	0	0	0	0	0
2.9285	2.3102	1.1245	H	0	0	0	0	0	0	0	0	0	0	0	0
-2.9501	-2.6826	0.565	C	0	0	0	0	0	0	0	0	0	0	0	0
-2.86	-3.6689	0.0937	H	0	0	0	0	0	0	0	0	0	0	0	0
-3.5941	-2.0623	-0.069	H	0	0	0	0	0	0	0	0	0	0	0	0
-3.4398	-2.8192	1.534	H	0	0	0	0	0	0	0	0	0	0	0	0
-0.7188	-2.9182	1.6724	C	0	0	0	0	0	0	0	0	0	0	0	0
-0.6551	-3.9227	1.2398	H	0	0	0	0	0	0	0	0	0	0	0	0
0.3098	-2.5271	1.7258	H	0	0	0	0	0	0	0	0	0	0	0	0
0.7864	-0.5226	-2.8321	C	0	0	0	0	0	0	0	0	0	0	0	0
1.84	-0.4543	-3.1289	H	0	0	0	0	0	0	0	0	0	0	0	0
0.2127	0.0178	-3.591	H	0	0	0	0	0	0	0	0	0	0	0	0
0.4963	-1.5756	-2.857	H	0	0	0	0	0	0	0	0	0	0	0	0
0.8801	3.6349	0.0383	C	0	0	0	0	0	0	0	0	0	0	0	0
1.7833	4.0527	-0.4246	H	0	0	0	0	0	0	0	0	0	0	0	0
0.8138	4.0592	1.0463	H	0	0	0	0	0	0	0	0	0	0	0	0
0.0119	3.977	-0.5349	H	0	0	0	0	0	0	0	0	0	0	0	0
0.8179	2.2059	-2.4317	O	0	0	0	0	0	0	0	0	0	0	0	0
1.3293	3.0237	-2.4268	H	0	0	0	0	0	0	0	0	0	0	0	0
-1.2589	-3.0954	2.9661	O	0	0	0	0	0	0	0	0	0	0	0	0
-1.1704	-2.2615	3.4412	H	0	0	0	0	0	0	0	0	0	0	0	0
1 5 2	0 0 0 0
1 6 1	0 0 0 0
2 4 1	0 0 0 0
2 6 1	0 0 0 0
3 7 1	0 0 0 0
3 5 1	0 0 0 0
3 4 1	0 0 0 0
4 8 1	0 0 0 0
4 9 1	0 0 0 0
10 11 1	0 0 0 0
10 12 1	0 0 0 0
5 10 1	0 0 0 0
13 14 1	0 0 0 0
13 15 1	0 0 0 0
3 13 1	0 0 0 0
13 16 1	0 0 0 0
10 16 1	0 0 0 0
17 18 1	0 0 0 0
17 19 1	0 0 0 0
6 17 1	0 0 0 0
20 21 1	0 0 0 0
20 22 1	0 0 0 0
17 20 1	0 0 0 0
2 20 1	0 0 0 0
23 24 1	0 0 0 0
23 25 1	0 0 0 0
23 26 1	0 0 0 0
16 23 1	0 0 0 0
27 28 1	0 0 0 0
27 29 1	0 0 0 0
16 27 1	0 0 0 0
30 31 1	0 0 0 0
30 32 1	0 0 0 0
30 33 1	0 0 0 0
1 30 1	0 0 0 0
34 35 1	0 0 0 0
34 36 1	0 0 0 0
34 37 1	0 0 0 0
2 34 1	0 0 0 0
38 39 1	0 0 0 0
6 38 1	0 0 0 0
40 41 1	0 0 0 0
27 40 1	0 0 0 0
M END
$$$$
M0010
Spartan	02182119593D
41 43 0	0 0 0 0	0 0 0	999	V2	0
0.5416	0.1545	-1.4266	C	0	0	0	0	0	0	0	0	0	0	0	0
0.8892	2.1715	0.165	C	0	0	0	0	0	0	0	0	0	0	0	0
-0.3578	0.1168	0.9274	C	0	0	0	0	0	0	0	0	0	0	0	0
-0.3318	1.6374	0.912	C	0	0	0	0	0	0	0	0	0	0	0	0
-0.1142	-0.4707	-0.445	C	0	0	0	0	0	0	0	0	0	0	0	0
1.1436	1.5306	-1.2437	C	0	0	0	0	0	0	0	0	0	0	0	0
0.4347	-0.2314	1.607	H	0	0	0	0	0	0	0	0	0	0	0	0
-1.2335	2.0048	0.4019	H	0	0	0	0	0	0	0	0	0	0	0	0
-0.3542	2.0358	1.9351	H	0	0	0	0	0	0	0	0	0	0	0	0
-0.8323	-1.8036	-0.5494	C	0	0	0	0	0	0	0	0	0	0	0	0
-0.1583	-2.6479	-0.7324	H	0	0	0	0	0	0	0	0	0	0	0	0
-1.5401	-1.7841	-1.3872	H	0	0	0	0	0	0	0	0	0	0	0	0
-1.6691	-0.5507	1.3577	C	0	0	0	0	0	0	0	0	0	0	0	0
-2.5144	-0.0264	0.8922	H	0	0	0	0	0	0	0	0	0	0	0	0
-1.8297	-0.5309	2.4426	H	0	0	0	0	0	0	0	0	0	0	0	0
-1.5934	-1.9867	0.7899	C	0	0	0	0	0	0	0	0	0	0	0	0
2.6617	1.4805	-0.9053	C	0	0	0	0	0	0	0	0	0	0	0	0
3.1956	2.3446	-1.318	H	0	0	0	0	0	0	0	0	0	0	0	0
3.2027	0.5727	-1.1865	H	0	0	0	0	0	0	0	0	0	0	0	0
2.3021	1.6735	0.5842	C	0	0	0	0	0	0	0	0	0	0	0	0
2.2826	0.7239	1.1243	H	0	0	0	0	0	0	0	0	0	0	0	0
2.9109	2.3842	1.1512	H	0	0	0	0	0	0	0	0	0	0	0	0
-2.9785	-2.6047	0.595	C	0	0	0	0	0	0	0	0	0	0	0	0
-2.9012	-3.6106	0.1731	H	0	0	0	0	0	0	0	0	0	0	0	0
-3.5819	-1.9887	-0.0813	H	0	0	0	0	0	0	0	0	0	0	0	0
-3.5115	-2.6781	1.5511	H	0	0	0	0	0	0	0	0	0	0	0	0
-0.7748	-2.8654	1.7431	C	0	0	0	0	0	0	0	0	0	0	0	0
0.2137	-2.4123	1.9174	H	0	0	0	0	0	0	0	0	0	0	0	0
-1.2943	-2.9176	2.7143	H	0	0	0	0	0	0	0	0	0	0	0	0
0.7432	-0.4493	-2.7918	C	0	0	0	0	0	0	0	0	0	0	0	0
1.7945	-0.376	-3.0964	H	0	0	0	0	0	0	0	0	0	0	0	0
0.1611	0.0918	-3.5446	H	0	0	0	0	0	0	0	0	0	0	0	0
0.4567	-1.5036	-2.8173	H	0	0	0	0	0	0	0	0	0	0	0	0
0.8396	3.6965	0.0964	C	0	0	0	0	0	0	0	0	0	0	0	0
1.735	4.1233	-0.3737	H	0	0	0	0	0	0	0	0	0	0	0	0
0.7798	4.1156	1.1072	H	0	0	0	0	0	0	0	0	0	0	0	0
-0.0371	4.0343	-0.4668	H	0	0	0	0	0	0	0	0	0	0	0	0
0.7608	2.2799	-2.379	O	0	0	0	0	0	0	0	0	0	0	0	0
1.2684	3.0998	-2.3756	H	0	0	0	0	0	0	0	0	0	0	0	0
-0.6352	-4.1545	1.1759	O	0	0	0	0	0	0	0	0	0	0	0	0
-0.0738	-4.6789	1.7566	H	0	0	0	0	0	0	0	0	0	0	0	0
1 5 2	0 0 0 0
1 6 1	0 0 0 0
2 4 1	0 0 0 0
2 6 1	0 0 0 0
3 7 1	0 0 0 0
3 5 1	0 0 0 0
3 4 1	0 0 0 0
4 8 1	0 0 0 0
4 9 1	0 0 0 0
10 11 1	0 0 0 0
10 12 1	0 0 0 0
5 10 1	0 0 0 0
13 14 1	0 0 0 0
13 15 1	0 0 0 0
3 13 1	0 0 0 0
13 16 1	0 0 0 0
10 16 1	0 0 0 0
17 18 1	0 0 0 0
17 19 1	0 0 0 0
6 17 1	0 0 0 0
20 21 1	0 0 0 0
20 22 1	0 0 0 0
17 20 1	0 0 0 0
2 20 1	0 0 0 0
23 24 1	0 0 0 0
23 25 1	0 0 0 0
23 26 1	0 0 0 0
16 23 1	0 0 0 0
27 28 1	0 0 0 0
27 29 1	0 0 0 0
16 27 1	0 0 0 0
30 31 1	0 0 0 0
30 32 1	0 0 0 0
30 33 1	0 0 0 0
1 30 1	0 0 0 0
34 35 1	0 0 0 0
34 36 1	0 0 0 0
34 37 1	0 0 0 0
2 34 1	0 0 0 0
38 39 1	0 0 0 0
6 38 1	0 0 0 0
40 41 1	0 0 0 0
27 40 1	0 0 0 0
M END
$$$$
M0011
Spartan	02182119593D
41 43 0	0 0 0 0	0 0 0	999	V2	0
0.4834	0.1195	-1.4394	C	0	0	0	0	0	0	0	0	0	0	0	0
0.9741	2.1101	0.1596	C	0	0	0	0	0	0	0	0	0	0	0	0
-0.2876	0.0738	0.9611	C	0	0	0	0	0	0	0	0	0	0	0	0
-0.2128	1.5924	0.972	C	0	0	0	0	0	0	0	0	0	0	0	0
-0.1569	-0.4899	-0.4358	C	0	0	0	0	0	0	0	0	0	0	0	0
1.1487	1.4709	-1.2635	C	0	0	0	0	0	0	0	0	0	0	0	0
0.5311	-0.328	1.5702	H	0	0	0	0	0	0	0	0	0	0	0	0
-1.1375	2.0003	0.536	H	0	0	0	0	0	0	0	0	0	0	0	0
-0.155	1.9688	2.0017	H	0	0	0	0	0	0	0	0	0	0	0	0
-0.9389	-1.7886	-0.5218	C	0	0	0	0	0	0	0	0	0	0	0	0
-0.312	-2.6515	-0.792	H	0	0	0	0	0	0	0	0	0	0	0	0
-1.6958	-1.7187	-1.3131	H	0	0	0	0	0	0	0	0	0	0	0	0
-1.5809	-0.5631	1.4808	C	0	0	0	0	0	0	0	0	0	0	0	0
-2.4445	0.0154	1.1231	H	0	0	0	0	0	0	0	0	0	0	0	0
-1.633	-0.5893	2.575	H	0	0	0	0	0	0	0	0	0	0	0	0
-1.6239	-1.9792	0.859	C	0	0	0	0	0	0	0	0	0	0	0	0
2.668	1.3782	-1.002	C	0	0	0	0	0	0	0	0	0	0	0	0
3.1844	2.2277	-1.457	H	0	0	0	0	0	0	0	0	0	0	0	0
3.1645	0.4526	-1.306	H	0	0	0	0	0	0	0	0	0	0	0	0
2.3956	1.5816	0.5055	C	0	0	0	0	0	0	0	0	0	0	0	0
2.3843	0.6369	1.0553	H	0	0	0	0	0	0	0	0	0	0	0	0
3.0484	2.2834	1.0329	H	0	0	0	0	0	0	0	0	0	0	0	0
-3.058	-2.4945	0.7177	C	0	0	0	0	0	0	0	0	0	0	0	0
-3.0854	-3.4796	0.237	H	0	0	0	0	0	0	0	0	0	0	0	0
-3.6565	-1.8082	0.1092	H	0	0	0	0	0	0	0	0	0	0	0	0
-3.5435	-2.5844	1.6966	H	0	0	0	0	0	0	0	0	0	0	0	0
-0.8516	-2.9997	1.7153	C	0	0	0	0	0	0	0	0	0	0	0	0
-1.315	-3.0644	2.7049	H	0	0	0	0	0	0	0	0	0	0	0	0
-0.943	-3.993	1.2449	H	0	0	0	0	0	0	0	0	0	0	0	0
0.6168	-0.4812	-2.8155	C	0	0	0	0	0	0	0	0	0	0	0	0
1.6704	-0.5116	-3.1197	H	0	0	0	0	0	0	0	0	0	0	0	0
0.1004	0.1203	-3.5699	H	0	0	0	0	0	0	0	0	0	0	0	0
0.2225	-1.499	-2.8585	H	0	0	0	0	0	0	0	0	0	0	0	0
0.9559	3.6346	0.1001	C	0	0	0	0	0	0	0	0	0	0	0	0
1.7849	4.032	-0.4922	H	0	0	0	0	0	0	0	0	0	0	0	0
1.0294	4.0448	1.1142	H	0	0	0	0	0	0	0	0	0	0	0	0
0.0266	4.0043	-0.3476	H	0	0	0	0	0	0	0	0	0	0	0	0
0.8623	2.3048	-2.3727	O	0	0	0	0	0	0	0	0	0	0	0	0
-0.0993	2.3733	-2.438	H	0	0	0	0	0	0	0	0	0	0	0	0
0.5063	-2.6916	1.9579	O	0	0	0	0	0	0	0	0	0	0	0	0
0.9732	-2.7102	1.1144	H	0	0	0	0	0	0	0	0	0	0	0	0
1 5 2	0 0 0 0
1 6 1	0 0 0 0
2 4 1	0 0 0 0
2 6 1	0 0 0 0
3 7 1	0 0 0 0
3 5 1	0 0 0 0
3 4 1	0 0 0 0
4 8 1	0 0 0 0
4 9 1	0 0 0 0
10 11 1	0 0 0 0
10 12 1	0 0 0 0
5 10 1	0 0 0 0
13 14 1	0 0 0 0
13 15 1	0 0 0 0
3 13 1	0 0 0 0
13 16 1	0 0 0 0
10 16 1	0 0 0 0
17 18 1	0 0 0 0
17 19 1	0 0 0 0
6 17 1	0 0 0 0
20 21 1	0 0 0 0
20 22 1	0 0 0 0
17 20 1	0 0 0 0
2 20 1	0 0 0 0
23 24 1	0 0 0 0
23 25 1	0 0 0 0
23 26 1	0 0 0 0
16 23 1	0 0 0 0
27 28 1	0 0 0 0
27 29 1	0 0 0 0
16 27 1	0 0 0 0
30 31 1	0 0 0 0
30 32 1	0 0 0 0
30 33 1	0 0 0 0
1 30 1	0 0 0 0
34 35 1	0 0 0 0
34 36 1	0 0 0 0
34 37 1	0 0 0 0
2 34 1	0 0 0 0
38 39 1	0 0 0 0
6 38 1	0 0 0 0
40 41 1	0 0 0 0
27 40 1	0 0 0 0
M END
$$$$
M0012
Spartan	02182119593D
41 43 0	0 0 0 0	0 0 0	999	V2	0
0.4649	0.1462	-1.4714	C	0	0	0	0	0	0	0	0	0	0	0	0
0.979	2.1289	0.1257	C	0	0	0	0	0	0	0	0	0	0	0	0
-0.2127	0.0567	0.9561	C	0	0	0	0	0	0	0	0	0	0	0	0
-0.1518	1.576	0.99	C	0	0	0	0	0	0	0	0	0	0	0	0
-0.1012	-0.4962	-0.4443	C	0	0	0	0	0	0	0	0	0	0	0	0
1.0825	1.5226	-1.3166	C	0	0	0	0	0	0	0	0	0	0	0	0
0.6145	-0.3585	1.5454	H	0	0	0	0	0	0	0	0	0	0	0	0
-1.1031	1.9793	0.6096	H	0	0	0	0	0	0	0	0	0	0	0	0
-0.048	1.9364	2.0221	H	0	0	0	0	0	0	0	0	0	0	0	0
-0.7705	-1.8551	-0.4841	C	0	0	0	0	0	0	0	0	0	0	0	0
-0.0258	-2.6562	-0.5672	H	0	0	0	0	0	0	0	0	0	0	0	0
-1.433	-1.945	-1.3529	H	0	0	0	0	0	0	0	0	0	0	0	0
-1.5073	-0.5754	1.4776	C	0	0	0	0	0	0	0	0	0	0	0	0
-2.3645	0.0212	1.1352	H	0	0	0	0	0	0	0	0	0	0	0	0
-1.552	-0.6134	2.5718	H	0	0	0	0	0	0	0	0	0	0	0	0
-1.5821	-1.9858	0.8386	C	0	0	0	0	0	0	0	0	0	0	0	0
2.6174	1.4774	-1.1512	C	0	0	0	0	0	0	0	0	0	0	0	0
3.0767	2.3603	-1.6041	H	0	0	0	0	0	0	0	0	0	0	0	0
3.1259	0.5807	-1.5157	H	0	0	0	0	0	0	0	0	0	0	0	0
2.4272	1.6211	0.3753	C	0	0	0	0	0	0	0	0	0	0	0	0
2.4613	0.6547	0.8852	H	0	0	0	0	0	0	0	0	0	0	0	0
3.0942	2.3166	0.8935	H	0	0	0	0	0	0	0	0	0	0	0	0
-3.0341	-2.395	0.5716	C	0	0	0	0	0	0	0	0	0	0	0	0
-3.0937	-3.3876	0.109	H	0	0	0	0	0	0	0	0	0	0	0	0
-3.5121	-1.6805	-0.107	H	0	0	0	0	0	0	0	0	0	0	0	0
-3.6186	-2.4175	1.4994	H	0	0	0	0	0	0	0	0	0	0	0	0
-0.9647	-3.0433	1.7563	C	0	0	0	0	0	0	0	0	0	0	0	0
-1.5531	-3.0951	2.6873	H	0	0	0	0	0	0	0	0	0	0	0	0
-1.0355	-4.0265	1.2621	H	0	0	0	0	0	0	0	0	0	0	0	0
0.5873	-0.4491	-2.8515	C	0	0	0	0	0	0	0	0	0	0	0	0
1.6373	-0.4633	-3.1698	H	0	0	0	0	0	0	0	0	0	0	0	0
0.0517	0.1484	-3.5964	H	0	0	0	0	0	0	0	0	0	0	0	0
0.2122	-1.474	-2.8926	H	0	0	0	0	0	0	0	0	0	0	0	0
0.9306	3.6542	0.0982	C	0	0	0	0	0	0	0	0	0	0	0	0
1.7205	4.0794	-0.5277	H	0	0	0	0	0	0	0	0	0	0	0	0
1.0488	4.0463	1.1156	H	0	0	0	0	0	0	0	0	0	0	0	0
-0.0269	4.0142	-0.2947	H	0	0	0	0	0	0	0	0	0	0	0	0
0.6943	2.3627	-2.3905	O	0	0	0	0	0	0	0	0	0	0	0	0
-0.2717	2.366	-2.4123	H	0	0	0	0	0	0	0	0	0	0	0	0
0.3845	-2.7196	2.0326	O	0	0	0	0	0	0	0	0	0	0	0	0
0.7518	-3.4121	2.5918	H	0	0	0	0	0	0	0	0	0	0	0	0
1 5 2	0 0 0 0
1 6 1	0 0 0 0
2 4 1	0 0 0 0
2 6 1	0 0 0 0
3 7 1	0 0 0 0
3 5 1	0 0 0 0
3 4 1	0 0 0 0
4 8 1	0 0 0 0
4 9 1	0 0 0 0
10 11 1	0 0 0 0
10 12 1	0 0 0 0
5 10 1	0 0 0 0
13 14 1	0 0 0 0
13 15 1	0 0 0 0
3 13 1	0 0 0 0
13 16 1	0 0 0 0
10 16 1	0 0 0 0
17 18 1	0 0 0 0
17 19 1	0 0 0 0
6 17 1	0 0 0 0
20 21 1	0 0 0 0
20 22 1	0 0 0 0
17 20 1	0 0 0 0
2 20 1	0 0 0 0
23 24 1	0 0 0 0
23 25 1	0 0 0 0
23 26 1	0 0 0 0
16 23 1	0 0 0 0
27 28 1	0 0 0 0
27 29 1	0 0 0 0
16 27 1	0 0 0 0
30 31 1	0 0 0 0
30 32 1	0 0 0 0
30 33 1	0 0 0 0
1 30 1	0 0 0 0
34 35 1	0 0 0 0
34 36 1	0 0 0 0
34 37 1	0 0 0 0
2 34 1	0 0 0 0
38 39 1	0 0 0 0
6 38 1	0 0 0 0
40 41 1	0 0 0 0
27 40 1	0 0 0 0
M END
$$$$
M0013
Spartan	02182119593D
41 43 0	0 0 0 0	0 0 0	999	V2	0
0.5147	0.1033	-1.4188	C	0	0	0	0	0	0	0	0	0	0	0	0
0.846	2.1301	0.1658	C	0	0	0	0	0	0	0	0	0	0	0	0
-0.3735	0.0666	0.9424	C	0	0	0	0	0	0	0	0	0	0	0	0
-0.3689	1.5866	0.9164	C	0	0	0	0	0	0	0	0	0	0	0	0
-0.1359	-0.5194	-0.4316	C	0	0	0	0	0	0	0	0	0	0	0	0
1.1103	1.4827	-1.2387	C	0	0	0	0	0	0	0	0	0	0	0	0
0.4213	-0.2824	1.6129	H	0	0	0	0	0	0	0	0	0	0	0	0
-1.2758	1.942	0.4061	H	0	0	0	0	0	0	0	0	0	0	0	0
-0.3923	1.9901	1.9375	H	0	0	0	0	0	0	0	0	0	0	0	0
-0.8552	-1.8528	-0.5353	C	0	0	0	0	0	0	0	0	0	0	0	0
-0.1811	-2.6932	-0.7596	H	0	0	0	0	0	0	0	0	0	0	0	0
-1.5739	-1.8249	-1.3639	H	0	0	0	0	0	0	0	0	0	0	0	0
-1.6662	-0.6192	1.3975	C	0	0	0	0	0	0	0	0	0	0	0	0
-2.531	-0.0932	0.9687	H	0	0	0	0	0	0	0	0	0	0	0	0
-1.7873	-0.6219	2.4867	H	0	0	0	0	0	0	0	0	0	0	0	0
-1.6012	-2.0501	0.8121	C	0	0	0	0	0	0	0	0	0	0	0	0
2.6271	1.4424	-0.8942	C	0	0	0	0	0	0	0	0	0	0	0	0
3.1581	2.3043	-1.3155	H	0	0	0	0	0	0	0	0	0	0	0	0
3.1734	0.5344	-1.1652	H	0	0	0	0	0	0	0	0	0	0	0	0
2.2625	1.6489	0.5923	C	0	0	0	0	0	0	0	0	0	0	0	0
2.2491	0.7074	1.1469	H	0	0	0	0	0	0	0	0	0	0	0	0
2.8645	2.3722	1.1506	H	0	0	0	0	0	0	0	0	0	0	0	0
-2.997	-2.6455	0.6104	C	0	0	0	0	0	0	0	0	0	0	0	0
-2.9462	-3.6398	0.15	H	0	0	0	0	0	0	0	0	0	0	0	0
-3.5996	-2.0041	-0.0421	H	0	0	0	0	0	0	0	0	0	0	0	0
-3.5269	-2.7442	1.5655	H	0	0	0	0	0	0	0	0	0	0	0	0
-0.8219	-3.0083	1.7319	C	0	0	0	0	0	0	0	0	0	0	0	0
-1.3267	-3.0696	2.702	H	0	0	0	0	0	0	0	0	0	0	0	0
-0.8441	-4.0171	1.2861	H	0	0	0	0	0	0	0	0	0	0	0	0
0.7145	-0.5006	-2.7838	C	0	0	0	0	0	0	0	0	0	0	0	0
1.7663	-0.434	-3.0876	H	0	0	0	0	0	0	0	0	0	0	0	0
0.1379	0.0456	-3.5362	H	0	0	0	0	0	0	0	0	0	0	0	0
0.4208	-1.5527	-2.8135	H	0	0	0	0	0	0	0	0	0	0	0	0
0.7818	3.6536	0.0882	C	0	0	0	0	0	0	0	0	0	0	0	0
1.671	4.0873	-0.3871	H	0	0	0	0	0	0	0	0	0	0	0	0
0.7227	4.0769	1.0966	H	0	0	0	0	0	0	0	0	0	0	0	0
-0.1001	3.9803	-0.472	H	0	0	0	0	0	0	0	0	0	0	0	0
0.729	2.223	-2.3804	O	0	0	0	0	0	0	0	0	0	0	0	0
1.2194	3.0526	-2.3693	H	0	0	0	0	0	0	0	0	0	0	0	0
0.5079	-2.6295	2.0271	O	0	0	0	0	0	0	0	0	0	0	0	0
1.0066	-2.6279	1.201	H	0	0	0	0	0	0	0	0	0	0	0	0
1 5 2	0 0 0 0
1 6 1	0 0 0 0
2 4 1	0 0 0 0
2 6 1	0 0 0 0
3 7 1	0 0 0 0
3 5 1	0 0 0 0
3 4 1	0 0 0 0
4 8 1	0 0 0 0
4 9 1	0 0 0 0
10 11 1	0 0 0 0
10 12 1	0 0 0 0
5 10 1	0 0 0 0
13 14 1	0 0 0 0
13 15 1	0 0 0 0
3 13 1	0 0 0 0
13 16 1	0 0 0 0
10 16 1	0 0 0 0
17 18 1	0 0 0 0
17 19 1	0 0 0 0
6 17 1	0 0 0 0
20 21 1	0 0 0 0
20 22 1	0 0 0 0
17 20 1	0 0 0 0
2 20 1	0 0 0 0
23 24 1	0 0 0 0
23 25 1	0 0 0 0
23 26 1	0 0 0 0
16 23 1	0 0 0 0
27 28 1	0 0 0 0
27 29 1	0 0 0 0
16 27 1	0 0 0 0
30 31 1	0 0 0 0
30 32 1	0 0 0 0
30 33 1	0 0 0 0
1 30 1	0 0 0 0
34 35 1	0 0 0 0
34 36 1	0 0 0 0
34 37 1	0 0 0 0
2 34 1	0 0 0 0
38 39 1	0 0 0 0
6 38 1	0 0 0 0
40 41 1	0 0 0 0
27 40 1	0 0 0 0
M END
$$$$
M0014
Spartan	02182119593D
41 43 0	0 0 0 0	0 0 0	999	V2	0
0.5108	0.17	-1.4259	C	0	0	0	0	0	0	0	0	0	0	0	0
1.0287	2.1322	0.1975	C	0	0	0	0	0	0	0	0	0	0	0	0
-0.2775	0.1105	0.9677	C	0	0	0	0	0	0	0	0	0	0	0	0
-0.1715	1.6274	0.9981	C	0	0	0	0	0	0	0	0	0	0	0	0
-0.1392	-0.4443	-0.432	C	0	0	0	0	0	0	0	0	0	0	0	0
1.195	1.51	-1.233	C	0	0	0	0	0	0	0	0	0	0	0	0
0.5343	-0.3005	1.5865	H	0	0	0	0	0	0	0	0	0	0	0	0
-1.0863	2.0559	0.5615	H	0	0	0	0	0	0	0	0	0	0	0	0
-0.1142	1.9906	2.0327	H	0	0	0	0	0	0	0	0	0	0	0	0
-0.9324	-1.735	-0.53	C	0	0	0	0	0	0	0	0	0	0	0	0
-0.3034	-2.5926	-0.8073	H	0	0	0	0	0	0	0	0	0	0	0	0
-1.687	-1.6568	-1.3229	H	0	0	0	0	0	0	0	0	0	0	0	0
-1.5946	-0.5048	1.4527	C	0	0	0	0	0	0	0	0	0	0	0	0
-2.4381	0.0741	1.0518	H	0	0	0	0	0	0	0	0	0	0	0	0
-1.6927	-0.5104	2.5451	H	0	0	0	0	0	0	0	0	0	0	0	0
-1.6202	-1.9279	0.8485	C	0	0	0	0	0	0	0	0	0	0	0	0
2.7122	1.389	-0.9705	C	0	0	0	0	0	0	0	0	0	0	0	0
3.2435	2.2369	-1.411	H	0	0	0	0	0	0	0	0	0	0	0	0
3.1931	0.4594	-1.2877	H	0	0	0	0	0	0	0	0	0	0	0	0
2.4396	1.5742	0.5389	C	0	0	0	0	0	0	0	0	0	0	0	0
2.4121	0.62	1.0719	H	0	0	0	0	0	0	0	0	0	0	0	0
3.1021	2.2566	1.0799	H	0	0	0	0	0	0	0	0	0	0	0	0
-3.04	-2.4771	0.717	C	0	0	0	0	0	0	0	0	0	0	0	0
-3.0298	-3.486	0.2955	H	0	0	0	0	0	0	0	0	0	0	0	0
-3.6481	-1.8331	0.0717	H	0	0	0	0	0	0	0	0	0	0	0	0
-3.5278	-2.5307	1.6975	H	0	0	0	0	0	0	0	0	0	0	0	0
-0.7953	-2.8712	1.7465	C	0	0	0	0	0	0	0	0	0	0	0	0
0.2255	-2.4789	1.8779	H	0	0	0	0	0	0	0	0	0	0	0	0
-1.2598	-2.9111	2.7379	H	0	0	0	0	0	0	0	0	0	0	0	0
0.6392	-0.4169	-2.8085	C	0	0	0	0	0	0	0	0	0	0	0	0
1.692	-0.4519	-3.1129	H	0	0	0	0	0	0	0	0	0	0	0	0
0.127	0.1973	-3.5554	H	0	0	0	0	0	0	0	0	0	0	0	0
0.2368	-1.4308	-2.8628	H	0	0	0	0	0	0	0	0	0	0	0	0
1.0383	3.658	0.1577	C	0	0	0	0	0	0	0	0	0	0	0	0
1.8765	4.0475	-0.4272	H	0	0	0	0	0	0	0	0	0	0	0	0
1.1162	4.0538	1.1776	H	0	0	0	0	0	0	0	0	0	0	0	0
0.1174	4.0502	-0.2884	H	0	0	0	0	0	0	0	0	0	0	0	0
0.9234	2.3623	-2.3316	O	0	0	0	0	0	0	0	0	0	0	0	0
-0.0372	2.4381	-2.4052	H	0	0	0	0	0	0	0	0	0	0	0	0
-0.7595	-4.21	1.2956	O	0	0	0	0	0	0	0	0	0	0	0	0
-0.2092	-4.2438	0.5047	H	0	0	0	0	0	0	0	0	0	0	0	0
1 5 2	0 0 0 0
1 6 1	0 0 0 0
2 4 1	0 0 0 0
2 6 1	0 0 0 0
3 7 1	0 0 0 0
3 5 1	0 0 0 0
3 4 1	0 0 0 0
4 8 1	0 0 0 0
4 9 1	0 0 0 0
10 11 1	0 0 0 0
10 12 1	0 0 0 0
5 10 1	0 0 0 0
13 14 1	0 0 0 0
13 15 1	0 0 0 0
3 13 1	0 0 0 0
13 16 1	0 0 0 0
10 16 1	0 0 0 0
17 18 1	0 0 0 0
17 19 1	0 0 0 0
6 17 1	0 0 0 0
20 21 1	0 0 0 0
20 22 1	0 0 0 0
17 20 1	0 0 0 0
2 20 1	0 0 0 0
23 24 1	0 0 0 0
23 25 1	0 0 0 0
23 26 1	0 0 0 0
16 23 1	0 0 0 0
27 28 1	0 0 0 0
27 29 1	0 0 0 0
16 27 1	0 0 0 0
30 31 1	0 0 0 0
30 32 1	0 0 0 0
30 33 1	0 0 0 0
1 30 1	0 0 0 0
34 35 1	0 0 0 0
34 36 1	0 0 0 0
34 37 1	0 0 0 0
2 34 1	0 0 0 0
38 39 1	0 0 0 0
6 38 1	0 0 0 0
40 41 1	0 0 0 0
27 40 1	0 0 0 0
M END
$$$$
M0015
Spartan	02182119593D
41 43 0	0 0 0 0	0 0 0	999	V2	0
0.4344	0.1364	-1.4695	C	0	0	0	0	0	0	0	0	0	0	0	0
0.954	2.1049	0.1324	C	0	0	0	0	0	0	0	0	0	0	0	0
-0.2498	0.0446	0.9562	C	0	0	0	0	0	0	0	0	0	0	0	0
-0.1933	1.5644	0.9817	C	0	0	0	0	0	0	0	0	0	0	0	0
-0.1191	-0.5117	-0.4412	C	0	0	0	0	0	0	0	0	0	0	0	0
1.0501	1.5096	-1.3139	C	0	0	0	0	0	0	0	0	0	0	0	0
0.5671	-0.3655	1.5629	H	0	0	0	0	0	0	0	0	0	0	0	0
-1.1333	1.9654	0.5755	H	0	0	0	0	0	0	0	0	0	0	0	0
-0.1067	1.9313	2.0131	H	0	0	0	0	0	0	0	0	0	0	0	0
-0.7842	-1.8724	-0.4875	C	0	0	0	0	0	0	0	0	0	0	0	0
-0.0383	-2.6733	-0.562	H	0	0	0	0	0	0	0	0	0	0	0	0
-1.4378	-1.9623	-1.3626	H	0	0	0	0	0	0	0	0	0	0	0	0
-1.552	-0.5875	1.4581	C	0	0	0	0	0	0	0	0	0	0	0	0
-2.4038	0.0037	1.094	H	0	0	0	0	0	0	0	0	0	0	0	0
-1.6178	-0.6186	2.5515	H	0	0	0	0	0	0	0	0	0	0	0	0
-1.6095	-2.0021	0.8266	C	0	0	0	0	0	0	0	0	0	0	0	0
2.5957	1.4398	-1.1404	C	0	0	0	0	0	0	0	0	0	0	0	0
3.0922	2.3179	-1.5711	H	0	0	0	0	0	0	0	0	0	0	0	0
3.0958	0.5418	-1.5113	H	0	0	0	0	0	0	0	0	0	0	0	0
2.3921	1.5705	0.3848	C	0	0	0	0	0	0	0	0	0	0	0	0
2.405	0.5978	0.8808	H	0	0	0	0	0	0	0	0	0	0	0	0
3.0683	2.2455	0.9182	H	0	0	0	0	0	0	0	0	0	0	0	0
-3.0557	-2.4223	0.5455	C	0	0	0	0	0	0	0	0	0	0	0	0
-3.1035	-3.4167	0.0858	H	0	0	0	0	0	0	0	0	0	0	0	0
-3.5313	-1.7135	-0.14	H	0	0	0	0	0	0	0	0	0	0	0	0
-3.6492	-2.4463	1.4673	H	0	0	0	0	0	0	0	0	0	0	0	0
-0.9959	-3.0508	1.7575	C	0	0	0	0	0	0	0	0	0	0	0	0
-1.5931	-3.0991	2.6832	H	0	0	0	0	0	0	0	0	0	0	0	0
-1.0575	-4.0376	1.2693	H	0	0	0	0	0	0	0	0	0	0	0	0
0.529	-0.4416	-2.8577	C	0	0	0	0	0	0	0	0	0	0	0	0
1.5465	-0.3354	-3.2536	H	0	0	0	0	0	0	0	0	0	0	0	0
-0.1314	0.0948	-3.5469	H	0	0	0	0	0	0	0	0	0	0	0	0
0.2712	-1.5034	-2.879	H	0	0	0	0	0	0	0	0	0	0	0	0
0.9288	3.632	0.121	C	0	0	0	0	0	0	0	0	0	0	0	0
1.7744	4.0616	-0.4314	H	0	0	0	0	0	0	0	0	0	0	0	0
0.9911	4.0143	1.1456	H	0	0	0	0	0	0	0	0	0	0	0	0
0.0021	4.0057	-0.3265	H	0	0	0	0	0	0	0	0	0	0	0	0
0.551	2.2922	-2.38	O	0	0	0	0	0	0	0	0	0	0	0	0
1.0521	3.1165	-2.3967	H	0	0	0	0	0	0	0	0	0	0	0	0
0.3496	-2.7211	2.0463	O	0	0	0	0	0	0	0	0	0	0	0	0
0.7126	-3.4095	2.6139	H	0	0	0	0	0	0	0	0	0	0	0	0
1 5 2	0 0 0 0
1 6 1	0 0 0 0
2 4 1	0 0 0 0
2 6 1	0 0 0 0
3 7 1	0 0 0 0
3 5 1	0 0 0 0
3 4 1	0 0 0 0
4 8 1	0 0 0 0
4 9 1	0 0 0 0
10 11 1	0 0 0 0
10 12 1	0 0 0 0
5 10 1	0 0 0 0
13 14 1	0 0 0 0
13 15 1	0 0 0 0
3 13 1	0 0 0 0
13 16 1	0 0 0 0
10 16 1	0 0 0 0
17 18 1	0 0 0 0
17 19 1	0 0 0 0
6 17 1	0 0 0 0
20 21 1	0 0 0 0
20 22 1	0 0 0 0
17 20 1	0 0 0 0
2 20 1	0 0 0 0
23 24 1	0 0 0 0
23 25 1	0 0 0 0
23 26 1	0 0 0 0
16 23 1	0 0 0 0
27 28 1	0 0 0 0
27 29 1	0 0 0 0
16 27 1	0 0 0 0
30 31 1	0 0 0 0
30 32 1	0 0 0 0
30 33 1	0 0 0 0
1 30 1	0 0 0 0
34 35 1	0 0 0 0
34 36 1	0 0 0 0
34 37 1	0 0 0 0
2 34 1	0 0 0 0
38 39 1	0 0 0 0
6 38 1	0 0 0 0
40 41 1	0 0 0 0
27 40 1	0 0 0 0
M END
$$$$
M0016
Spartan	02182119593D
41 43 0	0 0 0 0	0 0 0	999	V2	0
0.5383	0.1555	-1.4044	C	0	0	0	0	0	0	0	0	0	0	0	0
0.8944	2.1593	0.2022	C	0	0	0	0	0	0	0	0	0	0	0	0
-0.3556	0.1017	0.9528	C	0	0	0	0	0	0	0	0	0	0	0	0
-0.3262	1.6222	0.9476	C	0	0	0	0	0	0	0	0	0	0	0	0
-0.1145	-0.4746	-0.4241	C	0	0	0	0	0	0	0	0	0	0	0	0
1.1444	1.5286	-1.2121	C	0	0	0	0	0	0	0	0	0	0	0	0
0.4362	-0.254	1.6293	H	0	0	0	0	0	0	0	0	0	0	0	0
-1.2282	1.9947	0.4418	H	0	0	0	0	0	0	0	0	0	0	0	0
-0.346	2.013	1.9735	H	0	0	0	0	0	0	0	0	0	0	0	0
-0.8387	-1.8037	-0.5369	C	0	0	0	0	0	0	0	0	0	0	0	0
-0.1548	-2.635	-0.7603	H	0	0	0	0	0	0	0	0	0	0	0	0
-1.5502	-1.7772	-1.3714	H	0	0	0	0	0	0	0	0	0	0	0	0
-1.6679	-0.5668	1.3773	C	0	0	0	0	0	0	0	0	0	0	0	0
-2.5126	-0.0381	0.9151	H	0	0	0	0	0	0	0	0	0	0	0	0
-1.8284	-0.5547	2.462	H	0	0	0	0	0	0	0	0	0	0	0	0
-1.5921	-2.0018	0.8061	C	0	0	0	0	0	0	0	0	0	0	0	0
2.6629	1.4705	-0.8767	C	0	0	0	0	0	0	0	0	0	0	0	0
3.1983	2.3359	-1.2847	H	0	0	0	0	0	0	0	0	0	0	0	0
3.2008	0.5634	-1.1656	H	0	0	0	0	0	0	0	0	0	0	0	0
2.3068	1.6537	0.6149	C	0	0	0	0	0	0	0	0	0	0	0	0
2.286	0.7005	1.1488	H	0	0	0	0	0	0	0	0	0	0	0	0
2.9192	2.3583	1.1852	H	0	0	0	0	0	0	0	0	0	0	0	0
-2.9759	-2.6199	0.61	C	0	0	0	0	0	0	0	0	0	0	0	0
-2.897	-3.6345	0.209	H	0	0	0	0	0	0	0	0	0	0	0	0
-3.5767	-2.016	-0.0795	H	0	0	0	0	0	0	0	0	0	0	0	0
-3.5133	-2.6797	1.564	H	0	0	0	0	0	0	0	0	0	0	0	0
-0.7746	-2.8867	1.7681	C	0	0	0	0	0	0	0	0	0	0	0	0
0.2211	-2.4474	1.9374	H	0	0	0	0	0	0	0	0	0	0	0	0
-1.2848	-2.9234	2.7366	H	0	0	0	0	0	0	0	0	0	0	0	0
0.7315	-0.4357	-2.7758	C	0	0	0	0	0	0	0	0	0	0	0	0
1.7807	-0.3594	-3.0864	H	0	0	0	0	0	0	0	0	0	0	0	0
0.1451	0.1132	-3.5193	H	0	0	0	0	0	0	0	0	0	0	0	0
0.4441	-1.4896	-2.8119	H	0	0	0	0	0	0	0	0	0	0	0	0
0.8487	3.6846	0.1456	C	0	0	0	0	0	0	0	0	0	0	0	0
1.7436	4.1128	-0.3243	H	0	0	0	0	0	0	0	0	0	0	0	0
0.7945	4.0956	1.1599	H	0	0	0	0	0	0	0	0	0	0	0	0
-0.0293	4.0298	-0.4108	H	0	0	0	0	0	0	0	0	0	0	0	0
0.7612	2.2856	-2.3417	O	0	0	0	0	0	0	0	0	0	0	0	0
1.2616	3.1095	-2.3284	H	0	0	0	0	0	0	0	0	0	0	0	0
-0.6586	-4.2331	1.354	O	0	0	0	0	0	0	0	0	0	0	0	0
-0.094	-4.257	0.5728	H	0	0	0	0	0	0	0	0	0	0	0	0
1 5 2	0 0 0 0
1 6 1	0 0 0 0
2 4 1	0 0 0 0
2 6 1	0 0 0 0
3 7 1	0 0 0 0
3 5 1	0 0 0 0
3 4 1	0 0 0 0
4 8 1	0 0 0 0
4 9 1	0 0 0 0
10 11 1	0 0 0 0
10 12 1	0 0 0 0
5 10 1	0 0 0 0
13 14 1	0 0 0 0
13 15 1	0 0 0 0
3 13 1	0 0 0 0
13 16 1	0 0 0 0
10 16 1	0 0 0 0
17 18 1	0 0 0 0
17 19 1	0 0 0 0
6 17 1	0 0 0 0
20 21 1	0 0 0 0
20 22 1	0 0 0 0
17 20 1	0 0 0 0
2 20 1	0 0 0 0
23 24 1	0 0 0 0
23 25 1	0 0 0 0
23 26 1	0 0 0 0
16 23 1	0 0 0 0
27 28 1	0 0 0 0
27 29 1	0 0 0 0
16 27 1	0 0 0 0
30 31 1	0 0 0 0
30 32 1	0 0 0 0
30 33 1	0 0 0 0
1 30 1	0 0 0 0
34 35 1	0 0 0 0
34 36 1	0 0 0 0
34 37 1	0 0 0 0
2 34 1	0 0 0 0
38 39 1	0 0 0 0
6 38 1	0 0 0 0
40 41 1	0 0 0 0
27 40 1	0 0 0 0
M END
$$$$
M0017
Spartan	02182119593D
41 43 0	0 0 0 0	0 0 0	999	V2	0
0.5426	0.101	-1.4503	C	0	0	0	0	0	0	0	0	0	0	0	0
0.9013	2.1435	0.1167	C	0	0	0	0	0	0	0	0	0	0	0	0
-0.2304	0.0363	0.9481	C	0	0	0	0	0	0	0	0	0	0	0	0
-0.2341	1.5572	0.9518	C	0	0	0	0	0	0	0	0	0	0	0	0
-0.0335	-0.5458	-0.4311	C	0	0	0	0	0	0	0	0	0	0	0	0
1.0876	1.5089	-1.3057	C	0	0	0	0	0	0	0	0	0	0	0	0
0.5993	-0.3225	1.5749	H	0	0	0	0	0	0	0	0	0	0	0	0
-1.1881	1.9073	0.5291	H	0	0	0	0	0	0	0	0	0	0	0	0
-0.1861	1.943	1.9791	H	0	0	0	0	0	0	0	0	0	0	0	0
-0.615	-1.9431	-0.4466	C	0	0	0	0	0	0	0	0	0	0	0	0
0.1871	-2.6892	-0.4005	H	0	0	0	0	0	0	0	0	0	0	0	0
-1.1797	-2.1357	-1.3648	H	0	0	0	0	0	0	0	0	0	0	0	0
-1.5247	-0.6348	1.4246	C	0	0	0	0	0	0	0	0	0	0	0	0
-2.3812	-0.0646	1.0406	H	0	0	0	0	0	0	0	0	0	0	0	0
-1.627	-0.6518	2.5184	H	0	0	0	0	0	0	0	0	0	0	0	0
-1.5348	-2.0571	0.8046	C	0	0	0	0	0	0	0	0	0	0	0	0
2.6156	1.54	-1.0804	C	0	0	0	0	0	0	0	0	0	0	0	0
3.0483	2.4337	-1.5387	H	0	0	0	0	0	0	0	0	0	0	0	0
3.1817	0.6614	-1.4018	H	0	0	0	0	0	0	0	0	0	0	0	0
2.3602	1.7111	0.4335	C	0	0	0	0	0	0	0	0	0	0	0	0
2.42	0.7591	0.9684	H	0	0	0	0	0	0	0	0	0	0	0	0
2.9743	2.4486	0.9594	H	0	0	0	0	0	0	0	0	0	0	0	0
-2.9573	-2.4809	0.427	C	0	0	0	0	0	0	0	0	0	0	0	0
-2.9714	-3.4867	-0.0099	H	0	0	0	0	0	0	0	0	0	0	0	0
-3.382	-1.7896	-0.3095	H	0	0	0	0	0	0	0	0	0	0	0	0
-3.6178	-2.4845	1.303	H	0	0	0	0	0	0	0	0	0	0	0	0
-0.9815	-3.0981	1.7911	C	0	0	0	0	0	0	0	0	0	0	0	0
-1.6667	-3.1846	2.6504	H	0	0	0	0	0	0	0	0	0	0	0	0
-0.9491	-4.0771	1.2997	H	0	0	0	0	0	0	0	0	0	0	0	0
0.7533	-0.5183	-2.8086	C	0	0	0	0	0	0	0	0	0	0	0	0
1.8119	-0.4667	-3.0915	H	0	0	0	0	0	0	0	0	0	0	0	0
0.2042	0.0206	-3.5868	H	0	0	0	0	0	0	0	0	0	0	0	0
0.4529	-1.5673	-2.834	H	0	0	0	0	0	0	0	0	0	0	0	0
0.7807	3.6631	0.0488	C	0	0	0	0	0	0	0	0	0	0	0	0
1.5739	4.111	-0.5569	H	0	0	0	0	0	0	0	0	0	0	0	0
0.8393	4.0854	1.0593	H	0	0	0	0	0	0	0	0	0	0	0	0
-0.176	3.9659	-0.3913	H	0	0	0	0	0	0	0	0	0	0	0	0
0.7054	2.3052	-2.4129	O	0	0	0	0	0	0	0	0	0	0	0	0
-0.2569	2.2582	-2.4809	H	0	0	0	0	0	0	0	0	0	0	0	0
0.3405	-2.8503	2.2274	O	0	0	0	0	0	0	0	0	0	0	0	0
0.3134	-2.1115	2.8462	H	0	0	0	0	0	0	0	0	0	0	0	0
1 5 2	0 0 0 0
1 6 1	0 0 0 0
2 4 1	0 0 0 0
2 6 1	0 0 0 0
3 7 1	0 0 0 0
3 5 1	0 0 0 0
3 4 1	0 0 0 0
4 8 1	0 0 0 0
4 9 1	0 0 0 0
10 11 1	0 0 0 0
10 12 1	0 0 0 0
5 10 1	0 0 0 0
13 14 1	0 0 0 0
13 15 1	0 0 0 0
3 13 1	0 0 0 0
13 16 1	0 0 0 0
10 16 1	0 0 0 0
17 18 1	0 0 0 0
17 19 1	0 0 0 0
6 17 1	0 0 0 0
20 21 1	0 0 0 0
20 22 1	0 0 0 0
17 20 1	0 0 0 0
2 20 1	0 0 0 0
23 24 1	0 0 0 0
23 25 1	0 0 0 0
23 26 1	0 0 0 0
16 23 1	0 0 0 0
27 28 1	0 0 0 0
27 29 1	0 0 0 0
16 27 1	0 0 0 0
30 31 1	0 0 0 0
30 32 1	0 0 0 0
30 33 1	0 0 0 0
1 30 1	0 0 0 0
34 35 1	0 0 0 0
34 36 1	0 0 0 0
34 37 1	0 0 0 0
2 34 1	0 0 0 0
38 39 1	0 0 0 0
6 38 1	0 0 0 0
40 41 1	0 0 0 0
27 40 1	0 0 0 0
M END
$$$$
M0018
Spartan	02182119593D
41 43 0	0 0 0 0	0 0 0	999	V2	0
0.435	0.1014	-1.4709	C	0	0	0	0	0	0	0	0	0	0	0	0
0.9698	2.0767	0.1195	C	0	0	0	0	0	0	0	0	0	0	0	0
-0.205	0.0073	0.9665	C	0	0	0	0	0	0	0	0	0	0	0	0
-0.1503	1.5269	0.9968	C	0	0	0	0	0	0	0	0	0	0	0	0
-0.0814	-0.5561	-0.4291	C	0	0	0	0	0	0	0	0	0	0	0	0
1.0287	1.4871	-1.3304	C	0	0	0	0	0	0	0	0	0	0	0	0
0.6274	-0.396	1.5619	H	0	0	0	0	0	0	0	0	0	0	0	0
-1.1025	1.9229	0.6159	H	0	0	0	0	0	0	0	0	0	0	0	0
-0.0415	1.8912	2.027	H	0	0	0	0	0	0	0	0	0	0	0	0
-0.6812	-1.9453	-0.4287	C	0	0	0	0	0	0	0	0	0	0	0	0
0.1158	-2.6974	-0.3718	H	0	0	0	0	0	0	0	0	0	0	0	0
-1.2523	-2.1475	-1.3404	H	0	0	0	0	0	0	0	0	0	0	0	0
-1.511	-0.6206	1.4705	C	0	0	0	0	0	0	0	0	0	0	0	0
-2.3539	-0.0127	1.1165	H	0	0	0	0	0	0	0	0	0	0	0	0
-1.5849	-0.6481	2.5663	H	0	0	0	0	0	0	0	0	0	0	0	0
-1.592	-2.0329	0.832	C	0	0	0	0	0	0	0	0	0	0	0	0
2.5794	1.4356	-1.203	C	0	0	0	0	0	0	0	0	0	0	0	0
3.051	2.323	-1.6411	H	0	0	0	0	0	0	0	0	0	0	0	0
3.0815	0.5471	-1.5959	H	0	0	0	0	0	0	0	0	0	0	0	0
2.4193	1.5537	0.3283	C	0	0	0	0	0	0	0	0	0	0	0	0
2.4569	0.5764	0.8159	H	0	0	0	0	0	0	0	0	0	0	0	0
3.1039	2.2315	0.8463	H	0	0	0	0	0	0	0	0	0	0	0	0
-3.0364	-2.3845	0.4633	C	0	0	0	0	0	0	0	0	0	0	0	0
-3.1023	-3.3843	0.0181	H	0	0	0	0	0	0	0	0	0	0	0	0
-3.4323	-1.6669	-0.2635	H	0	0	0	0	0	0	0	0	0	0	0	0
-3.6885	-2.3644	1.345	H	0	0	0	0	0	0	0	0	0	0	0	0
-1.0776	-3.1096	1.8012	C	0	0	0	0	0	0	0	0	0	0	0	0
-1.7617	-3.1792	2.6628	H	0	0	0	0	0	0	0	0	0	0	0	0
-1.0867	-4.0823	1.2976	H	0	0	0	0	0	0	0	0	0	0	0	0
0.523	-0.4764	-2.8594	C	0	0	0	0	0	0	0	0	0	0	0	0
1.5441	-0.3877	-3.2518	H	0	0	0	0	0	0	0	0	0	0	0	0
-0.1253	0.0764	-3.5471	H	0	0	0	0	0	0	0	0	0	0	0	0
0.2469	-1.5334	-2.8852	H	0	0	0	0	0	0	0	0	0	0	0	0
0.9322	3.6036	0.1136	C	0	0	0	0	0	0	0	0	0	0	0	0
1.7583	4.0405	-0.4619	H	0	0	0	0	0	0	0	0	0	0	0	0
1.0214	3.984	1.1374	H	0	0	0	0	0	0	0	0	0	0	0	0
-0.0102	3.9718	-0.306	H	0	0	0	0	0	0	0	0	0	0	0	0
0.4856	2.2646	-2.3776	O	0	0	0	0	0	0	0	0	0	0	0	0
0.9771	3.0933	-2.4112	H	0	0	0	0	0	0	0	0	0	0	0	0
0.2555	-2.9215	2.2353	O	0	0	0	0	0	0	0	0	0	0	0	0
0.2644	-2.1684	2.8374	H	0	0	0	0	0	0	0	0	0	0	0	0
1 5 2	0 0 0 0
1 6 1	0 0 0 0
2 4 1	0 0 0 0
2 6 1	0 0 0 0
3 7 1	0 0 0 0
3 5 1	0 0 0 0
3 4 1	0 0 0 0
4 8 1	0 0 0 0
4 9 1	0 0 0 0
10 11 1	0 0 0 0
10 12 1	0 0 0 0
5 10 1	0 0 0 0
13 14 1	0 0 0 0
13 15 1	0 0 0 0
3 13 1	0 0 0 0
13 16 1	0 0 0 0
10 16 1	0 0 0 0
17 18 1	0 0 0 0
17 19 1	0 0 0 0
6 17 1	0 0 0 0
20 21 1	0 0 0 0
20 22 1	0 0 0 0
17 20 1	0 0 0 0
2 20 1	0 0 0 0
23 24 1	0 0 0 0
23 25 1	0 0 0 0
23 26 1	0 0 0 0
16 23 1	0 0 0 0
27 28 1	0 0 0 0
27 29 1	0 0 0 0
16 27 1	0 0 0 0
30 31 1	0 0 0 0
30 32 1	0 0 0 0
30 33 1	0 0 0 0
1 30 1	0 0 0 0
34 35 1	0 0 0 0
34 36 1	0 0 0 0
34 37 1	0 0 0 0
2 34 1	0 0 0 0
38 39 1	0 0 0 0
6 38 1	0 0 0 0
40 41 1	0 0 0 0
27 40 1	0 0 0 0
M END
$$$$
M0019
Spartan	02182119593D
41 43 0	0 0 0 0	0 0 0	999	V2	0
0.6023	0.1266	-1.4411	C	0	0	0	0	0	0	0	0	0	0	0	0
0.9434	2.1603	0.1287	C	0	0	0	0	0	0	0	0	0	0	0	0
-0.3227	0.1106	0.8998	C	0	0	0	0	0	0	0	0	0	0	0	0
-0.2849	1.6314	0.869	C	0	0	0	0	0	0	0	0	0	0	0	0
-0.0713	-0.4883	-0.4662	C	0	0	0	0	0	0	0	0	0	0	0	0
1.2215	1.4995	-1.2574	C	0	0	0	0	0	0	0	0	0	0	0	0
0.4585	-0.2405	1.5905	H	0	0	0	0	0	0	0	0	0	0	0	0
-1.1822	2.0007	0.3532	H	0	0	0	0	0	0	0	0	0	0	0	0
-0.3085	2.0376	1.8884	H	0	0	0	0	0	0	0	0	0	0	0	0
-0.8076	-1.8123	-0.5717	C	0	0	0	0	0	0	0	0	0	0	0	0
-0.1328	-2.6583	-0.7644	H	0	0	0	0	0	0	0	0	0	0	0	0
-1.5159	-1.788	-1.4093	H	0	0	0	0	0	0	0	0	0	0	0	0
-1.6433	-0.5403	1.3238	C	0	0	0	0	0	0	0	0	0	0	0	0
-2.4806	-0.0112	0.8479	H	0	0	0	0	0	0	0	0	0	0	0	0
-1.807	-0.53	2.4054	H	0	0	0	0	0	0	0	0	0	0	0	0
-1.5651	-1.9794	0.7704	C	0	0	0	0	0	0	0	0	0	0	0	0
2.7311	1.4355	-0.8904	C	0	0	0	0	0	0	0	0	0	0	0	0
3.2708	2.2861	-1.3178	H	0	0	0	0	0	0	0	0	0	0	0	0
3.2625	0.5103	-1.1326	H	0	0	0	0	0	0	0	0	0	0	0	0
2.347	1.6683	0.5874	C	0	0	0	0	0	0	0	0	0	0	0	0
2.3168	0.7347	1.1548	H	0	0	0	0	0	0	0	0	0	0	0	0
2.9469	2.3951	1.1427	H	0	0	0	0	0	0	0	0	0	0	0	0
-2.9514	-2.5974	0.5826	C	0	0	0	0	0	0	0	0	0	0	0	0
-2.8846	-3.6184	0.1859	H	0	0	0	0	0	0	0	0	0	0	0	0
-3.5495	-2.0038	-0.1171	H	0	0	0	0	0	0	0	0	0	0	0	0
-3.506	-2.6317	1.5284	H	0	0	0	0	0	0	0	0	0	0	0	0
-0.7167	-2.8694	1.6995	C	0	0	0	0	0	0	0	0	0	0	0	0
-0.6287	-3.8709	1.2461	H	0	0	0	0	0	0	0	0	0	0	0	0
0.2978	-2.4673	1.7836	H	0	0	0	0	0	0	0	0	0	0	0	0
0.8018	-0.4827	-2.8053	C	0	0	0	0	0	0	0	0	0	0	0	0
1.8541	-0.4181	-3.1153	H	0	0	0	0	0	0	0	0	0	0	0	0
0.2053	0.0419	-3.5614	H	0	0	0	0	0	0	0	0	0	0	0	0
0.5202	-1.5378	-2.8314	H	0	0	0	0	0	0	0	0	0	0	0	0
0.8964	3.6837	0.042	C	0	0	0	0	0	0	0	0	0	0	0	0
1.7672	4.0901	-0.4809	H	0	0	0	0	0	0	0	0	0	0	0	0
0.8743	4.1074	1.0537	H	0	0	0	0	0	0	0	0	0	0	0	0
0.0043	4.0181	-0.497	H	0	0	0	0	0	0	0	0	0	0	0	0
0.8805	2.3448	-2.3437	O	0	0	0	0	0	0	0	0	0	0	0	0
1.3885	2.056	-3.1106	H	0	0	0	0	0	0	0	0	0	0	0	0
-1.2001	-2.9536	3.0242	O	0	0	0	0	0	0	0	0	0	0	0	0
-2.0325	-3.4394	3.0057	H	0	0	0	0	0	0	0	0	0	0	0	0
1 5 2	0 0 0 0
1 6 1	0 0 0 0
2 4 1	0 0 0 0
2 6 1	0 0 0 0
3 7 1	0 0 0 0
3 5 1	0 0 0 0
3 4 1	0 0 0 0
4 8 1	0 0 0 0
4 9 1	0 0 0 0
10 11 1	0 0 0 0
10 12 1	0 0 0 0
5 10 1	0 0 0 0
13 14 1	0 0 0 0
13 15 1	0 0 0 0
3 13 1	0 0 0 0
13 16 1	0 0 0 0
10 16 1	0 0 0 0
17 18 1	0 0 0 0
17 19 1	0 0 0 0
6 17 1	0 0 0 0
20 21 1	0 0 0 0
20 22 1	0 0 0 0
17 20 1	0 0 0 0
2 20 1	0 0 0 0
23 24 1	0 0 0 0
23 25 1	0 0 0 0
23 26 1	0 0 0 0
16 23 1	0 0 0 0
27 28 1	0 0 0 0
27 29 1	0 0 0 0
16 27 1	0 0 0 0
30 31 1	0 0 0 0
30 32 1	0 0 0 0
30 33 1	0 0 0 0
1 30 1	0 0 0 0
34 35 1	0 0 0 0
34 36 1	0 0 0 0
34 37 1	0 0 0 0
2 34 1	0 0 0 0
38 39 1	0 0 0 0
6 38 1	0 0 0 0
40 41 1	0 0 0 0
27 40 1	0 0 0 0
M END
$$$$
M0020
Spartan	02182119593D
41 43 0	0 0 0 0	0 0 0	999	V2	0
0.5825	0.1651	-1.3928	C	0	0	0	0	0	0	0	0	0	0	0	0
0.931	2.1921	0.1836	C	0	0	0	0	0	0	0	0	0	0	0	0
-0.329	0.1381	0.951	C	0	0	0	0	0	0	0	0	0	0	0	0
-0.2937	1.6591	0.9274	C	0	0	0	0	0	0	0	0	0	0	0	0
-0.0896	-0.4549	-0.4199	C	0	0	0	0	0	0	0	0	0	0	0	0
1.202	1.5373	-1.2063	C	0	0	0	0	0	0	0	0	0	0	0	0
0.4605	-0.2136	1.6317	H	0	0	0	0	0	0	0	0	0	0	0	0
-1.194	2.0291	0.417	H	0	0	0	0	0	0	0	0	0	0	0	0
-0.3128	2.062	1.9486	H	0	0	0	0	0	0	0	0	0	0	0	0
-0.8323	-1.7735	-0.5311	C	0	0	0	0	0	0	0	0	0	0	0	0
-0.1762	-2.6311	-0.7211	H	0	0	0	0	0	0	0	0	0	0	0	0
-1.5453	-1.7338	-1.3649	H	0	0	0	0	0	0	0	0	0	0	0	0
-1.647	-0.5159	1.3832	C	0	0	0	0	0	0	0	0	0	0	0	0
-2.4879	0.0202	0.9227	H	0	0	0	0	0	0	0	0	0	0	0	0
-1.8025	-0.4975	2.4688	H	0	0	0	0	0	0	0	0	0	0	0	0
-1.5822	-1.9507	0.8126	C	0	0	0	0	0	0	0	0	0	0	0	0
2.7139	1.4739	-0.8483	C	0	0	0	0	0	0	0	0	0	0	0	0
3.2499	2.327	-1.2753	H	0	0	0	0	0	0	0	0	0	0	0	0
3.2447	0.55	-1.0969	H	0	0	0	0	0	0	0	0	0	0	0	0
2.3375	1.6999	0.6326	C	0	0	0	0	0	0	0	0	0	0	0	0
2.3119	0.7634	1.1957	H	0	0	0	0	0	0	0	0	0	0	0	0
2.9391	2.4253	1.1882	H	0	0	0	0	0	0	0	0	0	0	0	0
-2.9731	-2.558	0.6227	C	0	0	0	0	0	0	0	0	0	0	0	0
-2.9214	-3.5356	0.1281	H	0	0	0	0	0	0	0	0	0	0	0	0
-3.5945	-1.9125	-0.0072	H	0	0	0	0	0	0	0	0	0	0	0	0
-3.4877	-2.6844	1.5838	H	0	0	0	0	0	0	0	0	0	0	0	0
-0.7535	-2.8359	1.7639	C	0	0	0	0	0	0	0	0	0	0	0	0
0.2421	-2.4055	1.9094	H	0	0	0	0	0	0	0	0	0	0	0	0
-1.2469	-2.8651	2.7496	H	0	0	0	0	0	0	0	0	0	0	0	0
0.7758	-0.4397	-2.7599	C	0	0	0	0	0	0	0	0	0	0	0	0
1.8236	-0.3595	-3.0816	H	0	0	0	0	0	0	0	0	0	0	0	0
0.1624	0.0756	-3.5095	H	0	0	0	0	0	0	0	0	0	0	0	0
0.51	-1.4991	-2.7818	H	0	0	0	0	0	0	0	0	0	0	0	0
0.8817	3.7159	0.1038	C	0	0	0	0	0	0	0	0	0	0	0	0
1.7491	4.1256	-0.4221	H	0	0	0	0	0	0	0	0	0	0	0	0
0.8648	4.1354	1.1172	H	0	0	0	0	0	0	0	0	0	0	0	0
-0.0134	4.0515	-0.4287	H	0	0	0	0	0	0	0	0	0	0	0	0
0.8529	2.3883	-2.2852	O	0	0	0	0	0	0	0	0	0	0	0	0
1.3347	2.087	-3.0644	H	0	0	0	0	0	0	0	0	0	0	0	0
-0.5229	-4.1426	1.2748	O	0	0	0	0	0	0	0	0	0	0	0	0
-1.3642	-4.6131	1.2805	H	0	0	0	0	0	0	0	0	0	0	0	0
1 5 2	0 0 0 0
1 6 1	0 0 0 0
2 4 1	0 0 0 0
2 6 1	0 0 0 0
3 7 1	0 0 0 0
3 5 1	0 0 0 0
3 4 1	0 0 0 0
4 8 1	0 0 0 0
4 9 1	0 0 0 0
10 11 1	0 0 0 0
10 12 1	0 0 0 0
5 10 1	0 0 0 0
13 14 1	0 0 0 0
13 15 1	0 0 0 0
3 13 1	0 0 0 0
13 16 1	0 0 0 0
10 16 1	0 0 0 0
17 18 1	0 0 0 0
17 19 1	0 0 0 0
6 17 1	0 0 0 0
20 21 1	0 0 0 0
20 22 1	0 0 0 0
17 20 1	0 0 0 0
2 20 1	0 0 0 0
23 24 1	0 0 0 0
23 25 1	0 0 0 0
23 26 1	0 0 0 0
16 23 1	0 0 0 0
27 28 1	0 0 0 0
27 29 1	0 0 0 0
16 27 1	0 0 0 0
30 31 1	0 0 0 0
30 32 1	0 0 0 0
30 33 1	0 0 0 0
1 30 1	0 0 0 0
34 35 1	0 0 0 0
34 36 1	0 0 0 0
34 37 1	0 0 0 0
2 34 1	0 0 0 0
38 39 1	0 0 0 0
6 38 1	0 0 0 0
40 41 1	0 0 0 0
27 40 1	0 0 0 0
M END
$$$$
M0021
Spartan	02182119593D
41 43 0	0 0 0 0	0 0 0	999	V2	0
0.5703	0.1291	-1.4546	C	0	0	0	0	0	0	0	0	0	0	0	0
0.9102	2.1646	0.1134	C	0	0	0	0	0	0	0	0	0	0	0	0
-0.3508	0.1125	0.8881	C	0	0	0	0	0	0	0	0	0	0	0	0
-0.3166	1.6333	0.855	C	0	0	0	0	0	0	0	0	0	0	0	0
-0.1008	-0.4866	-0.4783	C	0	0	0	0	0	0	0	0	0	0	0	0
1.1883	1.5027	-1.2722	C	0	0	0	0	0	0	0	0	0	0	0	0
0.434	-0.235	1.577	H	0	0	0	0	0	0	0	0	0	0	0	0
-1.2152	1.9991	0.3388	H	0	0	0	0	0	0	0	0	0	0	0	0
-0.3413	2.0415	1.8738	H	0	0	0	0	0	0	0	0	0	0	0	0
-0.8398	-1.8091	-0.5821	C	0	0	0	0	0	0	0	0	0	0	0	0
-0.1707	-2.6556	-0.7907	H	0	0	0	0	0	0	0	0	0	0	0	0
-1.5604	-1.7766	-1.4089	H	0	0	0	0	0	0	0	0	0	0	0	0
-1.6681	-0.543	1.3155	C	0	0	0	0	0	0	0	0	0	0	0	0
-2.5064	-0.0219	0.8331	H	0	0	0	0	0	0	0	0	0	0	0	0
-1.8367	-0.5248	2.3956	H	0	0	0	0	0	0	0	0	0	0	0	0
-1.5866	-1.9849	0.7652	C	0	0	0	0	0	0	0	0	0	0	0	0
2.6983	1.4422	-0.9066	C	0	0	0	0	0	0	0	0	0	0	0	0
3.2364	2.293	-1.3356	H	0	0	0	0	0	0	0	0	0	0	0	0
3.2309	0.5172	-1.1483	H	0	0	0	0	0	0	0	0	0	0	0	0
2.3152	1.6761	0.5712	C	0	0	0	0	0	0	0	0	0	0	0	0
2.2869	0.7432	1.1401	H	0	0	0	0	0	0	0	0	0	0	0	0
2.9141	2.4051	1.1251	H	0	0	0	0	0	0	0	0	0	0	0	0
-2.9667	-2.6196	0.5932	C	0	0	0	0	0	0	0	0	0	0	0	0
-2.8871	-3.6158	0.1406	H	0	0	0	0	0	0	0	0	0	0	0	0
-3.5966	-2.0023	-0.0573	H	0	0	0	0	0	0	0	0	0	0	0	0
-3.4661	-2.7265	1.5605	H	0	0	0	0	0	0	0	0	0	0	0	0
-0.7306	-2.865	1.6835	C	0	0	0	0	0	0	0	0	0	0	0	0
-0.6665	-3.8726	1.2398	H	0	0	0	0	0	0	0	0	0	0	0	0
0.2953	-2.4667	1.7367	H	0	0	0	0	0	0	0	0	0	0	0	0
0.7663	-0.4796	-2.8195	C	0	0	0	0	0	0	0	0	0	0	0	0
1.8181	-0.4173	-3.1323	H	0	0	0	0	0	0	0	0	0	0	0	0
0.1689	0.0463	-3.5739	H	0	0	0	0	0	0	0	0	0	0	0	0
0.4818	-1.5339	-2.8451	H	0	0	0	0	0	0	0	0	0	0	0	0
0.8602	3.6878	0.0252	C	0	0	0	0	0	0	0	0	0	0	0	0
1.7297	4.096	-0.4985	H	0	0	0	0	0	0	0	0	0	0	0	0
0.8375	4.1125	1.0361	H	0	0	0	0	0	0	0	0	0	0	0	0
-0.0327	4.0195	-0.5133	H	0	0	0	0	0	0	0	0	0	0	0	0
0.8455	2.3474	-2.3583	O	0	0	0	0	0	0	0	0	0	0	0	0
1.3471	2.0538	-3.1281	H	0	0	0	0	0	0	0	0	0	0	0	0
-1.3211	-2.9135	2.9677	O	0	0	0	0	0	0	0	0	0	0	0	0
-0.7738	-3.4728	3.5284	H	0	0	0	0	0	0	0	0	0	0	0	0
1 5 2	0 0 0 0
1 6 1	0 0 0 0
2 4 1	0 0 0 0
2 6 1	0 0 0 0
3 7 1	0 0 0 0
3 5 1	0 0 0 0
3 4 1	0 0 0 0
4 8 1	0 0 0 0
4 9 1	0 0 0 0
10 11 1	0 0 0 0
10 12 1	0 0 0 0
5 10 1	0 0 0 0
13 14 1	0 0 0 0
13 15 1	0 0 0 0
3 13 1	0 0 0 0
13 16 1	0 0 0 0
10 16 1	0 0 0 0
17 18 1	0 0 0 0
17 19 1	0 0 0 0
6 17 1	0 0 0 0
20 21 1	0 0 0 0
20 22 1	0 0 0 0
17 20 1	0 0 0 0
2 20 1	0 0 0 0
23 24 1	0 0 0 0
23 25 1	0 0 0 0
23 26 1	0 0 0 0
16 23 1	0 0 0 0
27 28 1	0 0 0 0
27 29 1	0 0 0 0
16 27 1	0 0 0 0
30 31 1	0 0 0 0
30 32 1	0 0 0 0
30 33 1	0 0 0 0
1 30 1	0 0 0 0
34 35 1	0 0 0 0
34 36 1	0 0 0 0
34 37 1	0 0 0 0
2 34 1	0 0 0 0
38 39 1	0 0 0 0
6 38 1	0 0 0 0
40 41 1	0 0 0 0
27 40 1	0 0 0 0
M END
$$$$
M0022
Spartan	02182119593D
41 43 0	0 0 0 0	0 0 0	999	V2	0
0.5841	0.1006	-1.4508	C	0	0	0	0	0	0	0	0	0	0	0	0
0.9231	2.1365	0.1167	C	0	0	0	0	0	0	0	0	0	0	0	0
-0.3478	0.0899	0.8863	C	0	0	0	0	0	0	0	0	0	0	0	0
-0.3091	1.6105	0.8529	C	0	0	0	0	0	0	0	0	0	0	0	0
-0.0925	-0.5133	-0.4772	C	0	0	0	0	0	0	0	0	0	0	0	0
1.2039	1.4736	-1.2677	C	0	0	0	0	0	0	0	0	0	0	0	0
0.4316	-0.2613	1.58	H	0	0	0	0	0	0	0	0	0	0	0	0
-1.2039	1.9785	0.3321	H	0	0	0	0	0	0	0	0	0	0	0	0
-0.3374	2.0204	1.8711	H	0	0	0	0	0	0	0	0	0	0	0	0
-0.8327	-1.8351	-0.5811	C	0	0	0	0	0	0	0	0	0	0	0	0
-0.1616	-2.6822	-0.78	H	0	0	0	0	0	0	0	0	0	0	0	0
-1.5472	-1.8057	-1.4132	H	0	0	0	0	0	0	0	0	0	0	0	0
-1.6722	-0.5613	1.2972	C	0	0	0	0	0	0	0	0	0	0	0	0
-2.5027	-0.0424	0.8	H	0	0	0	0	0	0	0	0	0	0	0	0
-1.8717	-0.5078	2.3745	H	0	0	0	0	0	0	0	0	0	0	0	0
-1.5856	-2.0092	0.7629	C	0	0	0	0	0	0	0	0	0	0	0	0
2.7128	1.4081	-0.8966	C	0	0	0	0	0	0	0	0	0	0	0	0
3.2545	2.2573	-1.3239	H	0	0	0	0	0	0	0	0	0	0	0	0
3.2441	0.482	-1.1359	H	0	0	0	0	0	0	0	0	0	0	0	0
2.3248	1.6432	0.5799	C	0	0	0	0	0	0	0	0	0	0	0	0
2.2921	0.7099	1.148	H	0	0	0	0	0	0	0	0	0	0	0	0
2.9242	2.3695	1.1364	H	0	0	0	0	0	0	0	0	0	0	0	0
-2.9635	-2.6458	0.5907	C	0	0	0	0	0	0	0	0	0	0	0	0
-2.8814	-3.635	0.1237	H	0	0	0	0	0	0	0	0	0	0	0	0
-3.6049	-2.0233	-0.0444	H	0	0	0	0	0	0	0	0	0	0	0	0
-3.452	-2.7748	1.5618	H	0	0	0	0	0	0	0	0	0	0	0	0
-0.7283	-2.8949	1.6884	C	0	0	0	0	0	0	0	0	0	0	0	0
-0.6725	-3.9	1.2563	H	0	0	0	0	0	0	0	0	0	0	0	0
0.3027	-2.5098	1.7378	H	0	0	0	0	0	0	0	0	0	0	0	0
0.784	-0.5108	-2.8139	C	0	0	0	0	0	0	0	0	0	0	0	0
1.8348	-0.442	-3.127	H	0	0	0	0	0	0	0	0	0	0	0	0
0.1823	0.0084	-3.5695	H	0	0	0	0	0	0	0	0	0	0	0	0
0.5071	-1.5668	-2.8366	H	0	0	0	0	0	0	0	0	0	0	0	0
0.8782	3.66	0.0278	C	0	0	0	0	0	0	0	0	0	0	0	0
1.7529	4.0647	-0.4902	H	0	0	0	0	0	0	0	0	0	0	0	0
0.8498	4.0857	1.0387	H	0	0	0	0	0	0	0	0	0	0	0	0
-0.0102	3.9946	-0.5179	H	0	0	0	0	0	0	0	0	0	0	0	0
0.8659	2.3191	-2.354	O	0	0	0	0	0	0	0	0	0	0	0	0
1.3543	2.0137	-3.1279	H	0	0	0	0	0	0	0	0	0	0	0	0
-1.2652	-3.0682	2.9839	O	0	0	0	0	0	0	0	0	0	0	0	0
-1.1645	-2.2363	3.4606	H	0	0	0	0	0	0	0	0	0	0	0	0
1 5 2	0 0 0 0
1 6 1	0 0 0 0
2 4 1	0 0 0 0
2 6 1	0 0 0 0
3 7 1	0 0 0 0
3 5 1	0 0 0 0
3 4 1	0 0 0 0
4 8 1	0 0 0 0
4 9 1	0 0 0 0
10 11 1	0 0 0 0
10 12 1	0 0 0 0
5 10 1	0 0 0 0
13 14 1	0 0 0 0
13 15 1	0 0 0 0
3 13 1	0 0 0 0
13 16 1	0 0 0 0
10 16 1	0 0 0 0
17 18 1	0 0 0 0
17 19 1	0 0 0 0
6 17 1	0 0 0 0
20 21 1	0 0 0 0
20 22 1	0 0 0 0
17 20 1	0 0 0 0
2 20 1	0 0 0 0
23 24 1	0 0 0 0
23 25 1	0 0 0 0
23 26 1	0 0 0 0
16 23 1	0 0 0 0
27 28 1	0 0 0 0
27 29 1	0 0 0 0
16 27 1	0 0 0 0
30 31 1	0 0 0 0
30 32 1	0 0 0 0
30 33 1	0 0 0 0
1 30 1	0 0 0 0
34 35 1	0 0 0 0
34 36 1	0 0 0 0
34 37 1	0 0 0 0
2 34 1	0 0 0 0
38 39 1	0 0 0 0
6 38 1	0 0 0 0
40 41 1	0 0 0 0
27 40 1	0 0 0 0
M END
$$$$
M0023
Spartan	02182119593D
41 43 0	0 0 0 0	0 0 0	999	V2	0
-0.721	1.258	-0.0039	C	0	0	0	0	0	0	0	0	0	0	0	0
-0.8111	-0.1522	-2.1894	C	0	0	0	0	0	0	0	0	0	0	0	0
-0.1488	-1.2032	0.0182	C	0	0	0	0	0	0	0	0	0	0	0	0
0.145	-1.1023	-1.4733	C	0	0	0	0	0	0	0	0	0	0	0	0
-0.3242	0.1617	0.6513	C	0	0	0	0	0	0	0	0	0	0	0	0
-1.0333	1.2341	-1.4888	C	0	0	0	0	0	0	0	0	0	0	0	0
-1.09	-1.7564	0.1455	H	0	0	0	0	0	0	0	0	0	0	0	0
1.1717	-0.7286	-1.605	H	0	0	0	0	0	0	0	0	0	0	0	0
0.1095	-2.0959	-1.9393	H	0	0	0	0	0	0	0	0	0	0	0	0
0.1444	0.0458	2.079	C	0	0	0	0	0	0	0	0	0	0	0	0
-0.6344	-0.4362	2.6927	H	0	0	0	0	0	0	0	0	0	0	0	0
0.3938	1.0041	2.544	H	0	0	0	0	0	0	0	0	0	0	0	0
0.9402	-1.9032	0.8714	C	0	0	0	0	0	0	0	0	0	0	0	0
1.797	-2.2116	0.2615	H	0	0	0	0	0	0	0	0	0	0	0	0
0.5377	-2.8143	1.3313	H	0	0	0	0	0	0	0	0	0	0	0	0
1.372	-0.8914	1.9633	C	0	0	0	0	0	0	0	0	0	0	0	0
-2.5416	1.1138	-1.7971	C	0	0	0	0	0	0	0	0	0	0	0	0
-2.7896	1.6714	-2.7042	H	0	0	0	0	0	0	0	0	0	0	0	0
-3.2316	1.4012	-0.9989	H	0	0	0	0	0	0	0	0	0	0	0	0
-2.3418	-0.3958	-2.0592	C	0	0	0	0	0	0	0	0	0	0	0	0
-2.6128	-1.0034	-1.1915	H	0	0	0	0	0	0	0	0	0	0	0	0
-2.8337	-0.8122	-2.9433	H	0	0	0	0	0	0	0	0	0	0	0	0
2.5919	-0.0843	1.5062	C	0	0	0	0	0	0	0	0	0	0	0	0
2.8982	0.6211	2.2843	H	0	0	0	0	0	0	0	0	0	0	0	0
2.3681	0.4787	0.5932	H	0	0	0	0	0	0	0	0	0	0	0	0
3.4393	-0.7473	1.2982	H	0	0	0	0	0	0	0	0	0	0	0	0
1.6765	-1.6054	3.2829	C	0	0	0	0	0	0	0	0	0	0	0	0
0.8059	-2.2191	3.5709	H	0	0	0	0	0	0	0	0	0	0	0	0
2.5257	-2.2846	3.1506	H	0	0	0	0	0	0	0	0	0	0	0	0
-0.9172	2.6037	0.6491	C	0	0	0	0	0	0	0	0	0	0	0	0
-1.886	3.0265	0.3576	H	0	0	0	0	0	0	0	0	0	0	0	0
-0.1598	3.325	0.3263	H	0	0	0	0	0	0	0	0	0	0	0	0
-0.8927	2.5422	1.7385	H	0	0	0	0	0	0	0	0	0	0	0	0
-0.4045	0.0107	-3.6511	C	0	0	0	0	0	0	0	0	0	0	0	0
-1.0649	0.6995	-4.1854	H	0	0	0	0	0	0	0	0	0	0	0	0
-0.4395	-0.962	-4.156	H	0	0	0	0	0	0	0	0	0	0	0	0
0.6153	0.4019	-3.7384	H	0	0	0	0	0	0	0	0	0	0	0	0
-0.4628	2.3645	-2.1234	O	0	0	0	0	0	0	0	0	0	0	0	0
0.4841	2.3566	-1.9309	H	0	0	0	0	0	0	0	0	0	0	0	0
[truncated: 670 more rows]

[truncated: 1 more sheets: 4R7R9R11S]
