# Supplementary material for: Cyclohumulanoid Sesquiterpenes from the Culture Broth of the Basidiomycetous Fungus Daedaleopsis tricolor
Source: Molecules. 2021 Jul 19;26(14):4364. doi: 10.3390/molecules26144364 (PMC8303491; doi:10.3390/molecules26144364)
Supplement: Supplementary file 1 [file molecules-26-04364-s001.zip › NMR Statistical analysis of ent-5.xlsx]

## Sheet: Index
	Summary
			13C			1H			H+C
			RMSD	max dev	DP4	RMSD	max dev	DP4	DP4
	7S9S11S-isomer		2.21289	5.75403	0.00108914	0.241789	0.602212	6.02367e-05	9.84831e-08
	7S9S11R-isomer		1.84173	5.12747	0.0253739	0.184365	0.500832	0.00628827	0.000239518
	7S9R11R-isomer	11-epimer	1.34608	3.30391	0.303175	0.2093	0.460263	0.000276405	0.000125793
	7S9R11S-isomer	ent-5	1.24581	3.26054	0.670362	0.123524	0.258642	0.993375	0.999635
		Raw data from Spartan'18
		7S9S11S-isomer
		7S9S11R-isomer
		7S9R11R-isomer
		7S9R11S-isomer

## Sheet: from Spartan
7S9S11S-isomer
Conformer	MMFF94	HF	ωB97X-D	ωB97X-D	ωB97X-D	ωB97X-V	ωB97X-D
#		3-21G(*)	6-31G*	6-31G*	6-31G*	6-311+G(2DF,2P)	6-31G*
			(Energy)		(Part 2)	[6-311G*	(Energy)	8.9356
						(Energy)			Boltzmann dist			Label	ChemShift(C10)	ChemShift(C6)	ChemShift(C5)	ChemShift(C2)	ChemShift(C1)	ChemShift(C3)	ChemShift(C4)	ChemShift(C7)	ChemShift(C8)	ChemShift(C11)	ChemShift(C12)	ChemShift(C15)	ChemShift(C14)	ChemShift(C9)	ChemShift(C13)	ChemShift(H5)	ChemShift(H10)	ChemShift(H2)	ChemShift(H1)	ChemShift(H4)	ChemShift(H3)	ChemShift(H7)	ChemShift(H14)	ChemShift(H13)	ChemShift(H16)	ChemShift(H18)	ChemShift(H24)	ChemShift(H20)	ChemShift(H17)	ChemShift(H15)	ChemShift(H6)
* 66	0	0	0	0	0	0	0	1	0.111912			M0001	44.6	145.5	122.9	5.8	11.4	31.2	71.6	39.6	36.7	38.7	42.9	76.2	24.7	14.4	26.6	2.2	2.33	0.63	0.65	0.58	0.62	1.85	1.87	3.32	1.96	1.79	3.55	3.31	0.91	1.26	0.78
42	-6.2	-2.05	3.81	3.71	3.71	1.03	3.71	0.659156	0.0737674			M0002	37.4	141	124.1	5.2	11.3	31.8	71.4	40.7	37	39.3	42.6	68.8	25.2	14.1	26.9	2.99	1.88	0.57	0.72	0.54	0.62	1.27	1.93	3.42	1.03	1.21	3.37	3.41	0.97	1.21	0.79
10	-13.59	-0.79	3.61	3.62	3.62	1.36	3.62	0.576759	0.0645461			M0003	38.1	140	126.8	7.9	11.4	30.5	72.4	43.3	36.2	39.7	42.5	68.4	24.7	14	25.7	2.97	1.85	0.75	0.77	1.02	0.7	1.18	1.89	3.09	1.17	1.25	3.38	3.4	0.95	1.23	0.82
3	-17.31	1.14	3.45	3.48	3.47	1.78	3.47	0.486613	0.0544578			M0004	40.9	139.2	127.1	8	11.7	30.4	72.4	43.4	35.7	42.3	42.9	74.7	24	14	25.8	1.83	1.98	0.77	0.75	1.03	0.69	1.15	1.9	2.95	1.03	1.7	3.35	3.53	1.25	1.16	0.82
4	-16.43	-1.54	6.12	6.15	6.14	1.82	6.14	0.4788	0.0535834			M0005	38.4	140.7	126	7.8	11.6	30.5	72.7	43.2	36	39.6	42.1	68.2	25.2	14.2	25.8	2.99	1.81	0.77	0.78	1.01	0.67	1.27	1.87	3.01	2.19	1.28	3.48	3.49	0.98	1.22	0.83
30	-8.18	-2.01	7	6.84	6.84	1.92	6.84	0.459812	0.0514584			M0006	37.9	142	123.1	5.2	11.3	32	71.7	40.5	36.8	38.8	42.2	68.7	25.6	14.1	27	2.99	1.84	0.59	0.73	0.54	0.6	1.36	1.91	3.38	2.12	1.21	3.49	3.5	1	1.17	0.8
47	-5.1	2.5	1.36	1.64	1.64	2.07	1.64	0.432732	0.0484279			M0007	44.8	144.4	124.6	8.7	11.4	29.9	72.1	42	35.4	40	42.4	76.2	24.9	13.9	25.7	2.28	2.31	0.8	0.73	1.06	0.68	1.78	1.82	2.87	2	1.88	3.57	3.34	0.91	1.29	0.81
33	-7.87	0.57	4.34	4.33	4.3	2.08	4.3	0.430985	0.0482323			M0008	40.4	140	124.7	5.3	11.3	31.8	71.6	40.5	36.1	41.9	43.3	74.6	24	14.2	26.7	1.98	2.14	0.58	0.69	0.56	0.61	1.25	1.92	3.37	0.97	1.41	3.52	3.37	1.25	1.16	0.79
8	-14.74	1.57	3.62	3.85	3.84	2.23	3.84	0.405603	0.0453918			M0009	41.1	139	127.4	8	11.7	30.5	72.4	43.2	35.4	42.6	43.2	74.4	23.4	14.2	25.9	1.95	2.15	0.78	0.76	1.05	0.68	1.12	1.88	3	1.04	1.46	3.52	3.36	1.22	1.18	0.82
27	-8.91	1.44	5.48	5.27	5.26	2.26	5.26	0.400709	0.044844			M0010	41.5	140.7	124.1	5.4	11.2	31.8	71.7	40.6	36.1	41.8	42.8	74.8	24	14	26.7	2.6	2.24	0.58	0.72	0.56	0.63	1.28	1.91	3.32	0.97	1.36	3.58	3.37	1.08	1.19	0.79
1	-19.48	0.55	6.72	6.67	6.67	2.45	6.67	0.371055	0.0415254			M0011	42.4	140.3	126.2	7.9	11.5	30.4	72.5	43.2	35.2	43.1	42.2	74.1	23.9	14.1	25.9	2.41	2.43	0.74	0.77	1.01	0.69	1.13	1.86	3	1.05	1.49	3.68	3.44	1.26	1.23	0.83
19	-11.42	-0.03	7.87	7.39	7.38	2.56	7.38	0.354901	0.0397176			M0012	41.6	141.3	123.5	5.3	11.2	31.9	71.6	40.6	36	42.5	42.3	74.4	24.6	14.1	26.8	2.5	2.38	0.56	0.7	0.55	0.62	1.25	1.91	3.36	0.98	1.44	3.67	3.46	1.29	1.2	0.78
6	-16.1	2.81	5.11	5.16	5.16	2.6	5.16	0.349202	0.0390799			M0013	42.4	139.9	126.6	7.9	11.6	30.5	72.6	43.3	35.3	42.3	42.8	74.5	23.3	14.1	25.8	2.5	2.31	0.77	0.79	1.02	0.69	1.16	1.87	2.98	1.04	1.4	3.57	3.36	1.05	1.24	0.82
48	-5.06	0.81	5.42	5.58	5.58	2.65	5.58	0.342208	0.0382971			M0014	38.4	140.9	124.4	5.4	11.2	31.8	71.4	40.5	36.7	38.8	42.6	69	25.7	14.3	26.7	1.91	1.93	0.58	0.68	0.55	0.6	1.35	1.95	3.36	2.07	1.27	3.41	3.38	0.98	1.17	0.79
25	-9.41	2.98	6.03	5.93	5.93	2.83	5.93	0.318169	0.0356068			M0015	40.2	140.3	124.4	5.3	11.2	31.8	71.7	40.5	36.5	43.3	42.7	74.7	23.6	14	26.7	1.82	1.91	0.58	0.69	0.54	0.6	1.31	1.94	3.25	1.36	1.93	3.37	3.58	1.08	1.12	0.79
2	-18.91	1.93	7.45	7.36	7.35	2.99	7.35	0.298221	0.0333745			M0016	41.5	139.6	126.6	8	11.6	30.4	72.4	43.2	35.6	43.8	42.1	74.1	24.2	14.1	25.7	1.83	1.98	0.75	0.74	1.03	0.67	1.16	1.92	2.9	1.32	2.15	3.44	3.67	1.27	1.15	0.81
17	-11.68	1.83	4.94	5.34	5.34	3.02	5.34	0.294623	0.0329718			M0017	38.6	139.8	127.3	8	11.7	30.5	72.4	43.1	35.8	39.5	42.6	68.5	25.1	14.2	25.9	1.93	1.86	0.78	0.75	1.05	0.67	1.21	1.91	3.02	2.13	1.34	3.41	3.4	0.95	1.18	0.84
20	-11.21	1.4	8.62	8.08	8.08	3.15	8.08	0.279525	0.0312822			M0018	41	140.8	123.7	5.3	11.1	31.8	71.5	40.6	36.5	43.3	42.2	74.4	24.5	14.2	26.8	1.82	2.01	0.56	0.67	0.54	0.59	1.29	1.96	3.26	1.28	2.06	3.45	3.67	1.28	1.13	0.79
5	-16.19	4.05	5.52	5.68	5.67	3.16	5.67	0.278396	0.0311558			M0019	40.7	139.2	127.2	8	11.6	30.5	72.6	43.2	35.7	43.9	42.6	74.5	23.2	14.1	25.7	1.82	1.88	0.78	0.76	1.03	0.67	1.19	1.92	2.89	1.4	2.03	3.36	3.58	1.07	1.17	0.83
53	-4.06	3.75	7.32	7.02	7.02	5.04	7.02	0.130099	0.0145596			M0020	39.4	139.7	127.4	8.3	11.4	29.9	72.2	45.3	33.6	40.1	43.2	70.4	22.8	14.2	25.8	2.97	1.87	0.78	0.82	1.02	0.67	1.18	1.83	2.81	1	1.73	3.04	3.51	0.94	1.31	0.8
64	-0.63	0.62	10.49	9.94	9.94	5.13	9.94	0.125446	0.0140389			M0021	39.1	141.7	123.7	5.5	11.1	31.6	71.5	42.6	34.7	39.6	43.3	69.8	24.1	14.5	26.7	2.96	1.89	0.57	0.7	0.54	0.65	1.19	1.9	3.19	0.83	1.71	3.1	3.51	1.21	1.28	0.74
28	-8.89	2.56	10.14	9.8	9.8	5.53	9.8	0.106699	0.0119409			M0022	39.5	140.9	126.2	8.3	11.2	30	72.1	45.5	33.4	40.5	43.1	69.6	23.9	14.1	25.8	3.06	1.89	0.73	0.77	1.02	0.69	1.12	1.83	2.78	0.99	1.79	3.14	3.58	1.19	1.27	0.79
70	1.41	4.57	8.8	8.41	8.41	6.04	8.41	0.0868027	0.00971425			M0023	38.8	141	123.4	5.5	11.1	31.5	71.5	42.3	34.4	38	43.9	69.7	23.9	14.4	26.5	2.2	1.99	0.58	0.67	0.55	0.64	1.24	1.89	3.17	0.85	1.68	3.05	3.44	1.2	1.2	0.75
44	-5.64	6.45	8.67	8.34	8.34	6.44	8.34	0.0738308	0.00826254			M0024	39.3	140.3	125.7	8.2	11.3	30	72.1	45.1	33.2	39.3	43.6	69.5	23.6	13.9	25.8	2.26	1.98	0.78	0.76	1.04	0.67	1.16	1.83	2.75	1.01	1.78	3.08	3.48	1.16	1.21	0.79
69	1.15	3.9	8.97	8.87	8.86	6.55	8.86	0.0706165	0.00790282			M0025	41.9	141.6	123.8	5.5	11.2	31.5	71.6	42.2	34.9	35.8	43.2	71.6	23.6	14.7	26.7	1.87	2.09	0.62	0.71	0.55	0.61	1.47	1.97	3.25	2.15	1.49	3.45	3.18	0.97	1.2	0.79
80	7.66	8	7.28	6.61	6.61	6.69	6.61	0.0667272	0.00746756			M0026	44.5	143	125.7	9.2	10.4	27.8	71.9	43.7	35.5	40	42.5	76.3	24.8	14.1	29.1	2.29	2.38	0.6	0.66	1.14	0.82	2.04	1.34	3.05	1.88	1.82	3.59	3.33	0.9	1.31	0.78
40	-6.31	5.66	8.68	8.76	8.76	7.04	8.76	0.0579154	0.00648142			M0027	42.3	140.9	126.3	8.3	11.3	30	72.1	45.2	33.6	36.5	43	70.8	23.4	14.2	25.8	1.97	2.08	0.78	0.77	1.05	0.64	1.43	1.92	2.83	2.25	1.57	3.48	3.21	0.95	1.19	0.82
71	1.65	1.89	8.59	8.13	8.13	11.45	---					Boltmann averaged	40.7031	141.154	125.111	6.71897	11.397	31.0136	71.985	41.868	35.9623	40.7612	42.662	72.603	24.4293	14.1465	26.2991	2.36263	2.06775	0.675731	0.72578	0.789826	0.648458	1.33358	1.89212	3.15221	1.43679	1.5519	3.46104	3.43424	1.06926	1.20557	0.802613
73	1.88	1.6	9.22	8.36	8.36	11.87	---
7	-15.15	3.92	15.87	---	---	---	---
9	-14.21	1.96	15.14	---	---	---	---
11	-13.48	3.4	15.95	---	---	---	---
12	-13.01	-0.25	14.18	13.68	---	---	---
13	-12.73	2.77	11.91	11.2	---	---	---
14	-12.37	-1.22	13.92	13.25	---	---	---
15	-12.24	6.1	14.14	13.61	---	---	---
16	-11.82	4.07	13.25	12.39	---	---	---
18	-11.64	5.1	13.75	13.14	---	---	---
21	-10.51	-0.18	3.81	3.54	---	---	---
22	-10.18	2.77	11.87	11.02	---	---	---
23	-9.93	4.87	11.9	11.85	---	---	---
24	-9.77	0.43	11.42	10.75	---	---	---
26	-9.15	2.24	16.94	---	---	---	---
29	-8.54	1.46	16.57	---	---	---	---
31	-8.05	2.92	13.03	12.66	---	---	---
32	-7.9	-2.12	15.01	---	---	---	---
34	-7.69	4.27	15.17	---	---	---	---
35	-7.49	2.1	12.79	12.06	---	---	---
36	-7.31	3.83	14.54	14.32	---	---	---
37	-7.15	2.02	13.32	12.85	---	---	---
38	-6.7	3.53	14.89	13.25	---	---	---
39	-6.46	8.45	10.73	10.64	---	---	---
41	-6.3	3.3	14.48	14.19	---	---	---
43	-5.78	2.88	15.25	---	---	---	---
45	-5.6	4.59	16.35	---	---	---	---
46	-5.25	10.04	15.06	---	---	---	---
49	-4.88	1.73	12.64	12.53	---	---	---
50	-4.5	7.17	13.58	11.62	---	---	---
51	-4.11	-0.15	12.86	12.56	---	---	---
52	-4.1	5.62	13.86	12.32	---	---	---
54	-3.86	3.92	12.16	10.91	---	---	---
55	-3.56	9.2	14.9	13.58	---	---	---
56	-3.27	0.73	13.51	13.29	---	---	---
57	-3.15	2.26	15.44	---	---	---	---
58	-2.69	6.73	14.07	12.68	---	---	---
59	-2.21	8.63	15.57	---	---	---	---
60	-1.94	3.57	12.45	12.22	---	---	---
61	-1.83	4.07	12.52	10.99	---	---	---
62	-0.94	2.19	12.21	---	---	---	---
63	-0.91	6.52	14.29	13.1	---	---	---
65	-0.08	2.5	16.73	---	---	---	---
67	0.59	6.59	10.98	10.86	---	---	---
68	1.11	6.56	14.73	13.96	---	---	---
72	1.8	16.81	18.08	---	---	---	---
74	2.17	5.85	15.05	---	---	---	---
75	2.99	-0.5	8.62	---	---	---	---
76	3.49	1.33	7.47	7.04	---	---	---
77	3.68	3.7	13.86	13.33	---	---	---
78	6.5	8.11	17.94	---	---	---	---
79	6.55	10.75	21.12	---	---	---	---
81	7.68	14.75	17.19	---	---	---	---
82	8.8	7.73	19.66	---	---	---	---
83	10.53	13.05	15.35	---	---	---	---
84	12.81	18.62	19.49	---	---	---	---
85	15.68	14.46	18.67	---	---	---	---
86	16.95	23.91	26.24	---	---	---	---
#	112	86	86	61	29	29	27
%Low	0.227	0.06	0.222	0.223	0.251	0.111	0.256
Conformer
ΔE (kJ/mol)	3.17	2.77	3.91	3.95	3.49	2.26	3.41
Time	3.19	01:48:31.880000	03:51:32.810000	23:11:01.060000	00:44:37.010000	08:35:39.200000	02:54:12.310000
7S9S11R-isomer
Conformer	MMFF94	HF	ωB97X-D	ωB97X-D	ωB97X-D	ωB97X-V	ωB97X-D
#		3-21G(*)	6-31G*	6-31G*	6-31G*	6-311+G(2DF,2P)	6-31G*
			(Energy)		(Part 2)	[6-311G*	(Energy)	9.91106
						(Energy)						Label	ChemShift(C10)	ChemShift(C6)	ChemShift(C5)	ChemShift(C1)	ChemShift(C2)	ChemShift(C3)	ChemShift(C4)	ChemShift(C7)	ChemShift(C8)	ChemShift(C11)	ChemShift(C12)	ChemShift(C15)	ChemShift(C14)	ChemShift(C9)	ChemShift(C13)	ChemShift(H10)	ChemShift(H5)	ChemShift(H4)	ChemShift(H3)	ChemShift(H2)	ChemShift(H1)	ChemShift(H14)	ChemShift(H7)	ChemShift(H13)	ChemShift(H18)	ChemShift(H16)	ChemShift(H20)	ChemShift(H24)	ChemShift(H21)	ChemShift(H15)	ChemShift(H6)
* 4	0	0	0	0	0	0	0	1	0.100897			M0001	41.1	139.8	127	11.6	8.1	30.3	72.3	43.3	35	40.1	42.3	70.2	23.9	14.1	25.8	1.82	2.01	1.04	0.67	0.76	0.75	1.93	1.19	2.95	2.46	1.05	3.66	3.18	0.96	1.17	0.83
8	1.09	-0.94	0.01	-0.08	-0.08	0.04	-0.08	0.983944	0.0992774			M0002	38.8	140.1	126.5	11.6	7.9	30.4	72.4	43.5	36.3	43.5	42.4	71.2	23.8	14.1	25.8	3	1.91	1.03	0.71	0.76	0.78	1.85	1.15	2.85	1.5	1.27	3.33	3.66	0.96	1.25	0.81
32	7.48	-1.14	0.72	0.54	0.54	0.05	0.54	0.979971	0.0988765			M0003	40.4	140.8	124	11.1	5.4	31.7	71.5	40.6	36	39.5	42.5	70.5	24.5	14.2	26.7	1.81	2	0.54	0.59	0.57	0.68	1.97	1.31	3.28	2.41	0.96	3.72	3.17	0.98	1.14	0.8
13	3.38	-0.69	2.68	2.78	2.78	0.16	2.78	0.937307	0.0945718			M0004	40.7	142.1	124.6	10.9	7.8	29.7	71.8	43.1	38.4	46.1	41.1	75.3	26.9	14.4	24.6	2.77	2.13	1.01	0.72	0.62	0.61	1.85	1.25	3.43	1.99	1.36	3.58	3.64	0.96	1.19	0.79
1	-3.41	-1.85	2.57	2.47	2.47	0.22	2.47	0.914823	0.0923033			M0005	41.7	140.2	126.6	11.6	8	30.4	72.5	43.3	35.2	40	42.3	69.2	25	14.1	25.7	1.8	2.07	1.02	0.65	0.76	0.75	1.91	1.2	2.91	2.53	1.07	3.73	3.27	1.2	1.17	0.82
23	5.26	-1.1	0.94	0.78	0.78	0.24	0.78	0.90745	0.0915593			M0006	40.2	140.1	124.6	11.2	5.3	31.7	71.6	40.5	35.8	39.3	42.5	69.4	25.2	14	26.7	1.8	2.08	0.54	0.6	0.56	0.7	1.86	1.29	3.14	1.59	1.08	3.72	3.17	1.21	1.14	0.77
12	3.11	-2.92	3.52	3	3	0.3	3	0.885683	0.0893631			M0007	41.1	141.1	123.8	11.1	5.3	31.8	71.6	40.6	36.1	39.3	42.4	69.5	25.5	14.1	26.8	1.8	2.08	0.52	0.58	0.56	0.69	1.94	1.31	3.24	2.47	0.99	3.78	3.26	1.22	1.13	0.78
34	7.89	1.05	0.12	-0.02	-0.03	0.33	-0.03	0.874996	0.0882848			M0008	39.9	141	125.2	10.8	7.9	29.7	71.9	43.2	39.4	44.9	41.8	75	26.5	14.6	24.4	2.8	2.09	1	0.74	0.63	0.6	1.81	1.25	2.79	1.62	1.38	3.39	3.48	0.89	1.24	0.81
2	-2.9	-2.39	2.74	2.73	2.73	0.72	2.73	0.747253	0.0753959			M0009	39	140.9	125.8	11.5	7.8	30.5	72.5	43.4	36.3	43.9	42.3	70.3	25.1	14.1	25.9	3.05	1.98	0.99	0.68	0.75	0.78	1.83	1.14	2.8	1.51	1.33	3.42	3.75	1.2	1.24	0.81
33	7.56	0.89	2.96	2.88	2.88	2.22	2.88	0.407247	0.0410902			M0010	38.6	140.6	124.6	11.2	5.4	31.7	71.5	40.7	36.9	43.1	42.8	71	25.5	14.1	26.7	2.05	2.03	0.55	0.61	0.58	0.7	1.88	1.25	3.1	1.45	1.28	3.31	3.72	1.19	1.18	0.78
51	15.75	2.44	3.14	2.92	2.92	3.24	2.92	0.269528	0.0271947			M0011	39.5	142	122.7	10.9	5.7	31.6	71.4	41.6	39.5	44.8	42	74.6	26.8	14.4	26.5	2.91	2.04	0.57	0.64	0.58	0.67	1.9	1.23	3.07	1.6	1.33	3.35	3.48	0.89	1.22	0.78
47	12.01	1.8	2.78	2.64	2.64	3.55	2.64	0.237752	0.0239886			M0012	41	141.5	124.4	11.1	5.4	31.7	71.4	41.2	38.8	44.9	41.8	76	26.4	14.5	26.7	2.13	2.28	0.53	0.6	0.57	0.68	1.97	1.23	3.66	2.02	1.33	3.48	3.51	0.9	1.2	0.78
48	12.75	6.95	6.93	6.29	6.27	5.6	6.27	0.103719	0.010465			M0013	41.1	138.6	128.1	10.9	8.5	28.2	72.2	45.2	35	39.8	42.5	69.9	23.9	14.6	29.5	1.89	1.99	1.16	0.8	0.6	0.69	1.47	1.4	3.13	2.36	1	3.74	3.19	0.95	1.19	0.81
27	6.48	-1.62	6.79	5.42	5.42	6.2	5.42	0.0813608	0.00820909			M0014	38.4	138.9	126.6	6.6	8.4	30.4	69.7	40.4	39.3	42.9	40.6	72.5	27.1	16.4	25.5	2.78	1.92	0.48	0.31	0.95	0.8	1.33	1.76	2.97	2.02	1.5	3.48	3.53	0.93	1.35	1.27
41	9.43	-3.69	7.25	6.4	6.4	6.96	6.4	0.0598209	0.00603577			M0015	38.7	138.4	126.9	6.8	8.9	29.1	69.3	40.3	38.8	43.2	40.8	72.4	27.2	16.3	28.9	2.85	1.96	1.32	0.3	0.98	0.75	2.05	1.29	2.97	2.02	1.36	3.48	3.52	0.92	1.36	1.24
16	3.79	2.21	5.56	4.36	4.36	7.19	4.36	0.0545046	0.00549937			M0016	38.6	137.2	128.4	6.6	8.5	30.6	69.8	40.4	37.3	40.3	41.3	70.8	24.9	16.9	25.3	1.67	1.99	0.48	0.28	0.98	0.78	1.36	1.83	2.68	2.25	1.27	3.54	3.17	0.97	1.31	1.24
25	5.87	-0.92	5.42	4.61	4.6	7.32	4.6	0.0517115	0.00521755			M0017	38.6	136.6	128.4	6.8	9.1	29.3	69.1	39.9	36.8	40.4	41.3	71	25	16.6	28.8	1.67	1.98	1.33	0.28	1	0.74	2.09	1.35	2.67	2.21	1.17	3.54	3.19	0.96	1.31	1.2
31	7.35	-1.63	7.66	6.72	6.71	7.39	6.71	0.0502672	0.00507183			M0018	38.6	139.9	126.1	6.4	8.9	30.9	69.9	36.4	38.9	44.4	40.4	72.9	27.3	16.6	27.7	2.8	1.96	1.27	0.33	0.14	0.75	1.96	1.59	3.08	2.06	1.44	3.5	3.54	0.92	1.36	1.22
44	10.55	0.53	4.51	3.79	3.79	7.5	3.79	0.0480788	0.00485103			M0019	38.2	138.8	127	6.7	9	30.8	69.9	36.2	39.5	44.1	41	73.2	26.8	16.5	27.6	2.84	1.98	1.26	0.37	0.15	0.81	1.94	1.57	2.63	1.41	1.54	3.32	3.42	0.87	1.37	1.2
52	16.71	7.5	7.19	6.96	6.96	8.09	6.96	0.0378676	0.00382074			M0020	41.7	139.3	128.4	10.8	8.5	28.4	72.1	45.5	37.5	45.2	41.7	76.3	25.5	14.8	29.3	2.21	2.29	1.16	0.79	0.58	0.69	1.44	1.32	3.61	1.94	1.41	3.55	3.53	0.89	1.24	0.8
7	1.06	1.63	9.37	7.46	7.45	8.15	7.45	0.0369592	0.00372909			M0021	39.4	137.1	127.8	6.5	8.4	30.5	69.7	40.2	37.8	40.1	41.1	70.4	26.6	16.6	25.4	1.63	2.06	0.46	0.26	0.95	0.79	1.34	1.82	2.59	2.27	1.34	3.63	3.28	1.22	1.3	1.25
29	6.78	6.42	9.12	5.22	5.22	8.51	5.22	0.031949	0.00322357			M0022	40.3	135.8	128.3	6.7	8.5	30.3	69.7	40.1	38.3	40.9	42.3	73.8	26	16.4	25.3	1.78	2.12	0.43	0.31	0.97	0.83	1.33	1.74	2.44	1.28	1.45	3.4	3.48	1.16	1.36	1.27
26	6.09	3.64	6.45	5.94	5.93	8.64	5.93	0.0303117	0.00305837			M0023	37.2	137.9	128.2	6.6	8.5	30.4	69.9	40.6	38.1	43.7	41.3	72.5	25.2	16.9	25.3	2.91	1.98	0.45	0.31	0.99	0.81	1.34	1.75	2.66	1.27	1.45	3.34	3.58	0.98	1.37	1.23
11	2.51	2.37	9.44	8.04	8.04	8.71	8.04	0.0294652	0.00297296			M0024	38.2	138	127.3	6.7	8.4	30.3	69.7	40.2	38.5	43.5	40.8	72.4	26.6	16.5	25.5	2.74	2.11	0.44	0.3	0.97	0.82	1.32	1.74	2.55	1.23	1.53	3.44	3.64	1.21	1.35	1.25
22	5.23	1.82	6.15	6.05	6.05	8.8	6.05	0.0284114	0.00286663			M0025	37	139.1	127.9	6.4	9	30.9	70.2	36.6	37.4	44.9	41.3	71.9	24.9	17.3	27.5	2.96	1.96	1.27	0.33	0.16	0.76	1.98	1.52	2.73	1.37	1.38	3.31	3.62	0.96	1.39	1.16
40	8.76	0.78	6.77	6.53	6.53	8.97	6.53	0.0265226	0.00267606			M0026	37.1	137.6	128.6	6.8	9.1	29.2	69.4	40.3	37.6	44.2	41.3	72.1	25.1	16.9	28.8	2.95	1.98	1.31	0.3	1.02	0.75	2.07	1.27	2.7	1.26	1.34	3.31	3.6	0.97	1.39	1.18
37	8.17	1.4	6.58	5.38	5.38	9.08	5.38	0.0253679	0.00255956			M0027	38.9	138.5	128.2	6.5	9	30.9	69.8	36.2	39.7	44.9	40.8	74.4	26.8	16.8	27.5	1.92	2.14	1.28	0.31	0.15	0.77	1.95	1.64	2.88	2.05	1.48	3.4	3.42	0.88	1.35	1.19
14	3.51	2.6	6.67	6.49	6.49	9.29	6.49	0.0233013	0.00235104			M0028	38.8	138	128.9	6.4	9.1	31	70.3	36.6	36.3	41.8	41.5	69.5	25.5	17.3	27.6	1.77	2.12	1.26	0.29	0.17	0.73	1.97	1.55	2.68	1.48	1.28	3.64	3.15	1.16	1.35	1.16
6	1	0.2	8.85	8.64	8.62	9.34	8.62	0.0228346	0.00230395			M0029	37.3	139.6	127.6	6.5	9	31	70.4	36.7	37.5	45.5	41.2	71	26	17.3	27.5	2.96	2.06	1.25	0.3	0.17	0.76	1.95	1.52	2.67	1.39	1.43	3.4	3.71	1.2	1.39	1.16
24	5.47	4.29	8.36	6.57	6.55	9.36	6.55	0.0226505	0.00228538			M0030	38.8	137.2	127.8	6.5	9	30.7	69.7	35.9	38	43.5	41.5	72.8	26.1	16.5	27.7	1.87	2.05	1.28	0.32	0.14	0.78	1.94	1.58	2.54	1.32	1.46	3.3	3.56	1.15	1.33	1.19
30	6.93	1.54	7.41	6.68	6.68	9.33	---					Boltmann averaged	40.1598	140.527	125.41	10.9532	7.03515	30.7234	71.8123	42.0822	36.7315	42.055	42.1222	71.4469	25.2721	14.3602	26.0234	2.28536	2.04203	0.835489	0.635414	0.655557	0.706867	1.87103	1.25889	3.05083	1.97632	1.18832	3.56667	3.41074	1.05053	1.19625	0.826834
21	5.17	4.95	7.44	6.34	6.34	9.18	---
19	4.53	-0.77	9.6	8.56	8.56	9.08	---
38	8.51	2.94	8.87	5.64	5.64	8.78	---
5	0.26	-0.31	8.39	7.99	7.98	8.65	---
10	2.34	-1.86	8.77	7.63	7.63	8.19	---
49	14.11	-0.89	4.71	4.07	4.07	7.51	---
35	7.95	1.97	6.46	4.3	4.3	7.7	---
45	11.23	1.46	4.21	3.12	3.12	6.83	---
20	4.79	1.95	2.03	2.23	2.23	3.6	---
50	15.67	2.83	7.88	7.71	7.71	4.87	---
15	3.73	-3.29	3.55	3.36	3.36	0.79	---
39	8.61	-1.59	1.05	0.88	0.88	0.39	---
3	-0.29	0.55	0.72	0.58	0.56	0.52	---
46	11.79	-0.28	9.41	8.92	8.9	9.4	---
36	7.96	0.81	10.02	9.58	9.58	9.96	---
9	2.05	2.53	2.8	2.88	---	---	---
17	3.8	0.95	5.43	---	---	---	---
18	4.49	-2.26	11.74	11.15	---	---	---
28	6.64	-2.35	11.92	11.37	---	---	---
42	9.83	1.15	10.82	10.39	---	---	---
43	10.05	-0.74	6.66	---	---	---	---
53	21.41	11.07	14.35	14.22	---	---	---
54	22.21	12.09	12.84	13.19	---	---	---
#	58	54	54	52	46	46	30
%Low	0.237	0.077	0.091	0.085	0.087	0.077	0.12
Conformer
ΔE (kJ/mol)	3.34	2.61	2.25	2.26	2.2	1.23	2.02
Time	2.18	00:59:39.940000	02:22:11.760000	18:08:48.080000	01:10:08.290000	13:52:22.490000	03:15:59.270000
7S9R11S-isomer
Conformer	MMFF94	HF	ωB97X-D	ωB97X-D	ωB97X-D	ωB97X-V	ωB97X-D
#		3-21G(*)	6-31G*	6-31G*	6-31G*	6-311+G(2DF,2P)	6-31G*
			(Energy)		(Part 2)	[6-311G*	(Energy)	10.6851
						(Energy)						Label	ChemShift(C10)	ChemShift(C6)	ChemShift(C5)	ChemShift(C2)	ChemShift(C1)	ChemShift(C3)	ChemShift(C4)	ChemShift(C7)	ChemShift(C8)	ChemShift(C11)	ChemShift(C12)	ChemShift(C15)	ChemShift(C14)	ChemShift(C9)	ChemShift(C13)	ChemShift(H10)	ChemShift(H5)	ChemShift(H4)	ChemShift(H3)	ChemShift(H2)	ChemShift(H1)	ChemShift(H14)	ChemShift(H7)	ChemShift(H13)	ChemShift(H18)	ChemShift(H16)	ChemShift(H24)	ChemShift(H20)	ChemShift(H17)	ChemShift(H15)	ChemShift(H19)
* 7	0	0	0	0	0	0	0	1	0.093588			M0001	39.5	136.6	128.7	8.9	7.2	31	69.9	43.6	38.9	40.1	42.4	70.6	24.6	15.2	24.5	1.96	1.74	0.4	0.42	1.01	0.74	1.14	1.84	2.78	0.93	2.4	3.6	3.18	0.96	1.21	1.25
1	-3.16	-1.27	2.86	2.7	2.7	0.58	2.7	0.790808	0.0740102			M0002	40.2	136.9	128.5	8.9	7.1	31.1	70	43.6	39.1	40	42.3	69.6	25.8	15.2	24.6	2.05	1.74	0.4	0.43	0.99	0.74	1.15	1.81	2.75	0.95	2.46	3.7	3.26	1.2	1.21	1.23
13	1.91	-1.88	1.06	1.33	1.34	0.7	1.34	0.753325	0.0705022			M0003	39.5	135.7	129.2	9.1	7.5	29.7	69.5	43.8	38.8	40.1	42.4	70.7	24.6	15	27.2	2	1.74	1.3	0.42	1.04	0.69	1.74	1.44	2.65	0.99	2.37	3.58	3.18	0.97	1.22	1.23
15	2.42	1.33	0.98	1.2	1.21	1.17	1.21	0.622852	0.0582915			M0004	37.5	137	128.5	8.9	7.2	31	70	43.8	40	43.5	42.4	71.9	24.8	15.2	24.6	1.9	2.96	0.38	0.43	1.02	0.78	1.1	1.77	2.69	1.15	1.42	3.31	3.61	0.97	1.28	1.26
10	1.15	2.3	1.5	1.59	1.58	1.55	1.58	0.534077	0.0499832			M0005	39.4	135.9	129.2	8.9	7.2	31	69.9	43.5	38.9	40.1	42.5	69.7	25.4	15.1	24.5	2.05	1.75	0.38	0.43	1	0.76	1.13	1.75	2.63	1.05	1.55	3.64	3.19	1.18	1.22	1.22
4	-1.68	-0.23	3.42	3.47	3.48	1.57	3.48	0.529772	0.0495803			M0006	37.8	137.6	128	8.8	7.2	31	70	43.8	40.2	44	42.3	70.9	25.9	15.2	24.6	1.99	2.96	0.37	0.44	0.99	0.77	1.1	1.75	2.63	1.21	1.42	3.39	3.7	1.21	1.27	1.23
6	-0.37	-2.54	4.32	4.51	4.52	1.65	4.52	0.512897	0.048001			M0007	40.1	135.9	128.9	9.1	7.4	29.7	69.5	43.9	39	39.9	42.3	69.6	25.8	15	27.3	2.06	1.72	1.28	0.42	1.02	0.68	1.75	1.41	2.63	1.02	2.43	3.69	3.25	1.21	1.22	1.21
17	3.03	-0.97	3.8	3.99	3.98	1.73	3.98	0.496559	0.046472			M0008	39.4	139	126.3	8.7	7.3	30.9	70.1	44.4	41.2	45.9	41.3	74.2	27.1	15.3	24.3	2.02	2.78	0.38	0.41	0.99	0.74	1.05	1.83	3.21	1.18	2.04	3.52	3.57	0.92	1.26	1.26
22	4.99	-0.36	2.36	2.76	2.77	2.04	2.77	0.438017	0.0409932			M0009	37.4	136.1	128.9	9.1	7.6	29.7	69.5	44	39.9	43.5	42.4	72	25	14.9	27.1	1.92	2.94	1.27	0.43	1.05	0.73	1.7	1.38	2.57	1.2	1.39	3.31	3.59	0.98	1.27	1.23
5	-0.59	1.22	2.17	2.29	2.3	2.05	2.3	0.436249	0.0408276			M0010	39.4	137	128.1	9.1	6.9	31.4	69.9	39.6	38.9	40.1	42.4	70.8	24.7	15.1	26.9	1.97	1.72	1.2	0.45	0.24	0.73	1.64	1.81	2.71	1.02	2.43	3.6	3.18	0.98	1.2	1.18
21	4.76	-2.6	5.07	5.4	5.41	2.35	5.41	0.386378	0.0361603			M0011	39.3	138.1	126.8	8.9	7.6	29.7	69.7	44.5	41	45.7	41.3	74.2	27.2	15	27.1	2.03	2.78	1.27	0.4	1.04	0.69	1.66	1.42	3.07	1.24	2.03	3.52	3.57	0.94	1.27	1.23
19	4.13	0.58	1.2	1.11	1.12	2.48	1.12	0.366578	0.0343073			M0012	39.7	137.6	129	9	7.3	31.2	70.1	44.1	41.4	45.8	42	76	26.3	15.5	24.7	2.23	2.05	0.41	0.43	1.03	0.74	1.06	1.84	3.28	1.31	1.99	3.46	3.52	0.89	1.27	1.24
28	7.76	2.16	1.87	1.74	1.75	2.48	1.75	0.366578	0.0343073			M0013	38.8	137.7	127.4	8.7	7.4	30.8	69.9	44.3	41.8	45	41.9	74.1	26.6	15.3	24.2	2.01	2.81	0.38	0.42	1.02	0.78	1.05	1.77	2.66	1.24	1.56	3.36	3.44	0.87	1.29	1.24
20	4.18	0.71	2.85	3.22	3.22	2.52	3.22	0.360692	0.0337564			M0014	39.4	134.9	129.7	9.2	7.5	29.7	69.4	43.7	38.8	40.1	42.5	69.8	25.5	14.9	27.1	2.09	1.74	1.28	0.43	1.03	0.7	1.73	1.36	2.51	1.12	1.5	3.63	3.18	1.2	1.22	1.2
11	1.62	-1.49	5.04	5.36	5.36	2.72	5.36	0.332651	0.0311321			M0015	37.7	136.6	128.4	9	7.5	29.7	69.5	44	40.1	44	42.3	71.1	26	14.9	27.3	2.02	2.94	1.27	0.43	1.02	0.7	1.7	1.35	2.51	1.27	1.39	3.38	3.68	1.23	1.27	1.21
9	0.91	2.03	2.97	3.18	3.19	2.93	3.19	0.305551	0.0285959			M0016	37.4	137.4	127.8	9.1	6.9	31.3	70	39.8	40	43.5	42.3	72	24.9	15.2	26.9	1.91	2.94	1.18	0.46	0.24	0.76	1.6	1.73	2.63	1.23	1.46	3.33	3.61	0.98	1.26	1.18
2	-3.01	0.46	5.35	5.4	5.41	2.96	5.41	0.301864	0.0282508			M0017	40.1	137.2	127.9	9.1	6.8	31.4	70	39.6	39.1	40	42.3	69.8	25.9	15.2	27	2.05	1.72	1.19	0.46	0.22	0.72	1.65	1.78	2.68	1.05	2.49	3.71	3.26	1.22	1.21	1.16
24	5.72	-1.28	2.41	2.5	2.51	2.99	2.51	0.298221	0.02791			M0018	39.6	136.4	129.4	9.2	7.6	29.8	69.4	44.3	41.4	45.6	41.9	75.7	26.5	15.1	27.2	2.24	2.02	1.3	0.42	1.05	0.69	1.66	1.45	3.06	1.34	1.99	3.45	3.48	0.9	1.25	1.19
16	2.71	3.81	3	3.18	3.18	3.07	3.18	0.288722	0.0270209			M0019	38	136.5	129.2	9	7.3	30.9	69.9	43.6	39.9	43.9	42.7	71.7	25.7	15.2	24.5	2.02	1.99	0.4	0.44	1.01	0.75	1.07	1.76	2.59	1.23	1.44	3.32	3.66	1.18	1.25	1.22
36	10.14	0.17	3	3.05	3.05	3.13	3.05	0.281796	0.0263728			M0020	38.7	136.8	127.9	9	7.7	29.5	69.5	44.5	41.7	44.9	41.9	74	26.7	15	27	2.01	2.8	1.27	0.41	1.05	0.72	1.66	1.39	2.52	1.31	1.54	3.35	3.43	0.88	1.29	1.21
8	0.07	3.17	3.41	3.7	3.7	3.4	3.7	0.25263	0.0236432			M0021	39.3	136.2	128.6	9.1	6.9	31.3	69.8	39.6	38.9	40.2	42.4	69.9	25.4	15.1	26.9	2.07	1.73	1.18	0.46	0.23	0.74	1.63	1.72	2.58	1.14	1.56	3.65	3.18	1.19	1.21	1.15
3	-2.54	0.89	5.57	5.8	5.81	3.59	5.81	0.233935	0.0218935			M0022	37.7	137.9	127.4	9	6.9	31.3	70	39.8	40.1	44	42.3	71.2	26	15.1	27	2.01	2.94	1.18	0.47	0.22	0.75	1.6	1.71	2.57	1.3	1.46	3.41	3.71	1.22	1.26	1.16
23	5.52	2.11	4.22	4.6	4.61	3.95	4.61	0.202222	0.0189256			M0023	37.9	135.5	129.7	9.2	7.6	29.7	69.3	43.9	39.8	44	42.7	71.7	25.8	14.9	27.1	2.04	1.96	1.3	0.44	1.05	0.7	1.68	1.37	2.48	1.29	1.42	3.29	3.63	1.19	1.25	1.19
18	3.51	2.03	3.77	3.6	3.61	4.5	3.61	0.161872	0.0151493			M0024	39.7	137.8	128.4	9.2	7	31.4	70	40.1	41.4	45.7	41.8	75.7	26.4	15.4	27	2.24	2.03	1.22	0.46	0.24	0.73	1.56	1.81	3.17	1.38	2.04	3.44	3.48	0.9	1.25	1.15
38	11.13	6.1	4.39	4.57	4.57	5.36	4.57	0.114297	0.0106969			M0025	40.4	135.9	129.1	9	7.4	30.7	70	45.3	38.6	40.5	43.9	73.9	25.8	15.6	24.1	2.12	1.77	0.44	0.46	1.04	0.78	1.16	1.83	2.57	1.02	1.47	3.48	3.47	1.09	1.31	1.21
44	13.8	4.23	5.4	5.89	5.89	6.1	5.89	0.0847206	0.00792883			M0026	40.5	135	129.5	9.3	7.7	29.5	69.5	45.4	38.7	40.7	43.9	74	25.8	15.3	26.8	2.14	1.77	1.34	0.46	1.07	0.73	1.76	1.44	2.44	1.08	1.44	3.49	3.47	1.1	1.31	1.18
26	6.63	6.64	8.2	8.26	8.26	6.51	8.26	0.0717688	0.0067167			M0027	40.8	136.3	128.6	9	7.3	30.7	70.1	45.4	38.5	41.4	42.8	73.5	26.7	15.5	24.2	1.92	1.75	0.44	0.45	1.02	0.76	1.18	1.86	2.62	1.25	2.27	3.56	3.59	1.12	1.3	1.22
41	11.65	5.24	6.56	7.06	7.07	6.63	7.07	0.0683671	0.00639834			M0028	41.9	135.9	128.8	9.1	7.6	29.4	69.6	45.6	38.4	40.4	43.4	73.7	24.9	15.2	26.8	2.37	2.17	1.31	0.44	1.05	0.74	1.73	1.46	2.51	0.98	1.43	3.55	3.48	0.92	1.32	1.2
35	9.46	5.15	9.51	9.83	9.83	7.42	9.83	0.0496607	0.00464765			M0029	40.8	135.4	128.9	9.2	7.6	29.4	69.6	45.5	38.5	41.5	42.8	73.6	26.8	15.2	26.9	1.94	1.74	1.32	0.45	1.04	0.71	1.77	1.47	2.49	1.29	2.26	3.57	3.6	1.15	1.29	1.18
30	8.24	7.73	6.66	7.33	7.33	7.83	7.33	0.0420688	0.00393713			M0030	40.2	136.1	128.6	9.3	7	31.1	70	41.5	38.4	40.2	43.8	73.9	25.8	15.5	26.5	1.86	1.74	1.26	0.5	0.25	0.77	1.68	1.81	2.57	1.17	1.61	3.46	3.47	1.09	1.3	1.14
12	1.88	4.83	5.05	5.27	5.27	5.02	---						39.0732	136.758	128.461	8.98701	7.28483	30.5852	69.8015	43.2793	39.7586	42.3212	42.2804	71.69	25.6304	15.1396	25.8285	2.02442	2.2044	0.836638	0.431358	0.892036	0.73269	1.40338	1.6541	2.72545	1.12645	1.90333	3.50996	3.40614	1.05388	1.24438	1.21839
14	2.19	0.08	5.96	6.07	6.08	3.45	---
25	5.97	2.21	3.25	3.12	3.13	3.66	---
27	6.9	7.99	10.46	10.6	---	---	---
29	7.92	7.69	7.19	7.53	7.53	7.48	---
31	8.53	8.74	7.83	7.95	7.95	7.71	---
32	9.18	7.67	5.71	5.92	5.93	5.71	---
33	9.22	7.16	5.06	5.5	5.49	6.22	---
34	9.46	7.24	5.53	5.88	5.89	6.02	---
37	10.32	6.8	6.17	6.52	6.52	7.05	---
39	11.14	-1.88	---	---	---	---	---
40	11.64	23.96	16.84	---	---	---	---
42	12.02	5.31	6.14	6.89	6.89	7	---
43	12.8	22.89	16.17	---	---	---	---
45	14.6	22.79	13.42	13.77	---	---	---
46	15.71	27.28	15.35	---	---	---	---
47	16.03	24.07	22.56	---	---	---	---
48	16.15	23.16	22.38	---	---	---	---
49	16.76	24.03	13.73	14.56	---	---	---
50	17.33	28.81	17.29	---	---	---	---
51	17.44	17.95	15.87	---	---	---	---
52	17.85	23.69	18.47	---	---	---	---
53	18.19	24.64	19.78	---	---	---	---
54	19.09	23.51	15.28	---	---	---	---
55	19.11	24.07	---	---	---	---	---
56	19.9	25.33	20.21	---	---	---	---
57	21.33	19.57	21.52	---	---	---	---
58	21.91	19.81	13.46	12.23	---	---	---
59	22.09	23.57	---	---	---	---	---
60	23.71	19.95	17.36	---	---	---	---
61	26.12	34.4	28.52	---	---	---	---
62	28.47	34.06	24.61	---	---	---	---
63	28.96	35.5	29.4	---	---	---	---
64	30.24	36.59	26.94	---	---	---	---
65	31.53	36.75	26.62	---	---	---	---
66	32.07	36.21	26.67	---	---	---	---
67	32.7	33.92	25.89	---	---	---	---
68	32.95	31.05	27.96	---	---	---	---
#	85	68	65	44	40	40	30
%Low	0.163	0.094	0.099	0.105	0.106	0.085	0.118
Conformer
ΔE (kJ/mol)	2.45	2.15	2.72	2.78	2.76	2.32	2.46
Time	2.53	01:20:53.350000	02:52:07.710000	14:19:53.280000	00:57:04.230000	12:06:41.620000	03:19:47.390000
7S9R11R-isomer
Conformer	MMFF94	HF	ωB97X-D	ωB97X-D	ωB97X-D	ωB97X-V	ωB97X-D
#		3-21G(*)	6-31G*	6-31G*	6-31G*	6-311+G(2DF,2P)	6-31G*
			(Energy)		(Part 2)	[6-311G*	(Energy)	15.3456
						(Energy)						Label	ChemShift(C10)	ChemShift(C6)	ChemShift(C5)	ChemShift(C1)	ChemShift(C2)	ChemShift(C3)	ChemShift(C4)	ChemShift(C7)	ChemShift(C8)	ChemShift(C11)	ChemShift(C12)	ChemShift(C15)	ChemShift(C14)	ChemShift(C9)	ChemShift(C13)	ChemShift(H10)	ChemShift(H5)	ChemShift(H1)	ChemShift(H2)	ChemShift(H3)	ChemShift(H4)	ChemShift(H14)	ChemShift(H7)	ChemShift(H13)	ChemShift(H18)	ChemShift(H16)	ChemShift(H24)	ChemShift(H20)	ChemShift(H21)	ChemShift(H15)	ChemShift(H19)
* 22	0	0	0	0	0	0	0	1	0.0651652			M0001	36.5	136.9	128.9	7.2	8.8	31	69.9	43.8	39.9	40.2	42.6	68.8	25.4	15.1	24.6	2.97	1.83	0.77	1	0.45	0.38	1.11	1.81	2.91	1	1.21	3.38	3.36	0.93	1.26	1.27
7	-4.72	1.03	-0.24	-0.5	-0.49	0.11	-0.49	0.956464	0.0623282			M0002	37.2	137.7	127.9	7.1	8.8	31	70.1	43.6	39.8	39.6	42.1	68.6	25.8	15.2	24.7	2.95	1.81	0.75	0.98	0.46	0.39	1.23	1.79	2.86	2.09	1.2	3.47	3.46	0.97	1.25	1.26
13	-3.39	-1.15	2.39	2.14	2.15	0.11	2.15	0.956464	0.0623282			M0003	39.3	136.1	129	7.3	8.9	30.9	70	43.6	39.4	42.7	43	74.7	24.7	15.2	24.5	1.8	1.94	0.76	1.01	0.41	0.38	1.1	1.82	2.78	0.93	1.62	3.49	3.33	1.23	1.2	1.26
17	-2.15	1.68	0.27	0.02	0.03	0.64	0.03	0.771839	0.050297			M0004	39.6	135.8	129.4	7.2	9	31	70	43.4	39	42.5	43.2	74.3	24.5	15.3	24.6	1.96	2.07	0.76	1.02	0.42	0.4	1.09	1.79	2.84	0.93	1.39	3.34	3.48	1.23	1.23	1.26
16	-2.69	-1	1.02	0.87	0.88	0.81	0.88	0.720528	0.0469534			M0005	39.2	135.2	129.5	7.6	9.1	29.7	69.4	43.7	39.2	42.7	43	74.7	24.8	14.9	27.1	1.83	1.93	0.7	1.04	0.4	1.27	1.7	1.43	2.65	1	1.6	3.48	3.36	1.22	1.21	1.23
4	-6.52	0.65	3.36	2.92	2.93	0.83	2.93	0.71472	0.0465749			M0006	40.6	137.2	128.2	7.2	8.8	31	70	43.7	38.8	43.2	42.2	74.1	25	15.1	24.5	2.52	2.28	0.77	1	0.42	0.37	1.09	1.79	2.84	0.93	1.43	3.43	3.62	1.26	1.26	1.27
14	-3.05	2.57	1.51	1.14	1.14	0.88	1.14	0.700405	0.045642			M0007	40.3	136.6	128.6	7.3	8.8	30.9	70	43.6	38.9	42.6	42.6	74.4	24.6	15.1	24.5	2.65	2.1	0.77	1	0.44	0.38	1.1	1.79	2.78	0.89	1.35	3.34	3.5	1.04	1.26	1.26
23	0.28	1.1	0.94	0.87	0.88	0.89	0.88	0.697576	0.0454577			M0008	37.9	136.8	128.7	7.3	8.9	30.9	69.9	43.5	39.8	39.5	42.6	69.2	26.1	15.2	24.5	1.86	1.91	0.74	1.01	0.41	0.42	1.19	1.82	2.85	2.06	1.27	3.32	3.39	0.95	1.22	1.25
26	2.86	-1.59	1.55	1.64	1.65	0.92	1.65	0.689159	0.0449092			M0009	36.4	136	129.4	7.5	9	29.7	69.5	43.9	39.8	40.3	42.6	68.8	25.6	15	27.2	3	1.82	0.71	1.02	0.44	1.26	1.71	1.42	2.78	1.04	1.19	3.38	3.35	0.93	1.27	1.24
3	-6.92	1.23	3.71	3.21	3.22	1.05	3.22	0.653843	0.0426078			M0010	40	136.7	128.4	7.2	8.9	31	70.1	43.6	39.4	44.1	42.2	74.2	25	15.2	24.6	1.8	1.95	0.74	1	0.4	0.39	1.13	1.84	2.75	1.27	2.03	3.63	3.43	1.26	1.2	1.27
11	-3.9	3.69	1.74	1.49	1.5	1.33	1.5	0.583803	0.0380437			M0011	39.2	136.2	129.1	7.2	9	31	70	43.6	39.5	44.1	42.6	74.7	24	15.2	24.6	1.79	1.85	0.75	1.01	0.43	0.41	1.16	1.83	2.74	1.35	1.91	3.55	3.35	1.04	1.21	1.27
21	-0.06	-0.23	1.46	1.51	1.52	1.51	1.52	0.542792	0.0353711			M0012	39.5	134.9	129.8	7.5	9.2	29.9	69.4	43.7	38.9	42.6	43.2	74.3	24.6	15.1	27.2	1.99	2.06	0.71	1.05	0.41	1.28	1.7	1.41	2.72	1	1.37	3.36	3.48	1.22	1.23	1.24
25	0.67	-1.92	4.38	4.38	4.38	1.55	4.38	0.534077	0.0348032			M0013	37.1	136.7	128.5	7.4	9	29.7	69.6	43.9	39.8	39.6	42.2	68.7	25.9	15	27.4	2.97	1.8	0.69	1.01	0.46	1.29	1.82	1.38	2.75	2.16	1.18	3.47	3.47	0.96	1.25	1.25
9	-4.15	-1.07	4.68	4.54	4.55	1.68	4.55	0.506708	0.0330197			M0014	40.4	136.3	128.6	7.5	9	29.7	69.6	43.8	38.7	43.2	42.2	74	25.3	14.9	27.2	2.57	2.24	0.71	1.02	0.41	1.26	1.68	1.4	2.7	0.98	1.42	3.45	3.62	1.25	1.26	1.24
51	14.85	0.67	-2.45	-2.02	-2.01	1.7	-2.01	0.502624	0.0327536			M0015	42	141.2	123.6	11	6.5	30.2	74.3	37.6	36.9	43.2	40.9	75.3	26.2	17.4	24.9	2.64	1.98	0.46	0.6	0.86	0.53	1.82	1.77	2.56	1.97	1.73	3.47	3.28	0.94	1.39	0.79
5	-6.42	1.6	1.6	1.37	1.38	1.78	1.38	0.486613	0.0317102			M0016	39.2	136.5	128.5	7	9.1	31.3	70.1	39.6	39.3	42.7	43	74.7	24.8	15.1	26.9	1.81	1.93	0.74	0.23	0.43	1.19	1.6	1.78	2.71	1.02	1.66	3.49	3.36	1.23	1.19	1.19
18	-1.46	0.7	1.83	1.98	1.99	1.83	1.99	0.476866	0.0310751			M0017	36.3	137.4	128.4	6.9	9	31.4	70	39.7	39.9	40.5	42.6	69	25.7	15.1	27	3.01	1.83	0.77	0.24	0.48	1.16	1.61	1.78	2.85	1.07	1.27	3.41	3.36	0.96	1.25	1.2
20	-0.11	1.05	2.93	2.78	2.8	1.91	2.8	0.461676	0.0300852			M0018	40.2	135.7	129	7.6	9	29.6	69.5	43.7	38.7	42.6	42.7	74.4	24.7	14.9	27.1	2.7	2.08	0.71	1.03	0.43	1.27	1.7	1.4	2.65	0.95	1.33	3.37	3.5	1.04	1.27	1.23
6	-4.77	-0.37	5.16	4.84	4.85	1.98	4.85	0.448782	0.029245			M0019	40	135.8	128.8	7.5	9.1	29.8	69.6	43.8	39.3	44.1	42.2	74.2	25	15	27.2	1.82	1.95	0.69	1.04	0.4	1.28	1.73	1.44	2.63	1.34	2	3.64	3.45	1.24	1.2	1.24
27	3.12	-0.25	2.51	2.63	2.64	2.08	2.64	0.430985	0.0280852			M0020	38.1	136	129	7.6	9.2	29.7	69.3	43.7	39.7	39.4	42.6	69.3	26.3	14.9	27.2	1.88	1.92	0.69	1.04	0.4	1.31	1.78	1.42	2.73	2.12	1.25	3.31	3.4	0.95	1.21	1.23
19	-1.01	2.31	3.38	3.31	3.32	2.38	3.32	0.381716	0.0248746			M0021	39.1	135.3	129.5	7.5	9.2	29.8	69.5	43.8	39.4	44	42.6	74.7	24	15	27.3	1.81	1.84	0.69	1.03	0.42	1.3	1.75	1.43	2.62	1.42	1.88	3.55	3.38	1.03	1.21	1.23
15	-2.74	0.72	4.97	4.96	4.97	2.59	4.97	0.350618	0.0228481			M0022	37.1	138.1	127.5	6.7	9	31.4	70.1	39.5	39.9	39.6	42.1	68.7	25.9	15.2	27.2	2.97	1.8	0.73	0.22	0.49	1.18	1.73	1.76	2.81	2.18	1.24	3.49	3.47	0.97	1.24	1.19
1	-8.02	1.4	5.26	5.02	5.03	2.65	5.03	0.342208	0.0223001			M0023	40.4	137.6	127.6	6.9	9	31.3	70.1	39.6	38.8	43.3	42.1	74.1	25.4	15.1	26.9	2.57	2.23	0.75	0.22	0.44	1.17	1.59	1.76	2.77	1	1.48	3.46	3.63	1.27	1.25	1.19
8	-4.2	3.37	3.59	3.18	3.19	2.77	3.19	0.325988	0.0212431			M0024	40.1	137	128.1	7	9.1	31.3	70.1	39.6	38.8	42.6	42.7	74.4	24.9	15.1	26.8	2.7	2.06	0.75	0.24	0.46	1.2	1.61	1.75	2.71	0.98	1.4	3.37	3.51	1.06	1.26	1.19
2	-7.34	2.64	6.12	5.68	5.69	3.25	5.69	0.26844	0.0174929			M0025	40	137.1	127.9	6.9	9.1	31.4	70.1	39.6	39.4	44.1	42.2	74.3	25	15.2	27	1.8	1.94	0.72	0.23	0.43	1.19	1.64	1.8	2.69	1.36	2.06	3.64	3.46	1.26	1.19	1.19
24	0.28	2.82	3.27	3.49	3.51	3.39	3.51	0.253655	0.0165295			M0026	38.1	137.2	128.1	7	9.1	31.3	70	39.5	39.8	39.4	42.6	69.3	26.4	15.2	26.9	1.87	1.92	0.72	0.24	0.43	1.22	1.69	1.78	2.79	2.14	1.32	3.32	3.4	0.97	1.22	1.18
54	17.65	2.82	3.88	4.01	4.02	3.41	4.02	0.25161	0.0163962			M0027	42	139.7	126.8	10.7	7.9	29.7	70.9	39.4	37.8	41.8	40	75.3	26.2	17.4	23.3	2.61	2.06	0.28	0.55	0.84	0.84	1.65	1.77	2.59	2.36	1.61	3.44	3.62	0.98	1.4	0.77
10	-3.95	5.33	4.23	4.12	4.13	3.64	4.13	0.229249	0.0149391			M0028	39.2	136.7	128.5	6.9	9.1	31.4	70.1	39.5	39.5	44.1	42.6	74.7	24.1	15.2	27	1.8	1.84	0.73	0.23	0.46	1.2	1.66	1.8	2.68	1.45	1.94	3.55	3.39	1.04	1.19	1.19
45	12.92	20.75	11.95	4.78	4.8	6.3	4.8	0.0781342	0.00509163			M0029	43	142.1	125.7	10.4	8	30.2	71.7	40	38	42.1	41.4	74.8	26.1	17.3	22.5	2.59	2.14	0.34	0.55	0.89	0.87	1.58	1.77	2.66	1.74	1.67	3.33	3.5	0.93	1.44	0.78
63	25.54	10.15	6.91	5.89	5.9	8.83	5.9	0.0280686	0.00182909			M0030	41.3	139.2	126	10.5	8.3	27.8	75	40.5	37.1	45.3	40.7	75.5	26.4	17.4	26.1	2.73	1.94	0.38	0.54	1.07	0.84	1.4	1.95	2.54	1.58	1.73	3.43	3.34	0.92	1.46	0.85
12	-3.55	2.51	2.25	2.23	2.25	2.55	---					Boltmann averaged	38.9521	136.725	128.504	7.46146	8.8702	30.5992	70.0281	42.6542	39.2611	41.9611	42.4698	72.5171	25.1926	15.2298	25.7884	2.33758	1.95947	0.716849	0.850171	0.454527	0.819855	1.4392	1.6793	2.75872	1.33673	1.47974	3.44272	3.43444	1.08764	1.24214	1.21542
28	7.3	19.07	15.85	---	---	---	---
29	8.01	25.95	17.54	---	---	---	---
30	8.35	19.21	16.77	---	---	---	---
31	8.46	26.22	17.6	---	---	---	---
32	9.21	19.46	13.04	---	---	---	---
33	9.3	0.69	---	---	---	---	---
34	9.62	22.44	13.33	---	---	---	---
35	9.98	17.46	18.01	---	---	---	---
36	10.49	17.54	---	---	---	---	---
37	10.68	21.28	16.36	---	---	---	---
38	10.7	22.3	13.16	---	---	---	---
39	11	19.83	13.61	---	---	---	---
40	11.43	29.37	16.25	---	---	---	---
41	11.54	26.05	23.77	---	---	---	---
42	11.78	29.49	16.73	---	---	---	---
43	11.99	20.22	14.01	---	---	---	---
44	12.63	25.98	14.02	---	---	---	---
46	13.42	26.54	14.3	---	---	---	---
47	13.84	16.52	14.64	---	---	---	---
48	14.02	24.17	19.42	---	---	---	---
49	14.27	22.93	12.5	4.88	4.9	6.42	---
50	14.41	17.38	14.21	---	---	---	---
52	15.2	28.54	21.38	---	---	---	---
53	15.59	27.13	15.21	---	---	---	---
55	19.36	22.73	16.17	---	---	---	---
56	19.73	2.83	---	---	---	---	---
57	21.17	35.19	---	---	---	---	---
58	21.74	35.13	28.5	---	---	---	---
59	23.17	32.08	27.74	---	---	---	---
60	23.55	34.01	24.86	---	---	---	---
61	24.74	37.69	26.86	---	---	---	---
62	25.29	38	27.05	---	---	---	---
64	25.73	35.12	25.75	---	---	---	---
65	27.25	33	25.15	---	---	---	---
66	27.5	17.64	---	---	---	---	---
67	28.07	21.95	15.82	---	---	---	---
68	28.07	17.63	11.25	10.52	---	---	---
#	85	68	63	33	32	32	30
%Low	0.167	0.09	0.19	0.155	0.155	0.063	0.161
Conformer
ΔE (kJ/mol)	2.5	2.07	3.48	3.16	3.15	1.41	3.08
Time	2.17	01:47:15.830000	02:48:00.570000	13:04:06.050000	00:44:38.820000	09:44:58.800000	03:25:39.070000

## Sheet: analysis
			C-1	C-2	C-3	C-4	C-5	C-6	C-7	C-8	C-9	C-10	C-11	C-12	C-13	C-14	C-15	Ha-1	Hb-1	Ha-4	Hb-4	Ha-5	Hb-5	Ha-8	Hb-8	H--9	Ha-10	Hb10	H-12a	H-12b	H-13	H-14	H-15
			39.9	135.4	125.2	5.7	7.7	30.2	70.4	43.4	39.1	42.5	42.4	70.6	25.6	13.2	25.8	2.04	2.14	0.75	0.69	0.81	0.48	1.37	1.87	2.55	1.02	1.94	3.49	3.39	1.09	1.28	1.2
calculated	7S9S11S-isomer		40.7031	141.154	125.111	6.71897	11.397	31.0136	71.985	41.868	35.9623	40.7612	42.662	72.603	24.4293	14.1465	26.2991	2.06775	2.36263	0.72578	0.675731	0.789826	0.648458	1.33358	1.89212	3.15221	1.43679	1.5519	3.46104	3.43424	1.06926	1.20557	0.802613
	7S9S11R-isomer		40.1598	140.527	125.41	7.03515	10.9532	30.7234	71.8123	42.0822	36.7315	42.055	42.1222	71.4469	25.2721	14.3602	26.0234	2.04203	2.28536	0.635414	0.835489	0.706867	0.655557	1.25889	1.87103	3.05083	1.18832	1.97632	3.56667	3.41074	1.05053	1.19625	0.826834
	7S9R11R-isomer		38.9521	136.725	128.504	7.46146	8.8702	30.5992	70.0281	42.6542	39.2611	41.9611	42.4698	72.5171	25.1926	15.2298	25.7884	1.95947	2.33758	0.850171	0.716849	0.454527	0.819855	1.4392	1.6793	2.75872	1.33673	1.47974	3.44272	3.43444	1.08764	1.24214	1.21542
	7S9R11S-isomer		39.0732	136.758	128.461	7.28483	8.98701	30.5852	69.8015	43.2793	39.7586	42.3212	42.2804	71.69	25.6304	15.1396	25.8285	2.02442	2.2044	0.836638	0.431358	0.892036	0.73269	1.40338	1.6541	2.72545	1.12645	1.90333	3.50996	3.40614	1.05388	1.24438	1.21839
		Label	ChemShift(C10)	ChemShift(C6)	ChemShift(C5)	ChemShift(C2)	ChemShift(C1)	ChemShift(C3)	ChemShift(C4)	ChemShift(C7)	ChemShift(C8)	ChemShift(C11)	ChemShift(C12)	ChemShift(C15)	ChemShift(C14)	ChemShift(C9)	ChemShift(C13)	ChemShift(H10)	ChemShift(H5)	ChemShift(H4)	ChemShift(H3)	ChemShift(H2)	ChemShift(H1)	ChemShift(H14)	ChemShift(H7)	ChemShift(H13)	ChemShift(H18)	ChemShift(H16)	ChemShift(H20)	ChemShift(H24)	ChemShift(H17)	ChemShift(H11)	ChemShift(H19)
		7S9S11S	40.7	141.2	125.1	6.7	11.4	31	72	41.9	36	40.8	42.7	72.6	24.4	14.2	26.3	2.07	2.36	0.79	0.65	0.68	0.73	1.89	1.33	3.15	1.55	1.44	3.43	3.46	1.07	1.21	0.8
		7S9R10S	39.1	136.8	128.5	9	7.3	30.6	69.8	43.3	39.8	42.3	42.3	71.7	25.6	15.1	25.8	2.02	2.2	0.84	0.43	0.89	0.73	1.4	1.65	2.73	1.13	1.9	3.41	3.51	1.05	1.25	1.22
		7S9R11R	39	136.7	128.5	8.9	7.4	30.6	70	42.6	39.3	42	42.5	72.5	25.2	15.2	25.8	2.34	1.96	0.82	0.45	0.85	0.72	1.44	1.68	2.76	1.34	1.48	3.44	3.44	1.09	1.24	1.22
		7S9S11R	40.2	140.5	125.4	7	10.9	30.7	71.8	42.1	36.7	42.1	42.1	71.4	25.3	14.4	26	2.29	2.04	0.84	0.64	0.66	0.71	1.87	1.26	3.05	1.97	1.19	3.57	3.41	1.05	1.2	0.83
deviation^2	7S9S11S-isomer		0.644978	33.1089	0.00797927	1.03829	13.6676	0.661939	2.51207	2.347	9.84488	3.02338	0.0686572	4.01192	1.37064	0.895808	0.249135	0.000770237	0.049563	0.00058661	0.000203604	0.000407007	0.0283783	0.00132663	0.000489245	0.362659	0.17371	0.150618	0.000838684	0.00195729	0.000430243	0.00553983	0.157917
	7S9S11R-isomer		0.0675047	26.2909	0.0439243	1.78262	10.5835	0.273969	1.99463	1.73654	5.60978	0.198002	0.077157	0.717309	0.107537	1.34612	0.0499158	4.10291e-06	0.0211284	0.01313	0.021167	0.0106364	0.0308203	0.0123444	1.07014e-06	0.250833	0.0283326	0.00131911	0.00587843	0.000430007	0.00155778	0.00701418	0.139253
	7S9R11R-isomer		0.8986	1.75579	10.9158	3.10275	1.36938	0.159374	0.138334	0.556196	0.0259436	0.290401	0.00487181	3.67538	0.165944	4.11992	0.000133664	0.00648467	0.0390385	0.0100343	0.000720846	0.126361	0.115501	0.00478795	0.0363662	0.043562	0.100321	0.211842	0.00223581	0.00197456	5.55242e-06	0.00143372	0.0002379
	7S9R11S-isomer		0.683533	1.84497	10.6311	2.51168	1.65638	0.148396	0.358239	0.0145733	0.433754	0.0319715	0.0143034	1.18804	0.000924243	3.76202	0.000814213	0.000242811	0.00414787	0.00750612	0.0668959	0.00672984	0.0638524	0.00111423	0.0466114	0.030782	0.0113319	0.00134491	0.000398401	0.000260435	0.00130465	0.00126845	0.000338326
probability	7S9S11S-isomer		0.367106	0.0148784	0.484897	0.33357	0.0685971	0.365447	0.253058	0.260075	0.100426	0.233334	0.45579	0.201811	0.310846	0.344683	0.416299	0.441446	0.12439	0.448851	0.469806	0.457355	0.188962	0.423375	0.453265	0.00287645	0.0204152	0.0272766	0.438921	0.40723	0.45616	0.34676	0.024849
	7S9S11R-isomer		0.456161	0.0240337	0.464609	0.287131	0.0929813	0.4123	0.276344	0.28959	0.163214	0.425252	0.453147	0.36019	0.444744	0.312396	0.46228	0.495709	0.222566	0.272806	0.222363	0.293004	0.179369	0.278862	0.497809	0.00850746	0.189149	0.42359	0.342417	0.456172	0.417067	0.328848	0.0316399
	7S9R11R-isomer		0.344455	0.288557	0.0898661	0.23051	0.310926	0.43285	0.437395	0.376225	0.472784	0.409759	0.488198	0.211723	0.431496	0.198785	0.498045	0.334996	0.151793	0.298349	0.443339	0.037634	0.04376	0.356994	0.160056	0.139102	0.0544667	0.0130341	0.400992	0.40683	0.495009	0.420387	0.467368
	7S9R11S-isomer		0.363368	0.283871	0.0925261	0.253074	0.293974	0.43518	0.400001	0.479594	0.390244	0.469793	0.479784	0.322845	0.494859	0.209099	0.495174	0.467033	0.366461	0.323384	0.0919252	0.332113	0.0967573	0.429699	0.13135	0.179513	0.287073	0.422857	0.457806	0.465861	0.424004	0.425052	0.461105
		13C	1H
	standard deviatiom	2.306	0.185
	freedom	11.38	14.18
product of probability		13C	1H	1H+13C
	7S9S11S-isomer	1.40133e-10	2.16109e-13	3.02839e-23
	7S9S11R-isomer	3.26471e-09	2.25602e-11	7.36526e-20
	7S9R11R-isomer	3.90077e-08	9.9165e-13	3.8682e-20
	7S9R11S-isomer	8.62515e-08	3.5639e-09	3.07391e-16
		13C			1H			C+H DP4
		RMSD	max dev	DP4	RMSD	max dev	DP4
final	7S9S11S-isomer	2.21289	5.75403	0.00108914	0.241789	0.602212	6.02367e-05	9.84831e-08
	7S9S11R-isomer	1.84173	5.12747	0.0253739	0.184365	0.500832	0.00628827	0.000239518
	7S9R11R-isomer	1.34608	3.30391	0.303175	0.2093	0.460263	0.000276405	0.000125793
	7S9R11S-isomer	1.24581	3.26054	0.670362	0.123524	0.258642	0.993375	0.999635

## Sheet: 7S9R11S-isomer
M0001
Spartan	02132115053D
41 43 0	0 0 0 0	0 0 0	999	V2	0
-2.1843	1.0314	3.3948	H	0	0	0	0	0	0	0	0	0	0	0	0
-1.0996	1.0646	3.3876	C	0	0	0	0	0	0	0	0	0	0	0	0
-0.3375	-0.2249	3.4612	C	0	0	0	0	0	0	0	0	0	0	0	0
-0.3558	0.5738	2.1701	C	0	0	0	0	0	0	0	0	0	0	0	0
-0.6664	1.9132	3.9079	H	0	0	0	0	0	0	0	0	0	0	0	0
-0.8897	-1.1592	3.4901	H	0	0	0	0	0	0	0	0	0	0	0	0
0.5714	-0.2275	4.053	H	0	0	0	0	0	0	0	0	0	0	0	0
0.9225	1.3421	1.7792	C	0	0	0	0	0	0	0	0	0	0	0	0
-1.1131	-0.0244	1.013	C	0	0	0	0	0	0	0	0	0	0	0	0
-0.5288	-0.1618	-0.1841	C	0	0	0	0	0	0	0	0	0	0	0	0
1.7065	0.5031	0.7607	C	0	0	0	0	0	0	0	0	0	0	0	0
2.6543	1.0045	0.5323	H	0	0	0	0	0	0	0	0	0	0	0	0
1.9421	-0.4694	1.2197	H	0	0	0	0	0	0	0	0	0	0	0	0
0.8834	0.276	-0.4966	C	0	0	0	0	0	0	0	0	0	0	0	0
0.8413	1.2284	-1.048	H	0	0	0	0	0	0	0	0	0	0	0	0
-2.534	-0.4681	1.2505	C	0	0	0	0	0	0	0	0	0	0	0	0
-3.1935	0.3993	1.3797	H	0	0	0	0	0	0	0	0	0	0	0	0
-2.6352	-1.0829	2.1528	H	0	0	0	0	0	0	0	0	0	0	0	0
-2.9215	-1.0487	0.4103	H	0	0	0	0	0	0	0	0	0	0	0	0
-1.0822	-0.8847	-1.3985	C	0	0	0	0	0	0	0	0	0	0	0	0
-1.8799	-0.3159	-1.8971	H	0	0	0	0	0	0	0	0	0	0	0	0
-1.5255	-1.8462	-1.1146	H	0	0	0	0	0	0	0	0	0	0	0	0
1.3627	-0.8036	-1.4698	C	0	0	0	0	0	0	0	0	0	0	0	0
2.2235	-0.5015	-2.074	H	0	0	0	0	0	0	0	0	0	0	0	0
1.6425	-1.7034	-0.9047	H	0	0	0	0	0	0	0	0	0	0	0	0
0.1288	-1.1049	-2.3501	C	0	0	0	0	0	0	0	0	0	0	0	0
1.742	1.6102	2.912	O	0	0	0	0	0	0	0	0	0	0	0	0
2.2365	0.8065	3.1121	H	0	0	0	0	0	0	0	0	0	0	0	0
0.5587	2.7195	1.2282	C	0	0	0	0	0	0	0	0	0	0	0	0
0.1652	3.3397	2.038	H	0	0	0	0	0	0	0	0	0	0	0	0
-0.2057	2.6482	0.4502	H	0	0	0	0	0	0	0	0	0	0	0	0
1.4453	3.2126	0.8174	H	0	0	0	0	0	0	0	0	0	0	0	0
0.1676	-2.5263	-2.9142	C	0	0	0	0	0	0	0	0	0	0	0	0
-0.7063	-2.7309	-3.5457	H	0	0	0	0	0	0	0	0	0	0	0	0
0.1766	-3.2643	-2.105	H	0	0	0	0	0	0	0	0	0	0	0	0
1.0719	-2.6944	-3.5121	H	0	0	0	0	0	0	0	0	0	0	0	0
0.0361	-0.0885	-3.5046	C	0	0	0	0	0	0	0	0	0	0	0	0
-0.8942	-0.2749	-4.0667	H	0	0	0	0	0	0	0	0	0	0	0	0
-0.0302	0.9286	-3.1049	H	0	0	0	0	0	0	0	0	0	0	0	0
1.1559	-0.0853	-4.3652	O	0	0	0	0	0	0	0	0	0	0	0	0
1.1485	-0.9099	-4.8648	H	0	0	0	0	0	0	0	0	0	0	0	0
1 2 1	0 0 0 0
2 5 1	0 0 0 0
2 3 1	0 0 0 0
2 4 1	0 0 0 0
3 6 1	0 0 0 0
3 7 1	0 0 0 0
3 4 1	0 0 0 0
4 8 1	0 0 0 0
4 9 1	0 0 0 0
9 10 2	0 0 0 0
11 12 1	0 0 0 0
11 13 1	0 0 0 0
8 11 1	0 0 0 0
14 15 1	0 0 0 0
11 14 1	0 0 0 0
10 14 1	0 0 0 0
16 17 1	0 0 0 0
16 18 1	0 0 0 0
16 19 1	0 0 0 0
9 16 1	0 0 0 0
20 21 1	0 0 0 0
20 22 1	0 0 0 0
10 20 1	0 0 0 0
23 24 1	0 0 0 0
23 25 1	0 0 0 0
14 23 1	0 0 0 0
23 26 1	0 0 0 0
20 26 1	0 0 0 0
27 28 1	0 0 0 0
8 27 1	0 0 0 0
29 30 1	0 0 0 0
29 31 1	0 0 0 0
29 32 1	0 0 0 0
8 29 1	0 0 0 0
33 34 1	0 0 0 0
33 35 1	0 0 0 0
33 36 1	0 0 0 0
26 33 1	0 0 0 0
37 38 1	0 0 0 0
37 39 1	0 0 0 0
26 37 1	0 0 0 0
40 41 1	0 0 0 0
37 40 1	0 0 0 0
M END
$$$$
M0002
Spartan	02132115053D
41 43 0	0 0 0 0	0 0 0	999	V2	0
1.007	-2.1895	-3.3904	H	0	0	0	0	0	0	0	0	0	0	0	0
1.0362	-1.1046	-3.3886	C	0	0	0	0	0	0	0	0	0	0	0	0
-0.2561	-0.3476	-3.4686	C	0	0	0	0	0	0	0	0	0	0	0	0
0.5394	-0.3574	-2.1755	C	0	0	0	0	0	0	0	0	0	0	0	0
1.8846	-0.6711	-3.9091	H	0	0	0	0	0	0	0	0	0	0	0	0
-1.1889	-0.9026	-3.497	H	0	0	0	0	0	0	0	0	0	0	0	0
-0.2612	0.5601	-4.0628	H	0	0	0	0	0	0	0	0	0	0	0	0
1.3016	0.9259	-1.7881	C	0	0	0	0	0	0	0	0	0	0	0	0
-0.0594	-1.1122	-1.0168	C	0	0	0	0	0	0	0	0	0	0	0	0
-0.1993	-0.5254	0.179	C	0	0	0	0	0	0	0	0	0	0	0	0
0.4593	1.7084	-0.7709	C	0	0	0	0	0	0	0	0	0	0	0	0
0.9559	2.6597	-0.5464	H	0	0	0	0	0	0	0	0	0	0	0	0
-0.5152	1.9375	-1.2291	H	0	0	0	0	0	0	0	0	0	0	0	0
0.2386	0.8875	0.4888	C	0	0	0	0	0	0	0	0	0	0	0	0
1.1946	0.8466	1.0343	H	0	0	0	0	0	0	0	0	0	0	0	0
-0.5051	-2.5332	-1.2507	C	0	0	0	0	0	0	0	0	0	0	0	0
0.3611	-3.1945	-1.3791	H	0	0	0	0	0	0	0	0	0	0	0	0
-1.1213	-2.6364	-2.1519	H	0	0	0	0	0	0	0	0	0	0	0	0
-1.0857	-2.9169	-0.4087	H	0	0	0	0	0	0	0	0	0	0	0	0
-0.9317	-1.0736	1.3904	C	0	0	0	0	0	0	0	0	0	0	0	0
-0.3844	-1.8914	1.8804	H	0	0	0	0	0	0	0	0	0	0	0	0
-1.9053	-1.4876	1.1022	H	0	0	0	0	0	0	0	0	0	0	0	0
-0.8356	1.3657	1.4683	C	0	0	0	0	0	0	0	0	0	0	0	0
-0.5363	2.2331	2.0632	H	0	0	0	0	0	0	0	0	0	0	0	0
-1.742	1.6349	0.9089	H	0	0	0	0	0	0	0	0	0	0	0	0
-1.1287	0.1318	2.3541	C	0	0	0	0	0	0	0	0	0	0	0	0
1.5658	1.7443	-2.9229	O	0	0	0	0	0	0	0	0	0	0	0	0
0.7597	2.2341	-3.1236	H	0	0	0	0	0	0	0	0	0	0	0	0
2.681	0.57	-1.2367	C	0	0	0	0	0	0	0	0	0	0	0	0
3.3038	0.1795	-2.046	H	0	0	0	0	0	0	0	0	0	0	0	0
2.6132	-0.1946	-0.4583	H	0	0	0	0	0	0	0	0	0	0	0	0
3.1693	1.4598	-0.8263	H	0	0	0	0	0	0	0	0	0	0	0	0
-2.5352	0.1748	2.9525	C	0	0	0	0	0	0	0	0	0	0	0	0
-2.742	-0.7315	3.5349	H	0	0	0	0	0	0	0	0	0	0	0	0
-3.2888	0.2461	2.16	H	0	0	0	0	0	0	0	0	0	0	0	0
-2.6474	1.0366	3.6163	H	0	0	0	0	0	0	0	0	0	0	0	0
-0.0978	0.0272	3.484	C	0	0	0	0	0	0	0	0	0	0	0	0
-0.3086	-0.8862	4.0649	H	0	0	0	0	0	0	0	0	0	0	0	0
0.9136	-0.0816	3.0598	H	0	0	0	0	0	0	0	0	0	0	0	0
-0.1815	1.178	4.3016	O	0	0	0	0	0	0	0	0	0	0	0	0
0.4727	1.0964	5.0039	H	0	0	0	0	0	0	0	0	0	0	0	0
1 2 1	0 0 0 0
2 5 1	0 0 0 0
2 3 1	0 0 0 0
2 4 1	0 0 0 0
3 6 1	0 0 0 0
3 7 1	0 0 0 0
3 4 1	0 0 0 0
4 8 1	0 0 0 0
4 9 1	0 0 0 0
9 10 2	0 0 0 0
11 12 1	0 0 0 0
11 13 1	0 0 0 0
8 11 1	0 0 0 0
14 15 1	0 0 0 0
11 14 1	0 0 0 0
10 14 1	0 0 0 0
16 17 1	0 0 0 0
16 18 1	0 0 0 0
16 19 1	0 0 0 0
9 16 1	0 0 0 0
20 21 1	0 0 0 0
20 22 1	0 0 0 0
10 20 1	0 0 0 0
23 24 1	0 0 0 0
23 25 1	0 0 0 0
14 23 1	0 0 0 0
23 26 1	0 0 0 0
20 26 1	0 0 0 0
27 28 1	0 0 0 0
8 27 1	0 0 0 0
29 30 1	0 0 0 0
29 31 1	0 0 0 0
29 32 1	0 0 0 0
8 29 1	0 0 0 0
33 34 1	0 0 0 0
33 35 1	0 0 0 0
33 36 1	0 0 0 0
26 33 1	0 0 0 0
37 38 1	0 0 0 0
37 39 1	0 0 0 0
26 37 1	0 0 0 0
40 41 1	0 0 0 0
37 40 1	0 0 0 0
M END
$$$$
M0003
Spartan	02132115053D
41 43 0	0 0 0 0	0 0 0	999	V2	0
0.9561	-2.1513	-3.4507	H	0	0	0	0	0	0	0	0	0	0	0	0
1.0038	-1.0673	-3.4265	C	0	0	0	0	0	0	0	0	0	0	0	0
-0.2767	-0.2853	-3.4517	C	0	0	0	0	0	0	0	0	0	0	0	0
0.5487	-0.3444	-2.1803	C	0	0	0	0	0	0	0	0	0	0	0	0
1.8511	-0.6386	-3.9527	H	0	0	0	0	0	0	0	0	0	0	0	0
-1.2178	-0.8273	-3.4654	H	0	0	0	0	0	0	0	0	0	0	0	0
-0.2811	0.6559	-3.9888	H	0	0	0	0	0	0	0	0	0	0	0	0
1.3248	0.9152	-1.7795	C	0	0	0	0	0	0	0	0	0	0	0	0
-0.0334	-1.1139	-1.0239	C	0	0	0	0	0	0	0	0	0	0	0	0
-0.1693	-0.5387	0.178	C	0	0	0	0	0	0	0	0	0	0	0	0
0.4886	1.7019	-0.7593	C	0	0	0	0	0	0	0	0	0	0	0	0
0.9931	2.6472	-0.5165	H	0	0	0	0	0	0	0	0	0	0	0	0
-0.4688	1.9508	-1.2331	H	0	0	0	0	0	0	0	0	0	0	0	0
0.2576	0.876	0.4965	C	0	0	0	0	0	0	0	0	0	0	0	0
1.2032	0.838	1.0604	H	0	0	0	0	0	0	0	0	0	0	0	0
-0.4759	-2.5328	-1.2746	C	0	0	0	0	0	0	0	0	0	0	0	0
0.3918	-3.1895	-1.4142	H	0	0	0	0	0	0	0	0	0	0	0	0
-1.0933	-2.6234	-2.1763	H	0	0	0	0	0	0	0	0	0	0	0	0
-1.0544	-2.9298	-0.4371	H	0	0	0	0	0	0	0	0	0	0	0	0
-0.8867	-1.1024	1.391	C	0	0	0	0	0	0	0	0	0	0	0	0
-0.3025	-1.8857	1.8956	H	0	0	0	0	0	0	0	0	0	0	0	0
-1.838	-1.5675	1.1058	H	0	0	0	0	0	0	0	0	0	0	0	0
-0.8359	1.3452	1.4593	C	0	0	0	0	0	0	0	0	0	0	0	0
-0.5474	2.2085	2.0666	H	0	0	0	0	0	0	0	0	0	0	0	0
-1.7316	1.6175	0.8846	H	0	0	0	0	0	0	0	0	0	0	0	0
-1.1352	0.1086	2.3369	C	0	0	0	0	0	0	0	0	0	0	0	0
1.5028	1.7026	-2.9541	O	0	0	0	0	0	0	0	0	0	0	0	0
2.0732	2.4422	-2.715	H	0	0	0	0	0	0	0	0	0	0	0	0
2.7019	0.5327	-1.2245	C	0	0	0	0	0	0	0	0	0	0	0	0
3.307	0.0958	-2.0238	H	0	0	0	0	0	0	0	0	0	0	0	0
2.6241	-0.1997	-0.4162	H	0	0	0	0	0	0	0	0	0	0	0	0
3.2242	1.4163	-0.8341	H	0	0	0	0	0	0	0	0	0	0	0	0
-2.566	0.1311	2.8783	C	0	0	0	0	0	0	0	0	0	0	0	0
-2.7693	-0.7426	3.5106	H	0	0	0	0	0	0	0	0	0	0	0	0
-3.2903	0.1265	2.0569	H	0	0	0	0	0	0	0	0	0	0	0	0
-2.7561	1.0359	3.4688	H	0	0	0	0	0	0	0	0	0	0	0	0
-0.1359	0.0293	3.5072	C	0	0	0	0	0	0	0	0	0	0	0	0
-0.3187	-0.903	4.0671	H	0	0	0	0	0	0	0	0	0	0	0	0
0.8881	-0.0235	3.123	H	0	0	0	0	0	0	0	0	0	0	0	0
-0.1588	1.1495	4.3679	O	0	0	0	0	0	0	0	0	0	0	0	0
-0.9968	1.1399	4.8439	H	0	0	0	0	0	0	0	0	0	0	0	0
1 2 1	0 0 0 0
2 5 1	0 0 0 0
2 3 1	0 0 0 0
2 4 1	0 0 0 0
3 6 1	0 0 0 0
3 7 1	0 0 0 0
3 4 1	0 0 0 0
4 8 1	0 0 0 0
4 9 1	0 0 0 0
9 10 2	0 0 0 0
11 12 1	0 0 0 0
11 13 1	0 0 0 0
8 11 1	0 0 0 0
14 15 1	0 0 0 0
11 14 1	0 0 0 0
10 14 1	0 0 0 0
16 17 1	0 0 0 0
16 18 1	0 0 0 0
16 19 1	0 0 0 0
9 16 1	0 0 0 0
20 21 1	0 0 0 0
20 22 1	0 0 0 0
10 20 1	0 0 0 0
23 24 1	0 0 0 0
23 25 1	0 0 0 0
14 23 1	0 0 0 0
23 26 1	0 0 0 0
20 26 1	0 0 0 0
27 28 1	0 0 0 0
8 27 1	0 0 0 0
29 30 1	0 0 0 0
29 31 1	0 0 0 0
29 32 1	0 0 0 0
8 29 1	0 0 0 0
33 34 1	0 0 0 0
33 35 1	0 0 0 0
33 36 1	0 0 0 0
26 33 1	0 0 0 0
37 38 1	0 0 0 0
37 39 1	0 0 0 0
26 37 1	0 0 0 0
40 41 1	0 0 0 0
37 40 1	0 0 0 0
M END
$$$$
M0004
Spartan	02132115053D
41 43 0	0 0 0 0	0 0 0	999	V2	0
-3.3877	1.0552	-2.1179	H	0	0	0	0	0	0	0	0	0	0	0	0
-3.3806	1.0908	-1.0333	C	0	0	0	0	0	0	0	0	0	0	0	0
-3.4649	-0.196	-0.2669	C	0	0	0	0	0	0	0	0	0	0	0	0
-2.1665	0.5913	-0.2896	C	0	0	0	0	0	0	0	0	0	0	0	0
-3.8907	1.9475	-0.603	H	0	0	0	0	0	0	0	0	0	0	0	0
-3.5001	-1.1328	-0.8143	H	0	0	0	0	0	0	0	0	0	0	0	0
-4.0546	-0.1924	0.6438	H	0	0	0	0	0	0	0	0	0	0	0	0
-1.7656	1.3603	0.9852	C	0	0	0	0	0	0	0	0	0	0	0	0
-1.0166	-0.0206	-1.0483	C	0	0	0	0	0	0	0	0	0	0	0	0
0.1822	-0.1672	-0.4694	C	0	0	0	0	0	0	0	0	0	0	0	0
-0.7488	0.5166	1.7673	C	0	0	0	0	0	0	0	0	0	0	0	0
-0.5144	1.0196	2.7129	H	0	0	0	0	0	0	0	0	0	0	0	0
-1.2127	-0.4525	2.0076	H	0	0	0	0	0	0	0	0	0	0	0	0
0.5027	0.2809	0.938	C	0	0	0	0	0	0	0	0	0	0	0	0
1.0536	1.2327	0.8846	H	0	0	0	0	0	0	0	0	0	0	0	0
-1.2618	-0.4702	-2.4664	C	0	0	0	0	0	0	0	0	0	0	0	0
-1.3833	0.3948	-3.1301	H	0	0	0	0	0	0	0	0	0	0	0	0
-2.1696	-1.0775	-2.5629	H	0	0	0	0	0	0	0	0	0	0	0	0
-0.427	-1.0609	-2.8513	H	0	0	0	0	0	0	0	0	0	0	0	0
1.3849	-0.9097	-1.0211	C	0	0	0	0	0	0	0	0	0	0	0	0
1.8959	-0.3726	-1.8288	H	0	0	0	0	0	0	0	0	0	0	0	0
1.0819	-1.8785	-1.437	H	0	0	0	0	0	0	0	0	0	0	0	0
1.4772	-0.7981	1.4201	C	0	0	0	0	0	0	0	0	0	0	0	0
2.0733	-0.488	2.2872	H	0	0	0	0	0	0	0	0	0	0	0	0
0.9126	-1.6936	1.7127	H	0	0	0	0	0	0	0	0	0	0	0	0
2.3481	-1.116	0.1814	C	0	0	0	0	0	0	0	0	0	0	0	0
-2.8917	1.6388	1.8105	O	0	0	0	0	0	0	0	0	0	0	0	0
-3.1043	0.8337	2.2973	H	0	0	0	0	0	0	0	0	0	0	0	0
-1.2071	2.7333	0.615	C	0	0	0	0	0	0	0	0	0	0	0	0
-2.0151	3.3588	0.226	H	0	0	0	0	0	0	0	0	0	0	0	0
-0.4351	2.6546	-0.1552	H	0	0	0	0	0	0	0	0	0	0	0	0
-0.7866	3.2256	1.4982	H	0	0	0	0	0	0	0	0	0	0	0	0
2.9073	-2.5395	0.2285	C	0	0	0	0	0	0	0	0	0	0	0	0
3.4598	-2.7858	-0.6867	H	0	0	0	0	0	0	0	0	0	0	0	0
2.0969	-3.2709	0.3201	H	0	0	0	0	0	0	0	0	0	0	0	0
3.5803	-2.6754	1.0845	H	0	0	0	0	0	0	0	0	0	0	0	0
3.5084	-0.104	0.1143	C	0	0	0	0	0	0	0	0	0	0	0	0
3.1173	0.9182	0.1121	H	0	0	0	0	0	0	0	0	0	0	0	0
4.1341	-0.2142	1.0154	H	0	0	0	0	0	0	0	0	0	0	0	0
4.2909	-0.2028	-1.0589	O	0	0	0	0	0	0	0	0	0	0	0	0
4.7775	-1.0337	-1.0213	H	0	0	0	0	0	0	0	0	0	0	0	0
1 2 1	0 0 0 0
2 5 1	0 0 0 0
2 3 1	0 0 0 0
2 4 1	0 0 0 0
3 6 1	0 0 0 0
3 7 1	0 0 0 0
3 4 1	0 0 0 0
4 8 1	0 0 0 0
4 9 1	0 0 0 0
9 10 2	0 0 0 0
11 12 1	0 0 0 0
11 13 1	0 0 0 0
8 11 1	0 0 0 0
14 15 1	0 0 0 0
11 14 1	0 0 0 0
10 14 1	0 0 0 0
16 17 1	0 0 0 0
16 18 1	0 0 0 0
16 19 1	0 0 0 0
9 16 1	0 0 0 0
20 21 1	0 0 0 0
20 22 1	0 0 0 0
10 20 1	0 0 0 0
23 24 1	0 0 0 0
23 25 1	0 0 0 0
14 23 1	0 0 0 0
23 26 1	0 0 0 0
20 26 1	0 0 0 0
27 28 1	0 0 0 0
8 27 1	0 0 0 0
29 30 1	0 0 0 0
29 31 1	0 0 0 0
29 32 1	0 0 0 0
8 29 1	0 0 0 0
33 34 1	0 0 0 0
33 35 1	0 0 0 0
33 36 1	0 0 0 0
26 33 1	0 0 0 0
37 38 1	0 0 0 0
37 39 1	0 0 0 0
26 37 1	0 0 0 0
40 41 1	0 0 0 0
37 40 1	0 0 0 0
M END
$$$$
M0005
Spartan	02132115053D
41 43 0	0 0 0 0	0 0 0	999	V2	0
1.0507	3.3536	-2.2094	H	0	0	0	0	0	0	0	0	0	0	0	0
1.0749	3.3548	-1.1245	C	0	0	0	0	0	0	0	0	0	0	0	0
-0.22	3.4495	-0.3741	C	0	0	0	0	0	0	0	0	0	0	0	0
0.5634	2.1487	-0.3759	C	0	0	0	0	0	0	0	0	0	0	0	0
1.926	3.8685	-0.6883	H	0	0	0	0	0	0	0	0	0	0	0	0
-1.1499	3.4844	-0.9336	H	0	0	0	0	0	0	0	0	0	0	0	0
-0.2242	4.0482	0.5305	H	0	0	0	0	0	0	0	0	0	0	0	0
1.3159	1.758	0.9117	C	0	0	0	0	0	0	0	0	0	0	0	0
-0.0434	0.9938	-1.1297	C	0	0	0	0	0	0	0	0	0	0	0	0
-0.1985	-0.1988	-0.5407	C	0	0	0	0	0	0	0	0	0	0	0	0
0.459	0.7527	1.6944	C	0	0	0	0	0	0	0	0	0	0	0	0
0.9495	0.5274	2.6489	H	0	0	0	0	0	0	0	0	0	0	0	0
-0.5116	1.2214	1.9172	H	0	0	0	0	0	0	0	0	0	0	0	0
0.2297	-0.5069	0.8757	C	0	0	0	0	0	0	0	0	0	0	0	0
1.1798	-1.0636	0.8409	H	0	0	0	0	0	0	0	0	0	0	0	0
-0.4797	1.2272	-2.5535	C	0	0	0	0	0	0	0	0	0	0	0	0
0.3911	1.3458	-3.2103	H	0	0	0	0	0	0	0	0	0	0	0	0
-1.0873	2.1335	-2.6622	H	0	0	0	0	0	0	0	0	0	0	0	0
-1.0655	0.3892	-2.9376	H	0	0	0	0	0	0	0	0	0	0	0	0
-0.9413	-1.4044	-1.0874	C	0	0	0	0	0	0	0	0	0	0	0	0
-0.3981	-1.8999	-1.9042	H	0	0	0	0	0	0	0	0	0	0	0	0
-1.9125	-1.1079	-1.5008	H	0	0	0	0	0	0	0	0	0	0	0	0
-0.8617	-1.4713	1.3448	C	0	0	0	0	0	0	0	0	0	0	0	0
-0.5893	-2.0416	2.2415	H	0	0	0	0	0	0	0	0	0	0	0	0
-1.7663	-0.9022	1.5973	H	0	0	0	0	0	0	0	0	0	0	0	0
-1.1441	-2.3684	0.1161	C	0	0	0	0	0	0	0	0	0	0	0	0
1.5893	2.8915	1.728	O	0	0	0	0	0	0	0	0	0	0	0	0
0.78	3.1126	2.2035	H	0	0	0	0	0	0	0	0	0	0	0	0
2.6908	1.1901	0.5641	C	0	0	0	0	0	0	0	0	0	0	0	0
3.3233	1.9912	0.1726	H	0	0	0	0	0	0	0	0	0	0	0	0
2.6185	0.4093	-0.1976	H	0	0	0	0	0	0	0	0	0	0	0	0
3.1716	0.7792	1.4576	H	0	0	0	0	0	0	0	0	0	0	0	0
-2.5478	-2.9706	0.1558	C	0	0	0	0	0	0	0	0	0	0	0	0
-2.7566	-3.536	-0.7601	H	0	0	0	0	0	0	0	0	0	0	0	0
-3.3067	-2.1857	0.2494	H	0	0	0	0	0	0	0	0	0	0	0	0
-2.6487	-3.6566	1.0016	H	0	0	0	0	0	0	0	0	0	0	0	0
-0.1088	-3.5054	0.0096	C	0	0	0	0	0	0	0	0	0	0	0	0
-0.3218	-4.0868	-0.8943	H	0	0	0	0	0	0	0	0	0	0	0	0
0.9039	-3.0877	-0.1086	H	0	0	0	0	0	0	0	0	0	0	0	0
-0.1524	-4.4313	1.0755	O	0	0	0	0	0	0	0	0	0	0	0	0
0.2187	-4.0055	1.8561	H	0	0	0	0	0	0	0	0	0	0	0	0
1 2 1	0 0 0 0
2 5 1	0 0 0 0
2 3 1	0 0 0 0
2 4 1	0 0 0 0
3 6 1	0 0 0 0
3 7 1	0 0 0 0
3 4 1	0 0 0 0
4 8 1	0 0 0 0
4 9 1	0 0 0 0
9 10 2	0 0 0 0
11 12 1	0 0 0 0
11 13 1	0 0 0 0
8 11 1	0 0 0 0
14 15 1	0 0 0 0
11 14 1	0 0 0 0
10 14 1	0 0 0 0
16 17 1	0 0 0 0
16 18 1	0 0 0 0
16 19 1	0 0 0 0
9 16 1	0 0 0 0
20 21 1	0 0 0 0
20 22 1	0 0 0 0
10 20 1	0 0 0 0
23 24 1	0 0 0 0
23 25 1	0 0 0 0
14 23 1	0 0 0 0
23 26 1	0 0 0 0
20 26 1	0 0 0 0
27 28 1	0 0 0 0
8 27 1	0 0 0 0
29 30 1	0 0 0 0
29 31 1	0 0 0 0
29 32 1	0 0 0 0
8 29 1	0 0 0 0
33 34 1	0 0 0 0
33 35 1	0 0 0 0
33 36 1	0 0 0 0
26 33 1	0 0 0 0
37 38 1	0 0 0 0
37 39 1	0 0 0 0
26 37 1	0 0 0 0
40 41 1	0 0 0 0
37 40 1	0 0 0 0
M END
$$$$
M0006
Spartan	02132115053D
41 43 0	0 0 0 0	0 0 0	999	V2	0
2.0367	2.7945	-2.2587	H	0	0	0	0	0	0	0	0	0	0	0	0
2.1047	2.8007	-1.1757	C	0	0	0	0	0	0	0	0	0	0	0	0
0.9484	3.3324	-0.3815	C	0	0	0	0	0	0	0	0	0	0	0	0
1.2511	1.8444	-0.3797	C	0	0	0	0	0	0	0	0	0	0	0	0
3.0965	3.0029	-0.7829	H	0	0	0	0	0	0	0	0	0	0	0	0
0.0612	3.6697	-0.9082	H	0	0	0	0	0	0	0	0	0	0	0	0
1.182	3.9081	0.508	H	0	0	0	0	0	0	0	0	0	0	0	0
1.886	1.2394	0.8883	C	0	0	0	0	0	0	0	0	0	0	0	0
0.2613	0.9498	-1.0816	C	0	0	0	0	0	0	0	0	0	0	0	0
-0.2602	-0.1144	-0.4575	C	0	0	0	0	0	0	0	0	0	0	0	0
0.7786	0.5865	1.7264	C	0	0	0	0	0	0	0	0	0	0	0	0
1.2061	0.2199	2.6672	H	0	0	0	0	0	0	0	0	0	0	0	0
0.0305	1.3553	1.9736	H	0	0	0	0	0	0	0	0	0	0	0	0
0.1068	-0.5323	0.948	C	0	0	0	0	0	0	0	0	0	0	0	0
0.8156	-1.3731	0.8882	H	0	0	0	0	0	0	0	0	0	0	0	0
-0.1312	1.2994	-2.4948	C	0	0	0	0	0	0	0	0	0	0	0	0
0.6999	1.1083	-3.1852	H	0	0	0	0	0	0	0	0	0	0	0	0
-0.4021	2.3564	-2.6057	H	0	0	0	0	0	0	0	0	0	0	0	0
-0.9814	0.7033	-2.8352	H	0	0	0	0	0	0	0	0	0	0	0	0
-1.382	-1.0119	-0.9459	C	0	0	0	0	0	0	0	0	0	0	0	0
-1.0737	-1.6943	-1.7459	H	0	0	0	0	0	0	0	0	0	0	0	0
-2.2072	-0.415	-1.3519	H	0	0	0	0	0	0	0	0	0	0	0	0
-1.2182	-1.0731	1.4925	C	0	0	0	0	0	0	0	0	0	0	0	0
-1.0961	-1.7161	2.3727	H	0	0	0	0	0	0	0	0	0	0	0	0
-1.8605	-0.2324	1.7872	H	0	0	0	0	0	0	0	0	0	0	0	0
-1.8639	-1.8147	0.2977	C	0	0	0	0	0	0	0	0	0	0	0	0
2.5575	2.2253	1.6659	O	0	0	0	0	0	0	0	0	0	0	0	0
1.8888	2.7103	2.1639	H	0	0	0	0	0	0	0	0	0	0	0	0
2.9765	0.2416	0.5019	C	0	0	0	0	0	0	0	0	0	0	0	0
3.8236	0.7817	0.0705	H	0	0	0	0	0	0	0	0	0	0	0	0
2.614	-0.4743	-0.2409	H	0	0	0	0	0	0	0	0	0	0	0	0
3.3287	-0.3015	1.3851	H	0	0	0	0	0	0	0	0	0	0	0	0
-3.3895	-1.8552	0.4048	C	0	0	0	0	0	0	0	0	0	0	0	0
-3.8262	-2.385	-0.447	H	0	0	0	0	0	0	0	0	0	0	0	0
-3.8002	-0.8392	0.4316	H	0	0	0	0	0	0	0	0	0	0	0	0
-3.702	-2.3702	1.3218	H	0	0	0	0	0	0	0	0	0	0	0	0
-1.3217	-3.2477	0.246	C	0	0	0	0	0	0	0	0	0	0	0	0
-0.2211	-3.2316	0.2212	H	0	0	0	0	0	0	0	0	0	0	0	0
-1.6264	-3.7772	1.163	H	0	0	0	0	0	0	0	0	0	0	0	0
-1.8346	-3.8934	-0.9032	O	0	0	0	0	0	0	0	0	0	0	0	0
-1.4562	-4.7775	-0.9441	H	0	0	0	0	0	0	0	0	0	0	0	0
1 2 1	0 0 0 0
2 5 1	0 0 0 0
2 3 1	0 0 0 0
2 4 1	0 0 0 0
3 6 1	0 0 0 0
3 7 1	0 0 0 0
3 4 1	0 0 0 0
4 8 1	0 0 0 0
4 9 1	0 0 0 0
9 10 2	0 0 0 0
11 12 1	0 0 0 0
11 13 1	0 0 0 0
8 11 1	0 0 0 0
14 15 1	0 0 0 0
11 14 1	0 0 0 0
10 14 1	0 0 0 0
16 17 1	0 0 0 0
16 18 1	0 0 0 0
16 19 1	0 0 0 0
9 16 1	0 0 0 0
20 21 1	0 0 0 0
20 22 1	0 0 0 0
10 20 1	0 0 0 0
23 24 1	0 0 0 0
23 25 1	0 0 0 0
14 23 1	0 0 0 0
23 26 1	0 0 0 0
20 26 1	0 0 0 0
27 28 1	0 0 0 0
8 27 1	0 0 0 0
29 30 1	0 0 0 0
29 31 1	0 0 0 0
29 32 1	0 0 0 0
8 29 1	0 0 0 0
33 34 1	0 0 0 0
33 35 1	0 0 0 0
33 36 1	0 0 0 0
26 33 1	0 0 0 0
37 38 1	0 0 0 0
37 39 1	0 0 0 0
26 37 1	0 0 0 0
40 41 1	0 0 0 0
37 40 1	0 0 0 0
M END
$$$$
M0007
Spartan	02132115053D
41 43 0	0 0 0 0	0 0 0	999	V2	0
0.94	-2.1598	-3.4428	H	0	0	0	0	0	0	0	0	0	0	0	0
0.9804	-1.0753	-3.4261	C	0	0	0	0	0	0	0	0	0	0	0	0
-0.3044	-0.3012	-3.46	C	0	0	0	0	0	0	0	0	0	0	0	0
0.5165	-0.3484	-2.1854	C	0	0	0	0	0	0	0	0	0	0	0	0
1.8244	-0.645	-3.9556	H	0	0	0	0	0	0	0	0	0	0	0	0
-1.2409	-0.8506	-3.4777	H	0	0	0	0	0	0	0	0	0	0	0	0
-0.3125	0.6371	-4.0016	H	0	0	0	0	0	0	0	0	0	0	0	0
1.2834	0.918	-1.7895	C	0	0	0	0	0	0	0	0	0	0	0	0
-0.067	-1.1137	-1.0272	C	0	0	0	0	0	0	0	0	0	0	0	0
-0.2091	-0.5341	0.1717	C	0	0	0	0	0	0	0	0	0	0	0	0
0.442	1.7037	-0.7725	C	0	0	0	0	0	0	0	0	0	0	0	0
0.9401	2.6537	-0.5347	H	0	0	0	0	0	0	0	0	0	0	0	0
-0.5175	1.9439	-1.2464	H	0	0	0	0	0	0	0	0	0	0	0	0
0.218	0.8814	0.4868	C	0	0	0	0	0	0	0	0	0	0	0	0
1.168	0.8448	1.0438	H	0	0	0	0	0	0	0	0	0	0	0	0
-0.5088	-2.5336	-1.2727	C	0	0	0	0	0	0	0	0	0	0	0	0
0.3591	-3.1911	-1.4101	H	0	0	0	0	0	0	0	0	0	0	0	0
-1.1268	-2.6284	-2.1738	H	0	0	0	0	0	0	0	0	0	0	0	0
-1.0868	-2.9267	-0.433	H	0	0	0	0	0	0	0	0	0	0	0	0
-0.9414	-1.0907	1.3789	C	0	0	0	0	0	0	0	0	0	0	0	0
-0.3863	-1.8999	1.8739	H	0	0	0	0	0	0	0	0	0	0	0	0
-1.9071	-1.5181	1.0857	H	0	0	0	0	0	0	0	0	0	0	0	0
-0.8686	1.3504	1.4574	C	0	0	0	0	0	0	0	0	0	0	0	0
-0.5812	2.2191	2.0561	H	0	0	0	0	0	0	0	0	0	0	0	0
-1.7707	1.614	0.8892	H	0	0	0	0	0	0	0	0	0	0	0	0
-1.1609	0.1136	2.3396	C	0	0	0	0	0	0	0	0	0	0	0	0
1.4578	1.7014	-2.9678	O	0	0	0	0	0	0	0	0	0	0	0	0
2.0201	2.4487	-2.7303	H	0	0	0	0	0	0	0	0	0	0	0	0
2.6626	0.5469	-1.2321	C	0	0	0	0	0	0	0	0	0	0	0	0
3.2717	0.1127	-2.0296	H	0	0	0	0	0	0	0	0	0	0	0	0
2.589	-0.184	-0.4225	H	0	0	0	0	0	0	0	0	0	0	0	0
3.178	1.4352	-0.8436	H	0	0	0	0	0	0	0	0	0	0	0	0
-2.5752	0.1439	2.9203	C	0	0	0	0	0	0	0	0	0	0	0	0
-2.7813	-0.7645	3.4997	H	0	0	0	0	0	0	0	0	0	0	0	0
-3.319	0.2092	2.1181	H	0	0	0	0	0	0	0	0	0	0	0	0
-2.7032	1.0045	3.5833	H	0	0	0	0	0	0	0	0	0	0	0	0
-0.1439	0.0172	3.4823	C	0	0	0	0	0	0	0	0	0	0	0	0
-0.3541	-0.8983	4.0597	H	0	0	0	0	0	0	0	0	0	0	0	0
0.8733	-0.0829	3.0707	H	0	0	0	0	0	0	0	0	0	0	0	0
-0.2469	1.1658	4.3004	O	0	0	0	0	0	0	0	0	0	0	0	0
0.3895	1.081	5.0172	H	0	0	0	0	0	0	0	0	0	0	0	0
1 2 1	0 0 0 0
2 5 1	0 0 0 0
2 3 1	0 0 0 0
2 4 1	0 0 0 0
3 6 1	0 0 0 0
3 7 1	0 0 0 0
3 4 1	0 0 0 0
4 8 1	0 0 0 0
4 9 1	0 0 0 0
9 10 2	0 0 0 0
11 12 1	0 0 0 0
11 13 1	0 0 0 0
8 11 1	0 0 0 0
14 15 1	0 0 0 0
11 14 1	0 0 0 0
10 14 1	0 0 0 0
16 17 1	0 0 0 0
16 18 1	0 0 0 0
16 19 1	0 0 0 0
9 16 1	0 0 0 0
20 21 1	0 0 0 0
20 22 1	0 0 0 0
10 20 1	0 0 0 0
23 24 1	0 0 0 0
23 25 1	0 0 0 0
14 23 1	0 0 0 0
23 26 1	0 0 0 0
20 26 1	0 0 0 0
27 28 1	0 0 0 0
8 27 1	0 0 0 0
29 30 1	0 0 0 0
29 31 1	0 0 0 0
29 32 1	0 0 0 0
8 29 1	0 0 0 0
33 34 1	0 0 0 0
33 35 1	0 0 0 0
33 36 1	0 0 0 0
26 33 1	0 0 0 0
37 38 1	0 0 0 0
37 39 1	0 0 0 0
26 37 1	0 0 0 0
40 41 1	0 0 0 0
37 40 1	0 0 0 0
M END
$$$$
M0008
Spartan	02132115053D
41 43 0	0 0 0 0	0 0 0	999	V2	0
0.7242	3.4987	-2.0698	H	0	0	0	0	0	0	0	0	0	0	0	0
0.7973	3.4463	-0.9886	C	0	0	0	0	0	0	0	0	0	0	0	0
-0.4652	3.3778	-0.1805	C	0	0	0	0	0	0	0	0	0	0	0	0
0.4369	2.162	-0.2841	C	0	0	0	0	0	0	0	0	0	0	0	0
1.6169	4.0141	-0.5588	H	0	0	0	0	0	0	0	0	0	0	0	0
-1.4178	3.3463	-0.7008	H	0	0	0	0	0	0	0	0	0	0	0	0
-0.4866	3.9302	0.7534	H	0	0	0	0	0	0	0	0	0	0	0	0
1.2872	1.7855	0.9455	C	0	0	0	0	0	0	0	0	0	0	0	0
-0.0873	0.9872	-1.0714	C	0	0	0	0	0	0	0	0	0	0	0	0
-0.1231	-0.232	-0.5188	C	0	0	0	0	0	0	0	0	0	0	0	0
0.5504	0.6935	1.7298	C	0	0	0	0	0	0	0	0	0	0	0	0
1.1091	0.4652	2.6453	H	0	0	0	0	0	0	0	0	0	0	0	0
-0.4327	1.0904	2.0283	H	0	0	0	0	0	0	0	0	0	0	0	0
0.3506	-0.5505	0.879	C	0	0	0	0	0	0	0	0	0	0	0	0
1.303	-1.0921	0.7963	H	0	0	0	0	0	0	0	0	0	0	0	0
-0.5528	1.2412	-2.4826	C	0	0	0	0	0	0	0	0	0	0	0	0
0.3002	1.4552	-3.1386	H	0	0	0	0	0	0	0	0	0	0	0	0
-1.2296	2.102	-2.5482	H	0	0	0	0	0	0	0	0	0	0	0	0
-1.0754	0.3778	-2.9001	H	0	0	0	0	0	0	0	0	0	0	0	0
-0.6838	-1.5106	-1.0994	C	0	0	0	0	0	0	0	0	0	0	0	0
0.0849	-2.0265	-1.6883	H	0	0	0	0	0	0	0	0	0	0	0	0
-1.5372	-1.3372	-1.7634	H	0	0	0	0	0	0	0	0	0	0	0	0
-0.6997	-1.5515	1.3698	C	0	0	0	0	0	0	0	0	0	0	0	0
-0.3364	-2.1798	2.1901	H	0	0	0	0	0	0	0	0	0	0	0	0
-1.5774	-1.0024	1.7366	H	0	0	0	0	0	0	0	0	0	0	0	0
-1.0995	-2.3883	0.1235	C	0	0	0	0	0	0	0	0	0	0	0	0
1.5182	2.9102	1.7885	O	0	0	0	0	0	0	0	0	0	0	0	0
0.7264	3.0394	2.3243	H	0	0	0	0	0	0	0	0	0	0	0	0
2.6786	1.3355	0.5051	C	0	0	0	0	0	0	0	0	0	0	0	0
3.2211	2.1891	0.0892	H	0	0	0	0	0	0	0	0	0	0	0	0
2.6207	0.5582	-0.2613	H	0	0	0	0	0	0	0	0	0	0	0	0
3.2423	0.9531	1.362	H	0	0	0	0	0	0	0	0	0	0	0	0
-2.6046	-2.673	0.1171	C	0	0	0	0	0	0	0	0	0	0	0	0
-2.8961	-3.2767	-0.7511	H	0	0	0	0	0	0	0	0	0	0	0	0
-3.1673	-1.734	0.0767	H	0	0	0	0	0	0	0	0	0	0	0	0
-2.9121	-3.2095	1.0229	H	0	0	0	0	0	0	0	0	0	0	0	0
-0.3632	-3.728	0.1034	C	0	0	0	0	0	0	0	0	0	0	0	0
-0.6904	-4.3319	0.9657	H	0	0	0	0	0	0	0	0	0	0	0	0
-0.6402	-4.2763	-0.8123	H	0	0	0	0	0	0	0	0	0	0	0	0
1.033	-3.503	0.1506	O	0	0	0	0	0	0	0	0	0	0	0	0
1.4774	-4.3559	0.1151	H	0	0	0	0	0	0	0	0	0	0	0	0
1 2 1	0 0 0 0
2 5 1	0 0 0 0
2 3 1	0 0 0 0
2 4 1	0 0 0 0
3 6 1	0 0 0 0
3 7 1	0 0 0 0
3 4 1	0 0 0 0
4 8 1	0 0 0 0
4 9 1	0 0 0 0
9 10 2	0 0 0 0
11 12 1	0 0 0 0
11 13 1	0 0 0 0
8 11 1	0 0 0 0
14 15 1	0 0 0 0
11 14 1	0 0 0 0
10 14 1	0 0 0 0
16 17 1	0 0 0 0
16 18 1	0 0 0 0
16 19 1	0 0 0 0
9 16 1	0 0 0 0
20 21 1	0 0 0 0
20 22 1	0 0 0 0
10 20 1	0 0 0 0
23 24 1	0 0 0 0
23 25 1	0 0 0 0
14 23 1	0 0 0 0
23 26 1	0 0 0 0
20 26 1	0 0 0 0
27 28 1	0 0 0 0
8 27 1	0 0 0 0
29 30 1	0 0 0 0
29 31 1	0 0 0 0
29 32 1	0 0 0 0
8 29 1	0 0 0 0
33 34 1	0 0 0 0
33 35 1	0 0 0 0
33 36 1	0 0 0 0
26 33 1	0 0 0 0
37 38 1	0 0 0 0
37 39 1	0 0 0 0
26 37 1	0 0 0 0
40 41 1	0 0 0 0
37 40 1	0 0 0 0
M END
$$$$
M0009
Spartan	02132115053D
41 43 0	0 0 0 0	0 0 0	999	V2	0
-3.452	0.9689	-2.0794	H	0	0	0	0	0	0	0	0	0	0	0	0
-3.4248	1.0183	-0.9954	C	0	0	0	0	0	0	0	0	0	0	0	0
-3.4499	-0.2595	-0.2086	C	0	0	0	0	0	0	0	0	0	0	0	0
-2.1764	0.5621	-0.2774	C	0	0	0	0	0	0	0	0	0	0	0	0
-3.9458	1.8695	-0.5676	H	0	0	0	0	0	0	0	0	0	0	0	0
-3.4688	-1.202	-0.7473	H	0	0	0	0	0	0	0	0	0	0	0	0
-3.9808	-0.2599	0.736	H	0	0	0	0	0	0	0	0	0	0	0	0
-1.7671	1.3421	0.9766	C	0	0	0	0	0	0	0	0	0	0	0	0
-1.0252	-0.0271	-1.0501	C	0	0	0	0	0	0	0	0	0	0	0	0
0.1789	-0.1682	-0.4811	C	0	0	0	0	0	0	0	0	0	0	0	0
-0.7466	0.5048	1.7623	C	0	0	0	0	0	0	0	0	0	0	0	0
-0.4981	1.0126	2.7044	H	0	0	0	0	0	0	0	0	0	0	0	0
-1.2233	-0.4494	2.0177	H	0	0	0	0	0	0	0	0	0	0	0	0
0.5036	0.2653	0.9303	C	0	0	0	0	0	0	0	0	0	0	0	0
1.0695	1.2091	0.8838	H	0	0	0	0	0	0	0	0	0	0	0	0
-1.2836	-0.4727	-2.4667	C	0	0	0	0	0	0	0	0	0	0	0	0
-1.4268	0.3935	-3.1242	H	0	0	0	0	0	0	0	0	0	0	0	0
-2.1855	-1.0909	-2.5509	H	0	0	0	0	0	0	0	0	0	0	0	0
-0.4473	-1.0505	-2.8663	H	0	0	0	0	0	0	0	0	0	0	0	0
1.3844	-0.896	-1.0453	C	0	0	0	0	0	0	0	0	0	0	0	0
1.9059	-0.3316	-1.8272	H	0	0	0	0	0	0	0	0	0	0	0	0
1.085	-1.8484	-1.4991	H	0	0	0	0	0	0	0	0	0	0	0	0
1.464	-0.8315	1.401	C	0	0	0	0	0	0	0	0	0	0	0	0
2.063	-0.5387	2.2723	H	0	0	0	0	0	0	0	0	0	0	0	0
0.8867	-1.7218	1.6833	H	0	0	0	0	0	0	0	0	0	0	0	0
2.3342	-1.1466	0.1607	C	0	0	0	0	0	0	0	0	0	0	0	0
-2.9365	1.5276	1.7702	O	0	0	0	0	0	0	0	0	0	0	0	0
-2.697	2.1176	2.4942	H	0	0	0	0	0	0	0	0	0	0	0	0
-1.2084	2.715	0.5852	C	0	0	0	0	0	0	0	0	0	0	0	0
-2.0071	3.3211	0.1488	H	0	0	0	0	0	0	0	0	0	0	0	0
-0.4044	2.6303	-0.1509	H	0	0	0	0	0	0	0	0	0	0	0	0
-0.8119	3.2405	1.4643	H	0	0	0	0	0	0	0	0	0	0	0	0
2.8583	-2.5842	0.1849	C	0	0	0	0	0	0	0	0	0	0	0	0
3.4164	-2.8261	-0.7284	H	0	0	0	0	0	0	0	0	0	0	0	0
2.029	-3.2968	0.2515	H	0	0	0	0	0	0	0	0	0	0	0	0
3.5172	-2.7536	1.046	H	0	0	0	0	0	0	0	0	0	0	0	0
3.5189	-0.1619	0.1219	C	0	0	0	0	0	0	0	0	0	0	0	0
3.1521	0.869	0.15	H	0	0	0	0	0	0	0	0	0	0	0	0
4.1413	-0.3142	1.0192	H	0	0	0	0	0	0	0	0	0	0	0	0
4.2994	-0.2447	-1.0541	O	0	0	0	0	0	0	0	0	0	0	0	0
4.7594	-1.091	-1.0447	H	0	0	0	0	0	0	0	0	0	0	0	0
1 2 1	0 0 0 0
2 5 1	0 0 0 0
2 3 1	0 0 0 0
2 4 1	0 0 0 0
3 6 1	0 0 0 0
3 7 1	0 0 0 0
3 4 1	0 0 0 0
4 8 1	0 0 0 0
4 9 1	0 0 0 0
9 10 2	0 0 0 0
11 12 1	0 0 0 0
11 13 1	0 0 0 0
8 11 1	0 0 0 0
14 15 1	0 0 0 0
11 14 1	0 0 0 0
10 14 1	0 0 0 0
16 17 1	0 0 0 0
16 18 1	0 0 0 0
16 19 1	0 0 0 0
9 16 1	0 0 0 0
20 21 1	0 0 0 0
20 22 1	0 0 0 0
10 20 1	0 0 0 0
23 24 1	0 0 0 0
23 25 1	0 0 0 0
14 23 1	0 0 0 0
23 26 1	0 0 0 0
20 26 1	0 0 0 0
27 28 1	0 0 0 0
8 27 1	0 0 0 0
29 30 1	0 0 0 0
29 31 1	0 0 0 0
29 32 1	0 0 0 0
8 29 1	0 0 0 0
33 34 1	0 0 0 0
33 35 1	0 0 0 0
33 36 1	0 0 0 0
26 33 1	0 0 0 0
37 38 1	0 0 0 0
37 39 1	0 0 0 0
26 37 1	0 0 0 0
40 41 1	0 0 0 0
37 40 1	0 0 0 0
M END
$$$$
M0010
Spartan	02132115053D
41 43 0	0 0 0 0	0 0 0	999	V2	0
0.8994	3.4496	-2.1414	H	0	0	0	0	0	0	0	0	0	0	0	0
0.9639	3.4165	-1.0587	C	0	0	0	0	0	0	0	0	0	0	0	0
-0.3052	3.4135	-0.2572	C	0	0	0	0	0	0	0	0	0	0	0	0
0.5392	2.1597	-0.3359	C	0	0	0	0	0	0	0	0	0	0	0	0
1.809	3.9726	-0.6598	H	0	0	0	0	0	0	0	0	0	0	0	0
-1.2509	3.426	-0.7908	H	0	0	0	0	0	0	0	0	0	0	0	0
-0.3027	3.9376	0.6916	H	0	0	0	0	0	0	0	0	0	0	0	0
1.3293	1.7672	0.9282	C	0	0	0	0	0	0	0	0	0	0	0	0
-0.031	0.9986	-1.1078	C	0	0	0	0	0	0	0	0	0	0	0	0
-0.1644	-0.1986	-0.5234	C	0	0	0	0	0	0	0	0	0	0	0	0
0.4981	0.7524	1.7181	C	0	0	0	0	0	0	0	0	0	0	0	0
1.0098	0.5229	2.659	H	0	0	0	0	0	0	0	0	0	0	0	0
-0.459	1.2263	1.969	H	0	0	0	0	0	0	0	0	0	0	0	0
0.2624	-0.5037	0.8941	C	0	0	0	0	0	0	0	0	0	0	0	0
1.2061	-1.0713	0.8583	H	0	0	0	0	0	0	0	0	0	0	0	0
-0.4754	1.2431	-2.5268	C	0	0	0	0	0	0	0	0	0	0	0	0
0.3891	1.4062	-3.1822	H	0	0	0	0	0	0	0	0	0	0	0	0
-1.1149	2.1296	-2.6142	H	0	0	0	0	0	0	0	0	0	0	0	0
-1.0322	0.3937	-2.9283	H	0	0	0	0	0	0	0	0	0	0	0	0
-0.8782	-1.4178	-1.0769	C	0	0	0	0	0	0	0	0	0	0	0	0
-0.2899	-1.9305	-1.8513	H	0	0	0	0	0	0	0	0	0	0	0	0
-1.8263	-1.138	-1.5502	H	0	0	0	0	0	0	0	0	0	0	0	0
-0.8322	-1.4612	1.3714	C	0	0	0	0	0	0	0	0	0	0	0	0
-0.5442	-2.0608	2.2402	H	0	0	0	0	0	0	0	0	0	0	0	0
-1.7268	-0.8828	1.6394	H	0	0	0	0	0	0	0	0	0	0	0	0
-1.1334	-2.3499	0.1433	C	0	0	0	0	0	0	0	0	0	0	0	0
1.5058	2.872	1.8083	O	0	0	0	0	0	0	0	0	0	0	0	0
2.2331	3.4092	1.4731	H	0	0	0	0	0	0	0	0	0	0	0	0
2.7028	1.2112	0.5419	C	0	0	0	0	0	0	0	0	0	0	0	0
3.3072	1.9954	0.069	H	0	0	0	0	0	0	0	0	0	0	0	0
2.6189	0.3939	-0.1789	H	0	0	0	0	0	0	0	0	0	0	0	0
3.2327	0.8513	1.4299	H	0	0	0	0	0	0	0	0	0	0	0	0
-2.5666	-2.8843	0.169	C	0	0	0	0	0	0	0	0	0	0	0	0
-2.7712	-3.5253	-0.6981	H	0	0	0	0	0	0	0	0	0	0	0	0
-3.2874	-2.0599	0.1543	H	0	0	0	0	0	0	0	0	0	0	0	0
-2.7606	-3.4641	1.08	H	0	0	0	0	0	0	0	0	0	0	0	0
-0.1397	-3.5254	0.078	C	0	0	0	0	0	0	0	0	0	0	0	0
-0.321	-4.0912	-0.8512	H	0	0	0	0	0	0	0	0	0	0	0	0
0.8864	-3.1465	0.0271	H	0	0	0	0	0	0	0	0	0	0	0	0
-0.1729	-4.3771	1.2041	O	0	0	0	0	0	0	0	0	0	0	0	0
-1.0074	-4.8601	1.1858	H	0	0	0	0	0	0	0	0	0	0	0	0
1 2 1	0 0 0 0
2 5 1	0 0 0 0
2 3 1	0 0 0 0
2 4 1	0 0 0 0
3 6 1	0 0 0 0
3 7 1	0 0 0 0
3 4 1	0 0 0 0
4 8 1	0 0 0 0
4 9 1	0 0 0 0
9 10 2	0 0 0 0
11 12 1	0 0 0 0
11 13 1	0 0 0 0
8 11 1	0 0 0 0
14 15 1	0 0 0 0
11 14 1	0 0 0 0
10 14 1	0 0 0 0
16 17 1	0 0 0 0
16 18 1	0 0 0 0
16 19 1	0 0 0 0
9 16 1	0 0 0 0
20 21 1	0 0 0 0
20 22 1	0 0 0 0
10 20 1	0 0 0 0
23 24 1	0 0 0 0
23 25 1	0 0 0 0
14 23 1	0 0 0 0
23 26 1	0 0 0 0
20 26 1	0 0 0 0
27 28 1	0 0 0 0
8 27 1	0 0 0 0
29 30 1	0 0 0 0
29 31 1	0 0 0 0
29 32 1	0 0 0 0
8 29 1	0 0 0 0
33 34 1	0 0 0 0
33 35 1	0 0 0 0
33 36 1	0 0 0 0
26 33 1	0 0 0 0
37 38 1	0 0 0 0
37 39 1	0 0 0 0
26 37 1	0 0 0 0
40 41 1	0 0 0 0
37 40 1	0 0 0 0
M END
$$$$
M0011
Spartan	02132115053D
41 43 0	0 0 0 0	0 0 0	999	V2	0
1.7613	3.0438	-2.1799	H	0	0	0	0	0	0	0	0	0	0	0	0
1.8491	2.9859	-1.0998	C	0	0	0	0	0	0	0	0	0	0	0	0
0.6556	3.3299	-0.2562	C	0	0	0	0	0	0	0	0	0	0	0	0
1.1163	1.8897	-0.363	C	0	0	0	0	0	0	0	0	0	0	0	0
2.8227	3.2641	-0.708	H	0	0	0	0	0	0	0	0	0	0	0	0
-0.2715	3.5968	-0.7555	H	0	0	0	0	0	0	0	0	0	0	0	0
0.8334	3.8348	0.686	H	0	0	0	0	0	0	0	0	0	0	0	0
1.8215	1.2773	0.8519	C	0	0	0	0	0	0	0	0	0	0	0	0
0.2212	0.9334	-1.109	C	0	0	0	0	0	0	0	0	0	0	0	0
-0.2126	-0.1863	-0.516	C	0	0	0	0	0	0	0	0	0	0	0	0
0.7798	0.5271	1.6914	C	0	0	0	0	0	0	0	0	0	0	0	0
1.2491	0.1397	2.6065	H	0	0	0	0	0	0	0	0	0	0	0	0
0.0165	1.2536	1.9967	H	0	0	0	0	0	0	0	0	0	0	0	0
0.1467	-0.6013	0.8913	C	0	0	0	0	0	0	0	0	0	0	0	0
0.8476	-1.4452	0.8245	H	0	0	0	0	0	0	0	0	0	0	0	0
-0.1594	1.2948	-2.5219	C	0	0	0	0	0	0	0	0	0	0	0	0
0.7051	1.2041	-3.1913	H	0	0	0	0	0	0	0	0	0	0	0	0
-0.5181	2.3284	-2.6016	H	0	0	0	0	0	0	0	0	0	0	0	0
-0.9433	0.6421	-2.9118	H	0	0	0	0	0	0	0	0	0	0	0	0
-1.1826	-1.2173	-1.0463	C	0	0	0	0	0	0	0	0	0	0	0	0
-0.6418	-1.9932	-1.6031	H	0	0	0	0	0	0	0	0	0	0	0	0
-1.9287	-0.7926	-1.7262	H	0	0	0	0	0	0	0	0	0	0	0	0
-1.1783	-1.1556	1.4236	C	0	0	0	0	0	0	0	0	0	0	0	0
-1.0427	-1.8438	2.2648	H	0	0	0	0	0	0	0	0	0	0	0	0
-1.802	-0.3225	1.7738	H	0	0	0	0	0	0	0	0	0	0	0	0
-1.8669	-1.8419	0.2112	C	0	0	0	0	0	0	0	0	0	0	0	0
2.3661	2.35	1.6178	O	0	0	0	0	0	0	0	0	0	0	0	0
2.8761	1.9534	2.3329	H	0	0	0	0	0	0	0	0	0	0	0	0
2.9627	0.3614	0.3969	C	0	0	0	0	0	0	0	0	0	0	0	0
3.7318	0.9578	-0.102	H	0	0	0	0	0	0	0	0	0	0	0	0
2.6123	-0.4029	-0.3019	H	0	0	0	0	0	0	0	0	0	0	0	0
3.4183	-0.1479	1.2566	H	0	0	0	0	0	0	0	0	0	0	0	0
-3.374	-1.5683	0.2154	C	0	0	0	0	0	0	0	0	0	0	0	0
-3.8759	-2.0648	-0.6242	H	0	0	0	0	0	0	0	0	0	0	0	0
-3.5629	-0.4926	0.1309	H	0	0	0	0	0	0	0	0	0	0	0	0
-3.8391	-1.9186	1.1449	H	0	0	0	0	0	0	0	0	0	0	0	0
-1.659	-3.3559	0.2457	C	0	0	0	0	0	0	0	0	0	0	0	0
-2.1728	-3.7705	1.1284	H	0	0	0	0	0	0	0	0	0	0	0	0
-2.1218	-3.802	-0.6501	H	0	0	0	0	0	0	0	0	0	0	0	0
-0.274	-3.6444	0.2908	O	0	0	0	0	0	0	0	0	0	0	0	0
-0.166	-4.6005	0.2857	H	0	0	0	0	0	0	0	0	0	0	0	0
1 2 1	0 0 0 0
2 5 1	0 0 0 0
2 3 1	0 0 0 0
2 4 1	0 0 0 0
3 6 1	0 0 0 0
3 7 1	0 0 0 0
3 4 1	0 0 0 0
4 8 1	0 0 0 0
4 9 1	0 0 0 0
9 10 2	0 0 0 0
11 12 1	0 0 0 0
11 13 1	0 0 0 0
8 11 1	0 0 0 0
14 15 1	0 0 0 0
11 14 1	0 0 0 0
10 14 1	0 0 0 0
16 17 1	0 0 0 0
16 18 1	0 0 0 0
16 19 1	0 0 0 0
9 16 1	0 0 0 0
20 21 1	0 0 0 0
20 22 1	0 0 0 0
10 20 1	0 0 0 0
23 24 1	0 0 0 0
23 25 1	0 0 0 0
14 23 1	0 0 0 0
23 26 1	0 0 0 0
20 26 1	0 0 0 0
27 28 1	0 0 0 0
8 27 1	0 0 0 0
29 30 1	0 0 0 0
29 31 1	0 0 0 0
29 32 1	0 0 0 0
8 29 1	0 0 0 0
33 34 1	0 0 0 0
33 35 1	0 0 0 0
33 36 1	0 0 0 0
26 33 1	0 0 0 0
37 38 1	0 0 0 0
37 39 1	0 0 0 0
26 37 1	0 0 0 0
40 41 1	0 0 0 0
37 40 1	0 0 0 0
M END
$$$$
M0012
Spartan	02132115053D
41 43 0	0 0 0 0	0 0 0	999	V2	0
1.9368	2.8253	-2.2452	H	0	0	0	0	0	0	0	0	0	0	0	0
1.9907	2.8286	-1.1614	C	0	0	0	0	0	0	0	0	0	0	0	0
0.8064	3.3149	-0.3792	C	0	0	0	0	0	0	0	0	0	0	0	0
1.1638	1.839	-0.3777	C	0	0	0	0	0	0	0	0	0	0	0	0
2.9715	3.0609	-0.7562	H	0	0	0	0	0	0	0	0	0	0	0	0
-0.0876	3.6199	-0.914	H	0	0	0	0	0	0	0	0	0	0	0	0
1.0067	3.8938	0.5164	H	0	0	0	0	0	0	0	0	0	0	0	0
1.8057	1.253	0.8971	C	0	0	0	0	0	0	0	0	0	0	0	0
0.2162	0.9107	-1.0942	C	0	0	0	0	0	0	0	0	0	0	0	0
-0.2729	-0.1713	-0.4735	C	0	0	0	0	0	0	0	0	0	0	0	0
0.7108	0.5639	1.7223	C	0	0	0	0	0	0	0	0	0	0	0	0
1.1394	0.2095	2.667	H	0	0	0	0	0	0	0	0	0	0	0	0
-0.0636	1.3092	1.9628	H	0	0	0	0	0	0	0	0	0	0	0	0
0.0859	-0.577	0.9374	C	0	0	0	0	0	0	0	0	0	0	0	0
0.8056	-1.4048	0.8897	H	0	0	0	0	0	0	0	0	0	0	0	0
-0.1665	1.2473	-2.5134	C	0	0	0	0	0	0	0	0	0	0	0	0
0.6815	1.0882	-3.191	H	0	0	0	0	0	0	0	0	0	0	0	0
-0.4733	2.2945	-2.626	H	0	0	0	0	0	0	0	0	0	0	0	0
-0.9912	0.6236	-2.8702	H	0	0	0	0	0	0	0	0	0	0	0	0
-1.3481	-1.1142	-0.9802	C	0	0	0	0	0	0	0	0	0	0	0	0
-0.9774	-1.7939	-1.7627	H	0	0	0	0	0	0	0	0	0	0	0	0
-2.1715	-0.5576	-1.4424	H	0	0	0	0	0	0	0	0	0	0	0	0
-1.2264	-1.1582	1.4687	C	0	0	0	0	0	0	0	0	0	0	0	0
-1.0813	-1.8187	2.3308	H	0	0	0	0	0	0	0	0	0	0	0	0
-1.8882	-0.3387	1.7835	H	0	0	0	0	0	0	0	0	0	0	0	0
-1.8611	-1.9007	0.2653	C	0	0	0	0	0	0	0	0	0	0	0	0
2.4361	2.2616	1.6805	O	0	0	0	0	0	0	0	0	0	0	0	0
1.7481	2.7122	2.1854	H	0	0	0	0	0	0	0	0	0	0	0	0
2.9321	0.2911	0.5211	C	0	0	0	0	0	0	0	0	0	0	0	0
3.7656	0.857	0.0955	H	0	0	0	0	0	0	0	0	0	0	0	0
2.5985	-0.439	-0.2222	H	0	0	0	0	0	0	0	0	0	0	0	0
3.2934	-0.2403	1.4082	H	0	0	0	0	0	0	0	0	0	0	0	0
-3.391	-1.8916	0.345	C	0	0	0	0	0	0	0	0	0	0	0	0
-3.8417	-2.405	-0.5136	H	0	0	0	0	0	0	0	0	0	0	0	0
-3.7698	-0.8635	0.3586	H	0	0	0	0	0	0	0	0	0	0	0	0
-3.7411	-2.3899	1.2567	H	0	0	0	0	0	0	0	0	0	0	0	0
-1.4086	-3.372	0.2186	C	0	0	0	0	0	0	0	0	0	0	0	0
-1.754	-3.8836	1.1243	H	0	0	0	0	0	0	0	0	0	0	0	0
-1.8906	-3.8663	-0.642	H	0	0	0	0	0	0	0	0	0	0	0	0
-0.0088	-3.5735	0.1882	O	0	0	0	0	0	0	0	0	0	0	0	0
0.32	-3.2446	-0.6581	H	0	0	0	0	0	0	0	0	0	0	0	0
1 2 1	0 0 0 0
2 5 1	0 0 0 0
2 3 1	0 0 0 0
2 4 1	0 0 0 0
3 6 1	0 0 0 0
3 7 1	0 0 0 0
3 4 1	0 0 0 0
4 8 1	0 0 0 0
4 9 1	0 0 0 0
9 10 2	0 0 0 0
11 12 1	0 0 0 0
11 13 1	0 0 0 0
8 11 1	0 0 0 0
14 15 1	0 0 0 0
11 14 1	0 0 0 0
10 14 1	0 0 0 0
16 17 1	0 0 0 0
16 18 1	0 0 0 0
16 19 1	0 0 0 0
9 16 1	0 0 0 0
20 21 1	0 0 0 0
20 22 1	0 0 0 0
10 20 1	0 0 0 0
23 24 1	0 0 0 0
23 25 1	0 0 0 0
14 23 1	0 0 0 0
23 26 1	0 0 0 0
20 26 1	0 0 0 0
27 28 1	0 0 0 0
8 27 1	0 0 0 0
29 30 1	0 0 0 0
29 31 1	0 0 0 0
29 32 1	0 0 0 0
8 29 1	0 0 0 0
33 34 1	0 0 0 0
33 35 1	0 0 0 0
33 36 1	0 0 0 0
26 33 1	0 0 0 0
37 38 1	0 0 0 0
37 39 1	0 0 0 0
26 37 1	0 0 0 0
40 41 1	0 0 0 0
37 40 1	0 0 0 0
M END
$$$$
M0013
Spartan	02132115053D
41 43 0	0 0 0 0	0 0 0	999	V2	0
0.7014	3.4758	-2.0973	H	0	0	0	0	0	0	0	0	0	0	0	0
0.7771	3.425	-1.0163	C	0	0	0	0	0	0	0	0	0	0	0	0
-0.4826	3.3423	-0.2055	C	0	0	0	0	0	0	0	0	0	0	0	0
0.4338	2.1369	-0.3101	C	0	0	0	0	0	0	0	0	0	0	0	0
1.592	4.0012	-0.5887	H	0	0	0	0	0	0	0	0	0	0	0	0
-1.436	3.2975	-0.7234	H	0	0	0	0	0	0	0	0	0	0	0	0
-0.5102	3.8962	0.7274	H	0	0	0	0	0	0	0	0	0	0	0	0
1.2934	1.7712	0.9161	C	0	0	0	0	0	0	0	0	0	0	0	0
-0.0775	0.9553	-1.0958	C	0	0	0	0	0	0	0	0	0	0	0	0
-0.1024	-0.2631	-0.5407	C	0	0	0	0	0	0	0	0	0	0	0	0
0.5672	0.6773	1.7079	C	0	0	0	0	0	0	0	0	0	0	0	0
1.1311	0.4552	2.6218	H	0	0	0	0	0	0	0	0	0	0	0	0
-0.4167	1.0683	2.0101	H	0	0	0	0	0	0	0	0	0	0	0	0
0.3672	-0.5695	0.8614	C	0	0	0	0	0	0	0	0	0	0	0	0
1.3271	-1.1016	0.7759	H	0	0	0	0	0	0	0	0	0	0	0	0
-0.541	1.2016	-2.5088	C	0	0	0	0	0	0	0	0	0	0	0	0
0.3116	1.4318	-3.1597	H	0	0	0	0	0	0	0	0	0	0	0	0
-1.2328	2.0505	-2.5755	H	0	0	0	0	0	0	0	0	0	0	0	0
-1.0464	0.3297	-2.9299	H	0	0	0	0	0	0	0	0	0	0	0	0
-0.6332	-1.5566	-1.1133	C	0	0	0	0	0	0	0	0	0	0	0	0
0.1689	-2.0814	-1.6485	H	0	0	0	0	0	0	0	0	0	0	0	0
-1.4541	-1.4095	-1.8222	H	0	0	0	0	0	0	0	0	0	0	0	0
-0.69	-1.5655	1.3527	C	0	0	0	0	0	0	0	0	0	0	0	0
-0.346	-2.186	2.1915	H	0	0	0	0	0	0	0	0	0	0	0	0
-1.5618	-1.0065	1.716	H	0	0	0	0	0	0	0	0	0	0	0	0
-1.094	-2.4081	0.1099	C	0	0	0	0	0	0	0	0	0	0	0	0
1.5224	2.8982	1.7551	O	0	0	0	0	0	0	0	0	0	0	0	0
0.7291	3.0347	2.286	H	0	0	0	0	0	0	0	0	0	0	0	0
2.6854	1.3283	0.47	C	0	0	0	0	0	0	0	0	0	0	0	0
3.2191	2.1834	0.0461	H	0	0	0	0	0	0	0	0	0	0	0	0
2.6298	0.5469	-0.2927	H	0	0	0	0	0	0	0	0	0	0	0	0
3.2577	0.9561	1.3259	H	0	0	0	0	0	0	0	0	0	0	0	0
-2.6065	-2.6474	0.0857	C	0	0	0	0	0	0	0	0	0	0	0	0
-2.8996	-3.2601	-0.7754	H	0	0	0	0	0	0	0	0	0	0	0	0
-3.1431	-1.6944	0.0182	H	0	0	0	0	0	0	0	0	0	0	0	0
-2.9437	-3.1593	0.9954	H	0	0	0	0	0	0	0	0	0	0	0	0
-0.3914	-3.7741	0.1146	C	0	0	0	0	0	0	0	0	0	0	0	0
-0.7707	-4.377	0.9558	H	0	0	0	0	0	0	0	0	0	0	0	0
-0.636	-4.3109	-0.8085	H	0	0	0	0	0	0	0	0	0	0	0	0
1.0209	-3.7014	0.1468	O	0	0	0	0	0	0	0	0	0	0	0	0
1.2809	-3.3915	1.0222	H	0	0	0	0	0	0	0	0	0	0	0	0
1 2 1	0 0 0 0
2 5 1	0 0 0 0
2 3 1	0 0 0 0
2 4 1	0 0 0 0
3 6 1	0 0 0 0
3 7 1	0 0 0 0
3 4 1	0 0 0 0
4 8 1	0 0 0 0
4 9 1	0 0 0 0
9 10 2	0 0 0 0
11 12 1	0 0 0 0
11 13 1	0 0 0 0
8 11 1	0 0 0 0
14 15 1	0 0 0 0
11 14 1	0 0 0 0
10 14 1	0 0 0 0
16 17 1	0 0 0 0
16 18 1	0 0 0 0
16 19 1	0 0 0 0
9 16 1	0 0 0 0
20 21 1	0 0 0 0
20 22 1	0 0 0 0
10 20 1	0 0 0 0
23 24 1	0 0 0 0
23 25 1	0 0 0 0
14 23 1	0 0 0 0
23 26 1	0 0 0 0
20 26 1	0 0 0 0
27 28 1	0 0 0 0
8 27 1	0 0 0 0
29 30 1	0 0 0 0
29 31 1	0 0 0 0
29 32 1	0 0 0 0
8 29 1	0 0 0 0
33 34 1	0 0 0 0
33 35 1	0 0 0 0
33 36 1	0 0 0 0
26 33 1	0 0 0 0
37 38 1	0 0 0 0
37 39 1	0 0 0 0
26 37 1	0 0 0 0
40 41 1	0 0 0 0
37 40 1	0 0 0 0
M END
$$$$
M0014
Spartan	02132115053D
41 43 0	0 0 0 0	0 0 0	999	V2	0
0.9683	3.4144	-2.1789	H	0	0	0	0	0	0	0	0	0	0	0	0
1.0095	3.3965	-1.0946	C	0	0	0	0	0	0	0	0	0	0	0	0
-0.2755	3.4405	-0.3214	C	0	0	0	0	0	0	0	0	0	0	0	0
0.5367	2.16	-0.3663	C	0	0	0	0	0	0	0	0	0	0	0	0
1.8586	3.9182	-0.6642	H	0	0	0	0	0	0	0	0	0	0	0	0
-1.2127	3.4612	-0.8698	H	0	0	0	0	0	0	0	0	0	0	0	0
-0.2796	3.9854	0.615	H	0	0	0	0	0	0	0	0	0	0	0	0
1.299	1.7607	0.9017	C	0	0	0	0	0	0	0	0	0	0	0	0
-0.0525	1.0046	-1.1313	C	0	0	0	0	0	0	0	0	0	0	0	0
-0.2041	-0.1927	-0.5509	C	0	0	0	0	0	0	0	0	0	0	0	0
0.4474	0.7527	1.6886	C	0	0	0	0	0	0	0	0	0	0	0	0
0.9423	0.5135	2.6401	H	0	0	0	0	0	0	0	0	0	0	0	0
-0.5083	1.2354	1.926	H	0	0	0	0	0	0	0	0	0	0	0	0
0.2142	-0.5058	0.8677	C	0	0	0	0	0	0	0	0	0	0	0	0
1.1578	-1.0745	0.8367	H	0	0	0	0	0	0	0	0	0	0	0	0
-0.4883	1.2505	-2.553	C	0	0	0	0	0	0	0	0	0	0	0	0
0.3826	1.384	-3.2068	H	0	0	0	0	0	0	0	0	0	0	0	0
-1.1023	2.1538	-2.65	H	0	0	0	0	0	0	0	0	0	0	0	0
-1.0679	0.4128	-2.9478	H	0	0	0	0	0	0	0	0	0	0	0	0
-0.9405	-1.3977	-1.1072	C	0	0	0	0	0	0	0	0	0	0	0	0
-0.3813	-1.8995	-1.9095	H	0	0	0	0	0	0	0	0	0	0	0	0
-1.9017	-1.1007	-1.5429	H	0	0	0	0	0	0	0	0	0	0	0	0
-0.8899	-1.4603	1.3277	C	0	0	0	0	0	0	0	0	0	0	0	0
-0.6289	-2.032	2.2274	H	0	0	0	0	0	0	0	0	0	0	0	0
-1.79	-0.882	1.5741	H	0	0	0	0	0	0	0	0	0	0	0	0
-1.1721	-2.3555	0.0969	C	0	0	0	0	0	0	0	0	0	0	0	0
1.4807	2.9381	1.6835	O	0	0	0	0	0	0	0	0	0	0	0	0
2.0582	2.7042	2.4197	H	0	0	0	0	0	0	0	0	0	0	0	0
2.6737	1.1904	0.5337	C	0	0	0	0	0	0	0	0	0	0	0	0
3.2899	1.9813	0.0973	H	0	0	0	0	0	0	0	0	0	0	0	0
2.594	0.3794	-0.1952	H	0	0	0	0	0	0	0	0	0	0	0	0
3.1857	0.8002	1.4235	H	0	0	0	0	0	0	0	0	0	0	0	0
-2.5864	-2.934	0.1209	C	0	0	0	0	0	0	0	0	0	0	0	0
-2.7935	-3.4974	-0.7969	H	0	0	0	0	0	0	0	0	0	0	0	0
-3.3326	-2.1357	0.2043	H	0	0	0	0	0	0	0	0	0	0	0	0
-2.7097	-3.6176	0.9664	H	0	0	0	0	0	0	0	0	0	0	0	0
-0.1548	-3.5097	0.005	C	0	0	0	0	0	0	0	0	0	0	0	0
-0.3607	-4.0849	-0.9043	H	0	0	0	0	0	0	0	0	0	0	0	0
0.8668	-3.1082	-0.093	H	0	0	0	0	0	0	0	0	0	0	0	0
-0.2324	-4.4392	1.0658	O	0	0	0	0	0	0	0	0	0	0	0	0
0.1003	-4.01	1.8618	H	0	0	0	0	0	0	0	0	0	0	0	0
1 2 1	0 0 0 0
2 5 1	0 0 0 0
2 3 1	0 0 0 0
2 4 1	0 0 0 0
3 6 1	0 0 0 0
3 7 1	0 0 0 0
3 4 1	0 0 0 0
4 8 1	0 0 0 0
4 9 1	0 0 0 0
9 10 2	0 0 0 0
11 12 1	0 0 0 0
11 13 1	0 0 0 0
8 11 1	0 0 0 0
14 15 1	0 0 0 0
11 14 1	0 0 0 0
10 14 1	0 0 0 0
16 17 1	0 0 0 0
16 18 1	0 0 0 0
16 19 1	0 0 0 0
9 16 1	0 0 0 0
20 21 1	0 0 0 0
20 22 1	0 0 0 0
10 20 1	0 0 0 0
23 24 1	0 0 0 0
23 25 1	0 0 0 0
14 23 1	0 0 0 0
23 26 1	0 0 0 0
20 26 1	0 0 0 0
27 28 1	0 0 0 0
8 27 1	0 0 0 0
29 30 1	0 0 0 0
29 31 1	0 0 0 0
29 32 1	0 0 0 0
8 29 1	0 0 0 0
33 34 1	0 0 0 0
33 35 1	0 0 0 0
33 36 1	0 0 0 0
26 33 1	0 0 0 0
37 38 1	0 0 0 0
37 39 1	0 0 0 0
26 37 1	0 0 0 0
40 41 1	0 0 0 0
37 40 1	0 0 0 0
M END
$$$$
M0015
Spartan	02132115053D
41 43 0	0 0 0 0	0 0 0	999	V2	0
1.9895	2.8761	-2.2245	H	0	0	0	0	0	0	0	0	0	0	0	0
2.0634	2.8591	-1.1419	C	0	0	0	0	0	0	0	0	0	0	0	0
0.8978	3.3427	-0.3296	C	0	0	0	0	0	0	0	0	0	0	0	0
1.2311	1.8635	-0.3684	C	0	0	0	0	0	0	0	0	0	0	0	0
3.0537	3.0711	-0.7508	H	0	0	0	0	0	0	0	0	0	0	0	0
0.0026	3.6698	-0.8501	H	0	0	0	0	0	0	0	0	0	0	0	0
1.1132	3.8717	0.5912	H	0	0	0	0	0	0	0	0	0	0	0	0
1.867	1.2479	0.8823	C	0	0	0	0	0	0	0	0	0	0	0	0
0.2594	0.962	-1.0842	C	0	0	0	0	0	0	0	0	0	0	0	0
-0.263	-0.1072	-0.4691	C	0	0	0	0	0	0	0	0	0	0	0	0
0.7611	0.593	1.7222	C	0	0	0	0	0	0	0	0	0	0	0	0
1.1852	0.2128	2.662	H	0	0	0	0	0	0	0	0	0	0	0	0
0.0317	1.3704	1.9798	H	0	0	0	0	0	0	0	0	0	0	0	0
0.0876	-0.5241	0.9412	C	0	0	0	0	0	0	0	0	0	0	0	0
0.7857	-1.375	0.8896	H	0	0	0	0	0	0	0	0	0	0	0	0
-0.1223	1.3203	-2.4977	C	0	0	0	0	0	0	0	0	0	0	0	0
0.7127	1.1309	-3.1835	H	0	0	0	0	0	0	0	0	0	0	0	0
-0.388	2.379	-2.6027	H	0	0	0	0	0	0	0	0	0	0	0	0
-0.9724	0.7296	-2.8469	H	0	0	0	0	0	0	0	0	0	0	0	0
-1.3749	-1.0095	-0.9702	C	0	0	0	0	0	0	0	0	0	0	0	0
-1.0469	-1.7072	-1.7491	H	0	0	0	0	0	0	0	0	0	0	0	0
-2.1881	-0.4199	-1.4093	H	0	0	0	0	0	0	0	0	0	0	0	0
-1.2491	-1.0485	1.4733	C	0	0	0	0	0	0	0	0	0	0	0	0
-1.144	-1.6886	2.358	H	0	0	0	0	0	0	0	0	0	0	0	0
-1.8841	-0.1989	1.7572	H	0	0	0	0	0	0	0	0	0	0	0	0
-1.8906	-1.7897	0.2755	C	0	0	0	0	0	0	0	0	0	0	0	0
2.4655	2.3052	1.6279	O	0	0	0	0	0	0	0	0	0	0	0	0
2.9548	1.8984	2.3524	H	0	0	0	0	0	0	0	0	0	0	0	0
2.9555	0.2455	0.4805	C	0	0	0	0	0	0	0	0	0	0	0	0
3.7829	0.7792	0.0047	H	0	0	0	0	0	0	0	0	0	0	0	0
2.5786	-0.4984	-0.2268	H	0	0	0	0	0	0	0	0	0	0	0	0
3.3424	-0.2852	1.3609	H	0	0	0	0	0	0	0	0	0	0	0	0
-3.4182	-1.799	0.3598	C	0	0	0	0	0	0	0	0	0	0	0	0
-3.8522	-2.3336	-0.4906	H	0	0	0	0	0	0	0	0	0	0	0	0
-3.8085	-0.7746	0.3646	H	0	0	0	0	0	0	0	0	0	0	0	0
-3.7545	-2.2932	1.2799	H	0	0	0	0	0	0	0	0	0	0	0	0
-1.376	-3.2332	0.2483	C	0	0	0	0	0	0	0	0	0	0	0	0
-0.2751	-3.2382	0.2442	H	0	0	0	0	0	0	0	0	0	0	0	0
-1.7077	-3.7464	1.1649	H	0	0	0	0	0	0	0	0	0	0	0	0
-1.8797	-3.8816	-0.903	O	0	0	0	0	0	0	0	0	0	0	0	0
-1.526	-4.7764	-0.9218	H	0	0	0	0	0	0	0	0	0	0	0	0
1 2 1	0 0 0 0
2 5 1	0 0 0 0
2 3 1	0 0 0 0
2 4 1	0 0 0 0
3 6 1	0 0 0 0
3 7 1	0 0 0 0
3 4 1	0 0 0 0
4 8 1	0 0 0 0
4 9 1	0 0 0 0
9 10 2	0 0 0 0
11 12 1	0 0 0 0
11 13 1	0 0 0 0
8 11 1	0 0 0 0
14 15 1	0 0 0 0
11 14 1	0 0 0 0
10 14 1	0 0 0 0
16 17 1	0 0 0 0
16 18 1	0 0 0 0
16 19 1	0 0 0 0
9 16 1	0 0 0 0
20 21 1	0 0 0 0
20 22 1	0 0 0 0
10 20 1	0 0 0 0
23 24 1	0 0 0 0
23 25 1	0 0 0 0
14 23 1	0 0 0 0
23 26 1	0 0 0 0
20 26 1	0 0 0 0
27 28 1	0 0 0 0
8 27 1	0 0 0 0
29 30 1	0 0 0 0
29 31 1	0 0 0 0
29 32 1	0 0 0 0
8 29 1	0 0 0 0
33 34 1	0 0 0 0
33 35 1	0 0 0 0
33 36 1	0 0 0 0
26 33 1	0 0 0 0
37 38 1	0 0 0 0
37 39 1	0 0 0 0
26 37 1	0 0 0 0
40 41 1	0 0 0 0
37 40 1	0 0 0 0
M END
$$$$
M0016
Spartan	02132115053D
41 43 0	0 0 0 0	0 0 0	999	V2	0
-3.4561	0.9056	-2.0678	H	0	0	0	0	0	0	0	0	0	0	0	0
-3.4163	0.977	-0.9859	C	0	0	0	0	0	0	0	0	0	0	0	0
-3.4117	-0.2877	-0.1766	C	0	0	0	0	0	0	0	0	0	0	0	0
-2.1562	0.5531	-0.2684	C	0	0	0	0	0	0	0	0	0	0	0	0
-3.9665	1.8274	-0.5896	H	0	0	0	0	0	0	0	0	0	0	0	0
-3.4293	-1.2368	-0.704	H	0	0	0	0	0	0	0	0	0	0	0	0
-3.9282	-0.2793	0.7768	H	0	0	0	0	0	0	0	0	0	0	0	0
-1.7534	1.3491	0.9889	C	0	0	0	0	0	0	0	0	0	0	0	0
-1.0011	-0.0246	-1.0439	C	0	0	0	0	0	0	0	0	0	0	0	0
0.1989	-0.1626	-0.466	C	0	0	0	0	0	0	0	0	0	0	0	0
-0.7393	0.516	1.7784	C	0	0	0	0	0	0	0	0	0	0	0	0
-0.5034	1.0316	2.7158	H	0	0	0	0	0	0	0	0	0	0	0	0
-1.2169	-0.4375	2.0359	H	0	0	0	0	0	0	0	0	0	0	0	0
0.5107	0.2705	0.9483	C	0	0	0	0	0	0	0	0	0	0	0	0
1.0813	1.2119	0.9041	H	0	0	0	0	0	0	0	0	0	0	0	0
-1.2542	-0.4722	-2.4603	C	0	0	0	0	0	0	0	0	0	0	0	0
-1.4173	0.391	-3.1175	H	0	0	0	0	0	0	0	0	0	0	0	0
-2.1436	-1.1093	-2.5418	H	0	0	0	0	0	0	0	0	0	0	0	0
-0.4078	-1.0324	-2.8636	H	0	0	0	0	0	0	0	0	0	0	0	0
1.4115	-0.8848	-1.0211	C	0	0	0	0	0	0	0	0	0	0	0	0
1.9422	-0.3126	-1.7914	H	0	0	0	0	0	0	0	0	0	0	0	0
1.1191	-1.8332	-1.4878	H	0	0	0	0	0	0	0	0	0	0	0	0
1.4649	-0.8282	1.4267	C	0	0	0	0	0	0	0	0	0	0	0	0
2.0557	-0.5371	2.3042	H	0	0	0	0	0	0	0	0	0	0	0	0
0.8831	-1.7175	1.7033	H	0	0	0	0	0	0	0	0	0	0	0	0
2.3465	-1.1445	0.1948	C	0	0	0	0	0	0	0	0	0	0	0	0
-2.8511	1.5373	1.8758	O	0	0	0	0	0	0	0	0	0	0	0	0
-3.3976	2.2527	1.5288	H	0	0	0	0	0	0	0	0	0	0	0	0
-1.1916	2.7171	0.5901	C	0	0	0	0	0	0	0	0	0	0	0	0
-1.9753	3.3228	0.1182	H	0	0	0	0	0	0	0	0	0	0	0	0
-0.3793	2.6235	-0.1358	H	0	0	0	0	0	0	0	0	0	0	0	0
-0.8238	3.251	1.4725	H	0	0	0	0	0	0	0	0	0	0	0	0
2.8625	-2.5849	0.2202	C	0	0	0	0	0	0	0	0	0	0	0	0
3.4324	-2.826	-0.6859	H	0	0	0	0	0	0	0	0	0	0	0	0
2.0287	-3.2932	0.2719	H	0	0	0	0	0	0	0	0	0	0	0	0
3.5078	-2.7616	1.0899	H	0	0	0	0	0	0	0	0	0	0	0	0
3.5371	-0.1668	0.1718	C	0	0	0	0	0	0	0	0	0	0	0	0
3.1758	0.8659	0.2017	H	0	0	0	0	0	0	0	0	0	0	0	0
4.1501	-0.3267	1.074	H	0	0	0	0	0	0	0	0	0	0	0	0
4.3273	-0.2479	-0.9972	O	0	0	0	0	0	0	0	0	0	0	0	0
4.7845	-1.0963	-0.9874	H	0	0	0	0	0	0	0	0	0	0	0	0
1 2 1	0 0 0 0
2 5 1	0 0 0 0
2 3 1	0 0 0 0
2 4 1	0 0 0 0
3 6 1	0 0 0 0
3 7 1	0 0 0 0
3 4 1	0 0 0 0
4 8 1	0 0 0 0
4 9 1	0 0 0 0
9 10 2	0 0 0 0
11 12 1	0 0 0 0
11 13 1	0 0 0 0
8 11 1	0 0 0 0
14 15 1	0 0 0 0
11 14 1	0 0 0 0
10 14 1	0 0 0 0
16 17 1	0 0 0 0
16 18 1	0 0 0 0
16 19 1	0 0 0 0
9 16 1	0 0 0 0
20 21 1	0 0 0 0
20 22 1	0 0 0 0
10 20 1	0 0 0 0
23 24 1	0 0 0 0
23 25 1	0 0 0 0
14 23 1	0 0 0 0
23 26 1	0 0 0 0
20 26 1	0 0 0 0
27 28 1	0 0 0 0
8 27 1	0 0 0 0
29 30 1	0 0 0 0
29 31 1	0 0 0 0
29 32 1	0 0 0 0
8 29 1	0 0 0 0
33 34 1	0 0 0 0
33 35 1	0 0 0 0
33 36 1	0 0 0 0
26 33 1	0 0 0 0
37 38 1	0 0 0 0
37 39 1	0 0 0 0
26 37 1	0 0 0 0
40 41 1	0 0 0 0
37 40 1	0 0 0 0
M END
$$$$
M0017
Spartan	02132115053D
41 43 0	0 0 0 0	0 0 0	999	V2	0
0.8763	3.4455	-2.1489	H	0	0	0	0	0	0	0	0	0	0	0	0
0.9374	3.4177	-1.0659	C	0	0	0	0	0	0	0	0	0	0	0	0
-0.3347	3.4227	-0.2688	C	0	0	0	0	0	0	0	0	0	0	0	0
0.5057	2.1656	-0.3384	C	0	0	0	0	0	0	0	0	0	0	0	0
1.784	3.9723	-0.6676	H	0	0	0	0	0	0	0	0	0	0	0	0
-1.2789	3.436	-0.8051	H	0	0	0	0	0	0	0	0	0	0	0	0
-0.3345	3.9495	0.6788	H	0	0	0	0	0	0	0	0	0	0	0	0
1.2887	1.7765	0.9314	C	0	0	0	0	0	0	0	0	0	0	0	0
-0.066	1.0031	-1.1071	C	0	0	0	0	0	0	0	0	0	0	0	0
-0.2033	-0.1922	-0.5196	C	0	0	0	0	0	0	0	0	0	0	0	0
0.4528	0.7641	1.72	C	0	0	0	0	0	0	0	0	0	0	0	0
0.959	0.5389	2.665	H	0	0	0	0	0	0	0	0	0	0	0	0
-0.5065	1.2376	1.963	H	0	0	0	0	0	0	0	0	0	0	0	0
0.2239	-0.4947	0.8985	C	0	0	0	0	0	0	0	0	0	0	0	0
1.1719	-1.0557	0.8636	H	0	0	0	0	0	0	0	0	0	0	0	0
-0.5113	1.2437	-2.5266	C	0	0	0	0	0	0	0	0	0	0	0	0
0.3527	1.4021	-3.1841	H	0	0	0	0	0	0	0	0	0	0	0	0
-1.1492	2.1315	-2.6174	H	0	0	0	0	0	0	0	0	0	0	0	0
-1.0711	0.3936	-2.9232	H	0	0	0	0	0	0	0	0	0	0	0	0
-0.9283	-1.4074	-1.0681	C	0	0	0	0	0	0	0	0	0	0	0	0
-0.3636	-1.9108	-1.8656	H	0	0	0	0	0	0	0	0	0	0	0	0
-1.8904	-1.1218	-1.5093	H	0	0	0	0	0	0	0	0	0	0	0	0
-0.8643	-1.4597	1.3749	C	0	0	0	0	0	0	0	0	0	0	0	0
-0.578	-2.0502	2.2497	H	0	0	0	0	0	0	0	0	0	0	0	0
-1.7658	-0.8879	1.6334	H	0	0	0	0	0	0	0	0	0	0	0	0
-1.1576	-2.3533	0.1465	C	0	0	0	0	0	0	0	0	0	0	0	0
1.4621	2.8832	1.81	O	0	0	0	0	0	0	0	0	0	0	0	0
2.1812	3.4279	1.468	H	0	0	0	0	0	0	0	0	0	0	0	0
2.6643	1.2189	0.5537	C	0	0	0	0	0	0	0	0	0	0	0	0
3.2726	2.0022	0.0845	H	0	0	0	0	0	0	0	0	0	0	0	0
2.5836	0.4013	-0.1676	H	0	0	0	0	0	0	0	0	0	0	0	0
3.1881	0.8591	1.4454	H	0	0	0	0	0	0	0	0	0	0	0	0
-2.5757	-2.9247	0.1778	C	0	0	0	0	0	0	0	0	0	0	0	0
-2.7812	-3.5156	-0.7233	H	0	0	0	0	0	0	0	0	0	0	0	0
-3.3146	-2.1172	0.2284	H	0	0	0	0	0	0	0	0	0	0	0	0
-2.7119	-3.5746	1.0469	H	0	0	0	0	0	0	0	0	0	0	0	0
-0.1474	-3.5034	0.0668	C	0	0	0	0	0	0	0	0	0	0	0	0
-0.3539	-4.0864	-0.8464	H	0	0	0	0	0	0	0	0	0	0	0	0
0.8734	-3.0989	-0.0277	H	0	0	0	0	0	0	0	0	0	0	0	0
-0.2655	-4.3118	1.2209	O	0	0	0	0	0	0	0	0	0	0	0	0
0.376	-5.0269	1.1537	H	0	0	0	0	0	0	0	0	0	0	0	0
1 2 1	0 0 0 0
2 5 1	0 0 0 0
2 3 1	0 0 0 0
2 4 1	0 0 0 0
3 6 1	0 0 0 0
3 7 1	0 0 0 0
3 4 1	0 0 0 0
4 8 1	0 0 0 0
4 9 1	0 0 0 0
9 10 2	0 0 0 0
11 12 1	0 0 0 0
11 13 1	0 0 0 0
8 11 1	0 0 0 0
14 15 1	0 0 0 0
11 14 1	0 0 0 0
10 14 1	0 0 0 0
16 17 1	0 0 0 0
16 18 1	0 0 0 0
16 19 1	0 0 0 0
9 16 1	0 0 0 0
20 21 1	0 0 0 0
20 22 1	0 0 0 0
10 20 1	0 0 0 0
23 24 1	0 0 0 0
23 25 1	0 0 0 0
14 23 1	0 0 0 0
23 26 1	0 0 0 0
20 26 1	0 0 0 0
27 28 1	0 0 0 0
8 27 1	0 0 0 0
29 30 1	0 0 0 0
29 31 1	0 0 0 0
29 32 1	0 0 0 0
8 29 1	0 0 0 0
33 34 1	0 0 0 0
33 35 1	0 0 0 0
33 36 1	0 0 0 0
26 33 1	0 0 0 0
37 38 1	0 0 0 0
37 39 1	0 0 0 0
26 37 1	0 0 0 0
40 41 1	0 0 0 0
37 40 1	0 0 0 0
M END
$$$$
M0018
Spartan	02132115053D
41 43 0	0 0 0 0	0 0 0	999	V2	0
0.8141	3.4587	-2.0624	H	0	0	0	0	0	0	0	0	0	0	0	0
0.8746	3.4143	-0.9797	C	0	0	0	0	0	0	0	0	0	0	0	0
-0.3979	3.3875	-0.1849	C	0	0	0	0	0	0	0	0	0	0	0	0
0.464	2.1426	-0.2746	C	0	0	0	0	0	0	0	0	0	0	0	0
1.7103	3.9575	-0.5491	H	0	0	0	0	0	0	0	0	0	0	0	0
-1.3435	3.3843	-0.7191	H	0	0	0	0	0	0	0	0	0	0	0	0
-0.4074	3.9108	0.7639	H	0	0	0	0	0	0	0	0	0	0	0	0
1.2655	1.7431	0.9693	C	0	0	0	0	0	0	0	0	0	0	0	0
-0.0908	0.9823	-1.0584	C	0	0	0	0	0	0	0	0	0	0	0	0
-0.1899	-0.2304	-0.4978	C	0	0	0	0	0	0	0	0	0	0	0	0
0.4643	0.6917	1.7501	C	0	0	0	0	0	0	0	0	0	0	0	0
0.9869	0.4469	2.6851	H	0	0	0	0	0	0	0	0	0	0	0	0
-0.5008	1.1392	2.0186	H	0	0	0	0	0	0	0	0	0	0	0	0
0.2543	-0.5574	0.9091	C	0	0	0	0	0	0	0	0	0	0	0	0
1.1993	-1.1153	0.8558	H	0	0	0	0	0	0	0	0	0	0	0	0
-0.5428	1.2434	-2.4723	C	0	0	0	0	0	0	0	0	0	0	0	0
0.3195	1.4093	-3.13	H	0	0	0	0	0	0	0	0	0	0	0	0
-1.1767	2.1348	-2.5475	H	0	0	0	0	0	0	0	0	0	0	0	0
-1.1071	0.4018	-2.8802	H	0	0	0	0	0	0	0	0	0	0	0	0
-0.8641	-1.4596	-1.0752	C	0	0	0	0	0	0	0	0	0	0	0	0
-0.2393	-1.9608	-1.8309	H	0	0	0	0	0	0	0	0	0	0	0	0
-1.7936	-1.1982	-1.5934	H	0	0	0	0	0	0	0	0	0	0	0	0
-0.8162	-1.5457	1.3795	C	0	0	0	0	0	0	0	0	0	0	0	0
-0.4853	-2.163	2.2221	H	0	0	0	0	0	0	0	0	0	0	0	0
-1.7066	-0.9887	1.7024	H	0	0	0	0	0	0	0	0	0	0	0	0
-1.1643	-2.4001	0.1338	C	0	0	0	0	0	0	0	0	0	0	0	0
1.4254	2.9106	1.7708	O	0	0	0	0	0	0	0	0	0	0	0	0
2.0014	2.6707	2.5066	H	0	0	0	0	0	0	0	0	0	0	0	0
2.6504	1.2267	0.5615	C	0	0	0	0	0	0	0	0	0	0	0	0
3.2292	2.0452	0.1243	H	0	0	0	0	0	0	0	0	0	0	0	0
2.5819	0.4237	-0.1775	H	0	0	0	0	0	0	0	0	0	0	0	0
3.1944	0.8398	1.4331	H	0	0	0	0	0	0	0	0	0	0	0	0
-2.6317	-2.8383	0.1494	C	0	0	0	0	0	0	0	0	0	0	0	0
-2.8812	-3.438	-0.7346	H	0	0	0	0	0	0	0	0	0	0	0	0
-3.293	-1.9651	0.1607	H	0	0	0	0	0	0	0	0	0	0	0	0
-2.8553	-3.4396	1.0389	H	0	0	0	0	0	0	0	0	0	0	0	0
-0.3001	-3.6716	0.0759	C	0	0	0	0	0	0	0	0	0	0	0	0
-0.5229	-4.2979	0.9464	H	0	0	0	0	0	0	0	0	0	0	0	0
-0.5731	-4.2491	-0.8233	H	0	0	0	0	0	0	0	0	0	0	0	0
1.0966	-3.4529	0.1216	O	0	0	0	0	0	0	0	0	0	0	0	0
1.3515	-2.9934	-0.688	H	0	0	0	0	0	0	0	0	0	0	0	0
1 2 1	0 0 0 0
2 5 1	0 0 0 0
2 3 1	0 0 0 0
2 4 1	0 0 0 0
3 6 1	0 0 0 0
3 7 1	0 0 0 0
3 4 1	0 0 0 0
4 8 1	0 0 0 0
4 9 1	0 0 0 0
9 10 2	0 0 0 0
11 12 1	0 0 0 0
11 13 1	0 0 0 0
8 11 1	0 0 0 0
14 15 1	0 0 0 0
11 14 1	0 0 0 0
10 14 1	0 0 0 0
16 17 1	0 0 0 0
16 18 1	0 0 0 0
16 19 1	0 0 0 0
9 16 1	0 0 0 0
20 21 1	0 0 0 0
20 22 1	0 0 0 0
10 20 1	0 0 0 0
23 24 1	0 0 0 0
23 25 1	0 0 0 0
14 23 1	0 0 0 0
23 26 1	0 0 0 0
20 26 1	0 0 0 0
27 28 1	0 0 0 0
8 27 1	0 0 0 0
29 30 1	0 0 0 0
29 31 1	0 0 0 0
29 32 1	0 0 0 0
8 29 1	0 0 0 0
33 34 1	0 0 0 0
33 35 1	0 0 0 0
33 36 1	0 0 0 0
26 33 1	0 0 0 0
37 38 1	0 0 0 0
37 39 1	0 0 0 0
26 37 1	0 0 0 0
40 41 1	0 0 0 0
37 40 1	0 0 0 0
M END
$$$$
M0019
Spartan	02132115053D
41 43 0	0 0 0 0	0 0 0	999	V2	0
0.9913	3.3988	-2.0832	H	0	0	0	0	0	0	0	0	0	0	0	0
1.0315	3.3833	-0.999	C	0	0	0	0	0	0	0	0	0	0	0	0
-0.2524	3.4432	-0.2262	C	0	0	0	0	0	0	0	0	0	0	0	0
0.5526	2.1562	-0.2629	C	0	0	0	0	0	0	0	0	0	0	0	0
1.8818	3.9027	-0.5681	H	0	0	0	0	0	0	0	0	0	0	0	0
-1.1915	3.4717	-0.7697	H	0	0	0	0	0	0	0	0	0	0	0	0
-0.2538	4.0227	0.6911	H	0	0	0	0	0	0	0	0	0	0	0	0
1.3348	1.7548	1.004	C	0	0	0	0	0	0	0	0	0	0	0	0
-0.0466	1.0045	-1.0283	C	0	0	0	0	0	0	0	0	0	0	0	0
-0.1723	-0.2002	-0.4567	C	0	0	0	0	0	0	0	0	0	0	0	0
0.5076	0.7232	1.7838	C	0	0	0	0	0	0	0	0	0	0	0	0
1.0193	0.4865	2.7239	H	0	0	0	0	0	0	0	0	0	0	0	0
-0.464	1.1752	2.0348	H	0	0	0	0	0	0	0	0	0	0	0	0
0.2766	-0.5251	0.9483	C	0	0	0	0	0	0	0	0	0	0	0	0
1.2283	-1.0764	0.8919	H	0	0	0	0	0	0	0	0	0	0	0	0
-0.5019	1.2548	-2.4438	C	0	0	0	0	0	0	0	0	0	0	0	0
0.3603	1.3892	-3.1088	H	0	0	0	0	0	0	0	0	0	0	0	0
-1.117	2.1581	-2.5318	H	0	0	0	0	0	0	0	0	0	0	0	0
-1.0879	0.419	-2.8339	H	0	0	0	0	0	0	0	0	0	0	0	0
-0.8846	-1.4159	-1.0191	C	0	0	0	0	0	0	0	0	0	0	0	0
-0.3	-1.8947	-1.8189	H	0	0	0	0	0	0	0	0	0	0	0	0
-1.8406	-1.1369	-1.4779	H	0	0	0	0	0	0	0	0	0	0	0	0
-0.8036	-1.5009	1.4225	C	0	0	0	0	0	0	0	0	0	0	0	0
-0.498	-2.0978	2.2902	H	0	0	0	0	0	0	0	0	0	0	0	0
-1.7006	-0.9371	1.7114	H	0	0	0	0	0	0	0	0	0	0	0	0
-1.1209	-2.3768	0.186	C	0	0	0	0	0	0	0	0	0	0	0	0
1.606	2.8781	1.8351	O	0	0	0	0	0	0	0	0	0	0	0	0
0.8024	3.0774	2.3301	H	0	0	0	0	0	0	0	0	0	0	0	0
2.7116	1.2146	0.621	C	0	0	0	0	0	0	0	0	0	0	0	0
3.3243	2.031	0.2294	H	0	0	0	0	0	0	0	0	0	0	0	0
2.6365	0.4435	-0.1505	H	0	0	0	0	0	0	0	0	0	0	0	0
3.2155	0.7977	1.4991	H	0	0	0	0	0	0	0	0	0	0	0	0
-2.5524	-2.9131	0.2173	C	0	0	0	0	0	0	0	0	0	0	0	0
-2.7476	-3.551	-0.6493	H	0	0	0	0	0	0	0	0	0	0	0	0
-3.2755	-2.0898	0.2176	H	0	0	0	0	0	0	0	0	0	0	0	0
-2.7227	-3.5131	1.1192	H	0	0	0	0	0	0	0	0	0	0	0	0
-0.1395	-3.5643	0.1484	C	0	0	0	0	0	0	0	0	0	0	0	0
0.9009	-3.1982	0.1707	H	0	0	0	0	0	0	0	0	0	0	0	0
-0.29	-4.1775	1.045	H	0	0	0	0	0	0	0	0	0	0	0	0
-0.3375	-4.4405	-0.9435	O	0	0	0	0	0	0	0	0	0	0	0	0
-0.0803	-3.9766	-1.7494	H	0	0	0	0	0	0	0	0	0	0	0	0
1 2 1	0 0 0 0
2 5 1	0 0 0 0
2 3 1	0 0 0 0
2 4 1	0 0 0 0
3 6 1	0 0 0 0
3 7 1	0 0 0 0
3 4 1	0 0 0 0
4 8 1	0 0 0 0
4 9 1	0 0 0 0
9 10 2	0 0 0 0
11 12 1	0 0 0 0
11 13 1	0 0 0 0
8 11 1	0 0 0 0
14 15 1	0 0 0 0
11 14 1	0 0 0 0
10 14 1	0 0 0 0
16 17 1	0 0 0 0
16 18 1	0 0 0 0
16 19 1	0 0 0 0
9 16 1	0 0 0 0
20 21 1	0 0 0 0
20 22 1	0 0 0 0
10 20 1	0 0 0 0
23 24 1	0 0 0 0
23 25 1	0 0 0 0
14 23 1	0 0 0 0
23 26 1	0 0 0 0
20 26 1	0 0 0 0
27 28 1	0 0 0 0
8 27 1	0 0 0 0
29 30 1	0 0 0 0
29 31 1	0 0 0 0
29 32 1	0 0 0 0
8 29 1	0 0 0 0
33 34 1	0 0 0 0
33 35 1	0 0 0 0
33 36 1	0 0 0 0
26 33 1	0 0 0 0
37 38 1	0 0 0 0
37 39 1	0 0 0 0
26 37 1	0 0 0 0
40 41 1	0 0 0 0
37 40 1	0 0 0 0
M END
$$$$
M0020
Spartan	02132115053D
41 43 0	0 0 0 0	0 0 0	999	V2	0
0.6149	3.522	-2.0571	H	0	0	0	0	0	0	0	0	0	0	0	0
0.709	3.4554	-0.9782	C	0	0	0	0	0	0	0	0	0	0	0	0
-0.5351	3.3221	-0.1492	C	0	0	0	0	0	0	0	0	0	0	0	0
0.406	2.1424	-0.2955	C	0	0	0	0	0	0	0	0	0	0	0	0
1.5183	4.0434	-0.5563	H	0	0	0	0	0	0	0	0	0	0	0	0
-1.4928	3.2635	-0.6585	H	0	0	0	0	0	0	0	0	0	0	0	0
-0.5551	3.8205	0.813	H	0	0	0	0	0	0	0	0	0	0	0	0
1.2734	1.7709	0.912	C	0	0	0	0	0	0	0	0	0	0	0	0
-0.0868	0.9629	-1.094	C	0	0	0	0	0	0	0	0	0	0	0	0
-0.1059	-0.2603	-0.5493	C	0	0	0	0	0	0	0	0	0	0	0	0
0.5551	0.6715	1.7056	C	0	0	0	0	0	0	0	0	0	0	0	0
1.1255	0.436	2.6151	H	0	0	0	0	0	0	0	0	0	0	0	0
-0.4146	1.074	2.0231	H	0	0	0	0	0	0	0	0	0	0	0	0
0.3539	-0.5736	0.8551	C	0	0	0	0	0	0	0	0	0	0	0	0
1.3086	-1.1165	0.7739	H	0	0	0	0	0	0	0	0	0	0	0	0
-0.5527	1.2227	-2.5035	C	0	0	0	0	0	0	0	0	0	0	0	0
0.2968	1.471	-3.1516	H	0	0	0	0	0	0	0	0	0	0	0	0
-1.2527	2.0656	-2.5569	H	0	0	0	0	0	0	0	0	0	0	0	0
-1.0499	0.3521	-2.9357	H	0	0	0	0	0	0	0	0	0	0	0	0
-0.63	-1.5526	-1.1297	C	0	0	0	0	0	0	0	0	0	0	0	0
0.183	-2.0856	-1.6402	H	0	0	0	0	0	0	0	0	0	0	0	0
-1.4319	-1.4067	-1.8602	H	0	0	0	0	0	0	0	0	0	0	0	0
-0.7161	-1.5617	1.3359	C	0	0	0	0	0	0	0	0	0	0	0	0
-0.3822	-2.1904	2.1729	H	0	0	0	0	0	0	0	0	0	0	0	0
-1.5824	-0.9948	1.6995	H	0	0	0	0	0	0	0	0	0	0	0	0
-1.125	-2.3938	0.0869	C	0	0	0	0	0	0	0	0	0	0	0	0
1.3996	2.9344	1.7251	O	0	0	0	0	0	0	0	0	0	0	0	0
2.0366	2.7277	2.4184	H	0	0	0	0	0	0	0	0	0	0	0	0
2.6666	1.33	0.45	C	0	0	0	0	0	0	0	0	0	0	0	0
3.1806	2.1749	-0.0172	H	0	0	0	0	0	0	0	0	0	0	0	0
2.6131	0.5165	-0.2787	H	0	0	0	0	0	0	0	0	0	0	0	0
3.267	0.9842	1.3021	H	0	0	0	0	0	0	0	0	0	0	0	0
-2.6429	-2.5938	0.0445	C	0	0	0	0	0	0	0	0	0	0	0	0
-2.9415	-3.2008	-0.8189	H	0	0	0	0	0	0	0	0	0	0	0	0
-3.1528	-1.627	-0.0317	H	0	0	0	0	0	0	0	0	0	0	0	0
-3.0044	-3.0942	0.9513	H	0	0	0	0	0	0	0	0	0	0	0	0
-0.4567	-3.7763	0.0979	C	0	0	0	0	0	0	0	0	0	0	0	0
-0.8631	-4.3719	0.9317	H	0	0	0	0	0	0	0	0	0	0	0	0
-0.6995	-4.3052	-0.8303	H	0	0	0	0	0	0	0	0	0	0	0	0
0.9567	-3.7376	0.1517	O	0	0	0	0	0	0	0	0	0	0	0	0
1.2092	-3.421	1.027	H	0	0	0	0	0	0	0	0	0	0	0	0
1 2 1	0 0 0 0
2 5 1	0 0 0 0
2 3 1	0 0 0 0
2 4 1	0 0 0 0
3 6 1	0 0 0 0
3 7 1	0 0 0 0
3 4 1	0 0 0 0
4 8 1	0 0 0 0
4 9 1	0 0 0 0
9 10 2	0 0 0 0
11 12 1	0 0 0 0
11 13 1	0 0 0 0
8 11 1	0 0 0 0
14 15 1	0 0 0 0
11 14 1	0 0 0 0
10 14 1	0 0 0 0
16 17 1	0 0 0 0
16 18 1	0 0 0 0
16 19 1	0 0 0 0
9 16 1	0 0 0 0
20 21 1	0 0 0 0
20 22 1	0 0 0 0
10 20 1	0 0 0 0
23 24 1	0 0 0 0
23 25 1	0 0 0 0
14 23 1	0 0 0 0
23 26 1	0 0 0 0
20 26 1	0 0 0 0
27 28 1	0 0 0 0
8 27 1	0 0 0 0
29 30 1	0 0 0 0
29 31 1	0 0 0 0
29 32 1	0 0 0 0
8 29 1	0 0 0 0
33 34 1	0 0 0 0
33 35 1	0 0 0 0
33 36 1	0 0 0 0
26 33 1	0 0 0 0
37 38 1	0 0 0 0
37 39 1	0 0 0 0
26 37 1	0 0 0 0
40 41 1	0 0 0 0
37 40 1	0 0 0 0
M END
$$$$
M0021
Spartan	02132115053D
41 43 0	0 0 0 0	0 0 0	999	V2	0
0.9093	-2.1653	-3.4156	H	0	0	0	0	0	0	0	0	0	0	0	0
0.9676	-1.0821	-3.3888	C	0	0	0	0	0	0	0	0	0	0	0	0
-0.3057	-0.2877	-3.4027	C	0	0	0	0	0	0	0	0	0	0	0	0
0.5266	-0.3551	-2.1401	C	0	0	0	0	0	0	0	0	0	0	0	0
1.8155	-0.6824	-3.9403	H	0	0	0	0	0	0	0	0	0	0	0	0
-1.2478	-0.8272	-3.4229	H	0	0	0	0	0	0	0	0	0	0	0	0
-0.3023	0.6581	-3.9321	H	0	0	0	0	0	0	0	0	0	0	0	0
1.3055	0.9154	-1.7468	C	0	0	0	0	0	0	0	0	0	0	0	0
-0.0507	-1.1241	-0.9808	C	0	0	0	0	0	0	0	0	0	0	0	0
-0.1978	-0.5363	0.2132	C	0	0	0	0	0	0	0	0	0	0	0	0
0.4602	1.7048	-0.7429	C	0	0	0	0	0	0	0	0	0	0	0	0
0.964	2.6509	-0.5156	H	0	0	0	0	0	0	0	0	0	0	0	0
-0.4951	1.9458	-1.2255	H	0	0	0	0	0	0	0	0	0	0	0	0
0.2212	0.8843	0.5146	C	0	0	0	0	0	0	0	0	0	0	0	0
1.1623	0.8543	1.0879	H	0	0	0	0	0	0	0	0	0	0	0	0
-0.4906	-2.5447	-1.2225	C	0	0	0	0	0	0	0	0	0	0	0	0
0.3761	-3.1991	-1.3777	H	0	0	0	0	0	0	0	0	0	0	0	0
-1.1248	-2.6369	-2.1124	H	0	0	0	0	0	0	0	0	0	0	0	0
-1.052	-2.9433	-0.3746	H	0	0	0	0	0	0	0	0	0	0	0	0
-0.929	-1.084	1.4248	C	0	0	0	0	0	0	0	0	0	0	0	0
-0.3631	-1.876	1.9352	H	0	0	0	0	0	0	0	0	0	0	0	0
-1.8865	-1.5312	1.1338	H	0	0	0	0	0	0	0	0	0	0	0	0
-0.8851	1.3519	1.463	C	0	0	0	0	0	0	0	0	0	0	0	0
-0.6256	2.2566	2.0271	H	0	0	0	0	0	0	0	0	0	0	0	0
-1.7837	1.5936	0.8802	H	0	0	0	0	0	0	0	0	0	0	0	0
-1.1697	0.1295	2.3686	C	0	0	0	0	0	0	0	0	0	0	0	0
1.4853	1.7935	-2.8519	O	0	0	0	0	0	0	0	0	0	0	0	0
2.2077	1.4525	-3.3922	H	0	0	0	0	0	0	0	0	0	0	0	0
2.6765	0.5402	-1.1772	C	0	0	0	0	0	0	0	0	0	0	0	0
3.2908	0.0688	-1.9543	H	0	0	0	0	0	0	0	0	0	0	0	0
2.5904	-0.1789	-0.3583	H	0	0	0	0	0	0	0	0	0	0	0	0
3.1979	1.4331	-0.8164	H	0	0	0	0	0	0	0	0	0	0	0	0
-2.5872	0.1552	2.9383	C	0	0	0	0	0	0	0	0	0	0	0	0
-2.7947	-0.756	3.5113	H	0	0	0	0	0	0	0	0	0	0	0	0
-3.3294	0.2266	2.1355	H	0	0	0	0	0	0	0	0	0	0	0	0
-2.7167	1.0079	3.6102	H	0	0	0	0	0	0	0	0	0	0	0	0
-0.1596	0.0524	3.53	C	0	0	0	0	0	0	0	0	0	0	0	0
-0.3647	-0.8536	4.111	H	0	0	0	0	0	0	0	0	0	0	0	0
0.865	-0.0437	3.1354	H	0	0	0	0	0	0	0	0	0	0	0	0
-0.2488	1.1194	4.4505	O	0	0	0	0	0	0	0	0	0	0	0	0
0.0888	1.913	4.0207	H	0	0	0	0	0	0	0	0	0	0	0	0
1 2 1	0 0 0 0
2 5 1	0 0 0 0
2 3 1	0 0 0 0
2 4 1	0 0 0 0
3 6 1	0 0 0 0
3 7 1	0 0 0 0
3 4 1	0 0 0 0
4 8 1	0 0 0 0
4 9 1	0 0 0 0
9 10 2	0 0 0 0
11 12 1	0 0 0 0
11 13 1	0 0 0 0
8 11 1	0 0 0 0
14 15 1	0 0 0 0
11 14 1	0 0 0 0
10 14 1	0 0 0 0
16 17 1	0 0 0 0
16 18 1	0 0 0 0
16 19 1	0 0 0 0
9 16 1	0 0 0 0
20 21 1	0 0 0 0
20 22 1	0 0 0 0
10 20 1	0 0 0 0
23 24 1	0 0 0 0
23 25 1	0 0 0 0
14 23 1	0 0 0 0
23 26 1	0 0 0 0
20 26 1	0 0 0 0
27 28 1	0 0 0 0
8 27 1	0 0 0 0
29 30 1	0 0 0 0
29 31 1	0 0 0 0
29 32 1	0 0 0 0
8 29 1	0 0 0 0
33 34 1	0 0 0 0
33 35 1	0 0 0 0
33 36 1	0 0 0 0
26 33 1	0 0 0 0
37 38 1	0 0 0 0
37 39 1	0 0 0 0
26 37 1	0 0 0 0
40 41 1	0 0 0 0
37 40 1	0 0 0 0
M END
$$$$
M0022
Spartan	02132115053D
41 43 0	0 0 0 0	0 0 0	999	V2	0
1.924	2.899	-2.2161	H	0	0	0	0	0	0	0	0	0	0	0	0
2.0158	2.8682	-1.1354	C	0	0	0	0	0	0	0	0	0	0	0	0
0.8545	3.3202	-0.2976	C	0	0	0	0	0	0	0	0	0	0	0	0
1.2122	1.8508	-0.3597	C	0	0	0	0	0	0	0	0	0	0	0	0
3.0167	3.106	-0.7818	H	0	0	0	0	0	0	0	0	0	0	0	0
-0.0493	3.6469	-0.803	H	0	0	0	0	0	0	0	0	0	0	0	0
1.0719	3.829	0.635	H	0	0	0	0	0	0	0	0	0	0	0	0
1.8678	1.2374	0.8936	C	0	0	0	0	0	0	0	0	0	0	0	0
0.2487	0.9407	-1.0765	C	0	0	0	0	0	0	0	0	0	0	0	0
-0.2661	-0.1265	-0.4524	C	0	0	0	0	0	0	0	0	0	0	0	0
0.77	0.5841	1.7374	C	0	0	0	0	0	0	0	0	0	0	0	0
1.207	0.214	2.6715	H	0	0	0	0	0	0	0	0	0	0	0	0
0.04	1.3604	1.998	H	0	0	0	0	0	0	0	0	0	0	0	0
0.0931	-0.5322	0.9588	C	0	0	0	0	0	0	0	0	0	0	0	0
0.79	-1.3843	0.907	H	0	0	0	0	0	0	0	0	0	0	0	0
-0.1411	1.2951	-2.4884	C	0	0	0	0	0	0	0	0	0	0	0	0
0.6987	1.1342	-3.1761	H	0	0	0	0	0	0	0	0	0	0	0	0
-0.4382	2.3466	-2.5864	H	0	0	0	0	0	0	0	0	0	0	0	0
-0.9734	0.6821	-2.8417	H	0	0	0	0	0	0	0	0	0	0	0	0
-1.3757	-1.0371	-0.9427	C	0	0	0	0	0	0	0	0	0	0	0	0
-1.0457	-1.7414	-1.7149	H	0	0	0	0	0	0	0	0	0	0	0	0
-2.1912	-0.4546	-1.3871	H	0	0	0	0	0	0	0	0	0	0	0	0
-1.2402	-1.0549	1.5007	C	0	0	0	0	0	0	0	0	0	0	0	0
-1.1291	-1.6881	2.3896	H	0	0	0	0	0	0	0	0	0	0	0	0
-1.8748	-0.2042	1.7823	H	0	0	0	0	0	0	0	0	0	0	0	0
-1.8869	-1.8058	0.312	C	0	0	0	0	0	0	0	0	0	0	0	0
2.4447	2.2301	1.7355	O	0	0	0	0	0	0	0	0	0	0	0	0
3.2881	2.4969	1.3502	H	0	0	0	0	0	0	0	0	0	0	0	0
2.9533	0.2369	0.4844	C	0	0	0	0	0	0	0	0	0	0	0	0
3.7739	0.7583	-0.0243	H	0	0	0	0	0	0	0	0	0	0	0	0
2.5687	-0.5113	-0.2141	H	0	0	0	0	0	0	0	0	0	0	0	0
3.3582	-0.2701	1.3664	H	0	0	0	0	0	0	0	0	0	0	0	0
-3.4141	-1.8125	0.4021	C	0	0	0	0	0	0	0	0	0	0	0	0
-3.8521	-2.353	-0.4418	H	0	0	0	0	0	0	0	0	0	0	0	0
-3.8031	-0.7881	0.4004	H	0	0	0	0	0	0	0	0	0	0	0	0
-3.7476	-2.2985	1.3272	H	0	0	0	0	0	0	0	0	0	0	0	0
-1.3748	-3.2503	0.2951	C	0	0	0	0	0	0	0	0	0	0	0	0
-0.2735	-3.2573	0.2909	H	0	0	0	0	0	0	0	0	0	0	0	0
-1.7076	-3.7564	1.2158	H	0	0	0	0	0	0	0	0	0	0	0	0
-1.8803	-3.9063	-0.852	O	0	0	0	0	0	0	0	0	0	0	0	0
-1.5326	-4.8039	-0.8618	H	0	0	0	0	0	0	0	0	0	0	0	0
1 2 1	0 0 0 0
2 5 1	0 0 0 0
2 3 1	0 0 0 0
2 4 1	0 0 0 0
3 6 1	0 0 0 0
3 7 1	0 0 0 0
3 4 1	0 0 0 0
4 8 1	0 0 0 0
4 9 1	0 0 0 0
9 10 2	0 0 0 0
11 12 1	0 0 0 0
11 13 1	0 0 0 0
8 11 1	0 0 0 0
14 15 1	0 0 0 0
11 14 1	0 0 0 0
10 14 1	0 0 0 0
16 17 1	0 0 0 0
16 18 1	0 0 0 0
16 19 1	0 0 0 0
9 16 1	0 0 0 0
20 21 1	0 0 0 0
20 22 1	0 0 0 0
10 20 1	0 0 0 0
23 24 1	0 0 0 0
23 25 1	0 0 0 0
14 23 1	0 0 0 0
23 26 1	0 0 0 0
20 26 1	0 0 0 0
27 28 1	0 0 0 0
8 27 1	0 0 0 0
29 30 1	0 0 0 0
29 31 1	0 0 0 0
29 32 1	0 0 0 0
8 29 1	0 0 0 0
33 34 1	0 0 0 0
33 35 1	0 0 0 0
33 36 1	0 0 0 0
26 33 1	0 0 0 0
37 38 1	0 0 0 0
37 39 1	0 0 0 0
26 37 1	0 0 0 0
40 41 1	0 0 0 0
37 40 1	0 0 0 0
M END
$$$$
M0023
Spartan	02132115053D
41 43 0	0 0 0 0	0 0 0	999	V2	0
0.9058	3.4633	-2.0445	H	0	0	0	0	0	0	0	0	0	0	0	0
0.9627	3.4256	-0.9613	C	0	0	0	0	0	0	0	0	0	0	0	0
-0.3108	3.429	-0.1681	C	0	0	0	0	0	0	0	0	0	0	0	0
0.5253	2.1661	-0.2507	C	0	0	0	0	0	0	0	0	0	0	0	0
1.8089	3.9538	-0.5328	H	0	0	0	0	0	0	0	0	0	0	0	0
-1.2565	3.4413	-0.7021	H	0	0	0	0	0	0	0	0	0	0	0	0
-0.3119	3.9539	0.7801	H	0	0	0	0	0	0	0	0	0	0	0	0
1.317	1.7559	0.9961	C	0	0	0	0	0	0	0	0	0	0	0	0
-0.0528	1.0143	-1.0299	C	0	0	0	0	0	0	0	0	0	0	0	0
-0.1745	-0.1955	-0.468	C	0	0	0	0	0	0	0	0	0	0	0	0
0.495	0.7211	1.7786	C	0	0	0	0	0	0	0	0	0	0	0	0
1.0104	0.4702	2.716	H	0	0	0	0	0	0	0	0	0	0	0	0
-0.4624	1.1865	2.0429	H	0	0	0	0	0	0	0	0	0	0	0	0
0.261	-0.5259	0.9403	C	0	0	0	0	0	0	0	0	0	0	0	0
1.2057	-1.091	0.8898	H	0	0	0	0	0	0	0	0	0	0	0	0
-0.5042	1.2785	-2.4434	C	0	0	0	0	0	0	0	0	0	0	0	0
0.3591	1.4302	-3.103	H	0	0	0	0	0	0	0	0	0	0	0	0
-1.1263	2.1781	-2.5197	H	0	0	0	0	0	0	0	0	0	0	0	0
-1.0813	0.4435	-2.8471	H	0	0	0	0	0	0	0	0	0	0	0	0
-0.8743	-1.4127	-1.0418	C	0	0	0	0	0	0	0	0	0	0	0	0
-0.2632	-1.9007	-1.8162	H	0	0	0	0	0	0	0	0	0	0	0	0
-1.8135	-1.137	-1.5355	H	0	0	0	0	0	0	0	0	0	0	0	0
-0.8349	-1.4893	1.4035	C	0	0	0	0	0	0	0	0	0	0	0	0
-0.545	-2.0903	2.2741	H	0	0	0	0	0	0	0	0	0	0	0	0
-1.7268	-0.9137	1.6845	H	0	0	0	0	0	0	0	0	0	0	0	0
-1.1519	-2.3625	0.1646	C	0	0	0	0	0	0	0	0	0	0	0	0
1.4949	2.9217	1.7956	O	0	0	0	0	0	0	0	0	0	0	0	0
2.0775	2.6792	2.5244	H	0	0	0	0	0	0	0	0	0	0	0	0
2.6934	1.2142	0.593	C	0	0	0	0	0	0	0	0	0	0	0	0
3.2882	2.0218	0.1573	H	0	0	0	0	0	0	0	0	0	0	0	0
2.6129	0.4129	-0.1468	H	0	0	0	0	0	0	0	0	0	0	0	0
3.2282	0.8187	1.4668	H	0	0	0	0	0	0	0	0	0	0	0	0
-2.5958	-2.8655	0.175	C	0	0	0	0	0	0	0	0	0	0	0	0
-2.7902	-3.5066	-0.6897	H	0	0	0	0	0	0	0	0	0	0	0	0
-3.2995	-2.0256	0.1554	H	0	0	0	0	0	0	0	0	0	0	0	0
-2.7957	-3.4534	1.079	H	0	0	0	0	0	0	0	0	0	0	0	0
-0.1971	-3.5714	0.1472	C	0	0	0	0	0	0	0	0	0	0	0	0
0.8495	-3.2271	0.1812	H	0	0	0	0	0	0	0	0	0	0	0	0
-0.3721	-4.1753	1.0443	H	0	0	0	0	0	0	0	0	0	0	0	0
[truncated: 670 more rows]

## Sheet: 7S9S11R-isomer
M0001
Spartan	02132115073D
41 43 0	0 0 0 0	0 0 0	999	V2	0
-3.1279	1.4869	-1.7909	H	0	0	0	0	0	0	0	0	0	0	0	0
-3.2997	0.9833	-0.8449	C	0	0	0	0	0	0	0	0	0	0	0	0
-3.4699	-0.5035	-0.86	C	0	0	0	0	0	0	0	0	0	0	0	0
-2.1896	0.0963	-0.3092	C	0	0	0	0	0	0	0	0	0	0	0	0
-3.8879	1.5622	-0.1417	H	0	0	0	0	0	0	0	0	0	0	0	0
-3.441	-1.0245	-1.8115	H	0	0	0	0	0	0	0	0	0	0	0	0
-4.1416	-0.9544	-0.1364	H	0	0	0	0	0	0	0	0	0	0	0	0
-1.999	-0.0582	1.2162	C	0	0	0	0	0	0	0	0	0	0	0	0
-0.9307	-0.0093	-1.1359	C	0	0	0	0	0	0	0	0	0	0	0	0
0.2696	-0.1458	-0.557	C	0	0	0	0	0	0	0	0	0	0	0	0
-0.6556	0.5584	1.644	C	0	0	0	0	0	0	0	0	0	0	0	0
-0.6512	1.6257	1.3851	H	0	0	0	0	0	0	0	0	0	0	0	0
-0.5564	0.4727	2.7318	H	0	0	0	0	0	0	0	0	0	0	0	0
0.4888	-0.1445	0.9384	C	0	0	0	0	0	0	0	0	0	0	0	0
0.5256	-1.1769	1.3156	H	0	0	0	0	0	0	0	0	0	0	0	0
-1.0381	0.1226	-2.6369	C	0	0	0	0	0	0	0	0	0	0	0	0
-1.1225	1.1761	-2.9344	H	0	0	0	0	0	0	0	0	0	0	0	0
-1.9087	-0.3973	-3.0487	H	0	0	0	0	0	0	0	0	0	0	0	0
-0.1547	-0.2855	-3.1337	H	0	0	0	0	0	0	0	0	0	0	0	0
1.6163	-0.1287	-1.2583	C	0	0	0	0	0	0	0	0	0	0	0	0
1.7017	0.7557	-1.9033	H	0	0	0	0	0	0	0	0	0	0	0	0
1.7688	-0.9997	-1.9119	H	0	0	0	0	0	0	0	0	0	0	0	0
1.8847	0.4694	1.082	C	0	0	0	0	0	0	0	0	0	0	0	0
1.8135	1.5637	1.0107	H	0	0	0	0	0	0	0	0	0	0	0	0
2.3735	0.2225	2.029	H	0	0	0	0	0	0	0	0	0	0	0	0
2.6749	-0.0737	-0.1271	C	0	0	0	0	0	0	0	0	0	0	0	0
-2.0029	-1.452	1.5463	O	0	0	0	0	0	0	0	0	0	0	0	0
-1.6033	-1.9241	0.8062	H	0	0	0	0	0	0	0	0	0	0	0	0
-3.1157	0.5471	2.0611	C	0	0	0	0	0	0	0	0	0	0	0	0
-4.1039	0.1861	1.761	H	0	0	0	0	0	0	0	0	0	0	0	0
-3.1031	1.64	2.011	H	0	0	0	0	0	0	0	0	0	0	0	0
-2.9579	0.2476	3.1012	H	0	0	0	0	0	0	0	0	0	0	0	0
3.8659	0.8156	-0.486	C	0	0	0	0	0	0	0	0	0	0	0	0
3.5341	1.8301	-0.7319	H	0	0	0	0	0	0	0	0	0	0	0	0
4.4127	0.4216	-1.3521	H	0	0	0	0	0	0	0	0	0	0	0	0
4.5668	0.9013	0.3534	H	0	0	0	0	0	0	0	0	0	0	0	0
3.1609	-1.5093	0.1537	C	0	0	0	0	0	0	0	0	0	0	0	0
2.3059	-2.1635	0.3514	H	0	0	0	0	0	0	0	0	0	0	0	0
3.6608	-1.8972	-0.7496	H	0	0	0	0	0	0	0	0	0	0	0	0
3.9972	-1.6274	1.2857	O	0	0	0	0	0	0	0	0	0	0	0	0
4.8395	-1.209	1.0778	H	0	0	0	0	0	0	0	0	0	0	0	0
1 2 1	0 0 0 0
2 5 1	0 0 0 0
2 3 1	0 0 0 0
2 4 1	0 0 0 0
3 6 1	0 0 0 0
3 7 1	0 0 0 0
3 4 1	0 0 0 0
4 8 1	0 0 0 0
4 9 1	0 0 0 0
9 10 2	0 0 0 0
11 12 1	0 0 0 0
11 13 1	0 0 0 0
8 11 1	0 0 0 0
14 15 1	0 0 0 0
11 14 1	0 0 0 0
10 14 1	0 0 0 0
16 17 1	0 0 0 0
16 18 1	0 0 0 0
16 19 1	0 0 0 0
9 16 1	0 0 0 0
20 21 1	0 0 0 0
20 22 1	0 0 0 0
10 20 1	0 0 0 0
23 24 1	0 0 0 0
23 25 1	0 0 0 0
14 23 1	0 0 0 0
23 26 1	0 0 0 0
20 26 1	0 0 0 0
27 28 1	0 0 0 0
8 27 1	0 0 0 0
29 30 1	0 0 0 0
29 31 1	0 0 0 0
29 32 1	0 0 0 0
8 29 1	0 0 0 0
33 34 1	0 0 0 0
33 35 1	0 0 0 0
33 36 1	0 0 0 0
26 33 1	0 0 0 0
37 38 1	0 0 0 0
37 39 1	0 0 0 0
26 37 1	0 0 0 0
40 41 1	0 0 0 0
37 40 1	0 0 0 0
M END
$$$$
M0002
Spartan	02132115073D
41 43 0	0 0 0 0	0 0 0	999	V2	0
-3.1246	1.5134	-1.7189	H	0	0	0	0	0	0	0	0	0	0	0	0
-3.2944	1.0062	-0.7745	C	0	0	0	0	0	0	0	0	0	0	0	0
-3.4668	-0.4803	-0.7957	C	0	0	0	0	0	0	0	0	0	0	0	0
-2.1838	0.1159	-0.2461	C	0	0	0	0	0	0	0	0	0	0	0	0
-3.8799	1.5828	-0.067	H	0	0	0	0	0	0	0	0	0	0	0	0
-3.4407	-0.9965	-1.7498	H	0	0	0	0	0	0	0	0	0	0	0	0
-4.1384	-0.9328	-0.0729	H	0	0	0	0	0	0	0	0	0	0	0	0
-1.9903	-0.0442	1.2778	C	0	0	0	0	0	0	0	0	0	0	0	0
-0.9266	0.013	-1.0762	C	0	0	0	0	0	0	0	0	0	0	0	0
0.2758	-0.1244	-0.5019	C	0	0	0	0	0	0	0	0	0	0	0	0
-0.6451	0.5695	1.705	C	0	0	0	0	0	0	0	0	0	0	0	0
-0.638	1.6375	1.4487	H	0	0	0	0	0	0	0	0	0	0	0	0
-0.5445	0.4807	2.7926	H	0	0	0	0	0	0	0	0	0	0	0	0
0.4935	-0.1366	0.9938	C	0	0	0	0	0	0	0	0	0	0	0	0
0.5167	-1.1725	1.3616	H	0	0	0	0	0	0	0	0	0	0	0	0
-1.0375	0.1478	-2.5764	C	0	0	0	0	0	0	0	0	0	0	0	0
-1.1396	1.2004	-2.8721	H	0	0	0	0	0	0	0	0	0	0	0	0
-1.8997	-0.3863	-2.9886	H	0	0	0	0	0	0	0	0	0	0	0	0
-0.1473	-0.2453	-3.0732	H	0	0	0	0	0	0	0	0	0	0	0	0
1.621	-0.0995	-1.2039	C	0	0	0	0	0	0	0	0	0	0	0	0
1.7048	0.7988	-1.8301	H	0	0	0	0	0	0	0	0	0	0	0	0
1.7893	-0.9581	-1.865	H	0	0	0	0	0	0	0	0	0	0	0	0
1.8955	0.4646	1.1428	C	0	0	0	0	0	0	0	0	0	0	0	0
1.833	1.5598	1.0841	H	0	0	0	0	0	0	0	0	0	0	0	0
2.3723	0.2148	2.0984	H	0	0	0	0	0	0	0	0	0	0	0	0
2.6816	-0.0685	-0.0754	C	0	0	0	0	0	0	0	0	0	0	0	0
-1.9902	-1.4397	1.6028	O	0	0	0	0	0	0	0	0	0	0	0	0
-1.6321	-1.9124	0.8425	H	0	0	0	0	0	0	0	0	0	0	0	0
-3.1042	0.5585	2.1285	C	0	0	0	0	0	0	0	0	0	0	0	0
-4.0935	0.2008	1.8285	H	0	0	0	0	0	0	0	0	0	0	0	0
-3.0901	1.6515	2.0849	H	0	0	0	0	0	0	0	0	0	0	0	0
-2.9449	0.2526	3.1664	H	0	0	0	0	0	0	0	0	0	0	0	0
3.8767	0.8178	-0.4284	C	0	0	0	0	0	0	0	0	0	0	0	0
3.5572	1.8526	-0.5926	H	0	0	0	0	0	0	0	0	0	0	0	0
4.3664	0.4825	-1.3508	H	0	0	0	0	0	0	0	0	0	0	0	0
4.6221	0.821	0.377	H	0	0	0	0	0	0	0	0	0	0	0	0
3.1668	-1.4996	0.2281	C	0	0	0	0	0	0	0	0	0	0	0	0
3.8353	-1.4746	1.1045	H	0	0	0	0	0	0	0	0	0	0	0	0
2.3172	-2.1394	0.4846	H	0	0	0	0	0	0	0	0	0	0	0	0
3.7925	-2.137	-0.8675	O	0	0	0	0	0	0	0	0	0	0	0	0
4.6346	-1.6949	-1.0255	H	0	0	0	0	0	0	0	0	0	0	0	0
1 2 1	0 0 0 0
2 5 1	0 0 0 0
2 3 1	0 0 0 0
2 4 1	0 0 0 0
3 6 1	0 0 0 0
3 7 1	0 0 0 0
3 4 1	0 0 0 0
4 8 1	0 0 0 0
4 9 1	0 0 0 0
9 10 2	0 0 0 0
11 12 1	0 0 0 0
11 13 1	0 0 0 0
8 11 1	0 0 0 0
14 15 1	0 0 0 0
11 14 1	0 0 0 0
10 14 1	0 0 0 0
16 17 1	0 0 0 0
16 18 1	0 0 0 0
16 19 1	0 0 0 0
9 16 1	0 0 0 0
20 21 1	0 0 0 0
20 22 1	0 0 0 0
10 20 1	0 0 0 0
23 24 1	0 0 0 0
23 25 1	0 0 0 0
14 23 1	0 0 0 0
23 26 1	0 0 0 0
20 26 1	0 0 0 0
27 28 1	0 0 0 0
8 27 1	0 0 0 0
29 30 1	0 0 0 0
29 31 1	0 0 0 0
29 32 1	0 0 0 0
8 29 1	0 0 0 0
33 34 1	0 0 0 0
33 35 1	0 0 0 0
33 36 1	0 0 0 0
26 33 1	0 0 0 0
37 38 1	0 0 0 0
37 39 1	0 0 0 0
26 37 1	0 0 0 0
40 41 1	0 0 0 0
37 40 1	0 0 0 0
M END
$$$$
M0003
Spartan	02132115073D
41 43 0	0 0 0 0	0 0 0	999	V2	0
-2.8889	1.7946	-1.6554	H	0	0	0	0	0	0	0	0	0	0	0	0
-3.1353	1.2277	-0.7634	C	0	0	0	0	0	0	0	0	0	0	0	0
-3.5015	-0.2189	-0.9126	C	0	0	0	0	0	0	0	0	0	0	0	0
-2.1611	0.1619	-0.3046	C	0	0	0	0	0	0	0	0	0	0	0	0
-3.6582	1.807	-0.0108	H	0	0	0	0	0	0	0	0	0	0	0	0
-3.5119	-0.6493	-1.9084	H	0	0	0	0	0	0	0	0	0	0	0	0
-4.2768	-0.6126	-0.2602	H	0	0	0	0	0	0	0	0	0	0	0	0
-1.9789	-0.0826	1.2051	C	0	0	0	0	0	0	0	0	0	0	0	0
-0.9206	-0.0421	-1.1425	C	0	0	0	0	0	0	0	0	0	0	0	0
0.2786	-0.1725	-0.5649	C	0	0	0	0	0	0	0	0	0	0	0	0
-0.6398	0.5126	1.6612	C	0	0	0	0	0	0	0	0	0	0	0	0
-0.65	1.5907	1.4535	H	0	0	0	0	0	0	0	0	0	0	0	0
-0.5363	0.3815	2.7445	H	0	0	0	0	0	0	0	0	0	0	0	0
0.5066	-0.1539	0.9252	C	0	0	0	0	0	0	0	0	0	0	0	0
0.5606	-1.1928	1.2778	H	0	0	0	0	0	0	0	0	0	0	0	0
-1.0705	-0.109	-2.6427	C	0	0	0	0	0	0	0	0	0	0	0	0
-1.7437	0.6584	-3.0413	H	0	0	0	0	0	0	0	0	0	0	0	0
-1.4742	-1.0812	-2.9541	H	0	0	0	0	0	0	0	0	0	0	0	0
-0.1075	0.013	-3.1433	H	0	0	0	0	0	0	0	0	0	0	0	0
1.6256	-0.2546	-1.2593	C	0	0	0	0	0	0	0	0	0	0	0	0
1.7302	0.5445	-2.0043	H	0	0	0	0	0	0	0	0	0	0	0	0
1.7604	-1.1998	-1.8041	H	0	0	0	0	0	0	0	0	0	0	0	0
1.8916	0.4846	1.0522	C	0	0	0	0	0	0	0	0	0	0	0	0
1.8057	1.5752	0.9456	H	0	0	0	0	0	0	0	0	0	0	0	0
2.3859	0.2759	2.0059	H	0	0	0	0	0	0	0	0	0	0	0	0
2.6898	-0.0911	-0.1384	C	0	0	0	0	0	0	0	0	0	0	0	0
-1.8818	-1.49	1.435	O	0	0	0	0	0	0	0	0	0	0	0	0
-2.5402	-1.913	0.8704	H	0	0	0	0	0	0	0	0	0	0	0	0
-3.1005	0.4751	2.088	C	0	0	0	0	0	0	0	0	0	0	0	0
-4.0936	0.1349	1.7745	H	0	0	0	0	0	0	0	0	0	0	0	0
-3.1	1.5693	2.1111	H	0	0	0	0	0	0	0	0	0	0	0	0
-2.9358	0.1112	3.1058	H	0	0	0	0	0	0	0	0	0	0	0	0
3.8364	0.8293	-0.5596	C	0	0	0	0	0	0	0	0	0	0	0	0
3.4545	1.8089	-0.8674	H	0	0	0	0	0	0	0	0	0	0	0	0
4.399	0.4081	-1.4026	H	0	0	0	0	0	0	0	0	0	0	0	0
4.5346	1.0028	0.2686	H	0	0	0	0	0	0	0	0	0	0	0	0
3.2432	-1.485	0.2162	C	0	0	0	0	0	0	0	0	0	0	0	0
2.4215	-2.1577	0.4815	H	0	0	0	0	0	0	0	0	0	0	0	0
3.7338	-1.9094	-0.6759	H	0	0	0	0	0	0	0	0	0	0	0	0
4.1166	-1.4965	1.3267	O	0	0	0	0	0	0	0	0	0	0	0	0
4.9323	-1.0548	1.0669	H	0	0	0	0	0	0	0	0	0	0	0	0
1 2 1	0 0 0 0
2 5 1	0 0 0 0
2 3 1	0 0 0 0
2 4 1	0 0 0 0
3 6 1	0 0 0 0
3 7 1	0 0 0 0
3 4 1	0 0 0 0
4 8 1	0 0 0 0
4 9 1	0 0 0 0
9 10 2	0 0 0 0
11 12 1	0 0 0 0
11 13 1	0 0 0 0
8 11 1	0 0 0 0
14 15 1	0 0 0 0
11 14 1	0 0 0 0
10 14 1	0 0 0 0
16 17 1	0 0 0 0
16 18 1	0 0 0 0
16 19 1	0 0 0 0
9 16 1	0 0 0 0
20 21 1	0 0 0 0
20 22 1	0 0 0 0
10 20 1	0 0 0 0
23 24 1	0 0 0 0
23 25 1	0 0 0 0
14 23 1	0 0 0 0
23 26 1	0 0 0 0
20 26 1	0 0 0 0
27 28 1	0 0 0 0
8 27 1	0 0 0 0
29 30 1	0 0 0 0
29 31 1	0 0 0 0
29 32 1	0 0 0 0
8 29 1	0 0 0 0
33 34 1	0 0 0 0
33 35 1	0 0 0 0
33 36 1	0 0 0 0
26 33 1	0 0 0 0
37 38 1	0 0 0 0
37 39 1	0 0 0 0
26 37 1	0 0 0 0
40 41 1	0 0 0 0
37 40 1	0 0 0 0
M END
$$$$
M0004
Spartan	02132115073D
41 43 0	0 0 0 0	0 0 0	999	V2	0
-2.7462	2.0134	-1.5896	H	0	0	0	0	0	0	0	0	0	0	0	0
-3.0375	1.4262	-0.7236	C	0	0	0	0	0	0	0	0	0	0	0	0
-3.4839	0.0109	-0.9369	C	0	0	0	0	0	0	0	0	0	0	0	0
-2.1371	0.2797	-0.3032	C	0	0	0	0	0	0	0	0	0	0	0	0
-3.5249	2.0065	0.0525	H	0	0	0	0	0	0	0	0	0	0	0	0
-3.5111	-0.3706	-1.9527	H	0	0	0	0	0	0	0	0	0	0	0	0
-4.2655	-0.3896	-0.2991	H	0	0	0	0	0	0	0	0	0	0	0	0
-1.987	-0.045	1.1947	C	0	0	0	0	0	0	0	0	0	0	0	0
-0.8955	0.0219	-1.127	C	0	0	0	0	0	0	0	0	0	0	0	0
0.2889	-0.1925	-0.5365	C	0	0	0	0	0	0	0	0	0	0	0	0
-0.6321	0.498	1.6873	C	0	0	0	0	0	0	0	0	0	0	0	0
-0.5979	1.5799	1.4984	H	0	0	0	0	0	0	0	0	0	0	0	0
-0.5529	0.3425	2.7696	H	0	0	0	0	0	0	0	0	0	0	0	0
0.5041	-0.1915	0.9573	C	0	0	0	0	0	0	0	0	0	0	0	0
0.5675	-1.2323	1.2994	H	0	0	0	0	0	0	0	0	0	0	0	0
-1.0362	-0.0168	-2.629	C	0	0	0	0	0	0	0	0	0	0	0	0
-1.6598	0.7972	-3.0144	H	0	0	0	0	0	0	0	0	0	0	0	0
-1.4982	-0.9561	-2.9576	H	0	0	0	0	0	0	0	0	0	0	0	0
-0.0657	0.054	-3.1235	H	0	0	0	0	0	0	0	0	0	0	0	0
1.6323	-0.3808	-1.2095	C	0	0	0	0	0	0	0	0	0	0	0	0
1.7588	0.3045	-2.056	H	0	0	0	0	0	0	0	0	0	0	0	0
1.7378	-1.3986	-1.6052	H	0	0	0	0	0	0	0	0	0	0	0	0
1.9	0.4201	1.0989	C	0	0	0	0	0	0	0	0	0	0	0	0
1.8241	1.5147	1.042	H	0	0	0	0	0	0	0	0	0	0	0	0
2.3801	0.1724	2.0523	H	0	0	0	0	0	0	0	0	0	0	0	0
2.7092	-0.0998	-0.1173	C	0	0	0	0	0	0	0	0	0	0	0	0
-2.0401	-1.4619	1.3711	O	0	0	0	0	0	0	0	0	0	0	0	0
-1.5244	-1.8582	0.6584	H	0	0	0	0	0	0	0	0	0	0	0	0
-3.0941	0.4981	2.0921	C	0	0	0	0	0	0	0	0	0	0	0	0
-4.0925	0.2291	1.736	H	0	0	0	0	0	0	0	0	0	0	0	0
-3.0307	1.5853	2.1912	H	0	0	0	0	0	0	0	0	0	0	0	0
-2.9681	0.0571	3.0845	H	0	0	0	0	0	0	0	0	0	0	0	0
3.7304	0.9403	-0.5881	C	0	0	0	0	0	0	0	0	0	0	0	0
3.2241	1.8695	-0.8712	H	0	0	0	0	0	0	0	0	0	0	0	0
4.2934	0.5855	-1.4599	H	0	0	0	0	0	0	0	0	0	0	0	0
4.4495	1.1796	0.2051	H	0	0	0	0	0	0	0	0	0	0	0	0
3.4761	-1.3778	0.2294	C	0	0	0	0	0	0	0	0	0	0	0	0
4.0406	-1.7052	-0.6599	H	0	0	0	0	0	0	0	0	0	0	0	0
4.2067	-1.1522	1.0237	H	0	0	0	0	0	0	0	0	0	0	0	0
2.5748	-2.3856	0.6464	O	0	0	0	0	0	0	0	0	0	0	0	0
3.083	-3.1719	0.8698	H	0	0	0	0	0	0	0	0	0	0	0	0
1 2 1	0 0 0 0
2 5 1	0 0 0 0
2 3 1	0 0 0 0
2 4 1	0 0 0 0
3 6 1	0 0 0 0
3 7 1	0 0 0 0
3 4 1	0 0 0 0
4 8 1	0 0 0 0
4 9 1	0 0 0 0
9 10 2	0 0 0 0
11 12 1	0 0 0 0
11 13 1	0 0 0 0
8 11 1	0 0 0 0
14 15 1	0 0 0 0
11 14 1	0 0 0 0
10 14 1	0 0 0 0
16 17 1	0 0 0 0
16 18 1	0 0 0 0
16 19 1	0 0 0 0
9 16 1	0 0 0 0
20 21 1	0 0 0 0
20 22 1	0 0 0 0
10 20 1	0 0 0 0
23 24 1	0 0 0 0
23 25 1	0 0 0 0
14 23 1	0 0 0 0
23 26 1	0 0 0 0
20 26 1	0 0 0 0
27 28 1	0 0 0 0
8 27 1	0 0 0 0
29 30 1	0 0 0 0
29 31 1	0 0 0 0
29 32 1	0 0 0 0
8 29 1	0 0 0 0
33 34 1	0 0 0 0
33 35 1	0 0 0 0
33 36 1	0 0 0 0
26 33 1	0 0 0 0
37 38 1	0 0 0 0
37 39 1	0 0 0 0
26 37 1	0 0 0 0
40 41 1	0 0 0 0
37 40 1	0 0 0 0
M END
$$$$
M0005
Spartan	02132115073D
41 43 0	0 0 0 0	0 0 0	999	V2	0
-3.1266	1.526	-1.7755	H	0	0	0	0	0	0	0	0	0	0	0	0
-3.2924	1.0174	-0.8311	C	0	0	0	0	0	0	0	0	0	0	0	0
-3.4611	-0.4696	-0.852	C	0	0	0	0	0	0	0	0	0	0	0	0
-2.1782	0.1296	-0.3061	C	0	0	0	0	0	0	0	0	0	0	0	0
-3.8761	1.5933	-0.1211	H	0	0	0	0	0	0	0	0	0	0	0	0
-3.4368	-0.9858	-1.8062	H	0	0	0	0	0	0	0	0	0	0	0	0
-4.1282	-0.9247	-0.1268	H	0	0	0	0	0	0	0	0	0	0	0	0
-1.9789	-0.0305	1.2177	C	0	0	0	0	0	0	0	0	0	0	0	0
-0.9233	0.0284	-1.1401	C	0	0	0	0	0	0	0	0	0	0	0	0
0.2801	-0.1104	-0.5681	C	0	0	0	0	0	0	0	0	0	0	0	0
-0.6336	0.5862	1.6399	C	0	0	0	0	0	0	0	0	0	0	0	0
-0.6311	1.6542	1.3829	H	0	0	0	0	0	0	0	0	0	0	0	0
-0.5286	0.4989	2.7272	H	0	0	0	0	0	0	0	0	0	0	0	0
0.5067	-0.1154	0.9265	C	0	0	0	0	0	0	0	0	0	0	0	0
0.5418	-1.1498	1.299	H	0	0	0	0	0	0	0	0	0	0	0	0
-1.0395	0.168	-2.6398	C	0	0	0	0	0	0	0	0	0	0	0	0
-1.1382	1.2222	-2.9308	H	0	0	0	0	0	0	0	0	0	0	0	0
-1.9059	-0.3603	-3.051	H	0	0	0	0	0	0	0	0	0	0	0	0
-0.153	-0.2253	-3.1427	H	0	0	0	0	0	0	0	0	0	0	0	0
1.6244	-0.086	-1.2739	C	0	0	0	0	0	0	0	0	0	0	0	0
1.7128	0.8136	-1.8968	H	0	0	0	0	0	0	0	0	0	0	0	0
1.7711	-0.9412	-1.9489	H	0	0	0	0	0	0	0	0	0	0	0	0
1.9052	0.4933	1.0644	C	0	0	0	0	0	0	0	0	0	0	0	0
1.8372	1.587	0.9837	H	0	0	0	0	0	0	0	0	0	0	0	0
2.3949	0.2546	2.0122	H	0	0	0	0	0	0	0	0	0	0	0	0
2.6899	-0.0546	-0.1481	C	0	0	0	0	0	0	0	0	0	0	0	0
-1.9777	-1.4268	1.541	O	0	0	0	0	0	0	0	0	0	0	0	0
-1.5911	-1.8936	0.7913	H	0	0	0	0	0	0	0	0	0	0	0	0
-3.0919	0.5684	2.072	C	0	0	0	0	0	0	0	0	0	0	0	0
-4.0812	0.207	1.7761	H	0	0	0	0	0	0	0	0	0	0	0	0
-3.0815	1.6615	2.0271	H	0	0	0	0	0	0	0	0	0	0	0	0
-2.9275	0.2645	3.1098	H	0	0	0	0	0	0	0	0	0	0	0	0
3.8973	0.8124	-0.5041	C	0	0	0	0	0	0	0	0	0	0	0	0
3.5892	1.848	-0.6879	H	0	0	0	0	0	0	0	0	0	0	0	0
4.3927	0.4412	-1.4098	H	0	0	0	0	0	0	0	0	0	0	0	0
4.6291	0.8066	0.3088	H	0	0	0	0	0	0	0	0	0	0	0	0
3.1557	-1.4908	0.1201	C	0	0	0	0	0	0	0	0	0	0	0	0
2.2839	-2.1437	0.2841	H	0	0	0	0	0	0	0	0	0	0	0	0
3.6775	-1.8619	-0.7779	H	0	0	0	0	0	0	0	0	0	0	0	0
4.0132	-1.5008	1.2444	O	0	0	0	0	0	0	0	0	0	0	0	0
4.2798	-2.411	1.4103	H	0	0	0	0	0	0	0	0	0	0	0	0
1 2 1	0 0 0 0
2 5 1	0 0 0 0
2 3 1	0 0 0 0
2 4 1	0 0 0 0
3 6 1	0 0 0 0
3 7 1	0 0 0 0
3 4 1	0 0 0 0
4 8 1	0 0 0 0
4 9 1	0 0 0 0
9 10 2	0 0 0 0
11 12 1	0 0 0 0
11 13 1	0 0 0 0
8 11 1	0 0 0 0
14 15 1	0 0 0 0
11 14 1	0 0 0 0
10 14 1	0 0 0 0
16 17 1	0 0 0 0
16 18 1	0 0 0 0
16 19 1	0 0 0 0
9 16 1	0 0 0 0
20 21 1	0 0 0 0
20 22 1	0 0 0 0
10 20 1	0 0 0 0
23 24 1	0 0 0 0
23 25 1	0 0 0 0
14 23 1	0 0 0 0
23 26 1	0 0 0 0
20 26 1	0 0 0 0
27 28 1	0 0 0 0
8 27 1	0 0 0 0
29 30 1	0 0 0 0
29 31 1	0 0 0 0
29 32 1	0 0 0 0
8 29 1	0 0 0 0
33 34 1	0 0 0 0
33 35 1	0 0 0 0
33 36 1	0 0 0 0
26 33 1	0 0 0 0
37 38 1	0 0 0 0
37 39 1	0 0 0 0
26 37 1	0 0 0 0
40 41 1	0 0 0 0
37 40 1	0 0 0 0
M END
$$$$
M0006
Spartan	02132115073D
41 43 0	0 0 0 0	0 0 0	999	V2	0
-2.8905	1.7822	-1.6791	H	0	0	0	0	0	0	0	0	0	0	0	0
-3.1258	1.2169	-0.7833	C	0	0	0	0	0	0	0	0	0	0	0	0
-3.4708	-0.2357	-0.9219	C	0	0	0	0	0	0	0	0	0	0	0	0
-2.1338	0.1689	-0.3213	C	0	0	0	0	0	0	0	0	0	0	0	0
-3.6546	1.793	-0.0325	H	0	0	0	0	0	0	0	0	0	0	0	0
-3.4778	-0.673	-1.9147	H	0	0	0	0	0	0	0	0	0	0	0	0
-4.2377	-0.6371	-0.2642	H	0	0	0	0	0	0	0	0	0	0	0	0
-1.9437	-0.0627	1.1898	C	0	0	0	0	0	0	0	0	0	0	0	0
-0.8939	-0.0216	-1.1629	C	0	0	0	0	0	0	0	0	0	0	0	0
0.3091	-0.1411	-0.5908	C	0	0	0	0	0	0	0	0	0	0	0	0
-0.6066	0.5458	1.6356	C	0	0	0	0	0	0	0	0	0	0	0	0
-0.622	1.6211	1.417	H	0	0	0	0	0	0	0	0	0	0	0	0
-0.4995	0.4258	2.7198	H	0	0	0	0	0	0	0	0	0	0	0	0
0.5379	-0.1243	0.8998	C	0	0	0	0	0	0	0	0	0	0	0	0
0.5859	-1.1639	1.252	H	0	0	0	0	0	0	0	0	0	0	0	0
-1.0446	-0.0818	-2.6632	C	0	0	0	0	0	0	0	0	0	0	0	0
-1.7236	0.6819	-3.0566	H	0	0	0	0	0	0	0	0	0	0	0	0
-1.4396	-1.0552	-2.9801	H	0	0	0	0	0	0	0	0	0	0	0	0
-0.0831	0.0522	-3.1628	H	0	0	0	0	0	0	0	0	0	0	0	0
1.656	-0.1953	-1.2893	C	0	0	0	0	0	0	0	0	0	0	0	0
1.7613	0.643	-1.9904	H	0	0	0	0	0	0	0	0	0	0	0	0
1.7913	-1.1108	-1.8817	H	0	0	0	0	0	0	0	0	0	0	0	0
1.9256	0.5087	1.0173	C	0	0	0	0	0	0	0	0	0	0	0	0
1.8465	1.5971	0.891	H	0	0	0	0	0	0	0	0	0	0	0	0
2.407	0.3406	1.9884	H	0	0	0	0	0	0	0	0	0	0	0	0
2.7227	-0.0867	-0.1661	C	0	0	0	0	0	0	0	0	0	0	0	0
-1.8337	-1.4679	1.4312	O	0	0	0	0	0	0	0	0	0	0	0	0
-2.4876	-1.9028	0.8711	H	0	0	0	0	0	0	0	0	0	0	0	0
-3.066	0.4932	2.073	C	0	0	0	0	0	0	0	0	0	0	0	0
-4.0576	0.1443	1.7649	H	0	0	0	0	0	0	0	0	0	0	0	0
-3.0729	1.5872	2.089	H	0	0	0	0	0	0	0	0	0	0	0	0
-2.8957	0.1371	3.092	H	0	0	0	0	0	0	0	0	0	0	0	0
3.9135	0.7848	-0.5616	C	0	0	0	0	0	0	0	0	0	0	0	0
3.5963	1.8145	-0.7632	H	0	0	0	0	0	0	0	0	0	0	0	0
4.3983	0.3962	-1.4658	H	0	0	0	0	0	0	0	0	0	0	0	0
4.66	0.7986	0.2386	H	0	0	0	0	0	0	0	0	0	0	0	0
3.2243	-1.5071	0.1625	C	0	0	0	0	0	0	0	0	0	0	0	0
2.3714	-2.1807	0.3376	H	0	0	0	0	0	0	0	0	0	0	0	0
3.7655	-1.8951	-0.7075	H	0	0	0	0	0	0	0	0	0	0	0	0
4.1407	-1.5636	1.2364	O	0	0	0	0	0	0	0	0	0	0	0	0
3.6475	-1.4271	2.0525	H	0	0	0	0	0	0	0	0	0	0	0	0
1 2 1	0 0 0 0
2 5 1	0 0 0 0
2 3 1	0 0 0 0
2 4 1	0 0 0 0
3 6 1	0 0 0 0
3 7 1	0 0 0 0
3 4 1	0 0 0 0
4 8 1	0 0 0 0
4 9 1	0 0 0 0
9 10 2	0 0 0 0
11 12 1	0 0 0 0
11 13 1	0 0 0 0
8 11 1	0 0 0 0
14 15 1	0 0 0 0
11 14 1	0 0 0 0
10 14 1	0 0 0 0
16 17 1	0 0 0 0
16 18 1	0 0 0 0
16 19 1	0 0 0 0
9 16 1	0 0 0 0
20 21 1	0 0 0 0
20 22 1	0 0 0 0
10 20 1	0 0 0 0
23 24 1	0 0 0 0
23 25 1	0 0 0 0
14 23 1	0 0 0 0
23 26 1	0 0 0 0
20 26 1	0 0 0 0
27 28 1	0 0 0 0
8 27 1	0 0 0 0
29 30 1	0 0 0 0
29 31 1	0 0 0 0
29 32 1	0 0 0 0
8 29 1	0 0 0 0
33 34 1	0 0 0 0
33 35 1	0 0 0 0
33 36 1	0 0 0 0
26 33 1	0 0 0 0
37 38 1	0 0 0 0
37 39 1	0 0 0 0
26 37 1	0 0 0 0
40 41 1	0 0 0 0
37 40 1	0 0 0 0
M END
$$$$
M0007
Spartan	02132115073D
41 43 0	0 0 0 0	0 0 0	999	V2	0
-2.8935	1.8273	-1.6427	H	0	0	0	0	0	0	0	0	0	0	0	0
-3.1325	1.2566	-0.7512	C	0	0	0	0	0	0	0	0	0	0	0	0
-3.494	-0.191	-0.9022	C	0	0	0	0	0	0	0	0	0	0	0	0
-2.1512	0.1936	-0.3014	C	0	0	0	0	0	0	0	0	0	0	0	0
-3.6534	1.8317	0.006	H	0	0	0	0	0	0	0	0	0	0	0	0
-3.5088	-0.619	-1.8991	H	0	0	0	0	0	0	0	0	0	0	0	0
-4.2641	-0.5892	-0.2461	H	0	0	0	0	0	0	0	0	0	0	0	0
-1.959	-0.0538	1.2067	C	0	0	0	0	0	0	0	0	0	0	0	0
-0.9152	-0.0035	-1.1475	C	0	0	0	0	0	0	0	0	0	0	0	0
0.2879	-0.1359	-0.5783	C	0	0	0	0	0	0	0	0	0	0	0	0
-0.6169	0.5403	1.655	C	0	0	0	0	0	0	0	0	0	0	0	0
-0.6274	1.6181	1.4477	H	0	0	0	0	0	0	0	0	0	0	0	0
-0.507	0.4089	2.7375	H	0	0	0	0	0	0	0	0	0	0	0	0
0.5241	-0.1265	0.9108	C	0	0	0	0	0	0	0	0	0	0	0	0
0.5736	-1.1675	1.2581	H	0	0	0	0	0	0	0	0	0	0	0	0
-1.0718	-0.056	-2.6476	C	0	0	0	0	0	0	0	0	0	0	0	0
-1.7474	0.7139	-3.0354	H	0	0	0	0	0	0	0	0	0	0	0	0
-1.4745	-1.0252	-2.9679	H	0	0	0	0	0	0	0	0	0	0	0	0
-0.1112	0.074	-3.1504	H	0	0	0	0	0	0	0	0	0	0	0	0
1.6314	-0.2027	-1.2813	C	0	0	0	0	0	0	0	0	0	0	0	0
1.7351	0.6217	-1.9988	H	0	0	0	0	0	0	0	0	0	0	0	0
1.7625	-1.1288	-1.8584	H	0	0	0	0	0	0	0	0	0	0	0	0
1.9129	0.5045	1.0332	C	0	0	0	0	0	0	0	0	0	0	0	0
1.8318	1.5949	0.9236	H	0	0	0	0	0	0	0	0	0	0	0	0
2.4089	0.2974	1.9854	H	0	0	0	0	0	0	0	0	0	0	0	0
2.7037	-0.071	-0.1643	C	0	0	0	0	0	0	0	0	0	0	0	0
-1.8615	-1.4622	1.4333	O	0	0	0	0	0	0	0	0	0	0	0	0
-2.5246	-1.8829	0.8728	H	0	0	0	0	0	0	0	0	0	0	0	0
-3.0749	0.5022	2.098	C	0	0	0	0	0	0	0	0	0	0	0	0
-4.0703	0.1642	1.7892	H	0	0	0	0	0	0	0	0	0	0	0	0
-3.073	1.5961	2.1245	H	0	0	0	0	0	0	0	0	0	0	0	0
-2.9044	0.1351	3.1132	H	0	0	0	0	0	0	0	0	0	0	0	0
3.8709	0.826	-0.5768	C	0	0	0	0	0	0	0	0	0	0	0	0
3.517	1.8357	-0.8138	H	0	0	0	0	0	0	0	0	0	0	0	0
4.3761	0.4275	-1.4654	H	0	0	0	0	0	0	0	0	0	0	0	0
4.6077	0.8962	0.2284	H	0	0	0	0	0	0	0	0	0	0	0	0
3.2321	-1.4708	0.1702	C	0	0	0	0	0	0	0	0	0	0	0	0
2.3901	-2.1433	0.3971	H	0	0	0	0	0	0	0	0	0	0	0	0
3.7433	-1.8736	-0.7205	H	0	0	0	0	0	0	0	0	0	0	0	0
4.1213	-1.3853	1.2669	O	0	0	0	0	0	0	0	0	0	0	0	0
4.406	-2.2776	1.4918	H	0	0	0	0	0	0	0	0	0	0	0	0
1 2 1	0 0 0 0
2 5 1	0 0 0 0
2 3 1	0 0 0 0
2 4 1	0 0 0 0
3 6 1	0 0 0 0
3 7 1	0 0 0 0
3 4 1	0 0 0 0
4 8 1	0 0 0 0
4 9 1	0 0 0 0
9 10 2	0 0 0 0
11 12 1	0 0 0 0
11 13 1	0 0 0 0
8 11 1	0 0 0 0
14 15 1	0 0 0 0
11 14 1	0 0 0 0
10 14 1	0 0 0 0
16 17 1	0 0 0 0
16 18 1	0 0 0 0
16 19 1	0 0 0 0
9 16 1	0 0 0 0
20 21 1	0 0 0 0
20 22 1	0 0 0 0
10 20 1	0 0 0 0
23 24 1	0 0 0 0
23 25 1	0 0 0 0
14 23 1	0 0 0 0
23 26 1	0 0 0 0
20 26 1	0 0 0 0
27 28 1	0 0 0 0
8 27 1	0 0 0 0
29 30 1	0 0 0 0
29 31 1	0 0 0 0
29 32 1	0 0 0 0
8 29 1	0 0 0 0
33 34 1	0 0 0 0
33 35 1	0 0 0 0
33 36 1	0 0 0 0
26 33 1	0 0 0 0
37 38 1	0 0 0 0
37 39 1	0 0 0 0
26 37 1	0 0 0 0
40 41 1	0 0 0 0
37 40 1	0 0 0 0
M END
$$$$
M0008
Spartan	02132115073D
41 43 0	0 0 0 0	0 0 0	999	V2	0
-2.6544	2.0576	-1.5637	H	0	0	0	0	0	0	0	0	0	0	0	0
-2.9733	1.463	-0.7132	C	0	0	0	0	0	0	0	0	0	0	0	0
-3.47	0.0701	-0.9608	C	0	0	0	0	0	0	0	0	0	0	0	0
-2.1171	0.2757	-0.3158	C	0	0	0	0	0	0	0	0	0	0	0	0
-3.4423	2.0435	0.0738	H	0	0	0	0	0	0	0	0	0	0	0	0
-3.508	-0.2859	-1.9845	H	0	0	0	0	0	0	0	0	0	0	0	0
-4.2687	-0.3158	-0.3365	H	0	0	0	0	0	0	0	0	0	0	0	0
-1.982	-0.0863	1.1742	C	0	0	0	0	0	0	0	0	0	0	0	0
-0.8805	-0.0059	-1.1411	C	0	0	0	0	0	0	0	0	0	0	0	0
0.298	-0.2492	-0.5506	C	0	0	0	0	0	0	0	0	0	0	0	0
-0.6238	0.4307	1.6844	C	0	0	0	0	0	0	0	0	0	0	0	0
-0.575	1.5152	1.5181	H	0	0	0	0	0	0	0	0	0	0	0	0
-0.5496	0.2531	2.7633	H	0	0	0	0	0	0	0	0	0	0	0	0
0.5089	-0.2544	0.9442	C	0	0	0	0	0	0	0	0	0	0	0	0
0.5545	-1.3025	1.2735	H	0	0	0	0	0	0	0	0	0	0	0	0
-1.0255	-0.0335	-2.6428	C	0	0	0	0	0	0	0	0	0	0	0	0
-1.6043	0.8166	-3.0224	H	0	0	0	0	0	0	0	0	0	0	0	0
-1.5421	-0.9443	-2.97	H	0	0	0	0	0	0	0	0	0	0	0	0
-0.0544	-0.0172	-3.1416	H	0	0	0	0	0	0	0	0	0	0	0	0
1.6396	-0.492	-1.2055	C	0	0	0	0	0	0	0	0	0	0	0	0
1.7723	0.1015	-2.1159	H	0	0	0	0	0	0	0	0	0	0	0	0
1.7378	-1.5465	-1.4912	H	0	0	0	0	0	0	0	0	0	0	0	0
1.9033	0.364	1.0885	C	0	0	0	0	0	0	0	0	0	0	0	0
1.8125	1.4576	1.0575	H	0	0	0	0	0	0	0	0	0	0	0	0
2.3906	0.1165	2.0411	H	0	0	0	0	0	0	0	0	0	0	0	0
2.7173	-0.1227	-0.1412	C	0	0	0	0	0	0	0	0	0	0	0	0
-2.0473	-1.5077	1.3176	O	0	0	0	0	0	0	0	0	0	0	0	0
-1.5861	-1.8931	0.5607	H	0	0	0	0	0	0	0	0	0	0	0	0
-3.0863	0.4496	2.0805	C	0	0	0	0	0	0	0	0	0	0	0	0
-4.0858	0.1999	1.7142	H	0	0	0	0	0	0	0	0	0	0	0	0
-3.0106	1.5337	2.206	H	0	0	0	0	0	0	0	0	0	0	0	0
-2.9711	-0.0171	3.0635	H	0	0	0	0	0	0	0	0	0	0	0	0
3.6558	0.9775	-0.646	C	0	0	0	0	0	0	0	0	0	0	0	0
3.0827	1.8593	-0.9529	H	0	0	0	0	0	0	0	0	0	0	0	0
4.2409	0.6392	-1.5097	H	0	0	0	0	0	0	0	0	0	0	0	0
4.3582	1.2899	0.136	H	0	0	0	0	0	0	0	0	0	0	0	0
3.5729	-1.3508	0.2091	C	0	0	0	0	0	0	0	0	0	0	0	0
4.087	-1.7002	-0.6931	H	0	0	0	0	0	0	0	0	0	0	0	0
4.3475	-1.0589	0.9363	H	0	0	0	0	0	0	0	0	0	0	0	0
2.8364	-2.4633	0.6797	O	0	0	0	0	0	0	0	0	0	0	0	0
2.5421	-2.2669	1.5761	H	0	0	0	0	0	0	0	0	0	0	0	0
1 2 1	0 0 0 0
2 5 1	0 0 0 0
2 3 1	0 0 0 0
2 4 1	0 0 0 0
3 6 1	0 0 0 0
3 7 1	0 0 0 0
3 4 1	0 0 0 0
4 8 1	0 0 0 0
4 9 1	0 0 0 0
9 10 2	0 0 0 0
11 12 1	0 0 0 0
11 13 1	0 0 0 0
8 11 1	0 0 0 0
14 15 1	0 0 0 0
11 14 1	0 0 0 0
10 14 1	0 0 0 0
16 17 1	0 0 0 0
16 18 1	0 0 0 0
16 19 1	0 0 0 0
9 16 1	0 0 0 0
20 21 1	0 0 0 0
20 22 1	0 0 0 0
10 20 1	0 0 0 0
23 24 1	0 0 0 0
23 25 1	0 0 0 0
14 23 1	0 0 0 0
23 26 1	0 0 0 0
20 26 1	0 0 0 0
27 28 1	0 0 0 0
8 27 1	0 0 0 0
29 30 1	0 0 0 0
29 31 1	0 0 0 0
29 32 1	0 0 0 0
8 29 1	0 0 0 0
33 34 1	0 0 0 0
33 35 1	0 0 0 0
33 36 1	0 0 0 0
26 33 1	0 0 0 0
37 38 1	0 0 0 0
37 39 1	0 0 0 0
26 37 1	0 0 0 0
40 41 1	0 0 0 0
37 40 1	0 0 0 0
M END
$$$$
M0009
Spartan	02132115073D
41 43 0	0 0 0 0	0 0 0	999	V2	0
-3.1088	1.562	-1.7133	H	0	0	0	0	0	0	0	0	0	0	0	0
-3.2787	1.054	-0.7696	C	0	0	0	0	0	0	0	0	0	0	0	0
-3.4605	-0.4314	-0.794	C	0	0	0	0	0	0	0	0	0	0	0	0
-2.1723	0.1561	-0.2461	C	0	0	0	0	0	0	0	0	0	0	0	0
-3.8598	1.6318	-0.0598	H	0	0	0	0	0	0	0	0	0	0	0	0
-3.4403	-0.9449	-1.7496	H	0	0	0	0	0	0	0	0	0	0	0	0
-4.1341	-0.8808	-0.0713	H	0	0	0	0	0	0	0	0	0	0	0	0
-1.9764	-0.0087	1.2769	C	0	0	0	0	0	0	0	0	0	0	0	0
-0.9176	0.0464	-1.0795	C	0	0	0	0	0	0	0	0	0	0	0	0
0.2853	-0.1006	-0.5087	C	0	0	0	0	0	0	0	0	0	0	0	0
-0.6263	0.5946	1.7022	C	0	0	0	0	0	0	0	0	0	0	0	0
-0.6125	1.6629	1.45	H	0	0	0	0	0	0	0	0	0	0	0	0
-0.5235	0.5018	2.789	H	0	0	0	0	0	0	0	0	0	0	0	0
0.5059	-0.1167	0.9863	C	0	0	0	0	0	0	0	0	0	0	0	0
0.523	-1.1539	1.3509	H	0	0	0	0	0	0	0	0	0	0	0	0
-1.0319	0.1842	-2.5794	C	0	0	0	0	0	0	0	0	0	0	0	0
-1.1377	1.2372	-2.8727	H	0	0	0	0	0	0	0	0	0	0	0	0
-1.8934	-0.352	-2.9909	H	0	0	0	0	0	0	0	0	0	0	0	0
-0.1411	-0.2046	-3.0789	H	0	0	0	0	0	0	0	0	0	0	0	0
1.6292	-0.087	-1.2135	C	0	0	0	0	0	0	0	0	0	0	0	0
1.7194	0.8094	-1.8407	H	0	0	0	0	0	0	0	0	0	0	0	0
1.7866	-0.9459	-1.8755	H	0	0	0	0	0	0	0	0	0	0	0	0
1.9118	0.4753	1.1314	C	0	0	0	0	0	0	0	0	0	0	0	0
1.8564	1.5706	1.0703	H	0	0	0	0	0	0	0	0	0	0	0	0
2.3899	0.2253	2.0861	H	0	0	0	0	0	0	0	0	0	0	0	0
2.6966	-0.0571	-0.0886	C	0	0	0	0	0	0	0	0	0	0	0	0
-1.983	-1.4061	1.598	O	0	0	0	0	0	0	0	0	0	0	0	0
-1.6518	-1.8791	0.8255	H	0	0	0	0	0	0	0	0	0	0	0	0
-3.0845	0.5992	2.1316	C	0	0	0	0	0	0	0	0	0	0	0	0
-4.0766	0.2469	1.8341	H	0	0	0	0	0	0	0	0	0	0	0	0
-3.0648	1.6923	2.0889	H	0	0	0	0	0	0	0	0	0	0	0	0
-2.9239	0.2916	3.1691	H	0	0	0	0	0	0	0	0	0	0	0	0
3.8941	0.8251	-0.4421	C	0	0	0	0	0	0	0	0	0	0	0	0
3.5674	1.8477	-0.6634	H	0	0	0	0	0	0	0	0	0	0	0	0
4.4227	0.4321	-1.3151	H	0	0	0	0	0	0	0	0	0	0	0	0
4.6043	0.8705	0.3928	H	0	0	0	0	0	0	0	0	0	0	0	0
3.1851	-1.4797	0.2095	C	0	0	0	0	0	0	0	0	0	0	0	0
3.8843	-1.4444	1.0611	H	0	0	0	0	0	0	0	0	0	0	0	0
2.3354	-2.1154	0.502	H	0	0	0	0	0	0	0	0	0	0	0	0
3.8194	-2.0003	-0.9443	O	0	0	0	0	0	0	0	0	0	0	0	0
4.0825	-2.9083	-0.7588	H	0	0	0	0	0	0	0	0	0	0	0	0
1 2 1	0 0 0 0
2 5 1	0 0 0 0
2 3 1	0 0 0 0
2 4 1	0 0 0 0
3 6 1	0 0 0 0
3 7 1	0 0 0 0
3 4 1	0 0 0 0
4 8 1	0 0 0 0
4 9 1	0 0 0 0
9 10 2	0 0 0 0
11 12 1	0 0 0 0
11 13 1	0 0 0 0
8 11 1	0 0 0 0
14 15 1	0 0 0 0
11 14 1	0 0 0 0
10 14 1	0 0 0 0
16 17 1	0 0 0 0
16 18 1	0 0 0 0
16 19 1	0 0 0 0
9 16 1	0 0 0 0
20 21 1	0 0 0 0
20 22 1	0 0 0 0
10 20 1	0 0 0 0
23 24 1	0 0 0 0
23 25 1	0 0 0 0
14 23 1	0 0 0 0
23 26 1	0 0 0 0
20 26 1	0 0 0 0
27 28 1	0 0 0 0
8 27 1	0 0 0 0
29 30 1	0 0 0 0
29 31 1	0 0 0 0
29 32 1	0 0 0 0
8 29 1	0 0 0 0
33 34 1	0 0 0 0
33 35 1	0 0 0 0
33 36 1	0 0 0 0
26 33 1	0 0 0 0
37 38 1	0 0 0 0
37 39 1	0 0 0 0
26 37 1	0 0 0 0
40 41 1	0 0 0 0
37 40 1	0 0 0 0
M END
$$$$
M0010
Spartan	02132115073D
41 43 0	0 0 0 0	0 0 0	999	V2	0
-2.872	1.8478	-1.5437	H	0	0	0	0	0	0	0	0	0	0	0	0
-3.1122	1.2656	-0.6599	C	0	0	0	0	0	0	0	0	0	0	0	0
-3.4754	-0.1792	-0.8298	C	0	0	0	0	0	0	0	0	0	0	0	0
-2.1324	0.1955	-0.2235	C	0	0	0	0	0	0	0	0	0	0	0	0
-3.6322	1.8316	0.1048	H	0	0	0	0	0	0	0	0	0	0	0	0
-3.4905	-0.5938	-1.8324	H	0	0	0	0	0	0	0	0	0	0	0	0
-4.2459	-0.5851	-0.1792	H	0	0	0	0	0	0	0	0	0	0	0	0
-1.9407	-0.0719	1.2812	C	0	0	0	0	0	0	0	0	0	0	0	0
-0.8967	0.0071	-1.0717	C	0	0	0	0	0	0	0	0	0	0	0	0
0.3063	-0.1333	-0.5038	C	0	0	0	0	0	0	0	0	0	0	0	0
-0.5988	0.5173	1.7372	C	0	0	0	0	0	0	0	0	0	0	0	0
-0.6088	1.5977	1.5434	H	0	0	0	0	0	0	0	0	0	0	0	0
-0.4894	0.372	2.8182	H	0	0	0	0	0	0	0	0	0	0	0	0
0.5418	-0.1408	0.9847	C	0	0	0	0	0	0	0	0	0	0	0	0
0.5932	-1.186	1.3189	H	0	0	0	0	0	0	0	0	0	0	0	0
-1.0546	-0.0316	-2.572	C	0	0	0	0	0	0	0	0	0	0	0	0
-1.7287	0.7439	-2.9518	H	0	0	0	0	0	0	0	0	0	0	0	0
-1.4613	-0.9971	-2.8995	H	0	0	0	0	0	0	0	0	0	0	0	0
-0.0945	0.0999	-3.0757	H	0	0	0	0	0	0	0	0	0	0	0	0
1.6492	-0.2003	-1.2064	C	0	0	0	0	0	0	0	0	0	0	0	0
1.7486	0.6136	-1.9359	H	0	0	0	0	0	0	0	0	0	0	0	0
1.7691	-1.1284	-1.7834	H	0	0	0	0	0	0	0	0	0	0	0	0
1.9292	0.4935	1.1112	C	0	0	0	0	0	0	0	0	0	0	0	0
1.8448	1.5855	1.0231	H	0	0	0	0	0	0	0	0	0	0	0	0
2.4184	0.2794	2.0693	H	0	0	0	0	0	0	0	0	0	0	0	0
2.7277	-0.0585	-0.0934	C	0	0	0	0	0	0	0	0	0	0	0	0
-1.8405	-1.4828	1.4894	O	0	0	0	0	0	0	0	0	0	0	0	0
-2.5009	-1.8988	0.9222	H	0	0	0	0	0	0	0	0	0	0	0	0
-3.057	0.4718	2.1794	C	0	0	0	0	0	0	0	0	0	0	0	0
-4.0517	0.1356	1.8669	H	0	0	0	0	0	0	0	0	0	0	0	0
-3.0571	1.5655	2.2186	H	0	0	0	0	0	0	0	0	0	0	0	0
-2.8861	0.0931	3.1906	H	0	0	0	0	0	0	0	0	0	0	0	0
3.8675	0.8702	-0.5102	C	0	0	0	0	0	0	0	0	0	0	0	0
3.4815	1.8509	-0.8101	H	0	0	0	0	0	0	0	0	0	0	0	0
4.4283	0.4431	-1.3464	H	0	0	0	0	0	0	0	0	0	0	0	0
4.5683	1.0221	0.3194	H	0	0	0	0	0	0	0	0	0	0	0	0
3.3132	-1.4336	0.2841	C	0	0	0	0	0	0	0	0	0	0	0	0
4.0142	-1.3032	1.1159	H	0	0	0	0	0	0	0	0	0	0	0	0
2.513	-2.1059	0.631	H	0	0	0	0	0	0	0	0	0	0	0	0
4.0639	-2.0422	-0.7484	O	0	0	0	0	0	0	0	0	0	0	0	0
3.4493	-2.33	-1.4324	H	0	0	0	0	0	0	0	0	0	0	0	0
1 2 1	0 0 0 0
2 5 1	0 0 0 0
2 3 1	0 0 0 0
2 4 1	0 0 0 0
3 6 1	0 0 0 0
3 7 1	0 0 0 0
3 4 1	0 0 0 0
4 8 1	0 0 0 0
4 9 1	0 0 0 0
9 10 2	0 0 0 0
11 12 1	0 0 0 0
11 13 1	0 0 0 0
8 11 1	0 0 0 0
14 15 1	0 0 0 0
11 14 1	0 0 0 0
10 14 1	0 0 0 0
16 17 1	0 0 0 0
16 18 1	0 0 0 0
16 19 1	0 0 0 0
9 16 1	0 0 0 0
20 21 1	0 0 0 0
20 22 1	0 0 0 0
10 20 1	0 0 0 0
23 24 1	0 0 0 0
23 25 1	0 0 0 0
14 23 1	0 0 0 0
23 26 1	0 0 0 0
20 26 1	0 0 0 0
27 28 1	0 0 0 0
8 27 1	0 0 0 0
29 30 1	0 0 0 0
29 31 1	0 0 0 0
29 32 1	0 0 0 0
8 29 1	0 0 0 0
33 34 1	0 0 0 0
33 35 1	0 0 0 0
33 36 1	0 0 0 0
26 33 1	0 0 0 0
37 38 1	0 0 0 0
37 39 1	0 0 0 0
26 37 1	0 0 0 0
40 41 1	0 0 0 0
37 40 1	0 0 0 0
M END
$$$$
M0011
Spartan	02132115073D
41 43 0	0 0 0 0	0 0 0	999	V2	0
-2.6179	2.0303	-1.5896	H	0	0	0	0	0	0	0	0	0	0	0	0
-2.9376	1.4567	-0.7255	C	0	0	0	0	0	0	0	0	0	0	0	0
-3.4496	0.064	-0.9446	C	0	0	0	0	0	0	0	0	0	0	0	0
-2.0855	0.277	-0.3069	C	0	0	0	0	0	0	0	0	0	0	0	0
-3.4107	2.0548	0.045	H	0	0	0	0	0	0	0	0	0	0	0	0
-3.4938	-0.315	-1.9596	H	0	0	0	0	0	0	0	0	0	0	0	0
-4.2676	-0.2784	-0.3168	H	0	0	0	0	0	0	0	0	0	0	0	0
-1.9531	-0.0556	1.19	C	0	0	0	0	0	0	0	0	0	0	0	0
-0.8586	-0.0203	-1.139	C	0	0	0	0	0	0	0	0	0	0	0	0
0.3187	-0.2611	-0.552	C	0	0	0	0	0	0	0	0	0	0	0	0
-0.5852	0.4215	1.6919	C	0	0	0	0	0	0	0	0	0	0	0	0
-0.5196	1.5066	1.5377	H	0	0	0	0	0	0	0	0	0	0	0	0
-0.5084	0.2341	2.7694	H	0	0	0	0	0	0	0	0	0	0	0	0
0.5304	-0.2795	0.9396	C	0	0	0	0	0	0	0	0	0	0	0	0
0.5454	-1.333	1.2502	H	0	0	0	0	0	0	0	0	0	0	0	0
-1.0152	-0.0638	-2.639	C	0	0	0	0	0	0	0	0	0	0	0	0
-1.5908	0.7834	-3.0304	H	0	0	0	0	0	0	0	0	0	0	0	0
-1.5368	-0.9774	-2.9515	H	0	0	0	0	0	0	0	0	0	0	0	0
-0.0471	-0.0596	-3.1433	H	0	0	0	0	0	0	0	0	0	0	0	0
1.6561	-0.5265	-1.2048	C	0	0	0	0	0	0	0	0	0	0	0	0
1.7941	0.036	-2.134	H	0	0	0	0	0	0	0	0	0	0	0	0
1.7434	-1.5911	-1.4539	H	0	0	0	0	0	0	0	0	0	0	0	0
1.9317	0.3222	1.0927	C	0	0	0	0	0	0	0	0	0	0	0	0
1.8528	1.4172	1.0909	H	0	0	0	0	0	0	0	0	0	0	0	0
2.4217	0.0474	2.0368	H	0	0	0	0	0	0	0	0	0	0	0	0
2.7389	-0.1391	-0.1527	C	0	0	0	0	0	0	0	0	0	0	0	0
-1.9589	-1.4754	1.3517	O	0	0	0	0	0	0	0	0	0	0	0	0
-2.5897	-1.8304	0.7135	H	0	0	0	0	0	0	0	0	0	0	0	0
-3.0475	0.5375	2.0841	C	0	0	0	0	0	0	0	0	0	0	0	0
-4.0562	0.287	1.7385	H	0	0	0	0	0	0	0	0	0	0	0	0
-2.968	1.626	2.1655	H	0	0	0	0	0	0	0	0	0	0	0	0
-2.9288	0.1102	3.0837	H	0	0	0	0	0	0	0	0	0	0	0	0
3.6431	0.9874	-0.6617	C	0	0	0	0	0	0	0	0	0	0	0	0
3.0436	1.8553	-0.9577	H	0	0	0	0	0	0	0	0	0	0	0	0
4.227	0.6688	-1.5336	H	0	0	0	0	0	0	0	0	0	0	0	0
4.3459	1.3143	0.1142	H	0	0	0	0	0	0	0	0	0	0	0	0
3.6263	-1.3487	0.1807	C	0	0	0	0	0	0	0	0	0	0	0	0
4.1493	-1.6741	-0.7247	H	0	0	0	0	0	0	0	0	0	0	0	0
4.3932	-1.0452	0.9119	H	0	0	0	0	0	0	0	0	0	0	0	0
2.9199	-2.4853	0.6347	O	0	0	0	0	0	0	0	0	0	0	0	0
2.5447	-2.2779	1.4984	H	0	0	0	0	0	0	0	0	0	0	0	0
1 2 1	0 0 0 0
2 5 1	0 0 0 0
2 3 1	0 0 0 0
2 4 1	0 0 0 0
3 6 1	0 0 0 0
3 7 1	0 0 0 0
3 4 1	0 0 0 0
4 8 1	0 0 0 0
4 9 1	0 0 0 0
9 10 2	0 0 0 0
11 12 1	0 0 0 0
11 13 1	0 0 0 0
8 11 1	0 0 0 0
14 15 1	0 0 0 0
11 14 1	0 0 0 0
10 14 1	0 0 0 0
16 17 1	0 0 0 0
16 18 1	0 0 0 0
16 19 1	0 0 0 0
9 16 1	0 0 0 0
20 21 1	0 0 0 0
20 22 1	0 0 0 0
10 20 1	0 0 0 0
23 24 1	0 0 0 0
23 25 1	0 0 0 0
14 23 1	0 0 0 0
23 26 1	0 0 0 0
20 26 1	0 0 0 0
27 28 1	0 0 0 0
8 27 1	0 0 0 0
29 30 1	0 0 0 0
29 31 1	0 0 0 0
29 32 1	0 0 0 0
8 29 1	0 0 0 0
33 34 1	0 0 0 0
33 35 1	0 0 0 0
33 36 1	0 0 0 0
26 33 1	0 0 0 0
37 38 1	0 0 0 0
37 39 1	0 0 0 0
26 37 1	0 0 0 0
40 41 1	0 0 0 0
37 40 1	0 0 0 0
M END
$$$$
M0012
Spartan	02132115073D
41 43 0	0 0 0 0	0 0 0	999	V2	0
-2.7637	1.9015	-1.6014	H	0	0	0	0	0	0	0	0	0	0	0	0
-3.0287	1.3336	-0.7155	C	0	0	0	0	0	0	0	0	0	0	0	0
-3.4422	-0.0984	-0.8806	C	0	0	0	0	0	0	0	0	0	0	0	0
-2.0904	0.2312	-0.2684	C	0	0	0	0	0	0	0	0	0	0	0	0
-3.5324	1.9218	0.0432	H	0	0	0	0	0	0	0	0	0	0	0	0
-3.4682	-0.5164	-1.8813	H	0	0	0	0	0	0	0	0	0	0	0	0
-4.2298	-0.4734	-0.2322	H	0	0	0	0	0	0	0	0	0	0	0	0
-1.9167	-0.0369	1.2381	C	0	0	0	0	0	0	0	0	0	0	0	0
-0.8557	-0.0021	-1.1072	C	0	0	0	0	0	0	0	0	0	0	0	0
0.3396	-0.1671	-0.5291	C	0	0	0	0	0	0	0	0	0	0	0	0
-0.5624	0.514	1.7029	C	0	0	0	0	0	0	0	0	0	0	0	0
-0.5431	1.5944	1.5089	H	0	0	0	0	0	0	0	0	0	0	0	0
-0.4652	0.3662	2.7845	H	0	0	0	0	0	0	0	0	0	0	0	0
0.5666	-0.1752	0.9611	C	0	0	0	0	0	0	0	0	0	0	0	0
0.6087	-1.2174	1.2964	H	0	0	0	0	0	0	0	0	0	0	0	0
-1.0084	-0.0522	-2.6079	C	0	0	0	0	0	0	0	0	0	0	0	0
-1.6423	0.7515	-3.0009	H	0	0	0	0	0	0	0	0	0	0	0	0
-1.4619	-1.0002	-2.9252	H	0	0	0	0	0	0	0	0	0	0	0	0
-0.0409	0.0241	-3.1094	H	0	0	0	0	0	0	0	0	0	0	0	0
1.6836	-0.2739	-1.2242	C	0	0	0	0	0	0	0	0	0	0	0	0
1.7906	0.5068	-1.9874	H	0	0	0	0	0	0	0	0	0	0	0	0
1.8087	-1.2264	-1.761	H	0	0	0	0	0	0	0	0	0	0	0	0
1.9671	0.4261	1.1049	C	0	0	0	0	0	0	0	0	0	0	0	0
1.904	1.5224	1.0588	H	0	0	0	0	0	0	0	0	0	0	0	0
2.4485	0.1615	2.0526	H	0	0	0	0	0	0	0	0	0	0	0	0
2.7648	-0.0924	-0.1171	C	0	0	0	0	0	0	0	0	0	0	0	0
-1.8594	-1.4485	1.4494	O	0	0	0	0	0	0	0	0	0	0	0	0
-2.5529	-1.8412	0.9052	H	0	0	0	0	0	0	0	0	0	0	0	0
-3.0225	0.5423	2.1271	C	0	0	0	0	0	0	0	0	0	0	0	0
-4.025	0.236	1.8086	H	0	0	0	0	0	0	0	0	0	0	0	0
-2.9898	1.6356	2.1635	H	0	0	0	0	0	0	0	0	0	0	0	0
-2.8696	0.1613	3.1405	H	0	0	0	0	0	0	0	0	0	0	0	0
3.8473	0.9001	-0.5485	C	0	0	0	0	0	0	0	0	0	0	0	0
3.4028	1.8681	-0.8026	H	0	0	0	0	0	0	0	0	0	0	0	0
4.3941	0.5402	-1.4283	H	0	0	0	0	0	0	0	0	0	0	0	0
4.5742	1.0661	0.2553	H	0	0	0	0	0	0	0	0	0	0	0	0
3.4618	-1.4284	0.1941	C	0	0	0	0	0	0	0	0	0	0	0	0
4.0089	-1.7588	-0.7054	H	0	0	0	0	0	0	0	0	0	0	0	0
4.2015	-1.2723	0.9863	H	0	0	0	0	0	0	0	0	0	0	0	0
2.6195	-2.4566	0.6711	O	0	0	0	0	0	0	0	0	0	0	0	0
1.9789	-2.667	-0.0193	H	0	0	0	0	0	0	0	0	0	0	0	0
1 2 1	0 0 0 0
2 5 1	0 0 0 0
2 3 1	0 0 0 0
2 4 1	0 0 0 0
3 6 1	0 0 0 0
3 7 1	0 0 0 0
3 4 1	0 0 0 0
4 8 1	0 0 0 0
4 9 1	0 0 0 0
9 10 2	0 0 0 0
11 12 1	0 0 0 0
11 13 1	0 0 0 0
8 11 1	0 0 0 0
14 15 1	0 0 0 0
11 14 1	0 0 0 0
10 14 1	0 0 0 0
16 17 1	0 0 0 0
16 18 1	0 0 0 0
16 19 1	0 0 0 0
9 16 1	0 0 0 0
20 21 1	0 0 0 0
20 22 1	0 0 0 0
10 20 1	0 0 0 0
23 24 1	0 0 0 0
23 25 1	0 0 0 0
14 23 1	0 0 0 0
23 26 1	0 0 0 0
20 26 1	0 0 0 0
27 28 1	0 0 0 0
8 27 1	0 0 0 0
29 30 1	0 0 0 0
29 31 1	0 0 0 0
29 32 1	0 0 0 0
8 29 1	0 0 0 0
33 34 1	0 0 0 0
33 35 1	0 0 0 0
33 36 1	0 0 0 0
26 33 1	0 0 0 0
37 38 1	0 0 0 0
37 39 1	0 0 0 0
26 37 1	0 0 0 0
40 41 1	0 0 0 0
37 40 1	0 0 0 0
M END
$$$$
M0013
Spartan	02132115073D
41 43 0	0 0 0 0	0 0 0	999	V2	0
-3.191	1.3523	-1.8553	H	0	0	0	0	0	0	0	0	0	0	0	0
-3.3401	0.8662	-0.8965	C	0	0	0	0	0	0	0	0	0	0	0	0
-3.4248	-0.6267	-0.8641	C	0	0	0	0	0	0	0	0	0	0	0	0
-2.1801	0.0541	-0.3354	C	0	0	0	0	0	0	0	0	0	0	0	0
-3.9635	1.4365	-0.2162	H	0	0	0	0	0	0	0	0	0	0	0	0
-3.3583	-1.181	-1.7946	H	0	0	0	0	0	0	0	0	0	0	0	0
-4.0669	-1.0946	-0.1253	H	0	0	0	0	0	0	0	0	0	0	0	0
-1.989	-0.0372	1.1923	C	0	0	0	0	0	0	0	0	0	0	0	0
-0.9246	0	-1.1684	C	0	0	0	0	0	0	0	0	0	0	0	0
0.2804	-0.1077	-0.599	C	0	0	0	0	0	0	0	0	0	0	0	0
-0.6384	0.574	1.6018	C	0	0	0	0	0	0	0	0	0	0	0	0
-0.6303	1.6393	1.3363	H	0	0	0	0	0	0	0	0	0	0	0	0
-0.5275	0.5114	2.6938	H	0	0	0	0	0	0	0	0	0	0	0	0
0.4961	-0.1435	0.8941	C	0	0	0	0	0	0	0	0	0	0	0	0
0.4956	-1.1875	1.2358	H	0	0	0	0	0	0	0	0	0	0	0	0
-1.044	0.1478	-2.667	C	0	0	0	0	0	0	0	0	0	0	0	0
-1.1467	1.2022	-2.9551	H	0	0	0	0	0	0	0	0	0	0	0	0
-1.908	-0.3834	-3.079	H	0	0	0	0	0	0	0	0	0	0	0	0
-0.1566	-0.2412	-3.172	H	0	0	0	0	0	0	0	0	0	0	0	0
1.6264	-0.047	-1.2978	C	0	0	0	0	0	0	0	0	0	0	0	0
1.7179	0.8817	-1.8769	H	0	0	0	0	0	0	0	0	0	0	0	0
1.7769	-0.8694	-2.0118	H	0	0	0	0	0	0	0	0	0	0	0	0
1.9023	0.4391	1.0635	C	0	0	0	0	0	0	0	0	0	0	0	0
1.8544	1.5367	1.0316	H	0	0	0	0	0	0	0	0	0	0	0	0
2.3861	0.1487	2.0008	H	0	0	0	0	0	0	0	0	0	0	0	0
2.6825	-0.0745	-0.1648	C	0	0	0	0	0	0	0	0	0	0	0	0
-1.983	-1.4401	1.4802	O	0	0	0	0	0	0	0	0	0	0	0	0
-1.7667	-1.538	2.417	H	0	0	0	0	0	0	0	0	0	0	0	0
-3.1062	0.625	2.004	C	0	0	0	0	0	0	0	0	0	0	0	0
-4.0898	0.2184	1.7511	H	0	0	0	0	0	0	0	0	0	0	0	0
-3.1209	1.7098	1.8624	H	0	0	0	0	0	0	0	0	0	0	0	0
-2.9359	0.4337	3.0702	H	0	0	0	0	0	0	0	0	0	0	0	0
3.9017	0.7919	-0.4812	C	0	0	0	0	0	0	0	0	0	0	0	0
3.6036	1.8272	-0.6788	H	0	0	0	0	0	0	0	0	0	0	0	0
4.4361	0.4218	-1.3652	H	0	0	0	0	0	0	0	0	0	0	0	0
4.6047	0.8149	0.3605	H	0	0	0	0	0	0	0	0	0	0	0	0
3.1217	-1.5354	0.0546	C	0	0	0	0	0	0	0	0	0	0	0	0
2.246	-2.1728	0.2092	H	0	0	0	0	0	0	0	0	0	0	0	0
3.6241	-1.895	-0.8586	H	0	0	0	0	0	0	0	0	0	0	0	0
3.9392	-1.7298	1.1914	O	0	0	0	0	0	0	0	0	0	0	0	0
4.7963	-1.3284	1.0123	H	0	0	0	0	0	0	0	0	0	0	0	0
1 2 1	0 0 0 0
2 5 1	0 0 0 0
2 3 1	0 0 0 0
2 4 1	0 0 0 0
3 6 1	0 0 0 0
3 7 1	0 0 0 0
3 4 1	0 0 0 0
4 8 1	0 0 0 0
4 9 1	0 0 0 0
9 10 2	0 0 0 0
11 12 1	0 0 0 0
11 13 1	0 0 0 0
8 11 1	0 0 0 0
14 15 1	0 0 0 0
11 14 1	0 0 0 0
10 14 1	0 0 0 0
16 17 1	0 0 0 0
16 18 1	0 0 0 0
16 19 1	0 0 0 0
9 16 1	0 0 0 0
20 21 1	0 0 0 0
20 22 1	0 0 0 0
10 20 1	0 0 0 0
23 24 1	0 0 0 0
23 25 1	0 0 0 0
14 23 1	0 0 0 0
23 26 1	0 0 0 0
20 26 1	0 0 0 0
27 28 1	0 0 0 0
8 27 1	0 0 0 0
29 30 1	0 0 0 0
29 31 1	0 0 0 0
29 32 1	0 0 0 0
8 29 1	0 0 0 0
33 34 1	0 0 0 0
33 35 1	0 0 0 0
33 36 1	0 0 0 0
26 33 1	0 0 0 0
37 38 1	0 0 0 0
37 39 1	0 0 0 0
26 37 1	0 0 0 0
40 41 1	0 0 0 0
37 40 1	0 0 0 0
M END
$$$$
M0014
Spartan	02132115073D
41 43 0	0 0 0 0	0 0 0	999	V2	0
-3.0784	1.543	-2.2218	H	0	0	0	0	0	0	0	0	0	0	0	0
-3.1218	1.4812	-1.1398	C	0	0	0	0	0	0	0	0	0	0	0	0
-3.4972	0.1711	-0.5103	C	0	0	0	0	0	0	0	0	0	0	0	0
-2.0779	0.6893	-0.395	C	0	0	0	0	0	0	0	0	0	0	0	0
-3.481	2.3776	-0.645	H	0	0	0	0	0	0	0	0	0	0	0	0
-3.6608	-0.6864	-1.1573	H	0	0	0	0	0	0	0	0	0	0	0	0
-4.1428	0.1989	0.3628	H	0	0	0	0	0	0	0	0	0	0	0	0
-1.6075	1.2623	0.9556	C	0	0	0	0	0	0	0	0	0	0	0	0
-0.9939	-0.0409	-1.143	C	0	0	0	0	0	0	0	0	0	0	0	0
-0.0251	-0.6509	-0.4513	C	0	0	0	0	0	0	0	0	0	0	0	0
-1.0053	0.1243	1.7882	C	0	0	0	0	0	0	0	0	0	0	0	0
-0.6146	0.53	2.7293	H	0	0	0	0	0	0	0	0	0	0	0	0
-1.8325	-0.549	2.0526	H	0	0	0	0	0	0	0	0	0	0	0	0
0.0651	-0.6896	1.0555	C	0	0	0	0	0	0	0	0	0	0	0	0
-0.0293	-1.7426	1.3543	H	0	0	0	0	0	0	0	0	0	0	0	0
-1.0375	-0.0227	-2.6476	C	0	0	0	0	0	0	0	0	0	0	0	0
-0.9291	0.9971	-3.0364	H	0	0	0	0	0	0	0	0	0	0	0	0
-1.996	-0.4059	-3.0214	H	0	0	0	0	0	0	0	0	0	0	0	0
-0.2526	-0.6409	-3.087	H	0	0	0	0	0	0	0	0	0	0	0	0
1.247	-1.2864	-0.9506	C	0	0	0	0	0	0	0	0	0	0	0	0
1.5344	-0.9699	-1.9578	H	0	0	0	0	0	0	0	0	0	0	0	0
1.138	-2.3787	-0.9631	H	0	0	0	0	0	0	0	0	0	0	0	0
1.5318	-0.305	1.3069	C	0	0	0	0	0	0	0	0	0	0	0	0
1.6336	0.7864	1.3349	H	0	0	0	0	0	0	0	0	0	0	0	0
1.8966	-0.693	2.2635	H	0	0	0	0	0	0	0	0	0	0	0	0
2.3299	-0.8818	0.1001	C	0	0	0	0	0	0	0	0	0	0	0	0
-2.6842	1.8511	1.6795	O	0	0	0	0	0	0	0	0	0	0	0	0
-3.1698	1.1414	2.1155	H	0	0	0	0	0	0	0	0	0	0	0	0
-0.6284	2.4111	0.721	C	0	0	0	0	0	0	0	0	0	0	0	0
-1.1525	3.2382	0.2336	H	0	0	0	0	0	0	0	0	0	0	0	0
0.1999	2.1014	0.0796	H	0	0	0	0	0	0	0	0	0	0	0	0
-0.2294	2.7701	1.6743	H	0	0	0	0	0	0	0	0	0	0	0	0
3.2745	0.1762	-0.4779	C	0	0	0	0	0	0	0	0	0	0	0	0
2.6995	1.0281	-0.8577	H	0	0	0	0	0	0	0	0	0	0	0	0
3.8684	-0.2248	-1.3082	H	0	0	0	0	0	0	0	0	0	0	0	0
3.9659	0.5519	0.2858	H	0	0	0	0	0	0	0	0	0	0	0	0
3.1534	-2.0971	0.5215	C	0	0	0	0	0	0	0	0	0	0	0	0
3.6506	-2.524	-0.3652	H	0	0	0	0	0	0	0	0	0	0	0	0
3.9395	-1.7767	1.2247	H	0	0	0	0	0	0	0	0	0	0	0	0
2.2969	-3.048	1.1259	O	0	0	0	0	0	0	0	0	0	0	0	0
2.8226	-3.8167	1.371	H	0	0	0	0	0	0	0	0	0	0	0	0
1 2 1	0 0 0 0
2 5 1	0 0 0 0
2 3 1	0 0 0 0
2 4 1	0 0 0 0
3 6 1	0 0 0 0
3 7 1	0 0 0 0
3 4 1	0 0 0 0
4 8 1	0 0 0 0
4 9 1	0 0 0 0
9 10 2	0 0 0 0
11 12 1	0 0 0 0
11 13 1	0 0 0 0
8 11 1	0 0 0 0
14 15 1	0 0 0 0
11 14 1	0 0 0 0
10 14 1	0 0 0 0
16 17 1	0 0 0 0
16 18 1	0 0 0 0
16 19 1	0 0 0 0
9 16 1	0 0 0 0
20 21 1	0 0 0 0
20 22 1	0 0 0 0
10 20 1	0 0 0 0
23 24 1	0 0 0 0
23 25 1	0 0 0 0
14 23 1	0 0 0 0
23 26 1	0 0 0 0
20 26 1	0 0 0 0
27 28 1	0 0 0 0
8 27 1	0 0 0 0
29 30 1	0 0 0 0
29 31 1	0 0 0 0
29 32 1	0 0 0 0
8 29 1	0 0 0 0
33 34 1	0 0 0 0
33 35 1	0 0 0 0
33 36 1	0 0 0 0
26 33 1	0 0 0 0
37 38 1	0 0 0 0
37 39 1	0 0 0 0
26 37 1	0 0 0 0
40 41 1	0 0 0 0
37 40 1	0 0 0 0
M END
$$$$
M0015
Spartan	02132115073D
41 43 0	0 0 0 0	0 0 0	999	V2	0
-3.1295	1.5011	-2.2101	H	0	0	0	0	0	0	0	0	0	0	0	0
-3.1602	1.4538	-1.1268	C	0	0	0	0	0	0	0	0	0	0	0	0
-3.5106	0.1475	-0.4747	C	0	0	0	0	0	0	0	0	0	0	0	0
-2.0952	0.6783	-0.3914	C	0	0	0	0	0	0	0	0	0	0	0	0
-3.5212	2.354	-0.6417	H	0	0	0	0	0	0	0	0	0	0	0	0
-3.6749	-0.7166	-1.1128	H	0	0	0	0	0	0	0	0	0	0	0	0
-4.1111	0.1788	0.4275	H	0	0	0	0	0	0	0	0	0	0	0	0
-1.6143	1.249	0.9469	C	0	0	0	0	0	0	0	0	0	0	0	0
-1.0131	-0.0472	-1.1456	C	0	0	0	0	0	0	0	0	0	0	0	0
-0.0437	-0.6633	-0.4602	C	0	0	0	0	0	0	0	0	0	0	0	0
-1.0157	0.109	1.7823	C	0	0	0	0	0	0	0	0	0	0	0	0
-0.606	0.513	2.7195	H	0	0	0	0	0	0	0	0	0	0	0	0
-1.855	-0.5382	2.0569	H	0	0	0	0	0	0	0	0	0	0	0	0
0.049	-0.7106	1.0465	C	0	0	0	0	0	0	0	0	0	0	0	0
-0.0575	-1.7641	1.339	H	0	0	0	0	0	0	0	0	0	0	0	0
-1.068	-0.0286	-2.6497	C	0	0	0	0	0	0	0	0	0	0	0	0
-0.972	0.9922	-3.0393	H	0	0	0	0	0	0	0	0	0	0	0	0
-2.026	-0.4203	-3.0154	H	0	0	0	0	0	0	0	0	0	0	0	0
-0.2808	-0.6403	-3.0947	H	0	0	0	0	0	0	0	0	0	0	0	0
1.2212	-1.3092	-0.9661	C	0	0	0	0	0	0	0	0	0	0	0	0
1.5081	-0.9952	-1.9757	H	0	0	0	0	0	0	0	0	0	0	0	0
1.1023	-2.4018	-0.9781	H	0	0	0	0	0	0	0	0	0	0	0	0
1.521	-0.3452	1.2974	C	0	0	0	0	0	0	0	0	0	0	0	0
1.6359	0.7448	1.3388	H	0	0	0	0	0	0	0	0	0	0	0	0
1.8848	-0.749	2.248	H	0	0	0	0	0	0	0	0	0	0	0	0
2.311	-0.9148	0.0813	C	0	0	0	0	0	0	0	0	0	0	0	0
-2.7576	1.766	1.6264	O	0	0	0	0	0	0	0	0	0	0	0	0
-2.4457	2.1542	2.4516	H	0	0	0	0	0	0	0	0	0	0	0	0
-0.6254	2.3945	0.708	C	0	0	0	0	0	0	0	0	0	0	0	0
-1.1334	3.2129	0.1889	H	0	0	0	0	0	0	0	0	0	0	0	0
0.2233	2.072	0.0995	H	0	0	0	0	0	0	0	0	0	0	0	0
-0.2348	2.7747	1.6608	H	0	0	0	0	0	0	0	0	0	0	0	0
3.2546	0.1454	-0.4952	C	0	0	0	0	0	0	0	0	0	0	0	0
2.6782	1.0003	-0.8676	H	0	0	0	0	0	0	0	0	0	0	0	0
3.8436	-0.2511	-1.3312	H	0	0	0	0	0	0	0	0	0	0	0	0
3.9508	0.5161	0.2671	H	0	0	0	0	0	0	0	0	0	0	0	0
3.1347	-2.135	0.4886	C	0	0	0	0	0	0	0	0	0	0	0	0
3.6231	-2.5578	-0.4049	H	0	0	0	0	0	0	0	0	0	0	0	0
3.9279	-1.8215	1.1872	H	0	0	0	0	0	0	0	0	0	0	0	0
2.2796	-3.0866	1.0942	O	0	0	0	0	0	0	0	0	0	0	0	0
2.8026	-3.8611	1.3244	H	0	0	0	0	0	0	0	0	0	0	0	0
1 2 1	0 0 0 0
2 5 1	0 0 0 0
2 3 1	0 0 0 0
2 4 1	0 0 0 0
3 6 1	0 0 0 0
3 7 1	0 0 0 0
3 4 1	0 0 0 0
4 8 1	0 0 0 0
4 9 1	0 0 0 0
9 10 2	0 0 0 0
11 12 1	0 0 0 0
11 13 1	0 0 0 0
8 11 1	0 0 0 0
14 15 1	0 0 0 0
11 14 1	0 0 0 0
10 14 1	0 0 0 0
16 17 1	0 0 0 0
16 18 1	0 0 0 0
16 19 1	0 0 0 0
9 16 1	0 0 0 0
20 21 1	0 0 0 0
20 22 1	0 0 0 0
10 20 1	0 0 0 0
23 24 1	0 0 0 0
23 25 1	0 0 0 0
14 23 1	0 0 0 0
23 26 1	0 0 0 0
20 26 1	0 0 0 0
27 28 1	0 0 0 0
8 27 1	0 0 0 0
29 30 1	0 0 0 0
29 31 1	0 0 0 0
29 32 1	0 0 0 0
8 29 1	0 0 0 0
33 34 1	0 0 0 0
33 35 1	0 0 0 0
33 36 1	0 0 0 0
26 33 1	0 0 0 0
37 38 1	0 0 0 0
37 39 1	0 0 0 0
26 37 1	0 0 0 0
40 41 1	0 0 0 0
37 40 1	0 0 0 0
M END
$$$$
M0016
Spartan	02132115073D
41 43 0	0 0 0 0	0 0 0	999	V2	0
-3.3661	1.2202	-2.1655	H	0	0	0	0	0	0	0	0	0	0	0	0
-3.3483	1.1889	-1.0812	C	0	0	0	0	0	0	0	0	0	0	0	0
-3.5263	-0.1373	-0.3992	C	0	0	0	0	0	0	0	0	0	0	0	0
-2.1789	0.555	-0.3734	C	0	0	0	0	0	0	0	0	0	0	0	0
-3.7906	2.0507	-0.5919	H	0	0	0	0	0	0	0	0	0	0	0	0
-3.6133	-1.0286	-1.0147	H	0	0	0	0	0	0	0	0	0	0	0	0
-4.1289	-0.1612	0.5045	H	0	0	0	0	0	0	0	0	0	0	0	0
-1.711	1.2182	0.9371	C	0	0	0	0	0	0	0	0	0	0	0	0
-1.049	-0.0568	-1.1566	C	0	0	0	0	0	0	0	0	0	0	0	0
-0.0023	-0.5603	-0.4943	C	0	0	0	0	0	0	0	0	0	0	0	0
-0.9651	0.173	1.7757	C	0	0	0	0	0	0	0	0	0	0	0	0
-0.5461	0.6542	2.6678	H	0	0	0	0	0	0	0	0	0	0	0	0
-1.7173	-0.5459	2.13	H	0	0	0	0	0	0	0	0	0	0	0	0
0.1195	-0.5976	1.0113	C	0	0	0	0	0	0	0	0	0	0	0	0
0.0547	-1.6526	1.3192	H	0	0	0	0	0	0	0	0	0	0	0	0
-1.1212	-0.0266	-2.6593	C	0	0	0	0	0	0	0	0	0	0	0	0
-1.1489	1.0041	-3.0334	H	0	0	0	0	0	0	0	0	0	0	0	0
-2.0309	-0.5221	-3.0229	H	0	0	0	0	0	0	0	0	0	0	0	0
-0.2721	-0.5364	-3.1202	H	0	0	0	0	0	0	0	0	0	0	0	0
1.321	-1.0251	-1.0666	C	0	0	0	0	0	0	0	0	0	0	0	0
1.6139	-0.4318	-1.9394	H	0	0	0	0	0	0	0	0	0	0	0	0
1.2729	-2.0703	-1.4065	H	0	0	0	0	0	0	0	0	0	0	0	0
1.5751	-0.1625	1.2221	C	0	0	0	0	0	0	0	0	0	0	0	0
1.6527	0.9272	1.1146	H	0	0	0	0	0	0	0	0	0	0	0	0
1.9693	-0.4284	2.2079	H	0	0	0	0	0	0	0	0	0	0	0	0
2.3581	-0.8659	0.0892	C	0	0	0	0	0	0	0	0	0	0	0	0
-2.8081	1.7239	1.6909	O	0	0	0	0	0	0	0	0	0	0	0	0
-3.2113	0.986	2.1615	H	0	0	0	0	0	0	0	0	0	0	0	0
-0.8585	2.4474	0.6277	C	0	0	0	0	0	0	0	0	0	0	0	0
-1.4717	3.1954	0.1162	H	0	0	0	0	0	0	0	0	0	0	0	0
-0.013	2.1937	-0.0161	H	0	0	0	0	0	0	0	0	0	0	0	0
-0.482	2.8865	1.5564	H	0	0	0	0	0	0	0	0	0	0	0	0
3.5749	-0.0455	-0.3443	C	0	0	0	0	0	0	0	0	0	0	0	0
3.2639	0.9271	-0.7409	H	0	0	0	0	0	0	0	0	0	0	0	0
4.1472	-0.5598	-1.127	H	0	0	0	0	0	0	0	0	0	0	0	0
4.2449	0.1515	0.5017	H	0	0	0	0	0	0	0	0	0	0	0	0
2.8059	-2.2679	0.5438	C	0	0	0	0	0	0	0	0	0	0	0	0
1.9336	-2.8579	0.8454	H	0	0	0	0	0	0	0	0	0	0	0	0
3.2674	-2.7892	-0.3116	H	0	0	0	0	0	0	0	0	0	0	0	0
3.6694	-2.2685	1.6611	O	0	0	0	0	0	0	0	0	0	0	0	0
4.5165	-1.9049	1.3807	H	0	0	0	0	0	0	0	0	0	0	0	0
1 2 1	0 0 0 0
2 5 1	0 0 0 0
2 3 1	0 0 0 0
2 4 1	0 0 0 0
3 6 1	0 0 0 0
3 7 1	0 0 0 0
3 4 1	0 0 0 0
4 8 1	0 0 0 0
4 9 1	0 0 0 0
9 10 2	0 0 0 0
11 12 1	0 0 0 0
11 13 1	0 0 0 0
8 11 1	0 0 0 0
14 15 1	0 0 0 0
11 14 1	0 0 0 0
10 14 1	0 0 0 0
16 17 1	0 0 0 0
16 18 1	0 0 0 0
16 19 1	0 0 0 0
9 16 1	0 0 0 0
20 21 1	0 0 0 0
20 22 1	0 0 0 0
10 20 1	0 0 0 0
23 24 1	0 0 0 0
23 25 1	0 0 0 0
14 23 1	0 0 0 0
23 26 1	0 0 0 0
20 26 1	0 0 0 0
27 28 1	0 0 0 0
8 27 1	0 0 0 0
29 30 1	0 0 0 0
29 31 1	0 0 0 0
29 32 1	0 0 0 0
8 29 1	0 0 0 0
33 34 1	0 0 0 0
33 35 1	0 0 0 0
33 36 1	0 0 0 0
26 33 1	0 0 0 0
37 38 1	0 0 0 0
37 39 1	0 0 0 0
26 37 1	0 0 0 0
40 41 1	0 0 0 0
37 40 1	0 0 0 0
M END
$$$$
M0017
Spartan	02132115073D
41 43 0	0 0 0 0	0 0 0	999	V2	0
-3.3663	1.2337	-2.1598	H	0	0	0	0	0	0	0	0	0	0	0	0
-3.3529	1.2027	-1.0754	C	0	0	0	0	0	0	0	0	0	0	0	0
-3.5482	-0.1198	-0.3915	C	0	0	0	0	0	0	0	0	0	0	0	0
-2.1902	0.5486	-0.3703	C	0	0	0	0	0	0	0	0	0	0	0	0
-3.7834	2.0719	-0.5899	H	0	0	0	0	0	0	0	0	0	0	0	0
-3.65	-1.0072	-1.0108	H	0	0	0	0	0	0	0	0	0	0	0	0
-4.1169	-0.1312	0.5318	H	0	0	0	0	0	0	0	0	0	0	0	0
-1.7145	1.1881	0.9387	C	0	0	0	0	0	0	0	0	0	0	0	0
-1.0692	-0.077	-1.1549	C	0	0	0	0	0	0	0	0	0	0	0	0
-0.0285	-0.5996	-0.4974	C	0	0	0	0	0	0	0	0	0	0	0	0
-0.9894	0.1229	1.7717	C	0	0	0	0	0	0	0	0	0	0	0	0
-0.5651	0.584	2.6753	H	0	0	0	0	0	0	0	0	0	0	0	0
-1.7638	-0.5743	2.1067	H	0	0	0	0	0	0	0	0	0	0	0	0
0.0986	-0.6412	1.0074	C	0	0	0	0	0	0	0	0	0	0	0	0
0.0356	-1.6976	1.3115	H	0	0	0	0	0	0	0	0	0	0	0	0
-1.1528	-0.0547	-2.6569	C	0	0	0	0	0	0	0	0	0	0	0	0
-1.1678	0.9732	-3.0391	H	0	0	0	0	0	0	0	0	0	0	0	0
-2.0732	-0.5382	-3.0088	H	0	0	0	0	0	0	0	0	0	0	0	0
-0.3164	-0.5817	-3.1207	H	0	0	0	0	0	0	0	0	0	0	0	0
1.2833	-1.0923	-1.07	C	0	0	0	0	0	0	0	0	0	0	0	0
1.5717	-0.5375	-1.9684	H	0	0	0	0	0	0	0	0	0	0	0	0
1.2224	-2.1497	-1.3666	H	0	0	0	0	0	0	0	0	0	0	0	0
1.5556	-0.2068	1.2121	C	0	0	0	0	0	0	0	0	0	0	0	0
1.6332	0.8838	1.1134	H	0	0	0	0	0	0	0	0	0	0	0	0
1.9573	-0.4798	2.193	H	0	0	0	0	0	0	0	0	0	0	0	0
2.3342	-0.9009	0.0691	C	0	0	0	0	0	0	0	0	0	0	0	0
-2.8739	1.6146	1.6508	O	0	0	0	0	0	0	0	0	0	0	0	0
-2.5684	2.0516	2.4552	H	0	0	0	0	0	0	0	0	0	0	0	0
-0.8397	2.4107	0.6453	C	0	0	0	0	0	0	0	0	0	0	0	0
-1.4309	3.1654	0.1181	H	0	0	0	0	0	0	0	0	0	0	0	0
0.0231	2.1509	0.0267	H	0	0	0	0	0	0	0	0	0	0	0	0
-0.4657	2.8503	1.5788	H	0	0	0	0	0	0	0	0	0	0	0	0
3.5235	-0.0554	-0.3911	C	0	0	0	0	0	0	0	0	0	0	0	0
3.1814	0.902	-0.7981	H	0	0	0	0	0	0	0	0	0	0	0	0
4.1	-0.5655	-1.1733	H	0	0	0	0	0	0	0	0	0	0	0	0
4.198	0.1732	0.4434	H	0	0	0	0	0	0	0	0	0	0	0	0
2.8208	-2.2879	0.5274	C	0	0	0	0	0	0	0	0	0	0	0	0
1.9669	-2.8892	0.8578	H	0	0	0	0	0	0	0	0	0	0	0	0
3.2708	-2.8107	-0.3333	H	0	0	0	0	0	0	0	0	0	0	0	0
3.7111	-2.2592	1.6228	O	0	0	0	0	0	0	0	0	0	0	0	0
4.5398	-1.8701	1.3195	H	0	0	0	0	0	0	0	0	0	0	0	0
1 2 1	0 0 0 0
2 5 1	0 0 0 0
2 3 1	0 0 0 0
2 4 1	0 0 0 0
3 6 1	0 0 0 0
3 7 1	0 0 0 0
3 4 1	0 0 0 0
4 8 1	0 0 0 0
4 9 1	0 0 0 0
9 10 2	0 0 0 0
11 12 1	0 0 0 0
11 13 1	0 0 0 0
8 11 1	0 0 0 0
14 15 1	0 0 0 0
11 14 1	0 0 0 0
10 14 1	0 0 0 0
16 17 1	0 0 0 0
16 18 1	0 0 0 0
16 19 1	0 0 0 0
9 16 1	0 0 0 0
20 21 1	0 0 0 0
20 22 1	0 0 0 0
10 20 1	0 0 0 0
23 24 1	0 0 0 0
23 25 1	0 0 0 0
14 23 1	0 0 0 0
23 26 1	0 0 0 0
20 26 1	0 0 0 0
27 28 1	0 0 0 0
8 27 1	0 0 0 0
29 30 1	0 0 0 0
29 31 1	0 0 0 0
29 32 1	0 0 0 0
8 29 1	0 0 0 0
33 34 1	0 0 0 0
33 35 1	0 0 0 0
33 36 1	0 0 0 0
26 33 1	0 0 0 0
37 38 1	0 0 0 0
37 39 1	0 0 0 0
26 37 1	0 0 0 0
40 41 1	0 0 0 0
37 40 1	0 0 0 0
M END
$$$$
M0018
Spartan	02132115073D
41 43 0	0 0 0 0	0 0 0	999	V2	0
-3.204	1.377	-2.191	H	0	0	0	0	0	0	0	0	0	0	0	0
-3.2076	1.3546	-1.1066	C	0	0	0	0	0	0	0	0	0	0	0	0
-3.4778	0.0494	-0.4146	C	0	0	0	0	0	0	0	0	0	0	0	0
-2.0913	0.6488	-0.3782	C	0	0	0	0	0	0	0	0	0	0	0	0
-3.6251	2.2494	-0.6537	H	0	0	0	0	0	0	0	0	0	0	0	0
-3.6232	-0.8353	-1.0281	H	0	0	0	0	0	0	0	0	0	0	0	0
-4.0528	0.0807	0.5051	H	0	0	0	0	0	0	0	0	0	0	0	0
-1.6123	1.2519	0.9566	C	0	0	0	0	0	0	0	0	0	0	0	0
-0.9909	-0.0374	-1.1431	C	0	0	0	0	0	0	0	0	0	0	0	0
-0.0122	-0.6349	-0.4544	C	0	0	0	0	0	0	0	0	0	0	0	0
-0.9918	0.1336	1.7969	C	0	0	0	0	0	0	0	0	0	0	0	0
-0.5768	0.5631	2.7166	H	0	0	0	0	0	0	0	0	0	0	0	0
-1.8216	-0.5138	2.1001	H	0	0	0	0	0	0	0	0	0	0	0	0
0.066	-0.6901	1.0534	C	0	0	0	0	0	0	0	0	0	0	0	0
-0.0446	-1.7455	1.338	H	0	0	0	0	0	0	0	0	0	0	0	0
-1.0399	-0.0057	-2.6468	C	0	0	0	0	0	0	0	0	0	0	0	0
-1.0041	1.0233	-3.0253	H	0	0	0	0	0	0	0	0	0	0	0	0
-1.9707	-0.451	-3.0225	H	0	0	0	0	0	0	0	0	0	0	0	0
-0.2149	-0.5638	-3.0946	H	0	0	0	0	0	0	0	0	0	0	0	0
1.2634	-1.2586	-0.9619	C	0	0	0	0	0	0	0	0	0	0	0	0
1.5656	-0.897	-1.9502	H	0	0	0	0	0	0	0	0	0	0	0	0
1.1437	-2.3476	-1.0313	H	0	0	0	0	0	0	0	0	0	0	0	0
1.5368	-0.3293	1.3162	C	0	0	0	0	0	0	0	0	0	0	0	0
1.6539	0.7615	1.3437	H	0	0	0	0	0	0	0	0	0	0	0	0
1.8885	-0.7192	2.2774	H	0	0	0	0	0	0	0	0	0	0	0	0
2.3384	-0.9166	0.1186	C	0	0	0	0	0	0	0	0	0	0	0	0
-2.7057	1.7276	1.7375	O	0	0	0	0	0	0	0	0	0	0	0	0
-2.927	2.613	1.4294	H	0	0	0	0	0	0	0	0	0	0	0	0
-0.6439	2.4093	0.6989	C	0	0	0	0	0	0	0	0	0	0	0	0
-1.1508	3.2106	0.1443	H	0	0	0	0	0	0	0	0	0	0	0	0
0.2115	2.0902	0.0981	H	0	0	0	0	0	0	0	0	0	0	0	0
-0.2785	2.8165	1.6477	H	0	0	0	0	0	0	0	0	0	0	0	0
3.3414	0.1087	-0.4183	C	0	0	0	0	0	0	0	0	0	0	0	0
2.8134	0.9929	-0.794	H	0	0	0	0	0	0	0	0	0	0	0	0
3.9361	-0.3027	-1.2433	H	0	0	0	0	0	0	0	0	0	0	0	0
4.0316	0.4392	0.3678	H	0	0	0	0	0	0	0	0	0	0	0	0
3.1033	-2.1712	0.5364	C	0	0	0	0	0	0	0	0	0	0	0	0
3.6061	-2.6003	-0.3464	H	0	0	0	0	0	0	0	0	0	0	0	0
3.8836	-1.8941	1.2646	H	0	0	0	0	0	0	0	0	0	0	0	0
2.1967	-3.0994	1.101	O	0	0	0	0	0	0	0	0	0	0	0	0
2.6877	-3.8877	1.3559	H	0	0	0	0	0	0	0	0	0	0	0	0
1 2 1	0 0 0 0
2 5 1	0 0 0 0
2 3 1	0 0 0 0
2 4 1	0 0 0 0
3 6 1	0 0 0 0
3 7 1	0 0 0 0
3 4 1	0 0 0 0
4 8 1	0 0 0 0
4 9 1	0 0 0 0
9 10 2	0 0 0 0
11 12 1	0 0 0 0
11 13 1	0 0 0 0
8 11 1	0 0 0 0
14 15 1	0 0 0 0
11 14 1	0 0 0 0
10 14 1	0 0 0 0
16 17 1	0 0 0 0
16 18 1	0 0 0 0
16 19 1	0 0 0 0
9 16 1	0 0 0 0
20 21 1	0 0 0 0
20 22 1	0 0 0 0
10 20 1	0 0 0 0
23 24 1	0 0 0 0
23 25 1	0 0 0 0
14 23 1	0 0 0 0
23 26 1	0 0 0 0
20 26 1	0 0 0 0
27 28 1	0 0 0 0
8 27 1	0 0 0 0
29 30 1	0 0 0 0
29 31 1	0 0 0 0
29 32 1	0 0 0 0
8 29 1	0 0 0 0
33 34 1	0 0 0 0
33 35 1	0 0 0 0
33 36 1	0 0 0 0
26 33 1	0 0 0 0
37 38 1	0 0 0 0
37 39 1	0 0 0 0
26 37 1	0 0 0 0
40 41 1	0 0 0 0
37 40 1	0 0 0 0
M END
$$$$
M0019
Spartan	02132115073D
41 43 0	0 0 0 0	0 0 0	999	V2	0
-3.1772	1.3701	-2.1995	H	0	0	0	0	0	0	0	0	0	0	0	0
-3.1898	1.3358	-1.1149	C	0	0	0	0	0	0	0	0	0	0	0	0
-3.4658	0.0247	-0.4335	C	0	0	0	0	0	0	0	0	0	0	0	0
-2.0774	0.6222	-0.3857	C	0	0	0	0	0	0	0	0	0	0	0	0
-3.6035	2.2326	-0.6597	H	0	0	0	0	0	0	0	0	0	0	0	0
-3.6104	-0.8549	-1.0544	H	0	0	0	0	0	0	0	0	0	0	0	0
-4.043	0.0484	0.4846	H	0	0	0	0	0	0	0	0	0	0	0	0
-1.6015	1.219	0.9533	C	0	0	0	0	0	0	0	0	0	0	0	0
-0.9757	-0.0593	-1.1532	C	0	0	0	0	0	0	0	0	0	0	0	0
0.0062	-0.6564	-0.4695	C	0	0	0	0	0	0	0	0	0	0	0	0
-0.9773	0.098	1.7875	C	0	0	0	0	0	0	0	0	0	0	0	0
-0.5653	0.5232	2.7104	H	0	0	0	0	0	0	0	0	0	0	0	0
-1.8046	-0.5551	2.0845	H	0	0	0	0	0	0	0	0	0	0	0	0
0.0839	-0.7155	1.0384	C	0	0	0	0	0	0	0	0	0	0	0	0
-0.0307	-1.7746	1.3135	H	0	0	0	0	0	0	0	0	0	0	0	0
-1.0258	-0.0255	-2.657	C	0	0	0	0	0	0	0	0	0	0	0	0
-0.9847	1.0039	-3.0332	H	0	0	0	0	0	0	0	0	0	0	0	0
-1.959	-0.4661	-3.0319	H	0	0	0	0	0	0	0	0	0	0	0	0
-0.2044	-0.5873	-3.1064	H	0	0	0	0	0	0	0	0	0	0	0	0
1.2834	-1.2767	-0.977	C	0	0	0	0	0	0	0	0	0	0	0	0
1.5817	-0.9197	-1.968	H	0	0	0	0	0	0	0	0	0	0	0	0
1.1674	-2.3674	-1.0378	H	0	0	0	0	0	0	0	0	0	0	0	0
1.5539	-0.3432	1.2951	C	0	0	0	0	0	0	0	0	0	0	0	0
1.6583	0.748	1.3188	H	0	0	0	0	0	0	0	0	0	0	0	0
1.9162	-0.7039	2.2679	H	0	0	0	0	0	0	0	0	0	0	0	0
2.3598	-0.9288	0.0986	C	0	0	0	0	0	0	0	0	0	0	0	0
-2.6952	1.6819	1.7413	O	0	0	0	0	0	0	0	0	0	0	0	0
-2.9452	2.556	1.419	H	0	0	0	0	0	0	0	0	0	0	0	0
-0.6394	2.3839	0.7038	C	0	0	0	0	0	0	0	0	0	0	0	0
-1.1529	3.1876	0.1601	H	0	0	0	0	0	0	0	0	0	0	0	0
0.2149	2.077	0.096	H	0	0	0	0	0	0	0	0	0	0	0	0
-0.274	2.7842	1.6554	H	0	0	0	0	0	0	0	0	0	0	0	0
3.3584	0.102	-0.4357	C	0	0	0	0	0	0	0	0	0	0	0	0
2.8305	0.9873	-0.8087	H	0	0	0	0	0	0	0	0	0	0	0	0
3.952	-0.3079	-1.2616	H	0	0	0	0	0	0	0	0	0	0	0	0
4.0507	0.4295	0.3498	H	0	0	0	0	0	0	0	0	0	0	0	0
3.1331	-2.1886	0.5132	C	0	0	0	0	0	0	0	0	0	0	0	0
3.622	-2.6213	-0.3663	H	0	0	0	0	0	0	0	0	0	0	0	0
3.9248	-1.9145	1.2298	H	0	0	0	0	0	0	0	0	0	0	0	0
2.3163	-3.2182	1.0366	O	0	0	0	0	0	0	0	0	0	0	0	0
1.9892	-2.9302	1.8961	H	0	0	0	0	0	0	0	0	0	0	0	0
1 2 1	0 0 0 0
2 5 1	0 0 0 0
2 3 1	0 0 0 0
2 4 1	0 0 0 0
3 6 1	0 0 0 0
3 7 1	0 0 0 0
3 4 1	0 0 0 0
4 8 1	0 0 0 0
4 9 1	0 0 0 0
9 10 2	0 0 0 0
11 12 1	0 0 0 0
11 13 1	0 0 0 0
8 11 1	0 0 0 0
14 15 1	0 0 0 0
11 14 1	0 0 0 0
10 14 1	0 0 0 0
16 17 1	0 0 0 0
16 18 1	0 0 0 0
16 19 1	0 0 0 0
9 16 1	0 0 0 0
20 21 1	0 0 0 0
20 22 1	0 0 0 0
10 20 1	0 0 0 0
23 24 1	0 0 0 0
23 25 1	0 0 0 0
14 23 1	0 0 0 0
23 26 1	0 0 0 0
20 26 1	0 0 0 0
27 28 1	0 0 0 0
8 27 1	0 0 0 0
29 30 1	0 0 0 0
29 31 1	0 0 0 0
29 32 1	0 0 0 0
8 29 1	0 0 0 0
33 34 1	0 0 0 0
33 35 1	0 0 0 0
33 36 1	0 0 0 0
26 33 1	0 0 0 0
37 38 1	0 0 0 0
37 39 1	0 0 0 0
26 37 1	0 0 0 0
40 41 1	0 0 0 0
37 40 1	0 0 0 0
M END
$$$$
M0020
Spartan	02132115073D
41 43 0	0 0 0 0	0 0 0	999	V2	0
-3.0975	1.4339	-1.8093	H	0	0	0	0	0	0	0	0	0	0	0	0
-3.2536	0.951	-0.8503	C	0	0	0	0	0	0	0	0	0	0	0	0
-3.3692	-0.5396	-0.8205	C	0	0	0	0	0	0	0	0	0	0	0	0
-2.1101	0.1141	-0.2926	C	0	0	0	0	0	0	0	0	0	0	0	0
-3.8651	1.5298	-0.1684	H	0	0	0	0	0	0	0	0	0	0	0	0
-3.3169	-1.0927	-1.7527	H	0	0	0	0	0	0	0	0	0	0	0	0
-4.0201	-0.9954	-0.082	H	0	0	0	0	0	0	0	0	0	0	0	0
-1.9183	0.0158	1.2342	C	0	0	0	0	0	0	0	0	0	0	0	0
-0.8571	0.0362	-1.1263	C	0	0	0	0	0	0	0	0	0	0	0	0
0.3461	-0.0929	-0.5564	C	0	0	0	0	0	0	0	0	0	0	0	0
-0.5563	0.6022	1.6435	C	0	0	0	0	0	0	0	0	0	0	0	0
-0.5275	1.6669	1.3784	H	0	0	0	0	0	0	0	0	0	0	0	0
-0.4487	0.5375	2.7357	H	0	0	0	0	0	0	0	0	0	0	0	0
0.5601	-0.1433	0.9367	C	0	0	0	0	0	0	0	0	0	0	0	0
0.54	-1.1876	1.2651	H	0	0	0	0	0	0	0	0	0	0	0	0
-0.9751	0.1909	-2.6243	C	0	0	0	0	0	0	0	0	0	0	0	0
-1.0614	1.2483	-2.9078	H	0	0	0	0	0	0	0	0	0	0	0	0
-1.8481	-0.3246	-3.0371	H	0	0	0	0	0	0	0	0	0	0	0	0
-0.0947	-0.2095	-3.1334	H	0	0	0	0	0	0	0	0	0	0	0	0
1.6914	-0.0416	-1.2569	C	0	0	0	0	0	0	0	0	0	0	0	0
1.7879	0.8946	-1.8225	H	0	0	0	0	0	0	0	0	0	0	0	0
1.8342	-0.8467	-1.9933	H	0	0	0	0	0	0	0	0	0	0	0	0
1.9858	0.3886	1.1152	C	0	0	0	0	0	0	0	0	0	0	0	0
1.9732	1.4877	1.1291	H	0	0	0	0	0	0	0	0	0	0	0	0
2.4535	0.0522	2.0472	H	0	0	0	0	0	0	0	0	0	0	0	0
2.7612	-0.092	-0.134	C	0	0	0	0	0	0	0	0	0	0	0	0
-1.9366	-1.3886	1.5143	O	0	0	0	0	0	0	0	0	0	0	0	0
-1.6899	-1.4993	2.4423	H	0	0	0	0	0	0	0	0	0	0	0	0
-3.0231	0.6944	2.0496	C	0	0	0	0	0	0	0	0	0	0	0	0
-4.0147	0.3097	1.7937	H	0	0	0	0	0	0	0	0	0	0	0	0
-3.0157	1.7806	1.9157	H	0	0	0	0	0	0	0	0	0	0	0	0
-2.8567	0.4915	3.1142	H	0	0	0	0	0	0	0	0	0	0	0	0
3.9582	0.8077	-0.4477	C	0	0	0	0	0	0	0	0	0	0	0	0
3.635	1.8439	-0.5931	H	0	0	0	0	0	0	0	0	0	0	0	0
4.4726	0.4855	-1.361	H	0	0	0	0	0	0	0	0	0	0	0	0
4.6872	0.7957	0.371	H	0	0	0	0	0	0	0	0	0	0	0	0
3.2981	-1.5245	0.0445	C	0	0	0	0	0	0	0	0	0	0	0	0
3.8451	-1.8073	-0.871	H	0	0	0	0	0	0	0	0	0	0	0	0
4.0167	-1.5397	0.8703	H	0	0	0	0	0	0	0	0	0	0	0	0
2.3368	-2.5064	0.3705	O	0	0	0	0	0	0	0	0	0	0	0	0
1.6732	-2.527	-0.3305	H	0	0	0	0	0	0	0	0	0	0	0	0
1 2 1	0 0 0 0
2 5 1	0 0 0 0
2 3 1	0 0 0 0
2 4 1	0 0 0 0
3 6 1	0 0 0 0
3 7 1	0 0 0 0
3 4 1	0 0 0 0
4 8 1	0 0 0 0
4 9 1	0 0 0 0
9 10 2	0 0 0 0
11 12 1	0 0 0 0
11 13 1	0 0 0 0
8 11 1	0 0 0 0
14 15 1	0 0 0 0
11 14 1	0 0 0 0
10 14 1	0 0 0 0
16 17 1	0 0 0 0
16 18 1	0 0 0 0
16 19 1	0 0 0 0
9 16 1	0 0 0 0
20 21 1	0 0 0 0
20 22 1	0 0 0 0
10 20 1	0 0 0 0
23 24 1	0 0 0 0
23 25 1	0 0 0 0
14 23 1	0 0 0 0
23 26 1	0 0 0 0
20 26 1	0 0 0 0
27 28 1	0 0 0 0
8 27 1	0 0 0 0
29 30 1	0 0 0 0
29 31 1	0 0 0 0
29 32 1	0 0 0 0
8 29 1	0 0 0 0
33 34 1	0 0 0 0
33 35 1	0 0 0 0
33 36 1	0 0 0 0
26 33 1	0 0 0 0
37 38 1	0 0 0 0
37 39 1	0 0 0 0
26 37 1	0 0 0 0
40 41 1	0 0 0 0
37 40 1	0 0 0 0
M END
$$$$
M0021
Spartan	02132115073D
41 43 0	0 0 0 0	0 0 0	999	V2	0
-3.2772	1.3742	-2.1754	H	0	0	0	0	0	0	0	0	0	0	0	0
-3.2818	1.3144	-1.0922	C	0	0	0	0	0	0	0	0	0	0	0	0
-3.5362	-0.0164	-0.4458	C	0	0	0	0	0	0	0	0	0	0	0	0
-2.1582	0.6089	-0.3788	C	0	0	0	0	0	0	0	0	0	0	0	0
-3.6905	2.1839	-0.5882	H	0	0	0	0	0	0	0	0	0	0	0	0
-3.6527	-0.888	-1.0838	H	0	0	0	0	0	0	0	0	0	0	0	0
-4.1532	-0.0331	0.4479	H	0	0	0	0	0	0	0	0	0	0	0	0
-1.6855	1.2237	0.9535	C	0	0	0	0	0	0	0	0	0	0	0	0
-1.0453	-0.0383	-1.1592	C	0	0	0	0	0	0	0	0	0	0	0	0
-0.0156	-0.5795	-0.4993	C	0	0	0	0	0	0	0	0	0	0	0	0
-0.9783	0.1359	1.7702	C	0	0	0	0	0	0	0	0	0	0	0	0
-0.5766	0.5755	2.6911	H	0	0	0	0	0	0	0	0	0	0	0	0
-1.7511	-0.5843	2.0729	H	0	0	0	0	0	0	0	0	0	0	0	0
0.1131	-0.6194	1.0046	C	0	0	0	0	0	0	0	0	0	0	0	0
0.0627	-1.6768	1.3099	H	0	0	0	0	0	0	0	0	0	0	0	0
-1.1172	-0.0034	-2.6624	C	0	0	0	0	0	0	0	0	0	0	0	0
-1.091	1.0273	-3.0364	H	0	0	0	0	0	0	0	0	0	0	0	0
-2.0513	-0.4506	-3.0263	H	0	0	0	0	0	0	0	0	0	0	0	0
-0.2966	-0.5563	-3.1243	H	0	0	0	0	0	0	0	0	0	0	0	0
1.2933	-1.0851	-1.066	C	0	0	0	0	0	0	0	0	0	0	0	0
1.5794	-0.5535	-1.979	H	0	0	0	0	0	0	0	0	0	0	0	0
1.2298	-2.1501	-1.3341	H	0	0	0	0	0	0	0	0	0	0	0	0
1.5661	-0.169	1.2055	C	0	0	0	0	0	0	0	0	0	0	0	0
1.6332	0.9205	1.0986	H	0	0	0	0	0	0	0	0	0	0	0	0
1.9693	-0.4284	2.1892	H	0	0	0	0	0	0	0	0	0	0	0	0
2.3518	-0.8603	0.0622	C	0	0	0	0	0	0	0	0	0	0	0	0
-2.7764	1.7383	1.7113	O	0	0	0	0	0	0	0	0	0	0	0	0
-3.2042	0.9979	2.1559	H	0	0	0	0	0	0	0	0	0	0	0	0
-0.8004	2.4386	0.6828	C	0	0	0	0	0	0	0	0	0	0	0	0
-1.3994	3.2233	0.212	H	0	0	0	0	0	0	0	0	0	0	0	0
0.027	2.1873	0.0154	H	0	0	0	0	0	0	0	0	0	0	0	0
-0.3967	2.8292	1.6216	H	0	0	0	0	0	0	0	0	0	0	0	0
3.5207	0.0015	-0.4187	C	0	0	0	0	0	0	0	0	0	0	0	0
3.1527	0.9605	-0.8028	H	0	0	0	0	0	0	0	0	0	0	0	0
4.0731	-0.4976	-1.225	H	0	0	0	0	0	0	0	0	0	0	0	0
4.2204	0.2005	0.3985	H	0	0	0	0	0	0	0	0	0	0	0	0
2.872	-2.2233	0.5274	C	0	0	0	0	0	0	0	0	0	0	0	0
2.024	-2.845	0.8607	H	0	0	0	0	0	0	0	0	0	0	0	0
3.3381	-2.7355	-0.331	H	0	0	0	0	0	0	0	0	0	0	0	0
3.8052	-2.0392	1.5734	O	0	0	0	0	0	0	0	0	0	0	0	0
4.1034	-2.9082	1.864	H	0	0	0	0	0	0	0	0	0	0	0	0
1 2 1	0 0 0 0
2 5 1	0 0 0 0
2 3 1	0 0 0 0
2 4 1	0 0 0 0
3 6 1	0 0 0 0
3 7 1	0 0 0 0
3 4 1	0 0 0 0
4 8 1	0 0 0 0
4 9 1	0 0 0 0
9 10 2	0 0 0 0
11 12 1	0 0 0 0
11 13 1	0 0 0 0
8 11 1	0 0 0 0
14 15 1	0 0 0 0
11 14 1	0 0 0 0
10 14 1	0 0 0 0
16 17 1	0 0 0 0
16 18 1	0 0 0 0
16 19 1	0 0 0 0
9 16 1	0 0 0 0
20 21 1	0 0 0 0
20 22 1	0 0 0 0
10 20 1	0 0 0 0
23 24 1	0 0 0 0
23 25 1	0 0 0 0
14 23 1	0 0 0 0
23 26 1	0 0 0 0
20 26 1	0 0 0 0
27 28 1	0 0 0 0
8 27 1	0 0 0 0
29 30 1	0 0 0 0
29 31 1	0 0 0 0
29 32 1	0 0 0 0
8 29 1	0 0 0 0
33 34 1	0 0 0 0
33 35 1	0 0 0 0
33 36 1	0 0 0 0
26 33 1	0 0 0 0
37 38 1	0 0 0 0
37 39 1	0 0 0 0
26 37 1	0 0 0 0
40 41 1	0 0 0 0
37 40 1	0 0 0 0
M END
$$$$
M0022
Spartan	02132115073D
41 43 0	0 0 0 0	0 0 0	999	V2	0
-3.0291	1.5643	-2.1478	H	0	0	0	0	0	0	0	0	0	0	0	0
-3.0893	1.4906	-1.0672	C	0	0	0	0	0	0	0	0	0	0	0	0
-3.5109	0.1868	-0.4552	C	0	0	0	0	0	0	0	0	0	0	0	0
-2.0782	0.6626	-0.3161	C	0	0	0	0	0	0	0	0	0	0	0	0
-3.4255	2.3915	-0.5649	H	0	0	0	0	0	0	0	0	0	0	0	0
-3.6894	-0.6597	-1.1123	H	0	0	0	0	0	0	0	0	0	0	0	0
-4.1685	0.2216	0.4083	H	0	0	0	0	0	0	0	0	0	0	0	0
-1.607	1.2144	1.0442	C	0	0	0	0	0	0	0	0	0	0	0	0
-1.0098	-0.0969	-1.0578	C	0	0	0	0	0	0	0	0	0	0	0	0
-0.0629	-0.7332	-0.3603	C	0	0	0	0	0	0	0	0	0	0	0	0
-1.0385	0.0575	1.8757	C	0	0	0	0	0	0	0	0	0	0	0	0
-0.6518	0.4487	2.8242	H	0	0	0	0	0	0	0	0	0	0	0	0
-1.8813	-0.6027	2.1235	H	0	0	0	0	0	0	0	0	0	0	0	0
0.0267	-0.7666	1.1466	C	0	0	0	0	0	0	0	0	0	0	0	0
-0.0904	-1.819	1.4485	H	0	0	0	0	0	0	0	0	0	0	0	0
-1.0476	-0.0804	-2.5628	C	0	0	0	0	0	0	0	0	0	0	0	0
-0.8983	0.9343	-2.951	H	0	0	0	0	0	0	0	0	0	0	0	0
-2.0194	-0.4266	-2.9381	H	0	0	0	0	0	0	0	0	0	0	0	0
-0.2857	-0.7293	-2.9994	H	0	0	0	0	0	0	0	0	0	0	0	0
1.2009	-1.3958	-0.8416	C	0	0	0	0	0	0	0	0	0	0	0	0
1.4597	-1.1791	-1.882	H	0	0	0	0	0	0	0	0	0	0	0	0
1.0918	-2.4898	-0.7514	H	0	0	0	0	0	0	0	0	0	0	0	0
1.5005	-0.3926	1.3996	C	0	0	0	0	0	0	0	0	0	0	0	0
1.6007	0.6923	1.5107	H	0	0	0	0	0	0	0	0	0	0	0	0
1.8789	-0.8409	2.3266	H	0	0	0	0	0	0	0	0	0	0	0	0
2.2927	-0.8772	0.1479	C	0	0	0	0	0	0	0	0	0	0	0	0
-2.6742	1.8235	1.7634	O	0	0	0	0	0	0	0	0	0	0	0	0
-3.2248	1.1192	2.1285	H	0	0	0	0	0	0	0	0	0	0	0	0
-0.6018	2.3438	0.828	C	0	0	0	0	0	0	0	0	0	0	0	0
-1.1031	3.1847	0.3398	H	0	0	0	0	0	0	0	0	0	0	0	0
0.2277	2.021	0.1951	H	0	0	0	0	0	0	0	0	0	0	0	0
-0.2073	2.6886	1.7888	H	0	0	0	0	0	0	0	0	0	0	0	0
3.0693	0.2766	-0.4917	C	0	0	0	0	0	0	0	0	0	0	0	0
2.3811	1.04	-0.873	H	0	0	0	0	0	0	0	0	0	0	0	0
3.6838	-0.0856	-1.321	H	0	0	0	0	0	0	0	0	0	0	0	0
3.732	0.7535	0.2399	H	0	0	0	0	0	0	0	0	0	0	0	0
3.2554	-2.0047	0.5396	C	0	0	0	0	0	0	0	0	0	0	0	0
4.0204	-1.618	1.2213	H	0	0	0	0	0	0	0	0	0	0	0	0
2.695	-2.7858	1.0821	H	0	0	0	0	0	0	0	0	0	0	0	0
3.9612	-2.5549	-0.5536	O	0	0	0	0	0	0	0	0	0	0	0	0
3.317	-2.9762	-1.1352	H	0	0	0	0	0	0	0	0	0	0	0	0
1 2 1	0 0 0 0
2 5 1	0 0 0 0
2 3 1	0 0 0 0
2 4 1	0 0 0 0
3 6 1	0 0 0 0
3 7 1	0 0 0 0
3 4 1	0 0 0 0
4 8 1	0 0 0 0
4 9 1	0 0 0 0
9 10 2	0 0 0 0
11 12 1	0 0 0 0
11 13 1	0 0 0 0
8 11 1	0 0 0 0
14 15 1	0 0 0 0
11 14 1	0 0 0 0
10 14 1	0 0 0 0
16 17 1	0 0 0 0
16 18 1	0 0 0 0
16 19 1	0 0 0 0
9 16 1	0 0 0 0
20 21 1	0 0 0 0
20 22 1	0 0 0 0
10 20 1	0 0 0 0
23 24 1	0 0 0 0
23 25 1	0 0 0 0
14 23 1	0 0 0 0
23 26 1	0 0 0 0
20 26 1	0 0 0 0
27 28 1	0 0 0 0
8 27 1	0 0 0 0
29 30 1	0 0 0 0
29 31 1	0 0 0 0
29 32 1	0 0 0 0
8 29 1	0 0 0 0
33 34 1	0 0 0 0
33 35 1	0 0 0 0
33 36 1	0 0 0 0
26 33 1	0 0 0 0
37 38 1	0 0 0 0
37 39 1	0 0 0 0
26 37 1	0 0 0 0
40 41 1	0 0 0 0
37 40 1	0 0 0 0
M END
$$$$
M0023
Spartan	02132115073D
41 43 0	0 0 0 0	0 0 0	999	V2	0
-3.3928	1.2125	-2.0853	H	0	0	0	0	0	0	0	0	0	0	0	0
-3.363	1.1841	-1.001	C	0	0	0	0	0	0	0	0	0	0	0	0
-3.5133	-0.1426	-0.3127	C	0	0	0	0	0	0	0	0	0	0	0	0
-2.1761	0.5704	-0.3053	C	0	0	0	0	0	0	0	0	0	0	0	0
-3.8112	2.0413	-0.5084	H	0	0	0	0	0	0	0	0	0	0	0	0
-3.5925	-1.0368	-0.9245	H	0	0	0	0	0	0	0	0	0	0	0	0
-4.1043	-0.1758	0.5985	H	0	0	0	0	0	0	0	0	0	0	0	0
-1.7021	1.2466	0.9962	C	0	0	0	0	0	0	0	0	0	0	0	0
-1.0454	-0.0264	-1.0981	C	0	0	0	0	0	0	0	0	0	0	0	0
0.0118	-0.5187	-0.4444	C	0	0	0	0	0	0	0	0	0	0	0	0
-0.9384	0.2147	1.8361	C	0	0	0	0	0	0	0	0	0	0	0	0
-0.5036	0.7112	2.7121	H	0	0	0	0	0	0	0	0	0	0	0	0
-1.6819	-0.4996	2.2176	H	0	0	0	0	0	0	0	0	0	0	0	0
0.133	-0.5671	1.0615	C	0	0	0	0	0	0	0	0	0	0	0	0
0.0518	-1.6231	1.3599	H	0	0	0	0	0	0	0	0	0	0	0	0
-1.1255	0.0073	-2.6001	C	0	0	0	0	0	0	0	0	0	0	0	0
-1.1699	1.0385	-2.9715	H	0	0	0	0	0	0	0	0	0	0	0	0
-2.0295	-0.5005	-2.9605	H	0	0	0	0	0	0	0	0	0	0	0	0
-0.2711	-0.4892	-3.0652	H	0	0	0	0	0	0	0	0	0	0	0	0
1.3369	-0.9642	-1.0277	C	0	0	0	0	0	0	0	0	0	0	0	0
1.6297	-0.3303	-1.8727	H	0	0	0	0	0	0	0	0	0	0	0	0
1.3107	-1.9927	-1.4084	H	0	0	0	0	0	0	0	0	0	0	0	0
1.595	-0.1522	1.2761	C	0	0	0	0	0	0	0	0	0	0	0	0
1.6856	0.9377	1.1838	H	0	0	0	0	0	0	0	0	0	0	0	0
1.9736	-0.4261	2.2691	H	0	0	0	0	0	0	0	0	0	0	0	0
2.3714	-0.8492	0.1332	C	0	0	0	0	0	0	0	0	0	0	0	0
-2.795	1.7507	1.7572	O	0	0	0	0	0	0	0	0	0	0	0	0
-3.2088	1.0069	2.2123	H	0	0	0	0	0	0	0	0	0	0	0	0
-0.8614	2.4799	0.6718	C	0	0	0	0	0	0	0	0	0	0	0	0
-1.4787	3.2139	0.1452	H	0	0	0	0	0	0	0	0	0	0	0	0
-0.0091	2.2248	0.0375	H	0	0	0	0	0	0	0	0	0	0	0	0
-0.4959	2.9367	1.5967	H	0	0	0	0	0	0	0	0	0	0	0	0
3.6056	-0.0457	-0.2827	C	0	0	0	0	0	0	0	0	0	0	0	0
3.321	0.9639	-0.5989	H	0	0	0	0	0	0	0	0	0	0	0	0
4.1251	-0.5127	-1.1287	H	0	0	0	0	0	0	0	0	0	0	0	0
4.3166	0.0503	0.548	H	0	0	0	0	0	0	0	0	0	0	0	0
2.7987	-2.2509	0.608	C	0	0	0	0	0	0	0	0	0	0	0	0
3.491	-2.1486	1.4618	H	0	0	0	0	0	0	0	0	0	0	0	0
1.9241	-2.8079	0.9618	H	0	0	0	0	0	0	0	0	0	0	0	0
[truncated: 670 more rows]

## Sheet: 7S9R11R-isomer
M0001
Spartan	02132115093D
41 43 0	0 0 0 0	0 0 0	999	V2	0
3.2933	2.1974	-1.0944	H	0	0	0	0	0	0	0	0	0	0	0	0
3.2835	1.115	-1.1743	C	0	0	0	0	0	0	0	0	0	0	0	0
3.3995	0.2987	0.0785	C	0	0	0	0	0	0	0	0	0	0	0	0
2.0814	0.3534	-0.6731	C	0	0	0	0	0	0	0	0	0	0	0	0
3.7736	0.7183	-2.0583	H	0	0	0	0	0	0	0	0	0	0	0	0
3.4626	0.8096	1.0343	H	0	0	0	0	0	0	0	0	0	0	0	0
3.9882	-0.6106	0.0197	H	0	0	0	0	0	0	0	0	0	0	0	0
1.6604	-0.8918	-1.4792	C	0	0	0	0	0	0	0	0	0	0	0	0
0.9486	1.09	-0.0067	C	0	0	0	0	0	0	0	0	0	0	0	0
-0.2514	0.5129	0.1366	C	0	0	0	0	0	0	0	0	0	0	0	0
0.6569	-1.7006	-0.6444	C	0	0	0	0	0	0	0	0	0	0	0	0
0.4101	-2.6274	-1.176	H	0	0	0	0	0	0	0	0	0	0	0	0
1.1381	-1.9753	0.307	H	0	0	0	0	0	0	0	0	0	0	0	0
-0.5864	-0.8755	-0.3578	C	0	0	0	0	0	0	0	0	0	0	0	0
-1.1562	-0.7879	-1.2958	H	0	0	0	0	0	0	0	0	0	0	0	0
1.209	2.4845	0.5026	C	0	0	0	0	0	0	0	0	0	0	0	0
1.3027	3.1912	-0.3312	H	0	0	0	0	0	0	0	0	0	0	0	0
2.1359	2.5517	1.0836	H	0	0	0	0	0	0	0	0	0	0	0	0
0.3951	2.8362	1.1401	H	0	0	0	0	0	0	0	0	0	0	0	0
-1.4363	1.0399	0.9253	C	0	0	0	0	0	0	0	0	0	0	0	0
-1.9191	1.8999	0.4435	H	0	0	0	0	0	0	0	0	0	0	0	0
-1.119	1.3616	1.9237	H	0	0	0	0	0	0	0	0	0	0	0	0
-1.5486	-1.3845	0.7185	C	0	0	0	0	0	0	0	0	0	0	0	0
-2.1432	-2.2499	0.4036	H	0	0	0	0	0	0	0	0	0	0	0	0
-0.9553	-1.6855	1.5947	H	0	0	0	0	0	0	0	0	0	0	0	0
-2.4226	-0.1531	1.0567	C	0	0	0	0	0	0	0	0	0	0	0	0
2.7773	-1.71	-1.8089	O	0	0	0	0	0	0	0	0	0	0	0	0
3.0034	-2.2252	-1.026	H	0	0	0	0	0	0	0	0	0	0	0	0
1.0765	-0.4711	-2.8266	C	0	0	0	0	0	0	0	0	0	0	0	0
1.8743	-0.0644	-3.454	H	0	0	0	0	0	0	0	0	0	0	0	0
0.3108	0.3001	-2.7057	H	0	0	0	0	0	0	0	0	0	0	0	0
0.6411	-1.3339	-3.3413	H	0	0	0	0	0	0	0	0	0	0	0	0
-3.5777	-0.028	0.0546	C	0	0	0	0	0	0	0	0	0	0	0	0
-3.2114	0.0524	-0.9736	H	0	0	0	0	0	0	0	0	0	0	0	0
-4.1735	0.8686	0.2604	H	0	0	0	0	0	0	0	0	0	0	0	0
-4.2454	-0.8963	0.1055	H	0	0	0	0	0	0	0	0	0	0	0	0
-3.0301	-0.2318	2.4656	C	0	0	0	0	0	0	0	0	0	0	0	0
-3.6473	0.6565	2.6399	H	0	0	0	0	0	0	0	0	0	0	0	0
-3.6957	-1.109	2.5251	H	0	0	0	0	0	0	0	0	0	0	0	0
-2.0851	-0.2414	3.5157	O	0	0	0	0	0	0	0	0	0	0	0	0
-1.6178	-1.0846	3.4921	H	0	0	0	0	0	0	0	0	0	0	0	0
1 2 1	0 0 0 0
2 5 1	0 0 0 0
2 3 1	0 0 0 0
2 4 1	0 0 0 0
3 6 1	0 0 0 0
3 7 1	0 0 0 0
3 4 1	0 0 0 0
4 8 1	0 0 0 0
4 9 1	0 0 0 0
9 10 2	0 0 0 0
11 12 1	0 0 0 0
11 13 1	0 0 0 0
8 11 1	0 0 0 0
14 15 1	0 0 0 0
11 14 1	0 0 0 0
10 14 1	0 0 0 0
16 17 1	0 0 0 0
16 18 1	0 0 0 0
16 19 1	0 0 0 0
9 16 1	0 0 0 0
20 21 1	0 0 0 0
20 22 1	0 0 0 0
10 20 1	0 0 0 0
23 24 1	0 0 0 0
23 25 1	0 0 0 0
14 23 1	0 0 0 0
23 26 1	0 0 0 0
20 26 1	0 0 0 0
27 28 1	0 0 0 0
8 27 1	0 0 0 0
29 30 1	0 0 0 0
29 31 1	0 0 0 0
29 32 1	0 0 0 0
8 29 1	0 0 0 0
33 34 1	0 0 0 0
33 35 1	0 0 0 0
33 36 1	0 0 0 0
26 33 1	0 0 0 0
37 38 1	0 0 0 0
37 39 1	0 0 0 0
26 37 1	0 0 0 0
40 41 1	0 0 0 0
37 40 1	0 0 0 0
M END
$$$$
M0002
Spartan	02132115093D
41 43 0	0 0 0 0	0 0 0	999	V2	0
3.3071	2.191	-1.1054	H	0	0	0	0	0	0	0	0	0	0	0	0
3.2981	1.1089	-1.1867	C	0	0	0	0	0	0	0	0	0	0	0	0
3.4139	0.2905	0.065	C	0	0	0	0	0	0	0	0	0	0	0	0
2.0965	0.3449	-0.6873	C	0	0	0	0	0	0	0	0	0	0	0	0
3.7884	0.7141	-2.0714	H	0	0	0	0	0	0	0	0	0	0	0	0
3.4752	0.7989	1.0222	H	0	0	0	0	0	0	0	0	0	0	0	0
4.0021	-0.6188	0.0057	H	0	0	0	0	0	0	0	0	0	0	0	0
1.6781	-0.9001	-1.4952	C	0	0	0	0	0	0	0	0	0	0	0	0
0.9614	1.0784	-0.0208	C	0	0	0	0	0	0	0	0	0	0	0	0
-0.2368	0.4978	0.1217	C	0	0	0	0	0	0	0	0	0	0	0	0
0.6746	-1.7109	-0.6631	C	0	0	0	0	0	0	0	0	0	0	0	0
0.43	-2.6374	-1.1964	H	0	0	0	0	0	0	0	0	0	0	0	0
1.1524	-1.9858	0.2895	H	0	0	0	0	0	0	0	0	0	0	0	0
-0.5711	-0.8888	-0.3781	C	0	0	0	0	0	0	0	0	0	0	0	0
-1.1339	-0.7944	-1.3201	H	0	0	0	0	0	0	0	0	0	0	0	0
1.2204	2.4724	0.4914	C	0	0	0	0	0	0	0	0	0	0	0	0
1.3272	3.1791	-0.3414	H	0	0	0	0	0	0	0	0	0	0	0	0
2.1406	2.5362	1.0843	H	0	0	0	0	0	0	0	0	0	0	0	0
0.3996	2.8271	1.1187	H	0	0	0	0	0	0	0	0	0	0	0	0
-1.421	1.0212	0.9137	C	0	0	0	0	0	0	0	0	0	0	0	0
-1.9047	1.8825	0.4347	H	0	0	0	0	0	0	0	0	0	0	0	0
-1.1007	1.3402	1.9114	H	0	0	0	0	0	0	0	0	0	0	0	0
-1.536	-1.4055	0.6916	C	0	0	0	0	0	0	0	0	0	0	0	0
-2.1368	-2.2599	0.3582	H	0	0	0	0	0	0	0	0	0	0	0	0
-0.9718	-1.7084	1.5811	H	0	0	0	0	0	0	0	0	0	0	0	0
-2.4075	-0.1751	1.0363	C	0	0	0	0	0	0	0	0	0	0	0	0
2.7975	-1.7163	-1.8246	O	0	0	0	0	0	0	0	0	0	0	0	0
3.0172	-2.238	-1.0438	H	0	0	0	0	0	0	0	0	0	0	0	0
1.0962	-0.4776	-2.8431	C	0	0	0	0	0	0	0	0	0	0	0	0
1.895	-0.0717	-3.4697	H	0	0	0	0	0	0	0	0	0	0	0	0
0.3314	0.2941	-2.722	H	0	0	0	0	0	0	0	0	0	0	0	0
0.66	-1.3395	-3.3584	H	0	0	0	0	0	0	0	0	0	0	0	0
-3.5649	-0.03	0.0395	C	0	0	0	0	0	0	0	0	0	0	0	0
-3.1945	0.0691	-0.9859	H	0	0	0	0	0	0	0	0	0	0	0	0
-4.162	0.8631	0.2594	H	0	0	0	0	0	0	0	0	0	0	0	0
-4.2305	-0.9009	0.0725	H	0	0	0	0	0	0	0	0	0	0	0	0
-3.0004	-0.2764	2.4405	C	0	0	0	0	0	0	0	0	0	0	0	0
-3.6049	0.6235	2.6411	H	0	0	0	0	0	0	0	0	0	0	0	0
-3.6758	-1.1467	2.4822	H	0	0	0	0	0	0	0	0	0	0	0	0
-1.9572	-0.4018	3.388	O	0	0	0	0	0	0	0	0	0	0	0	0
-2.3528	-0.4488	4.2648	H	0	0	0	0	0	0	0	0	0	0	0	0
1 2 1	0 0 0 0
2 5 1	0 0 0 0
2 3 1	0 0 0 0
2 4 1	0 0 0 0
3 6 1	0 0 0 0
3 7 1	0 0 0 0
3 4 1	0 0 0 0
4 8 1	0 0 0 0
4 9 1	0 0 0 0
9 10 2	0 0 0 0
11 12 1	0 0 0 0
11 13 1	0 0 0 0
8 11 1	0 0 0 0
14 15 1	0 0 0 0
11 14 1	0 0 0 0
10 14 1	0 0 0 0
16 17 1	0 0 0 0
16 18 1	0 0 0 0
16 19 1	0 0 0 0
9 16 1	0 0 0 0
20 21 1	0 0 0 0
20 22 1	0 0 0 0
10 20 1	0 0 0 0
23 24 1	0 0 0 0
23 25 1	0 0 0 0
14 23 1	0 0 0 0
23 26 1	0 0 0 0
20 26 1	0 0 0 0
27 28 1	0 0 0 0
8 27 1	0 0 0 0
29 30 1	0 0 0 0
29 31 1	0 0 0 0
29 32 1	0 0 0 0
8 29 1	0 0 0 0
33 34 1	0 0 0 0
33 35 1	0 0 0 0
33 36 1	0 0 0 0
26 33 1	0 0 0 0
37 38 1	0 0 0 0
37 39 1	0 0 0 0
26 37 1	0 0 0 0
40 41 1	0 0 0 0
37 40 1	0 0 0 0
M END
$$$$
M0003
Spartan	02132115093D
41 43 0	0 0 0 0	0 0 0	999	V2	0
-3.3638	1.0267	-2.2154	H	0	0	0	0	0	0	0	0	0	0	0	0
-3.3471	1.1068	-1.1334	C	0	0	0	0	0	0	0	0	0	0	0	0
-3.4331	-0.147	-0.3148	C	0	0	0	0	0	0	0	0	0	0	0	0
-2.1302	0.6303	-0.3793	C	0	0	0	0	0	0	0	0	0	0	0	0
-3.8486	1.983	-0.7335	H	0	0	0	0	0	0	0	0	0	0	0	0
-3.4796	-1.1049	-0.8237	H	0	0	0	0	0	0	0	0	0	0	0	0
-4.015	-0.1015	0.5997	H	0	0	0	0	0	0	0	0	0	0	0	0
-1.7153	1.4484	0.8608	C	0	0	0	0	0	0	0	0	0	0	0	0
-0.9894	-0.0165	-1.1217	C	0	0	0	0	0	0	0	0	0	0	0	0
0.213	-0.1431	-0.5458	C	0	0	0	0	0	0	0	0	0	0	0	0
-0.6976	0.6313	1.6695	C	0	0	0	0	0	0	0	0	0	0	0	0
-0.4525	1.1715	2.5916	H	0	0	0	0	0	0	0	0	0	0	0	0
-1.1664	-0.3237	1.9533	H	0	0	0	0	0	0	0	0	0	0	0	0
0.5457	0.3526	0.8414	C	0	0	0	0	0	0	0	0	0	0	0	0
1.1117	1.2926	0.7496	H	0	0	0	0	0	0	0	0	0	0	0	0
-1.2466	-0.5187	-2.5196	C	0	0	0	0	0	0	0	0	0	0	0	0
-1.3713	0.3205	-3.215	H	0	0	0	0	0	0	0	0	0	0	0	0
-2.1571	-1.1261	-2.5855	H	0	0	0	0	0	0	0	0	0	0	0	0
-0.4173	-1.1266	-2.8884	H	0	0	0	0	0	0	0	0	0	0	0	0
1.4166	-0.8961	-1.0814	C	0	0	0	0	0	0	0	0	0	0	0	0
1.906	-0.3705	-1.9111	H	0	0	0	0	0	0	0	0	0	0	0	0
1.1159	-1.8781	-1.4715	H	0	0	0	0	0	0	0	0	0	0	0	0
1.5138	-0.7172	1.3529	C	0	0	0	0	0	0	0	0	0	0	0	0
2.1055	-0.3825	2.2127	H	0	0	0	0	0	0	0	0	0	0	0	0
0.9349	-1.6016	1.6614	H	0	0	0	0	0	0	0	0	0	0	0	0
2.3902	-1.0601	0.1213	C	0	0	0	0	0	0	0	0	0	0	0	0
-2.8338	1.767	1.6812	O	0	0	0	0	0	0	0	0	0	0	0	0
-3.0499	0.9821	2.1988	H	0	0	0	0	0	0	0	0	0	0	0	0
-1.1517	2.8015	0.4304	C	0	0	0	0	0	0	0	0	0	0	0	0
-1.9588	3.4149	0.0208	H	0	0	0	0	0	0	0	0	0	0	0	0
-0.3849	2.6867	-0.3406	H	0	0	0	0	0	0	0	0	0	0	0	0
-0.7227	3.3275	1.2896	H	0	0	0	0	0	0	0	0	0	0	0	0
3.5734	-0.0909	0.0149	C	0	0	0	0	0	0	0	0	0	0	0	0
3.2408	0.9532	0.0041	H	0	0	0	0	0	0	0	0	0	0	0	0
4.1348	-0.2702	-0.9096	H	0	0	0	0	0	0	0	0	0	0	0	0
4.2591	-0.2299	0.8562	H	0	0	0	0	0	0	0	0	0	0	0	0
2.9111	-2.5002	0.1918	C	0	0	0	0	0	0	0	0	0	0	0	0
2.0533	-3.1938	0.1985	H	0	0	0	0	0	0	0	0	0	0	0	0
3.5078	-2.7253	-0.699	H	0	0	0	0	0	0	0	0	0	0	0	0
3.7624	-2.7408	1.2939	O	0	0	0	0	0	0	0	0	0	0	0	0
3.2364	-2.6311	2.0949	H	0	0	0	0	0	0	0	0	0	0	0	0
1 2 1	0 0 0 0
2 5 1	0 0 0 0
2 3 1	0 0 0 0
2 4 1	0 0 0 0
3 6 1	0 0 0 0
3 7 1	0 0 0 0
3 4 1	0 0 0 0
4 8 1	0 0 0 0
4 9 1	0 0 0 0
9 10 2	0 0 0 0
11 12 1	0 0 0 0
11 13 1	0 0 0 0
8 11 1	0 0 0 0
14 15 1	0 0 0 0
11 14 1	0 0 0 0
10 14 1	0 0 0 0
16 17 1	0 0 0 0
16 18 1	0 0 0 0
16 19 1	0 0 0 0
9 16 1	0 0 0 0
20 21 1	0 0 0 0
20 22 1	0 0 0 0
10 20 1	0 0 0 0
23 24 1	0 0 0 0
23 25 1	0 0 0 0
14 23 1	0 0 0 0
23 26 1	0 0 0 0
20 26 1	0 0 0 0
27 28 1	0 0 0 0
8 27 1	0 0 0 0
29 30 1	0 0 0 0
29 31 1	0 0 0 0
29 32 1	0 0 0 0
8 29 1	0 0 0 0
33 34 1	0 0 0 0
33 35 1	0 0 0 0
33 36 1	0 0 0 0
26 33 1	0 0 0 0
37 38 1	0 0 0 0
37 39 1	0 0 0 0
26 37 1	0 0 0 0
40 41 1	0 0 0 0
37 40 1	0 0 0 0
M END
$$$$
M0004
Spartan	02132115093D
41 43 0	0 0 0 0	0 0 0	999	V2	0
-3.3515	1.0777	-2.1139	H	0	0	0	0	0	0	0	0	0	0	0	0
-3.3378	1.1432	-1.0308	C	0	0	0	0	0	0	0	0	0	0	0	0
-3.4382	-0.1207	-0.2298	C	0	0	0	0	0	0	0	0	0	0	0	0
-2.1279	0.6451	-0.2793	C	0	0	0	0	0	0	0	0	0	0	0	0
-3.8346	2.0173	-0.6211	H	0	0	0	0	0	0	0	0	0	0	0	0
-3.4943	-1.0705	-0.7526	H	0	0	0	0	0	0	0	0	0	0	0	0
-4.022	-0.0804	0.6834	H	0	0	0	0	0	0	0	0	0	0	0	0
-1.7109	1.4409	0.9741	C	0	0	0	0	0	0	0	0	0	0	0	0
-0.9911	-0.0034	-1.0254	C	0	0	0	0	0	0	0	0	0	0	0	0
0.2084	-0.1478	-0.4477	C	0	0	0	0	0	0	0	0	0	0	0	0
-0.701	0.6046	1.7732	C	0	0	0	0	0	0	0	0	0	0	0	0
-0.4552	1.1289	2.7042	H	0	0	0	0	0	0	0	0	0	0	0	0
-1.175	-0.3522	2.0404	H	0	0	0	0	0	0	0	0	0	0	0	0
0.5436	0.3339	0.9444	C	0	0	0	0	0	0	0	0	0	0	0	0
1.1063	1.2764	0.8627	H	0	0	0	0	0	0	0	0	0	0	0	0
-1.2498	-0.4927	-2.4275	C	0	0	0	0	0	0	0	0	0	0	0	0
-1.3686	0.3529	-3.1163	H	0	0	0	0	0	0	0	0	0	0	0	0
-2.1636	-1.0942	-2.4996	H	0	0	0	0	0	0	0	0	0	0	0	0
-0.4235	-1.1022	-2.8006	H	0	0	0	0	0	0	0	0	0	0	0	0
1.3972	-0.9266	-0.9832	C	0	0	0	0	0	0	0	0	0	0	0	0
1.8721	-0.4376	-1.8431	H	0	0	0	0	0	0	0	0	0	0	0	0
1.0665	-1.9175	-1.3279	H	0	0	0	0	0	0	0	0	0	0	0	0
1.5147	-0.7389	1.4438	C	0	0	0	0	0	0	0	0	0	0	0	0
2.11	-0.4188	2.3059	H	0	0	0	0	0	0	0	0	0	0	0	0
0.9449	-1.631	1.7426	H	0	0	0	0	0	0	0	0	0	0	0	0
2.3899	-1.0593	0.2101	C	0	0	0	0	0	0	0	0	0	0	0	0
-2.8304	1.754	1.7956	O	0	0	0	0	0	0	0	0	0	0	0	0
-3.0413	0.9703	2.3159	H	0	0	0	0	0	0	0	0	0	0	0	0
-1.1371	2.7967	0.5659	C	0	0	0	0	0	0	0	0	0	0	0	0
-1.9396	3.4223	0.1663	H	0	0	0	0	0	0	0	0	0	0	0	0
-0.371	2.6897	-0.2067	H	0	0	0	0	0	0	0	0	0	0	0	0
-0.7049	3.3057	1.4333	H	0	0	0	0	0	0	0	0	0	0	0	0
3.5362	-0.0501	0.0703	C	0	0	0	0	0	0	0	0	0	0	0	0
3.1622	0.9699	-0.0695	H	0	0	0	0	0	0	0	0	0	0	0	0
4.1605	-0.3063	-0.7906	H	0	0	0	0	0	0	0	0	0	0	0	0
4.1737	-0.0586	0.9622	H	0	0	0	0	0	0	0	0	0	0	0	0
2.965	-2.4763	0.309	C	0	0	0	0	0	0	0	0	0	0	0	0
3.6196	-2.5505	1.1842	H	0	0	0	0	0	0	0	0	0	0	0	0
2.1394	-3.1933	0.4524	H	0	0	0	0	0	0	0	0	0	0	0	0
3.7645	-2.8439	-0.7979	O	0	0	0	0	0	0	0	0	0	0	0	0
3.1945	-2.8568	-1.5764	H	0	0	0	0	0	0	0	0	0	0	0	0
1 2 1	0 0 0 0
2 5 1	0 0 0 0
2 3 1	0 0 0 0
2 4 1	0 0 0 0
3 6 1	0 0 0 0
3 7 1	0 0 0 0
3 4 1	0 0 0 0
4 8 1	0 0 0 0
4 9 1	0 0 0 0
9 10 2	0 0 0 0
11 12 1	0 0 0 0
11 13 1	0 0 0 0
8 11 1	0 0 0 0
14 15 1	0 0 0 0
11 14 1	0 0 0 0
10 14 1	0 0 0 0
16 17 1	0 0 0 0
16 18 1	0 0 0 0
16 19 1	0 0 0 0
9 16 1	0 0 0 0
20 21 1	0 0 0 0
20 22 1	0 0 0 0
10 20 1	0 0 0 0
23 24 1	0 0 0 0
23 25 1	0 0 0 0
14 23 1	0 0 0 0
23 26 1	0 0 0 0
20 26 1	0 0 0 0
27 28 1	0 0 0 0
8 27 1	0 0 0 0
29 30 1	0 0 0 0
29 31 1	0 0 0 0
29 32 1	0 0 0 0
8 29 1	0 0 0 0
33 34 1	0 0 0 0
33 35 1	0 0 0 0
33 36 1	0 0 0 0
26 33 1	0 0 0 0
37 38 1	0 0 0 0
37 39 1	0 0 0 0
26 37 1	0 0 0 0
40 41 1	0 0 0 0
37 40 1	0 0 0 0
M END
$$$$
M0005
Spartan	02132115093D
41 43 0	0 0 0 0	0 0 0	999	V2	0
-2.1722	-0.9384	-3.4302	H	0	0	0	0	0	0	0	0	0	0	0	0
-1.092	-1.0358	-3.3907	C	0	0	0	0	0	0	0	0	0	0	0	0
-0.2519	0.2071	-3.4167	C	0	0	0	0	0	0	0	0	0	0	0	0
-0.3652	-0.6028	-2.1391	C	0	0	0	0	0	0	0	0	0	0	0	0
-0.6952	-1.9052	-3.9054	H	0	0	0	0	0	0	0	0	0	0	0	0
-0.7516	1.1708	-3.4471	H	0	0	0	0	0	0	0	0	0	0	0	0
0.6942	0.1636	-3.9433	H	0	0	0	0	0	0	0	0	0	0	0	0
0.8519	-1.4322	-1.715	C	0	0	0	0	0	0	0	0	0	0	0	0
-1.1219	0.0234	-0.9977	C	0	0	0	0	0	0	0	0	0	0	0	0
-0.556	0.1454	0.21	C	0	0	0	0	0	0	0	0	0	0	0	0
1.665	-0.6222	-0.694	C	0	0	0	0	0	0	0	0	0	0	0	0
2.5829	-1.1677	-0.4345	H	0	0	0	0	0	0	0	0	0	0	0	0
1.9639	0.3167	-1.1762	H	0	0	0	0	0	0	0	0	0	0	0	0
0.8346	-0.3382	0.5477	C	0	0	0	0	0	0	0	0	0	0	0	0
0.7478	-1.2709	1.1275	H	0	0	0	0	0	0	0	0	0	0	0	0
-2.5179	0.5225	-1.2677	C	0	0	0	0	0	0	0	0	0	0	0	0
-3.2078	-0.3179	-1.4138	H	0	0	0	0	0	0	0	0	0	0	0	0
-2.5715	1.1407	-2.1718	H	0	0	0	0	0	0	0	0	0	0	0	0
-2.9013	1.1185	-0.4365	H	0	0	0	0	0	0	0	0	0	0	0	0
-1.1026	0.8886	1.4144	C	0	0	0	0	0	0	0	0	0	0	0	0
-1.9123	0.3408	1.9133	H	0	0	0	0	0	0	0	0	0	0	0	0
-1.5242	1.8576	1.1149	H	0	0	0	0	0	0	0	0	0	0	0	0
1.3368	0.7475	1.5029	C	0	0	0	0	0	0	0	0	0	0	0	0
2.2003	0.4283	2.0981	H	0	0	0	0	0	0	0	0	0	0	0	0
1.6371	1.6262	0.9116	H	0	0	0	0	0	0	0	0	0	0	0	0
0.1037	1.0905	2.3776	C	0	0	0	0	0	0	0	0	0	0	0	0
1.6444	-1.6597	-2.877	O	0	0	0	0	0	0	0	0	0	0	0	0
2.341	-2.2786	-2.6282	H	0	0	0	0	0	0	0	0	0	0	0	0
0.3977	-2.7827	-1.1494	C	0	0	0	0	0	0	0	0	0	0	0	0
-0.0631	-3.3737	-1.9459	H	0	0	0	0	0	0	0	0	0	0	0	0
-0.336	-2.6599	-0.3477	H	0	0	0	0	0	0	0	0	0	0	0	0
1.2512	-3.3443	-0.7466	H	0	0	0	0	0	0	0	0	0	0	0	0
0.0195	0.1473	3.5832	C	0	0	0	0	0	0	0	0	0	0	0	0
0.033	-0.904	3.2746	H	0	0	0	0	0	0	0	0	0	0	0	0
-0.9086	0.3177	4.1411	H	0	0	0	0	0	0	0	0	0	0	0	0
0.8579	0.3218	4.2641	H	0	0	0	0	0	0	0	0	0	0	0	0
0.1558	2.543	2.8658	C	0	0	0	0	0	0	0	0	0	0	0	0
0.1436	3.217	1.9926	H	0	0	0	0	0	0	0	0	0	0	0	0
-0.7327	2.7676	3.4662	H	0	0	0	0	0	0	0	0	0	0	0	0
1.2623	2.8199	3.7005	O	0	0	0	0	0	0	0	0	0	0	0	0
2.0593	2.7116	3.1685	H	0	0	0	0	0	0	0	0	0	0	0	0
1 2 1	0 0 0 0
2 5 1	0 0 0 0
2 3 1	0 0 0 0
2 4 1	0 0 0 0
3 6 1	0 0 0 0
3 7 1	0 0 0 0
3 4 1	0 0 0 0
4 8 1	0 0 0 0
4 9 1	0 0 0 0
9 10 2	0 0 0 0
11 12 1	0 0 0 0
11 13 1	0 0 0 0
8 11 1	0 0 0 0
14 15 1	0 0 0 0
11 14 1	0 0 0 0
10 14 1	0 0 0 0
16 17 1	0 0 0 0
16 18 1	0 0 0 0
16 19 1	0 0 0 0
9 16 1	0 0 0 0
20 21 1	0 0 0 0
20 22 1	0 0 0 0
10 20 1	0 0 0 0
23 24 1	0 0 0 0
23 25 1	0 0 0 0
14 23 1	0 0 0 0
23 26 1	0 0 0 0
20 26 1	0 0 0 0
27 28 1	0 0 0 0
8 27 1	0 0 0 0
29 30 1	0 0 0 0
29 31 1	0 0 0 0
29 32 1	0 0 0 0
8 29 1	0 0 0 0
33 34 1	0 0 0 0
33 35 1	0 0 0 0
33 36 1	0 0 0 0
26 33 1	0 0 0 0
37 38 1	0 0 0 0
37 39 1	0 0 0 0
26 37 1	0 0 0 0
40 41 1	0 0 0 0
37 40 1	0 0 0 0
M END
$$$$
M0006
Spartan	02132115093D
41 43 0	0 0 0 0	0 0 0	999	V2	0
-3.3784	1.0811	-2.1254	H	0	0	0	0	0	0	0	0	0	0	0	0
-3.3568	1.1591	-1.0433	C	0	0	0	0	0	0	0	0	0	0	0	0
-3.4518	-0.0965	-0.2282	C	0	0	0	0	0	0	0	0	0	0	0	0
-2.1423	0.6691	-0.294	C	0	0	0	0	0	0	0	0	0	0	0	0
-3.8507	2.0379	-0.6397	H	0	0	0	0	0	0	0	0	0	0	0	0
-3.5084	-1.0521	-0.7404	H	0	0	0	0	0	0	0	0	0	0	0	0
-4.0331	-0.0469	0.6862	H	0	0	0	0	0	0	0	0	0	0	0	0
-1.7184	1.4779	0.9484	C	0	0	0	0	0	0	0	0	0	0	0	0
-1.0082	0.0162	-1.0413	C	0	0	0	0	0	0	0	0	0	0	0	0
0.1945	-0.1244	-0.4691	C	0	0	0	0	0	0	0	0	0	0	0	0
-0.706	0.6489	1.7513	C	0	0	0	0	0	0	0	0	0	0	0	0
-0.4547	1.1827	2.6756	H	0	0	0	0	0	0	0	0	0	0	0	0
-1.1819	-0.3035	2.0316	H	0	0	0	0	0	0	0	0	0	0	0	0
0.5335	0.3639	0.9197	C	0	0	0	0	0	0	0	0	0	0	0	0
1.1051	1.3006	0.8307	H	0	0	0	0	0	0	0	0	0	0	0	0
-1.2725	-0.4792	-2.4403	C	0	0	0	0	0	0	0	0	0	0	0	0
-1.3991	0.363	-3.1321	H	0	0	0	0	0	0	0	0	0	0	0	0
-2.1841	-1.0854	-2.5048	H	0	0	0	0	0	0	0	0	0	0	0	0
-0.4449	-1.0862	-2.8145	H	0	0	0	0	0	0	0	0	0	0	0	0
1.3873	-0.8909	-1.0092	C	0	0	0	0	0	0	0	0	0	0	0	0
1.8781	-0.377	-1.8441	H	0	0	0	0	0	0	0	0	0	0	0	0
1.0848	-1.8721	-1.3929	H	0	0	0	0	0	0	0	0	0	0	0	0
1.4942	-0.7153	1.4257	C	0	0	0	0	0	0	0	0	0	0	0	0
2.093	-0.3952	2.2858	H	0	0	0	0	0	0	0	0	0	0	0	0
0.9129	-1.5973	1.7317	H	0	0	0	0	0	0	0	0	0	0	0	0
2.3647	-1.0548	0.192	C	0	0	0	0	0	0	0	0	0	0	0	0
-2.8331	1.8017	1.7727	O	0	0	0	0	0	0	0	0	0	0	0	0
-3.0477	1.0196	2.2943	H	0	0	0	0	0	0	0	0	0	0	0	0
-1.1448	2.8282	0.5229	C	0	0	0	0	0	0	0	0	0	0	0	0
-1.9477	3.4498	0.1174	H	0	0	0	0	0	0	0	0	0	0	0	0
-0.3803	2.7105	-0.2496	H	0	0	0	0	0	0	0	0	0	0	0	0
-0.7103	3.3471	1.3835	H	0	0	0	0	0	0	0	0	0	0	0	0
3.5426	-0.079	0.072	C	0	0	0	0	0	0	0	0	0	0	0	0
3.1944	0.9552	-0.0243	H	0	0	0	0	0	0	0	0	0	0	0	0
4.1453	-0.3188	-0.8081	H	0	0	0	0	0	0	0	0	0	0	0	0
4.1897	-0.1365	0.9556	H	0	0	0	0	0	0	0	0	0	0	0	0
2.8906	-2.4829	0.2906	C	0	0	0	0	0	0	0	0	0	0	0	0
3.5219	-2.5775	1.1901	H	0	0	0	0	0	0	0	0	0	0	0	0
2.0381	-3.1722	0.4076	H	0	0	0	0	0	0	0	0	0	0	0	0
3.6247	-2.7845	-0.881	O	0	0	0	0	0	0	0	0	0	0	0	0
3.9599	-3.6843	-0.8033	H	0	0	0	0	0	0	0	0	0	0	0	0
1 2 1	0 0 0 0
2 5 1	0 0 0 0
2 3 1	0 0 0 0
2 4 1	0 0 0 0
3 6 1	0 0 0 0
3 7 1	0 0 0 0
3 4 1	0 0 0 0
4 8 1	0 0 0 0
4 9 1	0 0 0 0
9 10 2	0 0 0 0
11 12 1	0 0 0 0
11 13 1	0 0 0 0
8 11 1	0 0 0 0
14 15 1	0 0 0 0
11 14 1	0 0 0 0
10 14 1	0 0 0 0
16 17 1	0 0 0 0
16 18 1	0 0 0 0
16 19 1	0 0 0 0
9 16 1	0 0 0 0
20 21 1	0 0 0 0
20 22 1	0 0 0 0
10 20 1	0 0 0 0
23 24 1	0 0 0 0
23 25 1	0 0 0 0
14 23 1	0 0 0 0
23 26 1	0 0 0 0
20 26 1	0 0 0 0
27 28 1	0 0 0 0
8 27 1	0 0 0 0
29 30 1	0 0 0 0
29 31 1	0 0 0 0
29 32 1	0 0 0 0
8 29 1	0 0 0 0
33 34 1	0 0 0 0
33 35 1	0 0 0 0
33 36 1	0 0 0 0
26 33 1	0 0 0 0
37 38 1	0 0 0 0
37 39 1	0 0 0 0
26 37 1	0 0 0 0
40 41 1	0 0 0 0
37 40 1	0 0 0 0
M END
$$$$
M0007
Spartan	02132115093D
41 43 0	0 0 0 0	0 0 0	999	V2	0
-3.4129	0.9911	-2.1164	H	0	0	0	0	0	0	0	0	0	0	0	0
-3.3878	1.0734	-1.0347	C	0	0	0	0	0	0	0	0	0	0	0	0
-3.4475	-0.1803	-0.2136	C	0	0	0	0	0	0	0	0	0	0	0	0
-2.1576	0.6167	-0.2902	C	0	0	0	0	0	0	0	0	0	0	0	0
-3.9005	1.9413	-0.6314	H	0	0	0	0	0	0	0	0	0	0	0	0
-3.483	-1.1391	-0.7216	H	0	0	0	0	0	0	0	0	0	0	0	0
-4.0242	-0.1426	0.7044	H	0	0	0	0	0	0	0	0	0	0	0	0
-1.7449	1.4436	0.9437	C	0	0	0	0	0	0	0	0	0	0	0	0
-1.0131	-0.0131	-1.0413	C	0	0	0	0	0	0	0	0	0	0	0	0
0.1947	-0.1245	-0.4737	C	0	0	0	0	0	0	0	0	0	0	0	0
-0.7138	0.6405	1.7486	C	0	0	0	0	0	0	0	0	0	0	0	0
-0.4677	1.1862	2.6672	H	0	0	0	0	0	0	0	0	0	0	0	0
-1.1717	-0.3174	2.0393	H	0	0	0	0	0	0	0	0	0	0	0	0
0.5275	0.3676	0.9149	C	0	0	0	0	0	0	0	0	0	0	0	0
1.0923	1.3091	0.8247	H	0	0	0	0	0	0	0	0	0	0	0	0
-1.2722	-0.5123	-2.4399	C	0	0	0	0	0	0	0	0	0	0	0	0
-1.3987	0.3281	-3.1337	H	0	0	0	0	0	0	0	0	0	0	0	0
-2.1824	-1.12	-2.5051	H	0	0	0	0	0	0	0	0	0	0	0	0
-0.4434	-1.1194	-2.8107	H	0	0	0	0	0	0	0	0	0	0	0	0
1.4105	-0.8458	-1.0222	C	0	0	0	0	0	0	0	0	0	0	0	0
1.9072	-0.2729	-1.8155	H	0	0	0	0	0	0	0	0	0	0	0	0
1.1424	-1.8096	-1.4694	H	0	0	0	0	0	0	0	0	0	0	0	0
1.4934	-0.7059	1.4236	C	0	0	0	0	0	0	0	0	0	0	0	0
2.0922	-0.38	2.2816	H	0	0	0	0	0	0	0	0	0	0	0	0
0.9157	-1.5873	1.7372	H	0	0	0	0	0	0	0	0	0	0	0	0
2.3633	-1.0573	0.192	C	0	0	0	0	0	0	0	0	0	0	0	0
-2.8621	1.7526	1.7699	O	0	0	0	0	0	0	0	0	0	0	0	0
-3.0628	0.9691	2.2954	H	0	0	0	0	0	0	0	0	0	0	0	0
-1.1986	2.8012	0.5053	C	0	0	0	0	0	0	0	0	0	0	0	0
-2.0134	3.4021	0.0925	H	0	0	0	0	0	0	0	0	0	0	0	0
-0.4308	2.6912	-0.2651	H	0	0	0	0	0	0	0	0	0	0	0	0
-0.7761	3.3371	1.3614	H	0	0	0	0	0	0	0	0	0	0	0	0
3.5725	-0.1166	0.1052	C	0	0	0	0	0	0	0	0	0	0	0	0
3.2608	0.9333	0.0936	H	0	0	0	0	0	0	0	0	0	0	0	0
4.1403	-0.2882	-0.817	H	0	0	0	0	0	0	0	0	0	0	0	0
4.2465	-0.256	0.9598	H	0	0	0	0	0	0	0	0	0	0	0	0
2.8365	-2.5125	0.2812	C	0	0	0	0	0	0	0	0	0	0	0	0
3.4188	-2.654	1.2071	H	0	0	0	0	0	0	0	0	0	0	0	0
1.964	-3.1721	0.3405	H	0	0	0	0	0	0	0	0	0	0	0	0
3.5644	-2.9485	-0.8495	O	0	0	0	0	0	0	0	0	0	0	0	0
4.4221	-2.5091	-0.838	H	0	0	0	0	0	0	0	0	0	0	0	0
1 2 1	0 0 0 0
2 5 1	0 0 0 0
2 3 1	0 0 0 0
2 4 1	0 0 0 0
3 6 1	0 0 0 0
3 7 1	0 0 0 0
3 4 1	0 0 0 0
4 8 1	0 0 0 0
4 9 1	0 0 0 0
9 10 2	0 0 0 0
11 12 1	0 0 0 0
11 13 1	0 0 0 0
8 11 1	0 0 0 0
14 15 1	0 0 0 0
11 14 1	0 0 0 0
10 14 1	0 0 0 0
16 17 1	0 0 0 0
16 18 1	0 0 0 0
16 19 1	0 0 0 0
9 16 1	0 0 0 0
20 21 1	0 0 0 0
20 22 1	0 0 0 0
10 20 1	0 0 0 0
23 24 1	0 0 0 0
23 25 1	0 0 0 0
14 23 1	0 0 0 0
23 26 1	0 0 0 0
20 26 1	0 0 0 0
27 28 1	0 0 0 0
8 27 1	0 0 0 0
29 30 1	0 0 0 0
29 31 1	0 0 0 0
29 32 1	0 0 0 0
8 29 1	0 0 0 0
33 34 1	0 0 0 0
33 35 1	0 0 0 0
33 36 1	0 0 0 0
26 33 1	0 0 0 0
37 38 1	0 0 0 0
37 39 1	0 0 0 0
26 37 1	0 0 0 0
40 41 1	0 0 0 0
37 40 1	0 0 0 0
M END
$$$$
M0008
Spartan	02132115093D
41 43 0	0 0 0 0	0 0 0	999	V2	0
-3.3286	1.0492	-2.1408	H	0	0	0	0	0	0	0	0	0	0	0	0
-3.304	1.1258	-1.0586	C	0	0	0	0	0	0	0	0	0	0	0	0
-3.375	-0.1316	-0.2445	C	0	0	0	0	0	0	0	0	0	0	0	0
-2.0789	0.6559	-0.3137	C	0	0	0	0	0	0	0	0	0	0	0	0
-3.8108	1.9953	-0.6518	H	0	0	0	0	0	0	0	0	0	0	0	0
-3.4184	-1.0874	-0.7576	H	0	0	0	0	0	0	0	0	0	0	0	0
-3.9525	-0.0927	0.6725	H	0	0	0	0	0	0	0	0	0	0	0	0
-1.6642	1.4716	0.9272	C	0	0	0	0	0	0	0	0	0	0	0	0
-0.937	0.0214	-1.0639	C	0	0	0	0	0	0	0	0	0	0	0	0
0.2669	-0.1031	-0.4909	C	0	0	0	0	0	0	0	0	0	0	0	0
-0.6409	0.657	1.7299	C	0	0	0	0	0	0	0	0	0	0	0	0
-0.3939	1.1956	2.6524	H	0	0	0	0	0	0	0	0	0	0	0	0
-1.1035	-0.3005	2.0134	H	0	0	0	0	0	0	0	0	0	0	0	0
0.6024	0.3821	0.9	C	0	0	0	0	0	0	0	0	0	0	0	0
1.1683	1.3232	0.8122	H	0	0	0	0	0	0	0	0	0	0	0	0
-1.1971	-0.469	-2.4653	C	0	0	0	0	0	0	0	0	0	0	0	0
-1.3279	0.3762	-3.1524	H	0	0	0	0	0	0	0	0	0	0	0	0
-2.1056	-1.0789	-2.5335	H	0	0	0	0	0	0	0	0	0	0	0	0
-0.367	-1.069	-2.8451	H	0	0	0	0	0	0	0	0	0	0	0	0
1.4734	-0.8445	-1.0338	C	0	0	0	0	0	0	0	0	0	0	0	0
1.9757	-0.2941	-1.8396	H	0	0	0	0	0	0	0	0	0	0	0	0
1.1707	-1.8036	-1.4755	H	0	0	0	0	0	0	0	0	0	0	0	0
1.5619	-0.6971	1.4057	C	0	0	0	0	0	0	0	0	0	0	0	0
2.1642	-0.3757	2.263	H	0	0	0	0	0	0	0	0	0	0	0	0
0.9937	-1.5862	1.7035	H	0	0	0	0	0	0	0	0	0	0	0	0
2.4336	-1.0474	0.1784	C	0	0	0	0	0	0	0	0	0	0	0	0
-2.7832	1.7816	1.7506	O	0	0	0	0	0	0	0	0	0	0	0	0
-2.9788	1.0028	2.2842	H	0	0	0	0	0	0	0	0	0	0	0	0
-1.1084	2.8286	0.499	C	0	0	0	0	0	0	0	0	0	0	0	0
-1.9187	3.4377	0.0897	H	0	0	0	0	0	0	0	0	0	0	0	0
-0.3403	2.7198	-0.2708	H	0	0	0	0	0	0	0	0	0	0	0	0
-0.6837	3.3554	1.3591	H	0	0	0	0	0	0	0	0	0	0	0	0
3.635	-0.1007	0.0677	C	0	0	0	0	0	0	0	0	0	0	0	0
3.3127	0.9428	-0.0126	H	0	0	0	0	0	0	0	0	0	0	0	0
4.235	-0.3289	-0.8214	H	0	0	0	0	0	0	0	0	0	0	0	0
4.2857	-0.1838	0.9458	H	0	0	0	0	0	0	0	0	0	0	0	0
2.9657	-2.486	0.2632	C	0	0	0	0	0	0	0	0	0	0	0	0
3.552	-2.7107	-0.6434	H	0	0	0	0	0	0	0	0	0	0	0	0
3.6447	-2.5683	1.1187	H	0	0	0	0	0	0	0	0	0	0	0	0
1.9732	-3.4676	0.4788	O	0	0	0	0	0	0	0	0	0	0	0	0
1.4035	-3.4953	-0.2997	H	0	0	0	0	0	0	0	0	0	0	0	0
1 2 1	0 0 0 0
2 5 1	0 0 0 0
2 3 1	0 0 0 0
2 4 1	0 0 0 0
3 6 1	0 0 0 0
3 7 1	0 0 0 0
3 4 1	0 0 0 0
4 8 1	0 0 0 0
4 9 1	0 0 0 0
9 10 2	0 0 0 0
11 12 1	0 0 0 0
11 13 1	0 0 0 0
8 11 1	0 0 0 0
14 15 1	0 0 0 0
11 14 1	0 0 0 0
10 14 1	0 0 0 0
16 17 1	0 0 0 0
16 18 1	0 0 0 0
16 19 1	0 0 0 0
9 16 1	0 0 0 0
20 21 1	0 0 0 0
20 22 1	0 0 0 0
10 20 1	0 0 0 0
23 24 1	0 0 0 0
23 25 1	0 0 0 0
14 23 1	0 0 0 0
23 26 1	0 0 0 0
20 26 1	0 0 0 0
27 28 1	0 0 0 0
8 27 1	0 0 0 0
29 30 1	0 0 0 0
29 31 1	0 0 0 0
29 32 1	0 0 0 0
8 29 1	0 0 0 0
33 34 1	0 0 0 0
33 35 1	0 0 0 0
33 36 1	0 0 0 0
26 33 1	0 0 0 0
37 38 1	0 0 0 0
37 39 1	0 0 0 0
26 37 1	0 0 0 0
40 41 1	0 0 0 0
37 40 1	0 0 0 0
M END
$$$$
M0009
Spartan	02132115093D
41 43 0	0 0 0 0	0 0 0	999	V2	0
-3.3609	1.008	-2.1555	H	0	0	0	0	0	0	0	0	0	0	0	0
-3.3269	1.106	-1.0752	C	0	0	0	0	0	0	0	0	0	0	0	0
-3.3863	-0.137	-0.237	C	0	0	0	0	0	0	0	0	0	0	0	0
-2.0908	0.6452	-0.3387	C	0	0	0	0	0	0	0	0	0	0	0	0
-3.8272	1.9856	-0.6825	H	0	0	0	0	0	0	0	0	0	0	0	0
-3.4321	-1.1001	-0.7366	H	0	0	0	0	0	0	0	0	0	0	0	0
-3.9236	-0.0817	0.702	H	0	0	0	0	0	0	0	0	0	0	0	0
-1.6599	1.4612	0.8845	C	0	0	0	0	0	0	0	0	0	0	0	0
-0.957	-0.0017	-1.089	C	0	0	0	0	0	0	0	0	0	0	0	0
0.2476	-0.1427	-0.521	C	0	0	0	0	0	0	0	0	0	0	0	0
-0.6541	0.632	1.6977	C	0	0	0	0	0	0	0	0	0	0	0	0
-0.3932	1.1677	2.621	H	0	0	0	0	0	0	0	0	0	0	0	0
-1.1496	-0.3027	1.987	H	0	0	0	0	0	0	0	0	0	0	0	0
0.5877	0.3399	0.8705	C	0	0	0	0	0	0	0	0	0	0	0	0
1.1707	1.2707	0.7873	H	0	0	0	0	0	0	0	0	0	0	0	0
-1.2296	-0.5068	-2.4824	C	0	0	0	0	0	0	0	0	0	0	0	0
-1.3476	0.3299	-3.1824	H	0	0	0	0	0	0	0	0	0	0	0	0
-2.1492	-1.1014	-2.5373	H	0	0	0	0	0	0	0	0	0	0	0	0
-0.4116	-1.1302	-2.8503	H	0	0	0	0	0	0	0	0	0	0	0	0
1.4318	-0.9247	-1.0589	C	0	0	0	0	0	0	0	0	0	0	0	0
1.9229	-0.4239	-1.9033	H	0	0	0	0	0	0	0	0	0	0	0	0
1.1133	-1.9134	-1.4071	H	0	0	0	0	0	0	0	0	0	0	0	0
1.538	-0.7512	1.3705	C	0	0	0	0	0	0	0	0	0	0	0	0
2.1365	-0.4503	2.2382	H	0	0	0	0	0	0	0	0	0	0	0	0
0.9337	-1.6209	1.6667	H	0	0	0	0	0	0	0	0	0	0	0	0
2.4099	-1.09	0.1375	C	0	0	0	0	0	0	0	0	0	0	0	0
-2.8217	1.7034	1.674	O	0	0	0	0	0	0	0	0	0	0	0	0
-2.5674	2.3176	2.3716	H	0	0	0	0	0	0	0	0	0	0	0	0
-1.0719	2.8052	0.4399	C	0	0	0	0	0	0	0	0	0	0	0	0
-1.8589	3.4129	-0.0153	H	0	0	0	0	0	0	0	0	0	0	0	0
-0.2741	2.6743	-0.2959	H	0	0	0	0	0	0	0	0	0	0	0	0
-0.6586	3.3536	1.2967	H	0	0	0	0	0	0	0	0	0	0	0	0
3.5855	-0.1098	0.0319	C	0	0	0	0	0	0	0	0	0	0	0	0
3.2402	0.9278	-0.0198	H	0	0	0	0	0	0	0	0	0	0	0	0
4.1729	-0.3051	-0.8727	H	0	0	0	0	0	0	0	0	0	0	0	0
4.2557	-0.1972	0.8956	H	0	0	0	0	0	0	0	0	0	0	0	0
2.9891	-2.5118	0.1994	C	0	0	0	0	0	0	0	0	0	0	0	0
3.6132	-2.6842	-0.6839	H	0	0	0	0	0	0	0	0	0	0	0	0
3.6424	-2.5985	1.0832	H	0	0	0	0	0	0	0	0	0	0	0	0
2.0247	-3.5426	0.1798	O	0	0	0	0	0	0	0	0	0	0	0	0
1.5364	-3.513	1.0101	H	0	0	0	0	0	0	0	0	0	0	0	0
1 2 1	0 0 0 0
2 5 1	0 0 0 0
2 3 1	0 0 0 0
2 4 1	0 0 0 0
3 6 1	0 0 0 0
3 7 1	0 0 0 0
3 4 1	0 0 0 0
4 8 1	0 0 0 0
4 9 1	0 0 0 0
9 10 2	0 0 0 0
11 12 1	0 0 0 0
11 13 1	0 0 0 0
8 11 1	0 0 0 0
14 15 1	0 0 0 0
11 14 1	0 0 0 0
10 14 1	0 0 0 0
16 17 1	0 0 0 0
16 18 1	0 0 0 0
16 19 1	0 0 0 0
9 16 1	0 0 0 0
20 21 1	0 0 0 0
20 22 1	0 0 0 0
10 20 1	0 0 0 0
23 24 1	0 0 0 0
23 25 1	0 0 0 0
14 23 1	0 0 0 0
23 26 1	0 0 0 0
20 26 1	0 0 0 0
27 28 1	0 0 0 0
8 27 1	0 0 0 0
29 30 1	0 0 0 0
29 31 1	0 0 0 0
29 32 1	0 0 0 0
8 29 1	0 0 0 0
33 34 1	0 0 0 0
33 35 1	0 0 0 0
33 36 1	0 0 0 0
26 33 1	0 0 0 0
37 38 1	0 0 0 0
37 39 1	0 0 0 0
26 37 1	0 0 0 0
40 41 1	0 0 0 0
37 40 1	0 0 0 0
M END
$$$$
M0010
Spartan	02132115093D
41 43 0	0 0 0 0	0 0 0	999	V2	0
-3.3891	1.0442	-2.1876	H	0	0	0	0	0	0	0	0	0	0	0	0
-3.3694	1.1219	-1.1054	C	0	0	0	0	0	0	0	0	0	0	0	0
-3.4495	-0.1342	-0.2892	C	0	0	0	0	0	0	0	0	0	0	0	0
-2.1491	0.6467	-0.3559	C	0	0	0	0	0	0	0	0	0	0	0	0
-3.872	1.996	-0.7023	H	0	0	0	0	0	0	0	0	0	0	0	0
-3.495	-1.0909	-0.8002	H	0	0	0	0	0	0	0	0	0	0	0	0
-4.0279	-0.092	0.6276	H	0	0	0	0	0	0	0	0	0	0	0	0
-1.733	1.4622	0.8853	C	0	0	0	0	0	0	0	0	0	0	0	0
-1.0086	0.0044	-1.1029	C	0	0	0	0	0	0	0	0	0	0	0	0
0.1948	-0.1218	-0.5292	C	0	0	0	0	0	0	0	0	0	0	0	0
-0.7118	0.6451	1.6892	C	0	0	0	0	0	0	0	0	0	0	0	0
-0.4649	1.1831	2.612	H	0	0	0	0	0	0	0	0	0	0	0	0
-1.1781	-0.3113	1.9723	H	0	0	0	0	0	0	0	0	0	0	0	0
0.531	0.369	0.8592	C	0	0	0	0	0	0	0	0	0	0	0	0
1.0943	1.3109	0.7684	H	0	0	0	0	0	0	0	0	0	0	0	0
-1.2689	-0.4961	-2.5012	C	0	0	0	0	0	0	0	0	0	0	0	0
-1.4013	0.3439	-3.1945	H	0	0	0	0	0	0	0	0	0	0	0	0
-2.1761	-1.109	-2.5647	H	0	0	0	0	0	0	0	0	0	0	0	0
-0.4373	-1.0988	-2.8748	H	0	0	0	0	0	0	0	0	0	0	0	0
1.3958	-0.8769	-1.0691	C	0	0	0	0	0	0	0	0	0	0	0	0
1.8828	-0.3535	-1.9016	H	0	0	0	0	0	0	0	0	0	0	0	0
1.0909	-1.8586	-1.4563	H	0	0	0	0	0	0	0	0	0	0	0	0
1.4981	-0.7033	1.3671	C	0	0	0	0	0	0	0	0	0	0	0	0
2.0956	-0.3856	2.2264	H	0	0	0	0	0	0	0	0	0	0	0	0
0.9274	-1.592	1.6703	H	0	0	0	0	0	0	0	0	0	0	0	0
2.3715	-1.038	0.1334	C	0	0	0	0	0	0	0	0	0	0	0	0
-2.8515	1.7757	1.7088	O	0	0	0	0	0	0	0	0	0	0	0	0
-3.054	0.9938	2.2359	H	0	0	0	0	0	0	0	0	0	0	0	0
-1.1738	2.8178	0.4568	C	0	0	0	0	0	0	0	0	0	0	0	0
-1.9831	3.4305	0.0503	H	0	0	0	0	0	0	0	0	0	0	0	0
-0.4079	2.7062	-0.3157	H	0	0	0	0	0	0	0	0	0	0	0	0
-0.744	3.3425	1.3166	H	0	0	0	0	0	0	0	0	0	0	0	0
3.5471	-0.0585	0.0188	C	0	0	0	0	0	0	0	0	0	0	0	0
3.1987	0.9794	-0.0234	H	0	0	0	0	0	0	0	0	0	0	0	0
4.1218	-0.2517	-0.8952	H	0	0	0	0	0	0	0	0	0	0	0	0
4.2211	-0.1642	0.8734	H	0	0	0	0	0	0	0	0	0	0	0	0
2.8989	-2.468	0.1934	C	0	0	0	0	0	0	0	0	0	0	0	0
2.0436	-3.1631	0.2315	H	0	0	0	0	0	0	0	0	0	0	0	0
3.4661	-2.6877	-0.727	H	0	0	0	0	0	0	0	0	0	0	0	0
3.7147	-2.6085	1.3401	O	0	0	0	0	0	0	0	0	0	0	0	0
4.0522	-3.51	1.3595	H	0	0	0	0	0	0	0	0	0	0	0	0
1 2 1	0 0 0 0
2 5 1	0 0 0 0
2 3 1	0 0 0 0
2 4 1	0 0 0 0
3 6 1	0 0 0 0
3 7 1	0 0 0 0
3 4 1	0 0 0 0
4 8 1	0 0 0 0
4 9 1	0 0 0 0
9 10 2	0 0 0 0
11 12 1	0 0 0 0
11 13 1	0 0 0 0
8 11 1	0 0 0 0
14 15 1	0 0 0 0
11 14 1	0 0 0 0
10 14 1	0 0 0 0
16 17 1	0 0 0 0
16 18 1	0 0 0 0
16 19 1	0 0 0 0
9 16 1	0 0 0 0
20 21 1	0 0 0 0
20 22 1	0 0 0 0
10 20 1	0 0 0 0
23 24 1	0 0 0 0
23 25 1	0 0 0 0
14 23 1	0 0 0 0
23 26 1	0 0 0 0
20 26 1	0 0 0 0
27 28 1	0 0 0 0
8 27 1	0 0 0 0
29 30 1	0 0 0 0
29 31 1	0 0 0 0
29 32 1	0 0 0 0
8 29 1	0 0 0 0
33 34 1	0 0 0 0
33 35 1	0 0 0 0
33 36 1	0 0 0 0
26 33 1	0 0 0 0
37 38 1	0 0 0 0
37 39 1	0 0 0 0
26 37 1	0 0 0 0
40 41 1	0 0 0 0
37 40 1	0 0 0 0
M END
$$$$
M0011
Spartan	02132115093D
41 43 0	0 0 0 0	0 0 0	999	V2	0
-3.384	1.0183	-2.2065	H	0	0	0	0	0	0	0	0	0	0	0	0
-3.3723	1.0967	-1.1242	C	0	0	0	0	0	0	0	0	0	0	0	0
-3.4626	-0.1581	-0.3077	C	0	0	0	0	0	0	0	0	0	0	0	0
-2.1589	0.6181	-0.3655	C	0	0	0	0	0	0	0	0	0	0	0	0
-3.8752	1.9726	-0.7253	H	0	0	0	0	0	0	0	0	0	0	0	0
-3.5086	-1.1152	-0.8181	H	0	0	0	0	0	0	0	0	0	0	0	0
-4.0464	-0.1133	0.6057	H	0	0	0	0	0	0	0	0	0	0	0	0
-1.7492	1.4336	0.8781	C	0	0	0	0	0	0	0	0	0	0	0	0
-1.0155	-0.0295	-1.1032	C	0	0	0	0	0	0	0	0	0	0	0	0
0.1845	-0.1564	-0.5221	C	0	0	0	0	0	0	0	0	0	0	0	0
-0.7343	0.6154	1.6889	C	0	0	0	0	0	0	0	0	0	0	0	0
-0.4935	1.1531	2.6136	H	0	0	0	0	0	0	0	0	0	0	0	0
-1.202	-0.3413	1.9682	H	0	0	0	0	0	0	0	0	0	0	0	0
0.5136	0.3406	0.8663	C	0	0	0	0	0	0	0	0	0	0	0	0
1.0728	1.2852	0.7757	H	0	0	0	0	0	0	0	0	0	0	0	0
-1.2685	-0.5359	-2.5004	C	0	0	0	0	0	0	0	0	0	0	0	0
-1.3986	0.3013	-3.1977	H	0	0	0	0	0	0	0	0	0	0	0	0
-2.1748	-1.1499	-2.5659	H	0	0	0	0	0	0	0	0	0	0	0	0
-0.4346	-1.1389	-2.8676	H	0	0	0	0	0	0	0	0	0	0	0	0
1.3844	-0.9217	-1.0513	C	0	0	0	0	0	0	0	0	0	0	0	0
1.8697	-0.4166	-1.8962	H	0	0	0	0	0	0	0	0	0	0	0	0
1.0785	-1.9113	-1.4175	H	0	0	0	0	0	0	0	0	0	0	0	0
1.483	-0.726	1.3817	C	0	0	0	0	0	0	0	0	0	0	0	0
2.0747	-0.4028	2.2436	H	0	0	0	0	0	0	0	0	0	0	0	0
0.9164	-1.6163	1.6873	H	0	0	0	0	0	0	0	0	0	0	0	0
2.3597	-1.0642	0.1528	C	0	0	0	0	0	0	0	0	0	0	0	0
-2.8719	1.7499	1.6942	O	0	0	0	0	0	0	0	0	0	0	0	0
-3.0818	0.9674	2.2177	H	0	0	0	0	0	0	0	0	0	0	0	0
-1.185	2.7881	0.4524	C	0	0	0	0	0	0	0	0	0	0	0	0
-1.9915	3.4028	0.0432	H	0	0	0	0	0	0	0	0	0	0	0	0
-0.417	2.6751	-0.3179	H	0	0	0	0	0	0	0	0	0	0	0	0
-0.7571	3.3116	1.3137	H	0	0	0	0	0	0	0	0	0	0	0	0
3.5191	-0.0664	0.0244	C	0	0	0	0	0	0	0	0	0	0	0	0
3.1546	0.9602	-0.0873	H	0	0	0	0	0	0	0	0	0	0	0	0
4.1343	-0.293	-0.8557	H	0	0	0	0	0	0	0	0	0	0	0	0
4.1626	-0.0854	0.9121	H	0	0	0	0	0	0	0	0	0	0	0	0
2.9047	-2.4945	0.2242	C	0	0	0	0	0	0	0	0	0	0	0	0
2.0662	-3.1957	0.2987	H	0	0	0	0	0	0	0	0	0	0	0	0
3.4478	-2.7301	-0.7067	H	0	0	0	0	0	0	0	0	0	0	0	0
3.7095	-2.7434	1.3592	O	0	0	0	0	0	0	0	0	0	0	0	0
4.5473	-2.2843	1.2353	H	0	0	0	0	0	0	0	0	0	0	0	0
1 2 1	0 0 0 0
2 5 1	0 0 0 0
2 3 1	0 0 0 0
2 4 1	0 0 0 0
3 6 1	0 0 0 0
3 7 1	0 0 0 0
3 4 1	0 0 0 0
4 8 1	0 0 0 0
4 9 1	0 0 0 0
9 10 2	0 0 0 0
11 12 1	0 0 0 0
11 13 1	0 0 0 0
8 11 1	0 0 0 0
14 15 1	0 0 0 0
11 14 1	0 0 0 0
10 14 1	0 0 0 0
16 17 1	0 0 0 0
16 18 1	0 0 0 0
16 19 1	0 0 0 0
9 16 1	0 0 0 0
20 21 1	0 0 0 0
20 22 1	0 0 0 0
10 20 1	0 0 0 0
23 24 1	0 0 0 0
23 25 1	0 0 0 0
14 23 1	0 0 0 0
23 26 1	0 0 0 0
20 26 1	0 0 0 0
27 28 1	0 0 0 0
8 27 1	0 0 0 0
29 30 1	0 0 0 0
29 31 1	0 0 0 0
29 32 1	0 0 0 0
8 29 1	0 0 0 0
33 34 1	0 0 0 0
33 35 1	0 0 0 0
33 36 1	0 0 0 0
26 33 1	0 0 0 0
37 38 1	0 0 0 0
37 39 1	0 0 0 0
26 37 1	0 0 0 0
40 41 1	0 0 0 0
37 40 1	0 0 0 0
M END
$$$$
M0012
Spartan	02132115093D
41 43 0	0 0 0 0	0 0 0	999	V2	0
-3.4123	1.0043	-2.0761	H	0	0	0	0	0	0	0	0	0	0	0	0
-3.3789	1.0826	-0.9939	C	0	0	0	0	0	0	0	0	0	0	0	0
-3.4267	-0.174	-0.1756	C	0	0	0	0	0	0	0	0	0	0	0	0
-2.1376	0.6208	-0.2668	C	0	0	0	0	0	0	0	0	0	0	0	0
-3.8856	1.9519	-0.5861	H	0	0	0	0	0	0	0	0	0	0	0	0
-3.4679	-1.1286	-0.6918	H	0	0	0	0	0	0	0	0	0	0	0	0
-3.9577	-0.1394	0.7686	H	0	0	0	0	0	0	0	0	0	0	0	0
-1.7106	1.4227	0.9681	C	0	0	0	0	0	0	0	0	0	0	0	0
-1.0005	-0.0099	-1.0262	C	0	0	0	0	0	0	0	0	0	0	0	0
0.203	-0.1556	-0.4566	C	0	0	0	0	0	0	0	0	0	0	0	0
-0.7001	0.5878	1.7698	C	0	0	0	0	0	0	0	0	0	0	0	0
-0.4406	1.1133	2.6993	H	0	0	0	0	0	0	0	0	0	0	0	0
-1.1899	-0.3537	2.0479	H	0	0	0	0	0	0	0	0	0	0	0	0
0.5434	0.3126	0.9394	C	0	0	0	0	0	0	0	0	0	0	0	0
1.1201	1.2479	0.8638	H	0	0	0	0	0	0	0	0	0	0	0	0
-1.2716	-0.4936	-2.4274	C	0	0	0	0	0	0	0	0	0	0	0	0
-1.4112	0.3546	-3.1093	H	0	0	0	0	0	0	0	0	0	0	0	0
-2.1791	-1.1059	-2.4894	H	0	0	0	0	0	0	0	0	0	0	0	0
-0.4429	-1.0904	-2.8156	H	0	0	0	0	0	0	0	0	0	0	0	0
1.3886	-0.9321	-1.0023	C	0	0	0	0	0	0	0	0	0	0	0	0
1.8711	-0.4296	-1.8502	H	0	0	0	0	0	0	0	0	0	0	0	0
1.053	-1.9137	-1.3683	H	0	0	0	0	0	0	0	0	0	0	0	0
1.5023	-0.7757	1.4286	C	0	0	0	0	0	0	0	0	0	0	0	0
2.1011	-0.4713	2.2945	H	0	0	0	0	0	0	0	0	0	0	0	0
0.921	-1.6632	1.7186	H	0	0	0	0	0	0	0	0	0	0	0	0
2.3756	-1.0946	0.1928	C	0	0	0	0	0	0	0	0	0	0	0	0
-2.8737	1.6448	1.7601	O	0	0	0	0	0	0	0	0	0	0	0	0
-2.6239	2.2534	2.4666	H	0	0	0	0	0	0	0	0	0	0	0	0
-1.1313	2.7768	0.5418	C	0	0	0	0	0	0	0	0	0	0	0	0
-1.9224	3.3861	0.0956	H	0	0	0	0	0	0	0	0	0	0	0	0
-0.3322	2.6618	-0.1964	H	0	0	0	0	0	0	0	0	0	0	0	0
-0.7205	3.3159	1.4063	H	0	0	0	0	0	0	0	0	0	0	0	0
3.5391	-0.1035	0.0683	C	0	0	0	0	0	0	0	0	0	0	0	0
3.1828	0.9246	-0.0596	H	0	0	0	0	0	0	0	0	0	0	0	0
4.1613	-0.3597	-0.7942	H	0	0	0	0	0	0	0	0	0	0	0	0
4.1741	-0.1337	0.9617	H	0	0	0	0	0	0	0	0	0	0	0	0
2.9271	-2.5219	0.2762	C	0	0	0	0	0	0	0	0	0	0	0	0
3.5761	-2.6176	1.1534	H	0	0	0	0	0	0	0	0	0	0	0	0
2.0892	-3.227	0.4069	H	0	0	0	0	0	0	0	0	0	0	0	0
3.7267	-2.8896	-0.8303	O	0	0	0	0	0	0	0	0	0	0	0	0
3.1619	-2.8777	-1.6124	H	0	0	0	0	0	0	0	0	0	0	0	0
1 2 1	0 0 0 0
2 5 1	0 0 0 0
2 3 1	0 0 0 0
2 4 1	0 0 0 0
3 6 1	0 0 0 0
3 7 1	0 0 0 0
3 4 1	0 0 0 0
4 8 1	0 0 0 0
4 9 1	0 0 0 0
9 10 2	0 0 0 0
11 12 1	0 0 0 0
11 13 1	0 0 0 0
8 11 1	0 0 0 0
14 15 1	0 0 0 0
11 14 1	0 0 0 0
10 14 1	0 0 0 0
16 17 1	0 0 0 0
16 18 1	0 0 0 0
16 19 1	0 0 0 0
9 16 1	0 0 0 0
20 21 1	0 0 0 0
20 22 1	0 0 0 0
10 20 1	0 0 0 0
23 24 1	0 0 0 0
23 25 1	0 0 0 0
14 23 1	0 0 0 0
23 26 1	0 0 0 0
20 26 1	0 0 0 0
27 28 1	0 0 0 0
8 27 1	0 0 0 0
29 30 1	0 0 0 0
29 31 1	0 0 0 0
29 32 1	0 0 0 0
8 29 1	0 0 0 0
33 34 1	0 0 0 0
33 35 1	0 0 0 0
33 36 1	0 0 0 0
26 33 1	0 0 0 0
37 38 1	0 0 0 0
37 39 1	0 0 0 0
26 37 1	0 0 0 0
40 41 1	0 0 0 0
37 40 1	0 0 0 0
M END
$$$$
M0013
Spartan	02132115093D
41 43 0	0 0 0 0	0 0 0	999	V2	0
3.3626	2.1568	-1.0394	H	0	0	0	0	0	0	0	0	0	0	0	0
3.3367	1.0757	-1.1329	C	0	0	0	0	0	0	0	0	0	0	0	0
3.4062	0.2408	0.1121	C	0	0	0	0	0	0	0	0	0	0	0	0
2.1069	0.3336	-0.6644	C	0	0	0	0	0	0	0	0	0	0	0	0
3.8356	0.684	-2.0139	H	0	0	0	0	0	0	0	0	0	0	0	0
3.4546	0.7434	1.0734	H	0	0	0	0	0	0	0	0	0	0	0	0
3.9446	-0.6979	0.058	H	0	0	0	0	0	0	0	0	0	0	0	0
1.6779	-0.8936	-1.476	C	0	0	0	0	0	0	0	0	0	0	0	0
0.9723	1.0787	-0.012	C	0	0	0	0	0	0	0	0	0	0	0	0
-0.2287	0.505	0.1347	C	0	0	0	0	0	0	0	0	0	0	0	0
0.6769	-1.7082	-0.6426	C	0	0	0	0	0	0	0	0	0	0	0	0
0.4186	-2.6338	-1.1761	H	0	0	0	0	0	0	0	0	0	0	0	0
1.1718	-1.9927	0.2938	H	0	0	0	0	0	0	0	0	0	0	0	0
-0.5682	-0.8851	-0.3532	C	0	0	0	0	0	0	0	0	0	0	0	0
-1.1425	-0.7961	-1.2893	H	0	0	0	0	0	0	0	0	0	0	0	0
1.2425	2.4723	0.4945	C	0	0	0	0	0	0	0	0	0	0	0	0
1.351	3.1755	-0.3407	H	0	0	0	0	0	0	0	0	0	0	0	0
2.1657	2.5305	1.0827	H	0	0	0	0	0	0	0	0	0	0	0	0
0.4272	2.8342	1.1246	H	0	0	0	0	0	0	0	0	0	0	0	0
-1.4085	1.0371	0.9276	C	0	0	0	0	0	0	0	0	0	0	0	0
-1.8967	1.8919	0.4413	H	0	0	0	0	0	0	0	0	0	0	0	0
-1.0826	1.3685	1.9194	H	0	0	0	0	0	0	0	0	0	0	0	0
-1.5237	-1.3924	0.7293	C	0	0	0	0	0	0	0	0	0	0	0	0
-2.1277	-2.2497	0.4088	H	0	0	0	0	0	0	0	0	0	0	0	0
-0.9512	-1.6876	1.616	H	0	0	0	0	0	0	0	0	0	0	0	0
-2.3928	-0.159	1.0706	C	0	0	0	0	0	0	0	0	0	0	0	0
2.8421	-1.6793	-1.7203	O	0	0	0	0	0	0	0	0	0	0	0	0
2.5783	-2.3988	-2.3058	H	0	0	0	0	0	0	0	0	0	0	0	0
1.0861	-0.4547	-2.8206	C	0	0	0	0	0	0	0	0	0	0	0	0
1.8717	-0.0028	-3.4326	H	0	0	0	0	0	0	0	0	0	0	0	0
0.2884	0.2819	-2.6906	H	0	0	0	0	0	0	0	0	0	0	0	0
0.6712	-1.3143	-3.3639	H	0	0	0	0	0	0	0	0	0	0	0	0
-3.5599	-0.0239	0.0838	C	0	0	0	0	0	0	0	0	0	0	0	0
-3.1994	0.0643	-0.9462	H	0	0	0	0	0	0	0	0	0	0	0	0
-4.1546	0.8718	0.3002	H	0	0	0	0	0	0	0	0	0	0	0	0
-4.2256	-0.8941	0.1324	H	0	0	0	0	0	0	0	0	0	0	0	0
-2.9728	-0.2475	2.4811	C	0	0	0	0	0	0	0	0	0	0	0	0
-3.5774	0.6533	2.6782	H	0	0	0	0	0	0	0	0	0	0	0	0
-3.6464	-1.1185	2.537	H	0	0	0	0	0	0	0	0	0	0	0	0
-1.9213	-0.3618	3.4204	O	0	0	0	0	0	0	0	0	0	0	0	0
-2.3089	-0.4074	4.3005	H	0	0	0	0	0	0	0	0	0	0	0	0
1 2 1	0 0 0 0
2 5 1	0 0 0 0
2 3 1	0 0 0 0
2 4 1	0 0 0 0
3 6 1	0 0 0 0
3 7 1	0 0 0 0
3 4 1	0 0 0 0
4 8 1	0 0 0 0
4 9 1	0 0 0 0
9 10 2	0 0 0 0
11 12 1	0 0 0 0
11 13 1	0 0 0 0
8 11 1	0 0 0 0
14 15 1	0 0 0 0
11 14 1	0 0 0 0
10 14 1	0 0 0 0
16 17 1	0 0 0 0
16 18 1	0 0 0 0
16 19 1	0 0 0 0
9 16 1	0 0 0 0
20 21 1	0 0 0 0
20 22 1	0 0 0 0
10 20 1	0 0 0 0
23 24 1	0 0 0 0
23 25 1	0 0 0 0
14 23 1	0 0 0 0
23 26 1	0 0 0 0
20 26 1	0 0 0 0
27 28 1	0 0 0 0
8 27 1	0 0 0 0
29 30 1	0 0 0 0
29 31 1	0 0 0 0
29 32 1	0 0 0 0
8 29 1	0 0 0 0
33 34 1	0 0 0 0
33 35 1	0 0 0 0
33 36 1	0 0 0 0
26 33 1	0 0 0 0
37 38 1	0 0 0 0
37 39 1	0 0 0 0
26 37 1	0 0 0 0
40 41 1	0 0 0 0
37 40 1	0 0 0 0
M END
$$$$
M0014
Spartan	02132115093D
41 43 0	0 0 0 0	0 0 0	999	V2	0
-3.4418	0.9942	-2.0846	H	0	0	0	0	0	0	0	0	0	0	0	0
-3.3996	1.0882	-1.0042	C	0	0	0	0	0	0	0	0	0	0	0	0
-3.4363	-0.158	-0.1688	C	0	0	0	0	0	0	0	0	0	0	0	0
-2.1516	0.6404	-0.28	C	0	0	0	0	0	0	0	0	0	0	0	0
-3.9065	1.9608	-0.6041	H	0	0	0	0	0	0	0	0	0	0	0	0
-3.4747	-1.1196	-0.6719	H	0	0	0	0	0	0	0	0	0	0	0	0
-3.9646	-0.113	0.776	H	0	0	0	0	0	0	0	0	0	0	0	0
-1.7194	1.4601	0.9403	C	0	0	0	0	0	0	0	0	0	0	0	0
-1.0159	0.0085	-1.041	C	0	0	0	0	0	0	0	0	0	0	0	0
0.1922	-0.1257	-0.4788	C	0	0	0	0	0	0	0	0	0	0	0	0
-0.7027	0.639	1.7473	C	0	0	0	0	0	0	0	0	0	0	0	0
-0.438	1.1779	2.6676	H	0	0	0	0	0	0	0	0	0	0	0	0
-1.1908	-0.2978	2.0425	H	0	0	0	0	0	0	0	0	0	0	0	0
0.5357	0.3505	0.9134	C	0	0	0	0	0	0	0	0	0	0	0	0
1.1206	1.2801	0.8295	H	0	0	0	0	0	0	0	0	0	0	0	0
-1.2923	-0.4843	-2.4383	C	0	0	0	0	0	0	0	0	0	0	0	0
-1.4292	0.3589	-3.1268	H	0	0	0	0	0	0	0	0	0	0	0	0
-2.2032	-1.0925	-2.4927	H	0	0	0	0	0	0	0	0	0	0	0	0
-0.4673	-1.0887	-2.8223	H	0	0	0	0	0	0	0	0	0	0	0	0
1.388	-0.8782	-1.0309	C	0	0	0	0	0	0	0	0	0	0	0	0
1.8892	-0.3358	-1.8415	H	0	0	0	0	0	0	0	0	0	0	0	0
1.09	-1.8446	-1.4528	H	0	0	0	0	0	0	0	0	0	0	0	0
1.4839	-0.7441	1.4102	C	0	0	0	0	0	0	0	0	0	0	0	0
2.0862	-0.4385	2.2732	H	0	0	0	0	0	0	0	0	0	0	0	0
0.8908	-1.6201	1.7094	H	0	0	0	0	0	0	0	0	0	0	0	0
2.3526	-1.0849	0.1752	C	0	0	0	0	0	0	0	0	0	0	0	0
-2.8786	1.6931	1.7366	O	0	0	0	0	0	0	0	0	0	0	0	0
-2.6218	2.3022	2.4383	H	0	0	0	0	0	0	0	0	0	0	0	0
-1.1451	2.8087	0.4921	C	0	0	0	0	0	0	0	0	0	0	0	0
-1.9385	3.4085	0.0375	H	0	0	0	0	0	0	0	0	0	0	0	0
-0.347	2.6839	-0.2445	H	0	0	0	0	0	0	0	0	0	0	0	0
-0.7354	3.3622	1.3475	H	0	0	0	0	0	0	0	0	0	0	0	0
3.5565	-0.1389	0.0797	C	0	0	0	0	0	0	0	0	0	0	0	0
3.2353	0.9061	0.0094	H	0	0	0	0	0	0	0	0	0	0	0	0
4.1541	-0.3723	-0.8057	H	0	0	0	0	0	0	0	0	0	0	0	0
4.2006	-0.2358	0.962	H	0	0	0	0	0	0	0	0	0	0	0	0
2.8396	-2.528	0.2546	C	0	0	0	0	0	0	0	0	0	0	0	0
3.4555	-2.6556	1.1606	H	0	0	0	0	0	0	0	0	0	0	0	0
1.9673	-3.1956	0.3479	H	0	0	0	0	0	0	0	0	0	0	0	0
3.5816	-2.8291	-0.9119	O	0	0	0	0	0	0	0	0	0	0	0	0
3.8805	-3.7421	-0.8503	H	0	0	0	0	0	0	0	0	0	0	0	0
1 2 1	0 0 0 0
2 5 1	0 0 0 0
2 3 1	0 0 0 0
2 4 1	0 0 0 0
3 6 1	0 0 0 0
3 7 1	0 0 0 0
3 4 1	0 0 0 0
4 8 1	0 0 0 0
4 9 1	0 0 0 0
9 10 2	0 0 0 0
11 12 1	0 0 0 0
11 13 1	0 0 0 0
8 11 1	0 0 0 0
14 15 1	0 0 0 0
11 14 1	0 0 0 0
10 14 1	0 0 0 0
16 17 1	0 0 0 0
16 18 1	0 0 0 0
16 19 1	0 0 0 0
9 16 1	0 0 0 0
20 21 1	0 0 0 0
20 22 1	0 0 0 0
10 20 1	0 0 0 0
23 24 1	0 0 0 0
23 25 1	0 0 0 0
14 23 1	0 0 0 0
23 26 1	0 0 0 0
20 26 1	0 0 0 0
27 28 1	0 0 0 0
8 27 1	0 0 0 0
29 30 1	0 0 0 0
29 31 1	0 0 0 0
29 32 1	0 0 0 0
8 29 1	0 0 0 0
33 34 1	0 0 0 0
33 35 1	0 0 0 0
33 36 1	0 0 0 0
26 33 1	0 0 0 0
37 38 1	0 0 0 0
37 39 1	0 0 0 0
26 37 1	0 0 0 0
40 41 1	0 0 0 0
37 40 1	0 0 0 0
M END
$$$$
M0015
Spartan	02132115093D
41 43 0	0 0 0 0	0 0 0	999	V2	0
-1.7828	2.6731	-2.0222	H	0	0	0	0	0	0	0	0	0	0	0	0
-2.1678	2.3697	-1.0529	C	0	0	0	0	0	0	0	0	0	0	0	0
-3.0143	1.1318	-0.9881	C	0	0	0	0	0	0	0	0	0	0	0	0
-1.59	1.1003	-0.4653	C	0	0	0	0	0	0	0	0	0	0	0	0
-2.4129	3.1977	-0.3953	H	0	0	0	0	0	0	0	0	0	0	0	0
-3.245	0.6111	-1.9108	H	0	0	0	0	0	0	0	0	0	0	0	0
-3.829	1.1211	-0.2709	H	0	0	0	0	0	0	0	0	0	0	0	0
-1.3648	0.9829	1.0508	C	0	0	0	0	0	0	0	0	0	0	0	0
-0.5372	0.3707	-1.2655	C	0	0	0	0	0	0	0	0	0	0	0	0
0.6906	0.2362	-0.7581	C	0	0	0	0	0	0	0	0	0	0	0	0
0.0405	1.4844	1.3801	C	0	0	0	0	0	0	0	0	0	0	0	0
0.0482	2.5595	1.171	H	0	0	0	0	0	0	0	0	0	0	0	0
0.2233	1.3658	2.4543	H	0	0	0	0	0	0	0	0	0	0	0	0
1.1388	0.788	0.5739	C	0	0	0	0	0	0	0	0	0	0	0	0
1.9306	1.5241	0.3694	H	0	0	0	0	0	0	0	0	0	0	0	0
-0.9497	-0.2673	-2.5647	C	0	0	0	0	0	0	0	0	0	0	0	0
-1.4515	0.4481	-3.2285	H	0	0	0	0	0	0	0	0	0	0	0	0
-1.6429	-1.0985	-2.3869	H	0	0	0	0	0	0	0	0	0	0	0	0
-0.091	-0.6604	-3.1109	H	0	0	0	0	0	0	0	0	0	0	0	0
1.7967	-0.6845	-1.2018	C	0	0	0	0	0	0	0	0	0	0	0	0
2.6554	-0.1023	-1.567	H	0	0	0	0	0	0	0	0	0	0	0	0
1.5115	-1.3888	-1.9862	H	0	0	0	0	0	0	0	0	0	0	0	0
1.8037	-0.4326	1.2498	C	0	0	0	0	0	0	0	0	0	0	0	0
2.6789	-0.1361	1.84	H	0	0	0	0	0	0	0	0	0	0	0	0
1.0984	-0.8977	1.9483	H	0	0	0	0	0	0	0	0	0	0	0	0
2.1909	-1.4239	0.1077	C	0	0	0	0	0	0	0	0	0	0	0	0
-1.4064	-0.4082	1.4174	O	0	0	0	0	0	0	0	0	0	0	0	0
-2.2532	-0.7551	1.1047	H	0	0	0	0	0	0	0	0	0	0	0	0
-2.3806	1.7205	1.9257	C	0	0	0	0	0	0	0	0	0	0	0	0
-3.3975	1.3447	1.7789	H	0	0	0	0	0	0	0	0	0	0	0	0
-2.3824	2.7978	1.7426	H	0	0	0	0	0	0	0	0	0	0	0	0
-2.1195	1.5551	2.9742	H	0	0	0	0	0	0	0	0	0	0	0	0
3.6789	-1.7757	0.1363	C	0	0	0	0	0	0	0	0	0	0	0	0
4.2928	-0.8674	0.1136	H	0	0	0	0	0	0	0	0	0	0	0	0
3.9551	-2.3923	-0.7278	H	0	0	0	0	0	0	0	0	0	0	0	0
3.9401	-2.3323	1.045	H	0	0	0	0	0	0	0	0	0	0	0	0
1.3767	-2.7258	0.2387	C	0	0	0	0	0	0	0	0	0	0	0	0
1.7312	-3.4492	-0.5052	H	0	0	0	0	0	0	0	0	0	0	0	0
1.5778	-3.159	1.2355	H	0	0	0	0	0	0	0	0	0	0	0	0
-0.0043	-2.5872	0.0133	O	0	0	0	0	0	0	0	0	0	0	0	0
-0.3371	-1.8383	0.5363	H	0	0	0	0	0	0	0	0	0	0	0	0
1 2 1	0 0 0 0
2 5 1	0 0 0 0
2 3 1	0 0 0 0
2 4 1	0 0 0 0
3 6 1	0 0 0 0
3 7 1	0 0 0 0
3 4 1	0 0 0 0
4 8 1	0 0 0 0
4 9 1	0 0 0 0
9 10 2	0 0 0 0
11 12 1	0 0 0 0
11 13 1	0 0 0 0
8 11 1	0 0 0 0
14 15 1	0 0 0 0
11 14 1	0 0 0 0
10 14 1	0 0 0 0
16 17 1	0 0 0 0
16 18 1	0 0 0 0
16 19 1	0 0 0 0
9 16 1	0 0 0 0
20 21 1	0 0 0 0
20 22 1	0 0 0 0
10 20 1	0 0 0 0
23 24 1	0 0 0 0
23 25 1	0 0 0 0
14 23 1	0 0 0 0
23 26 1	0 0 0 0
20 26 1	0 0 0 0
27 28 1	0 0 0 0
8 27 1	0 0 0 0
29 30 1	0 0 0 0
29 31 1	0 0 0 0
29 32 1	0 0 0 0
8 29 1	0 0 0 0
33 34 1	0 0 0 0
33 35 1	0 0 0 0
33 36 1	0 0 0 0
26 33 1	0 0 0 0
37 38 1	0 0 0 0
37 39 1	0 0 0 0
26 37 1	0 0 0 0
40 41 1	0 0 0 0
37 40 1	0 0 0 0
M END
$$$$
M0016
Spartan	02132115093D
41 43 0	0 0 0 0	0 0 0	999	V2	0
-3.423	0.8892	-2.1641	H	0	0	0	0	0	0	0	0	0	0	0	0
-3.3783	1.0029	-1.086	C	0	0	0	0	0	0	0	0	0	0	0	0
-3.3829	-0.2282	-0.2268	C	0	0	0	0	0	0	0	0	0	0	0	0
-2.1191	0.5951	-0.3573	C	0	0	0	0	0	0	0	0	0	0	0	0
-3.9182	1.8739	-0.7219	H	0	0	0	0	0	0	0	0	0	0	0	0
-3.4136	-1.1976	-0.7152	H	0	0	0	0	0	0	0	0	0	0	0	0
-3.8937	-0.1773	0.7285	H	0	0	0	0	0	0	0	0	0	0	0	0
-1.7016	1.4369	0.8658	C	0	0	0	0	0	0	0	0	0	0	0	0
-0.974	-0.0238	-1.1152	C	0	0	0	0	0	0	0	0	0	0	0	0
0.2287	-0.1448	-0.5394	C	0	0	0	0	0	0	0	0	0	0	0	0
-0.6888	0.6277	1.6817	C	0	0	0	0	0	0	0	0	0	0	0	0
-0.4427	1.1784	2.5962	H	0	0	0	0	0	0	0	0	0	0	0	0
-1.1725	-0.3108	1.9798	H	0	0	0	0	0	0	0	0	0	0	0	0
0.5535	0.3399	0.8539	C	0	0	0	0	0	0	0	0	0	0	0	0
1.1357	1.2713	0.7693	H	0	0	0	0	0	0	0	0	0	0	0	0
-1.2373	-0.5253	-2.5116	C	0	0	0	0	0	0	0	0	0	0	0	0
-1.3874	0.3126	-3.2037	H	0	0	0	0	0	0	0	0	0	0	0	0
-2.137	-1.1501	-2.5657	H	0	0	0	0	0	0	0	0	0	0	0	0
-0.4016	-1.1164	-2.8921	H	0	0	0	0	0	0	0	0	0	0	0	0
1.4383	-0.8867	-1.076	C	0	0	0	0	0	0	0	0	0	0	0	0
1.9426	-0.3387	-1.8821	H	0	0	0	0	0	0	0	0	0	0	0	0
1.1427	-1.8563	-1.4993	H	0	0	0	0	0	0	0	0	0	0	0	0
1.5054	-0.7451	1.3641	C	0	0	0	0	0	0	0	0	0	0	0	0
2.0919	-0.4251	2.2329	H	0	0	0	0	0	0	0	0	0	0	0	0
0.9126	-1.6247	1.659	H	0	0	0	0	0	0	0	0	0	0	0	0
2.3915	-1.0866	0.1386	C	0	0	0	0	0	0	0	0	0	0	0	0
-2.7915	1.6694	1.7511	O	0	0	0	0	0	0	0	0	0	0	0	0
-3.3333	2.3773	1.3815	H	0	0	0	0	0	0	0	0	0	0	0	0
-1.131	2.783	0.4089	C	0	0	0	0	0	0	0	0	0	0	0	0
-1.912	3.3748	-0.0845	H	0	0	0	0	0	0	0	0	0	0	0	0
-0.322	2.6535	-0.3153	H	0	0	0	0	0	0	0	0	0	0	0	0
-0.7555	3.3496	1.2673	H	0	0	0	0	0	0	0	0	0	0	0	0
3.5961	-0.1411	0.0644	C	0	0	0	0	0	0	0	0	0	0	0	0
3.2857	0.9097	0.0766	H	0	0	0	0	0	0	0	0	0	0	0	0
4.1616	-0.3098	-0.8593	H	0	0	0	0	0	0	0	0	0	0	0	0
4.2703	-0.3152	0.9081	H	0	0	0	0	0	0	0	0	0	0	0	0
2.8824	-2.538	0.1943	C	0	0	0	0	0	0	0	0	0	0	0	0
2.0109	-3.2142	0.1747	H	0	0	0	0	0	0	0	0	0	0	0	0
3.4908	-2.7608	-0.6894	H	0	0	0	0	0	0	0	0	0	0	0	0
3.7085	-2.813	1.3077	O	0	0	0	0	0	0	0	0	0	0	0	0
3.1674	-2.7154	2.1006	H	0	0	0	0	0	0	0	0	0	0	0	0
1 2 1	0 0 0 0
2 5 1	0 0 0 0
2 3 1	0 0 0 0
2 4 1	0 0 0 0
3 6 1	0 0 0 0
3 7 1	0 0 0 0
3 4 1	0 0 0 0
4 8 1	0 0 0 0
4 9 1	0 0 0 0
9 10 2	0 0 0 0
11 12 1	0 0 0 0
11 13 1	0 0 0 0
8 11 1	0 0 0 0
14 15 1	0 0 0 0
11 14 1	0 0 0 0
10 14 1	0 0 0 0
16 17 1	0 0 0 0
16 18 1	0 0 0 0
16 19 1	0 0 0 0
9 16 1	0 0 0 0
20 21 1	0 0 0 0
20 22 1	0 0 0 0
10 20 1	0 0 0 0
23 24 1	0 0 0 0
23 25 1	0 0 0 0
14 23 1	0 0 0 0
23 26 1	0 0 0 0
20 26 1	0 0 0 0
27 28 1	0 0 0 0
8 27 1	0 0 0 0
29 30 1	0 0 0 0
29 31 1	0 0 0 0
29 32 1	0 0 0 0
8 29 1	0 0 0 0
33 34 1	0 0 0 0
33 35 1	0 0 0 0
33 36 1	0 0 0 0
26 33 1	0 0 0 0
37 38 1	0 0 0 0
37 39 1	0 0 0 0
26 37 1	0 0 0 0
40 41 1	0 0 0 0
37 40 1	0 0 0 0
M END
$$$$
M0017
Spartan	02132115093D
41 43 0	0 0 0 0	0 0 0	999	V2	0
-3.357	0.954	-2.1456	H	0	0	0	0	0	0	0	0	0	0	0	0
-3.3161	1.0692	-1.0671	C	0	0	0	0	0	0	0	0	0	0	0	0
-3.351	-0.1619	-0.2087	C	0	0	0	0	0	0	0	0	0	0	0	0
-2.0705	0.6361	-0.3297	C	0	0	0	0	0	0	0	0	0	0	0	0
-3.8402	1.9528	-0.7078	H	0	0	0	0	0	0	0	0	0	0	0	0
-3.3965	-1.131	-0.6972	H	0	0	0	0	0	0	0	0	0	0	0	0
-3.8717	-0.0996	0.7401	H	0	0	0	0	0	0	0	0	0	0	0	0
-1.6458	1.4675	0.8977	C	0	0	0	0	0	0	0	0	0	0	0	0
-0.9322	-0.002	-1.0823	C	0	0	0	0	0	0	0	0	0	0	0	0
0.2682	-0.1398	-0.5048	C	0	0	0	0	0	0	0	0	0	0	0	0
-0.6469	0.6418	1.7141	C	0	0	0	0	0	0	0	0	0	0	0	0
-0.3987	1.1847	2.6331	H	0	0	0	0	0	0	0	0	0	0	0	0
-1.1434	-0.2928	2.0043	H	0	0	0	0	0	0	0	0	0	0	0	0
0.5948	0.3448	0.8892	C	0	0	0	0	0	0	0	0	0	0	0	0
1.1812	1.2739	0.8075	H	0	0	0	0	0	0	0	0	0	0	0	0
-1.1984	-0.5117	-2.475	C	0	0	0	0	0	0	0	0	0	0	0	0
-1.3392	0.3208	-3.1752	H	0	0	0	0	0	0	0	0	0	0	0	0
-2.1033	-1.1289	-2.5258	H	0	0	0	0	0	0	0	0	0	0	0	0
-0.3679	-1.1153	-2.8467	H	0	0	0	0	0	0	0	0	0	0	0	0
1.4588	-0.9186	-1.0326	C	0	0	0	0	0	0	0	0	0	0	0	0
1.9579	-0.4148	-1.8708	H	0	0	0	0	0	0	0	0	0	0	0	0
1.1446	-1.9067	-1.3876	H	0	0	0	0	0	0	0	0	0	0	0	0
1.5402	-0.7462	1.3983	C	0	0	0	0	0	0	0	0	0	0	0	0
2.1297	-0.4445	2.272	H	0	0	0	0	0	0	0	0	0	0	0	0
0.9333	-1.6163	1.6889	H	0	0	0	0	0	0	0	0	0	0	0	0
2.424	-1.0859	0.1739	C	0	0	0	0	0	0	0	0	0	0	0	0
-2.7333	1.7124	1.7817	O	0	0	0	0	0	0	0	0	0	0	0	0
-3.2744	2.4159	1.4035	H	0	0	0	0	0	0	0	0	0	0	0	0
-1.0554	2.8074	0.4482	C	0	0	0	0	0	0	0	0	0	0	0	0
-1.8282	3.4138	-0.0405	H	0	0	0	0	0	0	0	0	0	0	0	0
-0.2501	2.6697	-0.2787	H	0	0	0	0	0	0	0	0	0	0	0	0
-0.6698	3.3639	1.3092	H	0	0	0	0	0	0	0	0	0	0	0	0
3.6027	-0.1081	0.0812	C	0	0	0	0	0	0	0	0	0	0	0	0
3.2603	0.9307	0.0296	H	0	0	0	0	0	0	0	0	0	0	0	0
4.198	-0.3021	-0.8188	H	0	0	0	0	0	0	0	0	0	0	0	0
4.2648	-0.1993	0.9508	H	0	0	0	0	0	0	0	0	0	0	0	0
2.9995	-2.5088	0.243	C	0	0	0	0	0	0	0	0	0	0	0	0
3.6416	-2.6785	-0.6289	H	0	0	0	0	0	0	0	0	0	0	0	0
3.6355	-2.5988	1.1398	H	0	0	0	0	0	0	0	0	0	0	0	0
2.034	-3.5397	0.2005	O	0	0	0	0	0	0	0	0	0	0	0	0
1.5209	-3.5079	1.0172	H	0	0	0	0	0	0	0	0	0	0	0	0
1 2 1	0 0 0 0
2 5 1	0 0 0 0
2 3 1	0 0 0 0
2 4 1	0 0 0 0
3 6 1	0 0 0 0
3 7 1	0 0 0 0
3 4 1	0 0 0 0
4 8 1	0 0 0 0
4 9 1	0 0 0 0
9 10 2	0 0 0 0
11 12 1	0 0 0 0
11 13 1	0 0 0 0
8 11 1	0 0 0 0
14 15 1	0 0 0 0
11 14 1	0 0 0 0
10 14 1	0 0 0 0
16 17 1	0 0 0 0
16 18 1	0 0 0 0
16 19 1	0 0 0 0
9 16 1	0 0 0 0
20 21 1	0 0 0 0
20 22 1	0 0 0 0
10 20 1	0 0 0 0
23 24 1	0 0 0 0
23 25 1	0 0 0 0
14 23 1	0 0 0 0
23 26 1	0 0 0 0
20 26 1	0 0 0 0
27 28 1	0 0 0 0
8 27 1	0 0 0 0
29 30 1	0 0 0 0
29 31 1	0 0 0 0
29 32 1	0 0 0 0
8 29 1	0 0 0 0
33 34 1	0 0 0 0
33 35 1	0 0 0 0
33 36 1	0 0 0 0
26 33 1	0 0 0 0
37 38 1	0 0 0 0
37 39 1	0 0 0 0
26 37 1	0 0 0 0
40 41 1	0 0 0 0
37 40 1	0 0 0 0
M END
$$$$
M0018
Spartan	02132115093D
41 43 0	0 0 0 0	0 0 0	999	V2	0
-3.4731	0.9096	-2.0756	H	0	0	0	0	0	0	0	0	0	0	0	0
-3.4274	1.008	-0.9959	C	0	0	0	0	0	0	0	0	0	0	0	0
-3.4335	-0.2349	-0.1551	C	0	0	0	0	0	0	0	0	0	0	0	0
-2.1663	0.5895	-0.2766	C	0	0	0	0	0	0	0	0	0	0	0	0
-3.9495	1.8715	-0.596	H	0	0	0	0	0	0	0	0	0	0	0	0
-3.4545	-1.1993	-0.6539	H	0	0	0	0	0	0	0	0	0	0	0	0
-3.9567	-0.1968	0.7928	H	0	0	0	0	0	0	0	0	0	0	0	0
-1.7448	1.4247	0.9368	C	0	0	0	0	0	0	0	0	0	0	0	0
-1.0219	-0.0215	-1.0412	C	0	0	0	0	0	0	0	0	0	0	0	0
0.1908	-0.1293	-0.4832	C	0	0	0	0	0	0	0	0	0	0	0	0
-0.7117	0.6264	1.7451	C	0	0	0	0	0	0	0	0	0	0	0	0
-0.452	1.1756	2.6607	H	0	0	0	0	0	0	0	0	0	0	0	0
-1.1835	-0.3157	2.049	H	0	0	0	0	0	0	0	0	0	0	0	0
0.5284	0.3496	0.9094	C	0	0	0	0	0	0	0	0	0	0	0	0
1.1065	1.2842	0.8252	H	0	0	0	0	0	0	0	0	0	0	0	0
-1.2943	-0.5182	-2.4378	C	0	0	0	0	0	0	0	0	0	0	0	0
-1.4386	0.3232	-3.1269	H	0	0	0	0	0	0	0	0	0	0	0	0
-2.2003	-1.1335	-2.4903	H	0	0	0	0	0	0	0	0	0	0	0	0
-0.4657	-1.1174	-2.822	H	0	0	0	0	0	0	0	0	0	0	0	0
1.4079	-0.8395	-1.0427	C	0	0	0	0	0	0	0	0	0	0	0	0
1.9136	-0.2431	-1.8132	H	0	0	0	0	0	0	0	0	0	0	0	0
1.1429	-1.7886	-1.5222	H	0	0	0	0	0	0	0	0	0	0	0	0
1.482	-0.7398	1.4076	C	0	0	0	0	0	0	0	0	0	0	0	0
2.0841	-0.4294	2.2692	H	0	0	0	0	0	0	0	0	0	0	0	0
0.8932	-1.6165	1.7126	H	0	0	0	0	0	0	0	0	0	0	0	0
2.3498	-1.0896	0.1737	C	0	0	0	0	0	0	0	0	0	0	0	0
-2.9054	1.6419	1.7351	O	0	0	0	0	0	0	0	0	0	0	0	0
-2.6597	2.2651	2.43	H	0	0	0	0	0	0	0	0	0	0	0	0
-1.1952	2.7802	0.4781	C	0	0	0	0	0	0	0	0	0	0	0	0
-1.9993	3.3618	0.0187	H	0	0	0	0	0	0	0	0	0	0	0	0
-0.3949	2.6641	-0.2576	H	0	0	0	0	0	0	0	0	0	0	0	0
-0.796	3.3477	1.3292	H	0	0	0	0	0	0	0	0	0	0	0	0
3.5795	-0.1738	0.1081	C	0	0	0	0	0	0	0	0	0	0	0	0
3.2897	0.8824	0.1174	H	0	0	0	0	0	0	0	0	0	0	0	0
4.1459	-0.3384	-0.8162	H	0	0	0	0	0	0	0	0	0	0	0	0
4.2481	-0.3451	0.9612	H	0	0	0	0	0	0	0	0	0	0	0	0
2.7904	-2.5563	0.2419	C	0	0	0	0	0	0	0	0	0	0	0	0
3.3589	-2.7266	1.1715	H	0	0	0	0	0	0	0	0	0	0	0	0
1.9034	-3.198	0.2794	H	0	0	0	0	0	0	0	0	0	0	0	0
3.522	-2.9879	-0.8879	O	0	0	0	0	0	0	0	0	0	0	0	0
4.3873	-2.5661	-0.8585	H	0	0	0	0	0	0	0	0	0	0	0	0
1 2 1	0 0 0 0
2 5 1	0 0 0 0
2 3 1	0 0 0 0
2 4 1	0 0 0 0
3 6 1	0 0 0 0
3 7 1	0 0 0 0
3 4 1	0 0 0 0
4 8 1	0 0 0 0
4 9 1	0 0 0 0
9 10 2	0 0 0 0
11 12 1	0 0 0 0
11 13 1	0 0 0 0
8 11 1	0 0 0 0
14 15 1	0 0 0 0
11 14 1	0 0 0 0
10 14 1	0 0 0 0
16 17 1	0 0 0 0
16 18 1	0 0 0 0
16 19 1	0 0 0 0
9 16 1	0 0 0 0
20 21 1	0 0 0 0
20 22 1	0 0 0 0
10 20 1	0 0 0 0
23 24 1	0 0 0 0
23 25 1	0 0 0 0
14 23 1	0 0 0 0
23 26 1	0 0 0 0
20 26 1	0 0 0 0
27 28 1	0 0 0 0
8 27 1	0 0 0 0
29 30 1	0 0 0 0
29 31 1	0 0 0 0
29 32 1	0 0 0 0
8 29 1	0 0 0 0
33 34 1	0 0 0 0
33 35 1	0 0 0 0
33 36 1	0 0 0 0
26 33 1	0 0 0 0
37 38 1	0 0 0 0
37 39 1	0 0 0 0
26 37 1	0 0 0 0
40 41 1	0 0 0 0
37 40 1	0 0 0 0
M END
$$$$
M0019
Spartan	02132115093D
41 43 0	0 0 0 0	0 0 0	999	V2	0
-3.45	0.9645	-2.1492	H	0	0	0	0	0	0	0	0	0	0	0	0
-3.4109	1.0564	-1.0685	C	0	0	0	0	0	0	0	0	0	0	0	0
-3.4369	-0.1903	-0.2334	C	0	0	0	0	0	0	0	0	0	0	0	0
-2.1592	0.6196	-0.3441	C	0	0	0	0	0	0	0	0	0	0	0	0
-3.9241	1.9255	-0.6682	H	0	0	0	0	0	0	0	0	0	0	0	0
-3.4675	-1.1521	-0.7367	H	0	0	0	0	0	0	0	0	0	0	0	0
-3.9609	-0.1514	0.7144	H	0	0	0	0	0	0	0	0	0	0	0	0
-1.7339	1.4436	0.8766	C	0	0	0	0	0	0	0	0	0	0	0	0
-1.0181	-0.0047	-1.1034	C	0	0	0	0	0	0	0	0	0	0	0	0
0.1895	-0.1292	-0.5376	C	0	0	0	0	0	0	0	0	0	0	0	0
-0.7124	0.6297	1.6851	C	0	0	0	0	0	0	0	0	0	0	0	0
-0.4525	1.1707	2.6055	H	0	0	0	0	0	0	0	0	0	0	0	0
-1.1929	-0.3112	1.98	H	0	0	0	0	0	0	0	0	0	0	0	0
0.5301	0.3507	0.8539	C	0	0	0	0	0	0	0	0	0	0	0	0
1.1042	1.2871	0.7678	H	0	0	0	0	0	0	0	0	0	0	0	0
-1.29	-0.5024	-2.4998	C	0	0	0	0	0	0	0	0	0	0	0	0
-1.4431	0.3385	-3.1877	H	0	0	0	0	0	0	0	0	0	0	0	0
-2.1907	-1.1261	-2.552	H	0	0	0	0	0	0	0	0	0	0	0	0
-0.4563	-1.0932	-2.8871	H	0	0	0	0	0	0	0	0	0	0	0	0
1.3895	-0.879	-1.0866	C	0	0	0	0	0	0	0	0	0	0	0	0
1.8827	-0.3416	-1.9067	H	0	0	0	0	0	0	0	0	0	0	0	0
1.0832	-1.8519	-1.4942	H	0	0	0	0	0	0	0	0	0	0	0	0
1.488	-0.734	1.3531	C	0	0	0	0	0	0	0	0	0	0	0	0
2.0883	-0.4287	2.2152	H	0	0	0	0	0	0	0	0	0	0	0	0
0.9085	-1.6192	1.6493	H	0	0	0	0	0	0	0	0	0	0	0	0
2.3595	-1.0667	0.1172	C	0	0	0	0	0	0	0	0	0	0	0	0
-2.8961	1.6692	1.6703	O	0	0	0	0	0	0	0	0	0	0	0	0
-2.6391	2.2642	2.3843	H	0	0	0	0	0	0	0	0	0	0	0	0
-1.1687	2.7963	0.4276	C	0	0	0	0	0	0	0	0	0	0	0	0
-1.9662	3.3901	-0.0278	H	0	0	0	0	0	0	0	0	0	0	0	0
-0.3687	2.6765	-0.3085	H	0	0	0	0	0	0	0	0	0	0	0	0
-0.7634	3.353	1.2831	H	0	0	0	0	0	0	0	0	0	0	0	0
3.55	-0.1039	0.0175	C	0	0	0	0	0	0	0	0	0	0	0	0
3.2173	0.9398	-0.0065	H	0	0	0	0	0	0	0	0	0	0	0	0
4.1208	-0.29	-0.9003	H	0	0	0	0	0	0	0	0	0	0	0	0
4.2227	-0.2348	0.8695	H	0	0	0	0	0	0	0	0	0	0	0	0
2.8659	-2.505	0.1623	C	0	0	0	0	0	0	0	0	0	0	0	0
2	-3.1875	0.1901	H	0	0	0	0	0	0	0	0	0	0	0	0
3.4327	-2.7228	-0.7589	H	0	0	0	0	0	0	0	0	0	0	0	0
3.6764	-2.6705	1.3096	O	0	0	0	0	0	0	0	0	0	0	0	0
3.9921	-3.5797	1.3248	H	0	0	0	0	0	0	0	0	0	0	0	0
1 2 1	0 0 0 0
2 5 1	0 0 0 0
2 3 1	0 0 0 0
2 4 1	0 0 0 0
3 6 1	0 0 0 0
3 7 1	0 0 0 0
3 4 1	0 0 0 0
4 8 1	0 0 0 0
4 9 1	0 0 0 0
9 10 2	0 0 0 0
11 12 1	0 0 0 0
11 13 1	0 0 0 0
8 11 1	0 0 0 0
14 15 1	0 0 0 0
11 14 1	0 0 0 0
10 14 1	0 0 0 0
16 17 1	0 0 0 0
16 18 1	0 0 0 0
16 19 1	0 0 0 0
9 16 1	0 0 0 0
20 21 1	0 0 0 0
20 22 1	0 0 0 0
10 20 1	0 0 0 0
23 24 1	0 0 0 0
23 25 1	0 0 0 0
14 23 1	0 0 0 0
23 26 1	0 0 0 0
20 26 1	0 0 0 0
27 28 1	0 0 0 0
8 27 1	0 0 0 0
29 30 1	0 0 0 0
29 31 1	0 0 0 0
29 32 1	0 0 0 0
8 29 1	0 0 0 0
33 34 1	0 0 0 0
33 35 1	0 0 0 0
33 36 1	0 0 0 0
26 33 1	0 0 0 0
37 38 1	0 0 0 0
37 39 1	0 0 0 0
26 37 1	0 0 0 0
40 41 1	0 0 0 0
37 40 1	0 0 0 0
M END
$$$$
M0020
Spartan	02132115093D
41 43 0	0 0 0 0	0 0 0	999	V2	0
-3.391	0.9589	-2.1006	H	0	0	0	0	0	0	0	0	0	0	0	0
-3.3438	1.055	-1.0206	C	0	0	0	0	0	0	0	0	0	0	0	0
-3.3588	-0.1908	-0.1849	C	0	0	0	0	0	0	0	0	0	0	0	0
-2.0867	0.6269	-0.2999	C	0	0	0	0	0	0	0	0	0	0	0	0
-3.8616	1.9199	-0.6184	H	0	0	0	0	0	0	0	0	0	0	0	0
-3.3842	-1.1533	-0.6875	H	0	0	0	0	0	0	0	0	0	0	0	0
-3.8857	-0.1527	0.7608	H	0	0	0	0	0	0	0	0	0	0	0	0
-1.6631	1.4531	0.9189	C	0	0	0	0	0	0	0	0	0	0	0	0
-0.9445	0.0114	-1.0633	C	0	0	0	0	0	0	0	0	0	0	0	0
0.2643	-0.1092	-0.4996	C	0	0	0	0	0	0	0	0	0	0	0	0
-0.6372	0.6446	1.7262	C	0	0	0	0	0	0	0	0	0	0	0	0
-0.3764	1.1882	2.6449	H	0	0	0	0	0	0	0	0	0	0	0	0
-1.1135	-0.2971	2.0243	H	0	0	0	0	0	0	0	0	0	0	0	0
0.6049	0.3651	0.8942	C	0	0	0	0	0	0	0	0	0	0	0	0
1.1835	1.2996	0.8103	H	0	0	0	0	0	0	0	0	0	0	0	0
-1.2175	-0.4764	-2.4628	C	0	0	0	0	0	0	0	0	0	0	0	0
-1.363	0.3694	-3.1457	H	0	0	0	0	0	0	0	0	0	0	0	0
-2.1231	-1.0915	-2.5198	H	0	0	0	0	0	0	0	0	0	0	0	0
-0.3889	-1.0703	-2.8544	H	0	0	0	0	0	0	0	0	0	0	0	0
1.4727	-0.8385	-1.053	C	0	0	0	0	0	0	0	0	0	0	0	0
1.9843	-0.2635	-1.8357	H	0	0	0	0	0	0	0	0	0	0	0	0
1.1758	-1.7829	-1.5291	H	0	0	0	0	0	0	0	0	0	0	0	0
1.5532	-0.7282	1.3914	C	0	0	0	0	0	0	0	0	0	0	0	0
2.1593	-0.4198	2.251	H	0	0	0	0	0	0	0	0	0	0	0	0
0.9737	-1.6118	1.6834	H	0	0	0	0	0	0	0	0	0	0	0	0
2.4218	-1.0802	0.1621	C	0	0	0	0	0	0	0	0	0	0	0	0
-2.8256	1.6737	1.7129	O	0	0	0	0	0	0	0	0	0	0	0	0
-2.5709	2.2668	2.4295	H	0	0	0	0	0	0	0	0	0	0	0	0
-1.1044	2.8076	0.4683	C	0	0	0	0	0	0	0	0	0	0	0	0
-1.9038	3.396	0.0092	H	0	0	0	0	0	0	0	0	0	0	0	0
-0.3016	2.6911	-0.2648	H	0	0	0	0	0	0	0	0	0	0	0	0
-0.7052	3.3683	1.3236	H	0	0	0	0	0	0	0	0	0	0	0	0
3.6457	-0.1608	0.0709	C	0	0	0	0	0	0	0	0	0	0	0	0
3.3475	0.8913	0.0112	H	0	0	0	0	0	0	0	0	0	0	0	0
4.2417	-0.3852	-0.8219	H	0	0	0	0	0	0	0	0	0	0	0	0
4.2928	-0.2766	0.9479	H	0	0	0	0	0	0	0	0	0	0	0	0
2.9189	-2.5324	0.2257	C	0	0	0	0	0	0	0	0	0	0	0	0
3.4964	-2.7582	-0.6861	H	0	0	0	0	0	0	0	0	0	0	0	0
3.5986	-2.6437	1.077	H	0	0	0	0	0	0	0	0	0	0	0	0
1.9047	-3.4927	0.4315	O	0	0	0	0	0	0	0	0	0	0	0	0
1.3107	-3.4713	-0.3273	H	0	0	0	0	0	0	0	0	0	0	0	0
1 2 1	0 0 0 0
2 5 1	0 0 0 0
2 3 1	0 0 0 0
2 4 1	0 0 0 0
3 6 1	0 0 0 0
3 7 1	0 0 0 0
3 4 1	0 0 0 0
4 8 1	0 0 0 0
4 9 1	0 0 0 0
9 10 2	0 0 0 0
11 12 1	0 0 0 0
11 13 1	0 0 0 0
8 11 1	0 0 0 0
14 15 1	0 0 0 0
11 14 1	0 0 0 0
10 14 1	0 0 0 0
16 17 1	0 0 0 0
16 18 1	0 0 0 0
16 19 1	0 0 0 0
9 16 1	0 0 0 0
20 21 1	0 0 0 0
20 22 1	0 0 0 0
10 20 1	0 0 0 0
23 24 1	0 0 0 0
23 25 1	0 0 0 0
14 23 1	0 0 0 0
23 26 1	0 0 0 0
20 26 1	0 0 0 0
27 28 1	0 0 0 0
8 27 1	0 0 0 0
29 30 1	0 0 0 0
29 31 1	0 0 0 0
29 32 1	0 0 0 0
8 29 1	0 0 0 0
33 34 1	0 0 0 0
33 35 1	0 0 0 0
33 36 1	0 0 0 0
26 33 1	0 0 0 0
37 38 1	0 0 0 0
37 39 1	0 0 0 0
26 37 1	0 0 0 0
40 41 1	0 0 0 0
37 40 1	0 0 0 0
M END
$$$$
M0021
Spartan	02132115093D
41 43 0	0 0 0 0	0 0 0	999	V2	0
3.4437	2.1703	-0.9442	H	0	0	0	0	0	0	0	0	0	0	0	0
3.4113	1.0896	-1.0389	C	0	0	0	0	0	0	0	0	0	0	0	0
3.4524	0.2543	0.2067	C	0	0	0	0	0	0	0	0	0	0	0	0
2.1685	0.3538	-0.5949	C	0	0	0	0	0	0	0	0	0	0	0	0
3.9246	0.6944	-1.9097	H	0	0	0	0	0	0	0	0	0	0	0	0
3.4858	0.7576	1.1685	H	0	0	0	0	0	0	0	0	0	0	0	0
3.9881	-0.6863	0.1622	H	0	0	0	0	0	0	0	0	0	0	0	0
1.7493	-0.8707	-1.4155	C	0	0	0	0	0	0	0	0	0	0	0	0
1.0256	1.1035	0.0366	C	0	0	0	0	0	0	0	0	0	0	0	0
-0.1779	0.5301	0.1653	C	0	0	0	0	0	0	0	0	0	0	0	0
0.7351	-1.6853	-0.5987	C	0	0	0	0	0	0	0	0	0	0	0	0
0.4805	-2.6083	-1.138	H	0	0	0	0	0	0	0	0	0	0	0	0
1.2185	-1.9755	0.3421	H	0	0	0	0	0	0	0	0	0	0	0	0
-0.5122	-0.8615	-0.3199	C	0	0	0	0	0	0	0	0	0	0	0	0
-1.0829	-0.776	-1.2587	H	0	0	0	0	0	0	0	0	0	0	0	0
1.2899	2.4997	0.5385	C	0	0	0	0	0	0	0	0	0	0	0	0
1.4296	3.1927	-0.3006	H	0	0	0	0	0	0	0	0	0	0	0	0
2.1954	2.5571	1.1541	H	0	0	0	0	0	0	0	0	0	0	0	0
0.4585	2.8768	1.1383	H	0	0	0	0	0	0	0	0	0	0	0	0
-1.3743	1.0682	0.9296	C	0	0	0	0	0	0	0	0	0	0	0	0
-1.8654	1.9039	0.4146	H	0	0	0	0	0	0	0	0	0	0	0	0
-1.064	1.4509	1.9113	H	0	0	0	0	0	0	0	0	0	0	0	0
-1.4721	-1.3677	0.7597	C	0	0	0	0	0	0	0	0	0	0	0	0
-2.0674	-2.2318	0.449	H	0	0	0	0	0	0	0	0	0	0	0	0
-0.8968	-1.6669	1.6461	H	0	0	0	0	0	0	0	0	0	0	0	0
-2.3458	-0.1361	1.0966	C	0	0	0	0	0	0	0	0	0	0	0	0
2.9163	-1.6562	-1.643	O	0	0	0	0	0	0	0	0	0	0	0	0
2.6624	-2.3758	-2.2329	H	0	0	0	0	0	0	0	0	0	0	0	0
1.1777	-0.4274	-2.7672	C	0	0	0	0	0	0	0	0	0	0	0	0
1.971	0.0311	-3.3641	H	0	0	0	0	0	0	0	0	0	0	0	0
0.3745	0.3047	-2.6469	H	0	0	0	0	0	0	0	0	0	0	0	0
0.7758	-1.286	-3.3214	H	0	0	0	0	0	0	0	0	0	0	0	0
-3.5187	-0.0195	0.1134	C	0	0	0	0	0	0	0	0	0	0	0	0
-3.168	0.0793	-0.919	H	0	0	0	0	0	0	0	0	0	0	0	0
-4.1303	0.8635	0.3373	H	0	0	0	0	0	0	0	0	0	0	0	0
-4.1623	-0.9064	0.1519	H	0	0	0	0	0	0	0	0	0	0	0	0
-2.8713	-0.1934	2.5349	C	0	0	0	0	0	0	0	0	0	0	0	0
-2.0233	-0.2616	3.225	H	0	0	0	0	0	0	0	0	0	0	0	0
-3.4105	0.7403	2.7687	H	0	0	0	0	0	0	0	0	0	0	0	0
-3.6738	-1.325	2.8062	O	0	0	0	0	0	0	0	0	0	0	0	0
-4.5175	-1.2047	2.3572	H	0	0	0	0	0	0	0	0	0	0	0	0
1 2 1	0 0 0 0
2 5 1	0 0 0 0
2 3 1	0 0 0 0
2 4 1	0 0 0 0
3 6 1	0 0 0 0
3 7 1	0 0 0 0
3 4 1	0 0 0 0
4 8 1	0 0 0 0
4 9 1	0 0 0 0
9 10 2	0 0 0 0
11 12 1	0 0 0 0
11 13 1	0 0 0 0
8 11 1	0 0 0 0
14 15 1	0 0 0 0
11 14 1	0 0 0 0
10 14 1	0 0 0 0
16 17 1	0 0 0 0
16 18 1	0 0 0 0
16 19 1	0 0 0 0
9 16 1	0 0 0 0
20 21 1	0 0 0 0
20 22 1	0 0 0 0
10 20 1	0 0 0 0
23 24 1	0 0 0 0
23 25 1	0 0 0 0
14 23 1	0 0 0 0
23 26 1	0 0 0 0
20 26 1	0 0 0 0
27 28 1	0 0 0 0
8 27 1	0 0 0 0
29 30 1	0 0 0 0
29 31 1	0 0 0 0
29 32 1	0 0 0 0
8 29 1	0 0 0 0
33 34 1	0 0 0 0
33 35 1	0 0 0 0
33 36 1	0 0 0 0
26 33 1	0 0 0 0
37 38 1	0 0 0 0
37 39 1	0 0 0 0
26 37 1	0 0 0 0
40 41 1	0 0 0 0
37 40 1	0 0 0 0
M END
$$$$
M0022
Spartan	02132115093D
41 43 0	0 0 0 0	0 0 0	999	V2	0
-3.3617	0.9849	-2.1445	H	0	0	0	0	0	0	0	0	0	0	0	0
-3.3277	1.0945	-1.0654	C	0	0	0	0	0	0	0	0	0	0	0	0
-3.3707	-0.1395	-0.211	C	0	0	0	0	0	0	0	0	0	0	0	0
-2.087	0.6543	-0.3236	C	0	0	0	0	0	0	0	0	0	0	0	0
-3.8524	1.9766	-0.7051	H	0	0	0	0	0	0	0	0	0	0	0	0
-3.418	-1.1063	-0.7027	H	0	0	0	0	0	0	0	0	0	0	0	0
-3.8925	-0.0799	0.7373	H	0	0	0	0	0	0	0	0	0	0	0	0
-1.6649	1.4802	0.9083	C	0	0	0	0	0	0	0	0	0	0	0	0
-0.9477	0.0123	-1.0717	C	0	0	0	0	0	0	0	0	0	0	0	0
0.2489	-0.1316	-0.4887	C	0	0	0	0	0	0	0	0	0	0	0	0
-0.6702	0.65	1.7255	C	0	0	0	0	0	0	0	0	0	0	0	0
-0.4251	1.1897	2.647	H	0	0	0	0	0	0	0	0	0	0	0	0
-1.166	-0.2861	2.0103	H	0	0	0	0	0	0	0	0	0	0	0	0
0.575	0.3562	0.9044	C	0	0	0	0	0	0	0	0	0	0	0	0
1.1533	1.2903	0.8179	H	0	0	0	0	0	0	0	0	0	0	0	0
-1.2107	-0.4956	-2.4659	C	0	0	0	0	0	0	0	0	0	0	0	0
-1.3417	0.3381	-3.1673	H	0	0	0	0	0	0	0	0	0	0	0	0
-2.1197	-1.1066	-2.5219	H	0	0	0	0	0	0	0	0	0	0	0	0
-0.3821	-1.1052	-2.8326	H	0	0	0	0	0	0	0	0	0	0	0	0
1.4353	-0.9201	-1.012	C	0	0	0	0	0	0	0	0	0	0	0	0
1.9314	-0.4286	-1.8592	H	0	0	0	0	0	0	0	0	0	0	0	0
1.1144	-1.9106	-1.3518	H	0	0	0	0	0	0	0	0	0	0	0	0
1.5257	-0.727	1.4193	C	0	0	0	0	0	0	0	0	0	0	0	0
2.1209	-0.407	2.2827	H	0	0	0	0	0	0	0	0	0	0	0	0
0.9502	-1.6136	1.7087	H	0	0	0	0	0	0	0	0	0	0	0	0
2.4068	-1.0674	0.1943	C	0	0	0	0	0	0	0	0	0	0	0	0
-2.7571	1.7266	1.7878	O	0	0	0	0	0	0	0	0	0	0	0	0
-3.2876	2.4402	1.4137	H	0	0	0	0	0	0	0	0	0	0	0	0
-1.0705	2.8205	0.4646	C	0	0	0	0	0	0	0	0	0	0	0	0
-1.8415	3.4317	-0.0212	H	0	0	0	0	0	0	0	0	0	0	0	0
-0.2658	2.6836	-0.2626	H	0	0	0	0	0	0	0	0	0	0	0	0
-0.6832	3.3717	1.328	H	0	0	0	0	0	0	0	0	0	0	0	0
3.5776	-0.083	0.0735	C	0	0	0	0	0	0	0	0	0	0	0	0
3.2206	0.9482	-0.0125	H	0	0	0	0	0	0	0	0	0	0	0	0
4.1793	-0.2967	-0.818	H	0	0	0	0	0	0	0	0	0	0	0	0
4.2355	-0.1373	0.9491	H	0	0	0	0	0	0	0	0	0	0	0	0
2.983	-2.4792	0.2857	C	0	0	0	0	0	0	0	0	0	0	0	0
3.6	-2.6746	-0.607	H	0	0	0	0	0	0	0	0	0	0	0	0
3.6438	-2.5392	1.1661	H	0	0	0	0	0	0	0	0	0	0	0	0
1.9282	-3.417	0.3816	O	0	0	0	0	0	0	0	0	0	0	0	0
2.3142	-4.2974	0.439	H	0	0	0	0	0	0	0	0	0	0	0	0
1 2 1	0 0 0 0
2 5 1	0 0 0 0
2 3 1	0 0 0 0
2 4 1	0 0 0 0
3 6 1	0 0 0 0
3 7 1	0 0 0 0
3 4 1	0 0 0 0
4 8 1	0 0 0 0
4 9 1	0 0 0 0
9 10 2	0 0 0 0
11 12 1	0 0 0 0
11 13 1	0 0 0 0
8 11 1	0 0 0 0
14 15 1	0 0 0 0
11 14 1	0 0 0 0
10 14 1	0 0 0 0
16 17 1	0 0 0 0
16 18 1	0 0 0 0
16 19 1	0 0 0 0
9 16 1	0 0 0 0
20 21 1	0 0 0 0
20 22 1	0 0 0 0
10 20 1	0 0 0 0
23 24 1	0 0 0 0
23 25 1	0 0 0 0
14 23 1	0 0 0 0
23 26 1	0 0 0 0
20 26 1	0 0 0 0
27 28 1	0 0 0 0
8 27 1	0 0 0 0
29 30 1	0 0 0 0
29 31 1	0 0 0 0
29 32 1	0 0 0 0
8 29 1	0 0 0 0
33 34 1	0 0 0 0
33 35 1	0 0 0 0
33 36 1	0 0 0 0
26 33 1	0 0 0 0
37 38 1	0 0 0 0
37 39 1	0 0 0 0
26 37 1	0 0 0 0
40 41 1	0 0 0 0
37 40 1	0 0 0 0
M END
$$$$
M0023
Spartan	02132115093D
41 43 0	0 0 0 0	0 0 0	999	V2	0
-3.4413	0.9367	-2.0721	H	0	0	0	0	0	0	0	0	0	0	0	0
-3.3916	1.0468	-0.9937	C	0	0	0	0	0	0	0	0	0	0	0	0
-3.398	-0.1874	-0.1388	C	0	0	0	0	0	0	0	0	0	0	0	0
-2.1315	0.6308	-0.2713	C	0	0	0	0	0	0	0	0	0	0	0	0
-3.927	1.9185	-0.6242	H	0	0	0	0	0	0	0	0	0	0	0	0
-3.4339	-1.1545	-0.6312	H	0	0	0	0	0	0	0	0	0	0	0	0
-3.9078	-0.1373	0.8166	H	0	0	0	0	0	0	0	0	0	0	0	0
-1.7066	1.4665	0.9528	C	0	0	0	0	0	0	0	0	0	0	0	0
-0.9909	0.0107	-1.0356	C	0	0	0	0	0	0	0	0	0	0	0	0
0.213	-0.1197	-0.4641	C	0	0	0	0	0	0	0	0	0	0	0	0
-0.6958	0.6497	1.7631	C	0	0	0	0	0	0	0	0	0	0	0	0
-0.4439	1.1961	2.6787	H	0	0	0	0	0	0	0	0	0	0	0	0
-1.1841	-0.2867	2.0602	H	0	0	0	0	0	0	0	0	0	0	0	0
0.5427	0.3565	0.9313	C	0	0	0	0	0	0	0	0	0	0	0	0
1.1317	1.284	0.8502	H	0	0	0	0	0	0	0	0	0	0	0	0
-1.2607	-0.4841	-2.4331	C	0	0	0	0	0	0	0	0	0	0	0	0
-1.4206	0.3565	-3.1199	H	0	0	0	0	0	0	0	0	0	0	0	0
-2.1571	-1.1145	-2.4846	H	0	0	0	0	0	0	0	0	0	0	0	0
-0.4234	-1.0679	-2.8219	H	0	0	0	0	0	0	0	0	0	0	0	0
1.4166	-0.8658	-1.0071	C	0	0	0	0	0	0	0	0	0	0	0	0
1.927	-0.3149	-1.8063	H	0	0	0	0	0	0	0	0	0	0	0	0
1.1259	-1.8288	-1.4419	H	0	0	0	0	0	0	0	0	0	0	0	0
1.4849	-0.7395	1.4363	C	0	0	0	0	0	0	0	0	0	0	0	0
2.0785	-0.4346	2.3053	H	0	0	0	0	0	0	0	0	0	0	0	0
0.8879	-1.6149	1.7297	H	0	0	0	0	0	0	0	0	0	0	0	0
2.3658	-1.0813	0.2099	C	0	0	0	0	0	0	0	0	0	0	0	0
-2.7934	1.7024	1.8416	O	0	0	0	0	0	0	0	0	0	0	0	0
-3.3293	2.4167	1.4766	H	0	0	0	0	0	0	0	0	0	0	0	0
-1.1307	2.811	0.4989	C	0	0	0	0	0	0	0	0	0	0	0	0
-1.91	3.408	0.0091	H	0	0	0	0	0	0	0	0	0	0	0	0
-0.3244	2.6794	-0.2274	H	0	0	0	0	0	0	0	0	0	0	0	0
-0.7501	3.3733	1.358	H	0	0	0	0	0	0	0	0	0	0	0	0
3.5764	-0.1423	0.1314	C	0	0	0	0	0	0	0	0	0	0	0	0
3.2623	0.9051	0.0637	H	0	0	0	0	0	0	0	0	0	0	0	0
4.1817	-0.3749	-0.7491	H	0	0	0	0	0	0	0	0	0	0	0	0
4.2107	-0.2479	1.0197	H	0	0	0	0	0	0	0	0	0	0	0	0
2.8432	-2.5275	0.2901	C	0	0	0	0	0	0	0	0	0	0	0	0
3.4479	-2.6616	1.2026	H	0	0	0	0	0	0	0	0	0	0	0	0
1.9659	-3.1903	0.371	H	0	0	0	0	0	0	0	0	0	0	0	0
[truncated: 670 more rows]

## Sheet: 7S9S11S-isomer
M0001
Spartan	02132115113D
41 43 0	0 0 0 0	0 0 0	999	V2	0
2.2326	1.6047	-1.9519	H	0	0	0	0	0	0	0	0	0	0	0	0
2.0062	2.1225	-1.0251	C	0	0	0	0	0	0	0	0	0	0	0	0
0.9288	3.1643	-1.0326	C	0	0	0	0	0	0	0	0	0	0	0	0
0.6822	1.8304	-0.3481	C	0	0	0	0	0	0	0	0	0	0	0	0
2.875	2.2945	-0.4001	H	0	0	0	0	0	0	0	0	0	0	0	0
0.4155	3.3708	-1.9656	H	0	0	0	0	0	0	0	0	0	0	0	0
1.0764	4.0453	-0.4134	H	0	0	0	0	0	0	0	0	0	0	0	0
0.618	1.8288	1.1905	C	0	0	0	0	0	0	0	0	0	0	0	0
-0.2266	0.8358	-1.0354	C	0	0	0	0	0	0	0	0	0	0	0	0
-0.8143	-0.1434	-0.3317	C	0	0	0	0	0	0	0	0	0	0	0	0
0.5499	0.3843	1.6988	C	0	0	0	0	0	0	0	0	0	0	0	0
1.4432	-0.1566	1.3645	H	0	0	0	0	0	0	0	0	0	0	0	0
0.5496	0.3884	2.7948	H	0	0	0	0	0	0	0	0	0	0	0	0
-0.6919	-0.3068	1.166	C	0	0	0	0	0	0	0	0	0	0	0	0
-1.5629	0.1884	1.6135	H	0	0	0	0	0	0	0	0	0	0	0	0
-0.4517	0.9947	-2.5201	C	0	0	0	0	0	0	0	0	0	0	0	0
0.473	1.1893	-3.0748	H	0	0	0	0	0	0	0	0	0	0	0	0
-1.127	1.8362	-2.7196	H	0	0	0	0	0	0	0	0	0	0	0	0
-0.9127	0.1071	-2.9558	H	0	0	0	0	0	0	0	0	0	0	0	0
-1.597	-1.334	-0.8239	C	0	0	0	0	0	0	0	0	0	0	0	0
-1.5077	-1.5421	-1.8954	H	0	0	0	0	0	0	0	0	0	0	0	0
-2.6669	-1.1893	-0.6117	H	0	0	0	0	0	0	0	0	0	0	0	0
-0.7865	-1.8318	1.4185	C	0	0	0	0	0	0	0	0	0	0	0	0
0.1371	-2.2195	1.8609	H	0	0	0	0	0	0	0	0	0	0	0	0
-1.6007	-2.0565	2.1161	H	0	0	0	0	0	0	0	0	0	0	0	0
-1.0556	-2.4988	0.0428	C	0	0	0	0	0	0	0	0	0	0	0	0
-0.6041	2.4484	1.5979	O	0	0	0	0	0	0	0	0	0	0	0	0
-0.7305	3.2209	1.0343	H	0	0	0	0	0	0	0	0	0	0	0	0
1.7809	2.5476	1.8823	C	0	0	0	0	0	0	0	0	0	0	0	0
1.923	3.5706	1.5169	H	0	0	0	0	0	0	0	0	0	0	0	0
2.724	2.0042	1.7705	H	0	0	0	0	0	0	0	0	0	0	0	0
1.5471	2.6096	2.9485	H	0	0	0	0	0	0	0	0	0	0	0	0
-2.0496	-3.6567	0.1286	C	0	0	0	0	0	0	0	0	0	0	0	0
-2.2226	-4.1092	-0.8549	H	0	0	0	0	0	0	0	0	0	0	0	0
-3.0147	-3.3108	0.5133	H	0	0	0	0	0	0	0	0	0	0	0	0
-1.6833	-4.4421	0.7997	H	0	0	0	0	0	0	0	0	0	0	0	0
0.2618	-3.039	-0.55	C	0	0	0	0	0	0	0	0	0	0	0	0
0.5729	-3.9196	0.0238	H	0	0	0	0	0	0	0	0	0	0	0	0
0.0768	-3.3723	-1.5865	H	0	0	0	0	0	0	0	0	0	0	0	0
1.3571	-2.1479	-0.4953	O	0	0	0	0	0	0	0	0	0	0	0	0
1.075	-1.3105	-0.8904	H	0	0	0	0	0	0	0	0	0	0	0	0
1 2 1	0 0 0 0
2 5 1	0 0 0 0
2 3 1	0 0 0 0
2 4 1	0 0 0 0
3 6 1	0 0 0 0
3 7 1	0 0 0 0
3 4 1	0 0 0 0
4 8 1	0 0 0 0
4 9 1	0 0 0 0
9 10 2	0 0 0 0
11 12 1	0 0 0 0
11 13 1	0 0 0 0
8 11 1	0 0 0 0
14 15 1	0 0 0 0
11 14 1	0 0 0 0
10 14 1	0 0 0 0
16 17 1	0 0 0 0
16 18 1	0 0 0 0
16 19 1	0 0 0 0
9 16 1	0 0 0 0
20 21 1	0 0 0 0
20 22 1	0 0 0 0
10 20 1	0 0 0 0
23 24 1	0 0 0 0
23 25 1	0 0 0 0
14 23 1	0 0 0 0
23 26 1	0 0 0 0
20 26 1	0 0 0 0
27 28 1	0 0 0 0
8 27 1	0 0 0 0
29 30 1	0 0 0 0
29 31 1	0 0 0 0
29 32 1	0 0 0 0
8 29 1	0 0 0 0
33 34 1	0 0 0 0
33 35 1	0 0 0 0
33 36 1	0 0 0 0
26 33 1	0 0 0 0
37 38 1	0 0 0 0
37 39 1	0 0 0 0
26 37 1	0 0 0 0
40 41 1	0 0 0 0
37 40 1	0 0 0 0
M END
$$$$
M0002
Spartan	02132115113D
41 43 0	0 0 0 0	0 0 0	999	V2	0
-1.3962	2.7491	-2.0595	H	0	0	0	0	0	0	0	0	0	0	0	0
-1.9143	2.5563	-1.1261	C	0	0	0	0	0	0	0	0	0	0	0	0
-3.0259	1.5499	-1.119	C	0	0	0	0	0	0	0	0	0	0	0	0
-1.6992	1.215	-0.4547	C	0	0	0	0	0	0	0	0	0	0	0	0
-2.0246	3.4345	-0.5003	H	0	0	0	0	0	0	0	0	0	0	0	0
-3.2764	1.0503	-2.0489	H	0	0	0	0	0	0	0	0	0	0	0	0
-3.8875	1.7568	-0.4894	H	0	0	0	0	0	0	0	0	0	0	0	0
-1.6856	1.1448	1.0834	C	0	0	0	0	0	0	0	0	0	0	0	0
-0.7858	0.2356	-1.1534	C	0	0	0	0	0	0	0	0	0	0	0	0
0.1258	-0.4601	-0.4655	C	0	0	0	0	0	0	0	0	0	0	0	0
-0.2458	0.9428	1.575	C	0	0	0	0	0	0	0	0	0	0	0	0
0.3607	1.7914	1.2329	H	0	0	0	0	0	0	0	0	0	0	0	0
-0.2351	0.9435	2.6712	H	0	0	0	0	0	0	0	0	0	0	0	0
0.3103	-0.3574	1.0276	C	0	0	0	0	0	0	0	0	0	0	0	0
-0.2475	-1.1758	1.5018	H	0	0	0	0	0	0	0	0	0	0	0	0
-0.9307	0.0521	-2.6446	C	0	0	0	0	0	0	0	0	0	0	0	0
-1.0525	0.9984	-3.1837	H	0	0	0	0	0	0	0	0	0	0	0	0
-1.8058	-0.5669	-2.8823	H	0	0	0	0	0	0	0	0	0	0	0	0
-0.0566	-0.4496	-3.066	H	0	0	0	0	0	0	0	0	0	0	0	0
1.2	-1.3723	-1.0277	C	0	0	0	0	0	0	0	0	0	0	0	0
1.7854	-0.8479	-1.7922	H	0	0	0	0	0	0	0	0	0	0	0	0
0.7896	-2.2763	-1.495	H	0	0	0	0	0	0	0	0	0	0	0	0
1.809	-0.6168	1.201	C	0	0	0	0	0	0	0	0	0	0	0	0
2.3532	0.3049	0.9473	H	0	0	0	0	0	0	0	0	0	0	0	0
2.0898	-0.8998	2.2218	H	0	0	0	0	0	0	0	0	0	0	0	0
2.1217	-1.7258	0.1693	C	0	0	0	0	0	0	0	0	0	0	0	0
-2.4081	-0.0159	1.4996	O	0	0	0	0	0	0	0	0	0	0	0	0
-3.1676	-0.0981	0.9097	H	0	0	0	0	0	0	0	0	0	0	0	0
-2.2898	2.3641	1.7869	C	0	0	0	0	0	0	0	0	0	0	0	0
-3.2982	2.5989	1.4288	H	0	0	0	0	0	0	0	0	0	0	0	0
-1.6648	3.2552	1.6741	H	0	0	0	0	0	0	0	0	0	0	0	0
-2.3654	2.1317	2.8525	H	0	0	0	0	0	0	0	0	0	0	0	0
1.7722	-3.1036	0.7461	C	0	0	0	0	0	0	0	0	0	0	0	0
1.9421	-3.8899	0.0013	H	0	0	0	0	0	0	0	0	0	0	0	0
0.7213	-3.1572	1.0461	H	0	0	0	0	0	0	0	0	0	0	0	0
2.3846	-3.3336	1.6264	H	0	0	0	0	0	0	0	0	0	0	0	0
3.6005	-1.7504	-0.2449	C	0	0	0	0	0	0	0	0	0	0	0	0
4.2202	-1.9852	0.6362	H	0	0	0	0	0	0	0	0	0	0	0	0
3.7556	-2.5529	-0.974	H	0	0	0	0	0	0	0	0	0	0	0	0
4.0545	-0.574	-0.883	O	0	0	0	0	0	0	0	0	0	0	0	0
4.0669	0.134	-0.2289	H	0	0	0	0	0	0	0	0	0	0	0	0
1 2 1	0 0 0 0
2 5 1	0 0 0 0
2 3 1	0 0 0 0
2 4 1	0 0 0 0
3 6 1	0 0 0 0
3 7 1	0 0 0 0
3 4 1	0 0 0 0
4 8 1	0 0 0 0
4 9 1	0 0 0 0
9 10 2	0 0 0 0
11 12 1	0 0 0 0
11 13 1	0 0 0 0
8 11 1	0 0 0 0
14 15 1	0 0 0 0
11 14 1	0 0 0 0
10 14 1	0 0 0 0
16 17 1	0 0 0 0
16 18 1	0 0 0 0
16 19 1	0 0 0 0
9 16 1	0 0 0 0
20 21 1	0 0 0 0
20 22 1	0 0 0 0
10 20 1	0 0 0 0
23 24 1	0 0 0 0
23 25 1	0 0 0 0
14 23 1	0 0 0 0
23 26 1	0 0 0 0
20 26 1	0 0 0 0
27 28 1	0 0 0 0
8 27 1	0 0 0 0
29 30 1	0 0 0 0
29 31 1	0 0 0 0
29 32 1	0 0 0 0
8 29 1	0 0 0 0
33 34 1	0 0 0 0
33 35 1	0 0 0 0
33 36 1	0 0 0 0
26 33 1	0 0 0 0
37 38 1	0 0 0 0
37 39 1	0 0 0 0
26 37 1	0 0 0 0
40 41 1	0 0 0 0
37 40 1	0 0 0 0
M END
$$$$
M0003
Spartan	02132115113D
41 43 0	0 0 0 0	0 0 0	999	V2	0
1.9513	2.6536	-1.932	H	0	0	0	0	0	0	0	0	0	0	0	0
1.6205	2.9309	-0.9364	C	0	0	0	0	0	0	0	0	0	0	0	0
0.2389	3.486	-0.7848	C	0	0	0	0	0	0	0	0	0	0	0	0
0.5386	2.0815	-0.2946	C	0	0	0	0	0	0	0	0	0	0	0	0
2.4076	3.333	-0.3086	H	0	0	0	0	0	0	0	0	0	0	0	0
-0.3732	3.6154	-1.6714	H	0	0	0	0	0	0	0	0	0	0	0	0
0.0659	4.2384	-0.0216	H	0	0	0	0	0	0	0	0	0	0	0	0
0.5115	1.9048	1.239	C	0	0	0	0	0	0	0	0	0	0	0	0
0.0129	0.9114	-1.0919	C	0	0	0	0	0	0	0	0	0	0	0	0
-0.3627	-0.2255	-0.4911	C	0	0	0	0	0	0	0	0	0	0	0	0
0.8119	0.4397	1.6027	C	0	0	0	0	0	0	0	0	0	0	0	0
1.8039	0.1694	1.2163	H	0	0	0	0	0	0	0	0	0	0	0	0
0.8342	0.342	2.6942	H	0	0	0	0	0	0	0	0	0	0	0	0
-0.2415	-0.4671	0.9962	C	0	0	0	0	0	0	0	0	0	0	0	0
-1.1958	-0.2422	1.4938	H	0	0	0	0	0	0	0	0	0	0	0	0
-0.0074	1.0142	-2.5987	C	0	0	0	0	0	0	0	0	0	0	0	0
0.9923	0.8418	-3.0184	H	0	0	0	0	0	0	0	0	0	0	0	0
-0.3403	1.9945	-2.9546	H	0	0	0	0	0	0	0	0	0	0	0	0
-0.6746	0.2684	-3.0361	H	0	0	0	0	0	0	0	0	0	0	0	0
-0.7788	-1.5164	-1.1717	C	0	0	0	0	0	0	0	0	0	0	0	0
-0.0048	-1.8414	-1.8775	H	0	0	0	0	0	0	0	0	0	0	0	0
-1.715	-1.4222	-1.7376	H	0	0	0	0	0	0	0	0	0	0	0	0
-0.0058	-1.9785	1.0737	C	0	0	0	0	0	0	0	0	0	0	0	0
1.0514	-2.1755	0.8433	H	0	0	0	0	0	0	0	0	0	0	0	0
-0.2194	-2.4028	2.0614	H	0	0	0	0	0	0	0	0	0	0	0	0
-0.9065	-2.5632	-0.0377	C	0	0	0	0	0	0	0	0	0	0	0	0
-0.7924	2.2484	1.7229	O	0	0	0	0	0	0	0	0	0	0	0	0
-1.4219	2.0357	1.0245	H	0	0	0	0	0	0	0	0	0	0	0	0
1.4676	2.8144	2.0035	C	0	0	0	0	0	0	0	0	0	0	0	0
1.3384	3.8676	1.7373	H	0	0	0	0	0	0	0	0	0	0	0	0
2.5097	2.5281	1.8342	H	0	0	0	0	0	0	0	0	0	0	0	0
1.2521	2.716	3.0712	H	0	0	0	0	0	0	0	0	0	0	0	0
-2.357	-2.6734	0.4498	C	0	0	0	0	0	0	0	0	0	0	0	0
-3.0056	-3.0578	-0.346	H	0	0	0	0	0	0	0	0	0	0	0	0
-2.7546	-1.7003	0.7547	H	0	0	0	0	0	0	0	0	0	0	0	0
-2.4372	-3.3511	1.3082	H	0	0	0	0	0	0	0	0	0	0	0	0
-0.4561	-3.9571	-0.4983	C	0	0	0	0	0	0	0	0	0	0	0	0
-0.5651	-4.669	0.3362	H	0	0	0	0	0	0	0	0	0	0	0	0
-1.116	-4.2987	-1.3033	H	0	0	0	0	0	0	0	0	0	0	0	0
0.849	-4.0064	-1.037	O	0	0	0	0	0	0	0	0	0	0	0	0
1.4742	-3.8867	-0.3139	H	0	0	0	0	0	0	0	0	0	0	0	0
1 2 1	0 0 0 0
2 5 1	0 0 0 0
2 3 1	0 0 0 0
2 4 1	0 0 0 0
3 6 1	0 0 0 0
3 7 1	0 0 0 0
3 4 1	0 0 0 0
4 8 1	0 0 0 0
4 9 1	0 0 0 0
9 10 2	0 0 0 0
11 12 1	0 0 0 0
11 13 1	0 0 0 0
8 11 1	0 0 0 0
14 15 1	0 0 0 0
11 14 1	0 0 0 0
10 14 1	0 0 0 0
16 17 1	0 0 0 0
16 18 1	0 0 0 0
16 19 1	0 0 0 0
9 16 1	0 0 0 0
20 21 1	0 0 0 0
20 22 1	0 0 0 0
10 20 1	0 0 0 0
23 24 1	0 0 0 0
23 25 1	0 0 0 0
14 23 1	0 0 0 0
23 26 1	0 0 0 0
20 26 1	0 0 0 0
27 28 1	0 0 0 0
8 27 1	0 0 0 0
29 30 1	0 0 0 0
29 31 1	0 0 0 0
29 32 1	0 0 0 0
8 29 1	0 0 0 0
33 34 1	0 0 0 0
33 35 1	0 0 0 0
33 36 1	0 0 0 0
26 33 1	0 0 0 0
37 38 1	0 0 0 0
37 39 1	0 0 0 0
26 37 1	0 0 0 0
40 41 1	0 0 0 0
37 40 1	0 0 0 0
M END
$$$$
M0004
Spartan	02132115113D
41 43 0	0 0 0 0	0 0 0	999	V2	0
2.4743	1.5358	-2.5512	H	0	0	0	0	0	0	0	0	0	0	0	0
2.5098	1.9334	-1.5418	C	0	0	0	0	0	0	0	0	0	0	0	0
1.5635	3.036	-1.1841	C	0	0	0	0	0	0	0	0	0	0	0	0
1.3307	1.6419	-0.6305	C	0	0	0	0	0	0	0	0	0	0	0	0
3.5058	1.9485	-1.1126	H	0	0	0	0	0	0	0	0	0	0	0	0
0.8925	3.4186	-1.9464	H	0	0	0	0	0	0	0	0	0	0	0	0
1.8913	3.7884	-0.4737	H	0	0	0	0	0	0	0	0	0	0	0	0
1.5536	1.4989	0.8919	C	0	0	0	0	0	0	0	0	0	0	0	0
0.2037	0.8168	-1.205	C	0	0	0	0	0	0	0	0	0	0	0	0
-0.4895	-0.0373	-0.4407	C	0	0	0	0	0	0	0	0	0	0	0	0
1.2545	0.0553	1.3336	C	0	0	0	0	0	0	0	0	0	0	0	0
1.9293	-0.6306	0.8034	H	0	0	0	0	0	0	0	0	0	0	0	0
1.4537	-0.0347	2.4076	H	0	0	0	0	0	0	0	0	0	0	0	0
-0.1868	-0.2952	1.0161	C	0	0	0	0	0	0	0	0	0	0	0	0
-0.8303	0.3322	1.6499	H	0	0	0	0	0	0	0	0	0	0	0	0
-0.0798	0.9109	-2.6857	C	0	0	0	0	0	0	0	0	0	0	0	0
0.635	0.3097	-3.2627	H	0	0	0	0	0	0	0	0	0	0	0	0
-0.0179	1.9354	-3.0661	H	0	0	0	0	0	0	0	0	0	0	0	0
-1.08	0.5396	-2.9205	H	0	0	0	0	0	0	0	0	0	0	0	0
-1.5492	-1.0181	-0.9096	C	0	0	0	0	0	0	0	0	0	0	0	0
-1.1566	-1.6316	-1.7334	H	0	0	0	0	0	0	0	0	0	0	0	0
-2.4505	-0.5237	-1.2938	H	0	0	0	0	0	0	0	0	0	0	0	0
-0.6118	-1.7549	1.2016	C	0	0	0	0	0	0	0	0	0	0	0	0
0.1856	-2.4131	0.8234	H	0	0	0	0	0	0	0	0	0	0	0	0
-0.7927	-2.0117	2.2517	H	0	0	0	0	0	0	0	0	0	0	0	0
-1.8744	-1.9049	0.3199	C	0	0	0	0	0	0	0	0	0	0	0	0
0.6661	2.3899	1.5785	O	0	0	0	0	0	0	0	0	0	0	0	0
-0.1293	2.4762	1.0403	H	0	0	0	0	0	0	0	0	0	0	0	0
2.9494	1.8877	1.3696	C	0	0	0	0	0	0	0	0	0	0	0	0
3.2366	2.8898	1.0374	H	0	0	0	0	0	0	0	0	0	0	0	0
3.7003	1.1684	1.0288	H	0	0	0	0	0	0	0	0	0	0	0	0
2.9477	1.8928	2.4635	H	0	0	0	0	0	0	0	0	0	0	0	0
-3.115	-1.3887	1.0583	C	0	0	0	0	0	0	0	0	0	0	0	0
-3.9926	-1.4185	0.4016	H	0	0	0	0	0	0	0	0	0	0	0	0
-2.9853	-0.3537	1.3926	H	0	0	0	0	0	0	0	0	0	0	0	0
-3.3287	-2.0123	1.9314	H	0	0	0	0	0	0	0	0	0	0	0	0
-2.0969	-3.3602	-0.1047	C	0	0	0	0	0	0	0	0	0	0	0	0
-2.9751	-3.4292	-0.756	H	0	0	0	0	0	0	0	0	0	0	0	0
-1.2256	-3.7037	-0.688	H	0	0	0	0	0	0	0	0	0	0	0	0
-2.3538	-4.2322	0.9776	O	0	0	0	0	0	0	0	0	0	0	0	0
-1.5619	-4.2519	1.5277	H	0	0	0	0	0	0	0	0	0	0	0	0
1 2 1	0 0 0 0
2 5 1	0 0 0 0
2 3 1	0 0 0 0
2 4 1	0 0 0 0
3 6 1	0 0 0 0
3 7 1	0 0 0 0
3 4 1	0 0 0 0
4 8 1	0 0 0 0
4 9 1	0 0 0 0
9 10 2	0 0 0 0
11 12 1	0 0 0 0
11 13 1	0 0 0 0
8 11 1	0 0 0 0
14 15 1	0 0 0 0
11 14 1	0 0 0 0
10 14 1	0 0 0 0
16 17 1	0 0 0 0
16 18 1	0 0 0 0
16 19 1	0 0 0 0
9 16 1	0 0 0 0
20 21 1	0 0 0 0
20 22 1	0 0 0 0
10 20 1	0 0 0 0
23 24 1	0 0 0 0
23 25 1	0 0 0 0
14 23 1	0 0 0 0
23 26 1	0 0 0 0
20 26 1	0 0 0 0
27 28 1	0 0 0 0
8 27 1	0 0 0 0
29 30 1	0 0 0 0
29 31 1	0 0 0 0
29 32 1	0 0 0 0
8 29 1	0 0 0 0
33 34 1	0 0 0 0
33 35 1	0 0 0 0
33 36 1	0 0 0 0
26 33 1	0 0 0 0
37 38 1	0 0 0 0
37 39 1	0 0 0 0
26 37 1	0 0 0 0
40 41 1	0 0 0 0
37 40 1	0 0 0 0
M END
$$$$
M0005
Spartan	02132115113D
41 43 0	0 0 0 0	0 0 0	999	V2	0
2.6281	1.7626	-2.1556	H	0	0	0	0	0	0	0	0	0	0	0	0
2.4588	2.1883	-1.172	C	0	0	0	0	0	0	0	0	0	0	0	0
1.3444	3.1753	-1.0119	C	0	0	0	0	0	0	0	0	0	0	0	0
1.1951	1.7778	-0.4378	C	0	0	0	0	0	0	0	0	0	0	0	0
3.3673	2.3389	-0.5988	H	0	0	0	0	0	0	0	0	0	0	0	0
0.7607	3.452	-1.8838	H	0	0	0	0	0	0	0	0	0	0	0	0
1.4661	3.9809	-0.2948	H	0	0	0	0	0	0	0	0	0	0	0	0
1.1931	1.7059	1.1059	C	0	0	0	0	0	0	0	0	0	0	0	0
0.2745	0.8055	-1.1365	C	0	0	0	0	0	0	0	0	0	0	0	0
-0.4282	-0.1027	-0.4476	C	0	0	0	0	0	0	0	0	0	0	0	0
0.9951	0.2502	1.5648	C	0	0	0	0	0	0	0	0	0	0	0	0
1.8164	-0.3661	1.1758	H	0	0	0	0	0	0	0	0	0	0	0	0
1.0335	0.216	2.6594	H	0	0	0	0	0	0	0	0	0	0	0	0
-0.3303	-0.2792	1.0507	C	0	0	0	0	0	0	0	0	0	0	0	0
-1.1291	0.2904	1.548	H	0	0	0	0	0	0	0	0	0	0	0	0
0.2211	0.8184	-2.6463	C	0	0	0	0	0	0	0	0	0	0	0	0
1.0838	0.2911	-3.0745	H	0	0	0	0	0	0	0	0	0	0	0	0
0.2226	1.8306	-3.0639	H	0	0	0	0	0	0	0	0	0	0	0	0
-0.6788	0.3184	-3.013	H	0	0	0	0	0	0	0	0	0	0	0	0
-1.2769	-1.2196	-1.027	C	0	0	0	0	0	0	0	0	0	0	0	0
-0.684	-1.8202	-1.726	H	0	0	0	0	0	0	0	0	0	0	0	0
-2.1536	-0.8515	-1.5761	H	0	0	0	0	0	0	0	0	0	0	0	0
-0.6112	-1.7731	1.2388	C	0	0	0	0	0	0	0	0	0	0	0	0
0.2911	-2.3523	1.011	H	0	0	0	0	0	0	0	0	0	0	0	0
-0.9315	-2.0258	2.2562	H	0	0	0	0	0	0	0	0	0	0	0	0
-1.6945	-2.0924	0.1845	C	0	0	0	0	0	0	0	0	0	0	0	0
0.1134	2.5061	1.6071	O	0	0	0	0	0	0	0	0	0	0	0	0
-0.5959	2.4698	0.9552	H	0	0	0	0	0	0	0	0	0	0	0	0
2.4441	2.2743	1.77	C	0	0	0	0	0	0	0	0	0	0	0	0
2.6604	3.2944	1.4393	H	0	0	0	0	0	0	0	0	0	0	0	0
3.3164	1.6424	1.5788	H	0	0	0	0	0	0	0	0	0	0	0	0
2.273	2.3091	2.8499	H	0	0	0	0	0	0	0	0	0	0	0	0
-3.0857	-1.6871	0.69	C	0	0	0	0	0	0	0	0	0	0	0	0
-3.8516	-1.8808	-0.0707	H	0	0	0	0	0	0	0	0	0	0	0	0
-3.1246	-0.6196	0.9294	H	0	0	0	0	0	0	0	0	0	0	0	0
-3.3565	-2.2428	1.5956	H	0	0	0	0	0	0	0	0	0	0	0	0
-1.7306	-3.5776	-0.1693	C	0	0	0	0	0	0	0	0	0	0	0	0
-2.0178	-4.1517	0.7267	H	0	0	0	0	0	0	0	0	0	0	0	0
-2.5068	-3.7457	-0.9341	H	0	0	0	0	0	0	0	0	0	0	0	0
-0.4617	-3.9863	-0.6438	O	0	0	0	0	0	0	0	0	0	0	0	0
-0.5099	-4.924	-0.854	H	0	0	0	0	0	0	0	0	0	0	0	0
1 2 1	0 0 0 0
2 5 1	0 0 0 0
2 3 1	0 0 0 0
2 4 1	0 0 0 0
3 6 1	0 0 0 0
3 7 1	0 0 0 0
3 4 1	0 0 0 0
4 8 1	0 0 0 0
4 9 1	0 0 0 0
9 10 2	0 0 0 0
11 12 1	0 0 0 0
11 13 1	0 0 0 0
8 11 1	0 0 0 0
14 15 1	0 0 0 0
11 14 1	0 0 0 0
10 14 1	0 0 0 0
16 17 1	0 0 0 0
16 18 1	0 0 0 0
16 19 1	0 0 0 0
9 16 1	0 0 0 0
20 21 1	0 0 0 0
20 22 1	0 0 0 0
10 20 1	0 0 0 0
23 24 1	0 0 0 0
23 25 1	0 0 0 0
14 23 1	0 0 0 0
23 26 1	0 0 0 0
20 26 1	0 0 0 0
27 28 1	0 0 0 0
8 27 1	0 0 0 0
29 30 1	0 0 0 0
29 31 1	0 0 0 0
29 32 1	0 0 0 0
8 29 1	0 0 0 0
33 34 1	0 0 0 0
33 35 1	0 0 0 0
33 36 1	0 0 0 0
26 33 1	0 0 0 0
37 38 1	0 0 0 0
37 39 1	0 0 0 0
26 37 1	0 0 0 0
40 41 1	0 0 0 0
37 40 1	0 0 0 0
M END
$$$$
M0006
Spartan	02132115113D
41 43 0	0 0 0 0	0 0 0	999	V2	0
2.7555	1.4166	-2.045	H	0	0	0	0	0	0	0	0	0	0	0	0
2.5665	1.9328	-1.1098	C	0	0	0	0	0	0	0	0	0	0	0	0
1.5624	3.0468	-1.0953	C	0	0	0	0	0	0	0	0	0	0	0	0
1.2274	1.7175	-0.4355	C	0	0	0	0	0	0	0	0	0	0	0	0
3.4468	2.0382	-0.4859	H	0	0	0	0	0	0	0	0	0	0	0	0
1.0615	3.3021	-2.0232	H	0	0	0	0	0	0	0	0	0	0	0	0
1.7704	3.9053	-0.4619	H	0	0	0	0	0	0	0	0	0	0	0	0
1.163	1.698	1.1034	C	0	0	0	0	0	0	0	0	0	0	0	0
0.2437	0.8085	-1.1341	C	0	0	0	0	0	0	0	0	0	0	0	0
-0.4472	-0.1076	-0.4473	C	0	0	0	0	0	0	0	0	0	0	0	0
0.962	0.2555	1.589	C	0	0	0	0	0	0	0	0	0	0	0	0
1.8076	-0.3516	1.2419	H	0	0	0	0	0	0	0	0	0	0	0	0
0.9661	0.2403	2.685	H	0	0	0	0	0	0	0	0	0	0	0	0
-0.3408	-0.2983	1.0448	C	0	0	0	0	0	0	0	0	0	0	0	0
-1.1558	0.2635	1.5208	H	0	0	0	0	0	0	0	0	0	0	0	0
0.0534	0.9631	-2.6234	C	0	0	0	0	0	0	0	0	0	0	0	0
0.9977	1.0736	-3.1685	H	0	0	0	0	0	0	0	0	0	0	0	0
-0.5539	1.8479	-2.854	H	0	0	0	0	0	0	0	0	0	0	0	0
-0.4631	0.0996	-3.0448	H	0	0	0	0	0	0	0	0	0	0	0	0
-1.3599	-1.18	-1.0124	C	0	0	0	0	0	0	0	0	0	0	0	0
-0.836	-1.7582	-1.7818	H	0	0	0	0	0	0	0	0	0	0	0	0
-2.266	-0.7672	-1.4742	H	0	0	0	0	0	0	0	0	0	0	0	0
-0.6014	-1.7965	1.2175	C	0	0	0	0	0	0	0	0	0	0	0	0
0.2996	-2.3644	0.9585	H	0	0	0	0	0	0	0	0	0	0	0	0
-0.8964	-2.0697	2.2374	H	0	0	0	0	0	0	0	0	0	0	0	0
-1.7108	-2.1046	0.1856	C	0	0	0	0	0	0	0	0	0	0	0	0
0.0047	2.4235	1.5254	O	0	0	0	0	0	0	0	0	0	0	0	0
-0.0958	3.1692	0.9208	H	0	0	0	0	0	0	0	0	0	0	0	0
2.3859	2.2991	1.8045	C	0	0	0	0	0	0	0	0	0	0	0	0
2.6199	3.309	1.4497	H	0	0	0	0	0	0	0	0	0	0	0	0
3.276	1.673	1.6867	H	0	0	0	0	0	0	0	0	0	0	0	0
2.157	2.3714	2.8714	H	0	0	0	0	0	0	0	0	0	0	0	0
-3.0936	-1.757	0.7523	C	0	0	0	0	0	0	0	0	0	0	0	0
-3.8786	-1.9306	0.0062	H	0	0	0	0	0	0	0	0	0	0	0	0
-3.1465	-0.7039	1.0455	H	0	0	0	0	0	0	0	0	0	0	0	0
-3.3246	-2.3629	1.6369	H	0	0	0	0	0	0	0	0	0	0	0	0
-1.7211	-3.577	-0.2208	C	0	0	0	0	0	0	0	0	0	0	0	0
-1.9572	-4.1907	0.664	H	0	0	0	0	0	0	0	0	0	0	0	0
-2.5218	-3.7397	-0.9611	H	0	0	0	0	0	0	0	0	0	0	0	0
-0.4614	-3.9326	-0.759	O	0	0	0	0	0	0	0	0	0	0	0	0
-0.4952	-4.8619	-1.0092	H	0	0	0	0	0	0	0	0	0	0	0	0
1 2 1	0 0 0 0
2 5 1	0 0 0 0
2 3 1	0 0 0 0
2 4 1	0 0 0 0
3 6 1	0 0 0 0
3 7 1	0 0 0 0
3 4 1	0 0 0 0
4 8 1	0 0 0 0
4 9 1	0 0 0 0
9 10 2	0 0 0 0
11 12 1	0 0 0 0
11 13 1	0 0 0 0
8 11 1	0 0 0 0
14 15 1	0 0 0 0
11 14 1	0 0 0 0
10 14 1	0 0 0 0
16 17 1	0 0 0 0
16 18 1	0 0 0 0
16 19 1	0 0 0 0
9 16 1	0 0 0 0
20 21 1	0 0 0 0
20 22 1	0 0 0 0
10 20 1	0 0 0 0
23 24 1	0 0 0 0
23 25 1	0 0 0 0
14 23 1	0 0 0 0
23 26 1	0 0 0 0
20 26 1	0 0 0 0
27 28 1	0 0 0 0
8 27 1	0 0 0 0
29 30 1	0 0 0 0
29 31 1	0 0 0 0
29 32 1	0 0 0 0
8 29 1	0 0 0 0
33 34 1	0 0 0 0
33 35 1	0 0 0 0
33 36 1	0 0 0 0
26 33 1	0 0 0 0
37 38 1	0 0 0 0
37 39 1	0 0 0 0
26 37 1	0 0 0 0
40 41 1	0 0 0 0
37 40 1	0 0 0 0
M END
$$$$
M0007
Spartan	02132115113D
41 43 0	0 0 0 0	0 0 0	999	V2	0
2.0989	1.9369	-2.0711	H	0	0	0	0	0	0	0	0	0	0	0	0
1.8942	2.3651	-1.095	C	0	0	0	0	0	0	0	0	0	0	0	0
0.7168	3.2776	-0.9588	C	0	0	0	0	0	0	0	0	0	0	0	0
0.6545	1.8846	-0.3601	C	0	0	0	0	0	0	0	0	0	0	0	0
2.7859	2.5823	-0.5177	H	0	0	0	0	0	0	0	0	0	0	0	0
0.1247	3.5042	-1.8392	H	0	0	0	0	0	0	0	0	0	0	0	0
0.7787	4.0997	-0.2534	H	0	0	0	0	0	0	0	0	0	0	0	0
0.6496	1.8429	1.1847	C	0	0	0	0	0	0	0	0	0	0	0	0
-0.1878	0.8351	-1.0476	C	0	0	0	0	0	0	0	0	0	0	0	0
-0.8055	-0.1253	-0.3407	C	0	0	0	0	0	0	0	0	0	0	0	0
0.56	0.3906	1.6771	C	0	0	0	0	0	0	0	0	0	0	0	0
1.4287	-0.1776	1.3237	H	0	0	0	0	0	0	0	0	0	0	0	0
0.5778	0.3899	2.7725	H	0	0	0	0	0	0	0	0	0	0	0	0
-0.7081	-0.2689	1.1634	C	0	0	0	0	0	0	0	0	0	0	0	0
-1.5641	0.2439	1.6238	H	0	0	0	0	0	0	0	0	0	0	0	0
-0.2558	0.8524	-2.5596	C	0	0	0	0	0	0	0	0	0	0	0	0
0.6382	0.3979	-3.0068	H	0	0	0	0	0	0	0	0	0	0	0	0
-0.3304	1.867	-2.9628	H	0	0	0	0	0	0	0	0	0	0	0	0
-1.1245	0.3022	-2.9261	H	0	0	0	0	0	0	0	0	0	0	0	0
-1.5479	-1.3359	-0.8504	C	0	0	0	0	0	0	0	0	0	0	0	0
-1.3948	-1.5604	-1.9109	H	0	0	0	0	0	0	0	0	0	0	0	0
-2.6293	-1.2005	-0.6997	H	0	0	0	0	0	0	0	0	0	0	0	0
-0.8373	-1.7891	1.434	C	0	0	0	0	0	0	0	0	0	0	0	0
0.0551	-2.1787	1.9345	H	0	0	0	0	0	0	0	0	0	0	0	0
-1.6904	-1.99	2.0905	H	0	0	0	0	0	0	0	0	0	0	0	0
-1.0452	-2.4822	0.0616	C	0	0	0	0	0	0	0	0	0	0	0	0
-0.4856	2.5753	1.6637	O	0	0	0	0	0	0	0	0	0	0	0	0
-1.1992	2.4524	1.0274	H	0	0	0	0	0	0	0	0	0	0	0	0
1.8525	2.5131	1.8418	C	0	0	0	0	0	0	0	0	0	0	0	0
2.0009	3.5383	1.4903	H	0	0	0	0	0	0	0	0	0	0	0	0
2.7678	1.9388	1.6711	H	0	0	0	0	0	0	0	0	0	0	0	0
1.6703	2.5585	2.9193	H	0	0	0	0	0	0	0	0	0	0	0	0
-2.0447	-3.6367	0.1305	C	0	0	0	0	0	0	0	0	0	0	0	0
-2.1791	-4.1088	-0.8503	H	0	0	0	0	0	0	0	0	0	0	0	0
-3.0243	-3.282	0.4692	H	0	0	0	0	0	0	0	0	0	0	0	0
-1.7065	-4.4085	0.8316	H	0	0	0	0	0	0	0	0	0	0	0	0
0.2912	-3.0392	-0.4677	C	0	0	0	0	0	0	0	0	0	0	0	0
0.5872	-3.8973	0.1466	H	0	0	0	0	0	0	0	0	0	0	0	0
0.139	-3.4103	-1.496	H	0	0	0	0	0	0	0	0	0	0	0	0
1.3815	-2.1432	-0.4135	O	0	0	0	0	0	0	0	0	0	0	0	0
1.107	-1.3139	-0.83	H	0	0	0	0	0	0	0	0	0	0	0	0
1 2 1	0 0 0 0
2 5 1	0 0 0 0
2 3 1	0 0 0 0
2 4 1	0 0 0 0
3 6 1	0 0 0 0
3 7 1	0 0 0 0
3 4 1	0 0 0 0
4 8 1	0 0 0 0
4 9 1	0 0 0 0
9 10 2	0 0 0 0
11 12 1	0 0 0 0
11 13 1	0 0 0 0
8 11 1	0 0 0 0
14 15 1	0 0 0 0
11 14 1	0 0 0 0
10 14 1	0 0 0 0
16 17 1	0 0 0 0
16 18 1	0 0 0 0
16 19 1	0 0 0 0
9 16 1	0 0 0 0
20 21 1	0 0 0 0
20 22 1	0 0 0 0
10 20 1	0 0 0 0
23 24 1	0 0 0 0
23 25 1	0 0 0 0
14 23 1	0 0 0 0
23 26 1	0 0 0 0
20 26 1	0 0 0 0
27 28 1	0 0 0 0
8 27 1	0 0 0 0
29 30 1	0 0 0 0
29 31 1	0 0 0 0
29 32 1	0 0 0 0
8 29 1	0 0 0 0
33 34 1	0 0 0 0
33 35 1	0 0 0 0
33 36 1	0 0 0 0
26 33 1	0 0 0 0
37 38 1	0 0 0 0
37 39 1	0 0 0 0
26 37 1	0 0 0 0
40 41 1	0 0 0 0
37 40 1	0 0 0 0
M END
$$$$
M0008
Spartan	02132115113D
41 43 0	0 0 0 0	0 0 0	999	V2	0
2.8066	1.39	-2.0187	H	0	0	0	0	0	0	0	0	0	0	0	0
2.6225	1.899	-1.0782	C	0	0	0	0	0	0	0	0	0	0	0	0
1.6238	3.017	-1.0524	C	0	0	0	0	0	0	0	0	0	0	0	0
1.2835	1.6856	-0.4018	C	0	0	0	0	0	0	0	0	0	0	0	0
3.5046	1.9943	-0.455	H	0	0	0	0	0	0	0	0	0	0	0	0
1.121	3.2823	-1.9766	H	0	0	0	0	0	0	0	0	0	0	0	0
1.838	3.8703	-0.4135	H	0	0	0	0	0	0	0	0	0	0	0	0
1.2219	1.6532	1.1373	C	0	0	0	0	0	0	0	0	0	0	0	0
0.2957	0.785	-1.1054	C	0	0	0	0	0	0	0	0	0	0	0	0
-0.393	-0.1369	-0.4237	C	0	0	0	0	0	0	0	0	0	0	0	0
1.0228	0.2063	1.6106	C	0	0	0	0	0	0	0	0	0	0	0	0
1.8685	-0.3963	1.2544	H	0	0	0	0	0	0	0	0	0	0	0	0
1.0311	0.1808	2.7064	H	0	0	0	0	0	0	0	0	0	0	0	0
-0.2821	-0.3415	1.0658	C	0	0	0	0	0	0	0	0	0	0	0	0
-1.0965	0.2133	1.5505	H	0	0	0	0	0	0	0	0	0	0	0	0
0.1005	0.9542	-2.5921	C	0	0	0	0	0	0	0	0	0	0	0	0
1.0433	1.062	-3.139	H	0	0	0	0	0	0	0	0	0	0	0	0
-0.5007	1.8457	-2.8112	H	0	0	0	0	0	0	0	0	0	0	0	0
-0.426	0.0996	-3.0225	H	0	0	0	0	0	0	0	0	0	0	0	0
-1.3081	-1.2059	-0.9946	C	0	0	0	0	0	0	0	0	0	0	0	0
-0.7762	-1.7679	-1.7782	H	0	0	0	0	0	0	0	0	0	0	0	0
-2.2088	-0.7891	-1.4623	H	0	0	0	0	0	0	0	0	0	0	0	0
-0.546	-1.8407	1.2248	C	0	0	0	0	0	0	0	0	0	0	0	0
0.362	-2.403	0.9595	H	0	0	0	0	0	0	0	0	0	0	0	0
-0.828	-2.1256	2.2445	H	0	0	0	0	0	0	0	0	0	0	0	0
-1.6649	-2.1357	0.2005	C	0	0	0	0	0	0	0	0	0	0	0	0
0.0617	2.3696	1.5668	O	0	0	0	0	0	0	0	0	0	0	0	0
-0.0079	3.1534	1.0091	H	0	0	0	0	0	0	0	0	0	0	0	0
2.4456	2.249	1.8416	C	0	0	0	0	0	0	0	0	0	0	0	0
2.6778	3.2628	1.4973	H	0	0	0	0	0	0	0	0	0	0	0	0
3.3367	1.6263	1.7154	H	0	0	0	0	0	0	0	0	0	0	0	0
2.2186	2.3092	2.9092	H	0	0	0	0	0	0	0	0	0	0	0	0
-3.0428	-1.7727	0.7677	C	0	0	0	0	0	0	0	0	0	0	0	0
-3.8242	-2.0183	0.043	H	0	0	0	0	0	0	0	0	0	0	0	0
-3.1144	-0.7059	1.0025	H	0	0	0	0	0	0	0	0	0	0	0	0
-3.246	-2.3362	1.6854	H	0	0	0	0	0	0	0	0	0	0	0	0
-1.6522	-3.6118	-0.2093	C	0	0	0	0	0	0	0	0	0	0	0	0
-0.6436	-3.8804	-0.566	H	0	0	0	0	0	0	0	0	0	0	0	0
-1.8704	-4.2402	0.6611	H	0	0	0	0	0	0	0	0	0	0	0	0
-2.632	-3.9442	-1.1736	O	0	0	0	0	0	0	0	0	0	0	0	0
-2.422	-3.4567	-1.9791	H	0	0	0	0	0	0	0	0	0	0	0	0
1 2 1	0 0 0 0
2 5 1	0 0 0 0
2 3 1	0 0 0 0
2 4 1	0 0 0 0
3 6 1	0 0 0 0
3 7 1	0 0 0 0
3 4 1	0 0 0 0
4 8 1	0 0 0 0
4 9 1	0 0 0 0
9 10 2	0 0 0 0
11 12 1	0 0 0 0
11 13 1	0 0 0 0
8 11 1	0 0 0 0
14 15 1	0 0 0 0
11 14 1	0 0 0 0
10 14 1	0 0 0 0
16 17 1	0 0 0 0
16 18 1	0 0 0 0
16 19 1	0 0 0 0
9 16 1	0 0 0 0
20 21 1	0 0 0 0
20 22 1	0 0 0 0
10 20 1	0 0 0 0
23 24 1	0 0 0 0
23 25 1	0 0 0 0
14 23 1	0 0 0 0
23 26 1	0 0 0 0
20 26 1	0 0 0 0
27 28 1	0 0 0 0
8 27 1	0 0 0 0
29 30 1	0 0 0 0
29 31 1	0 0 0 0
29 32 1	0 0 0 0
8 29 1	0 0 0 0
33 34 1	0 0 0 0
33 35 1	0 0 0 0
33 36 1	0 0 0 0
26 33 1	0 0 0 0
37 38 1	0 0 0 0
37 39 1	0 0 0 0
26 37 1	0 0 0 0
40 41 1	0 0 0 0
37 40 1	0 0 0 0
M END
$$$$
M0009
Spartan	02132115113D
41 43 0	0 0 0 0	0 0 0	999	V2	0
2.6772	1.7457	-2.1256	H	0	0	0	0	0	0	0	0	0	0	0	0
2.5112	2.1614	-1.1369	C	0	0	0	0	0	0	0	0	0	0	0	0
1.3964	3.1444	-0.9649	C	0	0	0	0	0	0	0	0	0	0	0	0
1.2511	1.7425	-0.4007	C	0	0	0	0	0	0	0	0	0	0	0	0
3.4209	2.3095	-0.566	H	0	0	0	0	0	0	0	0	0	0	0	0
0.8088	3.4269	-1.8326	H	0	0	0	0	0	0	0	0	0	0	0	0
1.5201	3.9445	-0.2418	H	0	0	0	0	0	0	0	0	0	0	0	0
1.2553	1.6588	1.1423	C	0	0	0	0	0	0	0	0	0	0	0	0
0.3303	0.775	-1.1046	C	0	0	0	0	0	0	0	0	0	0	0	0
-0.3724	-0.1361	-0.4193	C	0	0	0	0	0	0	0	0	0	0	0	0
1.0542	0.2008	1.592	C	0	0	0	0	0	0	0	0	0	0	0	0
1.8738	-0.4148	1.1981	H	0	0	0	0	0	0	0	0	0	0	0	0
1.0943	0.1595	2.6861	H	0	0	0	0	0	0	0	0	0	0	0	0
-0.2735	-0.3211	1.0769	C	0	0	0	0	0	0	0	0	0	0	0	0
-1.0702	0.2461	1.5794	H	0	0	0	0	0	0	0	0	0	0	0	0
0.2745	0.7983	-2.6137	C	0	0	0	0	0	0	0	0	0	0	0	0
1.1374	0.277	-3.0484	H	0	0	0	0	0	0	0	0	0	0	0	0
0.2735	1.8132	-3.0232	H	0	0	0	0	0	0	0	0	0	0	0	0
-0.6256	0.3014	-2.9833	H	0	0	0	0	0	0	0	0	0	0	0	0
-1.2234	-1.2501	-1.0031	C	0	0	0	0	0	0	0	0	0	0	0	0
-0.6206	-1.8412	-1.7101	H	0	0	0	0	0	0	0	0	0	0	0	0
-2.0907	-0.8772	-1.5632	H	0	0	0	0	0	0	0	0	0	0	0	0
-0.5634	-1.8145	1.257	C	0	0	0	0	0	0	0	0	0	0	0	0
0.3447	-2.392	1.0286	H	0	0	0	0	0	0	0	0	0	0	0	0
-0.8747	-2.0732	2.2748	H	0	0	0	0	0	0	0	0	0	0	0	0
-1.6542	-2.1207	0.2079	C	0	0	0	0	0	0	0	0	0	0	0	0
0.1814	2.4568	1.6554	O	0	0	0	0	0	0	0	0	0	0	0	0
-0.5277	2.4409	1.0025	H	0	0	0	0	0	0	0	0	0	0	0	0
2.5114	2.2169	1.8042	C	0	0	0	0	0	0	0	0	0	0	0	0
2.7306	3.2383	1.479	H	0	0	0	0	0	0	0	0	0	0	0	0
3.3807	1.5828	1.6053	H	0	0	0	0	0	0	0	0	0	0	0	0
2.3448	2.2453	2.8852	H	0	0	0	0	0	0	0	0	0	0	0	0
-3.0392	-1.6919	0.7075	C	0	0	0	0	0	0	0	0	0	0	0	0
-3.8025	-1.9564	-0.0294	H	0	0	0	0	0	0	0	0	0	0	0	0
-3.0905	-0.6125	0.8819	H	0	0	0	0	0	0	0	0	0	0	0	0
-3.2875	-2.1984	1.6468	H	0	0	0	0	0	0	0	0	0	0	0	0
-1.6724	-3.6111	-0.1444	C	0	0	0	0	0	0	0	0	0	0	0	0
-0.6589	-3.9248	-0.4461	H	0	0	0	0	0	0	0	0	0	0	0	0
-1.9478	-4.1984	0.7381	H	0	0	0	0	0	0	0	0	0	0	0	0
-2.6202	-3.9484	-1.1387	O	0	0	0	0	0	0	0	0	0	0	0	0
-2.3571	-3.5029	-1.9533	H	0	0	0	0	0	0	0	0	0	0	0	0
1 2 1	0 0 0 0
2 5 1	0 0 0 0
2 3 1	0 0 0 0
2 4 1	0 0 0 0
3 6 1	0 0 0 0
3 7 1	0 0 0 0
3 4 1	0 0 0 0
4 8 1	0 0 0 0
4 9 1	0 0 0 0
9 10 2	0 0 0 0
11 12 1	0 0 0 0
11 13 1	0 0 0 0
8 11 1	0 0 0 0
14 15 1	0 0 0 0
11 14 1	0 0 0 0
10 14 1	0 0 0 0
16 17 1	0 0 0 0
16 18 1	0 0 0 0
16 19 1	0 0 0 0
9 16 1	0 0 0 0
20 21 1	0 0 0 0
20 22 1	0 0 0 0
10 20 1	0 0 0 0
23 24 1	0 0 0 0
23 25 1	0 0 0 0
14 23 1	0 0 0 0
23 26 1	0 0 0 0
20 26 1	0 0 0 0
27 28 1	0 0 0 0
8 27 1	0 0 0 0
29 30 1	0 0 0 0
29 31 1	0 0 0 0
29 32 1	0 0 0 0
8 29 1	0 0 0 0
33 34 1	0 0 0 0
33 35 1	0 0 0 0
33 36 1	0 0 0 0
26 33 1	0 0 0 0
37 38 1	0 0 0 0
37 39 1	0 0 0 0
26 37 1	0 0 0 0
40 41 1	0 0 0 0
37 40 1	0 0 0 0
M END
$$$$
M0010
Spartan	02132115113D
41 43 0	0 0 0 0	0 0 0	999	V2	0
2.838	1.3458	-2.0419	H	0	0	0	0	0	0	0	0	0	0	0	0
2.6627	1.8679	-1.1066	C	0	0	0	0	0	0	0	0	0	0	0	0
1.683	3.0031	-1.0917	C	0	0	0	0	0	0	0	0	0	0	0	0
1.3194	1.6826	-0.4311	C	0	0	0	0	0	0	0	0	0	0	0	0
3.546	1.9534	-0.4834	H	0	0	0	0	0	0	0	0	0	0	0	0
1.1856	3.2687	-2.019	H	0	0	0	0	0	0	0	0	0	0	0	0
1.9099	3.858	-0.4591	H	0	0	0	0	0	0	0	0	0	0	0	0
1.2529	1.6644	1.1079	C	0	0	0	0	0	0	0	0	0	0	0	0
0.3164	0.7945	-1.1293	C	0	0	0	0	0	0	0	0	0	0	0	0
-0.3875	-0.1128	-0.4431	C	0	0	0	0	0	0	0	0	0	0	0	0
1.0337	0.2241	1.5914	C	0	0	0	0	0	0	0	0	0	0	0	0
1.8727	-0.3915	1.2413	H	0	0	0	0	0	0	0	0	0	0	0	0
1.0398	0.2063	2.6876	H	0	0	0	0	0	0	0	0	0	0	0	0
-0.2757	-0.3133	1.0467	C	0	0	0	0	0	0	0	0	0	0	0	0
-1.0865	0.2483	1.531	H	0	0	0	0	0	0	0	0	0	0	0	0
0.1202	0.9614	-2.6161	C	0	0	0	0	0	0	0	0	0	0	0	0
1.063	1.0615	-3.1648	H	0	0	0	0	0	0	0	0	0	0	0	0
-0.4754	1.8564	-2.837	H	0	0	0	0	0	0	0	0	0	0	0	0
-0.4124	0.1091	-3.042	H	0	0	0	0	0	0	0	0	0	0	0	0
-1.331	-1.159	-1.0058	C	0	0	0	0	0	0	0	0	0	0	0	0
-0.8575	-1.7173	-1.8234	H	0	0	0	0	0	0	0	0	0	0	0	0
-2.244	-0.7214	-1.4278	H	0	0	0	0	0	0	0	0	0	0	0	0
-0.5453	-1.8113	1.2101	C	0	0	0	0	0	0	0	0	0	0	0	0
0.3638	-2.3749	0.953	H	0	0	0	0	0	0	0	0	0	0	0	0
-0.8312	-2.0915	2.2305	H	0	0	0	0	0	0	0	0	0	0	0	0
-1.6567	-2.1131	0.1774	C	0	0	0	0	0	0	0	0	0	0	0	0
0.1011	2.4004	1.528	O	0	0	0	0	0	0	0	0	0	0	0	0
0.0376	3.1737	0.9553	H	0	0	0	0	0	0	0	0	0	0	0	0
2.4824	2.2494	1.8115	C	0	0	0	0	0	0	0	0	0	0	0	0
2.7309	3.2561	1.458	H	0	0	0	0	0	0	0	0	0	0	0	0
3.365	1.6127	1.6956	H	0	0	0	0	0	0	0	0	0	0	0	0
2.252	2.3238	2.8774	H	0	0	0	0	0	0	0	0	0	0	0	0
-3.0366	-1.7912	0.7666	C	0	0	0	0	0	0	0	0	0	0	0	0
-3.8256	-1.9166	0.0146	H	0	0	0	0	0	0	0	0	0	0	0	0
-3.0912	-0.7535	1.112	H	0	0	0	0	0	0	0	0	0	0	0	0
-3.2642	-2.4414	1.6209	H	0	0	0	0	0	0	0	0	0	0	0	0
-1.5998	-3.5824	-0.2529	C	0	0	0	0	0	0	0	0	0	0	0	0
-0.6035	-3.8029	-0.6521	H	0	0	0	0	0	0	0	0	0	0	0	0
-1.7519	-4.2305	0.6267	H	0	0	0	0	0	0	0	0	0	0	0	0
-2.5032	-3.9137	-1.2893	O	0	0	0	0	0	0	0	0	0	0	0	0
-3.3968	-3.8834	-0.927	H	0	0	0	0	0	0	0	0	0	0	0	0
1 2 1	0 0 0 0
2 5 1	0 0 0 0
2 3 1	0 0 0 0
2 4 1	0 0 0 0
3 6 1	0 0 0 0
3 7 1	0 0 0 0
3 4 1	0 0 0 0
4 8 1	0 0 0 0
4 9 1	0 0 0 0
9 10 2	0 0 0 0
11 12 1	0 0 0 0
11 13 1	0 0 0 0
8 11 1	0 0 0 0
14 15 1	0 0 0 0
11 14 1	0 0 0 0
10 14 1	0 0 0 0
16 17 1	0 0 0 0
16 18 1	0 0 0 0
16 19 1	0 0 0 0
9 16 1	0 0 0 0
20 21 1	0 0 0 0
20 22 1	0 0 0 0
10 20 1	0 0 0 0
23 24 1	0 0 0 0
23 25 1	0 0 0 0
14 23 1	0 0 0 0
23 26 1	0 0 0 0
20 26 1	0 0 0 0
27 28 1	0 0 0 0
8 27 1	0 0 0 0
29 30 1	0 0 0 0
29 31 1	0 0 0 0
29 32 1	0 0 0 0
8 29 1	0 0 0 0
33 34 1	0 0 0 0
33 35 1	0 0 0 0
33 36 1	0 0 0 0
26 33 1	0 0 0 0
37 38 1	0 0 0 0
37 39 1	0 0 0 0
26 37 1	0 0 0 0
40 41 1	0 0 0 0
37 40 1	0 0 0 0
M END
$$$$
M0011
Spartan	02132115113D
41 43 0	0 0 0 0	0 0 0	999	V2	0
2.6926	1.7548	-2.1375	H	0	0	0	0	0	0	0	0	0	0	0	0
2.5232	2.1768	-1.1523	C	0	0	0	0	0	0	0	0	0	0	0	0
1.4114	3.1659	-0.9927	C	0	0	0	0	0	0	0	0	0	0	0	0
1.2573	1.7684	-0.4205	C	0	0	0	0	0	0	0	0	0	0	0	0
3.4307	2.3259	-0.5783	H	0	0	0	0	0	0	0	0	0	0	0	0
0.8306	3.4455	-1.8656	H	0	0	0	0	0	0	0	0	0	0	0	0
1.5348	3.9708	-0.2751	H	0	0	0	0	0	0	0	0	0	0	0	0
1.2536	1.6949	1.1227	C	0	0	0	0	0	0	0	0	0	0	0	0
0.3348	0.7993	-1.121	C	0	0	0	0	0	0	0	0	0	0	0	0
-0.3689	-0.1098	-0.4339	C	0	0	0	0	0	0	0	0	0	0	0	0
1.0552	0.2388	1.5798	C	0	0	0	0	0	0	0	0	0	0	0	0
1.8776	-0.3761	1.1919	H	0	0	0	0	0	0	0	0	0	0	0	0
1.0923	0.2032	2.6741	H	0	0	0	0	0	0	0	0	0	0	0	0
-0.2693	-0.289	1.0632	C	0	0	0	0	0	0	0	0	0	0	0	0
-1.0688	0.2764	1.563	H	0	0	0	0	0	0	0	0	0	0	0	0
0.2756	0.8204	-2.6301	C	0	0	0	0	0	0	0	0	0	0	0	0
1.1498	0.3192	-3.0667	H	0	0	0	0	0	0	0	0	0	0	0	0
0.2493	1.8354	-3.0398	H	0	0	0	0	0	0	0	0	0	0	0	0
-0.6132	0.3012	-2.997	H	0	0	0	0	0	0	0	0	0	0	0	0
-1.2256	-1.221	-1.0131	C	0	0	0	0	0	0	0	0	0	0	0	0
-0.6466	-1.8166	-1.731	H	0	0	0	0	0	0	0	0	0	0	0	0
-2.1015	-0.8525	-1.5593	H	0	0	0	0	0	0	0	0	0	0	0	0
-0.5532	-1.7832	1.2481	C	0	0	0	0	0	0	0	0	0	0	0	0
0.3577	-2.3561	1.0208	H	0	0	0	0	0	0	0	0	0	0	0	0
-0.8623	-2.0392	2.2675	H	0	0	0	0	0	0	0	0	0	0	0	0
-1.6432	-2.0951	0.1983	C	0	0	0	0	0	0	0	0	0	0	0	0
0.1738	2.493	1.6241	O	0	0	0	0	0	0	0	0	0	0	0	0
-0.5332	2.4643	0.9684	H	0	0	0	0	0	0	0	0	0	0	0	0
2.5037	2.2611	1.7893	C	0	0	0	0	0	0	0	0	0	0	0	0
2.7243	3.2798	1.4561	H	0	0	0	0	0	0	0	0	0	0	0	0
3.3756	1.6261	1.6029	H	0	0	0	0	0	0	0	0	0	0	0	0
2.3286	2.2996	2.8691	H	0	0	0	0	0	0	0	0	0	0	0	0
-3.0296	-1.6802	0.7094	C	0	0	0	0	0	0	0	0	0	0	0	0
-3.7924	-1.9101	-0.0389	H	0	0	0	0	0	0	0	0	0	0	0	0
-3.0726	-0.6073	0.9218	H	0	0	0	0	0	0	0	0	0	0	0	0
-3.2818	-2.2168	1.6316	H	0	0	0	0	0	0	0	0	0	0	0	0
-1.6472	-3.5785	-0.1527	C	0	0	0	0	0	0	0	0	0	0	0	0
-0.6355	-3.875	-0.4754	H	0	0	0	0	0	0	0	0	0	0	0	0
-1.8956	-4.1659	0.747	H	0	0	0	0	0	0	0	0	0	0	0	0
-2.5904	-3.8028	-1.1846	O	0	0	0	0	0	0	0	0	0	0	0	0
-2.6016	-4.7458	-1.3835	H	0	0	0	0	0	0	0	0	0	0	0	0
1 2 1	0 0 0 0
2 5 1	0 0 0 0
2 3 1	0 0 0 0
2 4 1	0 0 0 0
3 6 1	0 0 0 0
3 7 1	0 0 0 0
3 4 1	0 0 0 0
4 8 1	0 0 0 0
4 9 1	0 0 0 0
9 10 2	0 0 0 0
11 12 1	0 0 0 0
11 13 1	0 0 0 0
8 11 1	0 0 0 0
14 15 1	0 0 0 0
11 14 1	0 0 0 0
10 14 1	0 0 0 0
16 17 1	0 0 0 0
16 18 1	0 0 0 0
16 19 1	0 0 0 0
9 16 1	0 0 0 0
20 21 1	0 0 0 0
20 22 1	0 0 0 0
10 20 1	0 0 0 0
23 24 1	0 0 0 0
23 25 1	0 0 0 0
14 23 1	0 0 0 0
23 26 1	0 0 0 0
20 26 1	0 0 0 0
27 28 1	0 0 0 0
8 27 1	0 0 0 0
29 30 1	0 0 0 0
29 31 1	0 0 0 0
29 32 1	0 0 0 0
8 29 1	0 0 0 0
33 34 1	0 0 0 0
33 35 1	0 0 0 0
33 36 1	0 0 0 0
26 33 1	0 0 0 0
37 38 1	0 0 0 0
37 39 1	0 0 0 0
26 37 1	0 0 0 0
40 41 1	0 0 0 0
37 40 1	0 0 0 0
M END
$$$$
M0012
Spartan	02132115113D
41 43 0	0 0 0 0	0 0 0	999	V2	0
2.8136	1.4029	-2.0325	H	0	0	0	0	0	0	0	0	0	0	0	0
2.6299	1.9178	-1.0953	C	0	0	0	0	0	0	0	0	0	0	0	0
1.6328	3.038	-1.077	C	0	0	0	0	0	0	0	0	0	0	0	0
1.2897	1.71	-0.4196	C	0	0	0	0	0	0	0	0	0	0	0	0
3.512	2.0161	-0.4726	H	0	0	0	0	0	0	0	0	0	0	0	0
1.1312	3.2988	-2.0032	H	0	0	0	0	0	0	0	0	0	0	0	0
1.8484	3.8943	-0.4427	H	0	0	0	0	0	0	0	0	0	0	0	0
1.2251	1.688	1.1192	C	0	0	0	0	0	0	0	0	0	0	0	0
0.2997	0.8085	-1.1196	C	0	0	0	0	0	0	0	0	0	0	0	0
-0.3948	-0.1067	-0.4346	C	0	0	0	0	0	0	0	0	0	0	0	0
1.0187	0.2457	1.6021	C	0	0	0	0	0	0	0	0	0	0	0	0
1.8639	-0.3622	1.2538	H	0	0	0	0	0	0	0	0	0	0	0	0
1.023	0.2282	2.6982	H	0	0	0	0	0	0	0	0	0	0	0	0
-0.2854	-0.3028	1.056	C	0	0	0	0	0	0	0	0	0	0	0	0
-1.1012	0.2538	1.5364	H	0	0	0	0	0	0	0	0	0	0	0	0
0.1055	0.9707	-2.6075	C	0	0	0	0	0	0	0	0	0	0	0	0
1.0487	1.0791	-3.1542	H	0	0	0	0	0	0	0	0	0	0	0	0
-0.4985	1.8595	-2.8312	H	0	0	0	0	0	0	0	0	0	0	0	0
-0.4183	0.112	-3.0333	H	0	0	0	0	0	0	0	0	0	0	0	0
-1.3199	-1.1687	-0.9993	C	0	0	0	0	0	0	0	0	0	0	0	0
-0.8216	-1.7342	-1.7973	H	0	0	0	0	0	0	0	0	0	0	0	0
-2.2292	-0.7502	-1.4457	H	0	0	0	0	0	0	0	0	0	0	0	0
-0.5471	-1.802	1.2224	C	0	0	0	0	0	0	0	0	0	0	0	0
0.3643	-2.3613	0.9642	H	0	0	0	0	0	0	0	0	0	0	0	0
-0.8312	-2.0811	2.2433	H	0	0	0	0	0	0	0	0	0	0	0	0
-1.6613	-2.1053	0.1937	C	0	0	0	0	0	0	0	0	0	0	0	0
0.0686	2.4139	1.5427	O	0	0	0	0	0	0	0	0	0	0	0	0
-0.0094	3.1807	0.9623	H	0	0	0	0	0	0	0	0	0	0	0	0
2.4502	2.2828	1.8216	C	0	0	0	0	0	0	0	0	0	0	0	0
2.6876	3.2929	1.4702	H	0	0	0	0	0	0	0	0	0	0	0	0
3.3386	1.6552	1.7011	H	0	0	0	0	0	0	0	0	0	0	0	0
2.2221	2.3518	2.8884	H	0	0	0	0	0	0	0	0	0	0	0	0
-3.0421	-1.7655	0.7702	C	0	0	0	0	0	0	0	0	0	0	0	0
-3.8223	-1.9754	0.0334	H	0	0	0	0	0	0	0	0	0	0	0	0
-3.1081	-0.7082	1.0468	H	0	0	0	0	0	0	0	0	0	0	0	0
-3.2484	-2.3628	1.6666	H	0	0	0	0	0	0	0	0	0	0	0	0
-1.625	-3.5727	-0.2187	C	0	0	0	0	0	0	0	0	0	0	0	0
-0.6159	-3.8173	-0.5898	H	0	0	0	0	0	0	0	0	0	0	0	0
-1.8176	-4.2042	0.6647	H	0	0	0	0	0	0	0	0	0	0	0	0
-2.5971	-3.7933	-1.2237	O	0	0	0	0	0	0	0	0	0	0	0	0
-2.5791	-4.7268	-1.4597	H	0	0	0	0	0	0	0	0	0	0	0	0
1 2 1	0 0 0 0
2 5 1	0 0 0 0
2 3 1	0 0 0 0
2 4 1	0 0 0 0
3 6 1	0 0 0 0
3 7 1	0 0 0 0
3 4 1	0 0 0 0
4 8 1	0 0 0 0
4 9 1	0 0 0 0
9 10 2	0 0 0 0
11 12 1	0 0 0 0
11 13 1	0 0 0 0
8 11 1	0 0 0 0
14 15 1	0 0 0 0
11 14 1	0 0 0 0
10 14 1	0 0 0 0
16 17 1	0 0 0 0
16 18 1	0 0 0 0
16 19 1	0 0 0 0
9 16 1	0 0 0 0
20 21 1	0 0 0 0
20 22 1	0 0 0 0
10 20 1	0 0 0 0
23 24 1	0 0 0 0
23 25 1	0 0 0 0
14 23 1	0 0 0 0
23 26 1	0 0 0 0
20 26 1	0 0 0 0
27 28 1	0 0 0 0
8 27 1	0 0 0 0
29 30 1	0 0 0 0
29 31 1	0 0 0 0
29 32 1	0 0 0 0
8 29 1	0 0 0 0
33 34 1	0 0 0 0
33 35 1	0 0 0 0
33 36 1	0 0 0 0
26 33 1	0 0 0 0
37 38 1	0 0 0 0
37 39 1	0 0 0 0
26 37 1	0 0 0 0
40 41 1	0 0 0 0
37 40 1	0 0 0 0
M END
$$$$
M0013
Spartan	02132115113D
41 43 0	0 0 0 0	0 0 0	999	V2	0
-2.5068	-1.5924	-2.4681	H	0	0	0	0	0	0	0	0	0	0	0	0
-2.5455	-1.964	-1.4492	C	0	0	0	0	0	0	0	0	0	0	0	0
-1.5958	-3.0528	-1.0584	C	0	0	0	0	0	0	0	0	0	0	0	0
-1.3726	-1.6433	-0.5399	C	0	0	0	0	0	0	0	0	0	0	0	0
-3.5437	-1.9732	-1.0249	H	0	0	0	0	0	0	0	0	0	0	0	0
-0.9197	-3.4513	-1.8077	H	0	0	0	0	0	0	0	0	0	0	0	0
-1.9242	-3.7887	-0.3314	H	0	0	0	0	0	0	0	0	0	0	0	0
-1.6056	-1.4622	0.9766	C	0	0	0	0	0	0	0	0	0	0	0	0
-0.2458	-0.8273	-1.1288	C	0	0	0	0	0	0	0	0	0	0	0	0
0.4374	0.0518	-0.384	C	0	0	0	0	0	0	0	0	0	0	0	0
-1.3187	-0.0056	1.3814	C	0	0	0	0	0	0	0	0	0	0	0	0
-1.9936	0.6615	0.8286	H	0	0	0	0	0	0	0	0	0	0	0	0
-1.5259	0.1122	2.451	H	0	0	0	0	0	0	0	0	0	0	0	0
0.1226	0.3451	1.0644	C	0	0	0	0	0	0	0	0	0	0	0	0
0.7637	-0.264	1.7183	H	0	0	0	0	0	0	0	0	0	0	0	0
0.0479	-0.9609	-2.6044	C	0	0	0	0	0	0	0	0	0	0	0	0
-0.6798	-0.3979	-3.2039	H	0	0	0	0	0	0	0	0	0	0	0	0
0.0156	-1.9991	-2.9513	H	0	0	0	0	0	0	0	0	0	0	0	0
1.0387	-0.5695	-2.8466	H	0	0	0	0	0	0	0	0	0	0	0	0
1.4928	1.0274	-0.8732	C	0	0	0	0	0	0	0	0	0	0	0	0
1.1111	1.6182	-1.7156	H	0	0	0	0	0	0	0	0	0	0	0	0
2.4002	0.5311	-1.2378	H	0	0	0	0	0	0	0	0	0	0	0	0
0.5349	1.8128	1.2156	C	0	0	0	0	0	0	0	0	0	0	0	0
-0.2637	2.4568	0.82	H	0	0	0	0	0	0	0	0	0	0	0	0
0.7106	2.105	2.2569	H	0	0	0	0	0	0	0	0	0	0	0	0
1.7969	1.9515	0.3349	C	0	0	0	0	0	0	0	0	0	0	0	0
-0.7143	-2.3286	1.6912	O	0	0	0	0	0	0	0	0	0	0	0	0
0.077	-2.4357	1.151	H	0	0	0	0	0	0	0	0	0	0	0	0
-3.0016	-1.8482	1.4571	C	0	0	0	0	0	0	0	0	0	0	0	0
-3.2812	-2.8596	1.1477	H	0	0	0	0	0	0	0	0	0	0	0	0
-3.7553	-1.1417	1.0962	H	0	0	0	0	0	0	0	0	0	0	0	0
-3.0047	-1.8274	2.5508	H	0	0	0	0	0	0	0	0	0	0	0	0
3.0367	1.4571	1.0928	C	0	0	0	0	0	0	0	0	0	0	0	0
3.925	1.4778	0.4503	H	0	0	0	0	0	0	0	0	0	0	0	0
2.9152	0.4227	1.4295	H	0	0	0	0	0	0	0	0	0	0	0	0
3.233	2.0757	1.9772	H	0	0	0	0	0	0	0	0	0	0	0	0
1.9915	3.4073	-0.0991	C	0	0	0	0	0	0	0	0	0	0	0	0
1.0937	3.7509	-0.6241	H	0	0	0	0	0	0	0	0	0	0	0	0
2.114	4.0446	0.7924	H	0	0	0	0	0	0	0	0	0	0	0	0
3.0572	3.5956	-1.0099	O	0	0	0	0	0	0	0	0	0	0	0	0
3.8829	3.4882	-0.5258	H	0	0	0	0	0	0	0	0	0	0	0	0
1 2 1	0 0 0 0
2 5 1	0 0 0 0
2 3 1	0 0 0 0
2 4 1	0 0 0 0
3 6 1	0 0 0 0
3 7 1	0 0 0 0
3 4 1	0 0 0 0
4 8 1	0 0 0 0
4 9 1	0 0 0 0
9 10 2	0 0 0 0
11 12 1	0 0 0 0
11 13 1	0 0 0 0
8 11 1	0 0 0 0
14 15 1	0 0 0 0
11 14 1	0 0 0 0
10 14 1	0 0 0 0
16 17 1	0 0 0 0
16 18 1	0 0 0 0
16 19 1	0 0 0 0
9 16 1	0 0 0 0
20 21 1	0 0 0 0
20 22 1	0 0 0 0
10 20 1	0 0 0 0
23 24 1	0 0 0 0
23 25 1	0 0 0 0
14 23 1	0 0 0 0
23 26 1	0 0 0 0
20 26 1	0 0 0 0
27 28 1	0 0 0 0
8 27 1	0 0 0 0
29 30 1	0 0 0 0
29 31 1	0 0 0 0
29 32 1	0 0 0 0
8 29 1	0 0 0 0
33 34 1	0 0 0 0
33 35 1	0 0 0 0
33 36 1	0 0 0 0
26 33 1	0 0 0 0
37 38 1	0 0 0 0
37 39 1	0 0 0 0
26 37 1	0 0 0 0
40 41 1	0 0 0 0
37 40 1	0 0 0 0
M END
$$$$
M0014
Spartan	02132115113D
41 43 0	0 0 0 0	0 0 0	999	V2	0
2.7535	1.3563	-2.0293	H	0	0	0	0	0	0	0	0	0	0	0	0
2.5711	1.8785	-1.0959	C	0	0	0	0	0	0	0	0	0	0	0	0
1.5848	3.0083	-1.0885	C	0	0	0	0	0	0	0	0	0	0	0	0
1.2263	1.6884	-0.4235	C	0	0	0	0	0	0	0	0	0	0	0	0
3.4517	1.9709	-0.4706	H	0	0	0	0	0	0	0	0	0	0	0	0
1.0898	3.2689	-2.0183	H	0	0	0	0	0	0	0	0	0	0	0	0
1.8062	3.8664	-0.4591	H	0	0	0	0	0	0	0	0	0	0	0	0
1.155	1.6751	1.1149	C	0	0	0	0	0	0	0	0	0	0	0	0
0.2312	0.7909	-1.1213	C	0	0	0	0	0	0	0	0	0	0	0	0
-0.467	-0.1183	-0.4326	C	0	0	0	0	0	0	0	0	0	0	0	0
0.9425	0.237	1.6051	C	0	0	0	0	0	0	0	0	0	0	0	0
1.7871	-0.3757	1.2647	H	0	0	0	0	0	0	0	0	0	0	0	0
0.9417	0.2254	2.7011	H	0	0	0	0	0	0	0	0	0	0	0	0
-0.3599	-0.3153	1.0581	C	0	0	0	0	0	0	0	0	0	0	0	0
-1.1784	0.2408	1.5355	H	0	0	0	0	0	0	0	0	0	0	0	0
0.0392	0.9526	-2.6097	C	0	0	0	0	0	0	0	0	0	0	0	0
0.9846	1.0473	-3.1562	H	0	0	0	0	0	0	0	0	0	0	0	0
-0.552	1.8497	-2.8342	H	0	0	0	0	0	0	0	0	0	0	0	0
-0.4972	0.1016	-3.0368	H	0	0	0	0	0	0	0	0	0	0	0	0
-1.399	-1.1764	-0.9933	C	0	0	0	0	0	0	0	0	0	0	0	0
-0.9073	-1.7114	-1.8184	H	0	0	0	0	0	0	0	0	0	0	0	0
-2.3181	-0.7518	-1.4163	H	0	0	0	0	0	0	0	0	0	0	0	0
-0.6116	-1.8156	1.2224	C	0	0	0	0	0	0	0	0	0	0	0	0
0.2915	-2.3792	0.9591	H	0	0	0	0	0	0	0	0	0	0	0	0
-0.9015	-2.0973	2.2411	H	0	0	0	0	0	0	0	0	0	0	0	0
-1.7173	-2.1333	0.1922	C	0	0	0	0	0	0	0	0	0	0	0	0
-0.0021	2.4052	1.5279	O	0	0	0	0	0	0	0	0	0	0	0	0
-0.0514	3.1906	0.9692	H	0	0	0	0	0	0	0	0	0	0	0	0
2.3788	2.2699	1.8194	C	0	0	0	0	0	0	0	0	0	0	0	0
2.6227	3.2768	1.463	H	0	0	0	0	0	0	0	0	0	0	0	0
3.2651	1.6379	1.7075	H	0	0	0	0	0	0	0	0	0	0	0	0
2.1459	2.3462	2.8849	H	0	0	0	0	0	0	0	0	0	0	0	0
-3.1065	-1.8218	0.7636	C	0	0	0	0	0	0	0	0	0	0	0	0
-3.8899	-2.0158	0.0208	H	0	0	0	0	0	0	0	0	0	0	0	0
-3.1876	-0.7713	1.0608	H	0	0	0	0	0	0	0	0	0	0	0	0
-3.3166	-2.4372	1.6461	H	0	0	0	0	0	0	0	0	0	0	0	0
-1.6964	-3.6116	-0.2243	C	0	0	0	0	0	0	0	0	0	0	0	0
-1.9407	-4.231	0.6454	H	0	0	0	0	0	0	0	0	0	0	0	0
-2.4788	-3.7878	-0.9813	H	0	0	0	0	0	0	0	0	0	0	0	0
-0.4427	-4.0811	-0.6764	O	0	0	0	0	0	0	0	0	0	0	0	0
-0.2465	-3.6526	-1.5166	H	0	0	0	0	0	0	0	0	0	0	0	0
1 2 1	0 0 0 0
2 5 1	0 0 0 0
2 3 1	0 0 0 0
2 4 1	0 0 0 0
3 6 1	0 0 0 0
3 7 1	0 0 0 0
3 4 1	0 0 0 0
4 8 1	0 0 0 0
4 9 1	0 0 0 0
9 10 2	0 0 0 0
11 12 1	0 0 0 0
11 13 1	0 0 0 0
8 11 1	0 0 0 0
14 15 1	0 0 0 0
11 14 1	0 0 0 0
10 14 1	0 0 0 0
16 17 1	0 0 0 0
16 18 1	0 0 0 0
16 19 1	0 0 0 0
9 16 1	0 0 0 0
20 21 1	0 0 0 0
20 22 1	0 0 0 0
10 20 1	0 0 0 0
23 24 1	0 0 0 0
23 25 1	0 0 0 0
14 23 1	0 0 0 0
23 26 1	0 0 0 0
20 26 1	0 0 0 0
27 28 1	0 0 0 0
8 27 1	0 0 0 0
29 30 1	0 0 0 0
29 31 1	0 0 0 0
29 32 1	0 0 0 0
8 29 1	0 0 0 0
33 34 1	0 0 0 0
33 35 1	0 0 0 0
33 36 1	0 0 0 0
26 33 1	0 0 0 0
37 38 1	0 0 0 0
37 39 1	0 0 0 0
26 37 1	0 0 0 0
40 41 1	0 0 0 0
37 40 1	0 0 0 0
M END
$$$$
M0015
Spartan	02132115113D
41 43 0	0 0 0 0	0 0 0	999	V2	0
2.8252	1.3565	-2.1034	H	0	0	0	0	0	0	0	0	0	0	0	0
2.6449	1.8815	-1.1711	C	0	0	0	0	0	0	0	0	0	0	0	0
1.6593	3.0116	-1.1641	C	0	0	0	0	0	0	0	0	0	0	0	0
1.3015	1.6933	-0.496	C	0	0	0	0	0	0	0	0	0	0	0	0
3.5267	1.9755	-0.5477	H	0	0	0	0	0	0	0	0	0	0	0	0
1.1624	3.2701	-2.0933	H	0	0	0	0	0	0	0	0	0	0	0	0
1.8818	3.8711	-0.5366	H	0	0	0	0	0	0	0	0	0	0	0	0
1.2324	1.6845	1.0433	C	0	0	0	0	0	0	0	0	0	0	0	0
0.3038	0.7962	-1.19	C	0	0	0	0	0	0	0	0	0	0	0	0
-0.3984	-0.107	-0.4973	C	0	0	0	0	0	0	0	0	0	0	0	0
1.0167	0.2474	1.5371	C	0	0	0	0	0	0	0	0	0	0	0	0
1.8583	-0.3686	1.1957	H	0	0	0	0	0	0	0	0	0	0	0	0
1.0184	0.2383	2.6329	H	0	0	0	0	0	0	0	0	0	0	0	0
-0.2902	-0.2985	0.994	C	0	0	0	0	0	0	0	0	0	0	0	0
-1.1024	0.266	1.4721	H	0	0	0	0	0	0	0	0	0	0	0	0
0.112	0.9497	-2.6789	C	0	0	0	0	0	0	0	0	0	0	0	0
1.0564	1.0424	-3.2251	H	0	0	0	0	0	0	0	0	0	0	0	0
-0.4805	1.8439	-2.9093	H	0	0	0	0	0	0	0	0	0	0	0	0
-0.421	0.0951	-3.1	H	0	0	0	0	0	0	0	0	0	0	0	0
-1.3335	-1.1648	-1.0559	C	0	0	0	0	0	0	0	0	0	0	0	0
-0.8347	-1.7329	-1.8542	H	0	0	0	0	0	0	0	0	0	0	0	0
-2.2406	-0.7373	-1.5015	H	0	0	0	0	0	0	0	0	0	0	0	0
-0.5585	-1.7956	1.166	C	0	0	0	0	0	0	0	0	0	0	0	0
0.3444	-2.3652	0.9059	H	0	0	0	0	0	0	0	0	0	0	0	0
-0.8394	-2.0768	2.1854	H	0	0	0	0	0	0	0	0	0	0	0	0
-1.6741	-2.0974	0.1392	C	0	0	0	0	0	0	0	0	0	0	0	0
0.0769	2.4191	1.4553	O	0	0	0	0	0	0	0	0	0	0	0	0
0.0237	3.1994	0.8911	H	0	0	0	0	0	0	0	0	0	0	0	0
2.4589	2.2786	1.744	C	0	0	0	0	0	0	0	0	0	0	0	0
2.7019	3.2854	1.3871	H	0	0	0	0	0	0	0	0	0	0	0	0
3.3447	1.6464	1.6298	H	0	0	0	0	0	0	0	0	0	0	0	0
2.2291	2.3551	2.8096	H	0	0	0	0	0	0	0	0	0	0	0	0
-3.0512	-1.7422	0.717	C	0	0	0	0	0	0	0	0	0	0	0	0
-3.8447	-1.933	-0.0172	H	0	0	0	0	0	0	0	0	0	0	0	0
-3.1078	-0.6843	0.9938	H	0	0	0	0	0	0	0	0	0	0	0	0
-3.2672	-2.3239	1.6218	H	0	0	0	0	0	0	0	0	0	0	0	0
-1.6548	-3.562	-0.3099	C	0	0	0	0	0	0	0	0	0	0	0	0
-2.3993	-3.7128	-1.1103	H	0	0	0	0	0	0	0	0	0	0	0	0
-0.6713	-3.7968	-0.7314	H	0	0	0	0	0	0	0	0	0	0	0	0
-1.8462	-4.4867	0.7417	O	0	0	0	0	0	0	0	0	0	0	0	0
-2.7637	-4.4214	1.0302	H	0	0	0	0	0	0	0	0	0	0	0	0
1 2 1	0 0 0 0
2 5 1	0 0 0 0
2 3 1	0 0 0 0
2 4 1	0 0 0 0
3 6 1	0 0 0 0
3 7 1	0 0 0 0
3 4 1	0 0 0 0
4 8 1	0 0 0 0
4 9 1	0 0 0 0
9 10 2	0 0 0 0
11 12 1	0 0 0 0
11 13 1	0 0 0 0
8 11 1	0 0 0 0
14 15 1	0 0 0 0
11 14 1	0 0 0 0
10 14 1	0 0 0 0
16 17 1	0 0 0 0
16 18 1	0 0 0 0
16 19 1	0 0 0 0
9 16 1	0 0 0 0
20 21 1	0 0 0 0
20 22 1	0 0 0 0
10 20 1	0 0 0 0
23 24 1	0 0 0 0
23 25 1	0 0 0 0
14 23 1	0 0 0 0
23 26 1	0 0 0 0
20 26 1	0 0 0 0
27 28 1	0 0 0 0
8 27 1	0 0 0 0
29 30 1	0 0 0 0
29 31 1	0 0 0 0
29 32 1	0 0 0 0
8 29 1	0 0 0 0
33 34 1	0 0 0 0
33 35 1	0 0 0 0
33 36 1	0 0 0 0
26 33 1	0 0 0 0
37 38 1	0 0 0 0
37 39 1	0 0 0 0
26 37 1	0 0 0 0
40 41 1	0 0 0 0
37 40 1	0 0 0 0
M END
$$$$
M0016
Spartan	02132115113D
41 43 0	0 0 0 0	0 0 0	999	V2	0
2.6746	1.7549	-2.204	H	0	0	0	0	0	0	0	0	0	0	0	0
2.508	2.1823	-1.2205	C	0	0	0	0	0	0	0	0	0	0	0	0
1.3994	3.175	-1.0632	C	0	0	0	0	0	0	0	0	0	0	0	0
1.2422	1.7809	-0.4844	C	0	0	0	0	0	0	0	0	0	0	0	0
3.4168	2.3306	-0.6482	H	0	0	0	0	0	0	0	0	0	0	0	0
0.8167	3.4527	-1.9356	H	0	0	0	0	0	0	0	0	0	0	0	0
1.526	3.9823	-0.3486	H	0	0	0	0	0	0	0	0	0	0	0	0
1.2397	1.7142	1.0595	C	0	0	0	0	0	0	0	0	0	0	0	0
0.3167	0.8115	-1.1799	C	0	0	0	0	0	0	0	0	0	0	0	0
-0.3897	-0.091	-0.4869	C	0	0	0	0	0	0	0	0	0	0	0	0
1.0342	0.2619	1.5243	C	0	0	0	0	0	0	0	0	0	0	0	0
1.8548	-0.3586	1.1408	H	0	0	0	0	0	0	0	0	0	0	0	0
1.07	0.2319	2.6189	H	0	0	0	0	0	0	0	0	0	0	0	0
-0.2914	-0.2668	1.0103	C	0	0	0	0	0	0	0	0	0	0	0	0
-1.0907	0.3016	1.5079	H	0	0	0	0	0	0	0	0	0	0	0	0
0.2593	0.8231	-2.6894	C	0	0	0	0	0	0	0	0	0	0	0	0
1.1194	0.2944	-3.1209	H	0	0	0	0	0	0	0	0	0	0	0	0
0.2625	1.8347	-3.1072	H	0	0	0	0	0	0	0	0	0	0	0	0
-0.6433	0.3272	-3.0541	H	0	0	0	0	0	0	0	0	0	0	0	0
-1.25	-1.2019	-1.0626	C	0	0	0	0	0	0	0	0	0	0	0	0
-0.668	-1.7922	-1.785	H	0	0	0	0	0	0	0	0	0	0	0	0
-2.1281	-0.827	-1.604	H	0	0	0	0	0	0	0	0	0	0	0	0
-0.5748	-1.7601	1.1998	C	0	0	0	0	0	0	0	0	0	0	0	0
0.3332	-2.3361	0.9722	H	0	0	0	0	0	0	0	0	0	0	0	0
-0.8845	-2.0205	2.2157	H	0	0	0	0	0	0	0	0	0	0	0	0
-1.663	-2.0771	0.149	C	0	0	0	0	0	0	0	0	0	0	0	0
0.1667	2.5222	1.5579	O	0	0	0	0	0	0	0	0	0	0	0	0
-0.5525	2.472	0.9181	H	0	0	0	0	0	0	0	0	0	0	0	0
2.4937	2.277	1.7205	C	0	0	0	0	0	0	0	0	0	0	0	0
2.7168	3.2944	1.3863	H	0	0	0	0	0	0	0	0	0	0	0	0
3.362	1.6396	1.5312	H	0	0	0	0	0	0	0	0	0	0	0	0
2.3232	2.3157	2.7998	H	0	0	0	0	0	0	0	0	0	0	0	0
-3.0516	-1.6709	0.6612	C	0	0	0	0	0	0	0	0	0	0	0	0
-3.8118	-1.8433	-0.1107	H	0	0	0	0	0	0	0	0	0	0	0	0
-3.0844	-0.6083	0.9261	H	0	0	0	0	0	0	0	0	0	0	0	0
-3.3234	-2.2569	1.5437	H	0	0	0	0	0	0	0	0	0	0	0	0
-1.6679	-3.5529	-0.234	C	0	0	0	0	0	0	0	0	0	0	0	0
-2.4046	-3.7193	-1.0383	H	0	0	0	0	0	0	0	0	0	0	0	0
-0.6752	-3.8244	-0.6303	H	0	0	0	0	0	0	0	0	0	0	0	0
-1.9814	-4.3223	0.9107	O	0	0	0	0	0	0	0	0	0	0	0	0
-1.9998	-5.2505	0.654	H	0	0	0	0	0	0	0	0	0	0	0	0
1 2 1	0 0 0 0
2 5 1	0 0 0 0
2 3 1	0 0 0 0
2 4 1	0 0 0 0
3 6 1	0 0 0 0
3 7 1	0 0 0 0
3 4 1	0 0 0 0
4 8 1	0 0 0 0
4 9 1	0 0 0 0
9 10 2	0 0 0 0
11 12 1	0 0 0 0
11 13 1	0 0 0 0
8 11 1	0 0 0 0
14 15 1	0 0 0 0
11 14 1	0 0 0 0
10 14 1	0 0 0 0
16 17 1	0 0 0 0
16 18 1	0 0 0 0
16 19 1	0 0 0 0
9 16 1	0 0 0 0
20 21 1	0 0 0 0
20 22 1	0 0 0 0
10 20 1	0 0 0 0
23 24 1	0 0 0 0
23 25 1	0 0 0 0
14 23 1	0 0 0 0
23 26 1	0 0 0 0
20 26 1	0 0 0 0
27 28 1	0 0 0 0
8 27 1	0 0 0 0
29 30 1	0 0 0 0
29 31 1	0 0 0 0
29 32 1	0 0 0 0
8 29 1	0 0 0 0
33 34 1	0 0 0 0
33 35 1	0 0 0 0
33 36 1	0 0 0 0
26 33 1	0 0 0 0
37 38 1	0 0 0 0
37 39 1	0 0 0 0
26 37 1	0 0 0 0
40 41 1	0 0 0 0
37 40 1	0 0 0 0
M END
$$$$
M0017
Spartan	02132115113D
41 43 0	0 0 0 0	0 0 0	999	V2	0
2.6152	1.7526	-2.1449	H	0	0	0	0	0	0	0	0	0	0	0	0
2.4494	2.1713	-1.1576	C	0	0	0	0	0	0	0	0	0	0	0	0
1.3357	3.1563	-0.9889	C	0	0	0	0	0	0	0	0	0	0	0	0
1.1884	1.7563	-0.4206	C	0	0	0	0	0	0	0	0	0	0	0	0
3.3591	2.3203	-0.5872	H	0	0	0	0	0	0	0	0	0	0	0	0
0.7487	3.4375	-1.8574	H	0	0	0	0	0	0	0	0	0	0	0	0
1.4603	3.9584	-0.2683	H	0	0	0	0	0	0	0	0	0	0	0	0
1.1914	1.6771	1.1226	C	0	0	0	0	0	0	0	0	0	0	0	0
0.2672	0.7874	-1.1217	C	0	0	0	0	0	0	0	0	0	0	0	0
-0.4351	-0.1221	-0.4341	C	0	0	0	0	0	0	0	0	0	0	0	0
0.9895	0.221	1.5767	C	0	0	0	0	0	0	0	0	0	0	0	0
1.8089	-0.3965	1.1868	H	0	0	0	0	0	0	0	0	0	0	0	0
1.0282	0.1833	2.6708	H	0	0	0	0	0	0	0	0	0	0	0	0
-0.337	-0.3055	1.0627	C	0	0	0	0	0	0	0	0	0	0	0	0
-1.1349	0.263	1.5625	H	0	0	0	0	0	0	0	0	0	0	0	0
0.21	0.8074	-2.6311	C	0	0	0	0	0	0	0	0	0	0	0	0
1.0671	0.2756	-3.0651	H	0	0	0	0	0	0	0	0	0	0	0	0
0.2201	1.821	-3.043	H	0	0	0	0	0	0	0	0	0	0	0	0
-0.6964	0.3201	-2.9994	H	0	0	0	0	0	0	0	0	0	0	0	0
-1.2875	-1.235	-1.0165	C	0	0	0	0	0	0	0	0	0	0	0	0
-0.6958	-1.8063	-1.7463	H	0	0	0	0	0	0	0	0	0	0	0	0
-2.1666	-0.866	-1.5605	H	0	0	0	0	0	0	0	0	0	0	0	0
-0.6187	-1.7996	1.2443	C	0	0	0	0	0	0	0	0	0	0	0	0
0.2819	-2.3821	1.0159	H	0	0	0	0	0	0	0	0	0	0	0	0
-0.9381	-2.0573	2.2603	H	0	0	0	0	0	0	0	0	0	0	0	0
-1.6984	-2.1206	0.19	C	0	0	0	0	0	0	0	0	0	0	0	0
0.1173	2.4782	1.6316	O	0	0	0	0	0	0	0	0	0	0	0	0
-0.5932	2.4555	0.9803	H	0	0	0	0	0	0	0	0	0	0	0	0
2.4469	2.2369	1.7837	C	0	0	0	0	0	0	0	0	0	0	0	0
2.6672	3.2571	1.4554	H	0	0	0	0	0	0	0	0	0	0	0	0
3.3159	1.6016	1.5876	H	0	0	0	0	0	0	0	0	0	0	0	0
2.2793	2.2685	2.8643	H	0	0	0	0	0	0	0	0	0	0	0	0
-3.0925	-1.7169	0.6874	C	0	0	0	0	0	0	0	0	0	0	0	0
-3.8566	-1.9302	-0.0698	H	0	0	0	0	0	0	0	0	0	0	0	0
-3.1426	-0.6466	0.9115	H	0	0	0	0	0	0	0	0	0	0	0	0
-3.3581	-2.2629	1.6	H	0	0	0	0	0	0	0	0	0	0	0	0
-1.7325	-3.6167	-0.1555	C	0	0	0	0	0	0	0	0	0	0	0	0
-2.0418	-4.1804	0.7312	H	0	0	0	0	0	0	0	0	0	0	0	0
-2.4917	-3.7925	-0.9356	H	0	0	0	0	0	0	0	0	0	0	0	0
-0.4862	-4.1662	-0.5313	O	0	0	0	0	0	0	0	0	0	0	0	0
-0.2438	-3.8028	-1.3906	H	0	0	0	0	0	0	0	0	0	0	0	0
1 2 1	0 0 0 0
2 5 1	0 0 0 0
2 3 1	0 0 0 0
2 4 1	0 0 0 0
3 6 1	0 0 0 0
3 7 1	0 0 0 0
3 4 1	0 0 0 0
4 8 1	0 0 0 0
4 9 1	0 0 0 0
9 10 2	0 0 0 0
11 12 1	0 0 0 0
11 13 1	0 0 0 0
8 11 1	0 0 0 0
14 15 1	0 0 0 0
11 14 1	0 0 0 0
10 14 1	0 0 0 0
16 17 1	0 0 0 0
16 18 1	0 0 0 0
16 19 1	0 0 0 0
9 16 1	0 0 0 0
20 21 1	0 0 0 0
20 22 1	0 0 0 0
10 20 1	0 0 0 0
23 24 1	0 0 0 0
23 25 1	0 0 0 0
14 23 1	0 0 0 0
23 26 1	0 0 0 0
20 26 1	0 0 0 0
27 28 1	0 0 0 0
8 27 1	0 0 0 0
29 30 1	0 0 0 0
29 31 1	0 0 0 0
29 32 1	0 0 0 0
8 29 1	0 0 0 0
33 34 1	0 0 0 0
33 35 1	0 0 0 0
33 36 1	0 0 0 0
26 33 1	0 0 0 0
37 38 1	0 0 0 0
37 39 1	0 0 0 0
26 37 1	0 0 0 0
40 41 1	0 0 0 0
37 40 1	0 0 0 0
M END
$$$$
M0018
Spartan	02132115113D
41 43 0	0 0 0 0	0 0 0	999	V2	0
2.8028	1.3774	-2.0887	H	0	0	0	0	0	0	0	0	0	0	0	0
2.6217	1.9036	-1.1572	C	0	0	0	0	0	0	0	0	0	0	0	0
1.6366	3.0344	-1.1533	C	0	0	0	0	0	0	0	0	0	0	0	0
1.2772	1.7173	-0.4838	C	0	0	0	0	0	0	0	0	0	0	0	0
3.5028	1.9981	-0.5327	H	0	0	0	0	0	0	0	0	0	0	0	0
1.1417	3.2917	-2.0839	H	0	0	0	0	0	0	0	0	0	0	0	0
1.8594	3.8946	-0.5269	H	0	0	0	0	0	0	0	0	0	0	0	0
1.2063	1.71	1.0548	C	0	0	0	0	0	0	0	0	0	0	0	0
0.2804	0.8191	-1.1781	C	0	0	0	0	0	0	0	0	0	0	0	0
-0.4208	-0.085	-0.4856	C	0	0	0	0	0	0	0	0	0	0	0	0
0.9906	0.2736	1.5503	C	0	0	0	0	0	0	0	0	0	0	0	0
1.8347	-0.3413	1.2119	H	0	0	0	0	0	0	0	0	0	0	0	0
0.9901	0.266	2.6465	H	0	0	0	0	0	0	0	0	0	0	0	0
-0.3134	-0.2768	1.0053	C	0	0	0	0	0	0	0	0	0	0	0	0
-1.1297	0.283	1.4818	H	0	0	0	0	0	0	0	0	0	0	0	0
0.0881	0.9745	-2.6671	C	0	0	0	0	0	0	0	0	0	0	0	0
1.0326	1.0734	-3.2139	H	0	0	0	0	0	0	0	0	0	0	0	0
-0.509	1.8668	-2.8956	H	0	0	0	0	0	0	0	0	0	0	0	0
-0.4419	0.1178	-3.0895	H	0	0	0	0	0	0	0	0	0	0	0	0
-1.3567	-1.1418	-1.0432	C	0	0	0	0	0	0	0	0	0	0	0	0
-0.8624	-1.7013	-1.8503	H	0	0	0	0	0	0	0	0	0	0	0	0
-2.269	-0.7133	-1.4768	H	0	0	0	0	0	0	0	0	0	0	0	0
-0.5739	-1.7752	1.1767	C	0	0	0	0	0	0	0	0	0	0	0	0
0.3335	-2.3385	0.9163	H	0	0	0	0	0	0	0	0	0	0	0	0
-0.8565	-2.0585	2.1946	H	0	0	0	0	0	0	0	0	0	0	0	0
-1.6892	-2.0821	0.1493	C	0	0	0	0	0	0	0	0	0	0	0	0
0.0515	2.4453	1.4656	O	0	0	0	0	0	0	0	0	0	0	0	0
-0.0051	3.2203	0.8935	H	0	0	0	0	0	0	0	0	0	0	0	0
2.4317	2.3049	1.7567	C	0	0	0	0	0	0	0	0	0	0	0	0
2.6766	3.3104	1.3969	H	0	0	0	0	0	0	0	0	0	0	0	0
3.3171	1.6712	1.6462	H	0	0	0	0	0	0	0	0	0	0	0	0
2.1996	2.385	2.8221	H	0	0	0	0	0	0	0	0	0	0	0	0
-3.0702	-1.7555	0.7328	C	0	0	0	0	0	0	0	0	0	0	0	0
-3.8522	-1.903	-0.0218	H	0	0	0	0	0	0	0	0	0	0	0	0
-3.1242	-0.7142	1.0668	H	0	0	0	0	0	0	0	0	0	0	0	0
-3.2912	-2.4057	1.5834	H	0	0	0	0	0	0	0	0	0	0	0	0
-1.655	-3.5386	-0.3019	C	0	0	0	0	0	0	0	0	0	0	0	0
-2.4203	-3.698	-1.0808	H	0	0	0	0	0	0	0	0	0	0	0	0
-0.6713	-3.7499	-0.7538	H	0	0	0	0	0	0	0	0	0	0	0	0
-1.8859	-4.3725	0.8168	O	0	0	0	0	0	0	0	0	0	0	0	0
-1.877	-5.2874	0.5166	H	0	0	0	0	0	0	0	0	0	0	0	0
1 2 1	0 0 0 0
2 5 1	0 0 0 0
2 3 1	0 0 0 0
2 4 1	0 0 0 0
3 6 1	0 0 0 0
3 7 1	0 0 0 0
3 4 1	0 0 0 0
4 8 1	0 0 0 0
4 9 1	0 0 0 0
9 10 2	0 0 0 0
11 12 1	0 0 0 0
11 13 1	0 0 0 0
8 11 1	0 0 0 0
14 15 1	0 0 0 0
11 14 1	0 0 0 0
10 14 1	0 0 0 0
16 17 1	0 0 0 0
16 18 1	0 0 0 0
16 19 1	0 0 0 0
9 16 1	0 0 0 0
20 21 1	0 0 0 0
20 22 1	0 0 0 0
10 20 1	0 0 0 0
23 24 1	0 0 0 0
23 25 1	0 0 0 0
14 23 1	0 0 0 0
23 26 1	0 0 0 0
20 26 1	0 0 0 0
27 28 1	0 0 0 0
8 27 1	0 0 0 0
29 30 1	0 0 0 0
29 31 1	0 0 0 0
29 32 1	0 0 0 0
8 29 1	0 0 0 0
33 34 1	0 0 0 0
33 35 1	0 0 0 0
33 36 1	0 0 0 0
26 33 1	0 0 0 0
37 38 1	0 0 0 0
37 39 1	0 0 0 0
26 37 1	0 0 0 0
40 41 1	0 0 0 0
37 40 1	0 0 0 0
M END
$$$$
M0019
Spartan	02132115113D
41 43 0	0 0 0 0	0 0 0	999	V2	0
2.7041	1.715	-2.2137	H	0	0	0	0	0	0	0	0	0	0	0	0
2.5375	2.1467	-1.2322	C	0	0	0	0	0	0	0	0	0	0	0	0
1.4334	3.1454	-1.0793	C	0	0	0	0	0	0	0	0	0	0	0	0
1.2689	1.7533	-0.4968	C	0	0	0	0	0	0	0	0	0	0	0	0
3.4464	2.2908	-0.6583	H	0	0	0	0	0	0	0	0	0	0	0	0
0.8538	3.4235	-1.9534	H	0	0	0	0	0	0	0	0	0	0	0	0
1.562	3.9537	-0.3664	H	0	0	0	0	0	0	0	0	0	0	0	0
1.2647	1.69	1.0472	C	0	0	0	0	0	0	0	0	0	0	0	0
0.339	0.7867	-1.1908	C	0	0	0	0	0	0	0	0	0	0	0	0
-0.3712	-0.1113	-0.4957	C	0	0	0	0	0	0	0	0	0	0	0	0
1.0566	0.2383	1.5141	C	0	0	0	0	0	0	0	0	0	0	0	0
1.8751	-0.3848	1.1297	H	0	0	0	0	0	0	0	0	0	0	0	0
1.0937	0.209	2.6087	H	0	0	0	0	0	0	0	0	0	0	0	0
-0.2716	-0.286	1.0022	C	0	0	0	0	0	0	0	0	0	0	0	0
-1.0675	0.2867	1.5007	H	0	0	0	0	0	0	0	0	0	0	0	0
0.2817	0.7961	-2.7003	C	0	0	0	0	0	0	0	0	0	0	0	0
1.1445	0.2706	-3.1304	H	0	0	0	0	0	0	0	0	0	0	0	0
0.2805	1.8075	-3.1193	H	0	0	0	0	0	0	0	0	0	0	0	0
-0.6182	0.295	-3.0648	H	0	0	0	0	0	0	0	0	0	0	0	0
-1.2367	-1.2199	-1.0692	C	0	0	0	0	0	0	0	0	0	0	0	0
-0.6581	-1.8164	-1.789	H	0	0	0	0	0	0	0	0	0	0	0	0
-2.1125	-0.8431	-1.613	H	0	0	0	0	0	0	0	0	0	0	0	0
-0.56	-1.7784	1.1924	C	0	0	0	0	0	0	0	0	0	0	0	0
0.3441	-2.3589	0.9625	H	0	0	0	0	0	0	0	0	0	0	0	0
-0.8653	-2.0382	2.2101	H	0	0	0	0	0	0	0	0	0	0	0	0
-1.6505	-2.0917	0.1443	C	0	0	0	0	0	0	0	0	0	0	0	0
0.1906	2.4998	1.5426	O	0	0	0	0	0	0	0	0	0	0	0	0
-0.5202	2.4634	0.8918	H	0	0	0	0	0	0	0	0	0	0	0	0
2.5187	2.2528	1.7093	C	0	0	0	0	0	0	0	0	0	0	0	0
2.744	3.2688	1.3721	H	0	0	0	0	0	0	0	0	0	0	0	0
3.3864	1.6129	1.5244	H	0	0	0	0	0	0	0	0	0	0	0	0
2.3459	2.2962	2.7885	H	0	0	0	0	0	0	0	0	0	0	0	0
-3.0341	-1.6663	0.6569	C	0	0	0	0	0	0	0	0	0	0	0	0
-3.8107	-1.883	-0.0884	H	0	0	0	0	0	0	0	0	0	0	0	0
-3.0726	-0.5918	0.8659	H	0	0	0	0	0	0	0	0	0	0	0	0
-3.2907	-2.185	1.5886	H	0	0	0	0	0	0	0	0	0	0	0	0
-1.6667	-3.574	-0.2407	C	0	0	0	0	0	0	0	0	0	0	0	0
-2.3807	-3.7336	-1.0665	H	0	0	0	0	0	0	0	0	0	0	0	0
-0.6756	-3.8638	-0.606	H	0	0	0	0	0	0	0	0	0	0	0	0
-1.9403	-4.4417	0.8417	O	0	0	0	0	0	0	0	0	0	0	0	0
-2.8681	-4.3341	1.0803	H	0	0	0	0	0	0	0	0	0	0	0	0
1 2 1	0 0 0 0
2 5 1	0 0 0 0
2 3 1	0 0 0 0
2 4 1	0 0 0 0
3 6 1	0 0 0 0
3 7 1	0 0 0 0
3 4 1	0 0 0 0
4 8 1	0 0 0 0
4 9 1	0 0 0 0
9 10 2	0 0 0 0
11 12 1	0 0 0 0
11 13 1	0 0 0 0
8 11 1	0 0 0 0
14 15 1	0 0 0 0
11 14 1	0 0 0 0
10 14 1	0 0 0 0
16 17 1	0 0 0 0
16 18 1	0 0 0 0
16 19 1	0 0 0 0
9 16 1	0 0 0 0
20 21 1	0 0 0 0
20 22 1	0 0 0 0
10 20 1	0 0 0 0
23 24 1	0 0 0 0
23 25 1	0 0 0 0
14 23 1	0 0 0 0
23 26 1	0 0 0 0
20 26 1	0 0 0 0
27 28 1	0 0 0 0
8 27 1	0 0 0 0
29 30 1	0 0 0 0
29 31 1	0 0 0 0
29 32 1	0 0 0 0
8 29 1	0 0 0 0
33 34 1	0 0 0 0
33 35 1	0 0 0 0
33 36 1	0 0 0 0
26 33 1	0 0 0 0
37 38 1	0 0 0 0
37 39 1	0 0 0 0
26 37 1	0 0 0 0
40 41 1	0 0 0 0
37 40 1	0 0 0 0
M END
$$$$
M0020
Spartan	02132115113D
41 43 0	0 0 0 0	0 0 0	999	V2	0
2.1304	1.9611	-2.0517	H	0	0	0	0	0	0	0	0	0	0	0	0
1.9368	2.4003	-1.0783	C	0	0	0	0	0	0	0	0	0	0	0	0
0.7683	3.3255	-0.9391	C	0	0	0	0	0	0	0	0	0	0	0	0
0.6978	1.9345	-0.3341	C	0	0	0	0	0	0	0	0	0	0	0	0
2.8347	2.6141	-0.509	H	0	0	0	0	0	0	0	0	0	0	0	0
0.1686	3.5513	-1.8144	H	0	0	0	0	0	0	0	0	0	0	0	0
0.8442	4.1513	-0.2394	H	0	0	0	0	0	0	0	0	0	0	0	0
0.6995	1.8991	1.2098	C	0	0	0	0	0	0	0	0	0	0	0	0
-0.1616	0.8929	-1.0119	C	0	0	0	0	0	0	0	0	0	0	0	0
-0.8083	-0.0398	-0.2998	C	0	0	0	0	0	0	0	0	0	0	0	0
0.5917	0.4468	1.7017	C	0	0	0	0	0	0	0	0	0	0	0	0
1.4526	-0.1252	1.33	H	0	0	0	0	0	0	0	0	0	0	0	0
0.6308	0.4389	2.7966	H	0	0	0	0	0	0	0	0	0	0	0	0
-0.6982	-0.184	1.2042	C	0	0	0	0	0	0	0	0	0	0	0	0
-1.5321	0.3441	1.6855	H	0	0	0	0	0	0	0	0	0	0	0	0
-0.2081	0.8797	-2.5241	C	0	0	0	0	0	0	0	0	0	0	0	0
0.6383	0.315	-2.9348	H	0	0	0	0	0	0	0	0	0	0	0	0
-0.1691	1.8829	-2.9585	H	0	0	0	0	0	0	0	0	0	0	0	0
-1.1227	0.4101	-2.8897	H	0	0	0	0	0	0	0	0	0	0	0	0
-1.5636	-1.2397	-0.8113	C	0	0	0	0	0	0	0	0	0	0	0	0
-1.3996	-1.4713	-1.8656	H	0	0	0	0	0	0	0	0	0	0	0	0
-2.6451	-1.1094	-0.6552	H	0	0	0	0	0	0	0	0	0	0	0	0
-0.8572	-1.7025	1.4706	C	0	0	0	0	0	0	0	0	0	0	0	0
0.0124	-2.114	2.0001	H	0	0	0	0	0	0	0	0	0	0	0	0
-1.7277	-1.8938	2.1075	H	0	0	0	0	0	0	0	0	0	0	0	0
-1.0457	-2.3811	0.09	C	0	0	0	0	0	0	0	0	0	0	0	0
-0.4273	2.6416	1.6942	O	0	0	0	0	0	0	0	0	0	0	0	0
-1.1333	2.5488	1.0438	H	0	0	0	0	0	0	0	0	0	0	0	0
1.9134	2.5557	1.8615	C	0	0	0	0	0	0	0	0	0	0	0	0
2.0694	3.579	1.5086	H	0	0	0	0	0	0	0	0	0	0	0	0
2.8226	1.9731	1.6841	H	0	0	0	0	0	0	0	0	0	0	0	0
1.739	2.6038	2.9406	H	0	0	0	0	0	0	0	0	0	0	0	0
-2.0056	-3.5686	0.1449	C	0	0	0	0	0	0	0	0	0	0	0	0
-2.1736	-3.9955	-0.8513	H	0	0	0	0	0	0	0	0	0	0	0	0
-2.983	-3.2617	0.5323	H	0	0	0	0	0	0	0	0	0	0	0	0
-1.6203	-4.3611	0.7985	H	0	0	0	0	0	0	0	0	0	0	0	0
0.3375	-2.8316	-0.4183	C	0	0	0	0	0	0	0	0	0	0	0	0
1.0164	-1.9728	-0.4352	H	0	0	0	0	0	0	0	0	0	0	0	0
0.7551	-3.5702	0.2855	H	0	0	0	0	0	0	0	0	0	0	0	0
0.3331	-3.3356	-1.7393	O	0	0	0	0	0	0	0	0	0	0	0	0
-0.1103	-4.1916	-1.7289	H	0	0	0	0	0	0	0	0	0	0	0	0
1 2 1	0 0 0 0
2 5 1	0 0 0 0
2 3 1	0 0 0 0
2 4 1	0 0 0 0
3 6 1	0 0 0 0
3 7 1	0 0 0 0
3 4 1	0 0 0 0
4 8 1	0 0 0 0
4 9 1	0 0 0 0
9 10 2	0 0 0 0
11 12 1	0 0 0 0
11 13 1	0 0 0 0
8 11 1	0 0 0 0
14 15 1	0 0 0 0
11 14 1	0 0 0 0
10 14 1	0 0 0 0
16 17 1	0 0 0 0
16 18 1	0 0 0 0
16 19 1	0 0 0 0
9 16 1	0 0 0 0
20 21 1	0 0 0 0
20 22 1	0 0 0 0
10 20 1	0 0 0 0
23 24 1	0 0 0 0
23 25 1	0 0 0 0
14 23 1	0 0 0 0
23 26 1	0 0 0 0
20 26 1	0 0 0 0
27 28 1	0 0 0 0
8 27 1	0 0 0 0
29 30 1	0 0 0 0
29 31 1	0 0 0 0
29 32 1	0 0 0 0
8 29 1	0 0 0 0
33 34 1	0 0 0 0
33 35 1	0 0 0 0
33 36 1	0 0 0 0
26 33 1	0 0 0 0
37 38 1	0 0 0 0
37 39 1	0 0 0 0
26 37 1	0 0 0 0
40 41 1	0 0 0 0
37 40 1	0 0 0 0
M END
$$$$
M0021
Spartan	02132115113D
41 43 0	0 0 0 0	0 0 0	999	V2	0
2.3061	1.647	-1.8709	H	0	0	0	0	0	0	0	0	0	0	0	0
2.0484	2.1791	-0.9611	C	0	0	0	0	0	0	0	0	0	0	0	0
0.9561	3.205	-1.0178	C	0	0	0	0	0	0	0	0	0	0	0	0
0.7112	1.8782	-0.3152	C	0	0	0	0	0	0	0	0	0	0	0	0
2.8986	2.3804	-0.3198	H	0	0	0	0	0	0	0	0	0	0	0	0
0.4665	3.3845	-1.9687	H	0	0	0	0	0	0	0	0	0	0	0	0
1.0726	4.0996	-0.412	H	0	0	0	0	0	0	0	0	0	0	0	0
0.6057	1.909	1.2205	C	0	0	0	0	0	0	0	0	0	0	0	0
-0.1762	0.8648	-1.0043	C	0	0	0	0	0	0	0	0	0	0	0	0
-0.7903	-0.0911	-0.2974	C	0	0	0	0	0	0	0	0	0	0	0	0
0.5386	0.4725	1.7531	C	0	0	0	0	0	0	0	0	0	0	0	0
1.4531	-0.0536	1.4485	H	0	0	0	0	0	0	0	0	0	0	0	0
0.5172	0.4924	2.849	H	0	0	0	0	0	0	0	0	0	0	0	0
-0.6831	-0.2409	1.2022	C	0	0	0	0	0	0	0	0	0	0	0	0
-1.5677	0.2365	1.6417	H	0	0	0	0	0	0	0	0	0	0	0	0
-0.3538	0.9855	-2.4986	C	0	0	0	0	0	0	0	0	0	0	0	0
0.5935	1.1468	-3.0256	H	0	0	0	0	0	0	0	0	0	0	0	0
-1.0076	1.8304	-2.7494	H	0	0	0	0	0	0	0	0	0	0	0	0
-0.81	0.0885	-2.9207	H	0	0	0	0	0	0	0	0	0	0	0	0
-1.5968	-1.267	-0.7812	C	0	0	0	0	0	0	0	0	0	0	0	0
-1.509	-1.4942	-1.8451	H	0	0	0	0	0	0	0	0	0	0	0	0
-2.6624	-1.1058	-0.5613	H	0	0	0	0	0	0	0	0	0	0	0	0
-0.7566	-1.7671	1.4539	C	0	0	0	0	0	0	0	0	0	0	0	0
0.1828	-2.1511	1.873	H	0	0	0	0	0	0	0	0	0	0	0	0
-1.5396	-2.0066	2.1803	H	0	0	0	0	0	0	0	0	0	0	0	0
-1.0661	-2.4336	0.0848	C	0	0	0	0	0	0	0	0	0	0	0	0
-0.6305	2.5258	1.5866	O	0	0	0	0	0	0	0	0	0	0	0	0
-0.7838	3.2418	0.9581	H	0	0	0	0	0	0	0	0	0	0	0	0
1.7429	2.6523	1.9297	C	0	0	0	0	0	0	0	0	0	0	0	0
1.8899	3.666	1.542	H	0	0	0	0	0	0	0	0	0	0	0	0
2.6924	2.1129	1.8608	H	0	0	0	0	0	0	0	0	0	0	0	0
1.4754	2.7404	2.9858	H	0	0	0	0	0	0	0	0	0	0	0	0
-2.0595	-3.5884	0.1963	C	0	0	0	0	0	0	0	0	0	0	0	0
-2.2455	-4.038	-0.7834	H	0	0	0	0	0	0	0	0	0	0	0	0
-3.0138	-3.2378	0.6059	H	0	0	0	0	0	0	0	0	0	0	0	0
-1.6744	-4.3711	0.8612	H	0	0	0	0	0	0	0	0	0	0	0	0
0.2539	-2.9325	-0.5114	C	0	0	0	0	0	0	0	0	0	0	0	0
0.9705	-2.0962	-0.5466	H	0	0	0	0	0	0	0	0	0	0	0	0
0.6718	-3.708	0.1515	H	0	0	0	0	0	0	0	0	0	0	0	0
0.0167	-3.4492	-1.8079	O	0	0	0	0	0	0	0	0	0	0	0	0
0.8629	-3.7073	-2.1866	H	0	0	0	0	0	0	0	0	0	0	0	0
1 2 1	0 0 0 0
2 5 1	0 0 0 0
2 3 1	0 0 0 0
2 4 1	0 0 0 0
3 6 1	0 0 0 0
3 7 1	0 0 0 0
3 4 1	0 0 0 0
4 8 1	0 0 0 0
4 9 1	0 0 0 0
9 10 2	0 0 0 0
11 12 1	0 0 0 0
11 13 1	0 0 0 0
8 11 1	0 0 0 0
14 15 1	0 0 0 0
11 14 1	0 0 0 0
10 14 1	0 0 0 0
16 17 1	0 0 0 0
16 18 1	0 0 0 0
16 19 1	0 0 0 0
9 16 1	0 0 0 0
20 21 1	0 0 0 0
20 22 1	0 0 0 0
10 20 1	0 0 0 0
23 24 1	0 0 0 0
23 25 1	0 0 0 0
14 23 1	0 0 0 0
23 26 1	0 0 0 0
20 26 1	0 0 0 0
27 28 1	0 0 0 0
8 27 1	0 0 0 0
29 30 1	0 0 0 0
29 31 1	0 0 0 0
29 32 1	0 0 0 0
8 29 1	0 0 0 0
33 34 1	0 0 0 0
33 35 1	0 0 0 0
33 36 1	0 0 0 0
26 33 1	0 0 0 0
37 38 1	0 0 0 0
37 39 1	0 0 0 0
26 37 1	0 0 0 0
40 41 1	0 0 0 0
37 40 1	0 0 0 0
M END
$$$$
M0022
Spartan	02132115113D
41 43 0	0 0 0 0	0 0 0	999	V2	0
2.122	1.9473	-2.0429	H	0	0	0	0	0	0	0	0	0	0	0	0
1.9159	2.3871	-1.0724	C	0	0	0	0	0	0	0	0	0	0	0	0
0.7412	3.3066	-0.9523	C	0	0	0	0	0	0	0	0	0	0	0	0
0.6707	1.9198	-0.3392	C	0	0	0	0	0	0	0	0	0	0	0	0
2.806	2.6117	-0.4956	H	0	0	0	0	0	0	0	0	0	0	0	0
0.1518	3.5238	-1.837	H	0	0	0	0	0	0	0	0	0	0	0	0
0.8049	4.1379	-0.2575	H	0	0	0	0	0	0	0	0	0	0	0	0
0.6567	1.8973	1.2051	C	0	0	0	0	0	0	0	0	0	0	0	0
-0.1783	0.8689	-1.0171	C	0	0	0	0	0	0	0	0	0	0	0	0
-0.8292	-0.0607	-0.3037	C	0	0	0	0	0	0	0	0	0	0	0	0
0.5486	0.4488	1.708	C	0	0	0	0	0	0	0	0	0	0	0	0
1.4152	-0.1238	1.3493	H	0	0	0	0	0	0	0	0	0	0	0	0
0.5775	0.4501	2.8036	H	0	0	0	0	0	0	0	0	0	0	0	0
-0.7341	-0.1898	1.2029	C	0	0	0	0	0	0	0	0	0	0	0	0
-1.5738	0.3427	1.6697	H	0	0	0	0	0	0	0	0	0	0	0	0
-0.2129	0.8505	-2.5289	C	0	0	0	0	0	0	0	0	0	0	0	0
0.6686	0.3399	-2.9358	H	0	0	0	0	0	0	0	0	0	0	0	0
-0.2315	1.854	-2.964	H	0	0	0	0	0	0	0	0	0	0	0	0
-1.0942	0.3268	-2.9006	H	0	0	0	0	0	0	0	0	0	0	0	0
-1.5811	-1.2665	-0.8061	C	0	0	0	0	0	0	0	0	0	0	0	0
-1.4248	-1.5061	-1.8592	H	0	0	0	0	0	0	0	0	0	0	0	0
-2.6618	-1.1367	-0.6447	H	0	0	0	0	0	0	0	0	0	0	0	0
-0.8963	-1.7053	1.482	C	0	0	0	0	0	0	0	0	0	0	0	0
-0.0387	-2.1115	2.0332	H	0	0	0	0	0	0	0	0	0	0	0	0
-1.7796	-1.8906	2.102	H	0	0	0	0	0	0	0	0	0	0	0	0
-1.0648	-2.4009	0.1076	C	0	0	0	0	0	0	0	0	0	0	0	0
-0.4763	2.641	1.6712	O	0	0	0	0	0	0	0	0	0	0	0	0
-1.1794	2.5297	1.0211	H	0	0	0	0	0	0	0	0	0	0	0	0
1.861	2.5641	1.864	C	0	0	0	0	0	0	0	0	0	0	0	0
2.0185	3.5846	1.5031	H	0	0	0	0	0	0	0	0	0	0	0	0
2.774	1.9824	1.7029	H	0	0	0	0	0	0	0	0	0	0	0	0
1.6737	2.6215	2.9405	H	0	0	0	0	0	0	0	0	0	0	0	0
-2.012	-3.598	0.1606	C	0	0	0	0	0	0	0	0	0	0	0	0
-2.1022	-4.0679	-0.8229	H	0	0	0	0	0	0	0	0	0	0	0	0
-3.0099	-3.2867	0.4904	H	0	0	0	0	0	0	0	0	0	0	0	0
-1.6449	-4.354	0.8654	H	0	0	0	0	0	0	0	0	0	0	0	0
0.3174	-2.849	-0.3793	C	0	0	0	0	0	0	0	0	0	0	0	0
1.0039	-1.9873	-0.3666	H	0	0	0	0	0	0	0	0	0	0	0	0
0.7116	-3.6041	0.3212	H	0	0	0	0	0	0	0	0	0	0	0	0
0.202	-3.381	-1.6862	O	0	0	0	0	0	0	0	0	0	0	0	0
1.0846	-3.6165	-1.9917	H	0	0	0	0	0	0	0	0	0	0	0	0
1 2 1	0 0 0 0
2 5 1	0 0 0 0
2 3 1	0 0 0 0
2 4 1	0 0 0 0
3 6 1	0 0 0 0
3 7 1	0 0 0 0
3 4 1	0 0 0 0
4 8 1	0 0 0 0
4 9 1	0 0 0 0
9 10 2	0 0 0 0
11 12 1	0 0 0 0
11 13 1	0 0 0 0
8 11 1	0 0 0 0
14 15 1	0 0 0 0
11 14 1	0 0 0 0
10 14 1	0 0 0 0
16 17 1	0 0 0 0
16 18 1	0 0 0 0
16 19 1	0 0 0 0
9 16 1	0 0 0 0
20 21 1	0 0 0 0
20 22 1	0 0 0 0
10 20 1	0 0 0 0
23 24 1	0 0 0 0
23 25 1	0 0 0 0
14 23 1	0 0 0 0
23 26 1	0 0 0 0
20 26 1	0 0 0 0
27 28 1	0 0 0 0
8 27 1	0 0 0 0
29 30 1	0 0 0 0
29 31 1	0 0 0 0
29 32 1	0 0 0 0
8 29 1	0 0 0 0
33 34 1	0 0 0 0
33 35 1	0 0 0 0
33 36 1	0 0 0 0
26 33 1	0 0 0 0
37 38 1	0 0 0 0
37 39 1	0 0 0 0
26 37 1	0 0 0 0
40 41 1	0 0 0 0
37 40 1	0 0 0 0
M END
$$$$
M0023
Spartan	02132115113D
41 43 0	0 0 0 0	0 0 0	999	V2	0
2.2807	1.5853	-1.8965	H	0	0	0	0	0	0	0	0	0	0	0	0
2.0506	2.1155	-0.9782	C	0	0	0	0	0	0	0	0	0	0	0	0
0.9826	3.1676	-1.008	C	0	0	0	0	0	0	0	0	0	0	0	0
0.7174	1.8421	-0.3112	C	0	0	0	0	0	0	0	0	0	0	0	0
2.9157	2.2898	-0.349	H	0	0	0	0	0	0	0	0	0	0	0	0
0.4834	3.3689	-1.9494	H	0	0	0	0	0	0	0	0	0	0	0	0
1.1312	4.0545	-0.3978	H	0	0	0	0	0	0	0	0	0	0	0	0
0.6399	1.8622	1.2269	C	0	0	0	0	0	0	0	0	0	0	0	0
-0.2018	0.8515	-0.9907	C	0	0	0	0	0	0	0	0	0	0	0	0
-0.8162	-0.1012	-0.2796	C	0	0	0	0	0	0	0	0	0	0	0	0
0.5565	0.4234	1.7508	C	0	0	0	0	0	0	0	0	0	0	0	0
1.4553	-0.1177	1.4273	H	0	0	0	0	0	0	0	0	0	0	0	0
0.5541	0.4364	2.8467	H	0	0	0	0	0	0	0	0	0	0	0	0
-0.6903	-0.2612	1.2187	C	0	0	0	0	0	0	0	0	0	0	0	0
-1.5548	0.2381	1.6731	H	0	0	0	0	0	0	0	0	0	0	0	0
-0.4041	0.9882	-2.4804	C	0	0	0	0	0	0	0	0	0	0	0	0
0.5375	1.0999	-3.0293	H	0	0	0	0	0	0	0	0	0	0	0	0
-1.0158	1.868	-2.7138	H	0	0	0	0	0	0	0	0	0	0	0	0
-0.9249	0.1249	-2.897	H	0	0	0	0	0	0	0	0	0	0	0	0
-1.6247	-1.2792	-0.7548	C	0	0	0	0	0	0	0	0	0	0	0	0
-1.5833	-1.4849	-1.8282	H	0	0	0	0	0	0	0	0	0	0	0	0
-2.6857	-1.1362	-0.5042	H	0	0	0	0	0	0	0	0	0	0	0	0
-0.7992	-1.7874	1.4678	C	0	0	0	0	0	0	0	0	0	0	0	0
0.1111	-2.1899	1.9303	H	0	0	0	0	0	0	0	0	0	0	0	0
-1.6223	-2.012	2.1537	H	0	0	0	0	0	0	0	0	0	0	0	0
-1.0546	-2.4442	0.0865	C	0	0	0	0	0	0	0	0	0	0	0	0
-0.5807	2.4937	1.6181	O	0	0	0	0	0	0	0	0	0	0	0	0
-0.7023	3.2564	1.038	H	0	0	0	0	0	0	0	0	0	0	0	0
1.8019	2.5808	1.9214	C	0	0	0	0	0	0	0	0	0	0	0	0
1.9581	3.5962	1.5416	H	0	0	0	0	0	0	0	0	0	0	0	0
2.7416	2.0281	1.8301	H	0	0	0	0	0	0	0	0	0	0	0	0
1.5554	2.662	2.983	H	0	0	0	0	0	0	0	0	0	0	0	0
-1.9968	-3.6429	0.1489	C	0	0	0	0	0	0	0	0	0	0	0	0
-2.1016	-4.1021	-0.8397	H	0	0	0	0	0	0	0	0	0	0	0	0
-2.9905	-3.3429	0.5026	H	0	0	0	0	0	0	0	0	0	0	0	0
-1.6103	-4.4062	0.8356	H	0	0	0	0	0	0	0	0	0	0	0	0
0.3068	-2.8821	-0.4865	C	0	0	0	0	0	0	0	0	0	0	0	0
1.0233	-2.0496	-0.4141	H	0	0	0	0	0	0	0	0	0	0	0	0
0.6962	-3.7051	0.1235	H	0	0	0	0	0	0	0	0	0	0	0	0
[truncated: 403 more rows]
